# Supplementary material for: Repeated Tree Inventories of Pine Forests in South Florida's Big Cypress National Preserve
Source: Ecol Evol. 2024 Oct 23;14(10):e70437. doi: 10.1002/ece3.70437 (PMC11496903; doi:10.1002/ece3.70437)
Supplement: Supplementary file 1 — Appendix S1 [file ECE3-14-e70437-s001.zip]

Archive with 22 entries (22 files):
- RP.Plot_burndates.csv
- RP.Plot_data.csv
- RP.Plot_locations.csv
- Snyder_and_Belles.2000.Raccoon_Point_project_description.pdf
- Unit 1.xls
- Unit 10.xls
- Unit 11.xls
- Unit 12.xls
- Unit 13.xls
- Unit 14.xls
- Unit 15.xls
- Unit 16.xls
- Unit 17.xls
- Unit 18.xls
- Unit 2.xls
- Unit 3.xls
- Unit 4.xls
- Unit 5.xls
- Unit 6.xls
- Unit 7.xls
- Unit 8.xls
- Unit 9.xls
