# Supplementary material for: Repeated Tree Inventories of Pine Forests in South Florida's Big Cypress National Preserve
Source: Ecol Evol. 2024 Oct 23;14(10):e70437. doi: 10.1002/ece3.70437 (PMC11496903; doi:10.1002/ece3.70437)
Supplement: Supplementary file 1 — Appendix S1 [file ECE3-14-e70437-s001.zip › RP.Plot_burndates.csv]

UNIT	PLOT	BURNDATE
1	1	1990-01-01
1	2	1990-01-01
1	3	1990-01-01
2	4	1990-01-01
2	5	1990-01-01
2	6	1990-01-01
3	7	1990-01-01
3	8	1990-01-01
3	9	1990-01-01
4	10	1990-01-01
4	11	1990-01-01
4	12	1990-01-01
5	13	1990-01-01
5	14	1990-01-01
5	15	1990-01-01
6	16	1990-01-01
6	17	1990-01-01
6	18	1990-01-01
7	19	1990-01-01
7	20	1990-01-01
7	21	1990-01-01
8	22	1990-01-01
8	23	1990-01-01
8	24	1990-01-01
9	25	1990-01-01
9	26	1990-01-01
9	27	1990-01-01
10	28	1990-01-01
10	29	1990-01-01
10	30	1990-01-01
11	31	1990-01-01
11	32	1990-01-01
11	33	1990-01-01
12	34	1990-01-01
12	35	1990-01-01
12	36	1990-01-01
13	37	1990-01-01
13	38	1990-01-01
13	39	1990-01-01
14	40	1990-01-01
14	41	1990-01-01
14	42	1990-01-01
15	43	1990-01-01
15	44	1990-01-01
15	45	1990-01-01
16	46	1990-01-01
16	47	1990-01-01
16	48	1990-01-01
17	49	1990-01-01
17	50	1990-01-01
17	51	1990-01-01
18	52	1990-01-01
18	53	1990-01-01
18	54	1990-01-01
1	1	1994-02-27
1	2	1994-02-27
1	3	1994-02-27
2	4	1994-02-27
2	5	1994-02-27
2	6	1994-02-27
3	7	1994-02-27
3	8	1994-02-27
3	9	1994-02-27
4	10	1994-02-27
4	11	1994-02-27
4	12	1994-02-27
5	13	1994-02-27
5	14	1994-02-27
5	15	1994-02-27
6	16	1994-02-27
6	17	1994-02-27
6	18	1994-02-27
7	19	1994-02-27
7	20	1994-02-27
7	21	1994-02-27
8	22	1994-02-27
8	23	1994-02-27
8	24	1994-02-27
9	25	1994-02-27
9	26	1994-02-27
9	27	1994-02-27
10	28	1994-02-27
10	29	1994-02-27
10	30	1994-02-27
11	31	1994-02-27
11	32	1994-02-27
11	33	1994-02-27
12	34	1994-02-27
12	35	1994-02-27
12	36	1994-02-27
13	37	1994-02-27
13	38	1994-02-27
13	39	1994-02-27
14	40	1994-02-27
14	41	1994-02-27
14	42	1994-02-27
15	43	1994-02-27
15	44	1994-02-27
15	45	1994-02-27
16	46	1994-02-27
16	47	1994-02-27
16	48	1994-02-27
17	49	1994-02-27
17	50	1994-02-27
17	51	1994-02-27
18	52	1994-02-27
18	53	1994-02-27
18	54	1994-02-27
5	13	1996-06-01
5	14	1996-06-01
5	15	1996-06-01
9	25	1996-06-02
9	26	1996-06-02
9	27	1996-06-02
18	52	1996-07-29
18	53	1996-07-29
18	54	1996-07-29
10	28	1996-07-31
10	29	1996-07-31
10	30	1996-07-31
17	49	1997-02-04
17	50	1997-02-04
17	51	1997-02-04
6	16	1997-02-12
6	17	1997-02-12
6	18	1997-02-12
11	31	1997-05-26
11	32	1997-05-26
11	33	1997-05-26
16	46	1997-05-28
16	47	1997-05-28
16	48	1997-05-28
7	19	1997-08-19
7	20	1997-08-19
7	21	1997-08-19
15	43	1997-10-24
15	44	1997-10-24
15	45	1997-10-24
3	7	1998-03-11
3	8	1998-03-11
3	9	1998-03-11
1	1	1998-03-13
1	2	1998-03-13
1	3	1998-03-13
14	40	1998-08-12
14	41	1998-08-12
14	42	1998-08-12
4	10	1998-08-13
4	11	1998-08-13
4	12	1998-08-13
13	37	1999-02-17
13	38	1999-02-17
13	39	1999-02-17
2	4	1999-02-25
2	5	1999-02-25
2	6	1999-02-25
6	16	2000-02-16
6	17	2000-02-16
6	18	2000-02-16
5	13	2000-03-30
5	14	2000-03-30
5	15	2000-03-30
8	22	2000-05-04
8	23	2000-05-04
8	24	2000-05-04
11	31	2000-05-04
11	32	2000-05-04
11	33	2000-05-04
12	34	2000-07-05
12	35	2000-07-05
12	36	2000-07-05
7	19	2000-07-19
7	20	2000-07-19
7	21	2000-07-19
10	28	2000-07-19
10	29	2000-07-19
10	30	2000-07-19
3	7	2001-01-31
3	8	2001-01-31
3	9	2001-01-31
13	37	2003-01-07
13	38	2003-01-07
13	39	2003-01-07
17	49	2003-01-07
17	50	2003-01-07
17	51	2003-01-07
6	16	2003-01-28
6	17	2003-01-28
6	18	2003-01-28
5	13	2003-05-21
5	14	2003-05-21
5	15	2003-05-21
8	22	2003-05-22
8	23	2003-05-22
8	24	2003-05-22
11	31	2003-05-22
11	32	2003-05-22
11	33	2003-05-22
7	19	2003-06-04
7	20	2003-06-04
7	21	2003-06-04
9	25	2003-06-04
9	26	2003-06-04
9	27	2003-06-04
10	28	2003-06-04
10	29	2003-06-04
10	30	2003-06-04
1	1	2004-01-20
1	2	2004-01-20
1	3	2004-01-20
3	7	2004-01-20
3	8	2004-01-20
3	9	2004-01-20
12	34	2004-05-12
12	35	2004-05-12
12	36	2004-05-12
16	46	2004-07-05
16	47	2004-07-05
16	48	2004-07-05
18	52	2004-07-05
18	53	2004-07-05
18	54	2004-07-05
13	37	2004-12-21
13	38	2004-12-21
13	39	2004-12-21
2	4	2006-02-23
2	5	2006-02-23
2	6	2006-02-23
6	16	2006-03-03
6	17	2006-03-03
6	18	2006-03-03
5	13	2006-07-14
5	14	2006-07-14
5	15	2006-07-14
8	22	2006-07-14
8	23	2006-07-14
8	24	2006-07-14
11	31	2006-07-14
11	32	2006-07-14
11	33	2006-07-14
14	40	2006-07-14
14	41	2006-07-14
14	42	2006-07-14
15	43	2006-07-14
15	44	2006-07-14
15	45	2006-07-14
4	10	2006-07-28
4	11	2006-07-28
4	12	2006-07-28
3	7	2007-02-01
3	8	2007-02-01
3	9	2007-02-01
7	19	2007-09-11
7	20	2007-09-11
7	21	2007-09-11
10	28	2007-09-11
10	29	2007-09-11
10	30	2007-09-11
13	37	2007-12-20
13	38	2007-12-20
13	39	2007-12-20
8	22	2008-06-04
8	23	2008-06-04
8	24	2008-06-04
11	31	2008-06-05
11	32	2008-06-05
11	33	2008-06-05
17	49	2008-12-03
17	50	2008-12-03
17	51	2008-12-03
6	16	2009-01-09
6	17	2009-01-09
6	18	2009-01-09
9	25	2009-06-04
9	26	2009-06-04
9	27	2009-06-04
5	13	2009-06-05
5	14	2009-06-05
5	15	2009-06-05
10	28	2009-08-14
10	29	2009-08-14
10	30	2009-08-14
18	52	2009-08-14
18	53	2009-08-14
18	54	2009-08-14
1	1	2010-01-11
1	2	2010-01-11
1	3	2010-01-11
3	7	2010-01-11
3	8	2010-01-11
3	9	2010-01-11
3	7	2010-01-13
3	8	2010-01-13
3	9	2010-01-13
16	46	2010-05-12
16	47	2010-05-12
16	48	2010-05-12
7	19	2010-06-22
7	20	2010-06-22
7	21	2010-06-22
13	38	2010-06-23
14	40	2010-06-23
15	43	2010-06-23
15	44	2010-06-23
15	45	2010-06-23
13	37	2011-01-08
13	38	2011-01-08
14	41	2011-01-08
14	42	2011-01-08
12	34	2011-07-19
12	35	2011-07-19
12	36	2011-07-19
8	22	2011-07-28
8	23	2011-07-28
8	24	2011-07-28
2	4	2012-01-24
2	5	2012-01-24
2	6	2012-01-24
11	31	2012-05-09
11	32	2012-05-09
11	33	2012-05-09
6	16	2013-01-21
6	17	2013-01-21
6	18	2013-01-21
5	13	2013-05-18
5	14	2013-05-18
5	15	2013-05-18
