# Supplementary material for: Repeated Tree Inventories of Pine Forests in South Florida's Big Cypress National Preserve
Source: Ecol Evol. 2024 Oct 23;14(10):e70437. doi: 10.1002/ece3.70437 (PMC11496903; doi:10.1002/ece3.70437)
Supplement: Supplementary file 1 — Appendix S1 [file ECE3-14-e70437-s001.zip › RP.Plot_data.csv]

TREEKEY	UNIT	UNITPLOT	PLOT	TREETAG	SP	XCOORD	YCOORD	DEAD	DBH	OBDAT	CENSUS	ORIGDBH	TOTHT
110001	1	1	1	0001	Pinus elliottii	80	98.5	0	28	1993-04-06	1	28	NA
110002	1	1	1	0002	Taxodium ascendens	75.2	99.7	0	8.3	1993-04-06	1	8.3	NA
110003	1	1	1	0003	Pinus elliottii	82.9	95.9	0	26.4	1993-04-06	1	26.4	NA
110004	1	1	1	0004	Pinus elliottii	92.1	97	0	24.5	1993-04-06	1	24.5	NA
110005	1	1	1	0005	Pinus elliottii	92.2	95.5	1	NA	1993-04-06	1	11.2	NA
110006	1	1	1	0006	Pinus elliottii	94.9	95.6	0	8.5	1993-04-06	1	8.5	NA
110007	1	1	1	0007	Pinus elliottii	84.6	94.9	0	10.9	1993-04-06	1	10.9	NA
110008	1	1	1	0008	Pinus elliottii	76.6	93.6	1	NA	1993-04-06	1	5.5	NA
110009	1	1	1	0009	Pinus elliottii	76.6	89.7	0	24.7	1993-04-06	1	24.7	NA
110010	1	1	1	0010	Pinus elliottii	84.1	93.2	0	27.5	1993-04-06	1	27.5	NA
110011	1	1	1	0011	Pinus elliottii	86.9	93.4	0	27.2	1993-04-06	1	27.2	NA
110012	1	1	1	0012	Pinus elliottii	97.4	93.5	0	23.2	1993-04-06	1	23.2	NA
110013	1	1	1	0013	Pinus elliottii	99.6	93	0	29.4	1993-04-06	1	29.4	NA
110014	1	1	1	0014	Pinus elliottii	99	92.8	0	12.5	1993-04-06	1	12.5	NA
110015	1	1	1	0015	Pinus elliottii	84	91.2	0	27.4	1993-04-06	1	27.4	NA
110016	1	1	1	0016	Pinus elliottii	94.3	88.8	0	27.1	1993-04-06	1	27.1	NA
110017	1	1	1	0017	Pinus elliottii	97.1	87.6	0	26.3	1993-04-06	1	26.3	NA
110018	1	1	1	0018	Pinus elliottii	92	84.7	1	NA	1993-04-06	1	7.9	NA
110019	1	1	1	0019	Pinus elliottii	99.9	84.9	0	10.2	1993-04-06	1	10.2	NA
110020	1	1	1	0020	Pinus elliottii	78.7	84.4	1	NA	1993-04-06	1	6.6	NA
110021	1	1	1	0021	Pinus elliottii	79	79.3	0	26.1	1993-04-06	1	26.1	NA
110022	1	1	1	0022	Pinus elliottii	89.4	80.8	0	27.7	1993-04-06	1	27.7	NA
110023	1	1	1	0023	Pinus elliottii	85.9	78.9	0	19.4	1993-04-06	1	19.4	NA
110024	1	1	1	0024	Pinus elliottii	86.5	78.9	0	13.1	1993-04-06	1	13.1	NA
110025	1	1	1	0025	Pinus elliottii	82.1	79.1	0	16.8	1993-04-06	1	16.8	NA
110026	1	1	1	0026	Pinus elliottii	81.2	78.2	0	10	1993-04-06	1	10	NA
110027	1	1	1	0027	Pinus elliottii	81.7	76.2	1	NA	1993-04-06	1	8.4	NA
110028	1	1	1	0028	Pinus elliottii	81.5	76.3	0	18.6	1993-04-06	1	18.6	NA
110029	1	1	1	0029	Pinus elliottii	90.7	76	0	24	1993-04-06	1	24	NA
110030	1	1	1	0030	Pinus elliottii	76.4	74.7	0	18.9	1993-04-06	1	18.9	NA
110031	1	1	1	0031	Pinus elliottii	85.5	75.5	0	21.1	1993-04-06	1	21.1	NA
110032	1	1	1	0032	Pinus elliottii	82.9	73.2	0	15.1	1993-04-06	1	15.1	NA
110033	1	1	1	0033	Pinus elliottii	87.5	73.8	0	21.5	1993-04-06	1	21.5	NA
110034	1	1	1	0034	Pinus elliottii	81.3	72.4	0	22.7	1993-04-06	1	22.7	NA
110035	1	1	1	0035	Pinus elliottii	78.6	69.1	0	22.7	1993-04-06	1	22.7	NA
110036	1	1	1	0036	Pinus elliottii	90	71.6	0	16.5	1993-04-06	1	16.5	NA
110037	1	1	1	0037	Pinus elliottii	94.1	72.5	1	NA	1993-04-06	1	6.8	NA
110038	1	1	1	0038	Taxodium ascendens	97.5	72.4	0	7.3	1993-04-06	1	7.3	5
110039	1	1	1	0039	Taxodium ascendens	99.9	71.6	0	8.2	1993-04-06	1	8.2	NA
110040	1	1	1	0040	Taxodium ascendens	96.8	70.1	0	10.3	1993-04-06	1	10.3	NA
110041	1	1	1	0041	Taxodium ascendens	95.3	70.1	0	7.6	1993-04-06	1	7.6	NA
110042	1	1	1	0042	Taxodium ascendens	96	68.7	0	7.1	1993-04-06	1	7.1	NA
110043	1	1	1	0043	Pinus elliottii	99.8	67.9	1	NA	1993-04-06	1	7.4	NA
110044	1	1	1	0044	Pinus elliottii	88	68	0	19.4	1993-04-06	1	19.4	NA
110045	1	1	1	0045	Pinus elliottii	90.6	67.1	0	24	1993-04-06	1	24	NA
110046	1	1	1	0046	Pinus elliottii	96.5	65.6	1	NA	1993-04-06	1	13.7	NA
110047	1	1	1	0047	Pinus elliottii	96	65.3	0	22.8	1993-04-06	1	22.8	NA
110048	1	1	1	0048	Pinus elliottii	96.7	65.1	1	NA	1993-04-06	1	6	NA
110049	1	1	1	0049	Pinus elliottii	96.4	64.1	1	NA	1993-04-06	1	12.6	NA
110050	1	1	1	0050	Pinus elliottii	90.1	64.4	0	9.7	1993-04-06	1	9.7	NA
110051	1	1	1	0051	Pinus elliottii	84.2	64.8	0	24.3	1993-04-06	1	24.3	NA
110052	1	1	1	0052	Pinus elliottii	82.4	63.2	0	19.7	1993-04-06	1	19.7	NA
110053	1	1	1	0053	Pinus elliottii	80.9	62.8	0	24.4	1993-04-06	1	24.4	NA
110054	1	1	1	0054	Taxodium ascendens	83.1	61.7	0	16.8	1993-04-06	1	16.8	NA
110055	1	1	1	0055	Taxodium ascendens	90.2	61.8	0	17.6	1993-04-06	1	17.6	NA
110056	1	1	1	0056	Taxodium ascendens	86.9	60.8	0	10.4	1993-04-06	1	10.4	NA
110057	1	1	1	0057	Taxodium ascendens	93	61.2	0	12.8	1993-04-06	1	12.8	NA
110058	1	1	1	0058	Pinus elliottii	99.7	60.6	0	21.9	1993-04-06	1	21.9	NA
110059	1	1	1	0059	Sabal palmetto	90.8	60.1	0	35	1993-04-06	1	0	1.5
110060	1	1	1	0060	Sabal palmetto	91.4	59.3	0	35	1993-04-06	1	0	1.9
110061	1	1	1	0061	Pinus elliottii	95.2	59.3	0	23.9	1993-04-06	1	23.9	NA
110062	1	1	1	0062	Pinus elliottii	95.4	57.8	0	20.5	1993-04-06	1	20.5	NA
110063	1	1	1	0063	Taxodium ascendens	88.8	57	0	15.1	1993-04-06	1	15.1	NA
110064	1	1	1	0064	Pinus elliottii	78.1	58.5	1	NA	1993-04-06	1	5.5	NA
110065	1	1	1	0065	Pinus elliottii	76.3	56	0	11.4	1993-04-06	1	11.4	NA
110066	1	1	1	0066	Pinus elliottii	76.5	55.8	0	22.9	1993-04-06	1	22.9	NA
110067	1	1	1	0067	Pinus elliottii	77.3	55.3	0	12.7	1993-04-06	1	12.7	NA
110068	1	1	1	0068	Pinus elliottii	84.3	54.8	0	23.6	1993-04-06	1	23.6	NA
110069	1	1	1	0069	Pinus elliottii	92.9	55.3	1	NA	1993-04-06	1	19.5	NA
110070	1	1	1	0070	Taxodium ascendens	96.5	54.2	0	11.4	1993-04-06	1	11.4	NA
110071	1	1	1	0071	Pinus elliottii	99.9	54.4	0	11.5	1993-04-06	1	11.5	NA
110072	1	1	1	0072	Sabal palmetto	84.4	53.7	0	35	1993-04-06	1	0	1.8
110073	1	1	1	0073	Taxodium ascendens	88.2	53.7	0	9.3	1993-04-06	1	9.3	4.4
110074	1	1	1	0074	Pinus elliottii	76	53.2	0	23.1	1993-04-06	1	23.1	NA
110075	1	1	1	0075	Pinus elliottii	75.7	52.7	0	11.8	1993-04-06	1	11.8	NA
110076	1	1	1	0076	Pinus elliottii	80.1	52.6	0	11.5	1993-04-06	1	11.5	NA
110077	1	1	1	0077	Pinus elliottii	80.9	52.2	0	25	1993-04-06	1	25	NA
110078	1	1	1	0078	Pinus elliottii	92.5	52.3	0	15.3	1993-04-06	1	15.3	NA
110079	1	1	1	0079	Pinus elliottii	84	51.4	0	19.1	1993-04-06	1	19.1	NA
110080	1	1	1	0080	Pinus elliottii	77.7	50.8	0	16.3	1993-04-06	1	16.3	NA
110081	1	1	1	0081	Pinus elliottii	65.4	51.5	0	33.6	1993-04-06	1	33.6	NA
110082	1	1	1	0082	Pinus elliottii	56.4	52.8	0	42.8	1993-04-06	1	42.8	NA
110083	1	1	1	0083	Pinus elliottii	65.4	54.5	0	9.7	1993-04-06	1	9.7	NA
110084	1	1	1	0084	Pinus elliottii	61.6	56.5	1	NA	1993-04-06	1	5.8	NA
110085	1	1	1	0085	Pinus elliottii	72.5	58.2	0	31.6	1993-04-06	1	31.6	NA
110086	1	1	1	0086	Sabal palmetto	70.1	61	0	35	1993-04-06	1	0	1.8
110087	1	1	1	0087	Pinus elliottii	74.1	62.1	0	13.7	1993-04-06	1	13.7	NA
110088	1	1	1	0088	Pinus elliottii	63.4	61.2	1	NA	1993-04-06	1	10.1	NA
110089	1	1	1	0089	Pinus elliottii	59.4	61.9	1	NA	1993-04-06	1	30	NA
110090	1	1	1	0090	Pinus elliottii	62.4	63.5	1	NA	1993-04-06	1	32.1	NA
110091	1	1	1	0091	Pinus elliottii	70.9	65.6	0	11.2	1993-04-06	1	11.2	NA
110092	1	1	1	0092	Pinus elliottii	68.7	72.6	0	30	1993-04-06	1	30	NA
110093	1	1	1	0093	Taxodium ascendens	58.8	71.7	0	7.9	1993-04-06	1	7.9	NA
110094	1	1	1	0094	Pinus elliottii	52.1	74.2	1	NA	1993-04-06	1	11.5	NA
110095	1	1	1	0095	Taxodium ascendens	51.2	74.5	0	7.2	1993-04-06	1	7.2	5.1
110096	1	1	1	0096	Taxodium ascendens	56.1	76.8	0	8	1993-04-06	1	8	5.6
110097	1	1	1	0097	Taxodium ascendens	57.6	77	0	8.6	1993-04-06	1	8.6	4.5
110098	1	1	1	0098	Taxodium ascendens	60.4	77	0	20.4	1993-04-06	1	20.4	NA
110099	1	1	1	0099	Taxodium ascendens	63.3	76.9	0	14.2	1993-04-06	1	14.2	NA
110100	1	1	1	0100	Taxodium ascendens	65.9	77.1	0	20.1	1993-04-06	1	20.1	NA
110101	1	1	1	0101	Pinus elliottii	72.9	77.9	0	19.9	1993-04-06	1	19.9	NA
110102	1	1	1	0102	Taxodium ascendens	62.4	78.6	0	5.5	1993-04-06	1	5.5	2.9
110103	1	1	1	0103	Taxodium ascendens	65.5	79.7	0	18.7	1993-04-06	1	18.7	NA
110104	1	1	1	0104	Taxodium ascendens	63.7	81.2	0	8.9	1993-04-06	1	8.9	NA
110105	1	1	1	0105	Taxodium ascendens	64.8	81.9	0	11.9	1993-04-06	1	11.9	NA
110106	1	1	1	0106	Pinus elliottii	54.7	82	0	37	1993-04-06	1	37	NA
110107	1	1	1	0107	Pinus elliottii	74.7	82.8	0	32	1993-04-06	1	32	NA
110108	1	1	1	0108	Pinus elliottii	74.4	82.6	1	NA	1993-04-06	1	8.3	NA
110109	1	1	1	0109	Taxodium ascendens	69.1	82.6	0	17.3	1993-04-06	1	17.3	NA
110110	1	1	1	0110	Taxodium ascendens	64.3	83.2	0	9.9	1993-04-06	1	9.9	NA
110111	1	1	1	0111	Taxodium ascendens	63	83.1	0	13.7	1993-04-06	1	13.7	NA
110112	1	1	1	0112	Pinus elliottii	50.4	83.8	0	23.5	1993-04-06	1	23.5	NA
110113	1	1	1	0113	Taxodium ascendens	63.8	85.3	0	9.2	1993-04-06	1	9.2	NA
110114	1	1	1	0114	Taxodium ascendens	59.9	86.4	0	8.6	1993-04-06	1	8.6	NA
110115	1	1	1	0115	Pinus elliottii	56.9	88.9	0	38.1	1993-04-06	1	38.1	NA
110116	1	1	1	0116	Taxodium ascendens	67.3	90.4	0	6.5	1993-04-06	1	6.5	4.4
110117	1	1	1	0117	Taxodium ascendens	71	92.7	0	11.1	1993-04-06	1	11.1	NA
110118	1	1	1	0118	Taxodium ascendens	67.8	93.2	0	7	1993-04-06	1	7	4.7
110119	1	1	1	0119	Pinus elliottii	61.6	93.9	1	NA	1993-04-06	1	17.7	NA
110120	1	1	1	0120	Pinus elliottii	51.5	95.3	0	7.2	1993-04-06	1	7.2	NA
110121	1	1	1	0121	Taxodium ascendens	73.1	96.3	0	24.9	1993-04-06	1	24.9	NA
110122	1	1	1	0122	Taxodium ascendens	71.7	97.2	0	12.4	1993-04-06	1	12.4	9.9
110123	1	1	1	0123	Taxodium ascendens	69.1	97.6	0	8.8	1993-04-06	1	8.8	NA
110124	1	1	1	0124	Taxodium ascendens	68.4	99	0	8.7	1993-04-06	1	8.7	NA
110125	1	1	1	0125	Pinus elliottii	51.1	98.9	0	9.6	1993-04-06	1	9.6	NA
110126	1	1	1	0126	Pinus elliottii	73.4	48.7	0	22	1993-04-06	1	22	NA
110127	1	1	1	0127	Pinus elliottii	72.5	47.8	0	12.6	1993-04-06	1	12.6	NA
110128	1	1	1	0128	Pinus elliottii	74.8	47.4	0	10.2	1993-04-06	1	10.2	NA
110129	1	1	1	0129	Taxodium ascendens	66.4	46.9	0	10.4	1993-04-06	1	10.4	NA
110130	1	1	1	0130	Pinus elliottii	67.5	46.3	1	NA	1993-04-06	1	6	NA
110131	1	1	1	0131	Pinus elliottii	64.5	46	1	NA	1993-04-06	1	22.4	NA
110132	1	1	1	0132	Pinus elliottii	61.6	45.5	1	NA	1993-04-06	1	11.9	NA
110133	1	1	1	0133	Taxodium ascendens	66	44.8	1	NA	1993-04-06	1	6.3	5.2
110134	1	1	1	0134	Pinus elliottii	67.1	44.1	1	NA	1993-04-06	1	10.8	NA
110135	1	1	1	0135	Pinus elliottii	68	43.3	0	27.8	1993-04-06	1	27.8	NA
110136	1	1	1	0136	Taxodium ascendens	72.7	41.6	0	13	1993-04-06	1	13	5.6
110137	1	1	1	0137	Pinus elliottii	71	41.5	1	NA	1993-04-06	1	9	NA
110138	1	1	1	0138	Pinus elliottii	74.4	38.7	0	17.4	1993-04-06	1	17.4	NA
110139	1	1	1	0139	Pinus elliottii	66.3	39	1	NA	1993-04-06	1	8.7	NA
110140	1	1	1	0140	Pinus elliottii	64.7	39.1	1	NA	1993-04-06	1	13.2	NA
110141	1	1	1	0141	Pinus elliottii	60	39.3	0	8.5	1993-04-06	1	8.5	NA
110142	1	1	1	0142	Pinus elliottii	60	40.4	1	NA	1993-04-06	1	8.4	NA
110143	1	1	1	0143	Pinus elliottii	63.5	40.7	0	8.7	1993-04-06	1	8.7	NA
110144	1	1	1	0144	Pinus elliottii	58	40.6	0	15.2	1993-04-06	1	15.2	NA
110145	1	1	1	0145	Pinus elliottii	56.2	40.8	1	NA	1993-04-06	1	9.8	NA
110146	1	1	1	0146	Pinus elliottii	54.6	40.7	0	8.5	1993-04-06	1	8.5	NA
110147	1	1	1	0147	Pinus elliottii	54.2	41.6	0	18.3	1993-04-06	1	18.3	NA
110148	1	1	1	0148	Pinus elliottii	60.5	41	0	9.6	1993-04-06	1	9.6	NA
110149	1	1	1	0149	Pinus elliottii	59.9	42	0	8.4	1993-04-06	1	8.4	NA
110150	1	1	1	0150	Pinus elliottii	64.3	36.7	0	24.8	1993-04-06	1	24.8	NA
110151	1	1	1	0151	Pinus elliottii	71.5	35.5	0	9.3	1993-04-06	1	9.3	NA
110152	1	1	1	0152	Pinus elliottii	71.8	34.7	0	10.3	1993-04-06	1	10.3	NA
110153	1	1	1	0153	Pinus elliottii	73.1	32.6	0	5.1	1993-04-06	1	5.1	4
110154	1	1	1	0154	Pinus elliottii	74.5	31.7	1	NA	1993-04-06	1	11.6	NA
110155	1	1	1	0155	Taxodium ascendens	68.4	32.5	0	9.5	1993-04-06	1	9.5	NA
110156	1	1	1	0156	Pinus elliottii	62.5	32.8	0	25.5	1993-04-06	1	25.5	NA
110157	1	1	1	0157	Pinus elliottii	53.1	33.7	1	NA	1993-04-06	1	10.5	NA
110158	1	1	1	0158	Pinus elliottii	54.6	34.5	0	13.9	1993-04-06	1	13.9	NA
110159	1	1	1	0159	Sabal palmetto	55.2	35	0	35	1993-04-06	1	0	1.4
110160	1	1	1	0160	Pinus elliottii	50.1	35.3	0	10	1993-04-06	1	10	NA
110161	1	1	1	0161	Pinus elliottii	50.4	32	0	20.7	1993-04-06	1	20.7	NA
110162	1	1	1	0162	Pinus elliottii	69.1	28.9	0	5.8	1993-04-06	1	5.8	NA
110163	1	1	1	0163	Taxodium ascendens	68.2	28.1	0	10.8	1993-04-06	1	10.8	NA
110164	1	1	1	0164	Pinus elliottii	62.6	29.3	0	19.3	1993-04-06	1	19.3	NA
110165	1	1	1	0165	Pinus elliottii	54.3	29.1	0	37.6	1993-04-06	1	37.6	NA
110166	1	1	1	0166	Pinus elliottii	71.2	23.2	0	29.2	1993-04-06	1	29.2	NA
110167	1	1	1	0167	Pinus elliottii	74	20.9	0	9.7	1993-04-06	1	9.7	NA
110168	1	1	1	0168	Pinus elliottii	62.3	24.9	1	NA	1993-04-06	1	8	NA
110169	1	1	1	0169	Pinus elliottii	58.6	24.7	0	12.1	1993-04-06	1	12.1	NA
110170	1	1	1	0170	Pinus elliottii	55	24.4	0	6.5	1993-04-06	1	6.5	NA
110171	1	1	1	0171	Pinus elliottii	53.8	24	0	7.2	1993-04-06	1	7.2	NA
110172	1	1	1	0172	Pinus elliottii	53.4	24	0	7.5	1993-04-06	1	7.5	NA
110173	1	1	1	0173	Pinus elliottii	52	23.4	0	26	1993-04-06	1	26	NA
110174	1	1	1	0174	Taxodium ascendens	64.2	22.6	0	14.5	1993-04-06	1	14.5	NA
110175	1	1	1	0175	Pinus elliottii	67.3	19.9	0	20.3	1993-04-06	1	20.3	NA
110176	1	1	1	0176	Pinus elliottii	61.1	20.2	1	NA	1993-04-06	1	7.9	NA
110177	1	1	1	0177	Pinus elliottii	57	19.7	0	6.8	1993-04-06	1	6.8	NA
110178	1	1	1	0178	Pinus elliottii	57.2	17.8	0	26.3	1993-04-06	1	26.3	NA
110179	1	1	1	0179	Pinus elliottii	66.3	16.6	0	9.3	1993-04-06	1	9.3	NA
110180	1	1	1	0180	Pinus elliottii	68.4	14.6	0	11.6	1993-04-06	1	11.6	NA
110181	1	1	1	0181	Pinus elliottii	57.5	15.5	0	24	1993-04-06	1	24	NA
110182	1	1	1	0182	Pinus elliottii	68.3	11.8	0	6.7	1993-04-06	1	6.7	NA
110183	1	1	1	0183	Pinus elliottii	68.1	11.7	0	8.2	1993-04-06	1	8.2	NA
110184	1	1	1	0184	Pinus elliottii	65.5	10.9	0	13.3	1993-04-06	1	13.3	NA
110185	1	1	1	0185	Pinus elliottii	56.5	11	0	30.9	1993-04-06	1	30.9	NA
110186	1	1	1	0186	Pinus elliottii	71.8	6.9	0	9.9	1993-04-06	1	9.9	NA
110187	1	1	1	0187	Pinus elliottii	68.4	8	0	12.3	1993-04-06	1	12.3	NA
110188	1	1	1	0188	Pinus elliottii	64.3	8.9	1	NA	1993-04-06	1	9.4	2
110189	1	1	1	0189	Pinus elliottii	66.3	7.1	0	15	1993-04-06	1	15	NA
110190	1	1	1	0190	Pinus elliottii	55.7	5.2	1	NA	1993-04-06	1	10.2	NA
110191	1	1	1	0191	Pinus elliottii	78	49.5	0	12.9	1993-04-06	1	12.9	NA
110192	1	1	1	0192	Pinus elliottii	78.1	49.3	0	10.5	1993-04-06	1	10.5	NA
110193	1	1	1	0193	Pinus elliottii	78.8	49.4	0	12.8	1993-04-06	1	12.8	NA
110194	1	1	1	0194	Pinus elliottii	80.1	48.6	0	16.4	1993-04-06	1	16.4	NA
110195	1	1	1	0195	Pinus elliottii	76.2	48	0	20.2	1993-04-06	1	20.2	NA
110196	1	1	1	0196	Pinus elliottii	79.8	47.5	0	8.3	1993-04-06	1	8.3	NA
110197	1	1	1	0197	Pinus elliottii	76.5	46.1	0	9.4	1993-04-06	1	9.4	NA
110198	1	1	1	0198	Pinus elliottii	78.3	45.8	0	19.3	1993-04-06	1	19.3	NA
110199	1	1	1	0199	Pinus elliottii	78.6	45.6	1	NA	1993-04-06	1	6.9	NA
110200	1	1	1	0200	Pinus elliottii	80.6	45.2	0	20.7	1993-04-06	1	20.7	NA
110201	1	1	1	0201	Pinus elliottii	78	44.5	1	NA	1993-04-06	1	11.2	NA
110202	1	1	1	0202	Pinus elliottii	77.1	43.9	0	23.6	1993-04-06	1	23.6	NA
110203	1	1	1	0203	Pinus elliottii	87.9	45.2	1	NA	1993-04-06	1	9.7	NA
110204	1	1	1	0204	Pinus elliottii	88.2	46.8	0	21.3	1993-04-06	1	21.3	NA
110205	1	1	1	0205	Pinus elliottii	87.2	46.9	1	NA	1993-04-06	1	9.2	NA
110206	1	1	1	0206	Pinus elliottii	88.3	46.5	1	NA	1993-04-06	1	5.3	NA
110207	1	1	1	0207	Pinus elliottii	84.4	43.3	1	NA	1993-04-06	1	9	NA
110208	1	1	1	0208	Taxodium ascendens	85	42.3	0	7.7	1993-04-06	1	7.7	5.4
110210	1	1	1	0210	Sabal palmetto	78.5	41.1	0	35	1993-04-06	1	0	2.1
110211	1	1	1	0211	Pinus elliottii	76.8	40.4	0	15.7	1993-04-06	1	15.7	NA
110212	1	1	1	0212	Pinus elliottii	75.2	39.1	0	7.5	1993-04-06	1	7.5	NA
110213	1	1	1	0213	Pinus elliottii	77	38.8	1	NA	1993-04-06	1	9.8	NA
110214	1	1	1	0214	Pinus elliottii	91.6	41	0	8.7	1993-04-06	1	8.7	NA
110215	1	1	1	0215	Pinus elliottii	90.8	40.7	0	5.1	1993-04-06	1	5.1	4.9
110216	1	1	1	0216	Pinus elliottii	94.8	40.3	1	NA	1993-04-06	1	14.7	NA
110217	1	1	1	0217	Pinus elliottii	92.6	37.9	0	11.5	1993-04-06	1	11.5	NA
110218	1	1	1	0218	Pinus elliottii	92.7	37.2	1	NA	1993-04-06	1	14.6	NA
110219	1	1	1	0219	Pinus elliottii	87.8	36.3	0	5.2	1993-04-06	1	5.2	6
110220	1	1	1	0220	Pinus elliottii	84.8	36.3	1	NA	1993-04-06	1	18.8	NA
110221	1	1	1	0221	Pinus elliottii	77.2	35.2	0	22.5	1993-04-06	1	22.5	NA
110222	1	1	1	0222	Pinus elliottii	76	35.3	0	7.8	1993-04-06	1	7.8	NA
110223	1	1	1	0223	Pinus elliottii	76.8	31.1	0	7.8	1993-04-06	1	7.8	NA
110224	1	1	1	0224	Taxodium ascendens	76.6	30.1	0	9.1	1993-04-06	1	9.1	NA
110225	1	1	1	0225	Pinus elliottii	86.2	33	0	20.2	1993-04-06	1	20.2	NA
110226	1	1	1	0226	Pinus elliottii	90.2	32.9	0	7.2	1993-04-06	1	7.2	NA
110227	1	1	1	0227	Pinus elliottii	92.2	32	0	6.9	1993-04-06	1	6.9	6.1
110228	1	1	1	0228	Pinus elliottii	95.4	31.6	0	6	1993-04-06	1	6	5.6
110229	1	1	1	0229	Pinus elliottii	92.9	31.5	0	6.4	1993-04-06	1	6.4	5.7
110230	1	1	1	0230	Pinus elliottii	90	31.3	0	10.2	1993-04-06	1	10.2	NA
110231	1	1	1	0231	Pinus elliottii	93.6	30.8	0	8	1993-04-06	1	8	NA
110232	1	1	1	0232	Pinus elliottii	89.7	30	1	NA	1993-04-06	1	17.4	NA
110233	1	1	1	0233	Pinus elliottii	84.5	29.3	0	28.2	1993-04-06	1	28.2	NA
110234	1	1	1	0234	Pinus elliottii	97.1	26.9	1	NA	1993-04-06	1	12.9	NA
110235	1	1	1	0235	Pinus elliottii	89.3	26.1	0	9.4	1993-04-06	1	9.4	NA
110236	1	1	1	0236	Pinus elliottii	76	24.4	1	NA	1993-04-06	1	9.9	NA
110237	1	1	1	0237	Pinus elliottii	75.9	19.9	0	10.5	1993-04-06	1	10.5	NA
110238	1	1	1	0238	Pinus elliottii	87.6	20.8	0	33.3	1993-04-06	1	33.3	NA
110239	1	1	1	0239	Pinus elliottii	89.4	19.8	1	NA	1993-04-06	1	8.8	NA
110240	1	1	1	0240	Pinus elliottii	81.8	19.7	1	NA	1993-04-06	1	9.5	NA
110241	1	1	1	0241	Pinus elliottii	84.3	18.8	0	24.2	1993-04-06	1	24.2	NA
110242	1	1	1	0242	Taxodium ascendens	90.4	18	0	21.1	1993-04-06	1	21.1	NA
110243	1	1	1	0243	Pinus elliottii	89.6	16	0	21.1	1993-04-06	1	21.1	NA
110244	1	1	1	0244	Pinus elliottii	85.8	15.1	0	15.4	1993-04-06	1	15.4	NA
110245	1	1	1	0245	Pinus elliottii	76.1	13.1	1	NA	1993-04-06	1	10.4	NA
110246	1	1	1	0246	Pinus elliottii	78.5	11.9	0	34.5	1993-04-06	1	34.5	NA
110247	1	1	1	0247	Pinus elliottii	84	11.2	0	9.4	1993-04-06	1	9.4	6.4
110248	1	1	1	0248	Pinus elliottii	84.2	10.9	0	6.6	1993-04-06	1	6.6	5.9
110249	1	1	1	0249	Pinus elliottii	88.4	10.5	0	7.7	1993-04-06	1	7.7	NA
110250	1	1	1	0250	Pinus elliottii	92.4	10.6	0	6.6	1993-04-06	1	6.6	NA
110251	1	1	1	0251	Pinus elliottii	88.1	9.5	0	10.3	1993-04-06	1	10.3	NA
110252	1	1	1	0252	Pinus elliottii	87.1	8.9	0	10.6	1993-04-06	1	10.6	NA
110253	1	1	1	0253	Pinus elliottii	88.2	8.7	0	7.3	1993-04-06	1	7.3	NA
110254	1	1	1	0254	Pinus elliottii	89.6	8	0	6.5	1993-04-06	1	6.5	5.9
110255	1	1	1	0255	Pinus elliottii	88.3	7.5	0	12.4	1993-04-06	1	12.4	NA
110256	1	1	1	0256	Pinus elliottii	92	7.2	0	6.8	1993-04-06	1	6.8	NA
110257	1	1	1	0257	Pinus elliottii	93.3	7.4	0	6.4	1993-04-06	1	6.4	NA
110258	1	1	1	0258	Pinus elliottii	97	6.9	0	7.9	1993-04-06	1	7.9	NA
110259	1	1	1	0259	Pinus elliottii	92.5	6.7	0	6.2	1993-04-06	1	6.2	NA
110260	1	1	1	0260	Pinus elliottii	89	6.5	0	6	1993-04-06	1	6	6.7
110261	1	1	1	0261	Pinus elliottii	89.8	6.3	0	7.1	1993-04-06	1	7.1	NA
110262	1	1	1	0262	Pinus elliottii	95.1	6	0	8.9	1993-04-06	1	8.9	NA
110263	1	1	1	0263	Pinus elliottii	96.9	5	1	NA	1993-04-06	1	17	NA
110264	1	1	1	0264	Pinus elliottii	96.2	4	1	NA	1993-04-06	1	9.7	NA
110265	1	1	1	0265	Pinus elliottii	91.8	4.1	0	7.5	1993-04-06	1	7.5	6.1
110266	1	1	1	0266	Pinus elliottii	43.6	0.4	0	16.4	1993-04-06	1	16.4	NA
110267	1	1	1	0267	Pinus elliottii	40	0.4	0	19.5	1993-04-06	1	19.5	NA
110268	1	1	1	0268	Pinus elliottii	42	2.9	0	20.8	1993-04-06	1	20.8	NA
110269	1	1	1	0269	Pinus elliottii	43.1	5.9	0	16.6	1993-04-06	1	16.6	NA
110270	1	1	1	0270	Pinus elliottii	37.1	6.7	1	NA	1993-04-06	1	5.2	NA
110271	1	1	1	0271	Pinus elliottii	31.6	4.3	0	22.8	1993-04-06	1	22.8	NA
110272	1	1	1	0272	Pinus elliottii	33.5	11	0	31.1	1993-04-06	1	31.1	NA
110273	1	1	1	0273	Pinus elliottii	43	19.8	0	20.6	1993-04-06	1	20.6	NA
110274	1	1	1	0274	Pinus elliottii	45.9	18.3	0	20.1	1993-04-06	1	20.1	NA
110275	1	1	1	0275	Pinus elliottii	45.6	19.4	1	NA	1993-04-06	1	16.7	NA
110276	1	1	1	0276	Pinus elliottii	47.3	20.6	1	NA	1993-04-06	1	12.4	NA
110277	1	1	1	0277	Pinus elliottii	41	21.4	0	29	1993-04-06	1	29	NA
110278	1	1	1	0278	Pinus elliottii	37.8	21.8	0	35	1993-04-06	1	35	NA
110279	1	1	1	0279	Pinus elliottii	33.6	21.1	0	27.6	1993-04-06	1	27.6	NA
110280	1	1	1	0280	Sabal palmetto	29.4	20.9	0	35	1993-04-06	1	0	1.9
110281	1	1	1	0281	Pinus elliottii	35.2	19.7	1	NA	1993-04-06	1	6.2	NA
110282	1	1	1	0282	Pinus elliottii	28.9	24	0	23.8	1993-04-06	1	23.8	NA
110283	1	1	1	0283	Pinus elliottii	27.5	25	0	24.1	1993-04-06	1	24.1	NA
110284	1	1	1	0284	Pinus elliottii	42.2	22.6	0	13.4	1993-04-06	1	13.4	NA
110285	1	1	1	0285	Pinus elliottii	45.6	23.2	0	11.7	1993-04-06	1	11.7	NA
110286	1	1	1	0286	Taxodium ascendens	39.5	28.3	0	17.3	1993-04-06	1	17.3	NA
110287	1	1	1	0287	Taxodium ascendens	41.9	30.6	0	16.1	1993-04-06	1	16.1	NA
110288	1	1	1	0288	Taxodium ascendens	37	34.6	0	17.4	1993-04-06	1	17.4	NA
110289	1	1	1	0289	Taxodium ascendens	39.6	34.4	0	13.4	1993-04-06	1	13.4	NA
110290	1	1	1	0290	Taxodium ascendens	40.4	35	1	NA	1993-04-06	1	7.2	4.5
110291	1	1	1	0291	Pinus elliottii	42.6	35.2	0	31	1993-04-06	1	31	NA
110292	1	1	1	0292	Pinus elliottii	25.2	34	0	19.5	1993-04-06	1	19.5	NA
110293	1	1	1	0293	Taxodium ascendens	37.5	39.4	0	12.7	1993-04-06	1	12.7	NA
110294	1	1	1	0294	Pinus elliottii	36	39.8	0	12.8	1993-04-06	1	12.8	NA
110295	1	1	1	0295	Pinus elliottii	33.2	41.8	0	22	1993-04-06	1	22	NA
110296	1	1	1	0296	Taxodium ascendens	35.6	42.4	1	NA	1993-04-06	1	10.2	NA
110297	1	1	1	0297	Pinus elliottii	36	42.4	0	16.3	1993-04-06	1	16.3	NA
110298	1	1	1	0298	Pinus elliottii	48.3	44.6	0	35	1993-04-06	1	35	NA
110299	1	1	1	0299	Pinus elliottii	38.6	45	0	15.9	1993-04-06	1	15.9	NA
110300	1	1	1	0300	Sabal palmetto	47.5	46.9	0	35	1993-04-06	1	0	1.9
110301	1	1	1	0301	Pinus elliottii	47.2	47.7	1	NA	1993-04-06	1	21.7	NA
110302	1	1	1	0302	Pinus elliottii	28.7	49.9	0	35.5	1993-04-06	1	35.5	NA
110303	1	1	1	0303	Pinus elliottii	15.3	49.3	0	30.9	1993-04-06	1	30.9	NA
110304	1	1	1	0304	Pinus elliottii	4.7	48.2	0	28.4	1993-04-06	1	28.4	NA
110305	1	1	1	0305	Pinus elliottii	24.9	42.3	1	NA	1993-04-06	1	15.7	NA
110306	1	1	1	0306	Pinus elliottii	22.6	38.3	0	24.6	1993-04-06	1	24.6	NA
110307	1	1	1	0307	Pinus elliottii	13.6	39.4	0	29.4	1993-04-06	1	29.4	NA
110308	1	1	1	0308	Pinus elliottii	7.1	38.7	0	26	1993-04-06	1	26	NA
110309	1	1	1	0309	Pinus elliottii	5.9	37.2	0	22.2	1993-04-06	1	22.2	NA
110310	1	1	1	0310	Pinus elliottii	13.8	36.7	0	24.8	1993-04-06	1	24.8	NA
110311	1	1	1	0311	Pinus elliottii	18	37.7	0	32.8	1993-04-06	1	32.8	NA
110312	1	1	1	0312	Pinus elliottii	17.4	34.8	0	21.5	1993-04-06	1	21.5	NA
110313	1	1	1	0313	Pinus elliottii	22.5	33.1	0	31.6	1993-04-06	1	31.6	NA
110314	1	1	1	0314	Pinus elliottii	22.5	32.5	0	11.7	1993-04-06	1	11.7	NA
110315	1	1	1	0315	Pinus elliottii	20	32.9	0	24.9	1993-04-06	1	24.9	NA
110316	1	1	1	0316	Pinus elliottii	16.5	32.2	1	NA	1993-04-06	1	13.9	NA
110317	1	1	1	0317	Pinus elliottii	18.3	30.8	0	25	1993-04-06	1	25	NA
110318	1	1	1	0318	Pinus elliottii	19.3	28.4	0	31.5	1993-04-06	1	31.5	NA
110319	1	1	1	0319	Pinus elliottii	17.9	28.6	0	19	1993-04-06	1	19	NA
110320	1	1	1	0320	Pinus elliottii	20.9	28.1	1	NA	1993-04-06	1	16.9	NA
110321	1	1	1	0321	Pinus elliottii	20.4	27.1	1	NA	1993-04-06	1	24	NA
110322	1	1	1	0322	Sabal palmetto	17.2	24.4	0	35	1993-04-06	1	0	5
110323	1	1	1	0323	Pinus elliottii	23.7	22	0	27.1	1993-04-06	1	27.1	NA
110324	1	1	1	0324	Pinus elliottii	21.9	13	0	32.3	1993-04-06	1	32.3	NA
110325	1	1	1	0325	Pinus elliottii	2.6	25.2	0	20.3	1993-04-06	1	20.3	NA
110326	1	1	1	0326	Pinus elliottii	2.4	24.7	1	NA	1993-04-06	1	8.8	NA
110327	1	1	1	0327	Pinus elliottii	1.2	24.4	0	22.3	1993-04-06	1	22.3	NA
110328	1	1	1	0328	Pinus elliottii	6	23.4	0	25.3	1993-04-06	1	25.3	NA
110329	1	1	1	0329	Pinus elliottii	6	22.1	1	NA	1993-04-06	1	11.5	NA
110330	1	1	1	0330	Pinus elliottii	8.6	21.7	0	11.7	1993-04-06	1	11.7	NA
110331	1	1	1	0331	Pinus elliottii	3.1	21	0	18.7	1993-04-06	1	18.7	NA
110332	1	1	1	0332	Pinus elliottii	4.8	20.3	0	21.8	1993-04-06	1	21.8	NA
110333	1	1	1	0333	Pinus elliottii	11.4	20.1	0	24.5	1993-04-06	1	24.5	NA
110334	1	1	1	0334	Pinus elliottii	10.6	20	0	13.3	1993-04-06	1	13.3	NA
110335	1	1	1	0335	Taxodium ascendens	6.2	19.7	1	NA	1993-04-06	1	13	5.9
110336	1	1	1	0336	Taxodium ascendens	1.8	19.3	0	16.6	1993-04-06	1	16.6	NA
110337	1	1	1	0337	Taxodium ascendens	2.6	17.5	1	NA	1993-04-06	1	11.4	NA
110338	1	1	1	0338	Taxodium ascendens	3.7	15.6	0	21	1993-04-06	1	21	NA
110339	1	1	1	0339	Taxodium ascendens	12.6	15.4	0	8.7	1993-04-06	1	8.7	6.1
110340	1	1	1	0340	Pinus elliottii	8.4	15.1	0	27.7	1993-04-06	1	27.7	NA
110341	1	1	1	0341	Taxodium ascendens	10.6	13.9	0	18.7	1993-04-06	1	18.7	NA
110342	1	1	1	0342	Taxodium ascendens	3.6	13.5	0	9	1993-04-06	1	9	NA
110343	1	1	1	0343	Taxodium ascendens	3.6	11.4	0	5.4	1993-04-06	1	5.4	5
110344	1	1	1	0344	Taxodium ascendens	12.6	11.1	0	13.9	1993-04-06	1	13.9	NA
110345	1	1	1	0345	Taxodium ascendens	4.9	8.2	0	10.2	1993-04-06	1	10.2	NA
110346	1	1	1	0346	Taxodium ascendens	1.5	8.7	0	7.2	1993-04-06	1	7.2	NA
110347	1	1	1	0347	Taxodium ascendens	2.8	8	0	10	1993-04-06	1	10	NA
110348	1	1	1	0348	Taxodium ascendens	4.8	7.9	0	16.7	1993-04-06	1	16.7	6
110349	1	1	1	0349	Taxodium ascendens	11.7	7.3	0	19	1993-04-06	1	19	NA
110350	1	1	1	0350	Pinus elliottii	17	6.9	0	24.9	1993-04-06	1	24.9	NA
110351	1	1	1	0351	Taxodium ascendens	4.5	5.8	0	13	1993-04-06	1	13	NA
110352	1	1	1	0352	Taxodium ascendens	10.5	4.8	0	9.5	1993-04-06	1	9.5	NA
110353	1	1	1	0353	Taxodium ascendens	12.7	4.3	0	8.6	1993-04-06	1	8.6	NA
110354	1	1	1	0354	Taxodium ascendens	12.8	4.1	0	5.6	1993-04-06	1	5.6	5.5
110355	1	1	1	0355	Taxodium ascendens	5.7	4.6	1	NA	1993-04-06	1	7.2	NA
110356	1	1	1	0356	Taxodium ascendens	11.2	3.2	0	12.7	1993-04-06	1	12.7	NA
110357	1	1	1	0357	Taxodium ascendens	3.3	2.8	0	16	1993-04-06	1	16	NA
110358	1	1	1	0358	Taxodium ascendens	6.5	1.8	0	20.7	1993-04-06	1	20.7	NA
110359	1	1	1	0359	Taxodium ascendens	9.3	1.6	0	8	1993-04-06	1	8	NA
110360	1	1	1	0360	Pinus elliottii	15.5	1	0	16.2	1993-04-06	1	16.2	NA
110361	1	1	1	0361	Pinus elliottii	14.5	0.9	1	NA	1993-04-06	1	7.1	NA
110362	1	1	1	0362	Taxodium ascendens	7.2	1.2	0	9.3	1993-04-06	1	9.3	NA
110363	1	1	1	0363	Pinus elliottii	24	0.3	1	NA	1993-04-06	1	16.8	NA
110364	1	1	1	0364	Pinus elliottii	24.8	51.8	0	20.5	1993-04-06	1	20.5	NA
110365	1	1	1	0365	Pinus elliottii	18.1	53.6	0	18	1993-04-06	1	18	NA
110366	1	1	1	0366	Pinus elliottii	23.6	57.7	0	22	1993-04-06	1	22	NA
110367	1	1	1	0367	Pinus elliottii	19.5	62.1	0	21.3	1993-04-06	1	21.3	NA
110368	1	1	1	0368	Pinus elliottii	16.9	60.7	0	23.7	1993-04-06	1	23.7	NA
110369	1	1	1	0369	Pinus elliottii	7.9	60	0	37.2	1993-04-06	1	37.2	NA
110370	1	1	1	0370	Sabal palmetto	6.9	59.2	0	35	1993-04-06	1	0	2.3
110371	1	1	1	0371	Pinus elliottii	18.4	64.8	0	26	1993-04-06	1	26	NA
110372	1	1	1	0372	Taxodium ascendens	1.7	61.8	0	14.1	1993-04-06	1	14.1	NA
110373	1	1	1	0373	Taxodium ascendens	2.2	65.3	0	9	1993-04-06	1	9	NA
110374	1	1	1	0374	Taxodium ascendens	1.9	65.7	0	6.5	1993-04-06	1	6.5	NA
110375	1	1	1	0375	Taxodium ascendens	2	66.5	0	10.8	1993-04-06	1	10.8	NA
110376	1	1	1	0376	Sabal palmetto	20.7	68.3	0	35	1993-04-06	1	0	1.6
110377	1	1	1	0377	Pinus elliottii	16.1	68.4	0	12.2	1993-04-06	1	12.2	NA
110378	1	1	1	0378	Pinus elliottii	14	68.7	0	25.1	1993-04-06	1	25.1	NA
110379	1	1	1	0379	Pinus elliottii	5.3	69.4	1	NA	1993-04-06	1	5.4	NA
110380	1	1	1	0380	Taxodium ascendens	3.6	70	0	6.5	1993-04-06	1	6.5	4.6
110381	1	1	1	0381	Taxodium ascendens	17.8	69.8	0	11.8	1993-04-06	1	11.8	NA
110382	1	1	1	0382	Pinus elliottii	14.1	77	0	21.9	1993-04-06	1	21.9	NA
110383	1	1	1	0383	Pinus elliottii	7.9	76	1	NA	1993-04-06	1	18.5	NA
110384	1	1	1	0384	Pinus elliottii	5.4	76	0	23	1993-04-06	1	23	NA
110385	1	1	1	0385	Pinus elliottii	21.6	78.9	0	23.8	1993-04-06	1	23.8	NA
110386	1	1	1	0386	Pinus elliottii	22.5	79.5	0	14.6	1993-04-06	1	14.6	NA
110387	1	1	1	0387	Pinus elliottii	21.1	79.9	0	11.8	1993-04-06	1	11.8	NA
110388	1	1	1	0388	Pinus elliottii	22	80.5	1	NA	1993-04-06	1	6.3	NA
110389	1	1	1	0389	Pinus elliottii	22.1	81.1	0	23.7	1993-04-06	1	23.7	NA
110390	1	1	1	0390	Pinus elliottii	23.1	84.7	0	11.1	1993-04-06	1	11.1	NA
110391	1	1	1	0391	Pinus elliottii	20.9	85	0	24.8	1993-04-06	1	24.8	NA
110392	1	1	1	0392	Pinus elliottii	3	80.8	0	38.6	1993-04-06	1	38.6	NA
110393	1	1	1	0393	Pinus elliottii	8	81.8	0	18.4	1993-04-06	1	18.4	NA
110394	1	1	1	0394	Pinus elliottii	12.9	82.6	0	21.8	1993-04-06	1	21.8	NA
110395	1	1	1	0395	Pinus elliottii	16.7	87.4	0	10.4	1993-04-06	1	10.4	NA
110396	1	1	1	0396	Pinus elliottii	11.1	88.3	0	20.5	1993-04-06	1	20.5	NA
110397	1	1	1	0397	Pinus elliottii	4	89.4	0	19.9	1993-04-06	1	19.9	NA
110398	1	1	1	0398	Pinus elliottii	16.7	90.4	0	20.1	1993-04-06	1	20.1	NA
110399	1	1	1	0399	Taxodium ascendens	0.1	91.4	0	15.8	1993-04-06	1	15.8	NA
110400	1	1	1	0400	Taxodium ascendens	0.9	93.6	0	11.4	1993-04-06	1	11.4	NA
110401	1	1	1	0401	Taxodium ascendens	0.4	93.6	0	18	1993-04-06	1	18	NA
110402	1	1	1	0402	Pinus elliottii	12.1	94.4	0	13.2	1993-04-06	1	13.2	NA
110403	1	1	1	0403	Pinus elliottii	15.2	96.7	0	22.3	1993-04-06	1	22.3	NA
110404	1	1	1	0404	Pinus elliottii	16.1	97.9	0	20.7	1993-04-06	1	20.7	NA
110405	1	1	1	0405	Pinus elliottii	3.6	99	0	27	1993-04-06	1	27	NA
110406	1	1	1	0406	Pinus elliottii	17.4	99.5	0	22.7	1993-04-06	1	22.7	NA
110407	1	1	1	0407	Pinus elliottii	44.9	51.3	0	26.5	1993-04-06	1	26.5	NA
110408	1	1	1	0408	Pinus elliottii	35.2	53.1	0	26.5	1993-04-06	1	26.5	NA
110409	1	1	1	0409	Taxodium ascendens	41.1	58.2	0	11.4	1993-04-06	1	11.4	NA
110410	1	1	1	0410	Taxodium ascendens	42.5	58.2	0	10.7	1993-04-06	1	10.7	NA
110411	1	1	1	0411	Pinus elliottii	47.8	59.3	0	24	1993-04-06	1	24	NA
110412	1	1	1	0412	Pinus elliottii	43.9	60	0	5.7	1993-04-06	1	5.7	NA
110413	1	1	1	0413	Sabal palmetto	27.9	60.3	0	35	1993-04-06	1	0	1.6
110414	1	1	1	0414	Pinus elliottii	36	63	0	23.7	1993-04-06	1	23.7	NA
110415	1	1	1	0415	Pinus elliottii	39.7	65.4	0	13.9	1993-04-06	1	13.9	NA
110416	1	1	1	0416	Pinus elliottii	27.9	68.9	0	31.9	1993-04-06	1	31.9	NA
110417	1	1	1	0417	Pinus elliottii	29.6	71.6	1	NA	1993-04-06	1	7.1	NA
110418	1	1	1	0418	Pinus elliottii	36.1	74	0	32.9	1993-04-06	1	32.9	NA
110419	1	1	1	0419	Pinus elliottii	38.2	75.1	1	NA	1993-04-06	1	5	NA
110420	1	1	1	0420	Pinus elliottii	33.3	76.4	0	19.2	1993-04-06	1	19.2	NA
110421	1	1	1	0421	Taxodium ascendens	42.4	78.3	0	11.9	1993-04-06	1	11.9	NA
110422	1	1	1	0422	Pinus elliottii	46.5	81.3	1	NA	1993-04-06	1	14.8	NA
110423	1	1	1	0423	Pinus elliottii	41.5	81.3	0	33.4	1993-04-06	1	33.4	NA
110424	1	1	1	0424	Pinus elliottii	25.6	81.8	0	19.8	1993-04-06	1	19.8	NA
110425	1	1	1	0425	Pinus elliottii	29.7	83.1	0	20	1993-04-06	1	20	NA
110426	1	1	1	0426	Pinus elliottii	29.6	84.3	0	19	1993-04-06	1	19	NA
110427	1	1	1	0427	Pinus elliottii	42.2	88.2	0	21	1993-04-06	1	21	NA
110428	1	1	1	0428	Pinus elliottii	34.3	92.2	0	22.4	1993-04-06	1	22.4	NA
110429	1	1	1	0429	Pinus elliottii	47.4	92.6	0	26.1	1993-04-06	1	26.1	NA
110430	1	1	1	0430	Pinus elliottii	44.9	96.3	1	NA	1993-04-06	1	12.4	NA
110431	1	1	1	0431	Pinus elliottii	42.9	97.3	0	17.3	1993-04-06	1	17.3	NA
110432	1	1	1	0432	Pinus elliottii	28.7	97.7	0	20.2	1993-04-06	1	20.2	NA
110433	1	1	1	0433	Pinus elliottii	25.3	99.2	0	27.1	1993-04-06	1	27.1	NA
110001	1	1	1	0001	Pinus elliottii	80	98.5	0	28	1995-05-17	2	28	NA
110002	1	1	1	0002	Taxodium ascendens	75.2	99.7	0	8.3	1995-05-17	2	8.3	NA
110003	1	1	1	0003	Pinus elliottii	82.9	95.9	0	26.4	1995-05-17	2	26.4	NA
110004	1	1	1	0004	Pinus elliottii	92.1	97	0	24.5	1995-05-17	2	24.5	NA
110005	1	1	1	0005	Pinus elliottii	92.2	95.5	1	NA	1995-05-17	2	11.2	NA
110006	1	1	1	0006	Pinus elliottii	94.9	95.6	0	8.5	1995-05-17	2	8.5	NA
110007	1	1	1	0007	Pinus elliottii	84.6	94.9	0	10.9	1995-05-17	2	10.9	NA
110008	1	1	1	0008	Pinus elliottii	76.6	93.6	1	NA	1995-05-17	2	5.5	NA
110009	1	1	1	0009	Pinus elliottii	76.6	89.7	0	24.7	1995-05-17	2	24.7	NA
110010	1	1	1	0010	Pinus elliottii	84.1	93.2	0	27.5	1995-05-17	2	27.5	NA
110011	1	1	1	0011	Pinus elliottii	86.9	93.4	0	27.2	1995-05-17	2	27.2	NA
110012	1	1	1	0012	Pinus elliottii	97.4	93.5	0	23.2	1995-05-17	2	23.2	NA
110013	1	1	1	0013	Pinus elliottii	99.6	93	0	29.4	1995-05-17	2	29.4	NA
110014	1	1	1	0014	Pinus elliottii	99	92.8	0	12.5	1995-05-17	2	12.5	NA
110015	1	1	1	0015	Pinus elliottii	84	91.2	0	27.4	1995-05-17	2	27.4	NA
110016	1	1	1	0016	Pinus elliottii	94.3	88.8	0	27.1	1995-05-17	2	27.1	NA
110017	1	1	1	0017	Pinus elliottii	97.1	87.6	0	26.3	1995-05-17	2	26.3	NA
110018	1	1	1	0018	Pinus elliottii	92	84.7	1	NA	1995-05-17	2	7.9	NA
110019	1	1	1	0019	Pinus elliottii	99.9	84.9	0	10.2	1995-05-17	2	10.2	NA
110020	1	1	1	0020	Pinus elliottii	78.7	84.4	1	NA	1995-05-17	2	6.6	NA
110021	1	1	1	0021	Pinus elliottii	79	79.3	0	26.1	1995-05-17	2	26.1	NA
110022	1	1	1	0022	Pinus elliottii	89.4	80.8	0	27.7	1995-05-17	2	27.7	NA
110023	1	1	1	0023	Pinus elliottii	85.9	78.9	0	19.4	1995-05-17	2	19.4	NA
110024	1	1	1	0024	Pinus elliottii	86.5	78.9	0	13.1	1995-05-17	2	13.1	NA
110025	1	1	1	0025	Pinus elliottii	82.1	79.1	0	16.8	1995-05-17	2	16.8	NA
110026	1	1	1	0026	Pinus elliottii	81.2	78.2	1	NA	1995-05-17	2	9.9	NA
110027	1	1	1	0027	Pinus elliottii	81.7	76.2	1	NA	1995-05-17	2	8.4	NA
110028	1	1	1	0028	Pinus elliottii	81.5	76.3	0	18.6	1995-05-17	2	18.6	NA
110029	1	1	1	0029	Pinus elliottii	90.7	76	0	24	1995-05-17	2	24	NA
110030	1	1	1	0030	Pinus elliottii	76.4	74.7	0	18.9	1995-05-17	2	18.9	NA
110031	1	1	1	0031	Pinus elliottii	85.5	75.5	0	21.1	1995-05-17	2	21.1	NA
110032	1	1	1	0032	Pinus elliottii	82.9	73.2	0	15.1	1995-05-17	2	15.1	NA
110033	1	1	1	0033	Pinus elliottii	87.5	73.8	0	21.5	1995-05-17	2	21.5	NA
110034	1	1	1	0034	Pinus elliottii	81.3	72.4	0	22.7	1995-05-17	2	22.7	NA
110035	1	1	1	0035	Pinus elliottii	78.6	69.1	0	22.7	1995-05-17	2	22.7	NA
110036	1	1	1	0036	Pinus elliottii	90	71.6	0	16.5	1995-05-17	2	16.5	NA
110037	1	1	1	0037	Pinus elliottii	94.1	72.5	1	NA	1995-05-17	2	6.8	NA
110038	1	1	1	0038	Taxodium ascendens	97.5	72.4	0	7.3	1995-05-17	2	7.3	NA
110039	1	1	1	0039	Taxodium ascendens	99.9	71.6	0	8.2	1995-05-17	2	8.2	NA
110040	1	1	1	0040	Taxodium ascendens	96.8	70.1	0	10.3	1995-05-17	2	10.3	NA
110041	1	1	1	0041	Taxodium ascendens	95.3	70.1	0	7.6	1995-05-17	2	7.6	NA
110042	1	1	1	0042	Taxodium ascendens	96	68.7	0	7.1	1995-05-17	2	7.1	NA
110043	1	1	1	0043	Pinus elliottii	99.8	67.9	1	NA	1995-05-17	2	7.4	NA
110044	1	1	1	0044	Pinus elliottii	88	68	0	19.4	1995-05-17	2	19.4	NA
110045	1	1	1	0045	Pinus elliottii	90.6	67.1	0	24	1995-05-17	2	24	NA
110046	1	1	1	0046	Pinus elliottii	96.5	65.6	1	NA	1995-05-17	2	13.7	NA
110047	1	1	1	0047	Pinus elliottii	96	65.3	0	22.8	1995-05-17	2	22.8	NA
110048	1	1	1	0048	Pinus elliottii	96.7	65.1	1	NA	1995-05-17	2	6	NA
110049	1	1	1	0049	Pinus elliottii	96.4	64.1	1	NA	1995-05-17	2	12.6	NA
110050	1	1	1	0050	Pinus elliottii	90.1	64.4	0	9.7	1995-05-17	2	9.7	NA
110051	1	1	1	0051	Pinus elliottii	84.2	64.8	0	24.3	1995-05-17	2	24.3	NA
110052	1	1	1	0052	Pinus elliottii	82.4	63.2	0	19.7	1995-05-17	2	19.7	NA
110053	1	1	1	0053	Pinus elliottii	80.9	62.8	0	24.4	1995-05-17	2	24.4	NA
110054	1	1	1	0054	Taxodium ascendens	83.1	61.7	0	16.8	1995-05-17	2	16.8	NA
110055	1	1	1	0055	Taxodium ascendens	90.2	61.8	0	17.6	1995-05-17	2	17.6	NA
110056	1	1	1	0056	Taxodium ascendens	86.9	60.8	0	10.4	1995-05-17	2	10.4	NA
110057	1	1	1	0057	Taxodium ascendens	93	61.2	0	12.8	1995-05-17	2	12.8	NA
110058	1	1	1	0058	Pinus elliottii	99.7	60.6	0	21.9	1995-05-17	2	21.9	NA
110059	1	1	1	0059	Sabal palmetto	90.8	60.1	0	35	1995-05-17	2	0	1.5
110060	1	1	1	0060	Sabal palmetto	91.4	59.3	0	35	1995-05-17	2	0	2
110061	1	1	1	0061	Pinus elliottii	95.2	59.3	0	23.9	1995-05-17	2	23.9	NA
110062	1	1	1	0062	Pinus elliottii	95.4	57.8	0	20.5	1995-05-17	2	20.5	NA
110063	1	1	1	0063	Taxodium ascendens	88.8	57	0	15.1	1995-05-17	2	15.1	NA
110064	1	1	1	0064	Pinus elliottii	78.1	58.5	1	NA	1995-05-17	2	5.5	NA
110065	1	1	1	0065	Pinus elliottii	76.3	56	0	11.4	1995-05-17	2	11.4	NA
110066	1	1	1	0066	Pinus elliottii	76.5	55.8	0	22.9	1995-05-17	2	22.9	NA
110067	1	1	1	0067	Pinus elliottii	77.3	55.3	0	12.7	1995-05-17	2	12.7	NA
110068	1	1	1	0068	Pinus elliottii	84.3	54.8	0	23.6	1995-05-17	2	23.6	NA
110069	1	1	1	0069	Pinus elliottii	92.9	55.3	1	NA	1995-05-17	2	19.5	NA
110070	1	1	1	0070	Taxodium ascendens	96.5	54.2	0	11.4	1995-05-17	2	11.4	NA
110071	1	1	1	0071	Pinus elliottii	99.9	54.4	0	11.5	1995-05-17	2	11.5	NA
110072	1	1	1	0072	Sabal palmetto	84.4	53.7	0	35	1995-05-17	2	0	2.2
110073	1	1	1	0073	Taxodium ascendens	88.2	53.7	0	9.3	1995-05-17	2	9.3	5
110074	1	1	1	0074	Pinus elliottii	76	53.2	0	23.1	1995-05-17	2	23.1	NA
110075	1	1	1	0075	Pinus elliottii	75.7	52.7	1	NA	1995-05-17	2	11.4	NA
110076	1	1	1	0076	Pinus elliottii	80.1	52.6	0	11.5	1995-05-17	2	11.5	NA
110077	1	1	1	0077	Pinus elliottii	80.9	52.2	0	25	1995-05-17	2	25	NA
110078	1	1	1	0078	Pinus elliottii	92.5	52.3	0	15.3	1995-05-17	2	15.3	NA
110079	1	1	1	0079	Pinus elliottii	84	51.4	0	19.1	1995-05-17	2	19.1	NA
110080	1	1	1	0080	Pinus elliottii	77.7	50.8	0	16.3	1995-05-17	2	16.3	NA
110081	1	1	1	0081	Pinus elliottii	65.4	51.5	0	33.6	1995-05-17	2	33.6	NA
110082	1	1	1	0082	Pinus elliottii	56.4	52.8	0	42.8	1995-05-17	2	42.8	NA
110083	1	1	1	0083	Pinus elliottii	65.4	54.5	0	9.7	1995-05-17	2	9.7	NA
110084	1	1	1	0084	Pinus elliottii	61.6	56.5	1	NA	1995-05-17	2	5.8	NA
110085	1	1	1	0085	Pinus elliottii	72.5	58.2	0	31.6	1995-05-17	2	31.6	NA
110086	1	1	1	0086	Sabal palmetto	70.1	61	0	35	1995-05-17	2	0	2
110087	1	1	1	0087	Pinus elliottii	74.1	62.1	0	13.7	1995-05-17	2	13.7	NA
110088	1	1	1	0088	Pinus elliottii	63.4	61.2	1	NA	1995-05-17	2	10.1	NA
110089	1	1	1	0089	Pinus elliottii	59.4	61.9	1	NA	1995-05-17	2	8.5	NA
110090	1	1	1	0090	Pinus elliottii	62.4	63.5	1	NA	1995-05-17	2	32.1	NA
110091	1	1	1	0091	Pinus elliottii	70.9	65.6	0	11.2	1995-05-17	2	11.2	NA
110092	1	1	1	0092	Pinus elliottii	68.7	72.6	0	30	1995-05-17	2	30	NA
110093	1	1	1	0093	Taxodium ascendens	58.8	71.7	0	7.9	1995-05-17	2	7.9	NA
110094	1	1	1	0094	Pinus elliottii	52.1	74.2	1	NA	1995-05-17	2	11.5	NA
110095	1	1	1	0095	Taxodium ascendens	51.2	74.5	0	7.2	1995-05-17	2	7.2	NA
110096	1	1	1	0096	Taxodium ascendens	56.1	76.8	0	8	1995-05-17	2	8	NA
110097	1	1	1	0097	Taxodium ascendens	57.6	77	0	8.6	1995-05-17	2	8.6	NA
110098	1	1	1	0098	Taxodium ascendens	60.4	77	0	20.4	1995-05-17	2	20.4	NA
110099	1	1	1	0099	Taxodium ascendens	63.3	76.9	0	14.2	1995-05-17	2	14.2	NA
110100	1	1	1	0100	Taxodium ascendens	65.9	77.1	0	20.1	1995-05-17	2	20.1	NA
110101	1	1	1	0101	Pinus elliottii	72.9	77.9	0	19.9	1995-05-17	2	19.9	NA
110102	1	1	1	0102	Taxodium ascendens	62.4	78.6	1	NA	1995-05-17	2	6.3	2.9
110103	1	1	1	0103	Taxodium ascendens	65.5	79.7	0	18.7	1995-05-17	2	18.7	NA
110104	1	1	1	0104	Taxodium ascendens	63.7	81.2	0	8.9	1995-05-17	2	8.9	NA
110105	1	1	1	0105	Taxodium ascendens	64.8	81.9	0	11.9	1995-05-17	2	11.9	NA
110106	1	1	1	0106	Pinus elliottii	54.7	82	0	37	1995-05-17	2	37	NA
110107	1	1	1	0107	Pinus elliottii	74.7	82.8	0	32	1995-05-17	2	32	NA
110108	1	1	1	0108	Pinus elliottii	74.4	82.6	1	NA	1995-05-17	2	8.3	NA
110109	1	1	1	0109	Taxodium ascendens	69.1	82.6	0	17.3	1995-05-17	2	17.3	NA
110110	1	1	1	0110	Taxodium ascendens	64.3	83.2	0	9.9	1995-05-17	2	9.9	NA
110111	1	1	1	0111	Taxodium ascendens	63	83.1	0	13.7	1995-05-17	2	13.7	NA
110112	1	1	1	0112	Pinus elliottii	50.4	83.8	0	23.5	1995-05-17	2	23.5	NA
110113	1	1	1	0113	Taxodium ascendens	63.8	85.3	0	9.2	1995-05-17	2	9.2	NA
110114	1	1	1	0114	Taxodium ascendens	59.9	86.4	0	8.6	1995-05-17	2	8.6	NA
110115	1	1	1	0115	Pinus elliottii	56.9	88.9	0	38.1	1995-05-17	2	38.1	NA
110116	1	1	1	0116	Taxodium ascendens	67.3	90.4	0	6.5	1995-05-17	2	6.5	4.8
110117	1	1	1	0117	Taxodium ascendens	71	92.7	0	11.1	1995-05-17	2	11.1	NA
110118	1	1	1	0118	Taxodium ascendens	67.8	93.2	0	6.8	1995-05-17	2	6.8	5.1
110119	1	1	1	0119	Pinus elliottii	61.6	93.9	1	NA	1995-05-17	2	17.7	NA
110120	1	1	1	0120	Pinus elliottii	51.5	95.3	0	7.2	1995-05-17	2	7.2	NA
110121	1	1	1	0121	Taxodium ascendens	73.1	96.3	0	24.9	1995-05-17	2	24.9	NA
110122	1	1	1	0122	Taxodium ascendens	71.7	97.2	1	NA	1995-05-17	2	12	9.9
110123	1	1	1	0123	Taxodium ascendens	69.1	97.6	0	8.8	1995-05-17	2	8.8	NA
110124	1	1	1	0124	Taxodium ascendens	68.4	99	0	8.7	1995-05-17	2	8.7	NA
110125	1	1	1	0125	Pinus elliottii	51.1	98.9	0	9.6	1995-05-17	2	9.6	NA
110126	1	1	1	0126	Pinus elliottii	73.4	48.7	0	22	1995-05-17	2	22	NA
110127	1	1	1	0127	Pinus elliottii	72.5	47.8	0	12.6	1995-05-17	2	12.6	NA
110128	1	1	1	0128	Pinus elliottii	74.8	47.4	0	10.2	1995-05-17	2	10.2	NA
110129	1	1	1	0129	Taxodium ascendens	66.4	46.9	0	10.4	1995-05-17	2	10.4	NA
110130	1	1	1	0130	Pinus elliottii	67.5	46.3	1	NA	1995-05-17	2	6	NA
110131	1	1	1	0131	Pinus elliottii	64.5	46	1	NA	1995-05-17	2	22.4	NA
110132	1	1	1	0132	Pinus elliottii	61.6	45.5	1	NA	1995-05-17	2	11.9	NA
110133	1	1	1	0133	Taxodium ascendens	66	44.8	1	NA	1995-05-17	2	6.3	5.2
110134	1	1	1	0134	Pinus elliottii	67.1	44.1	1	NA	1995-05-17	2	10.8	NA
110135	1	1	1	0135	Pinus elliottii	68	43.3	0	27.8	1995-05-17	2	27.8	NA
110136	1	1	1	0136	Taxodium ascendens	72.7	41.6	1	NA	1995-05-17	2	13	5.6
110137	1	1	1	0137	Pinus elliottii	71	41.5	1	NA	1995-05-17	2	9	NA
110138	1	1	1	0138	Pinus elliottii	74.4	38.7	0	17.4	1995-05-17	2	17.4	NA
110139	1	1	1	0139	Pinus elliottii	66.3	39	1	NA	1995-05-17	2	8.7	NA
110140	1	1	1	0140	Pinus elliottii	64.7	39.1	1	NA	1995-05-17	2	13.2	NA
110141	1	1	1	0141	Pinus elliottii	60	39.3	0	8.5	1995-05-17	2	8.5	NA
110142	1	1	1	0142	Pinus elliottii	60	40.4	1	NA	1995-05-17	2	8.4	NA
110143	1	1	1	0143	Pinus elliottii	63.5	40.7	0	8.7	1995-05-17	2	8.7	NA
110144	1	1	1	0144	Pinus elliottii	58	40.6	0	15.2	1995-05-17	2	15.2	NA
110145	1	1	1	0145	Pinus elliottii	56.2	40.8	1	NA	1995-05-17	2	9.8	NA
110146	1	1	1	0146	Pinus elliottii	54.6	40.7	0	8.5	1995-05-17	2	8.5	NA
110147	1	1	1	0147	Pinus elliottii	54.2	41.6	0	18.3	1995-05-17	2	18.3	NA
110148	1	1	1	0148	Pinus elliottii	60.5	41	0	9.6	1995-05-17	2	9.6	NA
110149	1	1	1	0149	Pinus elliottii	59.9	42	0	8.4	1995-05-17	2	8.4	NA
110150	1	1	1	0150	Pinus elliottii	64.3	36.7	0	24.8	1995-05-17	2	24.8	NA
110151	1	1	1	0151	Pinus elliottii	71.5	35.5	0	9.3	1995-05-17	2	9.3	NA
110152	1	1	1	0152	Pinus elliottii	71.8	34.7	0	10.3	1995-05-17	2	10.3	NA
110153	1	1	1	0153	Pinus elliottii	73.1	32.6	0	5.1	1995-05-17	2	5.1	4.4
110154	1	1	1	0154	Pinus elliottii	74.5	31.7	1	NA	1995-05-17	2	11.6	NA
110155	1	1	1	0155	Taxodium ascendens	68.4	32.5	0	9.5	1995-05-17	2	9.5	NA
110156	1	1	1	0156	Pinus elliottii	62.5	32.8	0	25.5	1995-05-17	2	25.5	NA
110157	1	1	1	0157	Pinus elliottii	53.1	33.7	1	NA	1995-05-17	2	10.5	NA
110158	1	1	1	0158	Pinus elliottii	54.6	34.5	0	13.9	1995-05-17	2	13.9	NA
110159	1	1	1	0159	Sabal palmetto	55.2	35	0	35	1995-05-17	2	0	1.4
110160	1	1	1	0160	Pinus elliottii	50.1	35.3	0	10	1995-05-17	2	10	NA
110161	1	1	1	0161	Pinus elliottii	50.4	32	0	20.7	1995-05-17	2	20.7	NA
110162	1	1	1	0162	Pinus elliottii	69.1	28.9	0	5.8	1995-05-17	2	5.8	NA
110163	1	1	1	0163	Taxodium ascendens	68.2	28.1	1	NA	1995-05-17	2	10.3	NA
110164	1	1	1	0164	Pinus elliottii	62.6	29.3	0	19.3	1995-05-17	2	19.3	NA
110165	1	1	1	0165	Pinus elliottii	54.3	29.1	0	37.6	1995-05-17	2	37.6	NA
110166	1	1	1	0166	Pinus elliottii	71.2	23.2	0	29.2	1995-05-17	2	29.2	NA
110167	1	1	1	0167	Pinus elliottii	74	20.9	0	9.7	1995-05-17	2	9.7	NA
110168	1	1	1	0168	Pinus elliottii	62.3	24.9	1	NA	1995-05-17	2	8	NA
110169	1	1	1	0169	Pinus elliottii	58.6	24.7	0	12.1	1995-05-17	2	12.1	NA
110170	1	1	1	0170	Pinus elliottii	55	24.4	0	6.5	1995-05-17	2	6.5	NA
110171	1	1	1	0171	Pinus elliottii	53.8	24	0	7.2	1995-05-17	2	7.2	NA
110172	1	1	1	0172	Pinus elliottii	53.4	24	0	7.5	1995-05-17	2	7.5	NA
110173	1	1	1	0173	Pinus elliottii	52	23.4	0	26	1995-05-17	2	26	NA
110174	1	1	1	0174	Taxodium ascendens	64.2	22.6	0	14.5	1995-05-17	2	14.5	NA
110175	1	1	1	0175	Pinus elliottii	67.3	19.9	0	20.3	1995-05-17	2	20.3	NA
110176	1	1	1	0176	Pinus elliottii	61.1	20.2	1	NA	1995-05-17	2	7.9	NA
110177	1	1	1	0177	Pinus elliottii	57	19.7	0	6.8	1995-05-17	2	6.8	NA
110178	1	1	1	0178	Pinus elliottii	57.2	17.8	0	26.3	1995-05-17	2	26.3	NA
110179	1	1	1	0179	Pinus elliottii	66.3	16.6	0	9.3	1995-05-17	2	9.3	NA
110180	1	1	1	0180	Pinus elliottii	68.4	14.6	0	11.6	1995-05-17	2	11.6	NA
110181	1	1	1	0181	Pinus elliottii	57.5	15.5	0	24	1995-05-17	2	24	NA
110182	1	1	1	0182	Pinus elliottii	68.3	11.8	0	6.7	1995-05-17	2	6.7	NA
110183	1	1	1	0183	Pinus elliottii	68.1	11.7	0	8.2	1995-05-17	2	8.2	NA
110184	1	1	1	0184	Pinus elliottii	65.5	10.9	0	13.3	1995-05-17	2	13.3	NA
110185	1	1	1	0185	Pinus elliottii	56.5	11	0	30.9	1995-05-17	2	30.9	NA
110186	1	1	1	0186	Pinus elliottii	71.8	6.9	0	9.9	1995-05-17	2	9.9	NA
110187	1	1	1	0187	Pinus elliottii	68.4	8	0	12.3	1995-05-17	2	12.3	NA
110188	1	1	1	0188	Pinus elliottii	64.3	8.9	1	NA	1995-05-17	2	9.4	2
110189	1	1	1	0189	Pinus elliottii	66.3	7.1	0	15	1995-05-17	2	15	NA
110190	1	1	1	0190	Pinus elliottii	55.7	5.2	1	NA	1995-05-17	2	10.2	NA
110191	1	1	1	0191	Pinus elliottii	78	49.5	0	12.9	1995-05-17	2	12.9	NA
110192	1	1	1	0192	Pinus elliottii	78.1	49.3	0	10.5	1995-05-17	2	10.5	NA
110193	1	1	1	0193	Pinus elliottii	78.8	49.4	0	12.8	1995-05-17	2	12.8	NA
110194	1	1	1	0194	Pinus elliottii	80.1	48.6	0	16.4	1995-05-17	2	16.4	NA
110195	1	1	1	0195	Pinus elliottii	76.2	48	0	20.2	1995-05-17	2	20.2	NA
110196	1	1	1	0196	Pinus elliottii	79.8	47.5	1	NA	1995-05-17	2	7.9	NA
110197	1	1	1	0197	Pinus elliottii	76.5	46.1	0	9.4	1995-05-17	2	9.4	NA
110198	1	1	1	0198	Pinus elliottii	78.3	45.8	0	19.3	1995-05-17	2	19.3	NA
110199	1	1	1	0199	Pinus elliottii	78.6	45.6	1	NA	1995-05-17	2	6.9	NA
110200	1	1	1	0200	Pinus elliottii	80.6	45.2	0	20.7	1995-05-17	2	20.7	NA
110201	1	1	1	0201	Pinus elliottii	78	44.5	1	NA	1995-05-17	2	11.2	NA
110202	1	1	1	0202	Pinus elliottii	77.1	43.9	0	23.6	1995-05-17	2	23.6	NA
110203	1	1	1	0203	Pinus elliottii	87.9	45.2	1	NA	1995-05-17	2	9.7	NA
110204	1	1	1	0204	Pinus elliottii	88.2	46.8	0	21.3	1995-05-17	2	21.3	NA
110205	1	1	1	0205	Pinus elliottii	87.2	46.9	1	NA	1995-05-17	2	9.2	NA
110206	1	1	1	0206	Pinus elliottii	88.3	46.5	1	NA	1995-05-17	2	5.3	NA
110207	1	1	1	0207	Pinus elliottii	84.4	43.3	1	NA	1995-05-17	2	9	NA
110208	1	1	1	0208	Taxodium ascendens	85	42.3	0	7.7	1995-05-17	2	7.7	NA
110210	1	1	1	0210	Sabal palmetto	78.5	41.1	0	35	1995-05-17	2	0	1.9
110211	1	1	1	0211	Pinus elliottii	76.8	40.4	0	15.7	1995-05-17	2	15.7	NA
110212	1	1	1	0212	Pinus elliottii	75.2	39.1	0	7.5	1995-05-17	2	7.5	NA
110213	1	1	1	0213	Pinus elliottii	77	38.8	1	NA	1995-05-17	2	9.8	NA
110214	1	1	1	0214	Pinus elliottii	91.6	41	0	8.7	1995-05-17	2	8.7	NA
110215	1	1	1	0215	Pinus elliottii	90.8	40.7	0	5.1	1995-05-17	2	5.1	NA
110216	1	1	1	0216	Pinus elliottii	94.8	40.3	1	NA	1995-05-17	2	14.7	NA
110217	1	1	1	0217	Pinus elliottii	92.6	37.9	0	11.5	1995-05-17	2	11.5	NA
110218	1	1	1	0218	Pinus elliottii	92.7	37.2	1	NA	1995-05-17	2	14.6	NA
110219	1	1	1	0219	Pinus elliottii	87.8	36.3	1	NA	1995-05-17	2	5	6
110220	1	1	1	0220	Pinus elliottii	84.8	36.3	1	NA	1995-05-17	2	18.8	NA
110221	1	1	1	0221	Pinus elliottii	77.2	35.2	0	22.5	1995-05-17	2	22.5	NA
110222	1	1	1	0222	Pinus elliottii	76	35.3	0	7.8	1995-05-17	2	7.8	NA
110223	1	1	1	0223	Pinus elliottii	76.8	31.1	0	7.8	1995-05-17	2	7.8	NA
110224	1	1	1	0224	Taxodium ascendens	76.6	30.1	0	9.1	1995-05-17	2	9.1	NA
110225	1	1	1	0225	Pinus elliottii	86.2	33	0	20.2	1995-05-17	2	20.2	NA
110226	1	1	1	0226	Pinus elliottii	90.2	32.9	0	7.2	1995-05-17	2	7.2	NA
110227	1	1	1	0227	Pinus elliottii	92.2	32	0	6.9	1995-05-17	2	6.9	NA
110228	1	1	1	0228	Pinus elliottii	95.4	31.6	0	6	1995-05-17	2	6	NA
110229	1	1	1	0229	Pinus elliottii	92.9	31.5	0	6.4	1995-05-17	2	6.4	5.7
110230	1	1	1	0230	Pinus elliottii	90	31.3	0	10.2	1995-05-17	2	10.2	NA
110231	1	1	1	0231	Pinus elliottii	93.6	30.8	0	8	1995-05-17	2	8	NA
110232	1	1	1	0232	Pinus elliottii	89.7	30	1	NA	1995-05-17	2	17.4	NA
110233	1	1	1	0233	Pinus elliottii	84.5	29.3	0	28.2	1995-05-17	2	28.2	NA
110234	1	1	1	0234	Pinus elliottii	97.1	26.9	1	NA	1995-05-17	2	12.9	NA
110235	1	1	1	0235	Pinus elliottii	89.3	26.1	0	9.4	1995-05-17	2	9.4	NA
110236	1	1	1	0236	Pinus elliottii	76	24.4	1	NA	1995-05-17	2	9.9	NA
110237	1	1	1	0237	Pinus elliottii	75.9	19.9	0	10.5	1995-05-17	2	10.5	NA
110238	1	1	1	0238	Pinus elliottii	87.6	20.8	0	33.3	1995-05-17	2	33.3	NA
110239	1	1	1	0239	Pinus elliottii	89.4	19.8	1	NA	1995-05-17	2	8.8	NA
110240	1	1	1	0240	Pinus elliottii	81.8	19.7	1	NA	1995-05-17	2	9.5	NA
110241	1	1	1	0241	Pinus elliottii	84.3	18.8	0	24.2	1995-05-17	2	24.2	NA
110242	1	1	1	0242	Taxodium ascendens	90.4	18	0	21.1	1995-05-17	2	21.1	NA
110243	1	1	1	0243	Pinus elliottii	89.6	16	0	21.1	1995-05-17	2	21.1	NA
110244	1	1	1	0244	Pinus elliottii	85.8	15.1	0	15.4	1995-05-17	2	15.4	NA
110245	1	1	1	0245	Pinus elliottii	76.1	13.1	1	NA	1995-05-17	2	10.4	NA
110246	1	1	1	0246	Pinus elliottii	78.5	11.9	0	34.5	1995-05-17	2	34.5	NA
110247	1	1	1	0247	Pinus elliottii	84	11.2	0	9.4	1995-05-17	2	9.4	NA
110248	1	1	1	0248	Pinus elliottii	84.2	10.9	1	NA	1995-05-17	2	6.4	NA
110249	1	1	1	0249	Pinus elliottii	88.4	10.5	1	NA	1995-05-17	2	7.2	NA
110250	1	1	1	0250	Pinus elliottii	92.4	10.6	0	6.6	1995-05-17	2	6.6	NA
110251	1	1	1	0251	Pinus elliottii	88.1	9.5	0	10.3	1995-05-17	2	10.3	NA
110252	1	1	1	0252	Pinus elliottii	87.1	8.9	0	10.6	1995-05-17	2	10.6	NA
110253	1	1	1	0253	Pinus elliottii	88.2	8.7	1	NA	1995-05-17	2	7.2	NA
110254	1	1	1	0254	Pinus elliottii	89.6	8	0	6.5	1995-05-17	2	6.5	NA
110255	1	1	1	0255	Pinus elliottii	88.3	7.5	0	12.4	1995-05-17	2	12.4	NA
110256	1	1	1	0256	Pinus elliottii	92	7.2	0	6.8	1995-05-17	2	6.8	NA
110257	1	1	1	0257	Pinus elliottii	93.3	7.4	0	6.4	1995-05-17	2	6.4	NA
110258	1	1	1	0258	Pinus elliottii	97	6.9	0	7.9	1995-05-17	2	7.9	NA
110259	1	1	1	0259	Pinus elliottii	92.5	6.7	0	6.2	1995-05-17	2	6.2	NA
110260	1	1	1	0260	Pinus elliottii	89	6.5	1	NA	1995-05-17	2	5.7	NA
110261	1	1	1	0261	Pinus elliottii	89.8	6.3	0	7.1	1995-05-17	2	7.1	NA
110262	1	1	1	0262	Pinus elliottii	95.1	6	0	8.9	1995-05-17	2	8.9	NA
110263	1	1	1	0263	Pinus elliottii	96.9	5	1	NA	1995-05-17	2	17	NA
110264	1	1	1	0264	Pinus elliottii	96.2	4	1	NA	1995-05-17	2	9.7	NA
110265	1	1	1	0265	Pinus elliottii	91.8	4.1	1	NA	1995-05-17	2	6.9	NA
110266	1	1	1	0266	Pinus elliottii	43.6	0.4	0	16.4	1995-05-17	2	16.4	NA
110267	1	1	1	0267	Pinus elliottii	40	0.4	0	19.5	1995-05-17	2	19.5	NA
110268	1	1	1	0268	Pinus elliottii	42	2.9	0	20.8	1995-05-17	2	20.8	NA
110269	1	1	1	0269	Pinus elliottii	43.1	5.9	0	16.6	1995-05-17	2	16.6	NA
110270	1	1	1	0270	Pinus elliottii	37.1	6.7	1	NA	1995-05-17	2	5.2	NA
110271	1	1	1	0271	Pinus elliottii	31.6	4.3	0	22.8	1995-05-17	2	22.8	NA
110272	1	1	1	0272	Pinus elliottii	33.5	11	0	31.1	1995-05-17	2	31.1	NA
110273	1	1	1	0273	Pinus elliottii	43	19.8	0	20.6	1995-05-17	2	20.6	NA
110274	1	1	1	0274	Pinus elliottii	45.9	18.3	0	20.1	1995-05-17	2	20.1	NA
110275	1	1	1	0275	Pinus elliottii	45.6	19.4	1	NA	1995-05-17	2	16.7	NA
110276	1	1	1	0276	Pinus elliottii	47.3	20.6	1	NA	1995-05-17	2	12.4	NA
110277	1	1	1	0277	Pinus elliottii	41	21.4	0	29	1995-05-17	2	29	NA
110278	1	1	1	0278	Pinus elliottii	37.8	21.8	0	35	1995-05-17	2	35	NA
110279	1	1	1	0279	Pinus elliottii	33.6	21.1	0	27.6	1995-05-17	2	27.6	NA
110280	1	1	1	0280	Sabal palmetto	29.4	20.9	0	35	1995-05-17	2	0	1.9
110281	1	1	1	0281	Pinus elliottii	35.2	19.7	1	NA	1995-05-17	2	6.2	NA
110282	1	1	1	0282	Pinus elliottii	28.9	24	0	23.8	1995-05-17	2	23.8	NA
110283	1	1	1	0283	Pinus elliottii	27.5	25	0	24.1	1995-05-17	2	24.1	NA
110284	1	1	1	0284	Pinus elliottii	42.2	22.6	0	13.4	1995-05-17	2	13.4	NA
110285	1	1	1	0285	Pinus elliottii	45.6	23.2	0	11.7	1995-05-17	2	11.7	NA
110286	1	1	1	0286	Taxodium ascendens	39.5	28.3	0	17.3	1995-05-17	2	17.3	NA
110287	1	1	1	0287	Taxodium ascendens	41.9	30.6	0	16.1	1995-05-17	2	16.1	NA
110288	1	1	1	0288	Taxodium ascendens	37	34.6	0	17.4	1995-05-17	2	17.4	NA
110289	1	1	1	0289	Taxodium ascendens	39.6	34.4	0	13.4	1995-05-17	2	13.4	NA
110290	1	1	1	0290	Taxodium ascendens	40.4	35	1	NA	1995-05-17	2	6.3	4.7
110291	1	1	1	0291	Pinus elliottii	42.6	35.2	0	31	1995-05-17	2	31	NA
110292	1	1	1	0292	Pinus elliottii	25.2	34	0	19.5	1995-05-17	2	19.5	NA
110293	1	1	1	0293	Taxodium ascendens	37.5	39.4	0	12.7	1995-05-17	2	12.7	NA
110294	1	1	1	0294	Pinus elliottii	36	39.8	0	12.8	1995-05-17	2	12.8	NA
110295	1	1	1	0295	Pinus elliottii	33.2	41.8	0	22	1995-05-17	2	22	NA
110296	1	1	1	0296	Taxodium ascendens	35.6	42.4	1	NA	1995-05-17	2	10.2	NA
110297	1	1	1	0297	Pinus elliottii	36	42.4	0	16.3	1995-05-17	2	16.3	NA
110298	1	1	1	0298	Pinus elliottii	48.3	44.6	0	35	1995-05-17	2	35	NA
110299	1	1	1	0299	Pinus elliottii	38.6	45	0	15.9	1995-05-17	2	15.9	NA
110300	1	1	1	0300	Sabal palmetto	47.5	46.9	0	35	1995-05-17	2	0	1.7
110301	1	1	1	0301	Pinus elliottii	47.2	47.7	1	NA	1995-05-17	2	21.7	NA
110302	1	1	1	0302	Pinus elliottii	28.7	49.9	0	35.5	1995-05-17	2	35.5	NA
110303	1	1	1	0303	Pinus elliottii	15.3	49.3	0	30.9	1995-05-17	2	30.9	NA
110304	1	1	1	0304	Pinus elliottii	4.7	48.2	0	28.4	1995-05-17	2	28.4	NA
110305	1	1	1	0305	Pinus elliottii	24.9	42.3	1	NA	1995-05-17	2	15.7	NA
110306	1	1	1	0306	Pinus elliottii	22.6	38.3	0	24.6	1995-05-17	2	24.6	NA
110307	1	1	1	0307	Pinus elliottii	13.6	39.4	0	29.4	1995-05-17	2	29.4	NA
110308	1	1	1	0308	Pinus elliottii	7.1	38.7	0	26	1995-05-17	2	26	NA
110309	1	1	1	0309	Pinus elliottii	5.9	37.2	0	22.2	1995-05-17	2	22.2	NA
110310	1	1	1	0310	Pinus elliottii	13.8	36.7	0	24.8	1995-05-17	2	24.8	NA
110311	1	1	1	0311	Pinus elliottii	18	37.7	1	NA	1995-05-17	2	32.1	NA
110312	1	1	1	0312	Pinus elliottii	17.4	34.8	1	NA	1995-05-17	2	21	NA
110313	1	1	1	0313	Pinus elliottii	22.5	33.1	1	NA	1995-05-17	2	31.6	NA
110314	1	1	1	0314	Pinus elliottii	22.5	32.5	1	NA	1995-05-17	2	11.4	NA
110315	1	1	1	0315	Pinus elliottii	20	32.9	1	NA	1995-05-17	2	24.8	NA
110316	1	1	1	0316	Pinus elliottii	16.5	32.2	1	NA	1995-05-17	2	13.9	NA
110317	1	1	1	0317	Pinus elliottii	18.3	30.8	1	NA	1995-05-17	2	24.3	NA
110318	1	1	1	0318	Pinus elliottii	19.3	28.4	1	NA	1995-05-17	2	30.9	NA
110319	1	1	1	0319	Pinus elliottii	17.9	28.6	1	NA	1995-05-17	2	18.8	NA
110320	1	1	1	0320	Pinus elliottii	20.9	28.1	1	NA	1995-05-17	2	16.2	NA
110321	1	1	1	0321	Pinus elliottii	20.4	27.1	1	NA	1995-05-17	2	23.5	NA
110322	1	1	1	0322	Sabal palmetto	17.2	24.4	0	35	1995-05-17	2	0	5.3
110323	1	1	1	0323	Pinus elliottii	23.7	22	0	27.1	1995-05-17	2	27.1	NA
110324	1	1	1	0324	Pinus elliottii	21.9	13	0	32.3	1995-05-17	2	32.3	NA
110325	1	1	1	0325	Pinus elliottii	2.6	25.2	0	20.3	1995-05-17	2	20.3	NA
110326	1	1	1	0326	Pinus elliottii	2.4	24.7	1	NA	1995-05-17	2	9.1	NA
110327	1	1	1	0327	Pinus elliottii	1.2	24.4	0	22.3	1995-05-17	2	22.3	NA
110328	1	1	1	0328	Pinus elliottii	6	23.4	0	25.3	1995-05-17	2	25.3	NA
110329	1	1	1	0329	Pinus elliottii	6	22.1	1	NA	1995-05-17	2	11.3	NA
110330	1	1	1	0330	Pinus elliottii	8.6	21.7	0	11.7	1995-05-17	2	11.7	NA
110331	1	1	1	0331	Pinus elliottii	3.1	21	0	18.7	1995-05-17	2	18.7	NA
110332	1	1	1	0332	Pinus elliottii	4.8	20.3	0	21.8	1995-05-17	2	21.8	NA
110333	1	1	1	0333	Pinus elliottii	11.4	20.1	0	24.5	1995-05-17	2	24.5	NA
110334	1	1	1	0334	Pinus elliottii	10.6	20	0	13.3	1995-05-17	2	13.3	NA
110335	1	1	1	0335	Taxodium ascendens	6.2	19.7	1	NA	1995-05-17	2	9.2	NA
110336	1	1	1	0336	Taxodium ascendens	1.8	19.3	0	16.6	1995-05-17	2	16.6	NA
110337	1	1	1	0337	Taxodium ascendens	2.6	17.5	1	NA	1995-05-17	2	11.4	NA
110338	1	1	1	0338	Taxodium ascendens	3.7	15.6	0	21	1995-05-17	2	21	NA
110339	1	1	1	0339	Taxodium ascendens	12.6	15.4	0	8.7	1995-05-17	2	8.7	3
110340	1	1	1	0340	Pinus elliottii	8.4	15.1	0	27.7	1995-05-17	2	27.7	NA
110341	1	1	1	0341	Taxodium ascendens	10.6	13.9	0	18.7	1995-05-17	2	18.7	NA
110342	1	1	1	0342	Taxodium ascendens	3.6	13.5	1	NA	1995-05-17	2	9	NA
110343	1	1	1	0343	Taxodium ascendens	3.6	11.4	0	5.4	1995-05-17	2	5.4	NA
110344	1	1	1	0344	Taxodium ascendens	12.6	11.1	0	13.9	1995-05-17	2	13.9	NA
110345	1	1	1	0345	Taxodium ascendens	4.9	8.2	0	10.2	1995-05-17	2	10.2	NA
110346	1	1	1	0346	Taxodium ascendens	1.5	8.7	0	7.2	1995-05-17	2	7.2	NA
110347	1	1	1	0347	Taxodium ascendens	2.8	8	0	10	1995-05-17	2	10	NA
110348	1	1	1	0348	Taxodium ascendens	4.8	7.9	0	16.7	1995-05-17	2	16.7	NA
110349	1	1	1	0349	Taxodium ascendens	11.7	7.3	0	19	1995-05-17	2	19	NA
110350	1	1	1	0350	Pinus elliottii	17	6.9	0	24.9	1995-05-17	2	24.9	NA
110351	1	1	1	0351	Taxodium ascendens	4.5	5.8	0	13	1995-05-17	2	13	NA
110352	1	1	1	0352	Taxodium ascendens	10.5	4.8	0	9.5	1995-05-17	2	9.5	NA
110353	1	1	1	0353	Taxodium ascendens	12.7	4.3	0	8.6	1995-05-17	2	8.6	NA
110354	1	1	1	0354	Taxodium ascendens	12.8	4.1	0	5.6	1995-05-17	2	5.6	NA
110355	1	1	1	0355	Taxodium ascendens	5.7	4.6	1	NA	1995-05-17	2	7.2	NA
110356	1	1	1	0356	Taxodium ascendens	11.2	3.2	0	12.7	1995-05-17	2	12.7	NA
110357	1	1	1	0357	Taxodium ascendens	3.3	2.8	0	16	1995-05-17	2	16	NA
110358	1	1	1	0358	Taxodium ascendens	6.5	1.8	0	20.7	1995-05-17	2	20.7	NA
110359	1	1	1	0359	Taxodium ascendens	9.3	1.6	0	8	1995-05-17	2	8	NA
110360	1	1	1	0360	Pinus elliottii	15.5	1	0	16.2	1995-05-17	2	16.2	NA
110361	1	1	1	0361	Pinus elliottii	14.5	0.9	1	NA	1995-05-17	2	7.1	NA
110362	1	1	1	0362	Taxodium ascendens	7.2	1.2	0	9.3	1995-05-17	2	9.3	NA
110363	1	1	1	0363	Pinus elliottii	24	0.3	1	NA	1995-05-17	2	16.8	NA
110364	1	1	1	0364	Pinus elliottii	24.8	51.8	0	20.5	1995-05-17	2	20.5	NA
110365	1	1	1	0365	Pinus elliottii	18.1	53.6	0	18	1995-05-17	2	18	NA
110366	1	1	1	0366	Pinus elliottii	23.6	57.7	0	22	1995-05-17	2	22	NA
110367	1	1	1	0367	Pinus elliottii	19.5	62.1	0	21.3	1995-05-17	2	21.3	NA
110368	1	1	1	0368	Pinus elliottii	16.9	60.7	0	23.7	1995-05-17	2	23.7	NA
110369	1	1	1	0369	Pinus elliottii	7.9	60	0	37.2	1995-05-17	2	37.2	NA
110370	1	1	1	0370	Sabal palmetto	6.9	59.2	0	35	1995-05-17	2	0	2.4
110371	1	1	1	0371	Pinus elliottii	18.4	64.8	0	26	1995-05-17	2	26	NA
110372	1	1	1	0372	Taxodium ascendens	1.7	61.8	0	14.1	1995-05-17	2	14.1	NA
110373	1	1	1	0373	Taxodium ascendens	2.2	65.3	0	9	1995-05-17	2	9	NA
110374	1	1	1	0374	Taxodium ascendens	1.9	65.7	0	6.5	1995-05-17	2	6.5	NA
110375	1	1	1	0375	Taxodium ascendens	2	66.5	0	10.8	1995-05-17	2	10.8	NA
110376	1	1	1	0376	Sabal palmetto	20.7	68.3	0	35	1995-05-17	2	0	1.7
110377	1	1	1	0377	Pinus elliottii	16.1	68.4	0	12.2	1995-05-17	2	12.2	NA
110378	1	1	1	0378	Pinus elliottii	14	68.7	0	25.1	1995-05-17	2	25.1	NA
110379	1	1	1	0379	Pinus elliottii	5.3	69.4	1	NA	1995-05-17	2	5.4	NA
110380	1	1	1	0380	Taxodium ascendens	3.6	70	0	6.5	1995-05-17	2	6.5	4.6
110381	1	1	1	0381	Taxodium ascendens	17.8	69.8	0	11.8	1995-05-17	2	11.8	NA
110382	1	1	1	0382	Pinus elliottii	14.1	77	0	21.9	1995-05-17	2	21.9	NA
110383	1	1	1	0383	Pinus elliottii	7.9	76	1	NA	1995-05-17	2	18.5	NA
110384	1	1	1	0384	Pinus elliottii	5.4	76	0	23	1995-05-17	2	23	NA
110385	1	1	1	0385	Pinus elliottii	21.6	78.9	0	23.8	1995-05-17	2	23.8	NA
110386	1	1	1	0386	Pinus elliottii	22.5	79.5	0	14.6	1995-05-17	2	14.6	NA
110387	1	1	1	0387	Pinus elliottii	21.1	79.9	1	NA	1995-05-17	2	11.7	NA
110388	1	1	1	0388	Pinus elliottii	22	80.5	1	NA	1995-05-17	2	6.3	NA
110389	1	1	1	0389	Pinus elliottii	22.1	81.1	0	23.7	1995-05-17	2	23.7	NA
110390	1	1	1	0390	Pinus elliottii	23.1	84.7	0	11.1	1995-05-17	2	11.1	NA
110391	1	1	1	0391	Pinus elliottii	20.9	85	0	24.8	1995-05-17	2	24.8	NA
110392	1	1	1	0392	Pinus elliottii	3	80.8	0	38.6	1995-05-17	2	38.6	NA
110393	1	1	1	0393	Pinus elliottii	8	81.8	0	18.4	1995-05-17	2	18.4	NA
110394	1	1	1	0394	Pinus elliottii	12.9	82.6	0	21.8	1995-05-17	2	21.8	NA
110395	1	1	1	0395	Pinus elliottii	16.7	87.4	0	10.4	1995-05-17	2	10.4	NA
110396	1	1	1	0396	Pinus elliottii	11.1	88.3	0	20.5	1995-05-17	2	20.5	NA
110397	1	1	1	0397	Pinus elliottii	4	89.4	0	19.9	1995-05-17	2	19.9	NA
110398	1	1	1	0398	Pinus elliottii	16.7	90.4	0	20.1	1995-05-17	2	20.1	NA
110399	1	1	1	0399	Taxodium ascendens	0.1	91.4	0	15.8	1995-05-17	2	15.8	NA
110400	1	1	1	0400	Taxodium ascendens	0.9	93.6	1	NA	1995-05-17	2	10.6	NA
110401	1	1	1	0401	Taxodium ascendens	0.4	93.6	0	18	1995-05-17	2	18	NA
110402	1	1	1	0402	Pinus elliottii	12.1	94.4	0	13.2	1995-05-17	2	13.2	NA
110403	1	1	1	0403	Pinus elliottii	15.2	96.7	0	22.3	1995-05-17	2	22.3	NA
110404	1	1	1	0404	Pinus elliottii	16.1	97.9	0	20.7	1995-05-17	2	20.7	NA
110405	1	1	1	0405	Pinus elliottii	3.6	99	0	27	1995-05-17	2	27	NA
110406	1	1	1	0406	Pinus elliottii	17.4	99.5	0	22.7	1995-05-17	2	22.7	NA
110407	1	1	1	0407	Pinus elliottii	44.9	51.3	0	26.5	1995-05-17	2	26.5	NA
110408	1	1	1	0408	Pinus elliottii	35.2	53.1	0	26.5	1995-05-17	2	26.5	NA
110409	1	1	1	0409	Taxodium ascendens	41.1	58.2	0	11.4	1995-05-17	2	11.4	NA
110410	1	1	1	0410	Taxodium ascendens	42.5	58.2	0	10.7	1995-05-17	2	10.7	NA
110411	1	1	1	0411	Pinus elliottii	47.8	59.3	0	24	1995-05-17	2	24	NA
110412	1	1	1	0412	Pinus elliottii	43.9	60	0	5.7	1995-05-17	2	5.7	NA
110413	1	1	1	0413	Sabal palmetto	27.9	60.3	0	35	1995-05-17	2	0	1.6
110414	1	1	1	0414	Pinus elliottii	36	63	0	23.7	1995-05-17	2	23.7	NA
110415	1	1	1	0415	Pinus elliottii	39.7	65.4	0	13.9	1995-05-17	2	13.9	NA
110416	1	1	1	0416	Pinus elliottii	27.9	68.9	0	31.9	1995-05-17	2	31.9	NA
110417	1	1	1	0417	Pinus elliottii	29.6	71.6	1	NA	1995-05-17	2	7.1	NA
110418	1	1	1	0418	Pinus elliottii	36.1	74	0	32.9	1995-05-17	2	32.9	NA
110419	1	1	1	0419	Pinus elliottii	38.2	75.1	1	NA	1995-05-17	2	5	NA
110420	1	1	1	0420	Pinus elliottii	33.3	76.4	0	19.2	1995-05-17	2	19.2	NA
110421	1	1	1	0421	Taxodium ascendens	42.4	78.3	0	11.9	1995-05-17	2	11.9	NA
110422	1	1	1	0422	Pinus elliottii	46.5	81.3	1	NA	1995-05-17	2	14.8	NA
110423	1	1	1	0423	Pinus elliottii	41.5	81.3	0	33.4	1995-05-17	2	33.4	NA
110424	1	1	1	0424	Pinus elliottii	25.6	81.8	0	19.8	1995-05-17	2	19.8	NA
110425	1	1	1	0425	Pinus elliottii	29.7	83.1	0	20	1995-05-17	2	20	NA
110426	1	1	1	0426	Pinus elliottii	29.6	84.3	0	19	1995-05-17	2	19	NA
110427	1	1	1	0427	Pinus elliottii	42.2	88.2	0	21	1995-05-17	2	21	NA
110428	1	1	1	0428	Pinus elliottii	34.3	92.2	1	NA	1995-05-17	2	21.6	NA
110429	1	1	1	0429	Pinus elliottii	47.4	92.6	0	26.1	1995-05-17	2	26.1	NA
110430	1	1	1	0430	Pinus elliottii	44.9	96.3	1	NA	1995-05-17	2	12.4	NA
110431	1	1	1	0431	Pinus elliottii	42.9	97.3	0	17.3	1995-05-17	2	17.3	NA
110432	1	1	1	0432	Pinus elliottii	28.7	97.7	0	20.2	1995-05-17	2	20.2	NA
110433	1	1	1	0433	Pinus elliottii	25.3	99.2	0	27.1	1995-05-17	2	27.1	NA
110434	1	1	1	0434	Taxodium ascendens	3.5	8.2	0	5.5	1995-05-17	2	5.5	3.2
110435	1	1	1	0435	Pinus elliottii	43.2	69.3	0	5.2	1995-05-17	2	5.2	NA
110001	1	1	1	0001	Pinus elliottii	80	98.5	0	28.6	1998-01-29	3	28.6	NA
110002	1	1	1	0002	Taxodium ascendens	75.2	99.7	0	9	1998-01-29	3	9	NA
110003	1	1	1	0003	Pinus elliottii	82.9	95.9	0	26.8	1998-01-29	3	26.8	NA
110004	1	1	1	0004	Pinus elliottii	92.1	97	0	25.4	1998-01-29	3	25.4	NA
110005	1	1	1	0005	Pinus elliottii	92.2	95.5	1	NA	1998-01-29	3	11.5	NA
110006	1	1	1	0006	Pinus elliottii	94.9	95.6	0	9	1998-01-29	3	9	NA
110007	1	1	1	0007	Pinus elliottii	84.6	94.9	0	11.8	1998-01-29	3	11.8	NA
110008	1	1	1	0008	Pinus elliottii	76.6	93.6	1	NA	1998-01-29	3	5.5	NA
110009	1	1	1	0009	Pinus elliottii	76.6	89.7	0	24.8	1998-01-29	3	24.8	NA
110010	1	1	1	0010	Pinus elliottii	84.1	93.2	0	28.4	1998-01-29	3	28.4	NA
110011	1	1	1	0011	Pinus elliottii	86.9	93.4	0	27.2	1998-01-29	3	27.2	NA
110012	1	1	1	0012	Pinus elliottii	97.4	93.5	0	23.5	1998-01-29	3	23.5	NA
110013	1	1	1	0013	Pinus elliottii	99.6	93	0	30.9	1998-01-29	3	30.9	NA
110014	1	1	1	0014	Pinus elliottii	99	92.8	0	12.8	1998-01-29	3	12.8	NA
110015	1	1	1	0015	Pinus elliottii	84	91.2	0	28	1998-01-29	3	28	NA
110016	1	1	1	0016	Pinus elliottii	94.3	88.8	0	26.9	1998-01-29	3	26.9	NA
110017	1	1	1	0017	Pinus elliottii	97.1	87.6	0	26.7	1998-01-29	3	26.7	NA
110018	1	1	1	0018	Pinus elliottii	92	84.7	1	NA	1998-01-29	3	7.9	NA
110019	1	1	1	0019	Pinus elliottii	99.9	84.9	0	10.9	1998-01-29	3	10.9	NA
110020	1	1	1	0020	Pinus elliottii	78.7	84.4	1	NA	1998-01-29	3	6.6	NA
110021	1	1	1	0021	Pinus elliottii	79	79.3	0	26.4	1998-01-29	3	26.4	NA
110022	1	1	1	0022	Pinus elliottii	89.4	80.8	0	28.3	1998-01-29	3	28.3	NA
110023	1	1	1	0023	Pinus elliottii	85.9	78.9	0	20	1998-01-29	3	20	NA
110024	1	1	1	0024	Pinus elliottii	86.5	78.9	0	13.3	1998-01-29	3	13.3	NA
110025	1	1	1	0025	Pinus elliottii	82.1	79.1	0	17.8	1998-01-29	3	17.8	NA
110026	1	1	1	0026	Pinus elliottii	81.2	78.2	1	NA	1998-01-29	3	9.9	NA
110027	1	1	1	0027	Pinus elliottii	81.7	76.2	1	NA	1998-01-29	3	8.4	NA
110028	1	1	1	0028	Pinus elliottii	81.5	76.3	0	19.9	1998-01-29	3	19.9	NA
110029	1	1	1	0029	Pinus elliottii	90.7	76	0	24.4	1998-01-29	3	24.4	NA
110030	1	1	1	0030	Pinus elliottii	76.4	74.7	0	20.6	1998-01-29	3	20.6	NA
110031	1	1	1	0031	Pinus elliottii	85.5	75.5	0	22.3	1998-01-29	3	22.3	NA
110032	1	1	1	0032	Pinus elliottii	82.9	73.2	0	15.3	1998-01-29	3	15.3	NA
110033	1	1	1	0033	Pinus elliottii	87.5	73.8	0	21.7	1998-01-29	3	21.7	NA
110034	1	1	1	0034	Pinus elliottii	81.3	72.4	0	23.9	1998-01-29	3	23.9	NA
110035	1	1	1	0035	Pinus elliottii	78.6	69.1	0	23	1998-01-29	3	23	NA
110036	1	1	1	0036	Pinus elliottii	90	71.6	0	19.2	1998-01-29	3	19.2	NA
110037	1	1	1	0037	Pinus elliottii	94.1	72.5	1	NA	1998-01-29	3	6.8	NA
110038	1	1	1	0038	Taxodium ascendens	97.5	72.4	0	7.8	1998-01-29	3	7.8	NA
110039	1	1	1	0039	Taxodium ascendens	99.9	71.6	0	8.5	1998-01-29	3	8.5	NA
110040	1	1	1	0040	Taxodium ascendens	96.8	70.1	0	11	1998-01-29	3	11	NA
110041	1	1	1	0041	Taxodium ascendens	95.3	70.1	0	8.3	1998-01-29	3	8.3	NA
110042	1	1	1	0042	Taxodium ascendens	96	68.7	0	8	1998-01-29	3	8	NA
110043	1	1	1	0043	Pinus elliottii	99.8	67.9	1	NA	1998-01-29	3	7.3	NA
110044	1	1	1	0044	Pinus elliottii	88	68	0	20.1	1998-01-29	3	20.1	NA
110045	1	1	1	0045	Pinus elliottii	90.6	67.1	0	25	1998-01-29	3	25	NA
110046	1	1	1	0046	Pinus elliottii	96.5	65.6	1	NA	1998-01-29	3	13.9	NA
110047	1	1	1	0047	Pinus elliottii	96	65.3	0	23.2	1998-01-29	3	23.2	NA
110048	1	1	1	0048	Pinus elliottii	96.7	65.1	1	NA	1998-01-29	3	6.4	NA
110049	1	1	1	0049	Pinus elliottii	96.4	64.1	1	NA	1998-01-29	3	12.5	NA
110050	1	1	1	0050	Pinus elliottii	90.1	64.4	0	10.4	1998-01-29	3	10.4	NA
110051	1	1	1	0051	Pinus elliottii	84.2	64.8	0	24.9	1998-01-29	3	24.9	NA
110052	1	1	1	0052	Pinus elliottii	82.4	63.2	0	20.2	1998-01-29	3	20.2	NA
110053	1	1	1	0053	Pinus elliottii	80.9	62.8	0	25.1	1998-01-29	3	25.1	NA
110054	1	1	1	0054	Taxodium ascendens	83.1	61.7	0	18	1998-01-29	3	18	NA
110055	1	1	1	0055	Taxodium ascendens	90.2	61.8	0	17.6	1998-01-29	3	17.6	NA
110056	1	1	1	0056	Taxodium ascendens	86.9	60.8	0	11.3	1998-01-29	3	11.3	NA
110057	1	1	1	0057	Taxodium ascendens	93	61.2	0	14	1998-01-29	3	14	NA
110058	1	1	1	0058	Pinus elliottii	99.7	60.6	0	22.7	1998-01-29	3	22.7	NA
110059	1	1	1	0059	Sabal palmetto	90.8	60.1	0	35	1998-01-29	3	0	1.5
110060	1	1	1	0060	Sabal palmetto	91.4	59.3	0	35	1998-01-29	3	0	2
110061	1	1	1	0061	Pinus elliottii	95.2	59.3	0	24.8	1998-01-29	3	24.8	NA
110062	1	1	1	0062	Pinus elliottii	95.4	57.8	0	21	1998-01-29	3	21	NA
110063	1	1	1	0063	Taxodium ascendens	88.8	57	0	15.9	1998-01-29	3	15.9	NA
110064	1	1	1	0064	Pinus elliottii	78.1	58.5	1	NA	1998-01-29	3	5.4	NA
110065	1	1	1	0065	Pinus elliottii	76.3	56	0	11.5	1998-01-29	3	11.5	NA
110066	1	1	1	0066	Pinus elliottii	76.5	55.8	0	23	1998-01-29	3	23	NA
110067	1	1	1	0067	Pinus elliottii	77.3	55.3	0	12.6	1998-01-29	3	12.6	NA
110068	1	1	1	0068	Pinus elliottii	84.3	54.8	0	24.2	1998-01-29	3	24.2	NA
110069	1	1	1	0069	Pinus elliottii	92.9	55.3	1	NA	1998-01-29	3	20.2	NA
110070	1	1	1	0070	Taxodium ascendens	96.5	54.2	0	11.9	1998-01-29	3	11.9	NA
110071	1	1	1	0071	Pinus elliottii	99.9	54.4	0	12.7	1998-01-29	3	12.7	NA
110072	1	1	1	0072	Sabal palmetto	84.4	53.7	0	35	1998-01-29	3	0	2.3
110073	1	1	1	0073	Taxodium ascendens	88.2	53.7	0	9.9	1998-01-29	3	9.9	5
110074	1	1	1	0074	Pinus elliottii	76	53.2	0	23.5	1998-01-29	3	23.5	NA
110075	1	1	1	0075	Pinus elliottii	75.7	52.7	1	NA	1998-01-29	3	11.3	NA
110076	1	1	1	0076	Pinus elliottii	80.1	52.6	0	12.2	1998-01-29	3	12.2	NA
110077	1	1	1	0077	Pinus elliottii	80.9	52.2	0	25.4	1998-01-29	3	25.4	NA
110078	1	1	1	0078	Pinus elliottii	92.5	52.3	0	16.7	1998-01-29	3	16.7	NA
110079	1	1	1	0079	Pinus elliottii	84	51.4	0	19.2	1998-01-29	3	19.2	NA
110080	1	1	1	0080	Pinus elliottii	77.7	50.8	0	16.9	1998-01-29	3	16.9	NA
110081	1	1	1	0081	Pinus elliottii	65.4	51.5	0	33.3	1998-01-29	3	33.3	NA
110082	1	1	1	0082	Pinus elliottii	56.4	52.8	0	43.4	1998-01-29	3	43.4	NA
110083	1	1	1	0083	Pinus elliottii	65.4	54.5	0	10.1	1998-01-29	3	10.1	NA
110084	1	1	1	0084	Pinus elliottii	61.6	56.5	1	NA	1998-01-29	3	5.6	NA
110085	1	1	1	0085	Pinus elliottii	72.5	58.2	0	32.2	1998-01-29	3	32.2	NA
110086	1	1	1	0086	Sabal palmetto	70.1	61	0	35	1998-01-29	3	0	2.1
110087	1	1	1	0087	Pinus elliottii	74.1	62.1	0	14.4	1998-01-29	3	14.4	NA
110088	1	1	1	0088	Pinus elliottii	63.4	61.2	1	NA	1998-01-29	3	10.1	NA
110089	1	1	1	0089	Pinus elliottii	59.4	61.9	1	NA	1998-01-29	3	14.5	NA
110090	1	1	1	0090	Pinus elliottii	62.4	63.5	1	NA	1998-01-29	3	22.8	NA
110091	1	1	1	0091	Pinus elliottii	70.9	65.6	0	12.4	1998-01-29	3	12.4	NA
110092	1	1	1	0092	Pinus elliottii	68.7	72.6	0	31	1998-01-29	3	31	NA
110093	1	1	1	0093	Taxodium ascendens	58.8	71.7	0	9.1	1998-01-29	3	9.1	NA
110094	1	1	1	0094	Pinus elliottii	52.1	74.2	1	NA	1998-01-29	3	12.1	NA
110095	1	1	1	0095	Taxodium ascendens	51.2	74.5	0	8.1	1998-01-29	3	8.1	NA
110096	1	1	1	0096	Taxodium ascendens	56.1	76.8	0	9.3	1998-01-29	3	9.3	NA
110097	1	1	1	0097	Taxodium ascendens	57.6	77	0	9.5	1998-01-29	3	9.5	NA
110098	1	1	1	0098	Taxodium ascendens	60.4	77	0	21.1	1998-01-29	3	21.1	NA
110099	1	1	1	0099	Taxodium ascendens	63.3	76.9	0	17.4	1998-01-29	3	17.4	NA
110100	1	1	1	0100	Taxodium ascendens	65.9	77.1	0	21.1	1998-01-29	3	21.1	NA
110101	1	1	1	0101	Pinus elliottii	72.9	77.9	0	20.8	1998-01-29	3	20.8	NA
110102	1	1	1	0102	Taxodium ascendens	62.4	78.6	1	NA	1998-01-29	3	6.3	2.9
110103	1	1	1	0103	Taxodium ascendens	65.5	79.7	0	18.8	1998-01-29	3	18.8	NA
110104	1	1	1	0104	Taxodium ascendens	63.7	81.2	0	10.3	1998-01-29	3	10.3	NA
110105	1	1	1	0105	Taxodium ascendens	64.8	81.9	0	13	1998-01-29	3	13	NA
110106	1	1	1	0106	Pinus elliottii	54.7	82	0	37.9	1998-01-29	3	37.9	NA
110107	1	1	1	0107	Pinus elliottii	74.7	82.8	0	32.2	1998-01-29	3	32.2	NA
110108	1	1	1	0108	Pinus elliottii	74.4	82.6	1	NA	1998-01-29	3	8.3	NA
110109	1	1	1	0109	Taxodium ascendens	69.1	82.6	0	18.1	1998-01-29	3	18.1	NA
110110	1	1	1	0110	Taxodium ascendens	64.3	83.2	0	9.9	1998-01-29	3	9.9	NA
110111	1	1	1	0111	Taxodium ascendens	63	83.1	0	14.5	1998-01-29	3	14.5	NA
110112	1	1	1	0112	Pinus elliottii	50.4	83.8	0	24	1998-01-29	3	24	NA
110113	1	1	1	0113	Taxodium ascendens	63.8	85.3	0	9.8	1998-01-29	3	9.8	NA
110114	1	1	1	0114	Taxodium ascendens	59.9	86.4	0	9.6	1998-01-29	3	9.6	NA
110115	1	1	1	0115	Pinus elliottii	56.9	88.9	0	39	1998-01-29	3	39	NA
110116	1	1	1	0116	Taxodium ascendens	67.3	90.4	0	6.8	1998-01-29	3	6.8	4.8
110117	1	1	1	0117	Taxodium ascendens	71	92.7	0	12.4	1998-01-29	3	12.4	NA
110118	1	1	1	0118	Taxodium ascendens	67.8	93.2	0	6.6	1998-01-29	3	6.6	5.1
110119	1	1	1	0119	Pinus elliottii	61.6	93.9	1	NA	1998-01-29	3	17.5	NA
110120	1	1	1	0120	Pinus elliottii	51.5	95.3	0	8.5	1998-01-29	3	8.5	NA
110121	1	1	1	0121	Taxodium ascendens	73.1	96.3	0	25	1998-01-29	3	25	NA
110122	1	1	1	0122	Taxodium ascendens	71.7	97.2	1	NA	1998-01-29	3	12	9.9
110123	1	1	1	0123	Taxodium ascendens	69.1	97.6	0	10.2	1998-01-29	3	10.2	NA
110124	1	1	1	0124	Taxodium ascendens	68.4	99	0	9.3	1998-01-29	3	9.3	NA
110125	1	1	1	0125	Pinus elliottii	51.1	98.9	0	11	1998-01-29	3	11	NA
110126	1	1	1	0126	Pinus elliottii	73.4	48.7	0	22.5	1998-01-29	3	22.5	NA
110127	1	1	1	0127	Pinus elliottii	72.5	47.8	0	12.7	1998-01-29	3	12.7	NA
110128	1	1	1	0128	Pinus elliottii	74.8	47.4	0	10.2	1998-01-29	3	10.2	NA
110129	1	1	1	0129	Taxodium ascendens	66.4	46.9	0	11.1	1998-01-29	3	11.1	NA
110130	1	1	1	0130	Pinus elliottii	67.5	46.3	1	NA	1998-01-29	3	5.6	NA
110131	1	1	1	0131	Pinus elliottii	64.5	46	1	NA	1998-01-29	3	22.6	NA
110132	1	1	1	0132	Pinus elliottii	61.6	45.5	1	NA	1998-01-29	3	11.9	NA
110133	1	1	1	0133	Taxodium ascendens	66	44.8	1	NA	1998-01-29	3	6.3	5.2
110134	1	1	1	0134	Pinus elliottii	67.1	44.1	1	NA	1998-01-29	3	10.8	NA
110135	1	1	1	0135	Pinus elliottii	68	43.3	0	27.8	1998-01-29	3	27.8	NA
110136	1	1	1	0136	Taxodium ascendens	72.7	41.6	1	NA	1998-01-29	3	13	5.6
110137	1	1	1	0137	Pinus elliottii	71	41.5	1	NA	1998-01-29	3	9	NA
110138	1	1	1	0138	Pinus elliottii	74.4	38.7	0	18.5	1998-01-29	3	18.5	NA
110139	1	1	1	0139	Pinus elliottii	66.3	39	1	NA	1998-01-29	3	8.7	NA
110140	1	1	1	0140	Pinus elliottii	64.7	39.1	1	NA	1998-01-29	3	13.2	NA
110141	1	1	1	0141	Pinus elliottii	60	39.3	0	9.3	1998-01-29	3	9.3	NA
110142	1	1	1	0142	Pinus elliottii	60	40.4	1	NA	1998-01-29	3	8.4	NA
110143	1	1	1	0143	Pinus elliottii	63.5	40.7	0	9.8	1998-01-29	3	9.8	NA
110144	1	1	1	0144	Pinus elliottii	58	40.6	0	15.8	1998-01-29	3	15.8	NA
110145	1	1	1	0145	Pinus elliottii	56.2	40.8	1	NA	1998-01-29	3	9.1	NA
110146	1	1	1	0146	Pinus elliottii	54.6	40.7	0	8.5	1998-01-29	3	8.5	NA
110147	1	1	1	0147	Pinus elliottii	54.2	41.6	0	19.6	1998-01-29	3	19.6	NA
110148	1	1	1	0148	Pinus elliottii	60.5	41	0	10.4	1998-01-29	3	10.4	NA
110149	1	1	1	0149	Pinus elliottii	59.9	42	0	8.8	1998-01-29	3	8.8	NA
110150	1	1	1	0150	Pinus elliottii	64.3	36.7	0	25.8	1998-01-29	3	25.8	NA
110151	1	1	1	0151	Pinus elliottii	71.5	35.5	0	11	1998-01-29	3	11	NA
110152	1	1	1	0152	Pinus elliottii	71.8	34.7	0	11	1998-01-29	3	11	NA
110153	1	1	1	0153	Pinus elliottii	73.1	32.6	0	5.9	1998-01-29	3	5.9	4.6
110154	1	1	1	0154	Pinus elliottii	74.5	31.7	1	NA	1998-01-29	3	11.8	NA
110155	1	1	1	0155	Taxodium ascendens	68.4	32.5	0	10	1998-01-29	3	10	NA
110156	1	1	1	0156	Pinus elliottii	62.5	32.8	0	25.5	1998-01-29	3	25.5	NA
110157	1	1	1	0157	Pinus elliottii	53.1	33.7	1	NA	1998-01-29	3	11.9	NA
110158	1	1	1	0158	Pinus elliottii	54.6	34.5	0	15.2	1998-01-29	3	15.2	NA
110159	1	1	1	0159	Sabal palmetto	55.2	35	0	35	1998-01-29	3	0	1.4
110160	1	1	1	0160	Pinus elliottii	50.1	35.3	0	11.4	1998-01-29	3	11.4	NA
110161	1	1	1	0161	Pinus elliottii	50.4	32	0	21.3	1998-01-29	3	21.3	NA
110162	1	1	1	0162	Pinus elliottii	69.1	28.9	0	6.7	1998-01-29	3	6.7	NA
110163	1	1	1	0163	Taxodium ascendens	68.2	28.1	1	NA	1998-01-29	3	10.4	NA
110164	1	1	1	0164	Pinus elliottii	62.6	29.3	0	19.3	1998-01-29	3	19.3	NA
110165	1	1	1	0165	Pinus elliottii	54.3	29.1	0	38.1	1998-01-29	3	38.1	NA
110166	1	1	1	0166	Pinus elliottii	71.2	23.2	0	29.3	1998-01-29	3	29.3	NA
110167	1	1	1	0167	Pinus elliottii	74	20.9	0	9.8	1998-01-29	3	9.8	NA
110168	1	1	1	0168	Pinus elliottii	62.3	24.9	1	NA	1998-01-29	3	8	NA
110169	1	1	1	0169	Pinus elliottii	58.6	24.7	0	13.1	1998-01-29	3	13.1	NA
110170	1	1	1	0170	Pinus elliottii	55	24.4	0	6.5	1998-01-29	3	6.5	NA
110171	1	1	1	0171	Pinus elliottii	53.8	24	0	8.2	1998-01-29	3	8.2	NA
110172	1	1	1	0172	Pinus elliottii	53.4	24	0	8.7	1998-01-29	3	8.7	NA
110173	1	1	1	0173	Pinus elliottii	52	23.4	0	26.7	1998-01-29	3	26.7	NA
110174	1	1	1	0174	Taxodium ascendens	64.2	22.6	0	16.7	1998-01-29	3	16.7	NA
110175	1	1	1	0175	Pinus elliottii	67.3	19.9	0	21.5	1998-01-29	3	21.5	NA
110176	1	1	1	0176	Pinus elliottii	61.1	20.2	1	NA	1998-01-29	3	7.9	NA
110177	1	1	1	0177	Pinus elliottii	57	19.7	0	6.9	1998-01-29	3	6.9	NA
110178	1	1	1	0178	Pinus elliottii	57.2	17.8	0	26.6	1998-01-29	3	26.6	NA
110179	1	1	1	0179	Pinus elliottii	66.3	16.6	0	10.2	1998-01-29	3	10.2	NA
110180	1	1	1	0180	Pinus elliottii	68.4	14.6	0	12.8	1998-01-29	3	12.8	NA
110181	1	1	1	0181	Pinus elliottii	57.5	15.5	0	24.1	1998-01-29	3	24.1	NA
110182	1	1	1	0182	Pinus elliottii	68.3	11.8	0	6.7	1998-01-29	3	6.7	NA
110183	1	1	1	0183	Pinus elliottii	68.1	11.7	0	8.9	1998-01-29	3	8.9	NA
110184	1	1	1	0184	Pinus elliottii	65.5	10.9	0	14.7	1998-01-29	3	14.7	NA
110185	1	1	1	0185	Pinus elliottii	56.5	11	0	31.1	1998-01-29	3	31.1	NA
110186	1	1	1	0186	Pinus elliottii	71.8	6.9	0	11.4	1998-01-29	3	11.4	NA
110187	1	1	1	0187	Pinus elliottii	68.4	8	0	14.6	1998-01-29	3	14.6	NA
110188	1	1	1	0188	Pinus elliottii	64.3	8.9	1	NA	1998-01-29	3	9.4	2
110189	1	1	1	0189	Pinus elliottii	66.3	7.1	0	17.1	1998-01-29	3	17.1	NA
110190	1	1	1	0190	Pinus elliottii	55.7	5.2	1	NA	1998-01-29	3	19.8	NA
110191	1	1	1	0191	Pinus elliottii	78	49.5	0	12.7	1998-01-29	3	12.7	NA
110192	1	1	1	0192	Pinus elliottii	78.1	49.3	0	10.2	1998-01-29	3	10.2	NA
110193	1	1	1	0193	Pinus elliottii	78.8	49.4	0	12.5	1998-01-29	3	12.5	NA
110194	1	1	1	0194	Pinus elliottii	80.1	48.6	0	16.6	1998-01-29	3	16.6	NA
110195	1	1	1	0195	Pinus elliottii	76.2	48	0	20.5	1998-01-29	3	20.5	NA
110196	1	1	1	0196	Pinus elliottii	79.8	47.5	1	NA	1998-01-29	3	7.8	NA
110197	1	1	1	0197	Pinus elliottii	76.5	46.1	0	9.4	1998-01-29	3	9.4	NA
110198	1	1	1	0198	Pinus elliottii	78.3	45.8	0	19.5	1998-01-29	3	19.5	NA
110199	1	1	1	0199	Pinus elliottii	78.6	45.6	1	NA	1998-01-29	3	6.9	NA
110200	1	1	1	0200	Pinus elliottii	80.6	45.2	0	21.1	1998-01-29	3	21.1	NA
110201	1	1	1	0201	Pinus elliottii	78	44.5	1	NA	1998-01-29	3	11.5	NA
110202	1	1	1	0202	Pinus elliottii	77.1	43.9	0	23.6	1998-01-29	3	23.6	NA
110203	1	1	1	0203	Pinus elliottii	87.9	45.2	1	NA	1998-01-29	3	10.3	NA
110204	1	1	1	0204	Pinus elliottii	88.2	46.8	0	21.9	1998-01-29	3	21.9	NA
110205	1	1	1	0205	Pinus elliottii	87.2	46.9	1	NA	1998-01-29	3	10.8	NA
110206	1	1	1	0206	Pinus elliottii	88.3	46.5	1	NA	1998-01-29	3	6	NA
110207	1	1	1	0207	Pinus elliottii	84.4	43.3	1	NA	1998-01-29	3	9	NA
110208	1	1	1	0208	Taxodium ascendens	85	42.3	0	7.9	1998-01-29	3	7.9	5.9
110209	1	1	1	0209	Sabal palmetto	88.9	41.3	0	35	1998-01-29	3	0	1.5
110210	1	1	1	0210	Sabal palmetto	78.5	41.1	0	35	1998-01-29	3	0	2.1
110211	1	1	1	0211	Pinus elliottii	76.8	40.4	0	16.2	1998-01-29	3	16.2	NA
110212	1	1	1	0212	Pinus elliottii	75.2	39.1	0	7.6	1998-01-29	3	7.6	NA
110213	1	1	1	0213	Pinus elliottii	77	38.8	1	NA	1998-01-29	3	9.8	NA
110214	1	1	1	0214	Pinus elliottii	91.6	41	0	10.7	1998-01-29	3	10.7	NA
110215	1	1	1	0215	Pinus elliottii	90.8	40.7	0	5.9	1998-01-29	3	5.9	NA
110216	1	1	1	0216	Pinus elliottii	94.8	40.3	1	NA	1998-01-29	3	14.7	NA
110217	1	1	1	0217	Pinus elliottii	92.6	37.9	0	13.9	1998-01-29	3	13.9	NA
110218	1	1	1	0218	Pinus elliottii	92.7	37.2	1	NA	1998-01-29	3	14.6	NA
110219	1	1	1	0219	Pinus elliottii	87.8	36.3	1	NA	1998-01-29	3	5	6
110220	1	1	1	0220	Pinus elliottii	84.8	36.3	1	NA	1998-01-29	3	18.8	NA
110221	1	1	1	0221	Pinus elliottii	77.2	35.2	0	23.4	1998-01-29	3	23.4	NA
110222	1	1	1	0222	Pinus elliottii	76	35.3	0	7.8	1998-01-29	3	7.8	NA
110223	1	1	1	0223	Pinus elliottii	76.8	31.1	0	8.8	1998-01-29	3	8.8	NA
110224	1	1	1	0224	Taxodium ascendens	76.6	30.1	0	9.9	1998-01-29	3	9.9	NA
110225	1	1	1	0225	Pinus elliottii	86.2	33	0	20	1998-01-29	3	20	NA
110226	1	1	1	0226	Pinus elliottii	90.2	32.9	0	8.1	1998-01-29	3	8.1	NA
110227	1	1	1	0227	Pinus elliottii	92.2	32	0	7.9	1998-01-29	3	7.9	NA
110228	1	1	1	0228	Pinus elliottii	95.4	31.6	0	6.8	1998-01-29	3	6.8	NA
110229	1	1	1	0229	Pinus elliottii	92.9	31.5	0	7.6	1998-01-29	3	7.6	NA
110230	1	1	1	0230	Pinus elliottii	90	31.3	0	11.5	1998-01-29	3	11.5	NA
110231	1	1	1	0231	Pinus elliottii	93.6	30.8	0	8.6	1998-01-29	3	8.6	NA
110232	1	1	1	0232	Pinus elliottii	89.7	30	1	NA	1998-01-29	3	17.4	NA
110233	1	1	1	0233	Pinus elliottii	84.5	29.3	0	28.4	1998-01-29	3	28.4	NA
110234	1	1	1	0234	Pinus elliottii	97.1	26.9	1	NA	1998-01-29	3	12.9	NA
110235	1	1	1	0235	Pinus elliottii	89.3	26.1	0	10.3	1998-01-29	3	10.3	NA
110236	1	1	1	0236	Pinus elliottii	76	24.4	1	NA	1998-01-29	3	9.3	NA
110237	1	1	1	0237	Pinus elliottii	75.9	19.9	0	11.3	1998-01-29	3	11.3	NA
110238	1	1	1	0238	Pinus elliottii	87.6	20.8	0	33.9	1998-01-29	3	33.9	NA
110239	1	1	1	0239	Pinus elliottii	89.4	19.8	1	NA	1998-01-29	3	8.5	NA
110240	1	1	1	0240	Pinus elliottii	81.8	19.7	1	NA	1998-01-29	3	9.5	NA
110241	1	1	1	0241	Pinus elliottii	84.3	18.8	0	24.4	1998-01-29	3	24.4	NA
110242	1	1	1	0242	Taxodium ascendens	90.4	18	0	21.9	1998-01-29	3	21.9	NA
110243	1	1	1	0243	Pinus elliottii	89.6	16	0	22	1998-01-29	3	22	NA
110244	1	1	1	0244	Pinus elliottii	85.8	15.1	0	16.1	1998-01-29	3	16.1	NA
110245	1	1	1	0245	Pinus elliottii	76.1	13.1	1	NA	1998-01-29	3	10.4	NA
110246	1	1	1	0246	Pinus elliottii	78.5	11.9	0	34.5	1998-01-29	3	34.5	NA
110247	1	1	1	0247	Pinus elliottii	84	11.2	0	10	1998-01-29	3	10	NA
110248	1	1	1	0248	Pinus elliottii	84.2	10.9	1	NA	1998-01-29	3	6.4	NA
110249	1	1	1	0249	Pinus elliottii	88.4	10.5	1	NA	1998-01-29	3	7.4	NA
110250	1	1	1	0250	Pinus elliottii	92.4	10.6	0	7.9	1998-01-29	3	7.9	NA
110251	1	1	1	0251	Pinus elliottii	88.1	9.5	0	11.7	1998-01-29	3	11.7	NA
110252	1	1	1	0252	Pinus elliottii	87.1	8.9	0	11.8	1998-01-29	3	11.8	NA
110253	1	1	1	0253	Pinus elliottii	88.2	8.7	1	NA	1998-01-29	3	7.3	NA
110254	1	1	1	0254	Pinus elliottii	89.6	8	1	NA	1998-01-29	3	6.5	NA
110255	1	1	1	0255	Pinus elliottii	88.3	7.5	0	14	1998-01-29	3	14	NA
110256	1	1	1	0256	Pinus elliottii	92	7.2	0	7	1998-01-29	3	7	NA
110257	1	1	1	0257	Pinus elliottii	93.3	7.4	0	7.3	1998-01-29	3	7.3	NA
110258	1	1	1	0258	Pinus elliottii	97	6.9	0	8.7	1998-01-29	3	8.7	NA
110259	1	1	1	0259	Pinus elliottii	92.5	6.7	0	6.6	1998-01-29	3	6.6	NA
110260	1	1	1	0260	Pinus elliottii	89	6.5	1	NA	1998-01-29	3	5.7	NA
110261	1	1	1	0261	Pinus elliottii	89.8	6.3	0	7.3	1998-01-29	3	7.3	NA
110262	1	1	1	0262	Pinus elliottii	95.1	6	0	9.8	1998-01-29	3	9.8	NA
110263	1	1	1	0263	Pinus elliottii	96.9	5	1	NA	1998-01-29	3	17.3	NA
110264	1	1	1	0264	Pinus elliottii	96.2	4	1	NA	1998-01-29	3	9.7	NA
110265	1	1	1	0265	Pinus elliottii	91.8	4.1	1	NA	1998-01-29	3	6.9	NA
110266	1	1	1	0266	Pinus elliottii	43.6	0.4	0	16.7	1998-01-29	3	16.7	NA
110267	1	1	1	0267	Pinus elliottii	40	0.4	0	20.3	1998-01-29	3	20.3	NA
110268	1	1	1	0268	Pinus elliottii	42	2.9	0	21.2	1998-01-29	3	21.2	NA
110269	1	1	1	0269	Pinus elliottii	43.1	5.9	0	17.3	1998-01-29	3	17.3	NA
110270	1	1	1	0270	Pinus elliottii	37.1	6.7	1	NA	1998-01-29	3	5.2	NA
110271	1	1	1	0271	Pinus elliottii	31.6	4.3	0	23.4	1998-01-29	3	23.4	NA
110272	1	1	1	0272	Pinus elliottii	33.5	11	0	31.1	1998-01-29	3	31.1	NA
110273	1	1	1	0273	Pinus elliottii	43	19.8	0	21.4	1998-01-29	3	21.4	NA
110274	1	1	1	0274	Pinus elliottii	45.9	18.3	0	20.1	1998-01-29	3	20.1	NA
110275	1	1	1	0275	Pinus elliottii	45.6	19.4	1	NA	1998-01-29	3	16.9	NA
110276	1	1	1	0276	Pinus elliottii	47.3	20.6	1	NA	1998-01-29	3	12.4	NA
110277	1	1	1	0277	Pinus elliottii	41	21.4	0	29.1	1998-01-29	3	29.1	NA
110278	1	1	1	0278	Pinus elliottii	37.8	21.8	1	NA	1998-01-29	3	35	NA
110279	1	1	1	0279	Pinus elliottii	33.6	21.1	0	27.5	1998-01-29	3	27.5	NA
110280	1	1	1	0280	Sabal palmetto	29.4	20.9	0	35	1998-01-29	3	0	1.9
110281	1	1	1	0281	Pinus elliottii	35.2	19.7	1	NA	1998-01-29	3	6.2	NA
110282	1	1	1	0282	Pinus elliottii	28.9	24	0	24.3	1998-01-29	3	24.3	NA
110283	1	1	1	0283	Pinus elliottii	27.5	25	0	24.1	1998-01-29	3	24.1	NA
110284	1	1	1	0284	Pinus elliottii	42.2	22.6	0	13.9	1998-01-29	3	13.9	NA
110285	1	1	1	0285	Pinus elliottii	45.6	23.2	0	12.7	1998-01-29	3	12.7	NA
110286	1	1	1	0286	Taxodium ascendens	39.5	28.3	0	18.6	1998-01-29	3	18.6	NA
110287	1	1	1	0287	Taxodium ascendens	41.9	30.6	0	17.2	1998-01-29	3	17.2	NA
110288	1	1	1	0288	Taxodium ascendens	37	34.6	0	18.7	1998-01-29	3	18.7	NA
110289	1	1	1	0289	Taxodium ascendens	39.6	34.4	0	13.6	1998-01-29	3	13.6	NA
110290	1	1	1	0290	Taxodium ascendens	40.4	35	1	NA	1998-01-29	3	5.5	4.1
110291	1	1	1	0291	Pinus elliottii	42.6	35.2	0	31.5	1998-01-29	3	31.5	NA
110292	1	1	1	0292	Pinus elliottii	25.2	34	0	20.2	1998-01-29	3	20.2	NA
110293	1	1	1	0293	Taxodium ascendens	37.5	39.4	0	13.5	1998-01-29	3	13.5	NA
110294	1	1	1	0294	Pinus elliottii	36	39.8	0	14	1998-01-29	3	14	NA
110295	1	1	1	0295	Pinus elliottii	33.2	41.8	0	23	1998-01-29	3	23	NA
110296	1	1	1	0296	Taxodium ascendens	35.6	42.4	1	NA	1998-01-29	3	10.2	NA
110297	1	1	1	0297	Pinus elliottii	36	42.4	0	18.9	1998-01-29	3	18.9	NA
110298	1	1	1	0298	Pinus elliottii	48.3	44.6	0	35.5	1998-01-29	3	35.5	NA
110299	1	1	1	0299	Pinus elliottii	38.6	45	0	17.5	1998-01-29	3	17.5	NA
110300	1	1	1	0300	Sabal palmetto	47.5	46.9	0	35	1998-01-29	3	0	1.8
110301	1	1	1	0301	Pinus elliottii	47.2	47.7	1	NA	1998-01-29	3	21.7	NA
110302	1	1	1	0302	Pinus elliottii	28.7	49.9	0	35.8	1998-01-29	3	35.8	NA
110303	1	1	1	0303	Pinus elliottii	15.3	49.3	0	31.9	1998-01-29	3	31.9	NA
110304	1	1	1	0304	Pinus elliottii	4.7	48.2	0	28.4	1998-01-29	3	28.4	NA
110305	1	1	1	0305	Pinus elliottii	24.9	42.3	1	NA	1998-01-29	3	16.4	NA
110306	1	1	1	0306	Pinus elliottii	22.6	38.3	0	24.8	1998-01-29	3	24.8	NA
110307	1	1	1	0307	Pinus elliottii	13.6	39.4	0	30.6	1998-01-29	3	30.6	NA
110308	1	1	1	0308	Pinus elliottii	7.1	38.7	0	26.6	1998-01-29	3	26.6	NA
110309	1	1	1	0309	Pinus elliottii	5.9	37.2	0	22	1998-01-29	3	22	NA
110310	1	1	1	0310	Pinus elliottii	13.8	36.7	0	25	1998-01-29	3	25	NA
110311	1	1	1	0311	Pinus elliottii	18	37.7	1	NA	1998-01-29	3	32.1	NA
110312	1	1	1	0312	Pinus elliottii	17.4	34.8	1	NA	1998-01-29	3	16.5	NA
110313	1	1	1	0313	Pinus elliottii	22.5	33.1	1	NA	1998-01-29	3	31.1	NA
110314	1	1	1	0314	Pinus elliottii	22.5	32.5	1	NA	1998-01-29	3	11.4	NA
110315	1	1	1	0315	Pinus elliottii	20	32.9	1	NA	1998-01-29	3	24.7	NA
110316	1	1	1	0316	Pinus elliottii	16.5	32.2	1	NA	1998-01-29	3	13.8	NA
110317	1	1	1	0317	Pinus elliottii	18.3	30.8	1	NA	1998-01-29	3	9.5	NA
110318	1	1	1	0318	Pinus elliottii	19.3	28.4	1	NA	1998-01-29	3	30.9	NA
110319	1	1	1	0319	Pinus elliottii	17.9	28.6	1	NA	1998-01-29	3	17.8	NA
110320	1	1	1	0320	Pinus elliottii	20.9	28.1	1	NA	1998-01-29	3	15.1	NA
110321	1	1	1	0321	Pinus elliottii	20.4	27.1	1	NA	1998-01-29	3	16.4	NA
110322	1	1	1	0322	Sabal palmetto	17.2	24.4	0	35	1998-01-29	3	0	NA
110323	1	1	1	0323	Pinus elliottii	23.7	22	0	27.4	1998-01-29	3	27.4	NA
110324	1	1	1	0324	Pinus elliottii	21.9	13	0	32.4	1998-01-29	3	32.4	NA
110325	1	1	1	0325	Pinus elliottii	2.6	25.2	0	20.7	1998-01-29	3	20.7	NA
110326	1	1	1	0326	Pinus elliottii	2.4	24.7	1	NA	1998-01-29	3	8.3	NA
110327	1	1	1	0327	Pinus elliottii	1.2	24.4	0	22.5	1998-01-29	3	22.5	NA
110328	1	1	1	0328	Pinus elliottii	6	23.4	1	NA	1998-01-29	3	25.1	NA
110329	1	1	1	0329	Pinus elliottii	6	22.1	1	NA	1998-01-29	3	11.3	NA
110330	1	1	1	0330	Pinus elliottii	8.6	21.7	0	12	1998-01-29	3	12	NA
110331	1	1	1	0331	Pinus elliottii	3.1	21	0	19	1998-01-29	3	19	NA
110332	1	1	1	0332	Pinus elliottii	4.8	20.3	0	22.1	1998-01-29	3	22.1	NA
110333	1	1	1	0333	Pinus elliottii	11.4	20.1	0	25.5	1998-01-29	3	25.5	NA
110334	1	1	1	0334	Pinus elliottii	10.6	20	0	13.9	1998-01-29	3	13.9	NA
110335	1	1	1	0335	Taxodium ascendens	6.2	19.7	1	NA	1998-01-29	3	9.2	NA
110336	1	1	1	0336	Taxodium ascendens	1.8	19.3	0	17.4	1998-01-29	3	17.4	NA
110337	1	1	1	0337	Taxodium ascendens	2.6	17.5	1	NA	1998-01-29	3	11.4	NA
110338	1	1	1	0338	Taxodium ascendens	3.7	15.6	0	22.8	1998-01-29	3	22.8	NA
110339	1	1	1	0339	Taxodium ascendens	12.6	15.4	0	8.7	1998-01-29	3	8.7	3
110340	1	1	1	0340	Pinus elliottii	8.4	15.1	0	29.2	1998-01-29	3	29.2	NA
110341	1	1	1	0341	Taxodium ascendens	10.6	13.9	0	19.5	1998-01-29	3	19.5	NA
110342	1	1	1	0342	Taxodium ascendens	3.6	13.5	1	NA	1998-01-29	3	9	NA
110343	1	1	1	0343	Taxodium ascendens	3.6	11.4	0	6.7	1998-01-29	3	6.7	NA
110344	1	1	1	0344	Taxodium ascendens	12.6	11.1	0	14.5	1998-01-29	3	14.5	NA
110345	1	1	1	0345	Taxodium ascendens	4.9	8.2	0	11.4	1998-01-29	3	11.4	NA
110346	1	1	1	0346	Taxodium ascendens	1.5	8.7	0	8.1	1998-01-29	3	8.1	NA
110347	1	1	1	0347	Taxodium ascendens	2.8	8	0	11	1998-01-29	3	11	NA
110348	1	1	1	0348	Taxodium ascendens	4.8	7.9	0	15.4	1998-01-29	3	15.4	NA
110349	1	1	1	0349	Taxodium ascendens	11.7	7.3	0	20.1	1998-01-29	3	20.1	NA
110350	1	1	1	0350	Pinus elliottii	17	6.9	0	25.2	1998-01-29	3	25.2	NA
110351	1	1	1	0351	Taxodium ascendens	4.5	5.8	0	13.3	1998-01-29	3	13.3	NA
110352	1	1	1	0352	Taxodium ascendens	10.5	4.8	0	11.1	1998-01-29	3	11.1	NA
110353	1	1	1	0353	Taxodium ascendens	12.7	4.3	0	9.7	1998-01-29	3	9.7	NA
110354	1	1	1	0354	Taxodium ascendens	12.8	4.1	0	6.2	1998-01-29	3	6.2	NA
110355	1	1	1	0355	Taxodium ascendens	5.7	4.6	1	NA	1998-01-29	3	7.2	NA
110356	1	1	1	0356	Taxodium ascendens	11.2	3.2	0	13.1	1998-01-29	3	13.1	NA
110357	1	1	1	0357	Taxodium ascendens	3.3	2.8	0	18.7	1998-01-29	3	18.7	NA
110358	1	1	1	0358	Taxodium ascendens	6.5	1.8	0	21.5	1998-01-29	3	21.5	NA
110359	1	1	1	0359	Taxodium ascendens	9.3	1.6	0	9.3	1998-01-29	3	9.3	NA
110360	1	1	1	0360	Pinus elliottii	15.5	1	0	17	1998-01-29	3	17	NA
110361	1	1	1	0361	Pinus elliottii	14.5	0.9	1	NA	1998-01-29	3	7.1	NA
110362	1	1	1	0362	Taxodium ascendens	7.2	1.2	0	9.8	1998-01-29	3	9.8	NA
110363	1	1	1	0363	Pinus elliottii	24	0.3	1	NA	1998-01-29	3	16.8	NA
110364	1	1	1	0364	Pinus elliottii	24.8	51.8	0	21	1998-01-29	3	21	NA
110365	1	1	1	0365	Pinus elliottii	18.1	53.6	0	19.1	1998-01-29	3	19.1	NA
110366	1	1	1	0366	Pinus elliottii	23.6	57.7	0	23.5	1998-01-29	3	23.5	NA
110367	1	1	1	0367	Pinus elliottii	19.5	62.1	0	22.4	1998-01-29	3	22.4	NA
110368	1	1	1	0368	Pinus elliottii	16.9	60.7	0	24.4	1998-01-29	3	24.4	NA
110369	1	1	1	0369	Pinus elliottii	7.9	60	0	36.9	1998-01-29	3	36.9	NA
110370	1	1	1	0370	Sabal palmetto	6.9	59.2	0	35	1998-01-29	3	0	2.5
110371	1	1	1	0371	Pinus elliottii	18.4	64.8	0	27	1998-01-29	3	27	NA
110372	1	1	1	0372	Taxodium ascendens	1.7	61.8	0	14.8	1998-01-29	3	14.8	NA
110373	1	1	1	0373	Taxodium ascendens	2.2	65.3	0	10	1998-01-29	3	10	NA
110374	1	1	1	0374	Taxodium ascendens	1.9	65.7	0	7	1998-01-29	3	7	NA
110375	1	1	1	0375	Taxodium ascendens	2	66.5	0	12.3	1998-01-29	3	12.3	NA
110376	1	1	1	0376	Sabal palmetto	20.7	68.3	0	35	1998-01-29	3	0	1.7
110377	1	1	1	0377	Pinus elliottii	16.1	68.4	0	12.4	1998-01-29	3	12.4	NA
110378	1	1	1	0378	Pinus elliottii	14	68.7	0	25.7	1998-01-29	3	25.7	NA
110379	1	1	1	0379	Pinus elliottii	5.3	69.4	1	NA	1998-01-29	3	5	NA
110380	1	1	1	0380	Taxodium ascendens	3.6	70	0	7.2	1998-01-29	3	7.2	5.4
110381	1	1	1	0381	Taxodium ascendens	17.8	69.8	0	12.8	1998-01-29	3	12.8	NA
110382	1	1	1	0382	Pinus elliottii	14.1	77	0	22.4	1998-01-29	3	22.4	NA
110383	1	1	1	0383	Pinus elliottii	7.9	76	1	NA	1998-01-29	3	18.5	NA
110384	1	1	1	0384	Pinus elliottii	5.4	76	0	23	1998-01-29	3	23	NA
110385	1	1	1	0385	Pinus elliottii	21.6	78.9	0	24.9	1998-01-29	3	24.9	NA
110386	1	1	1	0386	Pinus elliottii	22.5	79.5	0	15.8	1998-01-29	3	15.8	NA
110387	1	1	1	0387	Pinus elliottii	21.1	79.9	1	NA	1998-01-29	3	10.3	NA
110388	1	1	1	0388	Pinus elliottii	22	80.5	1	NA	1998-01-29	3	6.3	NA
110389	1	1	1	0389	Pinus elliottii	22.1	81.1	0	24.3	1998-01-29	3	24.3	NA
110390	1	1	1	0390	Pinus elliottii	23.1	84.7	0	11.7	1998-01-29	3	11.7	NA
110391	1	1	1	0391	Pinus elliottii	20.9	85	0	25.8	1998-01-29	3	25.8	NA
110392	1	1	1	0392	Pinus elliottii	3	80.8	0	39.3	1998-01-29	3	39.3	NA
110393	1	1	1	0393	Pinus elliottii	8	81.8	0	19.8	1998-01-29	3	19.8	NA
110394	1	1	1	0394	Pinus elliottii	12.9	82.6	0	22.3	1998-01-29	3	22.3	NA
110395	1	1	1	0395	Pinus elliottii	16.7	87.4	0	10.8	1998-01-29	3	10.8	NA
110396	1	1	1	0396	Pinus elliottii	11.1	88.3	0	21.3	1998-01-29	3	21.3	NA
110397	1	1	1	0397	Pinus elliottii	4	89.4	0	21.3	1998-01-29	3	21.3	NA
110398	1	1	1	0398	Pinus elliottii	16.7	90.4	0	21	1998-01-29	3	21	NA
110399	1	1	1	0399	Taxodium ascendens	0.1	91.4	0	16	1998-01-29	3	16	NA
110400	1	1	1	0400	Taxodium ascendens	0.9	93.6	1	NA	1998-01-29	3	10.6	NA
110401	1	1	1	0401	Taxodium ascendens	0.4	93.6	0	20.5	1998-01-29	3	20.5	NA
110402	1	1	1	0402	Pinus elliottii	12.1	94.4	0	13.3	1998-01-29	3	13.3	NA
110403	1	1	1	0403	Pinus elliottii	15.2	96.7	0	22.6	1998-01-29	3	22.6	NA
110404	1	1	1	0404	Pinus elliottii	16.1	97.9	0	21.5	1998-01-29	3	21.5	NA
110405	1	1	1	0405	Pinus elliottii	3.6	99	0	27.7	1998-01-29	3	27.7	NA
110406	1	1	1	0406	Pinus elliottii	17.4	99.5	0	23.1	1998-01-29	3	23.1	NA
110407	1	1	1	0407	Pinus elliottii	44.9	51.3	0	26.4	1998-01-29	3	26.4	NA
110408	1	1	1	0408	Pinus elliottii	35.2	53.1	0	27.4	1998-01-29	3	27.4	NA
110409	1	1	1	0409	Taxodium ascendens	41.1	58.2	0	12.2	1998-01-29	3	12.2	NA
110410	1	1	1	0410	Taxodium ascendens	42.5	58.2	0	11.3	1998-01-29	3	11.3	NA
110411	1	1	1	0411	Pinus elliottii	47.8	59.3	0	25.6	1998-01-29	3	25.6	NA
110412	1	1	1	0412	Pinus elliottii	43.9	60	0	6.5	1998-01-29	3	6.5	NA
110413	1	1	1	0413	Sabal palmetto	27.9	60.3	0	35	1998-01-29	3	0	1.6
110414	1	1	1	0414	Pinus elliottii	36	63	0	24.8	1998-01-29	3	24.8	NA
110415	1	1	1	0415	Pinus elliottii	39.7	65.4	0	15.4	1998-01-29	3	15.4	NA
110416	1	1	1	0416	Pinus elliottii	27.9	68.9	0	32.5	1998-01-29	3	32.5	NA
110417	1	1	1	0417	Pinus elliottii	29.6	71.6	1	NA	1998-01-29	3	7.1	NA
110418	1	1	1	0418	Pinus elliottii	36.1	74	0	33.2	1998-01-29	3	33.2	NA
110419	1	1	1	0419	Pinus elliottii	38.2	75.1	1	NA	1998-01-29	3	6.8	NA
110420	1	1	1	0420	Pinus elliottii	33.3	76.4	0	19.1	1998-01-29	3	19.1	NA
110421	1	1	1	0421	Taxodium ascendens	42.4	78.3	0	12.6	1998-01-29	3	12.6	NA
110422	1	1	1	0422	Pinus elliottii	46.5	81.3	1	NA	1998-01-29	3	14.8	NA
110423	1	1	1	0423	Pinus elliottii	41.5	81.3	0	32.7	1998-01-29	3	32.7	NA
110424	1	1	1	0424	Pinus elliottii	25.6	81.8	0	20.6	1998-01-29	3	20.6	NA
110425	1	1	1	0425	Pinus elliottii	29.7	83.1	0	20.1	1998-01-29	3	20.1	NA
110426	1	1	1	0426	Pinus elliottii	29.6	84.3	0	19.4	1998-01-29	3	19.4	NA
110427	1	1	1	0427	Pinus elliottii	42.2	88.2	0	21.8	1998-01-29	3	21.8	NA
110428	1	1	1	0428	Pinus elliottii	34.3	92.2	1	NA	1998-01-29	3	22.4	NA
110429	1	1	1	0429	Pinus elliottii	47.4	92.6	0	27.1	1998-01-29	3	27.1	NA
110430	1	1	1	0430	Pinus elliottii	44.9	96.3	1	NA	1998-01-29	3	12.4	NA
110431	1	1	1	0431	Pinus elliottii	42.9	97.3	0	18	1998-01-29	3	18	NA
110432	1	1	1	0432	Pinus elliottii	28.7	97.7	0	20.2	1998-01-29	3	20.2	NA
110433	1	1	1	0433	Pinus elliottii	25.3	99.2	0	27.2	1998-01-29	3	27.2	NA
110434	1	1	1	0434	Taxodium ascendens	3.5	8.2	0	5.8	1998-01-29	3	5.8	3.3
110435	1	1	1	0435	Pinus elliottii	43.2	69.3	0	5.2	1998-01-29	3	5.2	NA
110437	1	1	1	0437	Sabal palmetto	98.9	56.2	0	35	1998-01-29	3	0	1.4
110001	1	1	1	0001	Pinus elliottii	80	98.5	0	28.6	1998-04-03	4	28.6	NA
110002	1	1	1	0002	Taxodium ascendens	75.2	99.7	0	9	1998-04-03	4	9	NA
110003	1	1	1	0003	Pinus elliottii	82.9	95.9	0	26.8	1998-04-03	4	26.8	NA
110004	1	1	1	0004	Pinus elliottii	92.1	97	0	25.4	1998-04-03	4	25.4	NA
110005	1	1	1	0005	Pinus elliottii	92.2	95.5	1	NA	1998-04-03	4	11.5	NA
110006	1	1	1	0006	Pinus elliottii	94.9	95.6	0	9	1998-04-03	4	9	NA
110007	1	1	1	0007	Pinus elliottii	84.6	94.9	0	11.8	1998-04-03	4	11.8	NA
110008	1	1	1	0008	Pinus elliottii	76.6	93.6	1	NA	1998-04-03	4	5.5	NA
110009	1	1	1	0009	Pinus elliottii	76.6	89.7	0	24.8	1998-04-03	4	24.8	NA
110010	1	1	1	0010	Pinus elliottii	84.1	93.2	0	28.4	1998-04-03	4	28.4	NA
110011	1	1	1	0011	Pinus elliottii	86.9	93.4	0	27.2	1998-04-03	4	27.2	NA
110012	1	1	1	0012	Pinus elliottii	97.4	93.5	0	23.5	1998-04-03	4	23.5	NA
110013	1	1	1	0013	Pinus elliottii	99.6	93	0	30.9	1998-04-03	4	30.9	NA
110014	1	1	1	0014	Pinus elliottii	99	92.8	0	12.8	1998-04-03	4	12.8	NA
110015	1	1	1	0015	Pinus elliottii	84	91.2	0	28	1998-04-03	4	28	NA
110016	1	1	1	0016	Pinus elliottii	94.3	88.8	0	26.9	1998-04-03	4	26.9	NA
110017	1	1	1	0017	Pinus elliottii	97.1	87.6	0	26.7	1998-04-03	4	26.7	NA
110018	1	1	1	0018	Pinus elliottii	92	84.7	1	NA	1998-04-03	4	7.9	NA
110019	1	1	1	0019	Pinus elliottii	99.9	84.9	0	10.9	1998-04-03	4	10.9	NA
110020	1	1	1	0020	Pinus elliottii	78.7	84.4	1	NA	1998-04-03	4	6.6	NA
110021	1	1	1	0021	Pinus elliottii	79	79.3	0	26.4	1998-04-03	4	26.4	NA
110022	1	1	1	0022	Pinus elliottii	89.4	80.8	0	28.3	1998-04-03	4	28.3	NA
110023	1	1	1	0023	Pinus elliottii	85.9	78.9	0	20	1998-04-03	4	20	NA
110024	1	1	1	0024	Pinus elliottii	86.5	78.9	0	13.3	1998-04-03	4	13.3	NA
110025	1	1	1	0025	Pinus elliottii	82.1	79.1	0	17.8	1998-04-03	4	17.8	NA
110026	1	1	1	0026	Pinus elliottii	81.2	78.2	1	NA	1998-04-03	4	9.9	NA
110027	1	1	1	0027	Pinus elliottii	81.7	76.2	1	NA	1998-04-03	4	8.4	NA
110028	1	1	1	0028	Pinus elliottii	81.5	76.3	0	19.9	1998-04-03	4	19.9	NA
110029	1	1	1	0029	Pinus elliottii	90.7	76	0	24.4	1998-04-03	4	24.4	NA
110030	1	1	1	0030	Pinus elliottii	76.4	74.7	0	20.6	1998-04-03	4	20.6	NA
110031	1	1	1	0031	Pinus elliottii	85.5	75.5	0	22.3	1998-04-03	4	22.3	NA
110032	1	1	1	0032	Pinus elliottii	82.9	73.2	0	15.3	1998-04-03	4	15.3	NA
110033	1	1	1	0033	Pinus elliottii	87.5	73.8	0	21.7	1998-04-03	4	21.7	NA
110034	1	1	1	0034	Pinus elliottii	81.3	72.4	0	23.9	1998-04-03	4	23.9	NA
110035	1	1	1	0035	Pinus elliottii	78.6	69.1	0	23	1998-04-03	4	23	NA
110036	1	1	1	0036	Pinus elliottii	90	71.6	0	19.2	1998-04-03	4	19.2	NA
110037	1	1	1	0037	Pinus elliottii	94.1	72.5	1	NA	1998-04-03	4	6.8	NA
110038	1	1	1	0038	Taxodium ascendens	97.5	72.4	0	7.8	1998-04-03	4	7.8	NA
110039	1	1	1	0039	Taxodium ascendens	99.9	71.6	0	8.5	1998-04-03	4	8.5	NA
110040	1	1	1	0040	Taxodium ascendens	96.8	70.1	0	11	1998-04-03	4	11	NA
110041	1	1	1	0041	Taxodium ascendens	95.3	70.1	0	8.3	1998-04-03	4	8.3	NA
110042	1	1	1	0042	Taxodium ascendens	96	68.7	0	8	1998-04-03	4	8	NA
110043	1	1	1	0043	Pinus elliottii	99.8	67.9	1	NA	1998-04-03	4	7.3	NA
110044	1	1	1	0044	Pinus elliottii	88	68	0	20.1	1998-04-03	4	20.1	NA
110045	1	1	1	0045	Pinus elliottii	90.6	67.1	0	25	1998-04-03	4	25	NA
110046	1	1	1	0046	Pinus elliottii	96.5	65.6	1	NA	1998-04-03	4	13.9	NA
110047	1	1	1	0047	Pinus elliottii	96	65.3	0	23.2	1998-04-03	4	23.2	NA
110048	1	1	1	0048	Pinus elliottii	96.7	65.1	1	NA	1998-04-03	4	6.4	NA
110049	1	1	1	0049	Pinus elliottii	96.4	64.1	1	NA	1998-04-03	4	12.5	NA
110050	1	1	1	0050	Pinus elliottii	90.1	64.4	0	10.4	1998-04-03	4	10.4	NA
110051	1	1	1	0051	Pinus elliottii	84.2	64.8	0	24.9	1998-04-03	4	24.9	NA
110052	1	1	1	0052	Pinus elliottii	82.4	63.2	0	20.2	1998-04-03	4	20.2	NA
110053	1	1	1	0053	Pinus elliottii	80.9	62.8	0	25.1	1998-04-03	4	25.1	NA
110054	1	1	1	0054	Taxodium ascendens	83.1	61.7	0	18	1998-04-03	4	18	NA
110055	1	1	1	0055	Taxodium ascendens	90.2	61.8	0	17.6	1998-04-03	4	17.6	NA
110056	1	1	1	0056	Taxodium ascendens	86.9	60.8	0	11.3	1998-04-03	4	11.3	NA
110057	1	1	1	0057	Taxodium ascendens	93	61.2	0	14	1998-04-03	4	14	NA
110058	1	1	1	0058	Pinus elliottii	99.7	60.6	0	22.7	1998-04-03	4	22.7	NA
110059	1	1	1	0059	Sabal palmetto	90.8	60.1	0	35	1998-04-03	4	0	1.5
110060	1	1	1	0060	Sabal palmetto	91.4	59.3	0	35	1998-04-03	4	0	2
110061	1	1	1	0061	Pinus elliottii	95.2	59.3	0	24.8	1998-04-03	4	24.8	NA
110062	1	1	1	0062	Pinus elliottii	95.4	57.8	0	21	1998-04-03	4	21	NA
110063	1	1	1	0063	Taxodium ascendens	88.8	57	0	15.9	1998-04-03	4	15.9	NA
110064	1	1	1	0064	Pinus elliottii	78.1	58.5	1	NA	1998-04-03	4	5.4	NA
110065	1	1	1	0065	Pinus elliottii	76.3	56	0	11.5	1998-04-03	4	11.5	NA
110066	1	1	1	0066	Pinus elliottii	76.5	55.8	0	23	1998-04-03	4	23	NA
110067	1	1	1	0067	Pinus elliottii	77.3	55.3	0	12.6	1998-04-03	4	12.6	NA
110068	1	1	1	0068	Pinus elliottii	84.3	54.8	0	24.2	1998-04-03	4	24.2	NA
110069	1	1	1	0069	Pinus elliottii	92.9	55.3	1	NA	1998-04-03	4	20.2	NA
110070	1	1	1	0070	Taxodium ascendens	96.5	54.2	0	11.9	1998-04-03	4	11.9	NA
110071	1	1	1	0071	Pinus elliottii	99.9	54.4	0	12.7	1998-04-03	4	12.7	NA
110072	1	1	1	0072	Sabal palmetto	84.4	53.7	0	35	1998-04-03	4	0	2.3
110073	1	1	1	0073	Taxodium ascendens	88.2	53.7	0	9.9	1998-04-03	4	9.9	5
110074	1	1	1	0074	Pinus elliottii	76	53.2	0	23.5	1998-04-03	4	23.5	NA
110075	1	1	1	0075	Pinus elliottii	75.7	52.7	1	NA	1998-04-03	4	11.3	NA
110076	1	1	1	0076	Pinus elliottii	80.1	52.6	0	12.2	1998-04-03	4	12.2	NA
110077	1	1	1	0077	Pinus elliottii	80.9	52.2	0	25.4	1998-04-03	4	25.4	NA
110078	1	1	1	0078	Pinus elliottii	92.5	52.3	0	16.7	1998-04-03	4	16.7	NA
110079	1	1	1	0079	Pinus elliottii	84	51.4	0	19.2	1998-04-03	4	19.2	NA
110080	1	1	1	0080	Pinus elliottii	77.7	50.8	0	16.9	1998-04-03	4	16.9	NA
110081	1	1	1	0081	Pinus elliottii	65.4	51.5	0	33.3	1998-04-03	4	33.3	NA
110082	1	1	1	0082	Pinus elliottii	56.4	52.8	0	43.4	1998-04-03	4	43.4	NA
110083	1	1	1	0083	Pinus elliottii	65.4	54.5	0	10.1	1998-04-03	4	10.1	NA
110084	1	1	1	0084	Pinus elliottii	61.6	56.5	1	NA	1998-04-03	4	5.6	NA
110085	1	1	1	0085	Pinus elliottii	72.5	58.2	0	32.2	1998-04-03	4	32.2	NA
110086	1	1	1	0086	Sabal palmetto	70.1	61	0	35	1998-04-03	4	0	2.1
110087	1	1	1	0087	Pinus elliottii	74.1	62.1	0	14.4	1998-04-03	4	14.4	NA
110088	1	1	1	0088	Pinus elliottii	63.4	61.2	1	NA	1998-04-03	4	10.1	NA
110089	1	1	1	0089	Pinus elliottii	59.4	61.9	1	NA	1998-04-03	4	14.5	NA
110090	1	1	1	0090	Pinus elliottii	62.4	63.5	1	NA	1998-04-03	4	22.8	NA
110091	1	1	1	0091	Pinus elliottii	70.9	65.6	0	12.4	1998-04-03	4	12.4	NA
110092	1	1	1	0092	Pinus elliottii	68.7	72.6	0	31	1998-04-03	4	31	NA
110093	1	1	1	0093	Taxodium ascendens	58.8	71.7	0	9.1	1998-04-03	4	9.1	NA
110094	1	1	1	0094	Pinus elliottii	52.1	74.2	1	NA	1998-04-03	4	12.1	NA
110095	1	1	1	0095	Taxodium ascendens	51.2	74.5	0	8.1	1998-04-03	4	8.1	NA
110096	1	1	1	0096	Taxodium ascendens	56.1	76.8	0	9.3	1998-04-03	4	9.3	NA
110097	1	1	1	0097	Taxodium ascendens	57.6	77	0	9.5	1998-04-03	4	9.5	NA
110098	1	1	1	0098	Taxodium ascendens	60.4	77	0	21.1	1998-04-03	4	21.1	NA
110099	1	1	1	0099	Taxodium ascendens	63.3	76.9	0	17.4	1998-04-03	4	17.4	NA
110100	1	1	1	0100	Taxodium ascendens	65.9	77.1	0	21.1	1998-04-03	4	21.1	NA
110101	1	1	1	0101	Pinus elliottii	72.9	77.9	0	20.8	1998-04-03	4	20.8	NA
110102	1	1	1	0102	Taxodium ascendens	62.4	78.6	1	NA	1998-04-03	4	6.3	2.9
110103	1	1	1	0103	Taxodium ascendens	65.5	79.7	0	18.8	1998-04-03	4	18.8	NA
110104	1	1	1	0104	Taxodium ascendens	63.7	81.2	0	10.3	1998-04-03	4	10.3	NA
110105	1	1	1	0105	Taxodium ascendens	64.8	81.9	0	13	1998-04-03	4	13	NA
110106	1	1	1	0106	Pinus elliottii	54.7	82	0	37.9	1998-04-03	4	37.9	NA
110107	1	1	1	0107	Pinus elliottii	74.7	82.8	0	32.2	1998-04-03	4	32.2	NA
110108	1	1	1	0108	Pinus elliottii	74.4	82.6	1	NA	1998-04-03	4	8.3	NA
110109	1	1	1	0109	Taxodium ascendens	69.1	82.6	0	18.1	1998-04-03	4	18.1	NA
110110	1	1	1	0110	Taxodium ascendens	64.3	83.2	0	9.9	1998-04-03	4	9.9	NA
110111	1	1	1	0111	Taxodium ascendens	63	83.1	0	14.5	1998-04-03	4	14.5	NA
110112	1	1	1	0112	Pinus elliottii	50.4	83.8	0	24	1998-04-03	4	24	NA
110113	1	1	1	0113	Taxodium ascendens	63.8	85.3	0	9.8	1998-04-03	4	9.8	NA
110114	1	1	1	0114	Taxodium ascendens	59.9	86.4	0	9.6	1998-04-03	4	9.6	NA
110115	1	1	1	0115	Pinus elliottii	56.9	88.9	0	39	1998-04-03	4	39	NA
110116	1	1	1	0116	Taxodium ascendens	67.3	90.4	0	6.8	1998-04-03	4	6.8	4.8
110117	1	1	1	0117	Taxodium ascendens	71	92.7	0	12.4	1998-04-03	4	12.4	NA
110118	1	1	1	0118	Taxodium ascendens	67.8	93.2	0	6.6	1998-04-03	4	6.6	5.1
110119	1	1	1	0119	Pinus elliottii	61.6	93.9	1	NA	1998-04-03	4	17.5	NA
110120	1	1	1	0120	Pinus elliottii	51.5	95.3	0	8.5	1998-04-03	4	8.5	NA
110121	1	1	1	0121	Taxodium ascendens	73.1	96.3	0	25	1998-04-03	4	25	NA
110122	1	1	1	0122	Taxodium ascendens	71.7	97.2	1	NA	1998-04-03	4	12	9.9
110123	1	1	1	0123	Taxodium ascendens	69.1	97.6	0	10.2	1998-04-03	4	10.2	NA
110124	1	1	1	0124	Taxodium ascendens	68.4	99	0	9.3	1998-04-03	4	9.3	NA
110125	1	1	1	0125	Pinus elliottii	51.1	98.9	0	11	1998-04-03	4	11	NA
110126	1	1	1	0126	Pinus elliottii	73.4	48.7	0	22.5	1998-04-03	4	22.5	NA
110127	1	1	1	0127	Pinus elliottii	72.5	47.8	0	12.7	1998-04-03	4	12.7	NA
110128	1	1	1	0128	Pinus elliottii	74.8	47.4	0	10.2	1998-04-03	4	10.2	NA
110129	1	1	1	0129	Taxodium ascendens	66.4	46.9	0	11.1	1998-04-03	4	11.1	NA
110130	1	1	1	0130	Pinus elliottii	67.5	46.3	1	NA	1998-04-03	4	5.6	NA
110131	1	1	1	0131	Pinus elliottii	64.5	46	1	NA	1998-04-03	4	22.6	NA
110132	1	1	1	0132	Pinus elliottii	61.6	45.5	1	NA	1998-04-03	4	11.9	NA
110133	1	1	1	0133	Taxodium ascendens	66	44.8	1	NA	1998-04-03	4	6.3	5.2
110134	1	1	1	0134	Pinus elliottii	67.1	44.1	1	NA	1998-04-03	4	10.8	NA
110135	1	1	1	0135	Pinus elliottii	68	43.3	0	27.8	1998-04-03	4	27.8	NA
110136	1	1	1	0136	Taxodium ascendens	72.7	41.6	1	NA	1998-04-03	4	13	5.6
110137	1	1	1	0137	Pinus elliottii	71	41.5	1	NA	1998-04-03	4	9	NA
110138	1	1	1	0138	Pinus elliottii	74.4	38.7	0	18.5	1998-04-03	4	18.5	NA
110139	1	1	1	0139	Pinus elliottii	66.3	39	1	NA	1998-04-03	4	8.7	NA
110140	1	1	1	0140	Pinus elliottii	64.7	39.1	1	NA	1998-04-03	4	13.2	NA
110141	1	1	1	0141	Pinus elliottii	60	39.3	0	9.3	1998-04-03	4	9.3	NA
110142	1	1	1	0142	Pinus elliottii	60	40.4	1	NA	1998-04-03	4	8.4	NA
110143	1	1	1	0143	Pinus elliottii	63.5	40.7	0	9.8	1998-04-03	4	9.8	NA
110144	1	1	1	0144	Pinus elliottii	58	40.6	0	15.8	1998-04-03	4	15.8	NA
110145	1	1	1	0145	Pinus elliottii	56.2	40.8	1	NA	1998-04-03	4	9.1	NA
110146	1	1	1	0146	Pinus elliottii	54.6	40.7	0	8.5	1998-04-03	4	8.5	NA
110147	1	1	1	0147	Pinus elliottii	54.2	41.6	0	19.6	1998-04-03	4	19.6	NA
110148	1	1	1	0148	Pinus elliottii	60.5	41	0	10.4	1998-04-03	4	10.4	NA
110149	1	1	1	0149	Pinus elliottii	59.9	42	0	8.8	1998-04-03	4	8.8	NA
110150	1	1	1	0150	Pinus elliottii	64.3	36.7	0	25.8	1998-04-03	4	25.8	NA
110151	1	1	1	0151	Pinus elliottii	71.5	35.5	0	11	1998-04-03	4	11	NA
110152	1	1	1	0152	Pinus elliottii	71.8	34.7	0	11	1998-04-03	4	11	NA
110153	1	1	1	0153	Pinus elliottii	73.1	32.6	0	5.9	1998-04-03	4	5.9	4.6
110154	1	1	1	0154	Pinus elliottii	74.5	31.7	1	NA	1998-04-03	4	11.8	NA
110155	1	1	1	0155	Taxodium ascendens	68.4	32.5	0	10	1998-04-03	4	10	NA
110156	1	1	1	0156	Pinus elliottii	62.5	32.8	0	25.5	1998-04-03	4	25.5	NA
110157	1	1	1	0157	Pinus elliottii	53.1	33.7	1	NA	1998-04-03	4	11.9	NA
110158	1	1	1	0158	Pinus elliottii	54.6	34.5	0	15.2	1998-04-03	4	15.2	NA
110159	1	1	1	0159	Sabal palmetto	55.2	35	0	35	1998-04-03	4	0	1.4
110160	1	1	1	0160	Pinus elliottii	50.1	35.3	0	11.4	1998-04-03	4	11.4	NA
110161	1	1	1	0161	Pinus elliottii	50.4	32	0	21.3	1998-04-03	4	21.3	NA
110162	1	1	1	0162	Pinus elliottii	69.1	28.9	0	6.7	1998-04-03	4	6.7	NA
110163	1	1	1	0163	Taxodium ascendens	68.2	28.1	1	NA	1998-04-03	4	10.4	NA
110164	1	1	1	0164	Pinus elliottii	62.6	29.3	0	19.3	1998-04-03	4	19.3	NA
110165	1	1	1	0165	Pinus elliottii	54.3	29.1	0	38.1	1998-04-03	4	38.1	NA
110166	1	1	1	0166	Pinus elliottii	71.2	23.2	0	29.3	1998-04-03	4	29.3	NA
110167	1	1	1	0167	Pinus elliottii	74	20.9	0	9.8	1998-04-03	4	9.8	NA
110168	1	1	1	0168	Pinus elliottii	62.3	24.9	1	NA	1998-04-03	4	8	NA
110169	1	1	1	0169	Pinus elliottii	58.6	24.7	0	13.1	1998-04-03	4	13.1	NA
110170	1	1	1	0170	Pinus elliottii	55	24.4	0	6.5	1998-04-03	4	6.5	NA
110171	1	1	1	0171	Pinus elliottii	53.8	24	0	8.2	1998-04-03	4	8.2	NA
110172	1	1	1	0172	Pinus elliottii	53.4	24	0	8.7	1998-04-03	4	8.7	NA
110173	1	1	1	0173	Pinus elliottii	52	23.4	0	26.7	1998-04-03	4	26.7	NA
110174	1	1	1	0174	Taxodium ascendens	64.2	22.6	0	16.7	1998-04-03	4	16.7	NA
110175	1	1	1	0175	Pinus elliottii	67.3	19.9	0	21.5	1998-04-03	4	21.5	NA
110176	1	1	1	0176	Pinus elliottii	61.1	20.2	1	NA	1998-04-03	4	7.9	NA
110177	1	1	1	0177	Pinus elliottii	57	19.7	0	6.9	1998-04-03	4	6.9	NA
110178	1	1	1	0178	Pinus elliottii	57.2	17.8	0	26.6	1998-04-03	4	26.6	NA
110179	1	1	1	0179	Pinus elliottii	66.3	16.6	0	10.2	1998-04-03	4	10.2	NA
110180	1	1	1	0180	Pinus elliottii	68.4	14.6	0	12.8	1998-04-03	4	12.8	NA
110181	1	1	1	0181	Pinus elliottii	57.5	15.5	0	24.1	1998-04-03	4	24.1	NA
110182	1	1	1	0182	Pinus elliottii	68.3	11.8	0	6.7	1998-04-03	4	6.7	NA
110183	1	1	1	0183	Pinus elliottii	68.1	11.7	0	8.9	1998-04-03	4	8.9	NA
110184	1	1	1	0184	Pinus elliottii	65.5	10.9	0	14.7	1998-04-03	4	14.7	NA
110185	1	1	1	0185	Pinus elliottii	56.5	11	0	31.1	1998-04-03	4	31.1	NA
110186	1	1	1	0186	Pinus elliottii	71.8	6.9	0	11.4	1998-04-03	4	11.4	NA
110187	1	1	1	0187	Pinus elliottii	68.4	8	0	14.6	1998-04-03	4	14.6	NA
110188	1	1	1	0188	Pinus elliottii	64.3	8.9	1	NA	1998-04-03	4	9.4	2
110189	1	1	1	0189	Pinus elliottii	66.3	7.1	0	17.1	1998-04-03	4	17.1	NA
110190	1	1	1	0190	Pinus elliottii	55.7	5.2	1	NA	1998-04-03	4	19.8	NA
110191	1	1	1	0191	Pinus elliottii	78	49.5	0	12.7	1998-04-03	4	12.7	NA
110192	1	1	1	0192	Pinus elliottii	78.1	49.3	0	10.2	1998-04-03	4	10.2	NA
110193	1	1	1	0193	Pinus elliottii	78.8	49.4	0	12.5	1998-04-03	4	12.5	NA
110194	1	1	1	0194	Pinus elliottii	80.1	48.6	0	16.6	1998-04-03	4	16.6	NA
110195	1	1	1	0195	Pinus elliottii	76.2	48	0	20.5	1998-04-03	4	20.5	NA
110196	1	1	1	0196	Pinus elliottii	79.8	47.5	1	NA	1998-04-03	4	7.8	NA
110197	1	1	1	0197	Pinus elliottii	76.5	46.1	0	9.4	1998-04-03	4	9.4	NA
110198	1	1	1	0198	Pinus elliottii	78.3	45.8	0	19.5	1998-04-03	4	19.5	NA
110199	1	1	1	0199	Pinus elliottii	78.6	45.6	1	NA	1998-04-03	4	6.9	NA
110200	1	1	1	0200	Pinus elliottii	80.6	45.2	0	21.1	1998-04-03	4	21.1	NA
110201	1	1	1	0201	Pinus elliottii	78	44.5	1	NA	1998-04-03	4	11.5	NA
110202	1	1	1	0202	Pinus elliottii	77.1	43.9	0	23.6	1998-04-03	4	23.6	NA
110203	1	1	1	0203	Pinus elliottii	87.9	45.2	1	NA	1998-04-03	4	10.3	NA
110204	1	1	1	0204	Pinus elliottii	88.2	46.8	0	21.9	1998-04-03	4	21.9	NA
110205	1	1	1	0205	Pinus elliottii	87.2	46.9	1	NA	1998-04-03	4	10.8	NA
110206	1	1	1	0206	Pinus elliottii	88.3	46.5	1	NA	1998-04-03	4	6	NA
110207	1	1	1	0207	Pinus elliottii	84.4	43.3	1	NA	1998-04-03	4	9	NA
110208	1	1	1	0208	Taxodium ascendens	85	42.3	0	7.9	1998-04-03	4	7.9	5.9
110209	1	1	1	0209	Sabal palmetto	88.9	41.3	0	35	1998-04-03	4	0	1.5
110210	1	1	1	0210	Sabal palmetto	78.5	41.1	0	35	1998-04-03	4	0	2.1
110211	1	1	1	0211	Pinus elliottii	76.8	40.4	0	16.2	1998-04-03	4	16.2	NA
110212	1	1	1	0212	Pinus elliottii	75.2	39.1	0	7.6	1998-04-03	4	7.6	NA
110213	1	1	1	0213	Pinus elliottii	77	38.8	1	NA	1998-04-03	4	9.8	NA
110214	1	1	1	0214	Pinus elliottii	91.6	41	0	10.7	1998-04-03	4	10.7	NA
110215	1	1	1	0215	Pinus elliottii	90.8	40.7	0	5.9	1998-04-03	4	5.9	NA
110216	1	1	1	0216	Pinus elliottii	94.8	40.3	1	NA	1998-04-03	4	14.7	NA
110217	1	1	1	0217	Pinus elliottii	92.6	37.9	0	13.9	1998-04-03	4	13.9	NA
110218	1	1	1	0218	Pinus elliottii	92.7	37.2	1	NA	1998-04-03	4	14.6	NA
110219	1	1	1	0219	Pinus elliottii	87.8	36.3	1	NA	1998-04-03	4	5	6
110220	1	1	1	0220	Pinus elliottii	84.8	36.3	1	NA	1998-04-03	4	18.8	NA
110221	1	1	1	0221	Pinus elliottii	77.2	35.2	0	23.4	1998-04-03	4	23.4	NA
110222	1	1	1	0222	Pinus elliottii	76	35.3	0	7.8	1998-04-03	4	7.8	NA
110223	1	1	1	0223	Pinus elliottii	76.8	31.1	0	8.8	1998-04-03	4	8.8	NA
110224	1	1	1	0224	Taxodium ascendens	76.6	30.1	0	9.9	1998-04-03	4	9.9	NA
110225	1	1	1	0225	Pinus elliottii	86.2	33	0	20	1998-04-03	4	20	NA
110226	1	1	1	0226	Pinus elliottii	90.2	32.9	0	8.1	1998-04-03	4	8.1	NA
110227	1	1	1	0227	Pinus elliottii	92.2	32	0	7.9	1998-04-03	4	7.9	NA
110228	1	1	1	0228	Pinus elliottii	95.4	31.6	0	6.8	1998-04-03	4	6.8	NA
110229	1	1	1	0229	Pinus elliottii	92.9	31.5	0	7.6	1998-04-03	4	7.6	NA
110230	1	1	1	0230	Pinus elliottii	90	31.3	0	11.5	1998-04-03	4	11.5	NA
110231	1	1	1	0231	Pinus elliottii	93.6	30.8	0	8.6	1998-04-03	4	8.6	NA
110232	1	1	1	0232	Pinus elliottii	89.7	30	1	NA	1998-04-03	4	17.4	NA
110233	1	1	1	0233	Pinus elliottii	84.5	29.3	0	28.4	1998-04-03	4	28.4	NA
110234	1	1	1	0234	Pinus elliottii	97.1	26.9	1	NA	1998-04-03	4	12.9	NA
110235	1	1	1	0235	Pinus elliottii	89.3	26.1	0	10.3	1998-04-03	4	10.3	NA
110236	1	1	1	0236	Pinus elliottii	76	24.4	1	NA	1998-04-03	4	9.3	NA
110237	1	1	1	0237	Pinus elliottii	75.9	19.9	0	11.3	1998-04-03	4	11.3	NA
110238	1	1	1	0238	Pinus elliottii	87.6	20.8	0	33.9	1998-04-03	4	33.9	NA
110239	1	1	1	0239	Pinus elliottii	89.4	19.8	1	NA	1998-04-03	4	8.5	NA
110240	1	1	1	0240	Pinus elliottii	81.8	19.7	1	NA	1998-04-03	4	9.5	NA
110241	1	1	1	0241	Pinus elliottii	84.3	18.8	0	24.4	1998-04-03	4	24.4	NA
110242	1	1	1	0242	Taxodium ascendens	90.4	18	0	21.9	1998-04-03	4	21.9	NA
110243	1	1	1	0243	Pinus elliottii	89.6	16	0	22	1998-04-03	4	22	NA
110244	1	1	1	0244	Pinus elliottii	85.8	15.1	0	16.1	1998-04-03	4	16.1	NA
110245	1	1	1	0245	Pinus elliottii	76.1	13.1	1	NA	1998-04-03	4	10.4	NA
110246	1	1	1	0246	Pinus elliottii	78.5	11.9	0	34.5	1998-04-03	4	34.5	NA
110247	1	1	1	0247	Pinus elliottii	84	11.2	0	10	1998-04-03	4	10	NA
110248	1	1	1	0248	Pinus elliottii	84.2	10.9	1	NA	1998-04-03	4	6.4	NA
110249	1	1	1	0249	Pinus elliottii	88.4	10.5	1	NA	1998-04-03	4	7.4	NA
110250	1	1	1	0250	Pinus elliottii	92.4	10.6	0	7.9	1998-04-03	4	7.9	NA
110251	1	1	1	0251	Pinus elliottii	88.1	9.5	0	11.7	1998-04-03	4	11.7	NA
110252	1	1	1	0252	Pinus elliottii	87.1	8.9	0	11.8	1998-04-03	4	11.8	NA
110253	1	1	1	0253	Pinus elliottii	88.2	8.7	1	NA	1998-04-03	4	7.3	NA
110254	1	1	1	0254	Pinus elliottii	89.6	8	1	NA	1998-04-03	4	6.5	NA
110255	1	1	1	0255	Pinus elliottii	88.3	7.5	0	14	1998-04-03	4	14	NA
110256	1	1	1	0256	Pinus elliottii	92	7.2	0	7	1998-04-03	4	7	NA
110257	1	1	1	0257	Pinus elliottii	93.3	7.4	0	7.3	1998-04-03	4	7.3	NA
110258	1	1	1	0258	Pinus elliottii	97	6.9	0	8.7	1998-04-03	4	8.7	NA
110259	1	1	1	0259	Pinus elliottii	92.5	6.7	0	6.6	1998-04-03	4	6.6	NA
110260	1	1	1	0260	Pinus elliottii	89	6.5	1	NA	1998-04-03	4	5.7	NA
110261	1	1	1	0261	Pinus elliottii	89.8	6.3	0	7.3	1998-04-03	4	7.3	NA
110262	1	1	1	0262	Pinus elliottii	95.1	6	0	9.8	1998-04-03	4	9.8	NA
110263	1	1	1	0263	Pinus elliottii	96.9	5	1	NA	1998-04-03	4	17.3	NA
110264	1	1	1	0264	Pinus elliottii	96.2	4	1	NA	1998-04-03	4	9.7	NA
110265	1	1	1	0265	Pinus elliottii	91.8	4.1	1	NA	1998-04-03	4	6.9	NA
110266	1	1	1	0266	Pinus elliottii	43.6	0.4	0	16.7	1998-04-03	4	16.7	NA
110267	1	1	1	0267	Pinus elliottii	40	0.4	0	20.3	1998-04-03	4	20.3	NA
110268	1	1	1	0268	Pinus elliottii	42	2.9	0	21.2	1998-04-03	4	21.2	NA
110269	1	1	1	0269	Pinus elliottii	43.1	5.9	0	17.3	1998-04-03	4	17.3	NA
110270	1	1	1	0270	Pinus elliottii	37.1	6.7	1	NA	1998-04-03	4	5.2	NA
110271	1	1	1	0271	Pinus elliottii	31.6	4.3	0	23.4	1998-04-03	4	23.4	NA
110272	1	1	1	0272	Pinus elliottii	33.5	11	0	31.1	1998-04-03	4	31.1	NA
110273	1	1	1	0273	Pinus elliottii	43	19.8	0	21.4	1998-04-03	4	21.4	NA
110274	1	1	1	0274	Pinus elliottii	45.9	18.3	0	20.1	1998-04-03	4	20.1	NA
110275	1	1	1	0275	Pinus elliottii	45.6	19.4	1	NA	1998-04-03	4	16.9	NA
110276	1	1	1	0276	Pinus elliottii	47.3	20.6	1	NA	1998-04-03	4	12.4	NA
110277	1	1	1	0277	Pinus elliottii	41	21.4	0	29.1	1998-04-03	4	29.1	NA
110278	1	1	1	0278	Pinus elliottii	37.8	21.8	1	NA	1998-04-03	4	35	NA
110279	1	1	1	0279	Pinus elliottii	33.6	21.1	0	27.5	1998-04-03	4	27.5	NA
110280	1	1	1	0280	Sabal palmetto	29.4	20.9	0	35	1998-04-03	4	0	1.9
110281	1	1	1	0281	Pinus elliottii	35.2	19.7	1	NA	1998-04-03	4	6.2	NA
110282	1	1	1	0282	Pinus elliottii	28.9	24	0	24.3	1998-04-03	4	24.3	NA
110283	1	1	1	0283	Pinus elliottii	27.5	25	0	24.1	1998-04-03	4	24.1	NA
110284	1	1	1	0284	Pinus elliottii	42.2	22.6	0	13.9	1998-04-03	4	13.9	NA
110285	1	1	1	0285	Pinus elliottii	45.6	23.2	0	12.7	1998-04-03	4	12.7	NA
110286	1	1	1	0286	Taxodium ascendens	39.5	28.3	0	18.6	1998-04-03	4	18.6	NA
110287	1	1	1	0287	Taxodium ascendens	41.9	30.6	0	17.2	1998-04-03	4	17.2	NA
110288	1	1	1	0288	Taxodium ascendens	37	34.6	0	18.7	1998-04-03	4	18.7	NA
110289	1	1	1	0289	Taxodium ascendens	39.6	34.4	0	13.6	1998-04-03	4	13.6	NA
110290	1	1	1	0290	Taxodium ascendens	40.4	35	1	NA	1998-04-03	4	5.5	4.1
110291	1	1	1	0291	Pinus elliottii	42.6	35.2	0	31.5	1998-04-03	4	31.5	NA
110292	1	1	1	0292	Pinus elliottii	25.2	34	0	20.2	1998-04-03	4	20.2	NA
110293	1	1	1	0293	Taxodium ascendens	37.5	39.4	0	13.5	1998-04-03	4	13.5	NA
110294	1	1	1	0294	Pinus elliottii	36	39.8	0	14	1998-04-03	4	14	NA
110295	1	1	1	0295	Pinus elliottii	33.2	41.8	0	23	1998-04-03	4	23	NA
110296	1	1	1	0296	Taxodium ascendens	35.6	42.4	1	NA	1998-04-03	4	10.2	NA
110297	1	1	1	0297	Pinus elliottii	36	42.4	0	18.9	1998-04-03	4	18.9	NA
110298	1	1	1	0298	Pinus elliottii	48.3	44.6	0	35.5	1998-04-03	4	35.5	NA
110299	1	1	1	0299	Pinus elliottii	38.6	45	0	17.5	1998-04-03	4	17.5	NA
110300	1	1	1	0300	Sabal palmetto	47.5	46.9	0	35	1998-04-03	4	0	1.8
110301	1	1	1	0301	Pinus elliottii	47.2	47.7	1	NA	1998-04-03	4	21.7	NA
110302	1	1	1	0302	Pinus elliottii	28.7	49.9	0	35.8	1998-04-03	4	35.8	NA
110303	1	1	1	0303	Pinus elliottii	15.3	49.3	0	31.9	1998-04-03	4	31.9	NA
110304	1	1	1	0304	Pinus elliottii	4.7	48.2	0	28.4	1998-04-03	4	28.4	NA
110305	1	1	1	0305	Pinus elliottii	24.9	42.3	1	NA	1998-04-03	4	16.4	NA
110306	1	1	1	0306	Pinus elliottii	22.6	38.3	0	24.8	1998-04-03	4	24.8	NA
110307	1	1	1	0307	Pinus elliottii	13.6	39.4	0	30.6	1998-04-03	4	30.6	NA
110308	1	1	1	0308	Pinus elliottii	7.1	38.7	0	26.6	1998-04-03	4	26.6	NA
110309	1	1	1	0309	Pinus elliottii	5.9	37.2	0	22	1998-04-03	4	22	NA
110310	1	1	1	0310	Pinus elliottii	13.8	36.7	0	25	1998-04-03	4	25	NA
110311	1	1	1	0311	Pinus elliottii	18	37.7	1	NA	1998-04-03	4	32.1	NA
110312	1	1	1	0312	Pinus elliottii	17.4	34.8	1	NA	1998-04-03	4	16.5	NA
110313	1	1	1	0313	Pinus elliottii	22.5	33.1	1	NA	1998-04-03	4	31.1	NA
110314	1	1	1	0314	Pinus elliottii	22.5	32.5	1	NA	1998-04-03	4	11.4	NA
110315	1	1	1	0315	Pinus elliottii	20	32.9	1	NA	1998-04-03	4	24.7	NA
110316	1	1	1	0316	Pinus elliottii	16.5	32.2	1	NA	1998-04-03	4	13.8	NA
110317	1	1	1	0317	Pinus elliottii	18.3	30.8	1	NA	1998-04-03	4	9.5	NA
110318	1	1	1	0318	Pinus elliottii	19.3	28.4	1	NA	1998-04-03	4	30.9	NA
110319	1	1	1	0319	Pinus elliottii	17.9	28.6	1	NA	1998-04-03	4	17.8	NA
110320	1	1	1	0320	Pinus elliottii	20.9	28.1	1	NA	1998-04-03	4	15.1	NA
110321	1	1	1	0321	Pinus elliottii	20.4	27.1	1	NA	1998-04-03	4	16.4	NA
110322	1	1	1	0322	Sabal palmetto	17.2	24.4	0	35	1998-04-03	4	0	NA
110323	1	1	1	0323	Pinus elliottii	23.7	22	0	27.4	1998-04-03	4	27.4	NA
110324	1	1	1	0324	Pinus elliottii	21.9	13	0	32.4	1998-04-03	4	32.4	NA
110325	1	1	1	0325	Pinus elliottii	2.6	25.2	0	20.7	1998-04-03	4	20.7	NA
110326	1	1	1	0326	Pinus elliottii	2.4	24.7	1	NA	1998-04-03	4	8.3	NA
110327	1	1	1	0327	Pinus elliottii	1.2	24.4	0	22.5	1998-04-03	4	22.5	NA
110328	1	1	1	0328	Pinus elliottii	6	23.4	1	NA	1998-04-03	4	25.1	NA
110329	1	1	1	0329	Pinus elliottii	6	22.1	1	NA	1998-04-03	4	11.3	NA
110330	1	1	1	0330	Pinus elliottii	8.6	21.7	0	12	1998-04-03	4	12	NA
110331	1	1	1	0331	Pinus elliottii	3.1	21	0	19	1998-04-03	4	19	NA
110332	1	1	1	0332	Pinus elliottii	4.8	20.3	0	22.1	1998-04-03	4	22.1	NA
110333	1	1	1	0333	Pinus elliottii	11.4	20.1	0	25.5	1998-04-03	4	25.5	NA
110334	1	1	1	0334	Pinus elliottii	10.6	20	0	13.9	1998-04-03	4	13.9	NA
110335	1	1	1	0335	Taxodium ascendens	6.2	19.7	1	NA	1998-04-03	4	9.2	NA
110336	1	1	1	0336	Taxodium ascendens	1.8	19.3	0	17.4	1998-04-03	4	17.4	NA
110337	1	1	1	0337	Taxodium ascendens	2.6	17.5	1	NA	1998-04-03	4	11.4	NA
110338	1	1	1	0338	Taxodium ascendens	3.7	15.6	0	22.8	1998-04-03	4	22.8	NA
110339	1	1	1	0339	Taxodium ascendens	12.6	15.4	1	NA	1998-04-03	4	8.7	3
110340	1	1	1	0340	Pinus elliottii	8.4	15.1	0	29.2	1998-04-03	4	29.2	NA
110341	1	1	1	0341	Taxodium ascendens	10.6	13.9	0	19.5	1998-04-03	4	19.5	NA
110342	1	1	1	0342	Taxodium ascendens	3.6	13.5	1	NA	1998-04-03	4	9	NA
110343	1	1	1	0343	Taxodium ascendens	3.6	11.4	0	6.7	1998-04-03	4	6.7	NA
110344	1	1	1	0344	Taxodium ascendens	12.6	11.1	0	14.5	1998-04-03	4	14.5	NA
110345	1	1	1	0345	Taxodium ascendens	4.9	8.2	0	11.4	1998-04-03	4	11.4	NA
110346	1	1	1	0346	Taxodium ascendens	1.5	8.7	0	8.1	1998-04-03	4	8.1	NA
110347	1	1	1	0347	Taxodium ascendens	2.8	8	0	11	1998-04-03	4	11	NA
110348	1	1	1	0348	Taxodium ascendens	4.8	7.9	0	15.4	1998-04-03	4	15.4	NA
110349	1	1	1	0349	Taxodium ascendens	11.7	7.3	0	20.1	1998-04-03	4	20.1	NA
110350	1	1	1	0350	Pinus elliottii	17	6.9	0	25.2	1998-04-03	4	25.2	NA
110351	1	1	1	0351	Taxodium ascendens	4.5	5.8	0	13.3	1998-04-03	4	13.3	NA
110352	1	1	1	0352	Taxodium ascendens	10.5	4.8	0	11.1	1998-04-03	4	11.1	NA
110353	1	1	1	0353	Taxodium ascendens	12.7	4.3	0	9.7	1998-04-03	4	9.7	NA
110354	1	1	1	0354	Taxodium ascendens	12.8	4.1	0	6.2	1998-04-03	4	6.2	NA
110355	1	1	1	0355	Taxodium ascendens	5.7	4.6	1	NA	1998-04-03	4	7.2	NA
110356	1	1	1	0356	Taxodium ascendens	11.2	3.2	0	13.1	1998-04-03	4	13.1	NA
110357	1	1	1	0357	Taxodium ascendens	3.3	2.8	0	18.7	1998-04-03	4	18.7	NA
110358	1	1	1	0358	Taxodium ascendens	6.5	1.8	0	21.5	1998-04-03	4	21.5	NA
110359	1	1	1	0359	Taxodium ascendens	9.3	1.6	0	9.3	1998-04-03	4	9.3	NA
110360	1	1	1	0360	Pinus elliottii	15.5	1	0	17	1998-04-03	4	17	NA
110361	1	1	1	0361	Pinus elliottii	14.5	0.9	1	NA	1998-04-03	4	7.1	NA
110362	1	1	1	0362	Taxodium ascendens	7.2	1.2	0	9.8	1998-04-03	4	9.8	NA
110363	1	1	1	0363	Pinus elliottii	24	0.3	1	NA	1998-04-03	4	16.8	NA
110364	1	1	1	0364	Pinus elliottii	24.8	51.8	0	21	1998-04-03	4	21	NA
110365	1	1	1	0365	Pinus elliottii	18.1	53.6	0	19.1	1998-04-03	4	19.1	NA
110366	1	1	1	0366	Pinus elliottii	23.6	57.7	0	23.5	1998-04-03	4	23.5	NA
110367	1	1	1	0367	Pinus elliottii	19.5	62.1	0	22.4	1998-04-03	4	22.4	NA
110368	1	1	1	0368	Pinus elliottii	16.9	60.7	0	24.4	1998-04-03	4	24.4	NA
110369	1	1	1	0369	Pinus elliottii	7.9	60	0	36.9	1998-04-03	4	36.9	NA
110370	1	1	1	0370	Sabal palmetto	6.9	59.2	0	35	1998-04-03	4	0	2.5
110371	1	1	1	0371	Pinus elliottii	18.4	64.8	0	27	1998-04-03	4	27	NA
110372	1	1	1	0372	Taxodium ascendens	1.7	61.8	0	14.8	1998-04-03	4	14.8	NA
110373	1	1	1	0373	Taxodium ascendens	2.2	65.3	0	10	1998-04-03	4	10	NA
110374	1	1	1	0374	Taxodium ascendens	1.9	65.7	0	7	1998-04-03	4	7	NA
110375	1	1	1	0375	Taxodium ascendens	2	66.5	0	12.3	1998-04-03	4	12.3	NA
110376	1	1	1	0376	Sabal palmetto	20.7	68.3	0	35	1998-04-03	4	0	1.7
110377	1	1	1	0377	Pinus elliottii	16.1	68.4	0	12.4	1998-04-03	4	12.4	NA
110378	1	1	1	0378	Pinus elliottii	14	68.7	0	25.7	1998-04-03	4	25.7	NA
110379	1	1	1	0379	Pinus elliottii	5.3	69.4	1	NA	1998-04-03	4	5	NA
110380	1	1	1	0380	Taxodium ascendens	3.6	70	0	7.2	1998-04-03	4	7.2	5.4
110381	1	1	1	0381	Taxodium ascendens	17.8	69.8	0	12.8	1998-04-03	4	12.8	NA
110382	1	1	1	0382	Pinus elliottii	14.1	77	0	22.4	1998-04-03	4	22.4	NA
110383	1	1	1	0383	Pinus elliottii	7.9	76	1	NA	1998-04-03	4	18.5	NA
110384	1	1	1	0384	Pinus elliottii	5.4	76	0	23	1998-04-03	4	23	NA
110385	1	1	1	0385	Pinus elliottii	21.6	78.9	0	24.9	1998-04-03	4	24.9	NA
110386	1	1	1	0386	Pinus elliottii	22.5	79.5	0	15.8	1998-04-03	4	15.8	NA
110387	1	1	1	0387	Pinus elliottii	21.1	79.9	1	NA	1998-04-03	4	10.3	NA
110388	1	1	1	0388	Pinus elliottii	22	80.5	1	NA	1998-04-03	4	6.3	NA
110389	1	1	1	0389	Pinus elliottii	22.1	81.1	0	24.3	1998-04-03	4	24.3	NA
110390	1	1	1	0390	Pinus elliottii	23.1	84.7	0	11.7	1998-04-03	4	11.7	NA
110391	1	1	1	0391	Pinus elliottii	20.9	85	0	25.8	1998-04-03	4	25.8	NA
110392	1	1	1	0392	Pinus elliottii	3	80.8	0	39.3	1998-04-03	4	39.3	NA
110393	1	1	1	0393	Pinus elliottii	8	81.8	0	19.8	1998-04-03	4	19.8	NA
110394	1	1	1	0394	Pinus elliottii	12.9	82.6	0	22.3	1998-04-03	4	22.3	NA
110395	1	1	1	0395	Pinus elliottii	16.7	87.4	0	10.8	1998-04-03	4	10.8	NA
110396	1	1	1	0396	Pinus elliottii	11.1	88.3	0	21.3	1998-04-03	4	21.3	NA
110397	1	1	1	0397	Pinus elliottii	4	89.4	0	21.3	1998-04-03	4	21.3	NA
110398	1	1	1	0398	Pinus elliottii	16.7	90.4	0	21	1998-04-03	4	21	NA
110399	1	1	1	0399	Taxodium ascendens	0.1	91.4	0	16	1998-04-03	4	16	NA
110400	1	1	1	0400	Taxodium ascendens	0.9	93.6	1	NA	1998-04-03	4	10.6	NA
110401	1	1	1	0401	Taxodium ascendens	0.4	93.6	0	20.5	1998-04-03	4	20.5	NA
110402	1	1	1	0402	Pinus elliottii	12.1	94.4	0	13.3	1998-04-03	4	13.3	NA
110403	1	1	1	0403	Pinus elliottii	15.2	96.7	0	22.6	1998-04-03	4	22.6	NA
110404	1	1	1	0404	Pinus elliottii	16.1	97.9	0	21.5	1998-04-03	4	21.5	NA
110405	1	1	1	0405	Pinus elliottii	3.6	99	0	27.7	1998-04-03	4	27.7	NA
110406	1	1	1	0406	Pinus elliottii	17.4	99.5	0	23.1	1998-04-03	4	23.1	NA
110407	1	1	1	0407	Pinus elliottii	44.9	51.3	0	26.4	1998-04-03	4	26.4	NA
110408	1	1	1	0408	Pinus elliottii	35.2	53.1	0	27.4	1998-04-03	4	27.4	NA
110409	1	1	1	0409	Taxodium ascendens	41.1	58.2	0	12.2	1998-04-03	4	12.2	NA
110410	1	1	1	0410	Taxodium ascendens	42.5	58.2	0	11.3	1998-04-03	4	11.3	NA
110411	1	1	1	0411	Pinus elliottii	47.8	59.3	0	25.6	1998-04-03	4	25.6	NA
110412	1	1	1	0412	Pinus elliottii	43.9	60	0	6.5	1998-04-03	4	6.5	NA
110413	1	1	1	0413	Sabal palmetto	27.9	60.3	0	35	1998-04-03	4	0	1.6
110414	1	1	1	0414	Pinus elliottii	36	63	0	24.8	1998-04-03	4	24.8	NA
110415	1	1	1	0415	Pinus elliottii	39.7	65.4	0	15.4	1998-04-03	4	15.4	NA
110416	1	1	1	0416	Pinus elliottii	27.9	68.9	0	32.5	1998-04-03	4	32.5	NA
110417	1	1	1	0417	Pinus elliottii	29.6	71.6	1	NA	1998-04-03	4	7.1	NA
110418	1	1	1	0418	Pinus elliottii	36.1	74	0	33.2	1998-04-03	4	33.2	NA
110419	1	1	1	0419	Pinus elliottii	38.2	75.1	1	NA	1998-04-03	4	6.8	NA
110420	1	1	1	0420	Pinus elliottii	33.3	76.4	0	19.1	1998-04-03	4	19.1	NA
110421	1	1	1	0421	Taxodium ascendens	42.4	78.3	0	12.6	1998-04-03	4	12.6	NA
110422	1	1	1	0422	Pinus elliottii	46.5	81.3	1	NA	1998-04-03	4	14.8	NA
110423	1	1	1	0423	Pinus elliottii	41.5	81.3	0	32.7	1998-04-03	4	32.7	NA
110424	1	1	1	0424	Pinus elliottii	25.6	81.8	0	20.6	1998-04-03	4	20.6	NA
110425	1	1	1	0425	Pinus elliottii	29.7	83.1	0	20.1	1998-04-03	4	20.1	NA
110426	1	1	1	0426	Pinus elliottii	29.6	84.3	0	19.4	1998-04-03	4	19.4	NA
110427	1	1	1	0427	Pinus elliottii	42.2	88.2	0	21.8	1998-04-03	4	21.8	NA
110428	1	1	1	0428	Pinus elliottii	34.3	92.2	1	NA	1998-04-03	4	22.4	NA
110429	1	1	1	0429	Pinus elliottii	47.4	92.6	0	27.1	1998-04-03	4	27.1	NA
110430	1	1	1	0430	Pinus elliottii	44.9	96.3	1	NA	1998-04-03	4	12.4	NA
110431	1	1	1	0431	Pinus elliottii	42.9	97.3	0	18	1998-04-03	4	18	NA
110432	1	1	1	0432	Pinus elliottii	28.7	97.7	0	20.2	1998-04-03	4	20.2	NA
110433	1	1	1	0433	Pinus elliottii	25.3	99.2	0	27.2	1998-04-03	4	27.2	NA
110434	1	1	1	0434	Taxodium ascendens	3.5	8.2	0	5.8	1998-04-03	4	5.8	3.3
110435	1	1	1	0435	Pinus elliottii	43.2	69.3	0	5.2	1998-04-03	4	5.2	NA
110437	1	1	1	0437	Sabal palmetto	98.9	56.2	0	35	1998-04-03	4	0	1.4
110001	1	1	1	0001	Pinus elliottii	80	98.5	0	28.6	1999-07-20	5	28.6	NA
110002	1	1	1	0002	Taxodium ascendens	75.2	99.7	0	9	1999-07-20	5	9	NA
110003	1	1	1	0003	Pinus elliottii	82.9	95.9	0	26.8	1999-07-20	5	26.8	NA
110004	1	1	1	0004	Pinus elliottii	92.1	97	0	25.4	1999-07-20	5	25.4	NA
110005	1	1	1	0005	Pinus elliottii	92.2	95.5	1	NA	1999-07-20	5	11.5	NA
110006	1	1	1	0006	Pinus elliottii	94.9	95.6	0	9	1999-07-20	5	9	NA
110007	1	1	1	0007	Pinus elliottii	84.6	94.9	0	11.8	1999-07-20	5	11.8	NA
110008	1	1	1	0008	Pinus elliottii	76.6	93.6	1	NA	1999-07-20	5	5.5	NA
110009	1	1	1	0009	Pinus elliottii	76.6	89.7	0	24.8	1999-07-20	5	24.8	NA
110010	1	1	1	0010	Pinus elliottii	84.1	93.2	0	28.4	1999-07-20	5	28.4	NA
110011	1	1	1	0011	Pinus elliottii	86.9	93.4	0	27.2	1999-07-20	5	27.2	NA
110012	1	1	1	0012	Pinus elliottii	97.4	93.5	0	23.5	1999-07-20	5	23.5	NA
110013	1	1	1	0013	Pinus elliottii	99.6	93	0	30.9	1999-07-20	5	30.9	NA
110014	1	1	1	0014	Pinus elliottii	99	92.8	0	12.8	1999-07-20	5	12.8	NA
110015	1	1	1	0015	Pinus elliottii	84	91.2	0	28	1999-07-20	5	28	NA
110016	1	1	1	0016	Pinus elliottii	94.3	88.8	0	26.9	1999-07-20	5	26.9	NA
110017	1	1	1	0017	Pinus elliottii	97.1	87.6	0	26.7	1999-07-20	5	26.7	NA
110018	1	1	1	0018	Pinus elliottii	92	84.7	1	NA	1999-07-20	5	7.9	NA
110019	1	1	1	0019	Pinus elliottii	99.9	84.9	0	10.9	1999-07-20	5	10.9	NA
110020	1	1	1	0020	Pinus elliottii	78.7	84.4	1	NA	1999-07-20	5	6.6	NA
110021	1	1	1	0021	Pinus elliottii	79	79.3	0	26.4	1999-07-20	5	26.4	NA
110022	1	1	1	0022	Pinus elliottii	89.4	80.8	0	28.3	1999-07-20	5	28.3	NA
110023	1	1	1	0023	Pinus elliottii	85.9	78.9	0	20	1999-07-20	5	20	NA
110024	1	1	1	0024	Pinus elliottii	86.5	78.9	0	13.3	1999-07-20	5	13.3	NA
110025	1	1	1	0025	Pinus elliottii	82.1	79.1	0	17.8	1999-07-20	5	17.8	NA
110026	1	1	1	0026	Pinus elliottii	81.2	78.2	1	NA	1999-07-20	5	9.9	NA
110027	1	1	1	0027	Pinus elliottii	81.7	76.2	1	NA	1999-07-20	5	8.4	NA
110028	1	1	1	0028	Pinus elliottii	81.5	76.3	0	19.9	1999-07-20	5	19.9	NA
110029	1	1	1	0029	Pinus elliottii	90.7	76	0	24.4	1999-07-20	5	24.4	NA
110030	1	1	1	0030	Pinus elliottii	76.4	74.7	0	20.6	1999-07-20	5	20.6	NA
110031	1	1	1	0031	Pinus elliottii	85.5	75.5	0	22.3	1999-07-20	5	22.3	NA
110032	1	1	1	0032	Pinus elliottii	82.9	73.2	0	15.3	1999-07-20	5	15.3	NA
110033	1	1	1	0033	Pinus elliottii	87.5	73.8	0	21.7	1999-07-20	5	21.7	NA
110034	1	1	1	0034	Pinus elliottii	81.3	72.4	0	23.9	1999-07-20	5	23.9	NA
110035	1	1	1	0035	Pinus elliottii	78.6	69.1	0	23	1999-07-20	5	23	NA
110036	1	1	1	0036	Pinus elliottii	90	71.6	0	19.2	1999-07-20	5	19.2	NA
110037	1	1	1	0037	Pinus elliottii	94.1	72.5	1	NA	1999-07-20	5	6.8	NA
110038	1	1	1	0038	Taxodium ascendens	97.5	72.4	0	7.8	1999-07-20	5	7.8	NA
110039	1	1	1	0039	Taxodium ascendens	99.9	71.6	0	8.5	1999-07-20	5	8.5	NA
110040	1	1	1	0040	Taxodium ascendens	96.8	70.1	0	11	1999-07-20	5	11	NA
110041	1	1	1	0041	Taxodium ascendens	95.3	70.1	0	8.3	1999-07-20	5	8.3	NA
110042	1	1	1	0042	Taxodium ascendens	96	68.7	0	8	1999-07-20	5	8	NA
110043	1	1	1	0043	Pinus elliottii	99.8	67.9	1	NA	1999-07-20	5	7.3	NA
110044	1	1	1	0044	Pinus elliottii	88	68	0	20.1	1999-07-20	5	20.1	NA
110045	1	1	1	0045	Pinus elliottii	90.6	67.1	0	25	1999-07-20	5	25	NA
110046	1	1	1	0046	Pinus elliottii	96.5	65.6	1	NA	1999-07-20	5	13.9	NA
110047	1	1	1	0047	Pinus elliottii	96	65.3	0	23.2	1999-07-20	5	23.2	NA
110048	1	1	1	0048	Pinus elliottii	96.7	65.1	1	NA	1999-07-20	5	6.4	NA
110049	1	1	1	0049	Pinus elliottii	96.4	64.1	1	NA	1999-07-20	5	12.5	NA
110050	1	1	1	0050	Pinus elliottii	90.1	64.4	0	10.4	1999-07-20	5	10.4	NA
110051	1	1	1	0051	Pinus elliottii	84.2	64.8	0	24.9	1999-07-20	5	24.9	NA
110052	1	1	1	0052	Pinus elliottii	82.4	63.2	0	20.2	1999-07-20	5	20.2	NA
110053	1	1	1	0053	Pinus elliottii	80.9	62.8	0	25.1	1999-07-20	5	25.1	NA
110054	1	1	1	0054	Taxodium ascendens	83.1	61.7	0	18	1999-07-20	5	18	NA
110055	1	1	1	0055	Taxodium ascendens	90.2	61.8	1	NA	1999-07-20	5	17.6	NA
110056	1	1	1	0056	Taxodium ascendens	86.9	60.8	0	11.3	1999-07-20	5	11.3	NA
110057	1	1	1	0057	Taxodium ascendens	93	61.2	0	14	1999-07-20	5	14	NA
110058	1	1	1	0058	Pinus elliottii	99.7	60.6	0	22.7	1999-07-20	5	22.7	NA
110059	1	1	1	0059	Sabal palmetto	90.8	60.1	0	35	1999-07-20	5	0	1.5
110060	1	1	1	0060	Sabal palmetto	91.4	59.3	0	35	1999-07-20	5	0	2
110061	1	1	1	0061	Pinus elliottii	95.2	59.3	0	24.8	1999-07-20	5	24.8	NA
110062	1	1	1	0062	Pinus elliottii	95.4	57.8	0	21	1999-07-20	5	21	NA
110063	1	1	1	0063	Taxodium ascendens	88.8	57	0	15.9	1999-07-20	5	15.9	NA
110064	1	1	1	0064	Pinus elliottii	78.1	58.5	1	NA	1999-07-20	5	5.4	NA
110065	1	1	1	0065	Pinus elliottii	76.3	56	0	11.5	1999-07-20	5	11.5	NA
110066	1	1	1	0066	Pinus elliottii	76.5	55.8	0	23	1999-07-20	5	23	NA
110067	1	1	1	0067	Pinus elliottii	77.3	55.3	0	12.6	1999-07-20	5	12.6	NA
110068	1	1	1	0068	Pinus elliottii	84.3	54.8	0	24.2	1999-07-20	5	24.2	NA
110069	1	1	1	0069	Pinus elliottii	92.9	55.3	1	NA	1999-07-20	5	20.2	NA
110070	1	1	1	0070	Taxodium ascendens	96.5	54.2	0	11.9	1999-07-20	5	11.9	NA
110071	1	1	1	0071	Pinus elliottii	99.9	54.4	0	12.7	1999-07-20	5	12.7	NA
110072	1	1	1	0072	Sabal palmetto	84.4	53.7	0	35	1999-07-20	5	0	2.3
110073	1	1	1	0073	Taxodium ascendens	88.2	53.7	0	9.9	1999-07-20	5	9.9	5
110074	1	1	1	0074	Pinus elliottii	76	53.2	0	23.5	1999-07-20	5	23.5	NA
110075	1	1	1	0075	Pinus elliottii	75.7	52.7	1	NA	1999-07-20	5	11.3	NA
110076	1	1	1	0076	Pinus elliottii	80.1	52.6	0	12.2	1999-07-20	5	12.2	NA
110077	1	1	1	0077	Pinus elliottii	80.9	52.2	0	25.4	1999-07-20	5	25.4	NA
110078	1	1	1	0078	Pinus elliottii	92.5	52.3	0	16.7	1999-07-20	5	16.7	NA
110079	1	1	1	0079	Pinus elliottii	84	51.4	0	19.2	1999-07-20	5	19.2	NA
110080	1	1	1	0080	Pinus elliottii	77.7	50.8	0	16.9	1999-07-20	5	16.9	NA
110081	1	1	1	0081	Pinus elliottii	65.4	51.5	0	33.3	1999-07-20	5	33.3	NA
110082	1	1	1	0082	Pinus elliottii	56.4	52.8	0	43.4	1999-07-20	5	43.4	NA
110083	1	1	1	0083	Pinus elliottii	65.4	54.5	0	10.1	1999-07-20	5	10.1	NA
110084	1	1	1	0084	Pinus elliottii	61.6	56.5	1	NA	1999-07-20	5	5.6	NA
110085	1	1	1	0085	Pinus elliottii	72.5	58.2	0	32.2	1999-07-20	5	32.2	NA
110086	1	1	1	0086	Sabal palmetto	70.1	61	0	35	1999-07-20	5	0	2.1
110087	1	1	1	0087	Pinus elliottii	74.1	62.1	0	14.4	1999-07-20	5	14.4	NA
110088	1	1	1	0088	Pinus elliottii	63.4	61.2	1	NA	1999-07-20	5	10.1	NA
110089	1	1	1	0089	Pinus elliottii	59.4	61.9	1	NA	1999-07-20	5	14.5	NA
110090	1	1	1	0090	Pinus elliottii	62.4	63.5	1	NA	1999-07-20	5	22.8	NA
110091	1	1	1	0091	Pinus elliottii	70.9	65.6	0	12.4	1999-07-20	5	12.4	NA
110092	1	1	1	0092	Pinus elliottii	68.7	72.6	0	31	1999-07-20	5	31	NA
110093	1	1	1	0093	Taxodium ascendens	58.8	71.7	0	9.1	1999-07-20	5	9.1	NA
110094	1	1	1	0094	Pinus elliottii	52.1	74.2	1	NA	1999-07-20	5	12.1	NA
110095	1	1	1	0095	Taxodium ascendens	51.2	74.5	0	8.1	1999-07-20	5	8.1	NA
110096	1	1	1	0096	Taxodium ascendens	56.1	76.8	0	9.3	1999-07-20	5	9.3	NA
110097	1	1	1	0097	Taxodium ascendens	57.6	77	0	9.5	1999-07-20	5	9.5	NA
110098	1	1	1	0098	Taxodium ascendens	60.4	77	0	21.1	1999-07-20	5	21.1	NA
110099	1	1	1	0099	Taxodium ascendens	63.3	76.9	0	17.4	1999-07-20	5	17.4	NA
110100	1	1	1	0100	Taxodium ascendens	65.9	77.1	0	21.1	1999-07-20	5	21.1	NA
110101	1	1	1	0101	Pinus elliottii	72.9	77.9	0	20.8	1999-07-20	5	20.8	NA
110102	1	1	1	0102	Taxodium ascendens	62.4	78.6	1	NA	1999-07-20	5	6.3	2.9
110103	1	1	1	0103	Taxodium ascendens	65.5	79.7	0	18.8	1999-07-20	5	18.8	NA
110104	1	1	1	0104	Taxodium ascendens	63.7	81.2	0	10.3	1999-07-20	5	10.3	NA
110105	1	1	1	0105	Taxodium ascendens	64.8	81.9	0	13	1999-07-20	5	13	NA
110106	1	1	1	0106	Pinus elliottii	54.7	82	0	37.9	1999-07-20	5	37.9	NA
110107	1	1	1	0107	Pinus elliottii	74.7	82.8	0	32.2	1999-07-20	5	32.2	NA
110108	1	1	1	0108	Pinus elliottii	74.4	82.6	1	NA	1999-07-20	5	8.3	NA
110109	1	1	1	0109	Taxodium ascendens	69.1	82.6	0	18.1	1999-07-20	5	18.1	NA
110110	1	1	1	0110	Taxodium ascendens	64.3	83.2	0	9.9	1999-07-20	5	9.9	NA
110111	1	1	1	0111	Taxodium ascendens	63	83.1	0	14.5	1999-07-20	5	14.5	NA
110112	1	1	1	0112	Pinus elliottii	50.4	83.8	0	24	1999-07-20	5	24	NA
110113	1	1	1	0113	Taxodium ascendens	63.8	85.3	0	9.8	1999-07-20	5	9.8	NA
110114	1	1	1	0114	Taxodium ascendens	59.9	86.4	0	9.6	1999-07-20	5	9.6	NA
110115	1	1	1	0115	Pinus elliottii	56.9	88.9	0	39	1999-07-20	5	39	NA
110116	1	1	1	0116	Taxodium ascendens	67.3	90.4	0	6.8	1999-07-20	5	6.8	4.8
110117	1	1	1	0117	Taxodium ascendens	71	92.7	0	12.4	1999-07-20	5	12.4	NA
110118	1	1	1	0118	Taxodium ascendens	67.8	93.2	0	6.6	1999-07-20	5	6.6	5.1
110119	1	1	1	0119	Pinus elliottii	61.6	93.9	1	NA	1999-07-20	5	17.5	NA
110120	1	1	1	0120	Pinus elliottii	51.5	95.3	0	8.5	1999-07-20	5	8.5	NA
110121	1	1	1	0121	Taxodium ascendens	73.1	96.3	0	25	1999-07-20	5	25	NA
110122	1	1	1	0122	Taxodium ascendens	71.7	97.2	1	NA	1999-07-20	5	12	9.9
110123	1	1	1	0123	Taxodium ascendens	69.1	97.6	0	10.2	1999-07-20	5	10.2	NA
110124	1	1	1	0124	Taxodium ascendens	68.4	99	0	9.3	1999-07-20	5	9.3	NA
110125	1	1	1	0125	Pinus elliottii	51.1	98.9	0	11	1999-07-20	5	11	NA
110126	1	1	1	0126	Pinus elliottii	73.4	48.7	0	22.5	1999-07-20	5	22.5	NA
110127	1	1	1	0127	Pinus elliottii	72.5	47.8	0	12.7	1999-07-20	5	12.7	NA
110128	1	1	1	0128	Pinus elliottii	74.8	47.4	0	10.2	1999-07-20	5	10.2	NA
110129	1	1	1	0129	Taxodium ascendens	66.4	46.9	1	NA	1999-07-20	5	11.1	NA
110130	1	1	1	0130	Pinus elliottii	67.5	46.3	1	NA	1999-07-20	5	5.6	NA
110131	1	1	1	0131	Pinus elliottii	64.5	46	1	NA	1999-07-20	5	22.6	NA
110132	1	1	1	0132	Pinus elliottii	61.6	45.5	1	NA	1999-07-20	5	11.9	NA
110133	1	1	1	0133	Taxodium ascendens	66	44.8	1	NA	1999-07-20	5	6.3	5.2
110134	1	1	1	0134	Pinus elliottii	67.1	44.1	1	NA	1999-07-20	5	10.8	NA
110135	1	1	1	0135	Pinus elliottii	68	43.3	0	27.8	1999-07-20	5	27.8	NA
110136	1	1	1	0136	Taxodium ascendens	72.7	41.6	1	NA	1999-07-20	5	13	5.6
110137	1	1	1	0137	Pinus elliottii	71	41.5	1	NA	1999-07-20	5	9	NA
110138	1	1	1	0138	Pinus elliottii	74.4	38.7	0	18.5	1999-07-20	5	18.5	NA
110139	1	1	1	0139	Pinus elliottii	66.3	39	1	NA	1999-07-20	5	8.7	NA
110140	1	1	1	0140	Pinus elliottii	64.7	39.1	1	NA	1999-07-20	5	13.2	NA
110141	1	1	1	0141	Pinus elliottii	60	39.3	0	9.3	1999-07-20	5	9.3	NA
110142	1	1	1	0142	Pinus elliottii	60	40.4	1	NA	1999-07-20	5	8.4	NA
110143	1	1	1	0143	Pinus elliottii	63.5	40.7	0	9.8	1999-07-20	5	9.8	NA
110144	1	1	1	0144	Pinus elliottii	58	40.6	0	15.8	1999-07-20	5	15.8	NA
110145	1	1	1	0145	Pinus elliottii	56.2	40.8	1	NA	1999-07-20	5	9.1	NA
110146	1	1	1	0146	Pinus elliottii	54.6	40.7	0	8.5	1999-07-20	5	8.5	NA
110147	1	1	1	0147	Pinus elliottii	54.2	41.6	0	19.6	1999-07-20	5	19.6	NA
110148	1	1	1	0148	Pinus elliottii	60.5	41	0	10.4	1999-07-20	5	10.4	NA
110149	1	1	1	0149	Pinus elliottii	59.9	42	0	8.8	1999-07-20	5	8.8	NA
110150	1	1	1	0150	Pinus elliottii	64.3	36.7	0	25.8	1999-07-20	5	25.8	NA
110151	1	1	1	0151	Pinus elliottii	71.5	35.5	0	11	1999-07-20	5	11	NA
110152	1	1	1	0152	Pinus elliottii	71.8	34.7	0	11	1999-07-20	5	11	NA
110153	1	1	1	0153	Pinus elliottii	73.1	32.6	0	5.9	1999-07-20	5	5.9	4.6
110154	1	1	1	0154	Pinus elliottii	74.5	31.7	1	NA	1999-07-20	5	11.8	NA
110155	1	1	1	0155	Taxodium ascendens	68.4	32.5	0	10	1999-07-20	5	10	NA
110156	1	1	1	0156	Pinus elliottii	62.5	32.8	0	25.5	1999-07-20	5	25.5	NA
110157	1	1	1	0157	Pinus elliottii	53.1	33.7	1	NA	1999-07-20	5	11.9	NA
110158	1	1	1	0158	Pinus elliottii	54.6	34.5	0	15.2	1999-07-20	5	15.2	NA
110159	1	1	1	0159	Sabal palmetto	55.2	35	0	35	1999-07-20	5	0	1.4
110160	1	1	1	0160	Pinus elliottii	50.1	35.3	0	11.4	1999-07-20	5	11.4	NA
110161	1	1	1	0161	Pinus elliottii	50.4	32	0	21.3	1999-07-20	5	21.3	NA
110162	1	1	1	0162	Pinus elliottii	69.1	28.9	0	6.7	1999-07-20	5	6.7	NA
110163	1	1	1	0163	Taxodium ascendens	68.2	28.1	1	NA	1999-07-20	5	10.4	NA
110164	1	1	1	0164	Pinus elliottii	62.6	29.3	0	19.3	1999-07-20	5	19.3	NA
110165	1	1	1	0165	Pinus elliottii	54.3	29.1	0	38.1	1999-07-20	5	38.1	NA
110166	1	1	1	0166	Pinus elliottii	71.2	23.2	0	29.3	1999-07-20	5	29.3	NA
110167	1	1	1	0167	Pinus elliottii	74	20.9	0	9.8	1999-07-20	5	9.8	NA
110168	1	1	1	0168	Pinus elliottii	62.3	24.9	1	NA	1999-07-20	5	8	NA
110169	1	1	1	0169	Pinus elliottii	58.6	24.7	0	13.1	1999-07-20	5	13.1	NA
110170	1	1	1	0170	Pinus elliottii	55	24.4	1	NA	1999-07-20	5	6.5	NA
110171	1	1	1	0171	Pinus elliottii	53.8	24	0	8.2	1999-07-20	5	8.2	NA
110172	1	1	1	0172	Pinus elliottii	53.4	24	0	8.7	1999-07-20	5	8.7	NA
110173	1	1	1	0173	Pinus elliottii	52	23.4	0	26.7	1999-07-20	5	26.7	NA
110174	1	1	1	0174	Taxodium ascendens	64.2	22.6	0	16.7	1999-07-20	5	16.7	NA
110175	1	1	1	0175	Pinus elliottii	67.3	19.9	0	21.5	1999-07-20	5	21.5	NA
110176	1	1	1	0176	Pinus elliottii	61.1	20.2	1	NA	1999-07-20	5	7.9	NA
110177	1	1	1	0177	Pinus elliottii	57	19.7	0	6.9	1999-07-20	5	6.9	NA
110178	1	1	1	0178	Pinus elliottii	57.2	17.8	0	26.6	1999-07-20	5	26.6	NA
110179	1	1	1	0179	Pinus elliottii	66.3	16.6	0	10.2	1999-07-20	5	10.2	NA
110180	1	1	1	0180	Pinus elliottii	68.4	14.6	0	12.8	1999-07-20	5	12.8	NA
110181	1	1	1	0181	Pinus elliottii	57.5	15.5	0	24.1	1999-07-20	5	24.1	NA
110182	1	1	1	0182	Pinus elliottii	68.3	11.8	0	6.7	1999-07-20	5	6.7	NA
110183	1	1	1	0183	Pinus elliottii	68.1	11.7	0	8.9	1999-07-20	5	8.9	NA
110184	1	1	1	0184	Pinus elliottii	65.5	10.9	0	14.7	1999-07-20	5	14.7	NA
110185	1	1	1	0185	Pinus elliottii	56.5	11	0	31.1	1999-07-20	5	31.1	NA
110186	1	1	1	0186	Pinus elliottii	71.8	6.9	0	11.4	1999-07-20	5	11.4	NA
110187	1	1	1	0187	Pinus elliottii	68.4	8	0	14.6	1999-07-20	5	14.6	NA
110188	1	1	1	0188	Pinus elliottii	64.3	8.9	1	NA	1999-07-20	5	9.4	2
110189	1	1	1	0189	Pinus elliottii	66.3	7.1	0	17.1	1999-07-20	5	17.1	NA
110190	1	1	1	0190	Pinus elliottii	55.7	5.2	1	NA	1999-07-20	5	19.8	NA
110191	1	1	1	0191	Pinus elliottii	78	49.5	0	12.7	1999-07-20	5	12.7	NA
110192	1	1	1	0192	Pinus elliottii	78.1	49.3	0	10.2	1999-07-20	5	10.2	NA
110193	1	1	1	0193	Pinus elliottii	78.8	49.4	0	12.5	1999-07-20	5	12.5	NA
110194	1	1	1	0194	Pinus elliottii	80.1	48.6	0	16.6	1999-07-20	5	16.6	NA
110195	1	1	1	0195	Pinus elliottii	76.2	48	0	20.5	1999-07-20	5	20.5	NA
110196	1	1	1	0196	Pinus elliottii	79.8	47.5	1	NA	1999-07-20	5	7.8	NA
110197	1	1	1	0197	Pinus elliottii	76.5	46.1	0	9.4	1999-07-20	5	9.4	NA
110198	1	1	1	0198	Pinus elliottii	78.3	45.8	0	19.5	1999-07-20	5	19.5	NA
110199	1	1	1	0199	Pinus elliottii	78.6	45.6	1	NA	1999-07-20	5	6.9	NA
110200	1	1	1	0200	Pinus elliottii	80.6	45.2	0	21.1	1999-07-20	5	21.1	NA
110201	1	1	1	0201	Pinus elliottii	78	44.5	1	NA	1999-07-20	5	11.5	NA
110202	1	1	1	0202	Pinus elliottii	77.1	43.9	0	23.6	1999-07-20	5	23.6	NA
110203	1	1	1	0203	Pinus elliottii	87.9	45.2	1	NA	1999-07-20	5	10.3	NA
110204	1	1	1	0204	Pinus elliottii	88.2	46.8	0	21.9	1999-07-20	5	21.9	NA
110205	1	1	1	0205	Pinus elliottii	87.2	46.9	1	NA	1999-07-20	5	10.8	NA
110206	1	1	1	0206	Pinus elliottii	88.3	46.5	1	NA	1999-07-20	5	6	NA
110207	1	1	1	0207	Pinus elliottii	84.4	43.3	1	NA	1999-07-20	5	9	NA
110208	1	1	1	0208	Taxodium ascendens	85	42.3	0	7.9	1999-07-20	5	7.9	5.9
110209	1	1	1	0209	Sabal palmetto	88.9	41.3	0	35	1999-07-20	5	0	1.5
110210	1	1	1	0210	Sabal palmetto	78.5	41.1	0	35	1999-07-20	5	0	2.1
110211	1	1	1	0211	Pinus elliottii	76.8	40.4	0	16.2	1999-07-20	5	16.2	NA
110212	1	1	1	0212	Pinus elliottii	75.2	39.1	1	NA	1999-07-20	5	7.6	NA
110213	1	1	1	0213	Pinus elliottii	77	38.8	1	NA	1999-07-20	5	9.8	NA
110214	1	1	1	0214	Pinus elliottii	91.6	41	0	10.7	1999-07-20	5	10.7	NA
110215	1	1	1	0215	Pinus elliottii	90.8	40.7	0	5.9	1999-07-20	5	5.9	NA
110216	1	1	1	0216	Pinus elliottii	94.8	40.3	1	NA	1999-07-20	5	14.7	NA
110217	1	1	1	0217	Pinus elliottii	92.6	37.9	0	13.9	1999-07-20	5	13.9	NA
110218	1	1	1	0218	Pinus elliottii	92.7	37.2	1	NA	1999-07-20	5	14.6	NA
110219	1	1	1	0219	Pinus elliottii	87.8	36.3	1	NA	1999-07-20	5	5	6
110220	1	1	1	0220	Pinus elliottii	84.8	36.3	1	NA	1999-07-20	5	18.8	NA
110221	1	1	1	0221	Pinus elliottii	77.2	35.2	0	23.4	1999-07-20	5	23.4	NA
110222	1	1	1	0222	Pinus elliottii	76	35.3	0	7.8	1999-07-20	5	7.8	NA
110223	1	1	1	0223	Pinus elliottii	76.8	31.1	0	8.8	1999-07-20	5	8.8	NA
110224	1	1	1	0224	Taxodium ascendens	76.6	30.1	0	9.9	1999-07-20	5	9.9	NA
110225	1	1	1	0225	Pinus elliottii	86.2	33	0	20	1999-07-20	5	20	NA
110226	1	1	1	0226	Pinus elliottii	90.2	32.9	0	8.1	1999-07-20	5	8.1	NA
110227	1	1	1	0227	Pinus elliottii	92.2	32	0	7.9	1999-07-20	5	7.9	NA
110228	1	1	1	0228	Pinus elliottii	95.4	31.6	0	6.8	1999-07-20	5	6.8	NA
110229	1	1	1	0229	Pinus elliottii	92.9	31.5	0	7.6	1999-07-20	5	7.6	NA
110230	1	1	1	0230	Pinus elliottii	90	31.3	0	11.5	1999-07-20	5	11.5	NA
110231	1	1	1	0231	Pinus elliottii	93.6	30.8	0	8.6	1999-07-20	5	8.6	NA
110232	1	1	1	0232	Pinus elliottii	89.7	30	1	NA	1999-07-20	5	17.4	NA
110233	1	1	1	0233	Pinus elliottii	84.5	29.3	0	28.4	1999-07-20	5	28.4	NA
110234	1	1	1	0234	Pinus elliottii	97.1	26.9	1	NA	1999-07-20	5	12.9	NA
110235	1	1	1	0235	Pinus elliottii	89.3	26.1	0	10.3	1999-07-20	5	10.3	NA
110236	1	1	1	0236	Pinus elliottii	76	24.4	1	NA	1999-07-20	5	9.3	NA
110237	1	1	1	0237	Pinus elliottii	75.9	19.9	0	11.3	1999-07-20	5	11.3	NA
110238	1	1	1	0238	Pinus elliottii	87.6	20.8	0	33.9	1999-07-20	5	33.9	NA
110239	1	1	1	0239	Pinus elliottii	89.4	19.8	1	NA	1999-07-20	5	8.5	NA
110240	1	1	1	0240	Pinus elliottii	81.8	19.7	1	NA	1999-07-20	5	9.5	NA
110241	1	1	1	0241	Pinus elliottii	84.3	18.8	0	24.4	1999-07-20	5	24.4	NA
110242	1	1	1	0242	Taxodium ascendens	90.4	18	0	21.9	1999-07-20	5	21.9	NA
110243	1	1	1	0243	Pinus elliottii	89.6	16	0	22	1999-07-20	5	22	NA
110244	1	1	1	0244	Pinus elliottii	85.8	15.1	0	16.1	1999-07-20	5	16.1	NA
110245	1	1	1	0245	Pinus elliottii	76.1	13.1	1	NA	1999-07-20	5	10.4	NA
110246	1	1	1	0246	Pinus elliottii	78.5	11.9	0	34.5	1999-07-20	5	34.5	NA
110247	1	1	1	0247	Pinus elliottii	84	11.2	0	10	1999-07-20	5	10	NA
110248	1	1	1	0248	Pinus elliottii	84.2	10.9	1	NA	1999-07-20	5	6.4	NA
110249	1	1	1	0249	Pinus elliottii	88.4	10.5	1	NA	1999-07-20	5	7.4	NA
110250	1	1	1	0250	Pinus elliottii	92.4	10.6	0	7.9	1999-07-20	5	7.9	NA
110251	1	1	1	0251	Pinus elliottii	88.1	9.5	0	11.7	1999-07-20	5	11.7	NA
110252	1	1	1	0252	Pinus elliottii	87.1	8.9	0	11.8	1999-07-20	5	11.8	NA
110253	1	1	1	0253	Pinus elliottii	88.2	8.7	1	NA	1999-07-20	5	7.3	NA
110254	1	1	1	0254	Pinus elliottii	89.6	8	1	NA	1999-07-20	5	6.5	NA
110255	1	1	1	0255	Pinus elliottii	88.3	7.5	0	14	1999-07-20	5	14	NA
110256	1	1	1	0256	Pinus elliottii	92	7.2	0	7	1999-07-20	5	7	NA
110257	1	1	1	0257	Pinus elliottii	93.3	7.4	0	7.3	1999-07-20	5	7.3	NA
110258	1	1	1	0258	Pinus elliottii	97	6.9	0	8.7	1999-07-20	5	8.7	NA
110259	1	1	1	0259	Pinus elliottii	92.5	6.7	0	6.6	1999-07-20	5	6.6	NA
110260	1	1	1	0260	Pinus elliottii	89	6.5	1	NA	1999-07-20	5	5.7	NA
110261	1	1	1	0261	Pinus elliottii	89.8	6.3	0	7.3	1999-07-20	5	7.3	NA
[truncated: 126,033 more rows]
