# Supplementary material for: Repeated Tree Inventories of Pine Forests in South Florida's Big Cypress National Preserve
Source: Ecol Evol. 2024 Oct 23;14(10):e70437. doi: 10.1002/ece3.70437 (PMC11496903; doi:10.1002/ece3.70437)
Supplement: Supplementary file 1 — Appendix S1 [file ECE3-14-e70437-s001.zip › RP.Plot_locations.csv]

UNIT	PLOT	LONGITUDE	LATITUDE
1	1	-80.93565	26.00863
1	2	-80.93339	26.00894
1	3	-80.93909	26.01130
2	4	-80.92753	26.01790
2	5	-80.92186	26.01188
2	6	-80.92430	26.02038
3	7	-80.90339	26.00561
3	8	-80.91508	26.01037
3	9	-80.91134	26.01031
4	10	-80.92721	26.00043
4	11	-80.93559	26.00512
4	12	-80.93071	26.00301
5	13	-80.92435	26.00665
5	14	-80.91622	26.00360
5	15	-80.92179	26.00857
6	16	-80.93273	25.99482
6	17	-80.93749	25.99494
6	18	-80.93689	25.99843
7	19	-80.92719	25.99529
7	20	-80.93681	25.99212
7	21	-80.93065	25.99309
8	22	-80.91844	25.99333
8	23	-80.92337	25.99227
8	24	-80.92218	25.98813
9	25	-80.94205	25.98206
9	26	-80.93639	25.98247
9	27	-80.94575	25.98334
10	28	-80.92923	25.98823
10	29	-80.93260	25.98646
10	30	-80.93521	25.98478
11	31	-80.92063	25.98434
11	32	-80.90953	25.98133
11	33	-80.91741	25.98554
12	34	-80.89972	25.98067
12	35	-80.92282	25.98150
12	36	-80.91464	25.97943
13	37	-80.92147	25.95391
13	38	-80.92032	25.95722
13	39	-80.91257	25.95589
14	40	-80.90891	25.96429
14	41	-80.90910	25.95781
14	42	-80.90108	25.95829
15	43	-80.91505	25.96526
15	44	-80.92239	25.96054
15	45	-80.92045	25.96229
16	46	-80.92982	25.96539
16	47	-80.93933	25.96455
16	48	-80.95100	25.96753
17	49	-80.93112	25.95549
17	50	-80.92757	25.95218
17	51	-80.93271	25.95326
18	52	-80.92935	25.96299
18	53	-80.94300	25.96166
18	54	-80.93957	25.95836
