# Supplementary material for: Repeated Tree Inventories of Pine Forests in South Florida's Big Cypress National Preserve
Source: Ecol Evol. 2024 Oct 23;14(10):e70437. doi: 10.1002/ece3.70437 (PMC11496903; doi:10.1002/ece3.70437)
Supplement: Supplementary file 1 — Appendix S1 [file ECE3-14-e70437-s001.zip › Unit 1.xls]

## Sheet: TREE PLOTS 1-3
TREEKEY	UNIT	PLOT	TREAT	SECT	VEG	TREE#	FIELDX	FIELDY	ADJUSTX	ADJUSTY	t1_OBCOD	t1_OBDAT	t1_SP	t1_DEAD	t1_DOWN	t1_SPRT	t1_SNAG	t1_DBH	t1_TOTHT	t1_SPRHT	t1_REMHT	t1_CATHT	t1_CATDI	t1_CROWN	t1_LIGHT	t1_HURR	t1_CHAR	t1_SCORC	t1_NOTE	t2_OBCOD	t2_OBDAT	t2_SP	t2_DEAD	t2_DOWN	t2_SPRT	t2_SNAG	t2_DBH	t2_TOTHT	t2_SPRHT	t2_REMHT	t2_CATHT	t2_CATDI	t2_CROWN	t2_LIGHT	t2_HURR	t2_CHAR	t2_SCORC	t2_NOTE	t3_OBCOD
0110001	01	1	2	NE2		0001	5	48.5	80	98.5	ORIG	1993-04-06	P					28								N				RECH	1995-05-17	P					28								N				PR0398
0110002	01	1	2	NE2		0002	0.2	49.7	75.2	99.7	ORIG	1993-04-06	C					8.3								N				RECH	1995-05-17	C					8.3								N				PR0398
0110003	01	1	2	NE2		0003	7.9	45.9	82.9	95.9	ORIG	1993-04-06	P					26.4								N				RECH	1995-05-17	P					26.4				1.3	N			N			NC 1.2-1.3	PR0398
0110004	01	1	2	NE2		0004	17.1	47	92.1	97	ORIG	1993-04-06	P					24.5								N				RECH	1995-05-17	P					24.5								N				PR0398
0110005	01	1	2	NE2		0005	17.2	45.5	92.2	95.5	ORIG	1993-04-06	R		B		G	11.2			3.3					N				RECH	1995-05-17	R		B		G	11.2			3.3					N				PR0398
0110006	01	1	2	NE2		0006	19.9	45.6	94.9	95.6	ORIG	1993-04-06	P					8.5								N				RECH	1995-05-17	P					8.5								N				PR0398
0110007	01	1	2	NE2		0007	9.6	44.9	84.6	94.9	ORIG	1993-04-06	P					10.9								N				RECH	1995-05-17	P					10.9								N				PR0398
0110008	01	1	2	NE2		0008	1.6	43.6	76.6	93.6	ORIG	1993-04-06	R		B		G	5.5			4.4					N				RECH	1995-05-17	R		B		G	5.5			4.4					N				PR0398
0110009	01	1	2	NE2		0009	1.6	39.7	76.6	89.7	ORIG	1993-04-06	P					24.7								N				RECH	1995-05-17	P					24.7						1		N				PR0398
0110010	01	1	2	NE2		0010	9.1	43.2	84.1	93.2	ORIG	1993-04-06	P					27.5								N				RECH	1995-05-17	P					27.5								N				PR0398
0110011	01	1	2	NE2		0011	11.9	43.4	86.9	93.4	ORIG	1993-04-06	P					27.2								N				RECH	1995-05-17	P					27.2								N				PR0398
0110012	01	1	2	NE2		0012	22.4	43.5	97.4	93.5	ORIG	1993-04-06	P					23.2								N				RECH	1995-05-17	P					23.2								N				PR0398
0110013	01	1	2	NE2		0013	24.6	43	99.6	93	ORIG	1993-04-06	P					29.4								N				RECH	1995-05-17	P					29.4								N				PR0398
0110014	01	1	2	NE2		0014	24	42.8	99	92.8	ORIG	1993-04-06	P					12.5								N				RECH	1995-05-17	P					12.5				0.6	W			N			WC 0.1-0.6	PR0398
0110015	01	1	2	NE2		0015	9	41.2	84	91.2	ORIG	1993-04-06	P					27.4								N				RECH	1995-05-17	P					27.4								N				PR0398
0110016	01	1	2	NE2		0016	19.3	38.8	94.3	88.8	ORIG	1993-04-06	P					27.1								N				RECH	1995-05-17	P					27.1								N				PR0398
0110017	01	1	2	NE2		0017	22.1	37.6	97.1	87.6	ORIG	1993-04-06	P					26.3								N				RECH	1995-05-17	P					26.3								N				PR0398
0110018	01	1	2	NE2		0018	17	34.7	92	84.7	ORIG	1993-04-06	R		B		G	7.9			4.6					N				RECH	1995-05-17	R		B		G	7.9			4.6					N				PR0398
0110019	01	1	2	NE2		0019	24.9	34.9	99.9	84.9	ORIG	1993-04-06	P					10.2								N				RECH	1995-05-17	P					10.2				0.2	S	1		N				PR0398
0110020	01	1	2	NE2		0020	3.7	34.4	78.7	84.4	ORIG	1993-04-06	R		B		G	6.6								N				RECH	1995-05-17	R		B		G	6.6								N				PR0398
0110021	01	1	2	NE2		0021	4	29.3	79	79.3	ORIG	1993-04-06	P					26.1								N				RECH	1995-05-17	P					26.1				0.3	E	1		N				PR0398
0110022	01	1	2	NE2		0022	14.4	30.8	89.4	80.8	ORIG	1993-04-06	P					27.7								N				RECH	1995-05-17	P					27.7								N				PR0398
0110023	01	1	2	NE2		0023	10.9	28.9	85.9	78.9	ORIG	1993-04-06	P					19.4								N				RECH	1995-05-17	P					19.4								N				PR0398
0110024	01	1	2	NE2		0024	11.5	28.9	86.5	78.9	ORIG	1993-04-06	P					13.1								N				RECH	1995-05-17	P					13.1								N				PR0398
0110025	01	1	2	NE2		0025	7.1	29.1	82.1	79.1	ORIG	1993-04-06	P					16.8								N				RECH	1995-05-17	P					16.8						1		N				PR0398
0110026	01	1	2	NE2		0026	6.2	28.2	81.2	78.2	ORIG	1993-04-06	P					10								N				RECH	1995-05-17	P	T				9.9				0.5	N			N			NC 180,1/2,FIRE	PR0398
0110027	01	1	2	NE2		0027	6.7	26.2	81.7	76.2	ORIG	1993-04-06	R		B		G	8.4			4.2					N				RECH	1995-05-17	R		B		G	8.4			4.2					N				PR0398
0110028	01	1	2	NE2		0028	6.5	26.3	81.5	76.3	ORIG	1993-04-06	P					18.6								N				RECH	1995-05-17	P					18.6						1		N				PR0398
0110029	01	1	2	NE2		0029	15.7	26	90.7	76	ORIG	1993-04-06	P					24								N				RECH	1995-05-17	P					24								N				PR0398
0110030	01	1	2	NE2		0030	1.4	24.7	76.4	74.7	ORIG	1993-04-06	P					18.9								N				RECH	1995-05-17	P					18.9						1		N				PR0398
0110031	01	1	2	NE2		0031	10.5	25.5	85.5	75.5	ORIG	1993-04-06	P					21.1								N				RECH	1995-05-17	P					21.1								N				PR0398
0110032	01	1	2	NE2		0032	7.9	23.2	82.9	73.2	ORIG	1993-04-06	P					15.1								N				RECH	1995-05-17	P					15.1								N				PR0398
0110033	01	1	2	NE2		0033	12.5	23.8	87.5	73.8	ORIG	1993-04-06	P					21.5								N				RECH	1995-05-17	P					21.5				0.1	W			N				PR0398
0110034	01	1	2	NE2		0034	6.3	22.4	81.3	72.4	ORIG	1993-04-06	P					22.7								N				RECH	1995-05-17	P					22.7				0.1	S			N				PR0398
0110035	01	1	2	NE2		0035	3.6	19.1	78.6	69.1	ORIG	1993-04-06	P					22.7								N				RECH	1995-05-17	P					22.7						1		N				PR0398
0110036	01	1	2	NE2		0036	15	21.6	90	71.6	ORIG	1993-04-06	P					16.5								N				RECH	1995-05-17	P					16.5								N				PR0398
0110037	01	1	2	NE2		0037	19.1	22.5	94.1	72.5	ORIG	1993-04-06	R		B		G	6.8			1.9					N				RECH	1995-05-17	R		B		G	6.8			1.9					N				PR0398
0110038	01	1	2	NE2		0038	22.5	22.4	97.5	72.4	ORIG	1993-04-06	C					7.3	5							N				RECH	1995-05-17	C					7.3								N				PR0398
0110039	01	1	2	NE2		0039	24.9	21.6	99.9	71.6	ORIG	1993-04-06	C					8.2								N				RECH	1995-05-17	C					8.2								N				PR0398
0110040	01	1	2	NE2		0040	21.8	20.1	96.8	70.1	ORIG	1993-04-06	C					10.3								N				RECH	1995-05-17	C					10.3								N				PR0398
0110041	01	1	2	NE2		0041	20.3	20.1	95.3	70.1	ORIG	1993-04-06	C					7.6								N				RECH	1995-05-17	C					7.6								N				PR0398
0110042	01	1	2	NE2		0042	21	18.7	96	68.7	ORIG	1993-04-06	C					7.1								N				RECH	1995-05-17	C					7.1								N				PR0398
0110043	01	1	2	NE2		0043	24.8	17.9	99.8	67.9	ORIG	1993-04-06	R		B		G	7.4								N				RECH	1995-05-17	R		B		G	7.4								N				PR0398
0110044	01	1	2	NE2		0044	13	18	88	68	ORIG	1993-04-06	P					19.4								N				RECH	1995-05-17	P					19.4								N				PR0398
0110045	01	1	2	NE2		0045	15.6	17.1	90.6	67.1	ORIG	1993-04-06	P					24				1	N			N			SC 0.3	RECH	1995-05-17	P					24				1.1	N			N			SC 0.5;NC 180,1/2	PR0398
0110046	01	1	2	NE2		0046	21.5	15.6	96.5	65.6	ORIG	1993-04-06	R		B		G	13.7								N				RECH	1995-05-17	R		B		G	13.7								N				PR0398
0110047	01	1	2	NE2		0047	21	15.3	96	65.3	ORIG	1993-04-06	P					22.8								N				RECH	1995-05-17	P					22.8				0.3	SW			N				PR0398
0110048	01	1	2	NE2		0048	21.7	15.1	96.7	65.1	ORIG	1993-04-06	R		B		G	6			2.7					N				RECH	1995-05-17	R		B		G	6			2.7					N				PR0398
0110049	01	1	2	NE2		0049	21.4	14.1	96.4	64.1	ORIG	1993-04-06	R		B		G	12.6								N				RECH	1995-05-17	R		B		G	12.6								N				PR0398
0110050	01	1	2	NE2		0050	15.1	14.4	90.1	64.4	ORIG	1993-04-06	P					9.7								N				RECH	1995-05-17	P					9.7						2		N				PR0398
0110051	01	1	2	NE2		0051	9.2	14.8	84.2	64.8	ORIG	1993-04-06	P					24.3								N				RECH	1995-05-17	P					24.3								N			SPARSE NEEDLES	PR0398
0110052	01	1	2	NE2		0052	7.4	13.2	82.4	63.2	ORIG	1993-04-06	P					19.7								N				RECH	1995-05-17	P					19.7								N				PR0398
0110053	01	1	2	NE2		0053	5.9	12.8	80.9	62.8	ORIG	1993-04-06	P					24.4								N				RECH	1995-05-17	P					24.4						1		N				PR0398
0110054	01	1	2	NE2		0054	8.1	11.7	83.1	61.7	ORIG	1993-04-06	C					16.8								N				RECH	1995-05-17	C					16.8								N				PR0398
0110055	01	1	2	NE2		0055	15.2	11.8	90.2	61.8	ORIG	1993-04-06	C					17.6								N				RECH	1995-05-17	C					17.6						3		N				PR0398
0110056	01	1	2	NE2		0056	11.9	10.8	86.9	60.8	ORIG	1993-04-06	C					10.4								N				RECH	1995-05-17	C					10.4								N				PR0398
0110057	01	1	2	NE2		0057	18	11.2	93	61.2	ORIG	1993-04-06	C					12.8								N				RECH	1995-05-17	C					12.8								N				PR0398
0110058	01	1	2	NE2		0058	24.7	10.6	99.7	60.6	ORIG	1993-04-06	P					21.9				1	N			N				RECH	1995-05-17	P					21.9				1	N	1		N			1/2	PR0398
0110059	01	1	2	NE2		0059	15.8	10.1	90.8	60.1	ORIG	1993-04-06	S					0	1.5							N				RECH	1995-05-17	S					0	1.5							N				PR0398
0110060	01	1	2	NE2		0060	16.4	9.3	91.4	59.3	ORIG	1993-04-06	S					0	1.9							N				RECH	1995-05-17	S					0	2							N				PR0398
0110061	01	1	2	NE2		0061	20.2	9.3	95.2	59.3	ORIG	1993-04-06	P					23.9				0.2	S			N				RECH	1995-05-17	P					23.9				0.2	S			N				PR0398
0110062	01	1	2	NE2		0062	20.4	7.8	95.4	57.8	ORIG	1993-04-06	P					20.5								N				RECH	1995-05-17	P					20.5								N				PR0398
0110063	01	1	2	NE2		0063	13.8	7	88.8	57	ORIG	1993-04-06	C					15.1								N				RECH	1995-05-17	C					15.1								N				PR0398
0110064	01	1	2	NE2		0064	3.1	8.5	78.1	58.5	ORIG	1993-04-06	R		B		G	5.5			2.2					N				RECH	1995-05-17	R		B		G	5.5			2.2					N				PR0398
0110065	01	1	2	NE2		0065	1.3	6	76.3	56	ORIG	1993-04-06	P					11.4								N				RECH	1995-05-17	P					11.4								N				PR0398
0110066	01	1	2	NE2		0066	1.5	5.8	76.5	55.8	ORIG	1993-04-06	P					22.9								N				RECH	1995-05-17	P					22.9								N				PR0398
0110067	01	1	2	NE2		0067	2.3	5.3	77.3	55.3	ORIG	1993-04-06	P					12.7								N				RECH	1995-05-17	P					12.7						1		N				PR0398
0110068	01	1	2	NE2		0068	9.3	4.8	84.3	54.8	ORIG	1993-04-06	P					23.6								N				RECH	1995-05-17	P					23.6						1		N				PR0398
0110069	01	1	2	NE2		0069	17.9	5.3	92.9	55.3	ORIG	1993-04-06	R		B		G	19.5			4.9					N				RECH	1995-05-17	R		B		G	19.5			4.9					N				PR0398
0110070	01	1	2	NE2		0070	21.5	4.2	96.5	54.2	ORIG	1993-04-06	C					11.4								N				RECH	1995-05-17	C					11.4				0.3	S			N				PR0398
0110071	01	1	2	NE2		0071	24.9	4.4	99.9	54.4	ORIG	1993-04-06	P					11.5								N				RECH	1995-05-17	P					11.5						1		N				PR0398
0110072	01	1	2	NE2		0072	9.4	3.7	84.4	53.7	ORIG	1993-04-06	S					0	1.8							N				RECH	1995-05-17	S					0	2.2							N				PR0398
0110073	01	1	2	NE2		0073	13.2	3.7	88.2	53.7	ORIG	1993-04-06	C					9.3	4.4							N				RECH	1995-05-17	C					9.3	5							N				PR0398
0110074	01	1	2	NE2		0074	1	3.2	76	53.2	ORIG	1993-04-06	P					23.1								N				RECH	1995-05-17	P					23.1								N				PR0398
0110075	01	1	2	NE2		0075	0.7	2.7	75.7	52.7	ORIG	1993-04-06	P					11.8								N				RECH	1995-05-17	P	T				11.4								N			FIRE	PR0398
0110076	01	1	2	NE2		0076	5.1	2.6	80.1	52.6	ORIG	1993-04-06	P					11.5								N				RECH	1995-05-17	P					11.5						4		N				PR0398
0110077	01	1	2	NE2		0077	5.9	2.2	80.9	52.2	ORIG	1993-04-06	P					25								N				RECH	1995-05-17	P					25						1		N				PR0398
0110078	01	1	2	NE2		0078	17.5	2.3	92.5	52.3	ORIG	1993-04-06	P					15.3								N				RECH	1995-05-17	P					15.3						1		N				PR0398
0110079	01	1	2	NE2		0079	9	1.4	84	51.4	ORIG	1993-04-06	P					19.1								N				RECH	1995-05-17	P					19.1						1		N				PR0398
0110080	01	1	2	NE2		0080	2.7	0.8	77.7	50.8	ORIG	1993-04-06	P					16.3								N				RECH	1995-05-17	P					16.3								N				PR0398
0110081	01	1	2	NE1		0081	9.6	1.5	65.4	51.5	ORIG	1993-04-06	P					33.6								N				RECH	1995-05-17	P					33.6						2		N				PR0398
0110082	01	1	2	NE1	Y	0082	18.6	2.8	56.4	52.8	ORIG	1993-04-06	P					42.8				1.9	SE			N				RECH	1995-05-17	P					42.8				2	SE			N			SE 180,1/2	PR0398
0110083	01	1	2	NE1		0083	9.6	4.5	65.4	54.5	ORIG	1993-04-06	P					9.7								N				RECH	1995-05-17	P					9.7						3		N				PR0398
0110084	01	1	2	NE1		0084	13.4	6.5	61.6	56.5	ORIG	1993-04-06	R		B		G	5.8			1.7					N				RECH	1995-05-17	R		B		G	5.8			1.7					N				PR0398
0110085	01	1	2	NE1		0085	2.5	8.2	72.5	58.2	ORIG	1993-04-06	P					31.6								N				RECH	1995-05-17	P					31.6						1		N				PR0398
0110086	01	1	2	NE1		0086	4.9	11	70.1	61	ORIG	1993-04-06	S					0	1.8							N				RECH	1995-05-17	S					0	2							N				PR0398
0110087	01	1	2	NE1		0087	0.9	12.1	74.1	62.1	ORIG	1993-04-06	P					13.7								N				RECH	1995-05-17	P					13.7								N				PR0398
0110088	01	1	2	NE1		0088	11.6	11.2	63.4	61.2	ORIG	1993-04-06	R		B		G	10.1			2.3					N				RECH	1995-05-17	R		B		G	10.1			2.3					N				PR0398
0110089	01	1	2	NE1		0089	15.6	11.9	59.4	61.9	ORIG	1993-04-06	R		B		B	30								N				RECH	1995-05-17	R		B		B	8.5			1.6					N				PR0398
0110090	01	1	2	NE1		0090	12.6	13.5	62.4	63.5	ORIG	1993-04-06	R		B		B	32.1								N				RECH	1995-05-17	R		B		B	32.1								N				PR0398
0110091	01	1	2	NE1		0091	4.1	15.6	70.9	65.6	ORIG	1993-04-06	P					11.2								N				RECH	1995-05-17	P					11.2						1		N				PR0398
0110092	01	1	2	NE1		0092	6.3	22.6	68.7	72.6	ORIG	1993-04-06	P					30								N				RECH	1995-05-17	P					30						1		N				PR0398
0110093	01	1	2	NE1	Y	0093	16.2	21.7	58.8	71.7	ORIG	1993-04-06	C					7.9								N				RECH	1995-05-17	C					7.9								N				PR0398
0110094	01	1	2	NE1		0094	22.9	24.2	52.1	74.2	ORIG	1993-04-06	R		B		G	11.5			3.4					N				RECH	1995-05-17	R		B		G	11.5			3.4					N				PR0398
0110095	01	1	2	NE1	Y	0095	23.8	24.5	51.2	74.5	ORIG	1993-04-06	C					7.2	5.1							N				RECH	1995-05-17	C					7.2								N				PR0398
0110096	01	1	2	NE1		0096	18.9	26.8	56.1	76.8	ORIG	1993-04-06	C					8	5.6							N				RECH	1995-05-17	C					8								N				PR0398
0110097	01	1	2	NE1		0097	17.4	27	57.6	77	ORIG	1993-04-06	C					8.6	4.5							N				RECH	1995-05-17	C					8.6								N				PR0398
0110098	01	1	2	NE1		0098	14.6	27	60.4	77	ORIG	1993-04-06	C					20.4								N				RECH	1995-05-17	C					20.4								N				PR0398
0110099	01	1	2	NE1		0099	11.7	26.9	63.3	76.9	ORIG	1993-04-06	C					14.2								N				RECH	1995-05-17	C					14.2								N				PR0398
0110100	01	1	2	NE1		0100	9.1	27.1	65.9	77.1	ORIG	1993-04-06	C					20.1								N				RECH	1995-05-17	C					20.1								N				PR0398
0110101	01	1	2	NE1		0101	2.1	27.9	72.9	77.9	ORIG	1993-04-06	P					19.9								N				RECH	1995-05-17	P					19.9						1		N				PR0398
0110102	01	1	2	NE1		0102	12.6	28.6	62.4	78.6	ORIG	1993-04-06	C					5.5	2.9							N				RECH	1995-05-17	C	T		F		6.3	2.9			1.2	S			N			SC 180,3/4,FIRE	PR0398
0110103	01	1	2	NE1		0103	9.5	29.7	65.5	79.7	ORIG	1993-04-06	C					18.7								N				RECH	1995-05-17	C					18.7								N				PR0398
0110104	01	1	2	NE1		0104	11.3	31.2	63.7	81.2	ORIG	1993-04-06	C					8.9								N				RECH	1995-05-17	C					8.9								N				PR0398
0110105	01	1	2	NE1		0105	10.2	31.9	64.8	81.9	ORIG	1993-04-06	C					11.9								N				RECH	1995-05-17	C					11.9								N				PR0398
0110106	01	1	2	NE1		0106	20.3	32	54.7	82	ORIG	1993-04-06	P					37								N				RECH	1995-05-17	P					37								N				PR0398
0110107	01	1	2	NE1		0107	0.3	32.8	74.7	82.8	ORIG	1993-04-06	P					32				0.7	SW			N				RECH	1995-05-17	P					32				0.6	SW			N			SW 180,3/4	PR0398
0110108	01	1	2	NE1		0108	0.6	32.6	74.4	82.6	ORIG	1993-04-06	R		B		G	8.3			1.8					N				RECH	1995-05-17	R		B		G	8.3			1.8					N				PR0398
0110109	01	1	2	NE1		0109	5.9	32.6	69.1	82.6	ORIG	1993-04-06	C					17.3								N				RECH	1995-05-17	C					17.3								N				PR0398
0110110	01	1	2	NE1		0110	10.7	33.2	64.3	83.2	ORIG	1993-04-06	C					9.9								N				RECH	1995-05-17	C					9.9								N				PR0398
0110111	01	1	2	NE1		0111	12	33.1	63	83.1	ORIG	1993-04-06	C					13.7								N				RECH	1995-05-17	C					13.7								N				PR0398
0110112	01	1	2	NE1		0112	24.6	33.8	50.4	83.8	ORIG	1993-04-06	P					23.5								N				RECH	1995-05-17	P					23.5								N				PR0398
0110113	01	1	2	NE1		0113	11.2	35.3	63.8	85.3	ORIG	1993-04-06	C					9.2								N				RECH	1995-05-17	C					9.2								N				PR0398
0110114	01	1	2	NE1		0114	15.1	36.4	59.9	86.4	ORIG	1993-04-06	C					8.6								N				RECH	1995-05-17	C					8.6								N				PR0398
0110115	01	1	2	NE1		0115	18.1	38.9	56.9	88.9	ORIG	1993-04-06	P					38.1								N				RECH	1995-05-17	P					38.1				1.2	NE			N			NEC 1.1-1.2	PR0398
0110116	01	1	2	NE1		0116	7.7	40.4	67.3	90.4	ORIG	1993-04-06	C					6.5	4.4							N				RECH	1995-05-17	C					6.5	4.8							N				PR0398
0110117	01	1	2	NE1		0117	4	42.7	71	92.7	ORIG	1993-04-06	C					11.1								N				RECH	1995-05-17	C					11.1								N				PR0398
0110118	01	1	2	NE1		0118	7.2	43.2	67.8	93.2	ORIG	1993-04-06	C					7	4.7							N				RECH	1995-05-17	C			T		6.8	5.1							N			SROUT BELOW 1.4	PR0398
0110119	01	1	2	NE1		0119	13.4	43.9	61.6	93.9	ORIG	1993-04-06	R		B		G	17.7								N				RECH	1995-05-17	R		B		G	17.7								N				PR0398
0110120	01	1	2	NE1		0120	23.5	45.3	51.5	95.3	ORIG	1993-04-06	P					7.2								N				RECH	1995-05-17	P					7.2								N				PR0398
0110121	01	1	2	NE1		0121	1.9	46.3	73.1	96.3	ORIG	1993-04-06	C					24.9								N				RECH	1995-05-17	C					24.9								N				PR0398
0110122	01	1	2	NE1		0122	3.3	47.2	71.7	97.2	ORIG	1993-04-06	C	F	B	F		12.4	9.9		2.8					Y			BROKEN @ 2.8 LYING NW	RECH	1995-05-17	C	T	B	F		12	9.9		2.8					Y			FIRE	PR0398
0110123	01	1	2	NE1		0123	5.9	47.6	69.1	97.6	ORIG	1993-04-06	C					8.8								N				RECH	1995-05-17	C					8.8								N				PR0398
0110124	01	1	2	NE1		0124	6.6	49	68.4	99	ORIG	1993-04-06	C					8.7								N				RECH	1995-05-17	C					8.7								N				PR0398
0110125	01	1	2	NE1		0125	23.9	48.9	51.1	98.9	ORIG	1993-04-06	P					9.6								N				RECH	1995-05-17	P					9.6								N				PR0398
0110126	01	1	2	SE1		0126	1.6	48.7	73.4	48.7	ORIG	1993-04-06	P					22								N				RECH	1995-05-17	P					22								N				PR0398
0110127	01	1	2	SE1		0127	2.5	47.8	72.5	47.8	ORIG	1993-04-06	P					12.6								N				RECH	1995-05-17	P					12.6						2		N				PR0398
0110128	01	1	2	SE1		0128	0.2	47.4	74.8	47.4	ORIG	1993-04-06	P					10.2								N				RECH	1995-05-17	P					10.2						1		N				PR0398
0110129	01	1	2	SE1		0129	8.6	46.9	66.4	46.9	ORIG	1993-04-06	C					10.4								N				RECH	1995-05-17	C					10.4				1.2	NC			N			NC 0.6-1.2,180,1/2	PR0398
0110130	01	1	2	SE1		0130	7.5	46.3	67.5	46.3	ORIG	1993-04-06	R		B		G	6			1.5					N				RECH	1995-05-17	R		B		G	6			1.5					N				PR0398
0110131	01	1	2	SE1		0131	10.5	46	64.5	46	ORIG	1993-04-06	R		B		G	22.4								N				RECH	1995-05-17	R		B		G	22.4								N				PR0398
0110132	01	1	2	SE1		0132	13.4	45.5	61.6	45.5	ORIG	1993-04-06	R		B		G	11.9			4.4					N				RECH	1995-05-17	R		B		G	11.9			4.4					N				PR0398
0110133	01	1	2	SE1		0133	9	44.8	66	44.8	ORIG	1993-04-06	C	T	B	T		6.3	5.2		2					Y			TOP DEAD-SPROUTING @ BASE TO 1.2	RECH	1995-05-17	C	T	Y	T		6.3	5.2		0					Y				PR0398
0110134	01	1	2	SE1		0134	7.9	44.1	67.1	44.1	ORIG	1993-04-06	R		B		G	10.8			5					N				RECH	1995-05-17	R		B		G	10.8			5					N				PR0398
0110135	01	1	2	SE1		0135	7	43.3	68	43.3	ORIG	1993-04-06	P					27.8								N				RECH	1995-05-17	P					27.8						1		N				PR0398
0110136	01	1	2	SE1		0136	2.3	41.6	72.7	41.6	ORIG	1993-04-06	C					13	5.6							N				RECH	1995-05-17	C	T	Y	F		13	5.6		0.7					N				PR0398
0110137	01	1	2	SE1		0137	4	41.5	71	41.5	ORIG	1993-04-06	R		B		G	9			4.3					N				RECH	1995-05-17	R		B		G	9			4.3					N				PR0398
0110138	01	1	2	SE1		0138	0.6	38.7	74.4	38.7	ORIG	1993-04-06	P					17.4								N				RECH	1995-05-17	P					17.4						1		N				PR0398
0110139	01	1	2	SE1		0139	8.7	39	66.3	39	ORIG	1993-04-06	R		B		G	8.7			3.3					N				RECH	1995-05-17	R		B		G	8.7			3.3					N				PR0398
0110140	01	1	2	SE1		0140	10.3	39.1	64.7	39.1	ORIG	1993-04-06	R		B		G	13.2								N				RECH	1995-05-17	R		B		G	13.2								N				PR0398
0110141	01	1	2	SE1	Y	0141	15	39.3	60	39.3	ORIG	1993-04-06	P					8.5								N				RECH	1995-05-17	P					8.5						2		N				PR0398
0110142	01	1	2	SE1		0142	15	40.4	60	40.4	ORIG	1993-04-06	R		B		G	8.4			3.5					N				RECH	1995-05-17	R		B		G	8.4			3.5					N				PR0398
0110143	01	1	2	SE1		0143	11.5	40.7	63.5	40.7	ORIG	1993-04-06	P					8.7								N				RECH	1995-05-17	P					8.7						2		N				PR0398
0110144	01	1	2	SE1	Y	0144	17	40.6	58	40.6	ORIG	1993-04-06	P					15.2								N				RECH	1995-05-17	P					15.2						1		N				PR0398
0110145	01	1	2	SE1		0145	18.8	40.8	56.2	40.8	ORIG	1993-04-06	R		B		G	9.8			1.8					N				RECH	1995-05-17	R		B		G	9.8			1.8					N				PR0398
0110146	01	1	2	SE1	Y	0146	20.4	40.7	54.6	40.7	ORIG	1993-04-06	P					8.5								N				RECH	1995-05-17	P					8.5						2		N				PR0398
0110147	01	1	2	SE1	Y	0147	20.8	41.6	54.2	41.6	ORIG	1993-04-06	P					18.3								N				RECH	1995-05-17	P					18.3								N				PR0398
0110148	01	1	2	SE1		0148	14.5	41	60.5	41	ORIG	1993-04-06	P					9.6								N				RECH	1995-05-17	P					9.6						3		N				PR0398
0110149	01	1	2	SE1	Y	0149	15.1	42	59.9	42	ORIG	1993-04-06	P					8.4								N				RECH	1995-05-17	P					8.4								N				PR0398
0110150	01	1	2	SE1		0150	10.7	36.7	64.3	36.7	ORIG	1993-04-06	P					24.8								N				RECH	1995-05-17	P					24.8								N				PR0398
0110151	01	1	2	SE1		0151	3.5	35.5	71.5	35.5	ORIG	1993-04-06	P					9.3								N				RECH	1995-05-17	P					9.3						1		N				PR0398
0110152	01	1	2	SE1		0152	3.2	34.7	71.8	34.7	ORIG	1993-04-06	P					10.3								N				RECH	1995-05-17	P					10.3								N				PR0398
0110153	01	1	2	SE1		0153	1.9	32.6	73.1	32.6	ORIG	1993-04-06	P					5.1	4							N				RECH	1995-05-17	P					5.1	4.4					2		N				PR0398
0110154	01	1	2	SE1		0154	0.5	31.7	74.5	31.7	ORIG	1993-04-06	R		B		G	11.6			3.8					N				RECH	1995-05-17	R		B		G	11.6			3.8					N				PR0398
0110155	01	1	2	SE1		0155	6.6	32.5	68.4	32.5	ORIG	1993-04-06	C					9.5								N				RECH	1995-05-17	C					9.5			5.2					N			TOPKILLED 5.2 LIVE	PR0398
0110156	01	1	2	SE1		0156	12.5	32.8	62.5	32.8	ORIG	1993-04-06	P					25.5								N				RECH	1995-05-17	P					25.5						1		N				PR0398
0110157	01	1	2	SE1		0157	21.9	33.7	53.1	33.7	ORIG	1993-04-06	R		B		G	10.5			4.9					N				RECH	1995-05-17	R		B		G	10.5			4.9					N				PR0398
0110158	01	1	2	SE1	Y	0158	20.4	34.5	54.6	34.5	ORIG	1993-04-06	P					13.9								N				RECH	1995-05-17	P					13.9						1		N				PR0398
0110159	01	1	2	SE1	Y	0159	19.8	35	55.2	35	ORIG	1993-04-06	S					0	1.4							N				RECH	1995-05-17	S					0	1.4			0.4	NS			N			ROTTING AT GIRDLE	PR0398
0110160	01	1	2	SE1	Y	0160	24.9	35.3	50.1	35.3	ORIG	1993-04-06	P					10								N				RECH	1995-05-17	P					10								N				PR0398
0110161	01	1	2	SE1	Y	0161	24.6	32	50.4	32	ORIG	1993-04-06	P					20.7								N				RECH	1995-05-17	P					20.7						2		N				PR0398
0110162	01	1	2	SE1		0162	5.9	28.9	69.1	28.9	ORIG	1993-04-06	P					5.8								N				RECH	1995-05-17	P					5.8						4		N			90% DEAD	PR0398
0110163	01	1	2	SE1		0163	6.8	28.1	68.2	28.1	ORIG	1993-04-06	C					10.8								N				RECH	1995-05-17	C	T		F		10.3								N				PR0398
0110164	01	1	2	SE1		0164	12.4	29.3	62.6	29.3	ORIG	1993-04-06	P					19.3								N				RECH	1995-05-17	P					19.3						1		N				PR0398
0110165	01	1	2	SE1	Y	0165	20.7	29.1	54.3	29.1	ORIG	1993-04-06	P					37.6								N				RECH	1995-05-17	P					37.6								N				PR0398
0110166	01	1	2	SE1		0166	3.8	23.2	71.2	23.2	ORIG	1993-04-06	P					29.2								N				RECH	1995-05-17	P					29.2						1		N				PR0398
0110167	01	1	2	SE1		0167	1	20.9	74	20.9	ORIG	1993-04-06	P					9.7								N				RECH	1995-05-17	P					9.7						2		N				PR0398
0110168	01	1	2	SE1		0168	12.7	24.9	62.3	24.9	ORIG	1993-04-06	R		B		G	8			4.3					N				RECH	1995-05-17	R		B		G	8			4.3					N				PR0398
0110169	01	1	2	SE1		0169	16.4	24.7	58.6	24.7	ORIG	1993-04-06	P					12.1								N				RECH	1995-05-17	P					12.1				0.3	NW	1		N				PR0398
0110170	01	1	2	SE1		0170	20	24.4	55	24.4	ORIG	1993-04-06	P					6.5								N				RECH	1995-05-17	P					6.5						4		N			90% DEAD	PR0398
0110171	01	1	2	SE1		0171	21.2	24	53.8	24	ORIG	1993-04-06	P					7.2								N				RECH	1995-05-17	P					7.2						4		N			90% DEAD	PR0398
0110172	01	1	2	SE1		0172	21.6	24	53.4	24	ORIG	1993-04-06	P					7.5								N				RECH	1995-05-17	P					7.5						4		N			90% DEAD	PR0398
0110173	01	1	2	SE1		0173	23	23.4	52	23.4	ORIG	1993-04-06	P					26								N				RECH	1995-05-17	P					26						1		N				PR0398
0110174	01	1	2	SE1		0174	10.8	22.6	64.2	22.6	ORIG	1993-04-06	C					14.5								N				RECH	1995-05-17	C					14.5								N				PR0398
0110175	01	1	2	SE1		0175	7.7	19.9	67.3	19.9	ORIG	1993-04-06	P					20.3								N				RECH	1995-05-17	P					20.3								N				PR0398
0110176	01	1	2	SE1		0176	13.9	20.2	61.1	20.2	ORIG	1993-04-06	R		B		G	7.9			2.1					N				RECH	1995-05-17	R		B		G	7.9			2.1					N				PR0398
0110177	01	1	2	SE1		0177	18	19.7	57	19.7	ORIG	1993-04-06	P					6.8								N				RECH	1995-05-17	P					6.8						4		N			90% DEAD	PR0398
0110178	01	1	2	SE1		0178	17.8	17.8	57.2	17.8	ORIG	1993-04-06	P					26.3								N				RECH	1995-05-17	P					26.3								N				PR0398
0110179	01	1	2	SE1		0179	8.7	16.6	66.3	16.6	ORIG	1993-04-06	P					9.3								N				RECH	1995-05-17	P					9.3						2		N				PR0398
0110180	01	1	2	SE1		0180	6.6	14.6	68.4	14.6	ORIG	1993-04-06	P					11.6								N				RECH	1995-05-17	P					11.6						2		N				PR0398
0110181	01	1	2	SE1		0181	17.5	15.5	57.5	15.5	ORIG	1993-04-06	P					24								N				RECH	1995-05-17	P					24						1		N				PR0398
0110182	01	1	2	SE1		0182	6.7	11.8	68.3	11.8	ORIG	1993-04-06	P					6.7								N				RECH	1995-05-17	P					6.7						4		N			90% DEAD	PR0398
0110183	01	1	2	SE1		0183	6.9	11.7	68.1	11.7	ORIG	1993-04-06	P					8.2								N				RECH	1995-05-17	P					8.2						2		N				PR0398
0110184	01	1	2	SE1		0184	9.5	10.9	65.5	10.9	ORIG	1993-04-06	P					13.3								N				RECH	1995-05-17	P					13.3								N				PR0398
0110185	01	1	2	SE1		0185	18.5	11	56.5	11	ORIG	1993-04-06	P					30.9								N				RECH	1995-05-17	P					30.9								N				PR0398
0110186	01	1	2	SE1		0186	3.2	6.9	71.8	6.9	ORIG	1993-04-06	P					9.9								N				RECH	1995-05-17	P					9.9								N				PR0398
0110187	01	1	2	SE1		0187	6.6	8	68.4	8	ORIG	1993-04-06	P					12.3								N				RECH	1995-05-17	P					12.3								N				PR0398
0110188	01	1	2	SE1		0188	10.7	8.9	64.3	8.9	ORIG	1993-04-06	R					9.4	2							N				RECH	1995-05-17	R					9.4	2							N				PR0398
0110189	01	1	2	SE1		0189	8.7	7.1	66.3	7.1	ORIG	1993-04-06	P					15								N				RECH	1995-05-17	P					15								N				PR0398
0110190	01	1	2	SE1		0190	19.3	5.2	55.7	5.2	ORIG	1993-04-06	R		B		G	10.2			2.3					N				RECH	1995-05-17	R		B		G	10.2			2.3					N				PR0398
0110191	01	1	2	SE2		0191	3	49.5	78	49.5	ORIG	1993-04-06	P					12.9								N				RECH	1995-05-17	P					12.9						1		N				PR0398
0110192	01	1	2	SE2		0192	3.1	49.3	78.1	49.3	ORIG	1993-04-06	P					10.5				0.9	SW			N				RECH	1995-05-17	P					10.5				0.9	SW	2		N				PR0398
0110193	01	1	2	SE2		0193	3.8	49.4	78.8	49.4	ORIG	1993-04-06	P					12.8								N				RECH	1995-05-17	P					12.8						2		N				PR0398
0110194	01	1	2	SE2		0194	5.1	48.6	80.1	48.6	ORIG	1993-04-06	P					16.4								N				RECH	1995-05-17	P					16.4						1		N				PR0398
0110195	01	1	2	SE2		0195	1.2	48	76.2	48	ORIG	1993-04-06	P					20.2								N				RECH	1995-05-17	P					20.2								N				PR0398
0110196	01	1	2	SE2		0196	4.8	47.5	79.8	47.5	ORIG	1993-04-06	P					8.3								N				RECH	1995-05-17	P	T				7.9								N			FIRE	PR0398
0110197	01	1	2	SE2		0197	1.5	46.1	76.5	46.1	ORIG	1993-04-06	P					9.4								N				RECH	1995-05-17	P					9.4						3		N				PR0398
0110198	01	1	2	SE2		0198	3.3	45.8	78.3	45.8	ORIG	1993-04-06	P					19.3								N				RECH	1995-05-17	P					19.3								N				PR0398
0110199	01	1	2	SE2		0199	3.6	45.6	78.6	45.6	ORIG	1993-04-06	R		B		G	6.9			1.7					N				RECH	1995-05-17	R		B		G	6.9			1.7					N				PR0398
0110200	01	1	2	SE2		0200	5.6	45.2	80.6	45.2	ORIG	1993-04-06	P					20.7								N				RECH	1995-05-17	P					20.7						1		N				PR0398
0110201	01	1	2	SE2		0201	3	44.5	78	44.5	ORIG	1993-04-06	R		B		G	11.2			5.2					N				RECH	1995-05-17	R		B		G	11.2			5.2					N				PR0398
0110202	01	1	2	SE2		0202	2.1	43.9	77.1	43.9	ORIG	1993-04-06	P					23.6								N				RECH	1995-05-17	P					23.6						1		N				PR0398
0110203	01	1	2	SE2		0203	12.9	45.2	87.9	45.2	ORIG	1993-04-06	R		B		G	9.7								N				RECH	1995-05-17	R		B		G	9.7								N				PR0398
0110204	01	1	2	SE2		0204	13.2	46.8	88.2	46.8	ORIG	1993-04-06	P					21.3								N				RECH	1995-05-17	P					21.3								N				PR0398
0110205	01	1	2	SE2		0205	12.2	46.9	87.2	46.9	ORIG	1993-04-06	R		B		G	9.2			2					N				RECH	1995-05-17	R		B		G	9.2			2					N				PR0398
0110206	01	1	2	SE2		0206	13.3	46.5	88.3	46.5	ORIG	1993-04-06	R		B		G	5.3			1.4					N				RECH	1995-05-17	R		B		G	5.3			1.4					N				PR0398
0110207	01	1	2	SE2		0207	9.4	43.3	84.4	43.3	ORIG	1993-04-06	R		B		G	9			5.9					N				RECH	1995-05-17	R		B		G	9			5.9					N				PR0398
0110208	01	1	2	SE2		0208	10	42.3	85	42.3	ORIG	1993-04-06	C					7.7	5.4			0.2	W			N				RECH	1995-05-17	C					7.7				0.2	W			N				PR0398
0110209	01	1	2	SE2		0209	13.9	41.3	88.9	41.3																																							PR0398
0110210	01	1	2	SE2		0210	3.5	41.1	78.5	41.1	ORIG	1993-04-06	S					0	2.1							N				RECH	1995-05-17	S					0	1.9							N				PR0398
0110211	01	1	2	SE2		0211	1.8	40.4	76.8	40.4	ORIG	1993-04-06	P					15.7								N				RECH	1995-05-17	P					15.7						1		N				PR0398
0110212	01	1	2	SE2		0212	0.2	39.1	75.2	39.1	ORIG	1993-04-06	P					7.5								N				RECH	1995-05-17	P					7.5				0.1	SW	4		N			99% DEAD	PR0398
0110213	01	1	2	SE2		0213	2	38.8	77	38.8	ORIG	1993-04-06	R		B		G	9.8			5.3					N			2 STEMS-2ND DBH 4.8	RECH	1995-05-17	R		B		G	9.8			5.3					N			2 STEMS-2ND DBH 4.8	PR0398
0110214	01	1	2	SE2		0214	16.6	41	91.6	41	ORIG	1993-04-06	P					8.7								N				RECH	1995-05-17	P					8.7						2		N				PR0398
0110215	01	1	2	SE2		0215	15.8	40.7	90.8	40.7	ORIG	1993-04-06	P					5.1	4.9							N				RECH	1995-05-17	P					5.1						3		N				PR0398
0110216	01	1	2	SE2		0216	19.8	40.3	94.8	40.3	ORIG	1993-04-06	R		B		G	14.7			3.7					N				RECH	1995-05-17	R		B		G	14.7			3.7					N				PR0398
0110217	01	1	2	SE2		0217	17.6	37.9	92.6	37.9	ORIG	1993-04-06	P					11.5								N				RECH	1995-05-17	P					11.5						2		N				PR0398
0110218	01	1	2	SE2		0218	17.7	37.2	92.7	37.2	ORIG	1993-04-06	R		B		G	14.6			5.4					N				RECH	1995-05-17	R		B		G	14.6			5.4					N				PR0398
0110219	01	1	2	SE2		0219	12.8	36.3	87.8	36.3	ORIG	1993-04-06	P					5.2	6							N				RECH	1995-05-17	P	T				5	6							N			FIRE	PR0398
0110220	01	1	2	SE2		0220	9.8	36.3	84.8	36.3	ORIG	1993-04-06	R		B		G	18.8								N				RECH	1995-05-17	R		B		G	18.8								N				PR0398
0110221	01	1	2	SE2		0221	2.2	35.2	77.2	35.2	ORIG	1993-04-06	P					22.5								N				RECH	1995-05-17	P					22.5								N				PR0398
0110222	01	1	2	SE2		0222	1	35.3	76	35.3	ORIG	1993-04-06	P					7.8								N				RECH	1995-05-17	P					7.8						4		N			90% DEAD	PR0398
0110223	01	1	2	SE2		0223	1.8	31.1	76.8	31.1	ORIG	1993-04-06	P					7.8								N				RECH	1995-05-17	P					7.8						4		N			90% DEAD	PR0398
0110224	01	1	2	SE2		0224	1.6	30.1	76.6	30.1	ORIG	1993-04-06	C					9.1								N				RECH	1995-05-17	C					9.1								N				PR0398
0110225	01	1	2	SE2		0225	11.2	33	86.2	33	ORIG	1993-04-06	P					20.2								N				RECH	1995-05-17	P					20.2				0.2	E	1		N			EC 180, 1/2	PR0398
0110226	01	1	2	SE2		0226	15.2	32.9	90.2	32.9	ORIG	1993-04-06	P					7.2								N				RECH	1995-05-17	P					7.2						1		N				PR0398
0110227	01	1	2	SE2		0227	17.2	32	92.2	32	ORIG	1993-04-06	P					6.9	6.1							N				RECH	1995-05-17	P					6.9						1		N				PR0398
0110228	01	1	2	SE2		0228	20.4	31.6	95.4	31.6	ORIG	1993-04-06	P					6	5.6							N				RECH	1995-05-17	P					6						3		N				PR0398
0110229	01	1	2	SE2		0229	17.9	31.5	92.9	31.5	ORIG	1993-04-06	P					6.4	5.7							N				RECH	1995-05-17	P					6.4	5.7							N				PR0398
0110230	01	1	2	SE2		0230	15	31.3	90	31.3	ORIG	1993-04-06	P					10.2								N				RECH	1995-05-17	P					10.2						1		N				PR0398
0110231	01	1	2	SE2		0231	18.6	30.8	93.6	30.8	ORIG	1993-04-06	P					8								N				RECH	1995-05-17	P					8						3		N				PR0398
0110232	01	1	2	SE2		0232	14.7	30	89.7	30	ORIG	1993-04-06	R		B		G	17.4								N				RECH	1995-05-17	R		B		G	17.4								N				PR0398
0110233	01	1	2	SE2		0233	9.5	29.3	84.5	29.3	ORIG	1993-04-06	P					28.2								N				RECH	1995-05-17	P					28.2				0.2	NW	1		N			180	PR0398
0110234	01	1	2	SE2		0234	22.1	26.9	97.1	26.9	ORIG	1993-04-06	R		B		G	12.9			3.6					N				RECH	1995-05-17	R		B		G	12.9			3.6					N				PR0398
0110235	01	1	2	SE2		0235	14.3	26.1	89.3	26.1	ORIG	1993-04-06	P					9.4								N				RECH	1995-05-17	P					9.4						1		N				PR0398
0110236	01	1	2	SE2		0236	1	24.4	76	24.4	ORIG	1993-04-06	R		B		G	9.9			2.5					N				RECH	1995-05-17	R		B		G	9.9			2.5					N				PR0398
0110237	01	1	2	SE2		0237	0.9	19.9	75.9	19.9	ORIG	1993-04-06	P					10.5								N				RECH	1995-05-17	P					10.5						2		N				PR0398
0110238	01	1	2	SE2		0238	12.6	20.8	87.6	20.8	ORIG	1993-04-06	P					33.3								N				RECH	1995-05-17	P					33.3						1		N				PR0398
0110239	01	1	2	SE2		0239	14.4	19.8	89.4	19.8	ORIG	1993-04-06	R		B		G	8.8			3					N				RECH	1995-05-17	R		B		G	8.8			3					N				PR0398
0110240	01	1	2	SE2		0240	6.8	19.7	81.8	19.7	ORIG	1993-04-06	R		B		G	9.5			5.8					N				RECH	1995-05-17	R		B		G	9.5			5.8					N				PR0398
0110241	01	1	2	SE2		0241	9.3	18.8	84.3	18.8	ORIG	1993-04-06	P					24.2								N				RECH	1995-05-17	P					24.2								N				PR0398
0110242	01	1	2	SE2		0242	15.4	18	90.4	18	ORIG	1993-04-06	C					21.1								N				RECH	1995-05-17	C					21.1				0.4	SW			N			180	PR0398
0110243	01	1	2	SE2		0243	14.6	16	89.6	16	ORIG	1993-04-06	P					21.1								N				RECH	1995-05-17	P					21.1								N				PR0398
0110244	01	1	2	SE2		0244	10.8	15.1	85.8	15.1	ORIG	1993-04-06	P					15.4								N				RECH	1995-05-17	P					15.4				0.2	W			N				PR0398
0110245	01	1	2	SE2		0245	1.1	13.1	76.1	13.1	ORIG	1993-04-06	R		B		G	10.4			2.5					N				RECH	1995-05-17	R		B		G	10.4			2.5					N				PR0398
0110246	01	1	2	SE2		0246	3.5	11.9	78.5	11.9	ORIG	1993-04-06	P					34.5								N				RECH	1995-05-17	P					34.5						2		N				PR0398
0110247	01	1	2	SE2		0247	9	11.2	84	11.2	ORIG	1993-04-06	P					9.4	6.4							N				RECH	1995-05-17	P					9.4						1		N				PR0398
0110248	01	1	2	SE2		0248	9.2	10.9	84.2	10.9	ORIG	1993-04-06	P					6.6	5.9							N				RECH	1995-05-17	P	T				6.4								N			FIRE	PR0398
0110249	01	1	2	SE2		0249	13.4	10.5	88.4	10.5	ORIG	1993-04-06	P					7.7								N				RECH	1995-05-17	P	T				7.2								N			FIRE	PR0398
0110250	01	1	2	SE2		0250	17.4	10.6	92.4	10.6	ORIG	1993-04-06	P					6.6								N				RECH	1995-05-17	P					6.6						3		N				PR0398
0110251	01	1	2	SE2		0251	13.1	9.5	88.1	9.5	ORIG	1993-04-06	P					10.3								N				RECH	1995-05-17	P					10.3						1		N				PR0398
0110252	01	1	2	SE2		0252	12.1	8.9	87.1	8.9	ORIG	1993-04-06	P					10.6								N				RECH	1995-05-17	P					10.6						1		N				PR0398
0110253	01	1	2	SE2		0253	13.2	8.7	88.2	8.7	ORIG	1993-04-06	P					7.3								N				RECH	1995-05-17	P	T				7.2								N			FIRE	PR0398
0110254	01	1	2	SE2		0254	14.6	8	89.6	8	ORIG	1993-04-06	P					6.5	5.9							N				RECH	1995-05-17	P					6.5								N			FIRE	PR0398
0110255	01	1	2	SE2		0255	13.3	7.5	88.3	7.5	ORIG	1993-04-06	P					12.4								N				RECH	1995-05-17	P					12.4						1		N				PR0398
0110256	01	1	2	SE2		0256	17	7.2	92	7.2	ORIG	1993-04-06	P					6.8								N				RECH	1995-05-17	P					6.8						3		N				PR0398
0110257	01	1	2	SE2		0257	18.3	7.4	93.3	7.4	ORIG	1993-04-06	P					6.4								N				RECH	1995-05-17	P					6.4						3		N				PR0398
0110258	01	1	2	SE2		0258	22	6.9	97	6.9	ORIG	1993-04-06	P					7.9								N				RECH	1995-05-17	P					7.9						3		N				PR0398
0110259	01	1	2	SE2		0259	17.5	6.7	92.5	6.7	ORIG	1993-04-06	P					6.2								N				RECH	1995-05-17	P					6.2						3		N				PR0398
0110260	01	1	2	SE2		0260	14	6.5	89	6.5	ORIG	1993-04-06	P					6	6.7							N				RECH	1995-05-17	P	T				5.7								N				PR0398
0110261	01	1	2	SE2		0261	14.8	6.3	89.8	6.3	ORIG	1993-04-06	P					7.1								N				RECH	1995-05-17	P					7.1						2		N				PR0398
0110262	01	1	2	SE2		0262	20.1	6	95.1	6	ORIG	1993-04-06	P					8.9								N				RECH	1995-05-17	P					8.9						3		N				PR0398
0110263	01	1	2	SE2		0263	21.9	5	96.9	5	ORIG	1993-04-06	R		B		G	17								N				RECH	1995-05-17	R		B		G	17								N				PR0398
0110264	01	1	2	SE2		0264	21.2	4	96.2	4	ORIG	1993-04-06	R		B		G	9.7			4.9					N				RECH	1995-05-17	R		Y		G	9.7			0					N				PR0398
0110265	01	1	2	SE2		0265	16.8	4.1	91.8	4.1	ORIG	1993-04-06	P					7.5	6.1							N				RECH	1995-05-17	P	T		F		6.9								N				PR0398
0110266	01	1	2	SW2		0266	18.6	0.4	43.6	0.4	ORIG	1993-04-06	P					16.4								N				RECH	1995-05-17	P					16.4						2		N				PR0398
0110267	01	1	2	SW2		0267	15	0.4	40	0.4	ORIG	1993-04-06	P					19.5								N				RECH	1995-05-17	P					19.5						1		N				PR0398
0110268	01	1	2	SW2		0268	17	2.9	42	2.9	ORIG	1993-04-06	P					20.8								N				RECH	1995-05-17	P					20.8						1		N				PR0398
0110269	01	1	2	SW2		0269	18.1	5.9	43.1	5.9	ORIG	1993-04-06	P					16.6								N				RECH	1995-05-17	P					16.6						1		N				PR0398
0110270	01	1	2	SW2		0270	12.1	6.7	37.1	6.7	ORIG	1993-04-06	R		B		G	5.2			1.7					N				RECH	1995-05-17	R		B		G	5.2			1.7					N				PR0398
0110271	01	1	2	SW2		0271	6.6	4.3	31.6	4.3	ORIG	1993-04-06	P					22.8								N				RECH	1995-05-17	P					22.8						1		N				PR0398
0110272	01	1	2	SW2		0272	8.5	11	33.5	11	ORIG	1993-04-06	P					31.1								N				RECH	1995-05-17	P					31.1								N				PR0398
0110273	01	1	2	SW2		0273	18	19.8	43	19.8	ORIG	1993-04-06	P					20.6								N				RECH	1995-05-17	P					20.6						1		N				PR0398
0110274	01	1	2	SW2		0274	20.9	18.3	45.9	18.3	ORIG	1993-04-06	P					20.1								N				RECH	1995-05-17	P					20.1						2		N				PR0398
0110275	01	1	2	SW2		0275	20.6	19.4	45.6	19.4	ORIG	1993-04-06	R		B		G	16.7								N				RECH	1995-05-17	R		B		G	16.7								N				PR0398
0110276	01	1	2	SW2		0276	22.3	20.6	47.3	20.6	ORIG	1993-04-06	R		B		G	12.4			2.1					N				RECH	1995-05-17	R		B		G	12.4			2.1					N				PR0398
0110277	01	1	2	SW2		0277	16	21.4	41	21.4	ORIG	1993-04-06	P					29				1	N			N				RECH	1995-05-17	P					29				1	N	1		N			N 1/2	PR0398
0110278	01	1	2	SW2		0278	12.8	21.8	37.8	21.8	ORIG	1993-04-06	P					35				1	NW			N				RECH	1995-05-17	P					35				1	NW			N			NW 1/2	PR0398
0110279	01	1	2	SW2		0279	8.6	21.1	33.6	21.1	ORIG	1993-04-06	P					27.6								N				RECH	1995-05-17	P					27.6						1		N				PR0398
0110280	01	1	2	SW2		0280	4.4	20.9	29.4	20.9	ORIG	1993-04-06	S					0	1.9							N				RECH	1995-05-17	S					0	1.9			0.2	NS			N				PR0398
0110281	01	1	2	SW2		0281	10.2	19.7	35.2	19.7	ORIG	1993-04-06	R		B		G	6.2			2					N				RECH	1995-05-17	R		B		G	6.2			2					N				PR0398
0110282	01	1	2	SW2		0282	3.9	24	28.9	24	ORIG	1993-04-06	P					23.8								N				RECH	1995-05-17	P					23.8						2		N				PR0398
0110283	01	1	2	SW2		0283	2.5	25	27.5	25	ORIG	1993-04-06	P					24.1								N				RECH	1995-05-17	P					24.1						1		N				PR0398
0110284	01	1	2	SW2		0284	17.2	22.6	42.2	22.6	ORIG	1993-04-06	P					13.4								N				RECH	1995-05-17	P					13.4								N				PR0398
0110285	01	1	2	SW2		0285	20.6	23.2	45.6	23.2	ORIG	1993-04-06	P					11.7								N				RECH	1995-05-17	P					11.7						2		N				PR0398
0110286	01	1	2	SW2		0286	14.5	28.3	39.5	28.3	ORIG	1993-04-06	C					17.3				1.3	SW			N			SWC ROTTING	RECH	1995-05-17	C					17.3				1.3	SW			N			SWC ROTTING,1/2	PR0398
0110287	01	1	2	SW2	Y	0287	16.9	30.6	41.9	30.6	ORIG	1993-04-06	C					16.1								N				RECH	1995-05-17	C					16.1								N				PR0398
0110288	01	1	2	SW2		0288	12	34.6	37	34.6	ORIG	1993-04-06	C					17.4								N				RECH	1995-05-17	C					17.4								N				PR0398
0110289	01	1	2	SW2		0289	14.6	34.4	39.6	34.4	ORIG	1993-04-06	C					13.4				0.8	S			N				RECH	1995-05-17	C					13.4				1.1	SW			N			SW 180	PR0398
0110290	01	1	2	SW2		0290	15.4	35	40.4	35	ORIG	1993-04-06	C	T		T		7.2	4.5			1.7	W			N			SPROUTING @ 0.6	RECH	1995-05-17	C	T		T		6.3	4.7			2	W			N			W 180, SPROUTING BASE	PR0398
0110291	01	1	2	SW2	Y	0291	17.6	35.2	42.6	35.2	ORIG	1993-04-06	P					31								N				RECH	1995-05-17	P					31								N				PR0398
0110292	01	1	2	SW2		0292	0.2	34	25.2	34	ORIG	1993-04-06	P					19.5								N				RECH	1995-05-17	P					19.5						1		N				PR0398
0110293	01	1	2	SW2		0293	12.5	39.4	37.5	39.4	ORIG	1993-04-06	C					12.7								N				RECH	1995-05-17	C					12.7								N				PR0398
0110294	01	1	2	SW2		0294	11	39.8	36	39.8	ORIG	1993-04-06	P					12.8								N				RECH	1995-05-17	P					12.8								N				PR0398
0110295	01	1	2	SW2		0295	8.2	41.8	33.2	41.8	ORIG	1993-04-06	P					22								N				RECH	1995-05-17	P					22								N				PR0398
0110296	01	1	2	SW2		0296	10.6	42.4	35.6	42.4	ORIG	1993-04-06	C	T		F		10.2								N			SMALL BRANCHES	RECH	1995-05-17	C	T	Y	F		10.2			0.4					N				PR0398
0110297	01	1	2	SW2		0297	11	42.4	36	42.4	ORIG	1993-04-06	P					16.3								N				RECH	1995-05-17	P					16.3								N				PR0398
0110298	01	1	2	SW2	Y	0298	23.3	44.6	48.3	44.6	ORIG	1993-04-06	P					35								N				RECH	1995-05-17	P					35								N				PR0398
0110299	01	1	2	SW2		0299	13.6	45	38.6	45	ORIG	1993-04-06	P					15.9								N				RECH	1995-05-17	P					15.9								N				PR0398
0110300	01	1	2	SW2	Y	0300	22.5	46.9	47.5	46.9	ORIG	1993-04-06	S					0	1.9							N				RECH	1995-05-17	S					0	1.7			0.2	NS			N				PR0398
0110301	01	1	2	SW2		0301	22.2	47.7	47.2	47.7	ORIG	1993-04-06	R		B		G	21.7			3.9					N				RECH	1995-05-17	R		B		G	21.7			3.9					N				PR0398
0110302	01	1	2	SW2		0302	3.7	49.9	28.7	49.9	ORIG	1993-04-06	P					35.5								N				RECH	1995-05-17	P					35.5								N				PR0398
0110303	01	1	2	SW1		0303	9.7	49.3	15.3	49.3	ORIG	1993-04-06	P					30.9								N				RECH	1995-05-17	P					30.9								N				PR0398
0110304	01	1	2	SW1		0304	20.3	48.2	4.7	48.2	ORIG	1993-04-06	P					28.4				0.8	W			N				RECH	1995-05-17	P					28.4				0.8	W			N			W 180, 1/2	PR0398
0110305	01	1	2	SW1		0305	0.1	42.3	24.9	42.3	ORIG	1993-04-06	R		B		G	15.7			4.5					N				RECH	1995-05-17	R		B		G	15.7			4.5					N				PR0398
0110306	01	1	2	SW1		0306	2.4	38.3	22.6	38.3	ORIG	1993-04-06	P					24.6								N				RECH	1995-05-17	P					24.6								N				PR0398
0110307	01	1	2	SW1		0307	11.4	39.4	13.6	39.4	ORIG	1993-04-06	P					29.4								N				RECH	1995-05-17	P					29.4								N				PR0398
0110308	01	1	2	SW1		0308	17.9	38.7	7.1	38.7	ORIG	1993-04-06	P					26								N				RECH	1995-05-17	P					26						1		N				PR0398
0110309	01	1	2	SW1		0309	19.1	37.2	5.9	37.2	ORIG	1993-04-06	P					22.2								N				RECH	1995-05-17	P					22.2								N				PR0398
0110310	01	1	2	SW1		0310	11.2	36.7	13.8	36.7	ORIG	1993-04-06	P					24.8								N				RECH	1995-05-17	P					24.8								N				PR0398
0110311	01	1	2	SW1		0311	7	37.7	18	37.7	ORIG	1993-04-06	P					32.8								N				RECH	1995-05-17	P	T				32.1							Y	N			NEXT TO LIGHTNING TREE 320 & 321	PR0398
0110312	01	1	2	SW1		0312	7.6	34.8	17.4	34.8	ORIG	1993-04-06	P					21.5								N				RECH	1995-05-17	R		B		B	21							Y	N			NEXT TO LIGHTNING TREE	PR0398
0110313	01	1	2	SW1		0313	2.5	33.1	22.5	33.1	ORIG	1993-04-06	P					31.6								N				RECH	1995-05-17	P	T				31.6							Y	N			NEXT TO LIGHTNING TREE	PR0398
0110314	01	1	2	SW1		0314	2.5	32.5	22.5	32.5	ORIG	1993-04-06	P					11.7								N				RECH	1995-05-17	P	T				11.4							Y	N			NEXT TO LIGHTNING TREE	PR0398
0110315	01	1	2	SW1		0315	5	32.9	20	32.9	ORIG	1993-04-06	P					24.9								N				RECH	1995-05-17	P	T				24.8							Y	N			NEXT TO LIGHTNING TREE	PR0398
0110316	01	1	2	SW1		0316	8.5	32.2	16.5	32.2	ORIG	1993-04-06	R		B		G	13.9								N				RECH	1995-05-17	R		B		G	13.9								N				PR0398
0110317	01	1	2	SW1		0317	6.7	30.8	18.3	30.8	ORIG	1993-04-06	P					25								N				RECH	1995-05-17	R		B		B	24.3			4.4				Y	N			NEXT TO LIGHTNING TREE	PR0398
0110318	01	1	2	SW1		0318	5.7	28.4	19.3	28.4	ORIG	1993-04-06	P					31.5							Q	N			OBS 8-10-93--DEAD-TREE LOCATED NEXT TO LIGHTNING STRUCK #320 & 321	RECH	1995-05-17	R		B		B	30.9							Y	N			OBS 8-10-93--DEAD-TREE LOCATED NEXT TO LIGHTNING STRUCK #320 & 321	PR0398
0110319	01	1	2	SW1		0319	7.1	28.6	17.9	28.6	ORIG	1993-04-06	P					19								N				RECH	1995-05-17	R		B		B	18.8							Y	N			NEXT TO LIGHTNING TREE	PR0398
0110320	01	1	2	SW1		0320	4.1	28.1	20.9	28.1	ORIG	1993-04-06	P	T		F		16.9				0.5	W		Y	N			1.0 M FROM LIGHTNING STRUCK #321	RECH	1995-05-17	R		B		B	16.2				0.5	W		Y	N			1.0 M FROM LIGHTNING STRUCK #321	PR0398
0110321	01	1	2	SW1		0321	4.6	27.1	20.4	27.1	ORIG	1993-04-06	P	T		F		24				0.6	N		Y	N				RECH	1995-05-17	R		B		B	23.5				0.6	N		Y	N				PR0398
0110322	01	1	2	SW1		0322	7.8	24.4	17.2	24.4	ORIG	1993-04-06	S					0	5							N				RECH	1995-05-17	S					0	5.3							N				PR0398
0110323	01	1	2	SW1		0323	1.3	22	23.7	22	ORIG	1993-04-06	P					27.1								N				RECH	1995-05-17	P					27.1								N				PR0398
0110324	01	1	2	SW1		0324	3.1	13	21.9	13	ORIG	1993-04-06	P					32.3								N				RECH	1995-05-17	P					32.3						1		N				PR0398
0110325	01	1	2	SW1		0325	22.4	25.2	2.6	25.2	ORIG	1993-04-06	P					20.3								N				RECH	1995-05-17	P					20.3						1		N				PR0398
0110326	01	1	2	SW1		0326	22.6	24.7	2.4	24.7	ORIG	1993-04-06	R		B		B	8.8			2.6					N				RECH	1995-05-17	R		B		B	9.1			2.2					N				PR0398
0110327	01	1	2	SW1		0327	23.8	24.4	1.2	24.4	ORIG	1993-04-06	P					22.3								N				RECH	1995-05-17	P					22.3						1		N				PR0398
0110328	01	1	2	SW1		0328	19	23.4	6	23.4	ORIG	1993-04-06	P					25.3								N				RECH	1995-05-17	P					25.3						1		N				PR0398
0110329	01	1	2	SW1		0329	19	22.1	6	22.1	ORIG	1993-04-06	R		B		B	11.5								Y			TIP BROKEN	RECH	1995-05-17	R		B		B	11.3								Y				PR0398
0110330	01	1	2	SW1		0330	16.4	21.7	8.6	21.7	ORIG	1993-04-06	P					11.7								N				RECH	1995-05-17	P					11.7				1.4	SW			N			SWC 0.9-1.4	PR0398
0110331	01	1	2	SW1		0331	21.9	21	3.1	21	ORIG	1993-04-06	P					18.7								N				RECH	1995-05-17	P					18.7								N				PR0398
0110332	01	1	2	SW1		0332	20.2	20.3	4.8	20.3	ORIG	1993-04-06	P					21.8								N				RECH	1995-05-17	P					21.8								N				PR0398
0110333	01	1	2	SW1		0333	13.6	20.1	11.4	20.1	ORIG	1993-04-06	P					24.5								N				RECH	1995-05-17	P					24.5								N				PR0398
0110334	01	1	2	SW1		0334	14.4	20	10.6	20	ORIG	1993-04-06	P					13.3								N				RECH	1995-05-17	P					13.3								N				PR0398
0110335	01	1	2	SW1		0335	18.8	19.7	6.2	19.7	ORIG	1993-04-06	C	T	B	F		13	5.9		1.5					Y			BROKEN @ 1.5 LYING SW	RECH	1995-05-17	C	T	B	F		9.2			1.5					Y				PR0398
0110336	01	1	2	SW1		0336	23.2	19.3	1.8	19.3	ORIG	1993-04-06	C					16.6								N				RECH	1995-05-17	C					16.6								N				PR0398
0110337	01	1	2	SW1		0337	22.4	17.5	2.6	17.5	ORIG	1993-04-06	C	T		F		11.4				0.5	W			N			BARK PEELING-MAIN STEM REMAINING	RECH	1995-05-17	C	T	Y	F		11.4			0.4	0.5	W			N				PR0398
0110338	01	1	2	SW1		0338	21.3	15.6	3.7	15.6	ORIG	1993-04-06	C					21								N				RECH	1995-05-17	C					21								N				PR0398
0110339	01	1	2	SW1		0339	12.4	15.4	12.6	15.4	ORIG	1993-04-06	C					8.7	6.1			1.9	W			N				RECH	1995-05-17	C					8.7	3			1.9	SW			N			HT 6.1 AND 3.0 TO LIVE,SWC 0.2-1.9,180	PR0398
0110340	01	1	2	SW1		0340	16.6	15.1	8.4	15.1	ORIG	1993-04-06	P					27.7								N				RECH	1995-05-17	P					27.7								N				PR0398
0110341	01	1	2	SW1		0341	14.4	13.9	10.6	13.9	ORIG	1993-04-06	C					18.7								N				RECH	1995-05-17	C					18.7								N				PR0398
0110342	01	1	2	SW1		0342	21.4	13.5	3.6	13.5	ORIG	1993-04-06	C					9								N			SPROUTING @ 2.8	RECH	1995-05-17	C	T	Y	F		9			0.5					N			SPROUTING @ 2.8	PR0398
0110343	01	1	2	SW1		0343	21.4	11.4	3.6	11.4	ORIG	1993-04-06	C					5.4	5							N				RECH	1995-05-17	C					5.4								N				PR0398
0110344	01	1	2	SW1		0344	12.4	11.1	12.6	11.1	ORIG	1993-04-06	C					13.9								N				RECH	1995-05-17	C					13.9								N				PR0398
0110345	01	1	2	SW1		0345	20.1	8.2	4.9	8.2	ORIG	1993-04-06	C					10.2								N				RECH	1995-05-17	C					10.2								N				PR0398
0110346	01	1	2	SW1		0346	23.5	8.7	1.5	8.7	ORIG	1993-04-06	C					7.2								N				RECH	1995-05-17	C					7.2								N				PR0398
0110347	01	1	2	SW1		0347	22.2	8	2.8	8	ORIG	1993-04-06	C					10								N				RECH	1995-05-17	C					10								N				PR0398
0110348	01	1	2	SW1		0348	20.2	7.9	4.8	7.9	ORIG	1993-04-06	C					16.7	6							N				RECH	1995-05-17	C					16.7								N				PR0398
0110349	01	1	2	SW1		0349	13.3	7.3	11.7	7.3	ORIG	1993-04-06	C					19								N				RECH	1995-05-17	C					19								N				PR0398
0110350	01	1	2	SW1		0350	8	6.9	17	6.9	ORIG	1993-04-06	P					24.9								N				RECH	1995-05-17	P					24.9								N				PR0398
0110351	01	1	2	SW1		0351	20.5	5.8	4.5	5.8	ORIG	1993-04-06	C					13								N				RECH	1995-05-17	C					13								N				PR0398
0110352	01	1	2	SW1		0352	14.5	4.8	10.5	4.8	ORIG	1993-04-06	C					9.5								N				RECH	1995-05-17	C					9.5								N				PR0398
0110353	01	1	2	SW1		0353	12.3	4.3	12.7	4.3	ORIG	1993-04-06	C					8.6								N				RECH	1995-05-17	C					8.6								N				PR0398
0110354	01	1	2	SW1		0354	12.2	4.1	12.8	4.1	ORIG	1993-04-06	C					5.6	5.5							N				RECH	1995-05-17	C					5.6								N				PR0398
0110355	01	1	2	SW1		0355	19.3	4.6	5.7	4.6	ORIG	1993-04-06	C	T		F		7.2								N			SMALL BRANCHES	RECH	1995-05-17	C	T	Y	F		7.2			0.4					N				PR0398
0110356	01	1	2	SW1		0356	13.8	3.2	11.2	3.2	ORIG	1993-04-06	C					12.7								N				RECH	1995-05-17	C					12.7								N				PR0398
0110357	01	1	2	SW1		0357	21.7	2.8	3.3	2.8	ORIG	1993-04-06	C					16				2	SW			N			SWC 1.3-2.0	RECH	1995-05-17	C					16				2	SW			N			SWC 1.3-2.0	PR0398
0110358	01	1	2	SW1		0358	18.5	1.8	6.5	1.8	ORIG	1993-04-06	C					20.7								N				RECH	1995-05-17	C					20.7								N				PR0398
0110359	01	1	2	SW1		0359	15.7	1.6	9.3	1.6	ORIG	1993-04-06	C					8								N				RECH	1995-05-17	C					8								N				PR0398
0110360	01	1	2	SW1		0360	9.5	1	15.5	1	ORIG	1993-04-06	P					16.2								N				RECH	1995-05-17	P					16.2								N				PR0398
0110361	01	1	2	SW1		0361	10.5	0.9	14.5	0.9	ORIG	1993-04-06	R		B		G	7.1			2.2					N				RECH	1995-05-17	R		B		G	7.1			2.2					N				PR0398
0110362	01	1	2	SW1		0362	17.8	1.2	7.2	1.2	ORIG	1993-04-06	C					9.3								N				RECH	1995-05-17	C					9.3								N				PR0398
0110363	01	1	2	SW1		0363	1	0.3	24	0.3	ORIG	1993-04-06	R		B		G	16.8			4.9					N				RECH	1995-05-17	R		B		G	16.8			4.9					N				PR0398
0110364	01	1	2	NW1		0364	0.2	1.8	24.8	51.8	ORIG	1993-04-06	P					20.5								N				RECH	1995-05-17	P					20.5								N				PR0398
0110365	01	1	2	NW1		0365	6.9	3.6	18.1	53.6	ORIG	1993-04-06	P					18								N				RECH	1995-05-17	P					18								N				PR0398
0110366	01	1	2	NW1		0366	1.4	7.7	23.6	57.7	ORIG	1993-04-06	P					22								N				RECH	1995-05-17	P					22						2		N				PR0398
0110367	01	1	2	NW1		0367	5.5	12.1	19.5	62.1	ORIG	1993-04-06	P					21.3								N				RECH	1995-05-17	P					21.3								N				PR0398
0110368	01	1	2	NW1		0368	8.1	10.7	16.9	60.7	ORIG	1993-04-06	P					23.7								N				RECH	1995-05-17	P					23.7								N				PR0398
0110369	01	1	2	NW1		0369	17.1	10	7.9	60	ORIG	1993-04-06	P					37.2				1.8	W			N				RECH	1995-05-17	P					37.2				2	NW			N			NW 180, 1/2	PR0398
0110370	01	1	2	NW1		0370	18.1	9.2	6.9	59.2	ORIG	1993-04-06	S					0	2.3							N				RECH	1995-05-17	S					0	2.4							N				PR0398
0110371	01	1	2	NW1		0371	6.6	14.8	18.4	64.8	ORIG	1993-04-06	P					26								N				RECH	1995-05-17	P					26								N				PR0398
0110372	01	1	2	NW1		0372	23.3	11.8	1.7	61.8	ORIG	1993-04-06	C					14.1								N				RECH	1995-05-17	C					14.1								N				PR0398
0110373	01	1	2	NW1		0373	22.8	15.3	2.2	65.3	ORIG	1993-04-06	C					9								N				RECH	1995-05-17	C					9								N				PR0398
0110374	01	1	2	NW1		0374	23.1	15.7	1.9	65.7	ORIG	1993-04-06	C					6.5								N				RECH	1995-05-17	C					6.5								N				PR0398
0110375	01	1	2	NW1		0375	23	16.5	2	66.5	ORIG	1993-04-06	C					10.8								N				RECH	1995-05-17	C					10.8								N				PR0398
0110376	01	1	2	NW1		0376	4.3	18.3	20.7	68.3	ORIG	1993-04-06	S					0	1.6							N				RECH	1995-05-17	S					0	1.7							N				PR0398
0110377	01	1	2	NW1		0377	8.9	18.4	16.1	68.4	ORIG	1993-04-06	P					12.2								N				RECH	1995-05-17	P					12.2						1		N				PR0398
0110378	01	1	2	NW1		0378	11	18.7	14	68.7	ORIG	1993-04-06	P					25.1								N				RECH	1995-05-17	P					25.1								N				PR0398
0110379	01	1	2	NW1		0379	19.7	19.4	5.3	69.4	ORIG	1993-04-06	R		B		G	5.4			3.2					N			MAYBE DEAD CYPRESS	RECH	1995-05-17	R		B		G	5.4			3.2					N				PR0398
0110380	01	1	2	NW1		0380	21.4	20	3.6	70	ORIG	1993-04-06	C					6.5	4.6							N				RECH	1995-05-17	C					6.5	4.6							N				PR0398
0110381	01	1	2	NW1		0381	7.2	19.8	17.8	69.8	ORIG	1993-04-06	C					11.8								N				RECH	1995-05-17	C					11.8								N				PR0398
0110382	01	1	2	NW1		0382	10.9	27	14.1	77	ORIG	1993-04-06	P					21.9								N				RECH	1995-05-17	P					21.9						2		N				PR0398
0110383	01	1	2	NW1		0383	17.1	26	7.9	76	ORIG	1993-04-06	R		B		G	18.5								N				RECH	1995-05-17	R		B		G	18.5								N				PR0398
0110384	01	1	2	NW1		0384	19.6	26	5.4	76	ORIG	1993-04-06	P					23								N				RECH	1995-05-17	P					23						1		N				PR0398
0110385	01	1	2	NW1		0385	3.4	28.9	21.6	78.9	ORIG	1993-04-06	P					23.8								N				RECH	1995-05-17	P					23.8								N				PR0398
0110386	01	1	2	NW1		0386	2.5	29.5	22.5	79.5	ORIG	1993-04-06	P					14.6								N				RECH	1995-05-17	P					14.6								N				PR0398
0110387	01	1	2	NW1		0387	3.9	29.9	21.1	79.9	ORIG	1993-04-06	P					11.8								N			MAYBE DYING	RECH	1995-05-17	R		B		B	11.7								N				PR0398
0110388	01	1	2	NW1		0388	3	30.5	22	80.5	ORIG	1993-04-06	R		B		B	6.3			1.8					N			BROKEN	RECH	1995-05-17	R		Y		B	6.3			1.1					N				PR0398
0110389	01	1	2	NW1		0389	2.9	31.1	22.1	81.1	ORIG	1993-04-06	P					23.7								N				RECH	1995-05-17	P					23.7						1		N				PR0398
0110390	01	1	2	NW1		0390	1.9	34.7	23.1	84.7	ORIG	1993-04-06	P					11.1								N				RECH	1995-05-17	P					11.1								N				PR0398
0110391	01	1	2	NW1		0391	4.1	35	20.9	85	ORIG	1993-04-06	P					24.8								N				RECH	1995-05-17	P					24.8								N				PR0398
0110392	01	1	2	NW1		0392	22	30.8	3	80.8	ORIG	1993-04-06	P					38.6								N				RECH	1995-05-17	P					38.6								N				PR0398
0110393	01	1	2	NW1		0393	17	31.8	8	81.8	ORIG	1993-04-06	P					18.4								N				RECH	1995-05-17	P					18.4								N				PR0398
0110394	01	1	2	NW1		0394	12.1	32.6	12.9	82.6	ORIG	1993-04-06	P					21.8				0.5	NW			N				RECH	1995-05-17	P					21.8				0.5	NW			N				PR0398
0110395	01	1	2	NW1		0395	8.3	37.4	16.7	87.4	ORIG	1993-04-06	P					10.4								N				RECH	1995-05-17	P					10.4								N				PR0398
0110396	01	1	2	NW1		0396	13.9	38.3	11.1	88.3	ORIG	1993-04-06	P					20.5								N				RECH	1995-05-17	P					20.5								N				PR0398
0110397	01	1	2	NW1		0397	21	39.4	4	89.4	ORIG	1993-04-06	P					19.9								N				RECH	1995-05-17	P					19.9								N				PR0398
0110398	01	1	2	NW1		0398	8.3	40.4	16.7	90.4	ORIG	1993-04-06	P					20.1								N				RECH	1995-05-17	P					20.1								N				PR0398
0110399	01	1	2	NW1		0399	24.9	41.4	0.1	91.4	ORIG	1993-04-06	C					15.8								N				RECH	1995-05-17	C					15.8								N				PR0398
0110400	01	1	2	NW1		0400	24.1	43.6	0.9	93.6	ORIG	1993-04-06	C					11.4								N				RECH	1995-05-17	C	T		F		10.6				1.3	N			N			NC 1.1-1.3	PR0398
0110401	01	1	2	NW1		0401	24.6	43.6	0.4	93.6	ORIG	1993-04-06	C					18								N				RECH	1995-05-17	C					18								N				PR0398
0110402	01	1	2	NW1		0402	12.9	44.4	12.1	94.4	ORIG	1993-04-06	P					13.2								N				RECH	1995-05-17	P					13.2						1		N				PR0398
0110403	01	1	2	NW1		0403	9.8	46.7	15.2	96.7	ORIG	1993-04-06	P					22.3								N				RECH	1995-05-17	P					22.3								N				PR0398
0110404	01	1	2	NW1		0404	8.9	47.9	16.1	97.9	ORIG	1993-04-06	P					20.7								N				RECH	1995-05-17	P					20.7								N				PR0398
0110405	01	1	2	NW1		0405	21.4	49	3.6	99	ORIG	1993-04-06	P					27								N				RECH	1995-05-17	P					27						1		N				PR0398
0110406	01	1	2	NW1		0406	7.6	49.5	17.4	99.5	ORIG	1993-04-06	P					22.7								N				RECH	1995-05-17	P					22.7								N				PR0398
0110407	01	1	2	NW2	Y	0407	19.9	1.3	44.9	51.3	ORIG	1993-04-06	P					26.5								N				RECH	1995-05-17	P					26.5								N				PR0398
0110408	01	1	2	NW2		0408	10.2	3.1	35.2	53.1	ORIG	1993-04-06	P					26.5								N				RECH	1995-05-17	P					26.5								N				PR0398
0110409	01	1	2	NW2	Y	0409	16.1	8.2	41.1	58.2	ORIG	1993-04-06	C					11.4								N				RECH	1995-05-17	C					11.4								N				PR0398
0110410	01	1	2	NW2	Y	0410	17.5	8.2	42.5	58.2	ORIG	1993-04-06	C					10.7								N				RECH	1995-05-17	C					10.7								N				PR0398
0110411	01	1	2	NW2	Y	0411	22.8	9.3	47.8	59.3	ORIG	1993-04-06	P					24								N				RECH	1995-05-17	P					24								N				PR0398
0110412	01	1	2	NW2	Y	0412	18.9	10	43.9	60	ORIG	1993-04-06	P					5.7								N				RECH	1995-05-17	P					5.7				0.7	E			N			EC 0.5-0.7	PR0398
0110413	01	1	2	NW2		0413	2.9	10.3	27.9	60.3	ORIG	1993-04-06	S					0	1.6			0.5	S			N				RECH	1995-05-17	S					0	1.6			0.5	S			N			SC 180, 1/2	PR0398
0110414	01	1	2	NW2		0414	11	13	36	63	ORIG	1993-04-06	P					23.7								N				RECH	1995-05-17	P					23.7								N				PR0398
0110415	01	1	2	NW2		0415	14.7	15.4	39.7	65.4	ORIG	1993-04-06	P					13.9								N				RECH	1995-05-17	P					13.9								N				PR0398
0110416	01	1	2	NW2		0416	2.9	18.9	27.9	68.9	ORIG	1993-04-06	P					31.9								N				RECH	1995-05-17	P					31.9								N				PR0398
0110417	01	1	2	NW2		0417	4.6	21.6	29.6	71.6	ORIG	1993-04-06	R		B		G	7.1			2.6					N				RECH	1995-05-17	R		B		G	7.1			2.6					N				PR0398
0110418	01	1	2	NW2		0418	11.1	24	36.1	74	ORIG	1993-04-06	P					32.9				0.8	W			N				RECH	1995-05-17	P					32.9				0.8	W			N			WC 180, 1/2	PR0398
0110419	01	1	2	NW2		0419	13.2	25.1	38.2	75.1	ORIG	1993-04-06	R		B		G	5			1.6					N				RECH	1995-05-17	R		B		G	5			1.6					N				PR0398
0110420	01	1	2	NW2		0420	8.3	26.4	33.3	76.4	ORIG	1993-04-06	P					19.2								N				RECH	1995-05-17	P					19.2								N			CROWN THINNING	PR0398
0110421	01	1	2	NW2		0421	17.4	28.3	42.4	78.3	ORIG	1993-04-06	C					11.9								N				RECH	1995-05-17	C					11.9								N				PR0398
0110422	01	1	2	NW2		0422	21.5	31.3	46.5	81.3	ORIG	1993-04-06	R		B		G	14.8								N				RECH	1995-05-17	R		Y		G	14.8			0					N				PR0398
0110423	01	1	2	NW2		0423	16.5	31.3	41.5	81.3	ORIG	1993-04-06	P					33.4								N				RECH	1995-05-17	P					33.4				0.2	NE	1		N			NEC 1/2	PR0398
0110424	01	1	2	NW2		0424	0.6	31.8	25.6	81.8	ORIG	1993-04-06	P					19.8								N				RECH	1995-05-17	P					19.8								N				PR0398
0110425	01	1	2	NW2		0425	4.7	33.1	29.7	83.1	ORIG	1993-04-06	P					20								N				RECH	1995-05-17	P					20								N				PR0398
0110426	01	1	2	NW2		0426	4.6	34.3	29.6	84.3	ORIG	1993-04-06	P					19								N			2ND STEM DBH 12.3	RECH	1995-05-17	P					19						1		N			2ND STEM DBH 12.3	PR0398
0110427	01	1	2	NW2		0427	17.2	38.2	42.2	88.2	ORIG	1993-04-06	P					21								N				RECH	1995-05-17	P					21						1		N				PR0398
0110428	01	1	2	NW2		0428	9.3	42.2	34.3	92.2	ORIG	1993-04-06	P					22.4								N				RECH	1995-05-17	R		B		B	21.6								N				PR0398
0110429	01	1	2	NW2		0429	22.4	42.6	47.4	92.6	ORIG	1993-04-06	P					26.1								N				RECH	1995-05-17	P					26.1								N				PR0398
0110430	01	1	2	NW2		0430	19.9	46.3	44.9	96.3	ORIG	1993-04-06	R		B		G	12.4								N				RECH	1995-05-17	R		B		G	12.4								N				PR0398
0110431	01	1	2	NW2		0431	17.9	47.3	42.9	97.3	ORIG	1993-04-06	P					17.3								N				RECH	1995-05-17	P					17.3						1		N				PR0398
0110432	01	1	2	NW2		0432	3.7	47.7	28.7	97.7	ORIG	1993-04-06	P					20.2								N				RECH	1995-05-17	P					20.2						1		N				PR0398
0110433	01	1	2	NW2		0433	0.3	49.2	25.3	99.2	ORIG	1993-04-06	P					27.1								N				RECH	1995-05-17	P					27.1								N				PR0398
0110434	01	1	2	SW1		0434	21.5	8.2	3.5	8.2																				RECH	1995-05-17	C					5.5	3.2							N				PR0398
0110435	01	1	2	NW2	Y	0435	18.2	19.3	43.2	69.3																				RECH	1995-05-17	P					5.2								N				PR0398
0110436	01	1	2	NE1	Y	0436	18	20.7	57	70.7																																							PR0398
0110437	01	1	2	NE2		0437	23.9	6.2	98.9	56.2																																							PR0398
0110438	01	1	2	NE1	Y	0438	18	24.2	57	74.2
0110439	01	1	2	NW2		0439	9.4	39.4	34.4	89.4
0110440	01	1	2	NE2		0440	4.7	25.6	79.7	75.6
0120628	01	2	2	NE2		0628	0.7	2.2	75.7	52.2
0120629	01	2	2	NE1		0629	10	2.1	65	52.1
0120630	01	2	2	NE1		0630	15	8.3	60	58.3
0120631	01	2	2	NW2		0631	5.5	25.9	30.5	75.9
0120632	01	2	2	NW1		0632	1.9	13	23.1	63
0120633	01	2	2	NW1		0633	1.3	8.3	23.7	58.3
0120634	01	2	2	NE1		0634	18.7	13	56.3	63																																							PR0398
0120635	01	2	2	NE1		0635	10.8	23.1	64.2	73.1																																							PR0398
0120636	01	2	2	SE2		0636	19.5	8	94.5	8																																							PR0398
0120637	01	2	2	SW2		0637	6.4	13.6	31.4	13.6																																							PR0398
0120638	01	2	2	SE1		0638	4.2	15.3	70.8	15.3																																							PR0398
0120639	01	2	2	SE2		0639	2.8	15.9	77.8	15.9																																							PR0398
0120640	01	2	2	SE2		0640	15.2	35.9	90.2	35.9																																							PR0398
0120641	01	2	2	NE2		0641	12.6	8.4	87.6	58.4																																							PR0398
0120642	01	2	2	NE2		0642	16.7	37.6	91.7	87.6																																							PR0398
0120643	01	2	2	NW2	Y	0643	17.3	5.4	42.3	55.4																																							PR0398
0120644	01	2	2	NE1		0644	0	2.7	75	52.7	ORIG	1993-12-27	S		U			0	2.8							N			UPROOTED & LYING WSW,ROTTING ALONG TRUNK	RECH	1995-05-17	S		U			0	2.8							N			LYING WSW,ROTTING ALONG TRUNK	PR0398
0120645	01	2	2	NW1		0645	11.7	11.9	13.3	61.9																				RECH	1995-05-17	P					7.4								N				PR0398
0120646	01	2	2	NW1		0646	6.6	8.7	18.4	58.7																				RECH	1995-05-17	P					6								N				PR0398
0120647	01	2	2	SW1		0647	23	5.7	2	5.7																				RECH	1995-05-17	S					0	1.5							N				PR0398
0120648	01	2	2	SE1		0648	13	1	62	1	ORIG	1993-12-27	R		B		G	7.5			1.7					N				RECH	1995-05-17	R		B		G	7.5			1.7					N				PR0398
0120649	01	2	2	SE1		0649	19.8	1.5	55.2	1.5	ORIG	1993-12-27	P					34.9								N				RECH	1995-05-17	P					34.9								N				PR0398
0120650	01	2	2	SE1		0650	5.5	1	69.5	1	ORIG	1993-12-27	R		B		G	10.4			4.2					N				RECH	1995-05-17	R		B		G	10.4			4.2					N				PR0398
0120651	01	2	2	SE1		0651	16.4	4.5	58.6	4.5	ORIG	1993-12-27	S					0	1.4			1.4	NS			N			BURNED ENTIRE TRUNK	RECH	1995-05-17	S	T				0	1.4			1.4	NS			N			BURNED ENTIRE TRUNK	PR0398
0120652	01	2	2	SE1		0652	16.7	5	58.3	5	ORIG	1993-12-27	P					28.3				0.8	E			N				RECH	1995-05-17	P					28.3				0.8	E			N			EC 180, 1/2	PR0398
0120653	01	2	2	SE1		0653	15.2	4.5	59.8	4.5	ORIG	1993-12-27	P					43.2								N				RECH	1995-05-17	P					43.2								N				PR0398
0120654	01	2	2	SE1		0654	9.8	5.4	65.2	5.4	ORIG	1993-12-27	R		B		G	6.3			2.5					N				RECH	1995-05-17	R		B		G	6.3			2.5					N				PR0398
0120655	01	2	2	SE1		0655	2.9	3.4	72.1	3.4	ORIG	1993-12-27	R		B		G	10.5			1.8					N				RECH	1995-05-17	R		B		G	10.5			1.8					N				PR0398
0120656	01	2	2	SE1		0656	4.7	6.2	70.3	6.2	ORIG	1993-12-27	S					0	4.1							N				RECH	1995-05-17	S	T				0	3.6							N				PR0398
0120657	01	2	2	SE1		0657	2.5	7.2	72.5	7.2	ORIG	1993-12-27	P					33.7								N				RECH	1995-05-17	P					33.7								N				PR0398
0120658	01	2	2	SE1		0658	3	9.2	72	9.2	ORIG	1993-12-27	P					32				0.5	NE			N				RECH	1995-05-17	P					32				0.4	NE			N			180	PR0398
0120659	01	2	2	SE1		0659	0.6	11	74.4	11	ORIG	1993-12-27	S					0	2.7							N				RECH	1995-05-17	S					0	2.8							N				PR0398
0120660	01	2	2	SE1		0660	0.8	11.7	74.2	11.7	ORIG	1993-12-27	R		B		G	11.4			2.4					N				RECH	1995-05-17	R		B		G	11.4			2.4					N				PR0398
0120661	01	2	2	SE1		0661	9.7	14.6	65.3	14.6	ORIG	1993-12-27	R		B		G	7.4			2.2					N				RECH	1995-05-17	R		B		G	7.4			2.2					N				PR0398
0120662	01	2	2	SE1		0662	8.3	16.1	66.7	16.1	ORIG	1993-12-27	S					0	2.8							N				RECH	1995-05-17	S					0	2.7							N				PR0398
0120663	01	2	2	SE1		0663	8.2	12	66.8	12	ORIG	1993-12-27	P					21								N				RECH	1995-05-17	P					21								N				PR0398
0120664	01	2	2	SE1		0664	5	12.5	70	12.5	ORIG	1993-12-27	P					15.5								N				RECH	1995-05-17	P					15.5				3.1	SW			N			SWC 0.8-3.1	PR0398
0120665	01	2	2	SE1		0665	10.9	12.8	64.1	12.8	ORIG	1993-12-27	P					16.5								N				RECH	1995-05-17	P					16.5								N				PR0398
0120666	01	2	2	SE1		0666	19.5	12.6	55.5	12.6	ORIG	1993-12-27	R		B		G	6.5			1.5					N				RECH	1995-05-17	R		B		G	6.5			1.5					N				PR0398
0120667	01	2	2	SE1		0667	18.5	15.2	56.5	15.2	ORIG	1993-12-27	P					34.3								N				RECH	1995-05-17	P					34.3				0.3	N			N			NC 180, 1/2	PR0398
0120668	01	2	2	SE1		0668	17.2	15.7	57.8	15.7	ORIG	1993-12-27	S					0	5.3							N				RECH	1995-05-17	S					0	5.2							N				PR0398
0120669	01	2	2	SE1		0669	15.8	17.1	59.2	17.1	ORIG	1993-12-27	R		B		G	13.5			1.9					N				RECH	1995-05-17	R		B		G	13.5			1.9					N				PR0398
0120670	01	2	2	SE1		0670	13.5	18.1	61.5	18.1	ORIG	1993-12-27	P					20.4								N				RECH	1995-05-17	P					20.4								N				PR0398
0120671	01	2	2	SE1		0671	9.7	20.1	65.3	20.1	ORIG	1993-12-27	R		B		G	5.9								N				RECH	1995-05-17	R		B		G	5.9								N				PR0398
0120672	01	2	2	SE1		0672	18.7	20.7	56.3	20.7	ORIG	1993-12-27	R		B		G	6.7			3.5					N				RECH	1995-05-17	R		B		G	6.7			3.5					N				PR0398
0120673	01	2	2	SE1		0673	23.9	24.2	51.1	24.2	ORIG	1993-12-27	P					27.3								N				RECH	1995-05-17	P					27.3								N				PR0398
0120674	01	2	2	SE1		0674	23.9	27.8	51.1	27.8	ORIG	1993-12-27	R		B		G	16.7								N				RECH	1995-05-17	R		B		G	16.7								N				PR0398
0120675	01	2	2	SE1		0675	12.4	30.3	62.6	30.3	ORIG	1993-12-27	S					0	1.6							N				RECH	1995-05-17	S					0	1.6							N				PR0398
0120676	01	2	2	SE1		0676	13.5	30.9	61.5	30.9	ORIG	1993-12-27	R		B		G	7.4			1.5					N				RECH	1995-05-17	R		B		G	7.4			1.5					N				PR0398
0120677	01	2	2	SE1		0677	11	31.4	64	31.4	ORIG	1993-12-27	P					30								N				RECH	1995-05-17	P					30								N				PR0398
0120678	01	2	2	SE1		0678	7.8	31.1	67.2	31.1	ORIG	1993-12-27	S					0	2.3							N				RECH	1995-05-17	S					0	2.3							N				PR0398
0120679	01	2	2	SE1		0679	5	33.2	70	33.2	ORIG	1993-12-27	P					22.3								N				RECH	1995-05-17	P					22.3								N				PR0398
0120680	01	2	2	SE1		0680	23	33.6	52	33.6	ORIG	1993-12-27	R		B		G	16.7			1.9					N				RECH	1995-05-17	R		B		G	16.7			1.9					N				PR0398
0120681	01	2	2	SE1	Y	0681	21.4	34.2	53.6	34.2	ORIG	1993-12-27	S					0	5							N				RECH	1995-05-17	S					0	4.9							N			ROTTING TO TOP	PR0398
0120682	01	2	2	SE1	Y	0682	16.1	35.5	58.9	35.5	ORIG	1993-12-27	P					25.7								N				RECH	1995-05-17	P					25.7								N				PR0398
0120683	01	2	2	SE1		0683	9.9	34.5	65.1	34.5	ORIG	1993-12-27	P					22.1								N				RECH	1995-05-17	P					22.1								N				PR0398
0120684	01	2	2	SE1		0684	7.8	35.7	67.2	35.7	ORIG	1993-12-27	P					22.9								N				RECH	1995-05-17	P					22.9						1		N				PR0398
0120685	01	2	2	SE1		0685	3.1	35.8	71.9	35.8	ORIG	1993-12-27	R		B		G	6.4			2.5					N				RECH	1995-05-17	R		B		G	6.4			2.5					N				PR0398
0120686	01	2	2	SE1	Y	0686	23.8	40.4	51.2	40.4	ORIG	1993-12-27	S					0	1.9			0.9	NS			N			GIRDLED 0.9	RECH	1995-05-17	S					0	1.7			0.9	NS			N			GIRDLED 0.9	PR0398
0120687	01	2	2	SE1	Y	0687	23.1	39.2	51.9	39.2	ORIG	1993-12-27	P					19.8				0.6	NE			N				RECH	1995-05-17	P					19.8				0.6	NE			N			NEC 180, 1/2	PR0398
0120688	01	2	2	SE1		0688	3.7	41.1	71.3	41.1	ORIG	1993-12-27	P					27.5								N				RECH	1995-05-17	P					27.5								N				PR0398
0120689	01	2	2	SE1		0689	14	42	61	42	ORIG	1993-12-27	R		B		G	9.2			3.5					N				RECH	1995-05-17	R		B		G	9.2			3.5					N				PR0398
0120690	01	2	2	SE1		0690	11.2	42.5	63.8	42.5	ORIG	1993-12-27	R		B		G	6.6			2.3					N				RECH	1995-05-17	R		B		G	6.6			2.3					N				PR0398
0120691	01	2	2	SE1	Y	0691	17.2	43.4	57.8	43.4	ORIG	1993-12-27	P					22.3								N				RECH	1995-05-17	P					22.3								N				PR0398
0120692	01	2	2	SE1	Y	0692	17.4	44.8	57.6	44.8	ORIG	1993-12-27	S					0	3.8							N				RECH	1995-05-17	S					0	4							N				PR0398
0120693	01	2	2	SE1		0693	16.4	45	58.6	45	ORIG	1993-12-27	P	T	U	F		24.5	17.6							Y			UPROOTED & LYING SW	RECH	1995-05-17	R		U		B	24.5	17.6		0					Y			UPROOTED & LYING SW	PR0398
0120694	01	2	2	SE1		0694	11.6	45.7	63.4	45.7	ORIG	1993-12-27	S					0	1.7			0.2	SW			N				RECH	1995-05-17	S					0	1.7			0.2	NS	1		N			GIRDLED 0.9	PR0398
0120695	01	2	2	SE1	Y	0695	16.5	47	58.5	47	ORIG	1993-12-27	P					17.9								N				RECH	1995-05-17	P					17.9						1		N				PR0398
0120696	01	2	2	SE1		0696	14.7	46.8	60.3	46.8	ORIG	1993-12-27	P					22.2								N				RECH	1995-05-17	P					22.2								N				PR0398
0120697	01	2	2	SE1		0697	14.9	48.5	60.1	48.5	ORIG	1993-12-27	P					22.9								N				RECH	1995-05-17	P					22.9								N				PR0398
0120698	01	2	2	SE1	Y	0698	21.2	49.6	53.8	49.6	ORIG	1993-12-27	P					24.2								N				RECH	1995-05-17	P					24.2								N				PR0398
0120699	01	2	2	SE1		0699	4.7	48.6	70.3	48.6	ORIG	1993-12-27	P					22.8								N				RECH	1995-05-17	P					22.8								N				PR0398
0120700	01	2	2	SE2		0700	11.7	2.6	86.7	2.6	ORIG	1993-12-27	S					0	3.4							N				RECH	1995-05-17	S					0	3.2			1.4	SE			N			ROTTING FROM 1.1-1.4 SE	PR0398
0120701	01	2	2	SE2		0701	6	6.4	81	6.4	ORIG	1993-12-27	P					22.1								N				RECH	1995-05-17	P					22.1								N				PR0398
0120702	01	2	2	SE2		0702	18.6	6.3	93.6	6.3	ORIG	1993-12-27	S					0	1.8			0.4	W			N				RECH	1995-05-17	S					0	1.8			0.4	W			N			GIRDLED 0.2	PR0398
0120703	01	2	2	SE2		0703	23.4	10.3	98.4	10.3	ORIG	1993-12-27	R		B		G	11.3								N				RECH	1995-05-17	R		B		G	11.3								N				PR0398
0120704	01	2	2	SE2		0704	19.1	7.6	94.1	7.6	ORIG	1993-12-27	S					0	2.4							N				RECH	1995-05-17	S					0	2.5							N				PR0398
0120705	01	2	2	SE2		0705	16.5	8.8	91.5	8.8	ORIG	1993-12-27	R		B		G	9.6								N				RECH	1995-05-17	R		B		G	9.6								N				PR0398
0120706	01	2	2	SE2		0706	17.5	9.2	92.5	9.2	ORIG	1993-12-27	S					0	2.5							N				RECH	1995-05-17	S					0	2.7							N				PR0398
0120707	01	2	2	SE2		0707	7.5	9.8	82.5	9.8	ORIG	1993-12-27	R		B		G	7.7			3.1					N				RECH	1995-05-17	R		B		G	7.7			3.1					N				PR0398
0120708	01	2	2	SE2		0708	4.8	9.6	79.8	9.6	ORIG	1993-12-27	R		B		G	12.4			4.3					N				RECH	1995-05-17	R		B		G	12.4			4.3					N				PR0398
0120709	01	2	2	SE2		0709	2.9	10.8	77.9	10.8	ORIG	1993-12-27	R		B		G	9.2			3.1					N				RECH	1995-05-17	R		B		G	9.2			3.1					N				PR0398
0120710	01	2	2	SE2		0710	3.3	11.4	78.3	11.4	ORIG	1993-12-27	P					17.6								N				RECH	1995-05-17	P					17.6								N				PR0398
0120711	01	2	2	SE2		0711	18.2	14.3	93.2	14.3	ORIG	1993-12-27	R				G	20								N				RECH	1995-05-17	R		B		G	20								N				PR0398
0120712	01	2	2	SE2		0712	13.5	14	88.5	14	ORIG	1993-12-27	R		B		G	10.2			2.4					N				RECH	1995-05-17	R		B		G	10.2			2.4					N				PR0398
0120713	01	2	2	SE2		0713	4.9	13.1	79.9	13.1	ORIG	1993-12-27	R		B		G	11			1.5					N				RECH	1995-05-17	R		B		G	11			1.5					N				PR0398
0120714	01	2	2	SE2		0714	6.2	13.7	81.2	13.7	ORIG	1993-12-27	R		B		G	7.5			3.7					N				RECH	1995-05-17	R		B		G	7.5			3.7					N				PR0398
0120715	01	2	2	SE2		0715	15.4	16.5	90.4	16.5	ORIG	1993-12-27	S					0								N				RECH	1995-05-17	S					0								N			LOOSING BARK 2.0	PR0398
0120716	01	2	2	SE2		0716	13.4	24	88.4	24	ORIG	1993-12-27	R		B		G	12.5								N				RECH	1995-05-17	R		B		G	12.5								N				PR0398
0120717	01	2	2	SE2		0717	5.4	22.4	80.4	22.4	ORIG	1993-12-27	S					0	3							N				RECH	1995-05-17	S					0	2.9			0.2	NS			N				PR0398
0120718	01	2	2	SE2		0718	5.8	23.9	80.8	23.9	ORIG	1993-12-27	P					37.1								N				RECH	1995-05-17	P					37.1								N				PR0398
0120719	01	2	2	SE2		0719	2	26.4	77	26.4	ORIG	1993-12-27	P					27.8								N				RECH	1995-05-17	P					27.8				0.1	N	1		N			SC 0.1	PR0398
0120720	01	2	2	SE2		0720	24.5	30.7	99.5	30.7	ORIG	1993-12-27	R		B		G	7.4			1.9					N				RECH	1995-05-17	R		B		G	7.4			1.9					N				PR0398
0120721	01	2	2	SE2		0721	17.5	29.7	92.5	29.7	ORIG	1993-12-27	S					0								N			ROTTED ALL OVER TO 2.0	RECH	1995-05-17	S	T				0				0.3	NS			N			ROTTED ALL OVER TO 2.0	PR0398
0120722	01	2	2	SE2		0722	10.3	32.3	85.3	32.3	ORIG	1993-12-27	R		B		G	7.6			3.7					N				RECH	1995-05-17	R		B		G	7.6			3.7					N				PR0398
0120723	01	2	2	SE2		0723	0.6	32.4	75.6	32.4	ORIG	1993-12-27	R		B		G	6.2			3.5					N				RECH	1995-05-17	R		B		G	6.2			3.5					N				PR0398
0120724	01	2	2	SE2		0724	3.3	34.9	78.3	34.9	ORIG	1993-12-27	P					32.7				1.3	W			N				RECH	1995-05-17	P					32.7				1.3	SW			N			SWC 180, 1/2	PR0398
0120725	01	2	2	SE2		0725	8.6	35.3	83.6	35.3	ORIG	1993-12-27	S					0	4			1.1	SE			N			SEC ROTTING--GIRDLED 0.3	RECH	1995-05-17	S					0	4.2			1.1	SE			N			SEC ROTTING--GIRDLED 0.3	PR0398
0120726	01	2	2	SE2		0726	22	34.3	97	34.3	ORIG	1993-12-27	P					7.1								N				RECH	1995-05-17	P					7.1								N				PR0398
0120727	01	2	2	SE2		0727	21.9	34.6	96.9	34.6	ORIG	1993-12-27	P					5								N				RECH	1995-05-17	P					5								N				PR0398
0120728	01	2	2	SE2		0728	20.2	34.3	95.2	34.3	ORIG	1993-12-27	P					7.7								N				RECH	1995-05-17	P					7.7								N				PR0398
0120729	01	2	2	SE2		0729	18.1	34.1	93.1	34.1	ORIG	1993-12-27	R		B		G	8.8			2.2					N				RECH	1995-05-17	R		B		G	8.8			2.2					N				PR0398
0120730	01	2	2	SE2		0730	2.8	37.1	77.8	37.1	ORIG	1993-12-27	P					41.3								N				RECH	1995-05-17	P					41.3								N				PR0398
0120731	01	2	2	SE2		0731	0.7	37	75.7	37	ORIG	1993-12-27	S					0								N				RECH	1995-05-17	S					0								N				PR0398
0120732	01	2	2	SE2		0732	2.8	40.4	77.8	40.4	ORIG	1993-12-27	S					0	2.2			0.2	W			N				RECH	1995-05-17	S					0	2.3			0.2	W			N				PR0398
0120733	01	2	2	SE2		0733	18.5	38.5	93.5	38.5	ORIG	1993-12-27	S					0	4.6							N				RECH	1995-05-17	S					0	4.6							N			TRUNK ROTTING W	PR0398
0120734	01	2	2	SE2		0734	16.3	40.7	91.3	40.7	ORIG	1993-12-27	S					0	3			0.2	NS			N			GIRDLED	RECH	1995-05-17	S					0	3			0.2	NS			N				PR0398
0120735	01	2	2	SE2		0735	19.5	46.8	94.5	46.8	ORIG	1993-12-27	S					0	2							N				RECH	1995-05-17	S					0	1.8							N				PR0398
0120736	01	2	2	SE2		0736	9.4	46.7	84.4	46.7	ORIG	1993-12-27	R		B		G	5.3			1.7					N				RECH	1995-05-17	R		B		G	5.3			1.7					N				PR0398
0120737	01	2	2	SE2		0737	4.9	46.1	79.9	46.1	ORIG	1993-12-27	S					0	2							N				RECH	1995-05-17	S					0	2							N				PR0398
0120738	01	2	2	SE2		0738	2.6	47.8	77.6	47.8	ORIG	1993-12-27	P					27.8				1.5	E			N			E 1.1-1.5	RECH	1995-05-17	P					27.8				1.5	E			N			E 1.1-1.5	PR0398
0120739	01	2	2	SE2		0739	0.9	48.8	75.9	48.8	ORIG	1993-12-27	R		B		G	17.3								N				RECH	1995-05-17	R		B		G	17.3								N				PR0398
0120740	01	2	2	SE2		0740	23.9	49.9	98.9	49.9	ORIG	1993-12-27	P					17.2								N				RECH	1995-05-17	P					17.2								N				PR0398
0120741	01	2	2	NE2		0741	23	0.3	98	50.3	ORIG	1993-12-27	S					0	3.9							N				RECH	1995-05-17	S					0	3.8			0.9	NS			N			ROTTING TO 0.9	PR0398
0120742	01	2	2	NE2		0742	10.5	0.7	85.5	50.7	ORIG	1993-12-27	R		B		G	20.1								N				RECH	1995-05-17	R		B		G	20.1								N				PR0398
0120743	01	2	2	NE2		0743	16.3	1.3	91.3	51.3	ORIG	1993-12-27	P					35.4								N				RECH	1995-05-17	P					35.4								N				PR0398
0120744	01	2	2	NE2		0744	12.3	4.2	87.3	54.2	ORIG	1993-12-27	S					0	1.8			0.4	NS			N			GIRDLED	RECH	1995-05-17	S					0	1.7			0.4	NS			N				PR0398
0120745	01	2	2	NE2		0745	22.6	8	97.6	58	ORIG	1993-12-27	P					19.6								N				RECH	1995-05-17	P					19.6								N				PR0398
0120746	01	2	2	NE2		0746	13.5	7.1	88.5	57.1	ORIG	1993-12-27	R		B		G	12.2			3.1					N				RECH	1995-05-17	R		B		G	12.2			3.1					N				PR0398
0120747	01	2	2	NE2		0747	12.1	8.8	87.1	58.8	ORIG	1993-12-27	R		B		G	6.8			1.8					N				RECH	1995-05-17	R		B		G	6.8			1.8					N				PR0398
0120748	01	2	2	NE2		0748	4.4	7.1	79.4	57.1	ORIG	1993-12-27	R		B		G	8.4			4.5					N				RECH	1995-05-17	R		B		G	8.4			4.5					N				PR0398
0120749	01	2	2	NE2		0749	3.6	9.5	78.6	59.5	ORIG	1993-12-27	P					18.9								N				RECH	1995-05-17	P					18.9								N				PR0398
0120750	01	2	2	NE2		0750	6.5	10.1	81.5	60.1	ORIG	1993-12-27	P					20.2								N				RECH	1995-05-17	P					20.2								N				PR0398
0120751	01	2	2	NE2		0751	22.9	10.6	97.9	60.6	ORIG	1993-12-27	P					26								N				RECH	1995-05-17	P					26								N				PR0398
0120752	01	2	2	NE2		0752	17.6	11.3	92.6	61.3	ORIG	1993-12-27	P					27				1.4	W			N			WC 0.7-1.4	RECH	1995-05-17	P					27				1.4	W			N			WC 0.7-1.4	PR0398
0120753	01	2	2	NE2		0753	5.4	10.9	80.4	60.9	ORIG	1993-12-27	R		B		G	13.3			4					N				RECH	1995-05-17	R		B		G	13.3			4					N				PR0398
0120754	01	2	2	NE2		0754	7.1	11.3	82.1	61.3	ORIG	1993-12-27	P					21.2								N			#755 CAUSING ABNORMAL GROWTH @ 6.0	RECH	1995-05-17	P					21.2								N			#755 CAUSING ABNORMAL GROWTH @ 6.0	PR0398
0120755	01	2	2	NE2		0755	7.7	12.1	82.7	62.1	ORIG	1993-12-27	P					18				2.5	SW			N			SWC 0.5-2.5--GROWING INTO #754	RECH	1995-05-17	P					18				2.5	SW			N			SWC 0.5-2.5--GROWING INTO #754	PR0398
0120756	01	2	2	NE2		0756	11.9	12.5	86.9	62.5	ORIG	1993-12-27	P					27.2								N				RECH	1995-05-17	P					27.2								N				PR0398
0120757	01	2	2	NE2		0757	13.8	16.4	88.8	66.4	ORIG	1993-12-27	R		B		G	9.4			4					N				RECH	1995-05-17	R		B		G	9.4			4					N				PR0398
0120758	01	2	2	NE2		0758	5.5	15.2	80.5	65.2	ORIG	1993-12-27	P					23.6								N				RECH	1995-05-17	P					23.6								N				PR0398
0120759	01	2	2	NE2		0759	1.7	14.4	76.7	64.4	ORIG	1993-12-27	P					23								N				RECH	1995-05-17	P					23								N				PR0398
0120760	01	2	2	NE2		0760	4.4	22.5	79.4	72.5	ORIG	1993-12-27	S		U			0	4.1							N			UPROOTED & LEANING S	RECH	1995-05-17	S		U			0	4.2							N				PR0398
0120761	01	2	2	NE2		0761	12.1	20	87.1	70	ORIG	1993-12-27	R		B		G	13.8								N				RECH	1995-05-17	R		B		G	13.8								N				PR0398
0120762	01	2	2	NE2		0762	14.6	21.3	89.6	71.3	ORIG	1993-12-27	S					0	5			0.2	NS			N			GIRDLED	RECH	1995-05-17	S					0	4.1			0.2	NS			N				PR0398
0120763	01	2	2	NE2		0763	18.2	21.6	93.2	71.6	ORIG	1993-12-27	P					23.3								N				RECH	1995-05-17	P					23.3						1		N				PR0398
0120764	01	2	2	NE2		0764	20	24.2	95	74.2	ORIG	1993-12-27	P					21.7								N				RECH	1995-05-17	P					21.7								N				PR0398
0120765	01	2	2	NE2		0765	15.9	24.8	90.9	74.8	ORIG	1993-12-27	R		B		G	14.4								N				RECH	1995-05-17	R		B		G	14.4								N				PR0398
0120766	01	2	2	NE2		0766	21.7	26.4	96.7	76.4	ORIG	1993-12-27	P					18.4								N				RECH	1995-05-17	P					18.4								N				PR0398
0120767	01	2	2	NE2		0767	18.7	27.8	93.7	77.8	ORIG	1993-12-27	R		B		G	15.4								N				RECH	1995-05-17	R		B		G	15.4								N				PR0398
0120768	01	2	2	NE2		0768	21.4	29.8	96.4	79.8	ORIG	1993-12-27	P					25								N				RECH	1995-05-17	P					25						1		N				PR0398
0120769	01	2	2	NE2		0769	16.3	29.6	91.3	79.6	ORIG	1993-12-27	S					0	3.3			0.3	NS			N			GIRDLED	RECH	1995-05-17	S					0	3.2			0.3	NS			N				PR0398
0120770	01	2	2	NE2		0770	5.7	27	80.7	77	ORIG	1993-12-27	P					44.4								N				RECH	1995-05-17	P					44.4								N				PR0398
0120771	01	2	2	NE2		0771	4.1	32.4	79.1	82.4	ORIG	1993-12-27	S					0	5							N				RECH	1995-05-17	S					0	5							N				PR0398
0120772	01	2	2	NE2		0772	16.8	31.7	91.8	81.7	ORIG	1993-12-27	R		B		G	8.2			4.3					N				RECH	1995-05-17	R		B		G	8.2			4.3					N				PR0398
0120773	01	2	2	NE2		0773	21.9	32.5	96.9	82.5	ORIG	1993-12-27	S					0	2.4							N				RECH	1995-05-17	S					0	2.4							N				PR0398
0120774	01	2	2	NE2		0774	22.7	33	97.7	83	ORIG	1993-12-27	P					27.1				1.6	S			N			SC 1.0-1.6	RECH	1995-05-17	P					27.1				1.6	S			N			SC 1.0-1.6,1/2	PR0398
0120775	01	2	2	NE2		0775	21.6	35.4	96.6	85.4	ORIG	1993-12-27	P					21.5				1	W			N			WC 0.5-1.0	RECH	1995-05-17	P					21.5				1	W	1		N			WC 0.5-1.0	PR0398
0120776	01	2	2	NE2		0776	14.2	34	89.2	84	ORIG	1993-12-27	S					0	3.8							N				RECH	1995-05-17	S					0	3.8							N				PR0398
0120777	01	2	2	NE2		0777	6.9	33.7	81.9	83.7	ORIG	1993-12-27	P					34.2				0.7	W			N				RECH	1995-05-17	P					34.2				0.9	W			N			1/2	PR0398
0120778	01	2	2	NE2		0778	3.1	35.7	78.1	85.7	ORIG	1993-12-27	R		B		G	8.2			3.5					N				RECH	1995-05-17	R		B		G	8.2			3.5					N				PR0398
0120779	01	2	2	NE2		0779	24.9	45	99.9	95	ORIG	1993-12-27	P					20				0.7	S			N				RECH	1995-05-17	P					20				0.7	S			N			1/2	PR0398
0120780	01	2	2	NE2		0780	12.5	39.1	87.5	89.1	ORIG	1993-12-27	P					27.9								N				RECH	1995-05-17	P					27.9								N				PR0398
0120781	01	2	2	NE2		0781	19.7	39.1	94.7	89.1	ORIG	1993-12-27	P					22.1								N				RECH	1995-05-17	P					22.1								N				PR0398
0120782	01	2	2	NE2		0782	24.9	39.7	99.9	89.7	ORIG	1993-12-27	P					17.4				2.7	SW			N			SWC 0.6-2.7	RECH	1995-05-17	P					17.4				2.7	SW	1		N			SWC 0.6-2.7,1/2	PR0398
0120783	01	2	2	NE2		0783	22	40.7	97	90.7	ORIG	1993-12-27	S					0	4.3							N				RECH	1995-05-17	S					0	4.3							N				PR0398
0120784	01	2	2	NE2		0784	20.6	41.8	95.6	91.8	ORIG	1993-12-27	P					21.6								N				RECH	1995-05-17	P					21.6								N				PR0398
0120785	01	2	2	NE2		0785	4.4	38.8	79.4	88.8	ORIG	1993-12-27	S					0	4.7			0.4	W			N			WC 180 DEGREES	RECH	1995-05-17	S					0	4.7			0.4	W			N			WC 180 DEGREES	PR0398
0120786	01	2	2	NE2		0786	5	40.7	80	90.7	ORIG	1993-12-27	S		U			0	6.5							N			UPROOTED & LYING NE--GROWING UP FROM 5.0	RECH	1995-05-17	S		U			0	6.5							N			LYING NE--GROWING UP FROM 5.0	PR0398
0120787	01	2	2	NE2		0787	4.5	40.5	79.5	90.5	ORIG	1993-12-27	R		B		G	9.6			4.7					N				RECH	1995-05-17	R		B		G	9.6			4.7					N				PR0398
0120788	01	2	2	NE2		0788	9.7	42.9	84.7	92.9	ORIG	1993-12-27	S					0	2.5							N				RECH	1995-05-17	S					0	2.6							N				PR0398
0120789	01	2	2	NE2		0789	6	43.5	81	93.5	ORIG	1993-12-27	P					27.3				2	SW			N			SWC 1.5-2.0	RECH	1995-05-17	P					27.3				3	SW			N			SWC 1.5-2.0	PR0398
0120790	01	2	2	NE2		0790	22.9	46.9	97.9	96.9	ORIG	1993-12-27	P					15.7								N				RECH	1995-05-17	P					15.7						2		N				PR0398
0120791	01	2	2	NE2		0791	20.6	45.9	95.6	95.9	ORIG	1993-12-27	P					28.6								N				RECH	1995-05-17	P					28.6								N				PR0398
0120792	01	2	2	NE2		0792	19.6	46.5	94.6	96.5	ORIG	1993-12-27	P					12.1								N				RECH	1995-05-17	P					12.1								N				PR0398
0120793	01	2	2	NE2		0793	14.9	47.3	89.9	97.3	ORIG	1993-12-27	P					13.1				1.4	S			N			SC 0.4-1.4	RECH	1995-05-17	P					13.1				1.4	S			N			SC 0.4-1.4,1/2	PR0398
0120794	01	2	2	NE2		0794	12.2	47.3	87.2	97.3	ORIG	1993-12-27	P					25.1				2.5	SW			N			SWC 0.4-2.5	RECH	1995-05-17	P					25.1				2.5	SW			N			SWC 0.4-2.5	PR0398
0120795	01	2	2	NE2		0795	11	48	86	98	ORIG	1993-12-27	P					32								N				RECH	1995-05-17	P					32								N				PR0398
0120796	01	2	2	NE2		0796	18.1	48.5	93.1	98.5	ORIG	1993-12-27	P					17								N				RECH	1995-05-17	P					17								N				PR0398
0120797	01	2	2	NE2		0797	17.1	49	92.1	99	ORIG	1993-12-27	R		B		G	6.9			1.8					N				RECH	1995-05-17	R		B		G	6.9			1.8					N				PR0398
0120798	01	2	2	NE1		0798	12.9	0.6	62.1	50.6	ORIG	1993-12-27	P					21.2								N				RECH	1995-05-17	P					21.2								N				PR0398
0120799	01	2	2	NE1		0799	9.5	1.1	65.5	51.1	ORIG	1993-12-27	R		B		G	7.5			1.9					N				RECH	1995-05-17	R		B		G	7.5			1.9					N				PR0398
0120800	01	2	2	NE1	Y	0800	16.5	1.5	58.5	51.5	ORIG	1993-12-27	P					13.2				0.4	SW			N				RECH	1995-05-17	P					13.2				0.4	SW	1		N				PR0398
0120801	01	2	2	NE1	Y	0801	18.8	2.4	56.2	52.4	ORIG	1993-12-27	P					23.3				0.2	SE			N				RECH	1995-05-17	P					23.3				0.2	SE			N				PR0398
0120802	01	2	2	NE1		0802	12.4	2.7	62.6	52.7	ORIG	1993-12-27	S					0	3.3							N				RECH	1995-05-17	S					0	3.3							N				PR0398
0120803	01	2	2	NE1	Y	0803	17.3	4.9	57.7	54.9	ORIG	1993-12-27	P					13.3				2.1	WSW			N				RECH	1995-05-17	P					13.3				2.1	WSW	1		N			1/2	PR0398
0120804	01	2	2	NE1		0804	14.8	5	60.2	55	ORIG	1993-12-27	S					0	2.4			1.7	NS			N			ROTTING GIRDLE 1.3-1.7	RECH	1995-05-17	S					0	2.5			1.7	NS			N			ROTTING GIRDLE 1.3-1.7	PR0398
0120805	01	2	2	NE1		0805	6	4.6	69	54.6	ORIG	1993-12-27	P					25.9								N				RECH	1995-05-17	P					25.9								N				PR0398
0120806	01	2	2	NE1		0806	10.7	5.5	64.3	55.5	ORIG	1993-12-27	R		B		G	7.2			2.5					N				RECH	1995-05-17	R		B		G	7.2			2.5					N				PR0398
0120807	01	2	2	NE1	Y	0807	17.5	5.6	57.5	55.6	ORIG	1993-12-27	P					23.2								N				RECH	1995-05-17	P					23.2						1		N				PR0398
0120808	01	2	2	NE1		0808	4.4	7.9	70.6	57.9	ORIG	1993-12-27	R		B		G	8.9			2.6					N				RECH	1995-05-17	R		B		G	8.9			2.6					N				PR0398
0120809	01	2	2	NE1		0809	1.7	11	73.3	61	ORIG	1993-12-27	R		B		G	12.6								N				RECH	1995-05-17	R		B		G	12.6								N				PR0398
0120810	01	2	2	NE1		0810	20.6	10.2	54.4	60.2	ORIG	1993-12-27	R		B		G	7.5			2					N				RECH	1995-05-17	R		B		G	7.5			2					N				PR0398
0120811	01	2	2	NE1	Y	0811	18.1	12.6	56.9	62.6	ORIG	1993-12-27	S					0	2.6							N				RECH	1995-05-17	S					0	2.7							N				PR0398
0120812	01	2	2	NE1		0812	18.3	15.8	56.7	65.8	ORIG	1993-12-27	R		B		G	12.7			2.1					N				RECH	1995-05-17	R		B		G	12.7			2.1					N				PR0398
0120813	01	2	2	NE1	Y	0813	22.2	16.4	52.8	66.4	ORIG	1993-12-27	P					19.8								N				RECH	1995-05-17	P					19.8								N				PR0398
0120814	01	2	2	NE1		0814	13.8	16.5	61.2	66.5	ORIG	1993-12-27	R		B		B	33.9								N				RECH	1995-05-17	R		B		G	33.9								N				PR0398
0120815	01	2	2	NE1	Y	0815	18.9	17.7	56.1	67.7	ORIG	1993-12-27	S					0	4.1							N				RECH	1995-05-17	S					0	4			0.6	W			N				PR0398
0120816	01	2	2	NE1		0816	0.4	18.9	74.6	68.9	ORIG	1993-12-27	P					32.8								N				RECH	1995-05-17	P					32.8								N				PR0398
0120817	01	2	2	NE1		0817	10.8	20.3	64.2	70.3	ORIG	1993-12-27	S					0	4.4							N				RECH	1995-05-17	S					0	4.5							N				PR0398
0120818	01	2	2	NE1		0818	11.5	23.4	63.5	73.4	ORIG	1993-12-27	P					36.5								N				RECH	1995-05-17	P					36.5								N				PR0398
0120819	01	2	2	NE1		0819	23.1	23.2	51.9	73.2	ORIG	1993-12-27	R		B		G	15.6								N				RECH	1995-05-17	R		B		G	15.6								N				PR0398
0120820	01	2	2	NE1		0820	14.1	25.8	60.9	75.8	ORIG	1993-12-27	R		B		G	9.2			5.4					N				RECH	1995-05-17	R		B		G	9.2			5.4					N				PR0398
0120821	01	2	2	NE1		0821	0.8	24	74.2	74	ORIG	1993-12-27	P					31.7				0.1	E			N				RECH	1995-05-17	P					31.7				0.2	E			N			WC 0.2	PR0398
0120822	01	2	2	NE1		0822	3.5	25.7	71.5	75.7	ORIG	1993-12-27	S					0	1.5							N				RECH	1995-05-17	S					0	1.4							N				PR0398
0120823	01	2	2	NE1		0823	2.3	27.9	72.7	77.9	ORIG	1993-12-27	S					0	1.5							N				RECH	1995-05-17	S					0	1.5							N				PR0398
0120824	01	2	2	NE1		0824	12.8	33.2	62.2	83.2	ORIG	1993-12-27	P					30.8								N				RECH	1995-05-17	P					30.8								N				PR0398
0120825	01	2	2	NE1		0825	10.7	33.9	64.3	83.9	ORIG	1993-12-27	S		U			0	3.7							N			LEANING & UPROOTED S--GROWING UP FROM 1.9	RECH	1995-05-17	S		U			0	3.7							N			LEANING & UPROOTED S--GROWING UP FROM 1.9	PR0398
0120826	01	2	2	NE1		0826	8.5	34.9	66.5	84.9	ORIG	1993-12-27	R		B		G	5.4			3.2					N				RECH	1995-05-17	R		B		G	5.4			3.2					N				PR0398
0120827	01	2	2	NE1		0827	6.9	37.4	68.1	87.4	ORIG	1993-12-27	P					29.4								N				RECH	1995-05-17	P					29.4								N				PR0398
0120828	01	2	2	NE1		0828	3.4	39.6	71.6	89.6	ORIG	1993-12-27	R		B		G	7.3			4.8					N				RECH	1995-05-17	R		B		G	7.3			4.8					N				PR0398
0120829	01	2	2	NE1		0829	0.7	43.2	74.3	93.2	ORIG	1993-12-27	S					0	3.6							N				RECH	1995-05-17	S					0	3.6							N				PR0398
0120830	01	2	2	NE1		0830	4.6	41.1	70.4	91.1	ORIG	1993-12-27	P					24.9								N				RECH	1995-05-17	P					24.9						1		N				PR0398
0120831	01	2	2	NE1		0831	9.2	41	65.8	91	ORIG	1993-12-27	S					0	2							N				RECH	1995-05-17	S					0	2							N				PR0398
0120832	01	2	2	NE1		0832	16.1	42.5	58.9	92.5	ORIG	1993-12-27	R		B		G	8.5			2.1					N				RECH	1995-05-17	R		B		G	8.5			2.1					N				PR0398
0120833	01	2	2	NE1		0833	9.2	44	65.8	94	ORIG	1993-12-27	P					39.3				4.2	W			N			WC 0.4-4.2	RECH	1995-05-17	P					39.3				4.3	W			N			WC 0.4-4.3,1/2 180	PR0398
0120834	01	2	2	NE1		0834	11.6	44	63.4	94	ORIG	1993-12-27	R		B		G	7.2			3.2					N				RECH	1995-05-17	R		B		G	7.2			3.2					N				PR0398
0120835	01	2	2	NE1		0835	12	48.1	63	98.1	ORIG	1993-12-27	R		B		G	9.3			1.9					N				RECH	1995-05-17	R		B		G	9.3			1.9					N				PR0398
0120836	01	2	2	NW2	Y	0836	23.9	1.7	48.9	51.7	ORIG	1993-12-27	S					0	4.7							N				RECH	1995-05-17	S					0	4.6							N				PR0398
0120837	01	2	2	NW2	Y	0837	22.3	2.4	47.3	52.4	ORIG	1993-12-27	P					26.5								N				RECH	1995-05-17	P					26.5								N				PR0398
0120838	01	2	2	NW2	Y	0838	19.4	3	44.4	53	ORIG	1993-12-27	P					39								N				RECH	1995-05-17	P					39								N				PR0398
0120839	01	2	2	NW2		0839	15	2.8	40	52.8	ORIG	1993-12-27	R		B		G	11.2								N				RECH	1995-05-17	R		B		G	11.2								N				PR0398
0120840	01	2	2	NW2		0840	9.8	3.5	34.8	53.5	ORIG	1993-12-27	R		B		G	6.7			1.7					N				RECH	1995-05-17	R		B		G	6.7			1.7					N				PR0398
0120841	01	2	2	NW2		0841	5.8	1.7	30.8	51.7	ORIG	1993-12-27	P					29.3				0.9	W			N			WC 0.2-0.9	RECH	1995-05-17	P					29.3				0.9	W			N			WC 0.2-0.9	PR0398
0120842	01	2	2	NW2		0842	5.4	3.6	30.4	53.6	ORIG	1993-12-27	S					0	4.2			0.5	N			N			ENTIRE TRUNK ROTTING	RECH	1995-05-17	S	T				0	4.2			0.5	N			N			ENTIRE TRUNK ROTTING;GIRDLED 0.3	PR0398
0120843	01	2	2	NW2		0843	7.1	7.1	32.1	57.1	ORIG	1993-12-27	P					35								N				RECH	1995-05-17	P					35								N				PR0398
0120844	01	2	2	NW2		0844	18.8	6.5	43.8	56.5	ORIG	1993-12-27	R		B		G	14.2								N				RECH	1995-05-17	R		B		G	14.2								N				PR0398
0120845	01	2	2	NW2	Y	0845	19.8	7.6	44.8	57.6	ORIG	1993-12-27	S					0	2.4			0.3	NS			N			GIRDLED	RECH	1995-05-17	S					0	2.4			0.3	NS			N				PR0398
0120846	01	2	2	NW2	Y	0846	24.2	11.3	49.2	61.3	ORIG	1993-12-27	P					28.6				2.8	W			N			WC 1.0-2.8	RECH	1995-05-17	P					28.6				2.8	W			N			WC 1.0-2.8	PR0398
0120847	01	2	2	NW2		0847	5	11.1	30	61.1	ORIG	1993-12-27	S					0	2.1							N				RECH	1995-05-17	S					0	2.1							N				PR0398
0120848	01	2	2	NW2		0848	13	13.7	38	63.7	ORIG	1993-12-27	S					0								N				RECH	1995-05-17	S					0	5.5			0.9	NS			N			ROTTING 0.9 DOWN	PR0398
0120849	01	2	2	NW2		0849	10.1	15.6	35.1	65.6	ORIG	1993-12-27	P					29.9								N				RECH	1995-05-17	P					29.9								N				PR0398
0120850	01	2	2	NW2	Y	0850	22.4	16.6	47.4	66.6	ORIG	1993-12-27	S					0	5			0.9	NS			N			GIRDLED	RECH	1995-05-17	S					0	5			0.9	NS			N			LOOSING BARK	PR0398
0120851	01	2	2	NW2	Y	0851	24.9	24.6	49.9	74.6	ORIG	1993-12-27	S					0	2.5							N				RECH	1995-05-17	S					0	2.5							N				PR0398
0120852	01	2	2	NW2		0852	4.3	16.8	29.3	66.8	ORIG	1993-12-27	P					6.7								N				RECH	1995-05-17	P					6.7								N				PR0398
0120853	01	2	2	NW2		0853	7.3	19.1	32.3	69.1	ORIG	1993-12-27	R		B		G	10			4.7					N				RECH	1995-05-17	R		B		G	10			4.7					N				PR0398
0120854	01	2	2	NW2		0854	7.2	20.4	32.2	70.4	ORIG	1993-12-27	P					23								N				RECH	1995-05-17	P					23								N				PR0398
0120855	01	2	2	NW2		0855	0.6	19.8	25.6	69.8	ORIG	1993-12-27	P					8.1								N				RECH	1995-05-17	P					8.1								N				PR0398
0120856	01	2	2	NW2		0856	2.6	23.1	27.6	73.1	ORIG	1993-12-27	P					5.8	4.5							N				RECH	1995-05-17	P					5.8	4.5					2		N				PR0398
0120857	01	2	2	NW2		0857	0.4	25.3	25.4	75.3	ORIG	1993-12-27	P					5.8	5.3							N				RECH	1995-05-17	P					5.8	5.3					1		N				PR0398
0120858	01	2	2	NW2		0858	1.3	27.8	26.3	77.8	ORIG	1993-12-27	R		B		G	9.1			3					N				RECH	1995-05-17	R		B		G	9.1			3					N				PR0398
0120859	01	2	2	NW2		0859	24.4	29.6	49.4	79.6	ORIG	1993-12-27	P					5	4.9							N				RECH	1995-05-17	P					5	4.9							N				PR0398
0120860	01	2	2	NW2		0860	19.7	28.9	44.7	78.9	ORIG	1993-12-27	P					15.7								N				RECH	1995-05-17	P					15.7						1		N				PR0398
0120861	01	2	2	NW2		0861	13.3	26.8	38.3	76.8	ORIG	1993-12-27	P					6.7	5.4							N				RECH	1995-05-17	P					6.7	5.4					1		N				PR0398
0120862	01	2	2	NW2		0862	12.5	28	37.5	78	ORIG	1993-12-27	R		B		G	8.9			2					N				RECH	1995-05-17	R		B		G	8.9			2					N				PR0398
0120863	01	2	2	NW2		0863	12.5	29.5	37.5	79.5	ORIG	1993-12-27	S					0	4.6			2	NS			N			ROTTED TO 2.0	RECH	1995-05-17	S					0	4.3			2	NS			N			ROTTED TO 2.0	PR0398
0120864	01	2	2	NW2		0864	13.9	31.2	38.9	81.2	ORIG	1993-12-27	P					5.2	5.1							N				RECH	1995-05-17	P					5.2	5.1					3		N				PR0398
0120865	01	2	2	NW2		0865	18.2	30.8	43.2	80.8	ORIG	1993-12-27	S		U			0	2.7							N			BLOWN OVER W-GROWING FROM 1.8 UP	RECH	1995-05-17	S		U			0	2.6							N			BLOWN OVER W-GROWING FROM 1.8 UP	PR0398
0120866	01	2	2	NW2		0866	19.4	30.6	44.4	80.6	ORIG	1993-12-27	R		B		G	13.9								N				RECH	1995-05-17	R		B		G	13.9								N				PR0398
0120867	01	2	2	NW2		0867	20.2	31.8	45.2	81.8	ORIG	1993-12-27	P					6.7								N				RECH	1995-05-17	P					6.7						1		N				PR0398
0120868	01	2	2	NW2		0868	21.5	32	46.5	82	ORIG	1993-12-27	R		B		G	10.7								N				RECH	1995-05-17	R		B		G	10.7								N				PR0398
0120869	01	2	2	NW2		0869	23	33.2	48	83.2	ORIG	1993-12-27	P					6.3								N				RECH	1995-05-17	P					6.3								N				PR0398
0120870	01	2	2	NW2		0870	12.7	33.9	37.7	83.9	ORIG	1993-12-27	R		B		G	13.8			2.2					N				RECH	1995-05-17	R		B		G	13.8			2.2					N				PR0398
0120871	01	2	2	NW2		0871	4.5	39.8	29.5	89.8	ORIG	1993-12-27	R		B		G	18.9			4.2					N				RECH	1995-05-17	R		B		G	18.9			4.2					N				PR0398
0120872	01	2	2	NW2		0872	4.7	36	29.7	86	ORIG	1993-12-27	P					33								N				RECH	1995-05-17	P					33						2		N				PR0398
0120873	01	2	2	NW2		0873	21.8	35.9	46.8	85.9	ORIG	1993-12-27	S					0	3.3							N				RECH	1995-05-17	S					0	3.3							N				PR0398
0120874	01	2	2	NW2		0874	14	36.9	39	86.9	ORIG	1993-12-27	R		B		G	7.3			3.5					N				RECH	1995-05-17	R		B		G	7.3			3.5					N				PR0398
0120875	01	2	2	NW2		0875	12.9	38.5	37.9	88.5	ORIG	1993-12-27	P					6	5.1							N				RECH	1995-05-17	P					6	5.1					3		N				PR0398
0120876	01	2	2	NW2		0876	16	42.1	41	92.1	ORIG	1993-12-27	R		B		G	11			2.4					N				RECH	1995-05-17	R				G	11			2.4					N				PR0398
0120877	01	2	2	NW2		0877	21.8	42.4	46.8	92.4	ORIG	1993-12-27	S					0	4.8			0.5	S			N				RECH	1995-05-17	S					0	4.8			0.9	S			N			180	PR0398
0120878	01	2	2	NW2		0878	20.1	43	45.1	93	ORIG	1993-12-27	R		B		G	10.5			2.8					N				RECH	1995-05-17	R				G	10.5			2.8					N				PR0398
0120879	01	2	2	NW2		0879	23.3	44.5	48.3	94.5	ORIG	1993-12-27	P					35.3								N				RECH	1995-05-17	P					35.3				0.4	SE	1		N				PR0398
0120880	01	2	2	NW2		0880	8.9	49.3	33.9	99.3	ORIG	1993-12-27	R		B		G	6.7			3					N				RECH	1995-05-17	R		B		G	6.7			3					N				PR0398
0120881	01	2	2	NW2		0881	2.8	48.6	27.8	98.6	ORIG	1993-12-27	R		B		G	7.1			4.5					N				RECH	1995-05-17	R		B		G	7.1			4.5					N				PR0398
0120882	01	2	2	NW2		0882	3.5	49.5	28.5	99.5	ORIG	1993-12-27	P					27.4								N				RECH	1995-05-17	P					27.4						2		N				PR0398
0120883	01	2	2	NW1		0883	22.9	43.8	2.1	93.8	ORIG	1993-12-27	P					16								N			TAGGED W	RECH	1995-05-17	P	T				15.7				0.1	S			N			TAGGED W	PR0398
0120884	01	2	2	NW1		0884	23.4	44.9	1.6	94.9	ORIG	1993-12-27	P					23.2								N			TAGGED W	RECH	1995-05-17	P	T				22.9								N			TAGGED W	PR0398
0120885	01	2	2	NW1		0885	23.7	45.8	1.3	95.8	ORIG	1993-12-27	P					10.7				0.6	S			N			SC TWISTED SE TO SW--TAGGED W	RECH	1995-05-17	P	T				9.9				1.6	S			N			SC TWISTED SE TO SW--TAGGED W	PR0398
0120886	01	2	2	NW1		0886	24.6	49.1	0.4	99.1	ORIG	1993-12-27	P					19.5								N			TAGGED W	RECH	1995-05-17	P	T				18.7								N			TAGGED W	PR0398
0120887	01	2	2	NW1		0887	15.1	47.8	9.9	97.8	ORIG	1993-12-27	P					33.4				0.2	NE			N			TAGGED N	RECH	1995-05-17	P					33.4				0.3	NE	2		N			TAGGED N;NEC 0.1-0.3	PR0398
0120888	01	2	2	NW1		0888	17.2	46.2	7.8	96.2	ORIG	1993-12-27	R		B		G	5.9			2					N			TAGGED N	RECH	1995-05-17	R		B		G	5.9			2					N			TAGGED N	PR0398
0120889	01	2	2	NW1		0889	0.3	45	24.7	95	ORIG	1993-12-27	P					36.8								N			TAGGED NW	RECH	1995-05-17	P					36.8						1		N			TAGGED NW	PR0398
0120890	01	2	2	NW1		0890	2.4	44.8	22.6	94.8	ORIG	1993-12-27	S					0								N			TAGGED N	RECH	1995-05-17	S					0								N			TAGGED N	PR0398
0120891	01	2	2	NW1		0891	6	42.7	19	92.7	ORIG	1993-12-27	P	T	Y	F		34.5	19.2		0.6	1.2	N			Y			TWISTED OFF @ 0.6 & LYING SW	RECH	1995-05-17	R		Y		B	34.5	19.2		0.6	1.2	N			Y				PR0398
0120892	01	2	2	NW1		0892	20.6	39.3	4.4	89.3	ORIG	1993-12-27	P					20.7				0.2	W			N				RECH	1995-05-17	P					20.7				0.2	W	3		N				PR0398
0120893	01	2	2	NW1		0893	6.4	39.8	18.6	89.8	ORIG	1993-12-27	S					0	4.5							N				RECH	1995-05-17	S					0	4.4							N				PR0398
0120894	01	2	2	NW1		0894	0.5	40	24.5	90	ORIG	1993-12-27	S					0	2.3			0.1	NS			N			GIRDLED--TAGGED S	RECH	1995-05-17	S					0	2.2			0.1	NS			N			TAGGED S	PR0398
0120895	01	2	2	NW1		0895	3.9	37.8	21.1	87.8	ORIG	1993-12-27	P					27.5				0.8	S			N				RECH	1995-05-17	P					27.5				0.8	S	2		N			SC 1/2	PR0398
0120896	01	2	2	NW1		0896	4	36.7	21	86.7	ORIG	1993-12-27	R		B		G	14.5			4.3					N				RECH	1995-05-17	R		B		G	14.5			4.3					N				PR0398
0120897	01	2	2	NW1		0897	18.5	35.9	6.5	85.9	ORIG	1993-12-27	S					0	3.3			0.2	NS			N			GIRDLED-TAGGED N	RECH	1995-05-17	S					0	3.3			0.2	NS			N				PR0398
0120898	01	2	2	NW1		0898	14.8	35.6	10.2	85.6	ORIG	1993-12-27	P	T	B	F	B	14.3	11.3		3.1					Y			BROKEN @ 3.1 LYING SW--BROKEN BY #891	RECH	1995-05-17	R		B		B	13.7	11.3		3.1					Y			BROKEN BY #891	PR0398
0120899	01	2	2	NW1		0899	19.9	33.9	5.1	83.9	ORIG	1993-12-27	P					26								N			TAGGED N	RECH	1995-05-17	P					26						1		N			TAGGED N	PR0398
0120900	01	2	2	NW1		0900	12.3	34.8	12.7	84.8	ORIG	1993-12-27	P					18								N			TAGGED NW	RECH	1995-05-17	P					18						2		N			TAGGED NW	PR0398
0120901	01	2	2	NW1		0901	6.3	33.6	18.7	83.6	ORIG	1993-12-27	R		B		G	9.9			3					N				RECH	1995-05-17	R		B		G	9.9			3					N				PR0398
0120902	01	2	2	NW1		0902	17.5	30.7	7.5	80.7	ORIG	1993-12-27	P					26.2				1	N			N			NC 180 DEGREES--TAGGED N	RECH	1995-05-17	P					26.2				1	N	2		N			NC 300 DEGREES,3/4	PR0398
0120903	01	2	2	NW1		0903	9.6	30.3	15.4	80.3	ORIG	1993-12-27	P					36								N				RECH	1995-05-17	P					36						1		N				PR0398
0120904	01	2	2	NW1		0904	4.8	29.6	20.2	79.6	ORIG	1993-12-27	S					0	1.7							N				RECH	1995-05-17	S					0	1.8							N				PR0398
0120905	01	2	2	NW1		0905	9.3	27.9	15.7	77.9	ORIG	1993-12-27	S					0	1.5							N				RECH	1995-05-17	S					0	1.5							N				PR0398
0120906	01	2	2	NW1		0906	19.3	23.8	5.7	73.8	ORIG	1993-12-27	R		B		G	5.4			2					N				RECH	1995-05-17	R		B		G	5.4			2					N				PR0398
0120907	01	2	2	NW1		0907	8.2	22.9	16.8	72.9	ORIG	1993-12-27	P					5.6	5							N				RECH	1995-05-17	P					5.6	5							N				PR0398
0120908	01	2	2	NW1		0908	8.8	21.7	16.2	71.7	ORIG	1993-12-27	R		B		G	10.5			2.6					N				RECH	1995-05-17	R		B		G	10.5			2.6					N				PR0398
0120909	01	2	2	NW1		0909	2	23	23	73	ORIG	1993-12-27	S					0	4.2			0.4	NS			N			ENTIRE TRUNK ROTTING	RECH	1995-05-17	S					0	4.2			0.4	NS			N			ENTIRE TRUNK ROTTING	PR0398
0120910	01	2	2	NW1		0910	4.6	19.4	20.4	69.4	ORIG	1993-12-27	P					5.8	5.1							N				RECH	1995-05-17	P					5.8	5.1					1		N				PR0398
0120911	01	2	2	NW1		0911	15.7	20.2	9.3	70.2	ORIG	1993-12-27	P					6								N				RECH	1995-05-17	P					6						1		N				PR0398
0120912	01	2	2	NW1		0912	12.7	16.5	12.3	66.5	ORIG	1993-12-27	R		B		G	5.5			2.2					N				RECH	1995-05-17	R		B		G	5.5			2.2					N				PR0398
0120913	01	2	2	NW1		0913	9.8	16.2	15.2	66.2	ORIG	1993-12-27	P					5.1	5.3							N				RECH	1995-05-17	P					5.1	5.3							N				PR0398
0120914	01	2	2	NW1		0914	9.3	15.9	15.7	65.9	ORIG	1993-12-27	P					12								N				RECH	1995-05-17	P					12								N				PR0398
0120915	01	2	2	NW1		0915	15.1	14.8	9.9	64.8	ORIG	1993-12-27	P					9.5								N				RECH	1995-05-17	P					9.5								N				PR0398
0120916	01	2	2	NW1		0916	5.1	14.3	19.9	64.3	ORIG	1993-12-27	S					0	4.5			0.6	NS			N			GIRDLED	RECH	1995-05-17	S	T				0	4.4			0.6	NS			N				PR0398
0120917	01	2	2	NW1		0917	9.2	12.7	15.8	62.7	ORIG	1993-12-27	P					6.1								N				RECH	1995-05-17	P					6.1								N				PR0398
0120918	01	2	2	NW1		0918	9.5	12.4	15.5	62.4	ORIG	1993-12-27	S					0	5			0.2	NS			N			GIRDLED	RECH	1995-05-17	S					0	5.1			0.2	NS			N				PR0398
0120919	01	2	2	NW1		0919	13.1	11.3	11.9	61.3	ORIG	1993-12-27	S					0	1.8							N				RECH	1995-05-17	S					0	2							N				PR0398
0120920	01	2	2	NW1		0920	7.6	11.7	17.4	61.7	ORIG	1993-12-27	P					7.4								N				RECH	1995-05-17	P					7.4						2		N				PR0398
0120921	01	2	2	NW1		0921	7.9	11.2	17.1	61.2	ORIG	1993-12-27	P					5.8								N				RECH	1995-05-17	P					5.8								N				PR0398
0120922	01	2	2	NW1		0922	7.3	10.6	17.7	60.6	ORIG	1993-12-27	P					6.1								N				RECH	1995-05-17	P					6.1								N				PR0398
0120923	01	2	2	NW1		0923	8.8	9.8	16.2	59.8	ORIG	1993-12-27	P					6.3								N				RECH	1995-05-17	P					6.3						2		N				PR0398
0120924	01	2	2	NW1		0924	6.7	9.1	18.3	59.1	ORIG	1993-12-27	P					5.7								N				RECH	1995-05-17	P					5.7								N				PR0398
0120925	01	2	2	NW1		0925	7	7.5	18	57.5	ORIG	1993-12-27	S					0	1.7							N				RECH	1995-05-17	S					0	1.8							N				PR0398
0120926	01	2	2	NW1		0926	6.1	7.8	18.9	57.8	ORIG	1993-12-27	P					9.7								N				RECH	1995-05-17	P					9.7								N				PR0398
0120927	01	2	2	NW1		0927	5.9	7.6	19.1	57.6	ORIG	1993-12-27	P					6.2								N				RECH	1995-05-17	P					6.2								N				PR0398
0120928	01	2	2	NW1		0928	1.9	6.7	23.1	56.7	ORIG	1993-12-27	S					0	3.6							N				RECH	1995-05-17	S					0	3.6							N				PR0398
0120929	01	2	2	NW1		0929	9.2	3.8	15.8	53.8	ORIG	1993-12-27	P					11.8								N				RECH	1995-05-17	P					11.8						1		N				PR0398
0120930	01	2	2	NW1		0930	10.7	3.2	14.3	53.2	ORIG	1993-12-27	P					7.6								N				RECH	1995-05-17	P					7.6								N				PR0398
0120931	01	2	2	NW1		0931	1.8	3.2	23.2	53.2	ORIG	1993-12-27	R		B		G	8.2			4.3					N				RECH	1995-05-17	R		B		G	8.2			4.3					N				PR0398
0120932	01	2	2	NW1		0932	10.2	1.2	14.8	51.2	ORIG	1993-12-27	S					0	2.2							N				RECH	1995-05-17	S					0	2.1							N				PR0398
0120933	01	2	2	NW1		0933	11.7	0.7	13.3	50.7	ORIG	1993-12-27	P					14								N				RECH	1995-05-17	P					14								N				PR0398
0120934	01	2	2	NW1		0934	15.2	0	9.8	50	ORIG	1993-12-27	P					7.7								N				RECH	1995-05-17	P					7.7								N				PR0398
0120935	01	2	2	NW1		0935	11.1	0.1	13.9	50.1	ORIG	1993-12-27	P					5.3								N				RECH	1995-05-17	P					5.3						1		N				PR0398
0120936	01	2	2	SW2		0936	0.1	47.7	25.1	47.7	ORIG	1993-12-27	R		B		G	7.8			3.3					N				RECH	1995-05-17	R		B		G	7.8			3.3					N				PR0398
0120937	01	2	2	SW2		0937	5.7	47.8	30.7	47.8	ORIG	1993-12-27	S					0	3.3							N				RECH	1995-05-17	S					0	3.5							N				PR0398
0120938	01	2	2	SW2		0938	13.3	47.5	38.3	47.5	ORIG	1993-12-27	R		B		G	7.1			2.5					N				RECH	1995-05-17	R		B		G	7.1			2.5					N				PR0398
0120939	01	2	2	SW2	Y	0939	21.3	45.8	46.3	45.8	ORIG	1993-12-27	S					0	4.4							N				RECH	1995-05-17	S					0	4.4							N			ROTTED TO TOP	PR0398
0120940	01	2	2	SW2	Y	0940	24.9	45	49.9	45	ORIG	1993-12-27	S					0	4.1			0.3	NS			N			GIRDLED	RECH	1995-05-17	S					0	4.1			0.3	NS			N				PR0398
0120941	01	2	2	SW2		0941	12.5	42.9	37.5	42.9	ORIG	1993-12-27	S					0	2.2							N				RECH	1995-05-17	S					0	2.3							N				PR0398
0120942	01	2	2	SW2		0942	11.8	42	36.8	42	ORIG	1993-12-27	P					36.8								N				RECH	1995-05-17	P					36.8								N				PR0398
0120943	01	2	2	SW2	Y	0943	23.7	39.5	48.7	39.5	ORIG	1993-12-27	P					25.3								N				RECH	1995-05-17	P					25.3								N				PR0398
0120944	01	2	2	SW2	Y	0944	21.3	37.7	46.3	37.7	ORIG	1993-12-27	P					25.4								N				RECH	1995-05-17	P					25.4								N				PR0398
0120945	01	2	2	SW2		0945	13	35.1	38	35.1	ORIG	1993-12-27	P					36.7								N				RECH	1995-05-17	P					36.7								N				PR0398
0120946	01	2	2	SW2		0946	9.4	33	34.4	33	ORIG	1993-12-27	P					22.3								N				RECH	1995-05-17	P					22.3				0.1	SE			N				PR0398
0120947	01	2	2	SW2		0947	19.2	29.7	44.2	29.7	ORIG	1993-12-27	R		B		G	7.6			2.3					N				RECH	1995-05-17	R		B		G	7.6			2.3					N				PR0398
0120948	01	2	2	SW2		0948	1.2	29.9	26.2	29.9	ORIG	1993-12-27	P					20.2								N				RECH	1995-05-17	P					20.2								N				PR0398
0120949	01	2	2	SW2		0949	8.4	27.3	33.4	27.3	ORIG	1993-12-27	P					22.7								N				RECH	1995-05-17	P					22.7								N				PR0398
0120950	01	2	2	SW2	Y	0950	16.6	27.3	41.6	27.3	ORIG	1993-12-27	S					0	1.8							N				RECH	1995-05-17	S					0	1.7			0.1	NS			N				PR0398
0120951	01	2	2	SW2		0951	15.3	26.6	40.3	26.6	ORIG	1993-12-27	R		B		G	8.6			1.6					N				RECH	1995-05-17	R		B		G	8.6			1.6					N				PR0398
0120952	01	2	2	SW2		0952	13.4	24.8	38.4	24.8	ORIG	1993-12-27	S					0	3.9							N				RECH	1995-05-17	S					0	4							N				PR0398
0120953	01	2	2	SW2		0953	7.5	23.7	32.5	23.7	ORIG	1993-12-27	P					20.3								N				RECH	1995-05-17	P					20.3								N				PR0398
0120954	01	2	2	SW2		0954	8.4	23	33.4	23	ORIG	1993-12-27	R		B		G	11.8			2					N				RECH	1995-05-17	R		B		G	11.8			2					N				PR0398
0120955	01	2	2	SW2		0955	14.3	22.6	39.3	22.6	ORIG	1993-12-27	S					0	1.4							N				RECH	1995-05-17	S					0	1.4							N				PR0398
0120956	01	2	2	SW2		0956	20.8	20.2	45.8	20.2	ORIG	1993-12-27	P					26.3								N				RECH	1995-05-17	P					26.3								N				PR0398
0120957	01	2	2	SW2		0957	8	19.4	33	19.4	ORIG	1993-12-27	P					29.2								N				RECH	1995-05-17	P					29.2				0.2	SW			N				PR0398
0120958	01	2	2	SW2		0958	23.3	17.8	48.3	17.8	ORIG	1993-12-27	P					20.3				3.4	W			N			WC 1.8-3.4	RECH	1995-05-17	P					20.3				3.4	W			N			WC 1.8-3.4	PR0398
0120959	01	2	2	SW2		0959	10.2	17.1	35.2	17.1	ORIG	1993-12-27	P					21								N				RECH	1995-05-17	P					21								N				PR0398
0120960	01	2	2	SW2		0960	23	15.7	48	15.7	ORIG	1993-12-27	P					20				4.6	W			N			WC 1.9-4.6	RECH	1995-05-17	P					20				4.6	W			N			WC 1.9-4.6,1/2	PR0398
0120961	01	2	2	SW2		0961	20.9	15.9	45.9	15.9	ORIG	1993-12-27	P					25.7								N				RECH	1995-05-17	P					25.7								N				PR0398
0120962	01	2	2	SW2		0962	1.9	15.3	26.9	15.3	ORIG	1993-12-27	P					22.3								N				RECH	1995-05-17	P					22.3								N				PR0398
0120963	01	2	2	SW2		0963	1.2	14	26.2	14	ORIG	1993-12-27	P					24.8								N				RECH	1995-05-17	P					24.8								N				PR0398
0120964	01	2	2	SW2		0964	20.4	12.6	45.4	12.6	ORIG	1993-12-27	R		B		B	10.6			3.7					N				RECH	1995-05-17	R		Y		B	10.6			1					N				PR0398
0120965	01	2	2	SW2		0965	11.3	13.1	36.3	13.1	ORIG	1993-12-27	P					17.4								N				RECH	1995-05-17	P					17.4								N				PR0398
0120966	01	2	2	SW2		0966	9	12.8	34	12.8	ORIG	1993-12-27	P					21.6				2.4	W			N			WC 0.6-2.4	RECH	1995-05-17	P					21.6				2.4	W			N			WC 0.6-2.4	PR0398
0120967	01	2	2	SW2		0967	10.3	11	35.3	11	ORIG	1993-12-27	P					24.3								N				RECH	1995-05-17	P					24.3								N				PR0398
0120968	01	2	2	SW2		0968	12.4	9	37.4	9	ORIG	1993-12-27	P					23.3								N				RECH	1995-05-17	P					23.3								N				PR0398
0120969	01	2	2	SW2		0969	21.3	7.9	46.3	7.9	ORIG	1993-12-27	P					29.8								N				RECH	1995-05-17	P					29.8								N				PR0398
0120970	01	2	2	SW2		0970	10.6	5.6	35.6	5.6	ORIG	1993-12-27	P					27.7				3.8	SW			N			SWC 1.5-3.8	RECH	1995-05-17	P					27.7				4.2	SW			N			SWC 2.0-4.2	PR0398
0120971	01	2	2	SW2		0971	15.2	3.1	40.2	3.1	ORIG	1993-12-27	P					23				3.1	SW			N			SWC 1.3-3.1	RECH	1995-05-17	P					23				3.1	SW			N			SWC 1.3-3.1,1/2	PR0398
0120972	01	2	2	SW2		0972	16	2.4	41	2.4	ORIG	1993-12-27	P					22.9								N				RECH	1995-05-17	P					22.9								N				PR0398
0120973	01	2	2	SW2		0973	21.2	1.9	46.2	1.9	ORIG	1993-12-27	R		B		B	8.5			3.7					N				RECH	1995-05-17	R		B		G	8.5			3.7					N				PR0398
0120974	01	2	2	SW2		0974	15.8	1.3	40.8	1.3	ORIG	1993-12-27	R		B		B	10.4								N				RECH	1995-05-17	R		B		B	10								N				PR0398
0120975	01	2	2	SW2		0975	21.2	0.5	46.2	0.5	ORIG	1993-12-27	P					20.7								N				RECH	1995-05-17	P					20.7								N				PR0398
0120976	01	2	2	SW2		0976	14.9	0.5	39.9	0.5	ORIG	1993-12-27	P					21.7								N				RECH	1995-05-17	P					21.7								N				PR0398
0120977	01	2	2	SW2		0977	8.5	1.1	33.5	1.1	ORIG	1993-12-27	S					0	1.8			0.5	NS			N			GIRDLED	RECH	1995-05-17	S					0	1.7			0.5	NS			N				PR0398
0120978	01	2	2	SW1		0978	6.4	0.9	18.6	0.9	ORIG	1993-12-27	P					34.8								N				RECH	1995-05-17	P					34.8								N				PR0398
0120979	01	2	2	SW1		0979	5.2	4.4	19.8	4.4	ORIG	1993-12-27	P					17.4								N				RECH	1995-05-17	P					17.4								N				PR0398
0120980	01	2	2	SW1		0980	18.6	7.5	6.4	7.5	ORIG	1993-12-27	P					36.8								N				RECH	1995-05-17	P					36.8								N				PR0398
0120981	01	2	2	SW1		0981	1.5	10.7	23.5	10.7	ORIG	1993-12-27	P					25.1								N				RECH	1995-05-17	P					25.1								N				PR0398
0120982	01	2	2	SW1		0982	7.5	11.1	17.5	11.1	ORIG	1993-12-27	R		B		G	12.4			4.7					N				RECH	1995-05-17	R		B		G	12.4			4.7					N				PR0398
0120983	01	2	2	SW1		0983	9.2	17.3	15.8	17.3	ORIG	1993-12-27	R		B		G	11.2								N				RECH	1995-05-17	R		B		G	11.2								N				PR0398
0120984	01	2	2	SW1		0984	4.6	19.4	20.4	19.4	ORIG	1993-12-27	S					0	1.7							N				RECH	1995-05-17	S					0	1.7							N				PR0398
0120985	01	2	2	SW1		0985	21.1	23.5	3.9	23.5	ORIG	1993-12-27	P					27								N				RECH	1995-05-17	P					27								N				PR0398
0120986	01	2	2	SW1		0986	24.4	26.8	0.6	26.8	ORIG	1993-12-27	P					27.3								N				RECH	1995-05-17	P					27.3								N				PR0398
0120987	01	2	2	SW1		0987	12.1	28.6	12.9	28.6	ORIG	1993-12-27	P					26.7								N				RECH	1995-05-17	P					26.7								N				PR0398
0120988	01	2	2	SW1		0988	3.4	26.1	21.6	26.1	ORIG	1993-12-27	P					26.6								N				RECH	1995-05-17	P					26.6								N				PR0398
0120989	01	2	2	SW1		0989	1.2	32.1	23.8	32.1	ORIG	1993-12-27	P					26.9								N				RECH	1995-05-17	P					26.9								N				PR0398
0120990	01	2	2	SW1		0990	6.3	33.4	18.7	33.4	ORIG	1993-12-27	P					22.7								N				RECH	1995-05-17	P					22.7								N				PR0398
0120991	01	2	2	SW1		0991	12.2	33.9	12.8	33.9	ORIG	1993-12-27	P					38.2								N				RECH	1995-05-17	P					38.2								N				PR0398
0120992	01	2	2	SW1		0992	21.2	38.1	3.8	38.1	ORIG	1993-12-27	P					28.6								N				RECH	1995-05-17	P					28.6								N				PR0398
0120993	01	2	2	SW1		0993	24.8	45	0.2	45	ORIG	1993-12-27	R		B		G	9.5			1.5					N				RECH	1995-05-17	R		B		G	9.5			1.5					N				PR0398
0120994	01	2	2	SW1		0994	10.8	46.6	14.2	46.6	ORIG	1993-12-27	P					8.6								N				RECH	1995-05-17	P					8.6								N				PR0398
0120995	01	2	2	SW1		0995	1.1	47.9	23.9	47.9	ORIG	1993-12-27	S					0	3.6			2.4	NS			N			GIRDLED & ROTTED BELOW 2.4	RECH	1995-05-17	S					0	3.7			2.4	NS			N			ROTTED BELOW 2.4	PR0398
0120996	01	2	2	SW1		0996	6.5	47.7	18.5	47.7	ORIG	1993-12-27	S					0	2.3			0.8	NS			N			GIRDLED	RECH	1995-05-17	S					0	2.2			0.3	NS			N				PR0398
0120997	01	2	2	SW1		0997	8.7	47.8	16.3	47.8	ORIG	1993-12-27	R		B		G	8.1			3.7					N				RECH	1995-05-17	R		B		G	8.1			3.7					N				PR0398
0120998	01	2	2	SW1		0998	12.8	48.4	12.2	48.4	ORIG	1993-12-27	S					0	2.8			1.3	NS			N			GIRDLED & ROTTED BELOW 1.3	RECH	1995-05-17	S					0	2.8			1.3	NS			N			GIRDLED & ROTTED BELOW 1.3;GIRDLED 0.2	PR0398
0120999	01	2	2	SW1		0999	14.9	48.8	10.1	48.8	ORIG	1993-12-27	R		B		G	11.2			2.8					N				RECH	1995-05-17	R		Y		G	11.2			0.5					N				PR0398
0121000	01	2	2	SW1		1000	13.2	49.2	11.8	49.2	ORIG	1993-12-27	R		B		G	18.6								N				RECH	1995-05-17	R		B		G	18.6								N				PR0398
0130001	01	3	2	NE1		0001	4.9	49.3	70.1	99.3																				RECH	1994-10-31	S					0	4.1							N			TRUNK ROTTING TO TOP	PR0398
0130002	01	3	2	NE1		0002	17.3	49.3	57.7	99.3																				RECH	1994-10-31	S					0	2.2							N				PR0398
0130003	01	3	2	NE1		0003	23.5	49.1	51.5	99.1																				RECH	1994-10-31	P					27.4				0.2	W			N				PR0398
0130004	01	3	2	NE1		0004	20.2	48.3	54.8	98.3																				RECH	1994-10-31	S					0	3.4							N				PR0398
0130005	01	3	2	NE1		0005	10.5	47.6	64.5	97.6																				RECH	1994-10-31	C					18								N				PR0398
0130006	01	3	2	NE1		0006	12.4	47.3	62.6	97.3																				RECH	1994-10-31	S					0	1.5							N				PR0398
0130007	01	3	2	NE1		0007	8.5	47.3	66.5	97.3																				RECH	1994-10-31	S					0	3.3							N				PR0398
0130008	01	3	2	NE1		0008	17	46.7	58	96.7																				RECH	1994-10-31	R		B		G	26.3								N				PR0398
0130009	01	3	2	NE1		0009	21.1	45.9	53.9	95.9																				RECH	1994-10-31	R		B		G	12.4			2.6					N				PR0398
0130010	01	3	2	NE1		0010	16.4	43.3	58.6	93.3																				RECH	1994-10-31	P					28.5								N				PR0398
0130011	01	3	2	NE1		0011	17.8	44.4	57.2	94.4																				RECH	1994-10-31	R		Y		B	23.2	20.2		0.5	0.5	S			Y			SC 180 DEGREES 1/2 HOLLOW	PR0398
0130012	01	3	2	NE1		0012	11.4	42.3	63.6	92.3																				RECH	1994-10-31	P					30.8								N				PR0398
0130013	01	3	2	NE1		0013	13.3	41.1	61.7	91.1																				RECH	1994-10-31	S					0	1.9							N				PR0398
0130014	01	3	2	NE1		0014	13.2	40.6	61.8	90.6																				RECH	1994-10-31	P					26.4				1.3	N			N			NC 180 DEGREES	PR0398
0130015	01	3	2	NE1		0015	1.3	46.4	73.7	96.4																				RECH	1994-10-31	S					0	2							N				PR0398
0130016	01	3	2	NE1		0016	3.7	38	71.3	88																				RECH	1994-10-31	P					21.4				0.2	S	2		N				PR0398
0130017	01	3	2	NE1		0017	6.2	36.7	68.8	86.7																				RECH	1994-10-31	R		B		G	6			1.6					N				PR0398
0130018	01	3	2	NE1		0018	7.1	35.7	67.9	85.7																				RECH	1994-10-31	P					26.9								N				PR0398
0130019	01	3	2	NE1		0019	19.3	34.9	55.7	84.9																				RECH	1994-10-31	S					0	3.4							N				PR0398
0130020	01	3	2	NE1		0020	11.3	33.1	63.7	83.1																				RECH	1994-10-31	S					0	3							N				PR0398
0130021	01	3	2	NE1		0021	0.2	32.7	74.8	82.7																				RECH	1994-10-31	R		B		G	11.6			3.1					N				PR0398
0130022	01	3	2	NE1		0022	14	30.1	61	80.1																				RECH	1994-10-31	P					33.7								N				PR0398
0130023	01	3	2	NE1		0023	11.5	29.7	63.5	79.7																				RECH	1994-10-31	R				G	5.3			2					N				PR0398
0130024	01	3	2	NE1		0024	7.3	29.2	67.7	79.2																				RECH	1994-10-31	S		B			0	3.1							N				PR0398
0130025	01	3	2	NE1		0025	8.4	28.3	66.6	78.3																				RECH	1994-10-31	P					32								N				PR0398
0130026	01	3	2	NE1		0026	15.2	28.1	59.8	78.1																				RECH	1994-10-31	P					27.4								N				PR0398
0130027	01	3	2	NE1		0027	17.7	26.6	57.3	76.6																				RECH	1994-10-31	P					32				0.3	S	2		N			SC 180 DEGREES 1/2 THRU	PR0398
0130028	01	3	2	NE1		0028	23.9	25.8	51.1	75.8																				RECH	1994-10-31	S					0	2.9							N				PR0398
0130029	01	3	2	NE1	Y	0029	24.7	24.2	50.3	74.2																				RECH	1994-10-31	P					25								N				PR0398
0130030	01	3	2	NE1		0030	6.9	23.8	68.1	73.8																				RECH	1994-10-31	R		B		G	18.2								N				PR0398
0130031	01	3	2	NE1		0031	0.5	26.2	74.5	76.2																				RECH	1994-10-31	R		B		G	15.2								N				PR0398
0130032	01	3	2	NE1		0032	11.1	21.8	63.9	71.8																				RECH	1994-10-31	P					30.2								N				PR0398
0130033	01	3	2	NE1	Y	0033	22.4	19.5	52.6	69.5																				RECH	1994-10-31	P					29.5						3		N				PR0398
0130034	01	3	2	NE1		0034	21	14.7	54	64.7																				RECH	1994-10-31	R		B		G	7.5			2					N				PR0398
0130035	01	3	2	NE1		0035	16.1	16.2	58.9	66.2																				RECH	1994-10-31	R		Y		B	23	16.8		0.7	1.1	SW			Y				PR0398
0130036	01	3	2	NE1		0036	13.7	11.7	61.3	61.7																				RECH	1994-10-31	P					27				0.2	SE			N				PR0398
0130037	01	3	2	NE1		0037	10.2	13.2	64.8	63.2																				RECH	1994-10-31	S	T				0	1.7			0.2	NS			N				PR0398
0130038	01	3	2	NE1		0038	20.5	9.7	54.5	59.7																				RECH	1994-10-31	R		B		B	25.1	17		2	0.7	E			Y			EC 180 DEGREES	PR0398
0130039	01	3	2	NE1		0039	14	8.5	61	58.5																				RECH	1994-10-31	P					30.7								N				PR0398
0130040	01	3	2	NE1		0040	7.5	9	67.5	59																				RECH	1994-10-31	P					29.8				1.1	S			N			SC 180 DEGREES 1/2 THRU	PR0398
0130041	01	3	2	NE1		0041	1.7	7.7	73.3	57.7																				RECH	1994-10-31	S					0	2.1							N				PR0398
0130042	01	3	2	NE1		0042	3.2	7.7	71.8	57.7																				RECH	1994-10-31	P					31.7								N				PR0398
0130043	01	3	2	NE1		0043	6.2	7.6	68.8	57.6																				RECH	1994-10-31	P	T				23.2								N			FIRE	PR0398
0130044	01	3	2	NE1		0044	14.6	6.4	60.4	56.4																				RECH	1994-10-31	S					0	2.5							N				PR0398
0130045	01	3	2	NE1		0045	11.9	3.9	63.1	53.9																				RECH	1994-10-31	P					19.3				0.4	NE	2		N			OTHER 1/2 SICKLY--SWC 180 DEGREES 1.2	PR0398
0130046	01	3	2	NE1		0046	24.8	3.8	50.2	53.8																				RECH	1994-10-31	P					31.6								N				PR0398
0130047	01	3	2	NE1	Y	0047	18	1.4	57	51.4																				RECH	1994-10-31	P					28.7								N				PR0398
0130048	01	3	2	NE1	Y	0048	2.3	2.8	72.7	52.8																				RECH	1994-10-31	P					31.8								N				PR0398
0130049	01	3	2	NE2		0049	23.3	49.6	98.3	99.6																				RECH	1994-10-31	P					21.9								N				PR0398
0130050	01	3	2	NE2		0050	25	47.7	100	97.7																				RECH	1994-10-31	S					0	1.7			0.2	S			N				PR0398
0130051	01	3	2	NE2		0051	10.7	46.5	85.7	96.5																				RECH	1994-10-31	P					26.3								N				PR0398
0130052	01	3	2	NE2		0052	6.1	44.7	81.1	94.7																				RECH	1994-10-31	P					28.1				0.8	SW			N			SWC 1/2 THRU	PR0398
0130053	01	3	2	NE2		0053	13	42.6	88	92.6																				RECH	1994-10-31	P					27.4				1	NE			N			NEC 180 DEGREES 1/2 THRU	PR0398
0130054	01	3	2	NE2		0054	21.5	41.4	96.5	91.4																				RECH	1994-10-31	R		Y		B	31.2	19.3		1.2					Y				PR0398
0130055	01	3	2	NE2		0055	9.5	38.6	84.5	88.6																				RECH	1994-10-31	R		B		G	8.1			2.2					N				PR0398
0130056	01	3	2	NE2		0056	10.6	38.5	85.6	88.5																				RECH	1994-10-31	R		B		G	11.2			3.4					N				PR0398
0130057	01	3	2	NE2		0057	16	38.6	91	88.6																				RECH	1994-10-31	P					31.2				0.8	W			N				PR0398
0130058	01	3	2	NE2		0058	15.2	37.9	90.2	87.9																				RECH	1994-10-31	R		B		G	6.2			2.6					N				PR0398
0130059	01	3	2	NE2		0059	20.4	36.8	95.4	86.8																				RECH	1994-10-31	R		Y		B	25.7	18.5		1	1.8	SW			Y				PR0398
0130060	01	3	2	NE2		0060	20	35.1	95	85.1																				RECH	1994-10-31	P					26								N				PR0398
0130061	01	3	2	NE2		0061	18.4	34.2	93.4	84.2																				RECH	1994-10-31	R		B		G	8			1.7					N				PR0398
0130062	01	3	2	NE2		0062	4.9	36.2	79.9	86.2																				RECH	1994-10-31	P					27.6								N				PR0398
0130063	01	3	2	NE2		0063	8	34.9	83	84.9																				RECH	1994-10-31	R		B		G	9.4			3.9					N				PR0398
0130064	01	3	2	NE2		0064	6.2	32.8	81.2	82.8																				RECH	1994-10-31	P					29.9				1	SW	2		N			SWC 180 DEGREES 1/2 THRU	PR0398
0130065	01	3	2	NE2		0065	20	33.2	95	83.2																				RECH	1994-10-31	R		B		G	5.4			1.8					N				PR0398
0130066	01	3	2	NE2		0066	15.9	29.2	90.9	79.2																				RECH	1994-10-31	P					37				0.5	NE			N			NEC 180 DEGREES 1/2 THRU	PR0398
0130067	01	3	2	NE2		0067	6.4	28.8	81.4	78.8																				RECH	1994-10-31	S					0	2.1							N				PR0398
0130068	01	3	2	NE2		0068	10.7	28.6	85.7	78.6																				RECH	1994-10-31	S	T				0	2.8							N			OLD DEATH	PR0398
0130069	01	3	2	NE2		0069	21.9	27.2	96.9	77.2																				RECH	1994-10-31	P					33.1				0.7	NW			N			NWC 0.3-0.7--HOLE	PR0398
0130070	01	3	2	NE2		0070	10.4	25.2	85.4	75.2																				RECH	1994-10-31	P					32.9				0.6	SW			N			SWC 180 DEGREES 1/2 THRU	PR0398
0130071	01	3	2	NE2		0071	15.5	24.1	90.5	74.1																				RECH	1994-10-31	S					0	2.6							N				PR0398
0130072	01	3	2	NE2		0072	8.7	23.8	83.7	73.8																				RECH	1994-10-31	P					38.1				0.3	N			N			WC 180 DEGREES 1/2 THRU 0.5-2.2	PR0398
0130073	01	3	2	NE2		0073	21.1	23.2	96.1	73.2																				RECH	1994-10-31	P					20.8				1.1	S			N				PR0398
0130074	01	3	2	NE2		0074	23.4	21.8	98.4	71.8																				RECH	1994-10-31	P					25.2				0.6	W			N				PR0398
0130075	01	3	2	NE2		0075	5.2	21.6	80.2	71.6																				RECH	1994-10-31	S					0	3.3							N				PR0398
0130076	01	3	2	NE2		0076	11.5	20	86.5	70																				RECH	1994-10-31	S					0	1.6							N				PR0398
0130077	01	3	2	NE2		0077	14.3	19.9	89.3	69.9																				RECH	1994-10-31	S					0	2.5							N				PR0398
0130078	01	3	2	NE2		0078	24.9	19.4	99.9	69.4																				RECH	1994-10-31	P					23.9								N				PR0398
0130079	01	3	2	NE2		0079	8.7	18	83.7	68																				RECH	1994-10-31	S					0	1.4			0.5	W			N				PR0398
0130080	01	3	2	NE2		0080	6.6	17.8	81.6	67.8																				RECH	1994-10-31	S					0	2.3			0.3	E			N			EC HOLLOWED OUT	PR0398
0130081	01	3	2	NE2		0081	16.7	16.9	91.7	66.9																				RECH	1994-10-31	P					32.7				1.4	SW			N			SWC 1/2 THRU	PR0398
0130082	01	3	2	NE2		0082	14.3	16.4	89.3	66.4																				RECH	1994-10-31	S					0	1.7			0.2	NS			N				PR0398
0130083	01	3	2	NE2		0083	1.5	15.2	76.5	65.2																				RECH	1994-10-31	P					34.5				1.3	SW			N			SWC 1/2 THRU	PR0398
0130084	01	3	2	NE2		0084	3.6	10	78.6	60																				RECH	1994-10-31	P					36				0.2	W			N				PR0398
0130085	01	3	2	NE2		0085	6.4	10.9	81.4	60.9																				RECH	1994-10-31	S					0	2.1							N				PR0398
0130086	01	3	2	NE2		0086	15	9.9	90	59.9																				RECH	1994-10-31	P					29.3								N				PR0398
0130087	01	3	2	NE2		0087	12.2	7.8	87.2	57.8																				RECH	1994-10-31	P					31.4				0.7	NW			N				PR0398
0130088	01	3	2	NE2		0088	13.8	7.2	88.8	57.2																				RECH	1994-10-31	R		B		G	10.4			3.1					N				PR0398
0130089	01	3	2	NE2		0089	11	5.3	86	55.3																				RECH	1994-10-31	P					22.7								N				PR0398
0130090	01	3	2	NE2		0090	13.3	4.7	88.3	54.7																				RECH	1994-10-31	P					28.9				0.9	E			N			EC 180 DEGREES 1/2 THRU	PR0398
0130091	01	3	2	NE2		0091	23.4	1.7	98.4	51.7																				RECH	1994-10-31	P					36.8				0.8	S			N				PR0398
0130092	01	3	2	NE2		0092	24.3	0.7	99.3	50.7																				RECH	1994-10-31	P					25.3								N				PR0398
0130093	01	3	2	NE2		0093	16.3	0.2	91.3	50.2																				RECH	1994-10-31	P					23.5								N				PR0398
0130094	01	3	2	NE2		0094	1.5	5.2	76.5	55.2																				RECH	1994-10-31	P					27.7								N				PR0398
0130095	01	3	2	SE1		0095	7.4	47.7	67.6	47.7																				RECH	1994-10-31	S					0	4.4							N				PR0398
0130096	01	3	2	SE1		0096	17.2	46.9	57.8	46.9																				RECH	1994-10-31	S	T				0	4			0.4	NS			N			OLD DEATH--GIRDLED--TRUNK ROTTED TO TOP	PR0398
0130097	01	3	2	SE1		0097	4	47.1	71	47.1																				RECH	1994-10-31	P					26				1.2	SW			N			SWC 1.0-1.2 HOLE	PR0398
0130098	01	3	2	SE1		0098	9.8	45.5	65.2	45.5																				RECH	1994-10-31	P					33								N				PR0398
0130099	01	3	2	SE1		0099	13.5	43.8	61.5	43.8																				RECH	1994-10-31	P					30.7								N				PR0398
0130100	01	3	2	SE1	Y	0100	19.3	42.7	55.7	42.7																				RECH	1994-10-31	P					31.3				3.2	W			N			WC 0.9-3.2	PR0398
0130101	01	3	2	SE1		0101	6.7	41.8	68.3	41.8																				RECH	1994-10-31	R		Y		B	17.1	13.4		0.5					Y			HAS SEC OF UNKNOWN HEIGHT	PR0398
0130102	01	3	2	SE1		0102	9.2	38.7	65.8	38.7																				RECH	1994-10-31	P					31.4								N				PR0398
0130103	01	3	2	SE1		0103	7.2	37.9	67.8	37.9																				RECH	1994-10-31	R		B		G	6.8			2.7					N				PR0398
0130104	01	3	2	SE1	Y	0104	23.5	38	51.5	38																				RECH	1994-10-31	P					33.1								N				PR0398
0130105	01	3	2	SE1		0105	5.9	35.4	69.1	35.4																				RECH	1994-10-31	P					32.8								N				PR0398
0130106	01	3	2	SE1		0106	4.2	31.8	70.8	31.8																				RECH	1994-10-31	P					29.8								N				PR0398
0130107	01	3	2	SE1	Y	0107	23.7	30.9	51.3	30.9																				RECH	1994-10-31	S					0	2.9							N				PR0398
0130108	01	3	2	SE1		0108	6.7	30	68.3	30																				RECH	1994-10-31	S					0	1.7							N				PR0398
0130109	01	3	2	SE1		0109	21.5	24.1	53.5	24.1																				RECH	1994-10-31	P					37.1								N				PR0398
0130110	01	3	2	SE1		0110	17.2	22.9	57.8	22.9																				RECH	1994-10-31	S					0	1.8							N				PR0398
0130111	01	3	2	SE1		0111	11	24.4	64	24.4																				RECH	1994-10-31	P					33.6				0.6	W			N				PR0398
0130112	01	3	2	SE1		0112	11.3	21.7	63.7	21.7																				RECH	1994-10-31	P					29.8				0.7	W			N				PR0398
0130113	01	3	2	SE1		0113	15.1	20.1	59.9	20.1																				RECH	1994-10-31	R		B		G	10.6								N				PR0398
0130114	01	3	2	SE1		0114	12.4	19.8	62.6	19.8																				RECH	1994-10-31	P					26.3				1.4	NW			N			NWC 180 DEGREES	PR0398
0130115	01	3	2	SE1		0115	16.9	15.2	58.1	15.2																				RECH	1994-10-31	R		B		G	15.3			2.8					N				PR0398
0130116	01	3	2	SE1		0116	13.1	14.2	61.9	14.2																				RECH	1994-10-31	R		B		G	8.9			2.2					N				PR0398
0130117	01	3	2	SE1		0117	14.8	13.7	60.2	13.7																				RECH	1994-10-31	R		B		G	8.6			3.7					N				PR0398
0130118	01	3	2	SE1		0118	15.2	12.6	59.8	12.6																				RECH	1994-10-31	P					30.7								N				PR0398
0130119	01	3	2	SE1		0119	21.7	11.8	53.3	11.8																				RECH	1994-10-31	S					0	4.5							N			TRUNK ROTTING	PR0398
0130120	01	3	2	SE1		0120	12.1	9.6	62.9	9.6																				RECH	1994-10-31	P					25.6				0.6	SW			N				PR0398
0130121	01	3	2	SE1		0121	16.8	9.1	58.2	9.1																				RECH	1994-10-31	P					31.9								N				PR0398
0130122	01	3	2	SE1		0122	9.5	9.1	65.5	9.1																				RECH	1994-10-31	P					36.9								N				PR0398
0130123	01	3	2	SE1		0123	7.8	8.3	67.2	8.3																				RECH	1994-10-31	S					0								N				PR0398
0130124	01	3	2	SE1		0124	2.4	8.3	72.6	8.3																				RECH	1994-10-31	S					0								N				PR0398
0130125	01	3	2	SE1		0125	15.9	7.6	59.1	7.6																				RECH	1994-10-31	R		B		G	7.6			4.2					N				PR0398
0130126	01	3	2	SE1		0126	6.4	5.5	68.6	5.5																				RECH	1994-10-31	R		B		B	31.3				1.5	NE			N			NEC HOLLOW	PR0398
0130127	01	3	2	SE1		0127	23.2	4.6	51.8	4.6																				RECH	1994-10-31	R		B		G	8.5			2.7					N				PR0398
0130128	01	3	2	SE1		0128	24.5	2.1	50.5	2.1																				RECH	1994-10-31	P					29.9								N				PR0398
0130129	01	3	2	SE2		0129	10.5	49.8	85.5	49.8																				RECH	1994-10-31	P					22.3								N				PR0398
0130130	01	3	2	SE2		0130	10.2	49.1	85.2	49.1																				RECH	1994-10-31	P					21.6								N				PR0398
0130131	01	3	2	SE2		0131	5.7	49.1	80.7	49.1																				RECH	1994-10-31	S					0	5.1							N				PR0398
0130132	01	3	2	SE2		0132	1.2	47.4	76.2	47.4																				RECH	1994-10-31	R		B		G	10.8			2.7					N				PR0398
0130133	01	3	2	SE2		0133	23.1	48.5	98.1	48.5																				RECH	1994-10-31	P					22.5								N				PR0398
0130134	01	3	2	SE2		0134	22.6	46.8	97.6	46.8																				RECH	1994-10-31	R		B		G	7.6								N				PR0398
0130135	01	3	2	SE2		0135	17.8	46.2	92.8	46.2																				RECH	1994-10-31	P					27.9				0.7	N			N			NC 320 DEGREES 1/2 THRU	PR0398
0130136	01	3	2	SE2		0136	19.9	43.3	94.9	43.3																				RECH	1994-10-31	R		B		G	8.6			3.4					N				PR0398
0130137	01	3	2	SE2		0137	11.6	41.4	86.6	41.4																				RECH	1994-10-31	P					43.1								N				PR0398
0130138	01	3	2	SE2		0138	1.4	41.9	76.4	41.9																				RECH	1994-10-31	P					30.7								N				PR0398
0130139	01	3	2	SE2		0139	24.4	41	99.4	41																				RECH	1994-10-31	R		B		G	9.4			1.9					N				PR0398
0130140	01	3	2	SE2		0140	24.1	37.9	99.1	37.9																				RECH	1994-10-31	P					22.9								N				PR0398
0130141	01	3	2	SE2		0141	14.1	37.4	89.1	37.4																				RECH	1994-10-31	R		B		G	21.3								N				PR0398
0130142	01	3	2	SE2		0142	10.4	36.5	85.4	36.5																				RECH	1994-10-31	P					24.5								N				PR0398
0130143	01	3	2	SE2		0143	4.1	37.5	79.1	37.5																				RECH	1994-10-31	S					0	1.9							N				PR0398
0130144	01	3	2	SE2		0144	0.1	35.9	75.1	35.9																				RECH	1994-10-31	R		B		G	15.7			4					N				PR0398
0130145	01	3	2	SE2		0145	17.5	35.2	92.5	35.2																				RECH	1994-10-31	P					28.2								N				PR0398
0130146	01	3	2	SE2		0146	18.5	34.4	93.5	34.4																				RECH	1994-10-31	P					24.2								N				PR0398
0130147	01	3	2	SE2		0147	12.8	34	87.8	34																				RECH	1994-10-31	P					14								N				PR0398
0130148	01	3	2	SE2		0148	4.4	31.8	79.4	31.8																				RECH	1994-10-31	P					30.4								N				PR0398
0130149	01	3	2	SE2		0149	9.5	29.8	84.5	29.8																				RECH	1994-10-31	P					22.3								N				PR0398
0130150	01	3	2	SE2		0150	10.4	28	85.4	28																				RECH	1994-10-31	S	T				0								N				PR0398
0130151	01	3	2	SE2		0151	6.6	25.5	81.6	25.5																				RECH	1994-10-31	P					31.3								N				PR0398
0130152	01	3	2	SE2		0152	21.6	21.9	96.6	21.9																				RECH	1994-10-31	P					27.6								N				PR0398
0130153	01	3	2	SE2		0153	20	19.7	95	19.7																				RECH	1994-10-31	P					31								N				PR0398
0130154	01	3	2	SE2		0154	9.8	17.9	84.8	17.9																				RECH	1994-10-31	P					32.8				0.6	N			N				PR0398
0130155	01	3	2	SE2		0155	14.9	17.5	89.9	17.5																				RECH	1994-10-31	P					22.1								N				PR0398
0130156	01	3	2	SE2		0156	1.5	16.9	76.5	16.9																				RECH	1994-10-31	R		B		G	11			3.1					N				PR0398
0130157	01	3	2	SE2		0157	2.2	15.7	77.2	15.7																				RECH	1994-10-31	P					41.1								N				PR0398
0130158	01	3	2	SE2		0158	9.5	15.4	84.5	15.4																				RECH	1994-10-31	P					27.7								N				PR0398
0130159	01	3	2	SE2		0159	17	11.2	92	11.2																				RECH	1994-10-31	S					0	4.2							N				PR0398
0130160	01	3	2	SE2		0160	15.5	9.9	90.5	9.9																				RECH	1994-10-31	P					29.5								N				PR0398
0130161	01	3	2	SE2		0161	22	8	97	8																				RECH	1994-10-31	S					0	1.4			0.3	E			N			GIRDLED 0.6	PR0398
0130162	01	3	2	SE2		0162	10.7	5.6	85.7	5.6																				RECH	1994-10-31	P					27.2								N				PR0398
0130163	01	3	2	SE2		0163	13.8	5.4	88.8	5.4																				RECH	1994-10-31	P					29.7								N				PR0398
0130164	01	3	2	SE2		0164	6.9	3.2	81.9	3.2																				RECH	1994-10-31	P					28.9				1.7	W			N			WC 180 DEGREES	PR0398
0130165	01	3	2	SE2		0165	8	0.8	83	0.8																				RECH	1994-10-31	P					30.7								N				PR0398
0130166	01	3	2	SE2		0166	23.9	0.7	98.9	0.7																				RECH	1994-10-31	P					30.6								N				PR0398
0130167	01	3	2	SW1		0167	9.5	48.7	15.5	48.7																				RECH	1994-10-31	R		B		G	10.4			2.1					N				PR0398
0130168	01	3	2	SW1		0168	15.8	48.5	9.2	48.5																				RECH	1994-10-31	R		B		G	13.7			3.9					N				PR0398
0130169	01	3	2	SW1		0169	6.4	43.9	18.6	43.9																				RECH	1994-10-31	P					38.5				1.6	W			N			WC 180 DEGREES	PR0398
0130170	01	3	2	SW1		0170	0.2	39.7	24.8	39.7																				RECH	1994-10-31	P					30.7								N				PR0398
0130171	01	3	2	SW1		0171	11.3	39.6	13.7	39.6																				RECH	1994-10-31	R		B		G	19.5								N				PR0398
0130172	01	3	2	SW1		0172	12.4	39.6	12.6	39.6																				RECH	1994-10-31	R		B		G	12.3			5.1					N				PR0398
0130173	01	3	2	SW1		0173	10.6	36.8	14.4	36.8																				RECH	1994-10-31	P					34.5								N				PR0398
0130174	01	3	2	SW1		0174	4	34.4	21	34.4																				RECH	1994-10-31	P					32.2				1	W			N			SEC 0.4	PR0398
0130175	01	3	2	SW1		0175	1.8	31.9	23.2	31.9																				RECH	1994-10-31	S					0	2.8			0.3	NE			N			NEC 180 DEGREES	PR0398
0130176	01	3	2	SW1		0176	0.9	27.5	24.1	27.5																				RECH	1994-10-31	S					0	2.4							N				PR0398
0130177	01	3	2	SW1		0177	24.8	29.5	0.2	29.5																				RECH	1994-10-31	R		B		G	15.4			3.4					N				PR0398
0130178	01	3	2	SW1		0178	1.6	21.5	23.4	21.5																				RECH	1994-10-31	P					12.8								N				PR0398
0130179	01	3	2	SW1		0179	4.8	20.8	20.2	20.8																				RECH	1994-10-31	R		B		G	7.5			1.8					N				PR0398
0130180	01	3	2	SW1		0180	8.1	22.5	16.9	22.5																				RECH	1994-10-31	R		B		G	9.3								N				PR0398
0130181	01	3	2	SW1		0181	18.8	22.3	6.2	22.3																				RECH	1994-10-31	P					38.4				1	SW			N			SWC 1/2 THRU	PR0398
0130182	01	3	2	SW1		0182	15.7	18.6	9.3	18.6																				RECH	1994-10-31	R		B		G	7.4			4.3					N				PR0398
0130183	01	3	2	SW1		0183	15.9	18	9.1	18																				RECH	1994-10-31	S					0	2.4							N				PR0398
0130184	01	3	2	SW1		0184	8.7	17.5	16.3	17.5																				RECH	1994-10-31	P					24								N				PR0398
0130185	01	3	2	SW1		0185	22.1	16.8	2.9	16.8																				RECH	1994-10-31	P					32.5								N				PR0398
0130186	01	3	2	SW1		0186	19.1	10.7	5.9	10.7																				RECH	1994-10-31	P					35.6				1.1	SW			N				PR0398
0130187	01	3	2	SW1		0187	6.2	10.8	18.8	10.8																				RECH	1994-10-31	S					0	3.7			0.4	N			N				PR0398
0130188	01	3	2	SW1		0188	6	8.6	19	8.6																				RECH	1994-10-31	S					0	2.3							N				PR0398
0130189	01	3	2	SW1		0189	7.8	8.6	17.2	8.6																				RECH	1994-10-31	R		B		G	10.2								N				PR0398
0130190	01	3	2	SW1		0190	4.5	7.9	20.5	7.9																				RECH	1994-10-31	P					41.6				0.7	E			N			EC 180 DEGREES--WC 0.6-1.5	PR0398
0130191	01	3	2	SW1		0191	1.6	7.8	23.4	7.8																				RECH	1994-10-31	S					0	3.3							N				PR0398
0130192	01	3	2	SW1		0192	16.4	4.7	8.6	4.7																				RECH	1994-10-31	P					27.4								N				PR0398
0130193	01	3	2	SW1		0193	2.2	3.4	22.8	3.4																				RECH	1994-10-31	S					0	4.5							N			TRUNK A LITTLE ROTTEN	PR0398
0130194	01	3	2	SW1		0194	4.3	1.7	20.7	1.7																				RECH	1994-10-31	S					0	2.5			0.4	W			N			TRUNK A LITTLE ROTTEN	PR0398
0130195	01	3	2	SW1		0195	11.8	0.2	13.2	0.2																				RECH	1994-10-31	P					22.9								N				PR0398
0130196	01	3	2	SW1		0196	8.8	0	16.2	0																				RECH	1994-10-31	R		B		G	15.2								N				PR0398
0130197	01	3	2	SW2		0197	2.8	1.8	27.8	1.8																				RECH	1994-10-31	P					35.6								N				PR0398
0130198	01	3	2	SW2		0198	22.6	1.2	47.6	1.2																				RECH	1994-10-31	S					0	3.8							N				PR0398
0130199	01	3	2	SW2		0199	7.2	2.3	32.2	2.3																				RECH	1994-10-31	P					31								N				PR0398
0130200	01	3	2	SW2		0200	4.3	3.5	29.3	3.5																				RECH	1994-10-31	S					0	4.7							N				PR0398
0130201	01	3	2	SW2		0201	6	5.5	31	5.5																				RECH	1994-10-31	P					36.5								N				PR0398
0130202	01	3	2	SW2		0202	19.9	4.2	44.9	4.2																				RECH	1994-10-31	P					28.5				1	SW			N				PR0398
0130203	01	3	2	SW2		0203	21.4	9.4	46.4	9.4																				RECH	1994-10-31	S					0	1.4							N				PR0398
0130204	01	3	2	SW2		0204	16.5	11.3	41.5	11.3																				RECH	1994-10-31	S					0								N				PR0398
0130205	01	3	2	SW2		0205	17.9	18.3	42.9	18.3																				RECH	1994-10-31	R		B		G	13			3.3					N				PR0398
0130206	01	3	2	SW2		0206	19.1	19.8	44.1	19.8																				RECH	1994-10-31	S					0								N				PR0398
0130207	01	3	2	SW2		0207	2.8	22.9	27.8	22.9																				RECH	1994-10-31	S					0								N				PR0398
0130208	01	3	2	SW2		0208	8.8	23.7	33.8	23.7																				RECH	1994-10-31	P					36.6								N				PR0398
0130209	01	3	2	SW2		0209	20.5	26.8	45.5	26.8																				RECH	1994-10-31	R		B		G	14.9								N				PR0398
0130210	01	3	2	SW2	Y	0210	21.9	27.3	46.9	27.3																				RECH	1994-10-31	S					0	3.5							N				PR0398
0130211	01	3	2	SW2		0211	10.8	27.5	35.8	27.5																				RECH	1994-10-31	P					33.7				1.7	NE			N			NEC 180 DEGREES	PR0398
0130212	01	3	2	SW2	Y	0212	17.5	28	42.5	28																				RECH	1994-10-31	P					32.6								N				PR0398
0130213	01	3	2	SW2	Y	0213	16.9	30.4	41.9	30.4																				RECH	1994-10-31	S					0	2.5							N				PR0398
0130214	01	3	2	SW2	Y	0214	22.3	31.4	47.3	31.4																				RECH	1994-10-31	P					23.6								N				PR0398
0130215	01	3	2	SW2		0215	14.3	31.9	39.3	31.9																				RECH	1994-10-31	P					32.4								N				PR0398
0130216	01	3	2	SW2		0216	9.3	32.2	34.3	32.2																				RECH	1994-10-31	R		B		G	10.4			3.7					N				PR0398
0130217	01	3	2	SW2		0217	8.7	32.9	33.7	32.9																				RECH	1994-10-31	S					0	4.2							N				PR0398
0130218	01	3	2	SW2		0218	4.7	35.7	29.7	35.7																				RECH	1994-10-31	P					31.8								N				PR0398
0130219	01	3	2	SW2	Y	0219	17.3	36.7	42.3	36.7																				RECH	1994-10-31	S					0	1.4							N				PR0398
0130220	01	3	2	SW2		0220	8.8	40.1	33.8	40.1																				RECH	1994-10-31	P					19.1				3.1	SW			N				PR0398
0130221	01	3	2	SW2		0221	15.7	40.6	40.7	40.6																				RECH	1994-10-31	R		B		G	29.1								N				PR0398
0130222	01	3	2	SW2		0222	10.8	42.3	35.8	42.3																				RECH	1994-10-31	P					28.5								N				PR0398
0130223	01	3	2	SW2		0223	6.2	47.5	31.2	47.5																				RECH	1994-10-31	P	T				33.3				1.8	SW			N			SWC 0.5-1.8 COMPLETELY HOLLOWED--FIRE	PR0398
0130224	01	3	2	SW2		0224	12	47.4	37	47.4																				RECH	1994-10-31	P					30.3								N				PR0398
0130225	01	3	2	SW2		0225	14	49.8	39	49.8																				RECH	1994-10-31	R		B		B	28.5			1.9					N				PR0398
0130226	01	3	2	NW1		0226	0.9	2.7	24.1	52.7																				RECH	1994-10-31	P					26.8								N				PR0398
0130227	01	3	2	NW1		0227	12.2	2.6	12.8	52.6																				RECH	1994-10-31	R		B		G	9.1			1.4					N				PR0398
0130228	01	3	2	NW1		0228	19.6	4.7	5.4	54.7																				RECH	1994-10-31	R		B		G	5.8			1.5					N				PR0398
0130229	01	3	2	NW1		0229	0.1	7	24.9	57																				RECH	1994-10-31	S					0	1.5			0.2	W			N			SEC 0.8--REAL OLD, BENT OVER TO SE	PR0398
0130230	01	3	2	NW1		0230	1.3	14.8	23.7	64.8																				RECH	1994-10-31	S					0	2							N				PR0398
0130231	01	3	2	NW1		0231	10.9	14	14.1	64																				RECH	1994-10-31	P					25.8								N				PR0398
0130232	01	3	2	NW1		0232	17.4	13.9	7.6	63.9																				RECH	1994-10-31	P					35.7								N				PR0398
0130233	01	3	2	NW1		0233	3	17	22	67																				RECH	1994-10-31	R		B		G	10.5			1.7					N				PR0398
0130234	01	3	2	NW1		0234	22.3	18.5	2.7	68.5																				RECH	1994-10-31	R		B		G	6.5			2.1					N				PR0398
0130235	01	3	2	NW1		0235	3	20.9	22	70.9																				RECH	1994-10-31	P					36.7								N				PR0398
0130236	01	3	2	NW1		0236	6.8	27.1	18.2	77.1																				RECH	1994-10-31	P					26.7								N				PR0398
0130237	01	3	2	NW1		0237	18.4	30.9	6.6	80.9																				RECH	1994-10-31	P					22.6								N				PR0398
0130238	01	3	2	NW1		0238	22	32	3	82																				RECH	1994-10-31	S					0	1.5							N				PR0398
0130239	01	3	2	NW1		0239	15.5	29.3	9.5	79.3																				RECH	1994-10-31	R		Y		B	27.4	16.9		0.9	1.1	W			Y			WC 180 DEGREES--DBH TAKEN @ 1.9	PR0398
0130240	01	3	2	NW1		0240	5.9	30.5	19.1	80.5																				RECH	1994-10-31	R		Y		B	32.8	20		0.8	1.8	NE			Y			DBH TAKEN @ 2.3	PR0398
0130241	01	3	2	NW1		0241	17.4	33.9	7.6	83.9																				RECH	1994-10-31	R		B		G	12.4			2.2					N				PR0398
0130242	01	3	2	NW1		0242	22.2	39.7	2.8	89.7																				RECH	1994-10-31	P					38.3								N				PR0398
0130243	01	3	2	NW1		0243	20.5	44	4.5	94																				RECH	1994-10-31	P					37.6								N				PR0398
0130244	01	3	2	NW1		0244	18.2	47	6.8	97																				RECH	1994-10-31	P					35								N				PR0398
0130245	01	3	2	NW1		0245	3.4	47.6	21.6	97.6																				RECH	1994-10-31	R		B		G	15.4								N				PR0398
0130246	01	3	2	NW1		0246	1.2	44.2	23.8	94.2																				RECH	1994-10-31	R		B		B	31.1				1	NW			Y			MOST LIKELY H--NWC 180 DEGREES 1/2 THRU	PR0398
0130247	01	3	2	NW1		0247	5	43.6	20	93.6																				RECH	1994-10-31	P	T				19.8				0.6	S			N			SC 3/4 THRU 180 DEGREES--FIRE	PR0398
0130248	01	3	2	NW2		0248	0.3	3.8	25.3	53.8																				RECH	1994-10-31	P					34.7								N				PR0398
0130249	01	3	2	NW2	Y	0249	21.3	0.8	46.3	50.8																				RECH	1994-10-31	P					27.5								N				PR0398
0130250	01	3	2	NW2		0250	14	2.3	39	52.3																				RECH	1994-10-31	P					35.5								N				PR0398
0130251	01	3	2	NW2	Y	0251	20.4	3	45.4	53																				RECH	1994-10-31	P					31.4								N				PR0398
0130252	01	3	2	NW2		0252	6.9	8.5	31.9	58.5																				RECH	1994-10-31	P					28.3				0.7	S			N			SC 0.3-0.7	PR0398
0130253	01	3	2	NW2		0253	13.7	8.3	38.7	58.3																				RECH	1994-10-31	P					22.3								N				PR0398
0130254	01	3	2	NW2	Y	0254	15.8	9	40.8	59																				RECH	1994-10-31	S					0	3.9							N				PR0398
0130255	01	3	2	NW2		0255	20.5	9.7	45.5	59.7																				RECH	1994-10-31	R		B		G	14.9								N				PR0398
0130256	01	3	2	NW2		0256	22	12.7	47	62.7																				RECH	1994-10-31	R		B		G	22.7								N				PR0398
0130257	01	3	2	NW2	Y	0257	22.5	20.6	47.5	70.6																				RECH	1994-10-31	S					0								N				PR0398
0130258	01	3	2	NW2		0258	3.8	26.9	28.8	76.9																				RECH	1994-10-31	S					0	2.9							N				PR0398
0130259	01	3	2	NW2		0259	22	26.9	47	76.9																				RECH	1994-10-31	P					28.4				0.3	NE			N				PR0398
0130260	01	3	2	NW2		0260	10.4	28.9	35.4	78.9																				RECH	1994-10-31	R		Y		B	36.2	19.9		0	1.2	N			Y				PR0398
0130261	01	3	2	NW2		0261	3.1	35.3	28.1	85.3																				RECH	1994-10-31	S					0	3.2			0.3	NS			N				PR0398
0130262	01	3	2	NW2		0262	18	36	43	86																				RECH	1994-10-31	P					31.2								N				PR0398
0130263	01	3	2	NW2		0263	21	42.1	46	92.1																				RECH	1994-10-31	P					26.7				0.3	NW			N				PR0398
0130264	01	3	2	NW2		0264	1.7	44.5	26.7	94.5																				RECH	1994-10-31	S					0	3.4							N				PR0398
0130265	01	3	2	NW2		0265	1	38.5	26	88.5																				RECH	1994-10-31	R		B		G	5.9			2.8					N				PR0398
0130266	01	3	2	NW2		0266	7.2	49.1	32.2	99.1																				RECH	1994-10-31	P					22.9								N				PR0398
0130267	01	3	2	NW2		0267	13.3	36.9	38.3	86.9																																							PR0398
0130268	01	3	2	NE1		0268	1.7	23.8	73.3	73.8																																							PR0398
0130269	01	3	2	NE1		0269	0.4	15.8	74.6	65.8																				RECH	1994-10-31	P					26.7								N				PR0398
0130270	01	3	2	SW1		0270	1	42.6	24	42.6
[truncated: 189 more columns]

## Sheet: Veg Tree #
Unit 1										DATE:
Plot 1				Plot 2				Plot 3
Sec.	Tree#	Species		Sec.	Tree#	Species		Sec.	Tree#	Species
2	82	P		1	643	S		2	29	P
2	93	C		2	681	S		2	33	P
2	95	C		2	682	P		2	47	P
2	141	P		2	686	S		1	48	P
2	144	P		2	687	P		2	100	P
2	146	P		2	691	P		2	104	P
2	147	P		2	692	S		2	107	S
2	149	P		2	695	P		1	210	S
2	158	P		2	698	P		1	212	P
2	159	S		2	800	P		1	213	S
2	160	P		2	801	P		1	214	P
2	161	P		2	803	P		1	219	S
2	165	P		2	807	P		1	249	P
1	287	C		2	811	S		1	251	P
1	291	P		2	813	P		1	254	S
1	298	P		2	815	S		1	257	S
1	300	S		1	836	S
1	407	P		1	837	P
1	409	C		1	838	P
1	410	C		1	845	S
1	411	P		2	846	P
1	412	P		1	850	S
1	435	P		2	851	S
2	436	C		1	939	S
2	438	C		1	940	S
				1	943	P
				1	944	P
				1	950	S

## Sheet: VEGTREE PLOTS 4 AND 5
TREEKEY	UNIT	PLOT	TREAT	SECT	TREE#	FIELDX	FIELDY	ADJUSTX	ADJUSTY	t1_OBCOD	t1_OBDAT	t1_SP	t1_DEAD	t1_DOWN	t1_SPRT	t1_SNAG	t1_DBH	t1_TOTHT	t1_SPRHT	t1_REMHT	t1_CATHT	t1_CATDI	t1_CROWN	t1_LIGHT	t1_HURR	t1_CHAR	t1_SCORC	t1_NOTE	t2_OBCOD	t2_OBDAT	t2_SP	t2_DEAD	t2_DOWN	t2_SPRT	t2_SNAG	t2_DBH	t2_TOTHT	t2_SPRHT	t2_REMHT	t2_CATHT	t2_CATDI	t2_CROWN	t2_LIGHT	t2_HURR	t2_CHAR	t2_SCORC	t2_NOTE	t3_OBCOD	t3_OBDAT
0140962	01	4	2	2	0962	0.9	1.1	10.9	1.1																																							PR0398	1998-02-10
0140963	01	4	2	2	0963	9.8	0.8	19.8	0.8																																							PR0398	1998-02-10
0140964	01	4	2	1	0964	9.2	1.9	0.8	1.9																																							PR0398	1998-02-10
0140966	01	4	2	1	0966	2	6.9	8	6.9																																							PR0398	1998-02-10
0140967	01	4	2	1	0967	2.5	6.9	7.5	6.9																																							PR0398	1998-02-10
0140968	01	4	2	2	0968	9.3	8.1	19.3	8.1																																							PR0398	1998-02-10
0140969	01	4	2	1	0969	7.7	17	2.3	17																																							PR0398	1998-02-10
0140970	01	4	2	1	0970	9.3	20.6	0.7	20.6																																							PR0398	1998-02-10
0140971	01	4	2	2	0971	0.3	22.6	10.3	22.6																																							PR0398	1998-02-10
0140972	01	4	2	2	0972	4.6	21.7	14.6	21.7																																							PR0398	1998-02-10
0140973	01	4	2	2	0973	7.7	22.2	17.7	22.2																																							PR0398	1998-02-10
0140974	01	4	2	2	0974	8	23.3	18	23.3																																							PR0398	1998-02-10
0140975	01	4	2	1	0975	9.1	27.7	0.9	27.7																																							PR0398	1998-02-10
0140976	01	4	2	1	0976	4.6	31.5	5.4	31.5																																							PR0398	1998-02-10
0140977	01	4	2	1	0977	7.7	32.8	2.3	32.8																																							PR0398	1998-02-10
0140978	01	4	2	1	0978	9.4	34.6	0.6	34.6																																							PR0398	1998-02-10
0140979	01	4	2	1	0979	9.6	36.5	0.4	36.5																																							PR0398	1998-02-10
0140980	01	4	2	2	0980	1.3	37.4	11.3	37.4																																							PR0398	1998-02-10
0140981	01	4	2	2	0981	1.2	38.4	11.2	38.4																																							PR0398	1998-02-10
0140982	01	4	2	2	0982	4	42.3	14	42.3																																							PR0398	1998-02-10
0140983	01	4	2	2	0983	8.4	42.4	18.4	42.4																																							PR0398	1998-02-10
0140984	01	4	2	1	0984	8.9	43	1.1	43																																							PR0398	1998-02-10
0140985	01	4	2	1	0985	9.0	42.1	1.0	42.1																																							PR0398	1998-02-10
0150900	01	5	2	2	0900	9.9	22.5	19.9	22.5
0150901	01	5	2	2	0901	2.1	28.2	12.1	28.2
0150902	01	5	2	2	0902	9.1	21.0	19.1	21.0
0150903	01	5	2	2	0903	6.5	21.0	16.5	21.0
0150904	01	5	2	2	0904	5.3	21.7	15.3	21.7
0150905	01	5	2	2	0905	6.3	23.0	16.3	23.0
0150906	01	5	2	1	0906	6.3	30.4	3.7	30.4
0150907	01	5	2	2	0907	8.6	36.7	18.6	36.7
0150908	01	5	2	2	0908	9.2	35.4	19.2	35.4
0150909	01	5	2	2	0909	7.8	33.8	17.8	33.8
0150910	01	5	2	2	0910	9.1	30.4	19.1	30.4
0150911	01	5	2	2	0911	9.4	26.6	19.4	26.6
0150912	01	5	2	2	0912	7.8	27.8	17.8	27.8
0150913	01	5	2	2	0913	5.2	26.6	15.2	26.6
0150914	01	5	2	2	0914	5.3	26.5	15.3	26.5
0150915	01	5	2	2	0915	5.2	27.7	15.2	27.7
0150916	01	5	2	2	0916	4.3	28.2	14.3	28.2
0150917	01	5	2	2	0917	5.2	29.5	15.2	29.5
0150918	01	5	2	1	0918	0.6	32.3	9.4	32.3
0150919	01	5	2	1	0919	6.1	22.9	3.9	22.9
0150920	01	5	2	1	0920	6.8	23.7	3.2	23.7
0150921	01	5	2	1	0921	8.1	25.8	1.9	25.8
0150922	01	5	2	2	0922	4.0	18.7	14.0	18.7
0150923	01	5	2	2	0923	3.5	50	13.5	50																																							PR0398	1998-03-06
0150924	01	5	2	2	0924	9.8	49.7	19.8	49.7																																							PR0398	1998-03-06
0150925	01	5	2	2	0925	6.3	47.3	16.3	47.3																																							PR0398	1998-03-06
0150926	01	5	2	2	0926	9.2	47.7	19.2	47.7																																							PR0398	1998-03-06
0150927	01	5	2	2	0927	3	43.8	13	43.8																																							PR0398	1998-03-06
0150928	01	5	2	2	0928	1.2	43.2	11.2	43.2																																							PR0398	1998-03-06
0150929	01	5	2	2	0929	8	43.4	18	43.4																																							PR0398	1998-03-06
0150930	01	5	2	2	0930	8.4	42.5	18.4	42.5																																							PR0398	1998-03-06
0150931	01	5	2	2	0931	7.7	38.5	17.7	38.5																																							PR0398	1998-03-06
0150932	01	5	2	2	0932	6.3	35.3	16.3	35.3																																							PR0398	1998-03-06
0150933	01	5	2	2	0933	0.4	33.9	10.4	33.9																																							PR0398	1998-03-06
0150934	01	5	2	2	0934	4.9	32.2	14.9	32.2																																							PR0398	1998-03-06
0150935	01	5	2	2	0935	2.5	32.2	12.5	32.2																																							PR0398	1998-03-06
0150936	01	5	2	2	0936	5.2	29.3	15.2	29.3																																							PR0398	1998-03-06
0150937	01	5	2	2	0937	3.3	24.7	13.3	24.7																																							PR0398	1998-03-06
0150938	01	5	2	2	0938	3.4	23.6	13.4	23.6																																							PR0398	1998-03-06
0150939	01	5	2	2	0939	5.4	23.5	15.4	23.5																																							PR0398	1998-03-06
0150940	01	5	2	2	0940	6.8	23	16.8	23																																							PR0398	1998-03-06
0150941	01	5	2	2	0941	4.5	19.8	14.5	19.8																																							PR0398	1998-03-06
0150942	01	5	2	2	0942	3.6	17.1	13.6	17.1																																							PR0398	1998-03-06
0150943	01	5	2	2	0943	8	17.7	18	17.7																																							PR0398	1998-03-06
0150944	01	5	2	2	0944	5.3	16.9	15.3	16.9																																							PR0398	1998-03-06
0150945	01	5	2	2	0945	4.2	16	14.2	16																																							PR0398	1998-03-06
0150946	01	5	2	2	0946	1.8	14	11.8	14																																							PR0398	1998-03-06
0150947	01	5	2	2	0947	3.2	12.9	13.2	12.9																																							PR0398	1998-03-06
0150948	01	5	2	2	0948	1.4	8.7	11.4	8.7																																							PR0398	1998-03-06
0150949	01	5	2	2	0949	0.9	7.7	10.9	7.7																																							PR0398	1998-03-06
0150950	01	5	2	2	0950	2.3	7.5	12.3	7.5																																							PR0398	1998-03-06
0150951	01	5	2	2	0951	6	0.3	16	0.3																																							PR0398	1998-03-06
0150952	01	5	2	1	0952	3	0.4	7	0.4																																							PR0398	1998-03-06
0150953	01	5	2	1	0953	7.5	7.9	2.5	7.9																																							PR0398	1998-03-06
0150954	01	5	2	1	0954	1.4	9.7	8.6	9.7																																							PR0398	1998-03-06
0150955	01	5	2	1	0955	8.2	13.5	1.8	13.5																																							PR0398	1998-03-06
0150956	01	5	2	1	0956	6.5	15.1	3.5	15.1																																							PR0398	1998-03-06
0150957	01	5	2	1	0957	1.1	16.4	8.9	16.4																																							PR0398	1998-03-06
0150958	01	5	2	1	0958	1.5	18.1	8.5	18.1																																							PR0398	1998-03-06
0150959	01	5	2	1	0959	4.2	19.2	5.8	19.2																																							PR0398	1998-03-06
0150960	01	5	2	1	0960	8.3	18.6	1.7	18.6																																							PR0398	1998-03-06
0150961	01	5	2	1	0961	9.6	21.8	0.4	21.8																																							PR0398	1998-03-06
0150962	01	5	2	1	0962	0.7	24.2	9.3	24.2																																							PR0398	1998-03-06
0150963	01	5	2	1	0963	0.3	27.5	9.7	27.5																																							PR0398	1998-03-06
0150964	01	5	2	1	0964	3	28.7	7	28.7																																							PR0398	1998-03-06
0150965	01	5	2	1	0965	8.3	29.6	1.7	29.6																																							PR0398	1998-03-06
0150966	01	5	2	1	0966	3.9	34.6	6.1	34.6																																							PR0398	1998-03-06
0150967	01	5	2	1	0967	4	36	6	36																																							PR0398	1998-03-06
0150968	01	5	2	1	0968	7.5	38.1	2.5	38.1																																							PR0398	1998-03-06
0150969	01	5	2	1	0969	3.7	38.3	6.3	38.3																																							PR0398	1998-03-06
0150970	01	5	2	1	0970	7.2	40.6	2.8	40.6																																							PR0398	1998-03-06
0150971	01	5	2	1	0971	1.2	44.6	8.8	44.6																																							PR0398	1998-03-06
0150972	01	5	2	1	0972	5.5	44.6	4.5	44.6																																							PR0398	1998-03-06
0150973	01	5	2	1	0973	7.5	46.2	2.5	46.2																																							PR0398	1998-03-06
0150974	01	5	2	1	0974	9.9	49.5	0.1	49.5																																							PR0398	1998-03-06
0150975	01	5	2	1	0975	2.1	50	7.9	50																																							PR0398	1998-03-06
0150976	01	5	2	1	0976	1.9	47.4	8.1	47.4																																							PR0398	1998-03-06
[truncated: 188 more columns]
