# Supplementary material for: Repeated Tree Inventories of Pine Forests in South Florida's Big Cypress National Preserve
Source: Ecol Evol. 2024 Oct 23;14(10):e70437. doi: 10.1002/ece3.70437 (PMC11496903; doi:10.1002/ece3.70437)
Supplement: Supplementary file 1 — Appendix S1 [file ECE3-14-e70437-s001.zip › Unit 10.xls]

## Sheet: PLOTS 1,2,3
TREEKEY	UNIT	PLOT	TREAT	SECT	VEG	TREE#	FIELDX	FIELDY	ADJUSTX	ADJUSTY	t1_OBCOD	t1_OBDAT	t1_SP	t1_DEAD	t1_DOWN	t1_SPRT	t1_SNAG	t1_DBH	t1_TOTHT	t1_SPRHT	t1_REMHT	t1_CATHT	t1_CATDI	t1_CROWN	t1_LIGHT	t1_HURR	t1_CHAR	t1_SCORC	t1_NOTE	t2_OBCOD	t2_OBDAT	t2_SP	t2_DEAD	t2_DOWN	t2_SPRT	t2_SNAG	t2_DBH	t2_TOTHT	t2_SPRHT	t2_REMHT	t2_CATHT	t2_CATDI	t2_CROWN	t2_LIGHT	t2_HURR	t2_CHAR	t2_SCORC	t2_NOTE	t3_OBCOD
1010274	10	1	5	SW1		0274	4.6	25.9	21.4	25.9																																							PR0796
1010275	10	1	5	NW2		0275	11.3	43.5	13.7	93.5																																							PR0796
1010276	10	1	5	SE1		0276	1.9	2.2	73.1	2.2	ORIG	1993-05-03	R		B		G	13.9								N			1 MELALUCA TREATED SE2-KEN'S PLOT DUE N-GINA'S PLOT ON N EDGE	RECH	1995-04-17	R		B		G	13.9								N			1 MELALUCA TREATED SE2-KEN'S PLOT DUE N-GINA'S PLOT ON N EDGE	PR0796
1010277	10	1	5	SE1		0277	24.9	4.1	50.1	4.1	ORIG	1993-05-03	P					5.2	4.5							N			PLOT TAGGED W--NO TRAILS THRU IT	RECH	1995-04-17	P					5.2	5.3							N			PLOT TAGGED W--NO TRAILS THRU IT	PR0796
1010278	10	1	5	SE1		0278	22.9	5.8	52.1	5.8	ORIG	1993-05-03	P					5	3.8							N				RECH	1995-04-17	P					5	4.5							N				PR0796
1010279	10	1	5	SE1		0279	17.2	5.9	57.8	5.9	ORIG	1993-05-03	R		B		G	16.2								N				RECH	1995-04-17	R		B		G	16.2								N				PR0796
1010280	10	1	5	SE1		0280	7.7	6.2	67.3	6.2	ORIG	1993-05-03	P					33.1				0.8	NW			N				RECH	1995-04-17	P					33.1				0.8	NW			N			1/2	PR0796
1010281	10	1	5	SE1		0281	5.8	4.9	69.2	4.9	ORIG	1993-05-03	S					0	1.6							N				RECH	1995-04-17	S					0	1.5							N				PR0796
1010282	10	1	5	SE1		0282	1.9	11.5	73.1	11.5	ORIG	1993-05-03	R		B		G	10.8			4.7					N				RECH	1995-04-17	R		B		G	10.8			4.7					N				PR0796
1010283	10	1	5	SE1		0283	3	11.4	72	11.4	ORIG	1993-05-03	R		B		G	21.7								N				RECH	1995-04-17	R		B		G	21.7								N				PR0796
1010284	10	1	5	SE1		0284	4.4	13	70.6	13	ORIG	1993-05-03	S					0	1.9							N				RECH	1995-04-17	S					0	2							N				PR0796
1010285	10	1	5	SE1		0285	2.8	13.9	72.2	13.9	ORIG	1993-05-03	P					6.9								N				RECH	1995-04-17	P					6.9								N				PR0796
1010286	10	1	5	SE1		0286	3.6	16.6	71.4	16.6	ORIG	1993-05-03	P					5	4.5							N				RECH	1995-04-17	P	T				5	4.7							N			FIRE	PR0796
1010287	10	1	5	SE1		0287	5.1	16	69.9	16	ORIG	1993-05-03	R		B		G	18.7								N				RECH	1995-04-17	R		Y		G	18.7			1					N				PR0796
1010288	10	1	5	SE1		0288	6.4	16.2	68.6	16.2	ORIG	1993-05-03	P					5.5	4.6							N				RECH	1995-04-17	P					5.5	5.4					1		N				PR0796
1010289	10	1	5	SE1		0289	7.8	15.6	67.2	15.6	ORIG	1993-05-03	P					6.6								N				RECH	1995-04-17	P					6.6						1		N				PR0796
1010290	10	1	5	SE1		0290	11	15.8	64	15.8	ORIG	1993-05-03	P					6.1								N				RECH	1995-04-17	P					6.1						1		N				PR0796
1010291	10	1	5	SE1		0291	24.8	15	50.2	15	ORIG	1993-05-03	P					6.3	4.7			0.8	SW			N			SWC ROTTING	RECH	1995-04-17	P					6.3				0.8	SW			N			SWC ROTTING	PR0796
1010292	10	1	5	SE1		0292	18.2	12.2	56.8	12.2	ORIG	1993-05-03	P					7.4	5.3							N				RECH	1995-04-17	P					7.4								N				PR0796
1010293	10	1	5	SE1		0293	8.9	9.5	66.1	9.5	ORIG	1993-05-03	P					23.5								N				RECH	1995-04-17	P					23.5								N				PR0796
1010294	10	1	5	SE1		0294	15.5	9.2	59.5	9.2	ORIG	1993-05-03	R		B		G	11.8								N				RECH	1995-04-17	R		B		G	11.8								N				PR0796
1010295	10	1	5	SE1		0295	19	9.1	56	9.1	ORIG	1993-05-03	S					0	1.4							N				RECH	1995-04-17	S					0	1.5							N				PR0796
1010296	10	1	5	SE1		0296	4.9	21	70.1	21	ORIG	1993-05-03	P					5.8	4.7							N				RECH	1995-04-17	P	T				6	5							N			FIRE	PR0796
1010297	10	1	5	SE1		0297	5.9	19.4	69.1	19.4	ORIG	1993-05-03	P					5.1	4.6							N				RECH	1995-04-17	P	T				5.1	4.6							N			FIRE	PR0796
1010298	10	1	5	SE1		0298	8.4	21.3	66.6	21.3	ORIG	1993-05-03	P					8.5								N				RECH	1995-04-17	P					8.5						1		N				PR0796
1010299	10	1	5	SE1		0299	0.6	20.6	74.4	20.6	ORIG	1993-05-03	S					0	1.5							N			LEANING NW	RECH	1995-04-17	S					0	1.4							N			LEANING NW	PR0796
1010300	10	1	5	SE1		0300	13.7	20	61.3	20	ORIG	1993-05-03	P					7.5								N				RECH	1995-04-17	P					7.5								N				PR0796
1010301	10	1	5	SE1		0301	25	20	50	20	ORIG	1993-05-03	P					37.9				3.6	NE			N			NEC 1.2-3.6	RECH	1995-04-17	P					37.9				3.6	NE			N			NEC 1.2-3.6,180,1/2	PR0796
1010302	10	1	5	SE1		0302	4.2	23.1	70.8	23.1	ORIG	1993-05-03	S					0	2.8							N				RECH	1995-04-17	S					0	2.8							N				PR0796
1010303	10	1	5	SE1		0303	9.7	23.3	65.3	23.3	ORIG	1993-05-03	P					6	5.4							N				RECH	1995-04-17	P	T				5.1	5.4							N			FIRE	PR0796
1010304	10	1	5	SE1		0304	6.7	24.4	68.3	24.4	ORIG	1993-05-03	P					5.6								N				RECH	1995-04-17	P	T				5.4	5.4							N			FIRE	PR0796
1010305	10	1	5	SE1		0305	8.1	24.8	66.9	24.8	ORIG	1993-05-03	P					16.4								N				RECH	1995-04-17	P					16.4								N				PR0796
1010306	10	1	5	SE1		0306	5.3	25.9	69.7	25.9	ORIG	1993-05-03	P					7								N				RECH	1995-04-17	P					7						3		N				PR0796
1010307	10	1	5	SE1		0307	4.2	26.6	70.8	26.6	ORIG	1993-05-03	P					5.5	5.2							N				RECH	1995-04-17	P	T				5.5								N			FIRE	PR0796
1010308	10	1	5	SE1		0308	0.9	26.1	74.1	26.1	ORIG	1993-05-03	P					13.9								N				RECH	1995-04-17	P					13.9						1		N				PR0796
1010309	10	1	5	SE1		0309	1.3	26.9	73.7	26.9	ORIG	1993-05-03	P					18								N				RECH	1995-04-17	P					18								N				PR0796
1010310	10	1	5	SE1	Y	0310	15.5	27.2	59.5	27.2	ORIG	1993-05-03	P					32.1								N				RECH	1995-04-17	P					32.1								N				PR0796
1010311	10	1	5	SE1		0311	8.6	30.5	66.4	30.5	ORIG	1993-05-03	P					6.5	5.3							N				RECH	1995-04-17	P	T				6.5								N			FIRE	PR0796
1010312	10	1	5	SE1		0312	11.9	32.8	63.1	32.8	ORIG	1993-05-03	R		B		G	9.9			2					N				RECH	1995-04-17	R		B		G	9.9			2					N				PR0796
1010313	10	1	5	SE1		0313	1.8	33.9	73.2	33.9	ORIG	1993-05-03	S					0	5			3.5	SW			N				RECH	1995-04-17	S					0	5.2			3.5	SW			N			CAT ROTTED 1/2	PR0796
1010314	10	1	5	SE1		0314	4.3	37.6	70.7	37.6	ORIG	1993-05-03	P					19.4								N				RECH	1995-04-17	P					19.4						1		N				PR0796
1010315	10	1	5	SE1	Y	0315	16.7	43.8	58.3	43.8	ORIG	1993-05-03	P					20.2								N				RECH	1995-04-17	P					20.2						2		N				PR0796
1010316	10	1	5	SE1	Y	0316	24.3	44.4	50.7	44.4	ORIG	1993-05-03	P					17.4								N				RECH	1995-04-17	P					17.4						2		N				PR0796
1010317	10	1	5	SE1		0317	10.4	46.9	64.6	46.9	ORIG	1993-05-03	R		B		G	11.2			4.6					N				RECH	1995-04-17	R		B		G	11.2			4.6					N				PR0796
1010318	10	1	5	SE1	Y	0318	17.8	48.5	57.2	48.5	ORIG	1993-05-03	P					18.7								N				RECH	1995-04-17	P					18.7						1		N				PR0796
1010319	10	1	5	SE2		0319	0.2	0.8	75.2	0.8	ORIG	1993-05-03	R		B		G	6.3			1.5					N				RECH	1995-04-17	R		B		G	6.3			1.5					N				PR0796
1010320	10	1	5	SE2		0320	9.8	1.2	84.8	1.2	ORIG	1993-05-03	P					5.2	4.4							N				RECH	1995-04-17	P					5.2								N				PR0796
1010321	10	1	5	SE2		0321	7.7	8	82.7	8	ORIG	1993-05-03	C					11								N				RECH	1995-04-17	C					11								N				PR0796
1010322	10	1	5	SE2		0322	19.3	7.3	94.3	7.3	ORIG	1993-05-03	P					29.5								N				RECH	1995-04-17	P					29.5						2		N				PR0796
1010323	10	1	5	SE2		0323	13.2	9	88.2	9	ORIG	1993-05-03	P					5.5	4.7							N				RECH	1995-04-17	P					5.5						1		N				PR0796
1010324	10	1	5	SE2		0324	9.6	11.4	84.6	11.4	ORIG	1993-05-03	P					6.8								N				RECH	1995-04-17	P					6.8						2		N				PR0796
1010325	10	1	5	SE2		0325	11.9	11.9	86.9	11.9	ORIG	1993-05-03	S					0	3.3			0.5	SE			N				RECH	1995-04-17	S					0	3.6			0.5	SE			N				PR0796
1010326	10	1	5	SE2		0326	12.7	11.9	87.7	11.9	ORIG	1993-05-03	R		B		G	20.9								N				RECH	1995-04-17	R		B		G	20.9								N				PR0796
1010327	10	1	5	SE2		0327	2.5	12.1	77.5	12.1	ORIG	1993-05-03	P					6.6	4.2							N				RECH	1995-04-17	P					6.6	4.9					2		N				PR0796
1010328	10	1	5	SE2		0328	7.6	13.5	82.6	13.5	ORIG	1993-05-03	P					7.1								N				RECH	1995-04-17	P					7.1						3		N				PR0796
1010329	10	1	5	SE2		0329	6.4	12.8	81.4	12.8	ORIG	1993-05-03	P					5.4	4							N				RECH	1995-04-17	P					5.4	4.7					2		N				PR0796
1010330	10	1	5	SE2		0330	8.8	14.8	83.8	14.8	ORIG	1993-05-03	P					5.7								N				RECH	1995-04-17	P					5.7						3		N				PR0796
1010331	10	1	5	SE2		0331	9	15.1	84	15.1	ORIG	1993-05-03	P					5.2								N				RECH	1995-04-17	P					5.2						2		N				PR0796
1010332	10	1	5	SE2		0332	0.9	18.1	75.9	18.1	ORIG	1993-05-03	P	T	U			25.8			20	0.5	W			Y			EC 0.3--UPROOTED LYING SW	RECH	1995-04-17	P	T	U			25.8	20		0	0.5	W			Y			EC 0.3	PR0796
1010333	10	1	5	SE2		0333	2.2	19.4	77.2	19.4	ORIG	1993-05-03	P					14.6								N				RECH	1995-04-17	P					14.6						1		N				PR0796
1010334	10	1	5	SE2		0334	5.4	19.2	80.4	19.2	ORIG	1993-05-03	P					5.5	4.5							N				RECH	1995-04-17	P					5.5	5.1					2		N				PR0796
1010335	10	1	5	SE2		0335	7.1	18.7	82.1	18.7	ORIG	1993-05-03	P					8.3								N				RECH	1995-04-17	P					8.3						1		N				PR0796
1010336	10	1	5	SE2		0336	7.1	20.4	82.1	20.4	ORIG	1993-05-03	P					5.3	3.8							N				RECH	1995-04-17	P	T				5.3	4.1							N			FIRE	PR0796
1010337	10	1	5	SE2		0337	15.5	20.1	90.5	20.1	ORIG	1993-05-03	P					39.5								N				RECH	1995-04-17	P					39.5								N				PR0796
1010338	10	1	5	SE2		0338	4.5	23.6	79.5	23.6	ORIG	1993-05-03	P					7.7								N				RECH	1995-04-17	P					7.7						2		N				PR0796
1010339	10	1	5	SE2		0339	1.1	25.7	76.1	25.7	ORIG	1993-05-03	P					5.9	3.8							N				RECH	1995-04-17	P					5.9	4.2					3		N				PR0796
1010340	10	1	5	SE2		0340	2.4	27.7	77.4	27.7	ORIG	1993-05-03	P					6.3								N				RECH	1995-04-17	P					6.3						3		N				PR0796
1010341	10	1	5	SE2		0341	24.6	25.2	99.6	25.2	ORIG	1993-05-03	R		B		G	19.5								N				RECH	1995-04-17	R		B		G	19.5								N				PR0796
1010342	10	1	5	SE2		0342	12	26.8	87	26.8	ORIG	1993-05-03	P					5.9								N				RECH	1995-04-17	P	T				5.6								N			FIRE	PR0796
1010343	10	1	5	SE2		0343	17.8	29.5	92.8	29.5	ORIG	1993-05-03	P					5.6	4.9							N				RECH	1995-04-17	P	T				5.9	5							N			FIRE	PR0796
1010344	10	1	5	SE2		0344	18	29.3	93	29.3	ORIG	1993-05-03	P					5	4.1							N				RECH	1995-04-17	P	T				4.9	4.4							N			FIRE	PR0796
1010345	10	1	5	SE2		0345	24.1	31.4	99.1	31.4	ORIG	1993-05-03	P					6.5								N				RECH	1995-04-17	P	T				6.7								N			FIRE	PR0796
1010346	10	1	5	SE2		0346	2.2	31.5	77.2	31.5	ORIG	1993-05-03	P					11.1								N				RECH	1995-04-17	P					11.1						2		N				PR0796
1010347	10	1	5	SE2		0347	6.7	32.1	81.7	32.1	ORIG	1993-05-03	P					17.9								N				RECH	1995-04-17	P					17.9						1		N				PR0796
1010348	10	1	5	SE2		0348	4.7	33.6	79.7	33.6	ORIG	1993-05-03	P					19.4								N				RECH	1995-04-17	P					19.4						1		N				PR0796
1010349	10	1	5	SE2		0349	5.4	33.9	80.4	33.9	ORIG	1993-05-03	P					15.2								N				RECH	1995-04-17	P					15.2						2		N				PR0796
1010350	10	1	5	SE2		0350	16.6	34.4	91.6	34.4	ORIG	1993-05-03	P					5.6	4.2							N				RECH	1995-04-17	P	T				5.4	4.5							N			FIRE	PR0796
1010351	10	1	5	SE2		0351	7	35.2	82	35.2	ORIG	1993-05-03	R		B		G	8.2			2.1					N				RECH	1995-04-17	R		B		G	8.2			2.1					N				PR0796
1010352	10	1	5	SE2		0352	6	35.2	81	35.2	ORIG	1993-05-03	P					14.4								N				RECH	1995-04-17	P					14.4						2		N				PR0796
1010353	10	1	5	SE2		0353	1.3	36.6	76.3	36.6	ORIG	1993-05-03	P					16.7								N				RECH	1995-04-17	P					16.7						1		N				PR0796
1010354	10	1	5	SE2		0354	10.5	37.2	85.5	37.2	ORIG	1993-05-03	P					8.2								N				RECH	1995-04-17	P					8.2						2		N				PR0796
1010355	10	1	5	SE2		0355	14.3	37.2	89.3	37.2	ORIG	1993-05-03	P					8.5								N				RECH	1995-04-17	P	T				8.4								N			FIRE	PR0796
1010356	10	1	5	SE2		0356	13.4	38.8	88.4	38.8	ORIG	1993-05-03	P					6								N				RECH	1995-04-17	P					6						2		N				PR0796
1010357	10	1	5	SE2		0357	11.5	39.7	86.5	39.7	ORIG	1993-05-03	R		B		G	10.8			2.2					N				RECH	1995-04-17	R		B		G	10.8			2.2					N				PR0796
1010358	10	1	5	SE2		0358	9.1	41.4	84.1	41.4	ORIG	1993-05-03	P					5	4.6							N				RECH	1995-04-17	P	T				5	4.7							N			FIRE	PR0796
1010359	10	1	5	SE2		0359	20.5	39.6	95.5	39.6	ORIG	1993-05-03	S					0	2.5							N				RECH	1995-04-17	S					0	2.5							N				PR0796
1010360	10	1	5	SE2		0360	17.5	41.2	92.5	41.2	ORIG	1993-05-03	P					7.2								N				RECH	1995-04-17	P	T				7.6								N			FIRE	PR0796
1010361	10	1	5	SE2		0361	17.1	43.1	92.1	43.1	ORIG	1993-05-03	R		B		G	19.3								N				RECH	1995-04-17	R		B		G	19.3								N				PR0796
1010362	10	1	5	SE2		0362	3.2	43.7	78.2	43.7	ORIG	1993-05-03	S	T	U			0	7.5							Y			UPROOTED LYING W -- DYING	RECH	1995-04-17	R		U			0	7.5		0					Y				PR0796
1010363	10	1	5	SE2		0363	4.9	45.6	79.9	45.6	ORIG	1993-05-03	R		B		G	17								N				RECH	1995-04-17	R		B		G	17								N				PR0796
1010364	10	1	5	SE2		0364	16.5	49.3	91.5	49.3	ORIG	1993-05-03	P					37.3								N				RECH	1995-04-17	P					37.3						1		N				PR0796
1010365	10	1	5	SE2		0365	1.2	49.2	76.2	49.2	ORIG	1993-05-03	S					0	3.2							N				RECH	1995-04-17	S					0	3.6							N				PR0796
1010366	10	1	5	NE1	Y	0366	16.2	4.1	58.8	54.1	ORIG	1993-05-03	P					7.2								N				RECH	1995-04-17	P					7.2								N				PR0796
1010367	10	1	5	NE1		0367	12.5	5.8	62.5	55.8	ORIG	1993-05-03	P					8								N				RECH	1995-04-17	P					8								N				PR0796
1010368	10	1	5	NE1	Y	0368	24.6	7.2	50.4	57.2	ORIG	1993-05-03	P					15								N				RECH	1995-04-17	P					15								N				PR0796
1010369	10	1	5	NE1	Y	0369	23.3	12.8	51.7	62.8	ORIG	1993-05-03	S					0	1.4							N				RECH	1995-04-17	S					0	1.6							N				PR0796
1010370	10	1	5	NE1	Y	0370	14.8	15.4	60.2	65.4	ORIG	1993-05-03	P					33.4								N				RECH	1995-04-17	P					33.4								N				PR0796
1010371	10	1	5	NE1		0371	6.6	18.2	68.4	68.2	ORIG	1993-05-03	R		B		B	13.1			4.5					N			BROKEN NE	RECH	1995-04-17	R		Y		B	13.1			0.4					N				PR0796
1010372	10	1	5	NE1	Y	0372	21.2	23.3	53.8	73.3	ORIG	1993-05-03	S					0	2.5							N				RECH	1995-04-17	S					0	2.5							N				PR0796
1010373	10	1	5	NE1		0373	16.4	29.4	58.6	79.4	ORIG	1993-05-03	P					33.8								N				RECH	1995-04-17	P					33.8				1.4	N			N			180	PR0796
1010374	10	1	5	NE1		0374	11.2	34.4	63.8	84.4	ORIG	1993-05-03	P					42								N				RECH	1995-04-17	P					42								N				PR0796
1010375	10	1	5	NE1		0375	23.2	37.2	51.8	87.2	ORIG	1993-05-03	S					0	2.3							N				RECH	1995-04-17	S					0	2.2							N				PR0796
1010376	10	1	5	NE1		0376	16.4	39.4	58.6	89.4	ORIG	1993-05-03	R		B		G	8.3			3.1					N				RECH	1995-04-17	R		B		G	8.3			3.1					N				PR0796
1010377	10	1	5	NE1		0377	0.2	43.2	74.8	93.2	ORIG	1993-05-03	P					24.3								N				RECH	1995-04-17	P					24.3						2		N				PR0796
1010378	10	1	5	NE1		0378	16.4	47.5	58.6	97.5	ORIG	1993-05-03	P					13.9								N				RECH	1995-04-17	P					13.9						2		N				PR0796
1010379	10	1	5	NE1		0379	18.1	48.1	56.9	98.1	ORIG	1993-05-03	R		B		G	12.4			3.5					N				RECH	1995-04-17	R		B		G	12.4			3.5					N				PR0796
1010380	10	1	5	NE2		0380	2.2	3.8	77.2	53.8	ORIG	1993-05-03	R		B		B	24.3			1.6					N			BROKEN SE	RECH	1995-04-17	R		Y		B	24.3			1.3					N				PR0796
1010381	10	1	5	NE2		0381	3.1	0.7	78.1	50.7	ORIG	1993-05-03	P	T				37.4								N			STANDING	RECH	1995-04-17	R		B		B	34.8								N				PR0796
1010382	10	1	5	NE2		0382	7.3	6.3	82.3	56.3	ORIG	1993-05-03	S					0	2.8							N				RECH	1995-04-17	S					0	2.8							N				PR0796
1010383	10	1	5	NE2		0383	0.3	13	75.3	63	ORIG	1993-05-03	S					0	1.4							N				RECH	1995-04-17	S					0	1.4			0.2	NS			N				PR0796
1010384	10	1	5	NE2		0384	0.4	17.2	75.4	67.2	ORIG	1993-05-03	P	T				16.3								N			STANDING	RECH	1995-04-17	R		Y		B	16.3			0.5					N				PR0796
1010385	10	1	5	NE2		0385	4.1	19.7	79.1	69.7	ORIG	1993-05-03	S					0								N				RECH	1995-04-17	S					0								N			SICKLY	PR0796
1010386	10	1	5	NE2		0386	17.1	19.2	92.1	69.2	ORIG	1993-05-03	P					6.8	4.8							N				RECH	1995-04-17	P	T				5.9	5							N			FIRE	PR0796
1010387	10	1	5	NE2		0387	20.9	19.9	95.9	69.9	ORIG	1993-05-03	P					6.5								N				RECH	1995-04-17	P	T				6.4								N			FIRE	PR0796
1010388	10	1	5	NE2		0388	10.4	20.8	85.4	70.8	ORIG	1993-05-03	P					18.5								N				RECH	1995-04-17	P					18.5						1		N				PR0796
1010389	10	1	5	NE2		0389	7.3	22.4	82.3	72.4	ORIG	1993-05-03	P					27.8								N				RECH	1995-04-17	P					27.8								N				PR0796
1010390	10	1	5	NE2		0390	4.8	23.6	79.8	73.6	ORIG	1993-05-03	R		B		G	26.8			2.7					N				RECH	1995-04-17	R		B		G	26.8			2.7					N				PR0796
1010391	10	1	5	NE2		0391	11.1	30.9	86.1	80.9	ORIG	1993-05-03	R		B		G	22.6			4					N				RECH	1995-04-17	R				G	22.6			4					N				PR0796
1010392	10	1	5	NE2		0392	16	33.1	91	83.1	ORIG	1993-05-03	P					33.2								N				RECH	1995-04-17	P					33.2						2		N				PR0796
1010393	10	1	5	NE2		0393	10	39.5	85	89.5	ORIG	1993-05-03	R		B		G	12.4			5.1					N				RECH	1995-04-17	R		B		G	12.4			5.1					N				PR0796
1010394	10	1	5	NE2		0394	5.5	45.9	80.5	95.9	ORIG	1993-05-03	P					25.3								N				RECH	1995-04-17	P					25.3						1		N				PR0796
1010395	10	1	5	SW1		0395	2.2	4	22.8	4	ORIG	1993-05-03	S					0								N				RECH	1995-04-17	S					0								N				PR0796
1010396	10	1	5	SW1		0396	13.8	2.9	11.2	2.9	ORIG	1993-05-03	S					0								N				RECH	1995-04-17	S					0								N				PR0796
1010397	10	1	5	SW1		0397	23.3	3.5	1.7	3.5	ORIG	1993-05-03	P					34.1								N				RECH	1995-04-17	P					34.1				0.2	W			N				PR0796
1010398	10	1	5	SW1		0398	24	4.7	1	4.7	ORIG	1993-05-03	S					0	1.8							N				RECH	1995-04-17	S					0	1.9							N				PR0796
1010399	10	1	5	SW1		0399	23.1	5.9	1.9	5.9	ORIG	1993-05-03	P					34.6								N				RECH	1995-04-17	P					34.6								N				PR0796
1010400	10	1	5	SW1		0400	9	5.6	16	5.6	ORIG	1993-05-03	P					32.2								N				RECH	1995-04-17	P					32.2								N				PR0796
1010401	10	1	5	SW1		0401	11.5	7.5	13.5	7.5	ORIG	1993-05-03	R		B		G	18.7			5.3					N				RECH	1995-04-17	R		B		G	18.7			5.3					N				PR0796
1010402	10	1	5	SW1		0402	5.2	7.6	19.8	7.6	ORIG	1993-05-03	P					32.1								N				RECH	1995-04-17	P					32.1								N				PR0796
1010403	10	1	5	SW1		0403	17.4	15.2	7.6	15.2	ORIG	1993-05-03	R		B		G	5.8			2.4					N				RECH	1995-04-17	R		Y		G	5.8			0					N				PR0796
1010404	10	1	5	SW1		0404	17.3	20.3	7.7	20.3	ORIG	1993-05-03	P					14.7								N				RECH	1995-04-17	P					14.7								N				PR0796
1010405	10	1	5	SW1		0405	17.5	21.4	7.5	21.4	ORIG	1993-05-03	P					7.5								N				RECH	1995-04-17	P					7.5						2		N				PR0796
1010406	10	1	5	SW1		0406	2.4	27.5	22.6	27.5	ORIG	1993-05-03	S					0	1.4							N				RECH	1995-04-17	S					0	1.4							N				PR0796
1010407	10	1	5	SW1		0407	3	28.1	22	28.1	ORIG	1993-05-03	P					35.1								N				RECH	1995-04-17	P					35.1								N				PR0796
1010408	10	1	5	SW1		0408	2.9	27.4	22.1	27.4	ORIG	1993-05-03	R		B		G	13.1			4.3					N				RECH	1995-04-17	R		Y		G	13.1			0					N				PR0796
1010409	10	1	5	SW1		0409	22.2	27.1	2.8	27.1	ORIG	1993-05-03	P					10.8								N				RECH	1995-04-17	P					10.8								N				PR0796
1010410	10	1	5	SW1		0410	6.5	37	18.5	37	ORIG	1993-05-03	P					13.2								N				RECH	1995-04-17	P					13.2								N				PR0796
1010411	10	1	5	SW1		0411	10.7	38	14.3	38	ORIG	1993-05-03	R		B		B	11.3								N				RECH	1995-04-17	R		Y		B	11.3			0					N				PR0796
1010412	10	1	5	SW1		0412	16.2	39.9	8.8	39.9	ORIG	1993-05-03	P					32.1								N				RECH	1995-04-17	P					32.1								N				PR0796
1010413	10	1	5	SW1		0413	3.5	43.5	21.5	43.5	ORIG	1993-05-03	S					0	1.9							N				RECH	1995-04-17	S					0	1.9							N				PR0796
1010414	10	1	5	SW1		0414	19.6	41.9	5.4	41.9	ORIG	1993-05-03	R		B		G	11.3			1.7					N				RECH	1995-04-17	R		B		G	11.3			1.7					N				PR0796
1010415	10	1	5	SW1		0415	24.8	45.4	0.2	45.4	ORIG	1993-05-03	P	T	B			28.3			6.3					Y				RECH	1995-04-17	R		B		B	28.3			6.3					Y				PR0796
1010416	10	1	5	SW2		0416	2.4	0.7	27.4	0.7	ORIG	1993-05-03	P					40.1				1.2	N			N				RECH	1995-04-17	P					40.1				1.4	N	1		N			180, 1/2	PR0796
1010417	10	1	5	SW2		0417	22.2	0.3	47.2	0.3	ORIG	1993-05-03	R		B		B	23			3.4					N			BROKEN	RECH	1995-04-17	R		B		G	23			3.4					N				PR0796
1010418	10	1	5	SW2		0418	24.2	1.5	49.2	1.5	ORIG	1993-05-03	P					5.2	4.3							N				RECH	1995-04-17	P					5.2	4.9							N				PR0796
1010419	10	1	5	SW2		0419	10.4	2.9	35.4	2.9	ORIG	1993-05-03	P					27.7								N				RECH	1995-04-17	P					27.7								N				PR0796
1010420	10	1	5	SW2		0420	23	5.2	48	5.2	ORIG	1993-05-03	P					5.6	4.5							N				RECH	1995-04-17	P					5.6	5.3							N				PR0796
1010421	10	1	5	SW2		0421	16.6	6.8	41.6	6.8	ORIG	1993-05-03	S					0	2							N				RECH	1995-04-17	S					0	2							N				PR0796
1010422	10	1	5	SW2		0422	16.3	7.8	41.3	7.8	ORIG	1993-05-03	P					31.5								N				RECH	1995-04-17	P					31.5								N				PR0796
1010423	10	1	5	SW2		0423	19.1	7.4	44.1	7.4	ORIG	1993-05-03	S					0	1.6							N				RECH	1995-04-17	S					0	1.8							N				PR0796
1010424	10	1	5	SW2		0424	19.8	6.9	44.8	6.9	ORIG	1993-05-03	S					0	2.1							N				RECH	1995-04-17	S					0	2.2							N				PR0796
1010425	10	1	5	SW2		0425	21.3	8.2	46.3	8.2	ORIG	1993-05-03	P					30.5								N				RECH	1995-04-17	P					30.5								N				PR0796
1010426	10	1	5	SW2		0426	21.4	10.5	46.4	10.5	ORIG	1993-05-03	R		B		G	6.6			4.5					N				RECH	1995-04-17	R		B		G	6.6			4.5					N				PR0796
1010427	10	1	5	SW2		0427	17.4	11.1	42.4	11.1	ORIG	1993-05-03	R				G	17.7								N				RECH	1995-04-17	R		B		G	17.7								N				PR0796
1010428	10	1	5	SW2		0428	14.3	11.8	39.3	11.8	ORIG	1993-05-03	P					8.2								N				RECH	1995-04-17	P					8.2								N				PR0796
1010429	10	1	5	SW2		0429	8.8	12.1	33.8	12.1	ORIG	1993-05-03	S					0								N				RECH	1995-04-17	S					0								N				PR0796
1010430	10	1	5	SW2		0430	7.2	12.8	32.2	12.8	ORIG	1993-05-03	R		B		G	10.7			3.6					N				RECH	1995-04-17	R		B		G	10.7			3.6					N				PR0796
1010431	10	1	5	SW2		0431	24.3	12.4	49.3	12.4	ORIG	1993-05-03	P					5.8	4.8							N				RECH	1995-04-17	P					5.8								N				PR0796
1010432	10	1	5	SW2		0432	23.7	13.3	48.7	13.3	ORIG	1993-05-03	P					5.2	4.8							N				RECH	1995-04-17	P					5.2								N				PR0796
1010433	10	1	5	SW2		0433	19.1	14.9	44.1	14.9	ORIG	1993-05-03	P					13.2								N				RECH	1995-04-17	P					13.2								N				PR0796
1010434	10	1	5	SW2		0434	1.2	15.1	26.2	15.1	ORIG	1993-05-03	P					24.2								N				RECH	1995-04-17	P					24.2								N				PR0796
1010435	10	1	5	SW2		0435	0.5	16.2	25.5	16.2	ORIG	1993-05-03	P					29.9								N				RECH	1995-04-17	P					29.9								N				PR0796
1010436	10	1	5	SW2		0436	5.2	19.1	30.2	19.1	ORIG	1993-05-03	P	T	B			26.5	17		2.5	2.5	W			Y			WC 1.0-2.5--BROKEN & ATTACHED @ 2.5 LYING SW	RECH	1995-04-17	R		B		B	26.4	17		2.4					Y				PR0796
1010437	10	1	5	SW2		0437	1.5	20.2	26.5	20.2	ORIG	1993-05-03	P					7.3								N				RECH	1995-04-17	P					7.3								N				PR0796
1010438	10	1	5	SW2		0438	2.4	20.7	27.4	20.7	ORIG	1993-05-03	R		B		G	17								N				RECH	1995-04-17	R		B		G	17								N				PR0796
1010439	10	1	5	SW2		0439	7	22.9	32	22.9	ORIG	1993-05-03	R				G	16.4			2.3					N				RECH	1995-04-17	R		B		G	16.4			2.3					N				PR0796
1010440	10	1	5	SW2		0440	4.5	27.3	29.5	27.3	ORIG	1993-05-03	P					28.2								N				RECH	1995-04-17	P					28.2								N				PR0796
1010441	10	1	5	SW2		0441	0.7	32.2	25.7	32.2	ORIG	1993-05-03	P					32.9								N				RECH	1995-04-17	P					32.9								N				PR0796
1010442	10	1	5	SW2		0442	11.9	38.9	36.9	38.9	ORIG	1993-05-03	P					25.1								N				RECH	1995-04-17	P					25.1								N				PR0796
1010443	10	1	5	SW2	Y	0443	24.1	43.7	49.1	43.7	ORIG	1993-05-03	P					17.2								N				RECH	1995-04-17	P					17.2								N				PR0796
1010444	10	1	5	SW2	Y	0444	24.9	41.4	49.9	41.4	ORIG	1993-05-03	P					14.9								N				RECH	1995-04-17	P					14.9						1		N				PR0796
1010445	10	1	5	SW2		0445	14.1	45	39.1	45	ORIG	1993-05-03	R		B		B	31.5			4.5					N				RECH	1995-04-17	R		B		G	22.5			4.2					N				PR0796
1010446	10	1	5	SW2		0446	6.2	46.9	31.2	46.9	ORIG	1993-05-03	S					0	1.8							N				RECH	1995-04-17	S					0	1.8							N				PR0796
1010447	10	1	5	NW2		0447	16.9	6.9	41.9	56.9	ORIG	1993-05-03	R		B		G	17.9								N				RECH	1995-04-17	R		B		G	17.9								N				PR0796
1010448	10	1	5	NW2		0448	20.7	8.6	45.7	58.6	ORIG	1993-05-03	R		B		B	8			2.8					N				RECH	1995-04-17	R		B		B	7.5			1.7					N				PR0796
1010449	10	1	5	NW2	Y	0449	22.1	8.6	47.1	58.6	ORIG	1993-05-03	P					14.5								N				RECH	1995-04-17	P					14.5								N				PR0796
1010450	10	1	5	NW2		0450	2.2	13.8	27.2	63.8	ORIG	1993-05-03	R		B		B	17.7								N				RECH	1995-04-17	R		Y		B	17.7			0.2					N				PR0796
1010451	10	1	5	NW2		0451	0.2	15.2	25.2	65.2	ORIG	1993-05-03	R		B		B	14.7			4					N				RECH	1995-04-17	R		Y		B	14.7			0					N				PR0796
1010452	10	1	5	NW2	Y	0452	16.9	17.3	41.9	67.3	ORIG	1993-05-03	P					13.7								N				RECH	1995-04-17	P					13.7						1		N				PR0796
1010453	10	1	5	NW2		0453	23.8	18.4	48.8	68.4	ORIG	1993-05-03	P					35.9								N				RECH	1995-04-17	R		B		B	36.1			5.1					N				PR0796
1010454	10	1	5	NW2		0454	12.4	22.7	37.4	72.7	ORIG	1993-05-03	P					11.2								N				RECH	1995-04-17	P					11.2								N				PR0796
1010455	10	1	5	NW2		0455	12.9	23.1	37.9	73.1	ORIG	1993-05-03	R		B		G	18.5								N				RECH	1995-04-17	R		B		G	18.5								N				PR0796
1010456	10	1	5	NW2		0456	11.1	23.5	36.1	73.5	ORIG	1993-05-03	P					14.5								N				RECH	1995-04-17	P					14.5						1		N				PR0796
1010457	10	1	5	NW2		0457	10.6	26.5	35.6	76.5	ORIG	1993-05-03	R		B		G	14.5								N				RECH	1995-04-17	R		B		G	14.5								N				PR0796
1010458	10	1	5	NW2		0458	9.1	28.6	34.1	78.6	ORIG	1993-05-03	P					15								N				RECH	1995-04-17	P					15						1		N				PR0796
1010459	10	1	5	NW2		0459	23.9	27.8	48.9	77.8	ORIG	1993-05-03	R		B		G	14.9								N				RECH	1995-04-17	R		B		G	14.9								N				PR0796
1010460	10	1	5	NW2		0460	4.4	34.3	29.4	84.3	ORIG	1993-05-03	P					18.3								N				RECH	1995-04-17	P					18.3								N				PR0796
1010461	10	1	5	NW2		0461	13.9	32.6	38.9	82.6	ORIG	1993-05-03	S					0	3							N				RECH	1995-04-17	S					0	3.2			0.5	W			N				PR0796
1010462	10	1	5	NW2		0462	22.3	32.6	47.3	82.6	ORIG	1993-05-03	P					11.8								N				RECH	1995-04-17	P					11.8								N				PR0796
1010463	10	1	5	NW2		0463	19.9	34.5	44.9	84.5	ORIG	1993-05-03	P					9.5								N				RECH	1995-04-17	P					9.5						2		N				PR0796
1010464	10	1	5	NW2		0464	15.9	34.6	40.9	84.6	ORIG	1993-05-03	P					35								N				RECH	1995-04-17	P					35								N				PR0796
1010465	10	1	5	NW2		0465	9.8	38.5	34.8	88.5	ORIG	1993-05-03	S					0	1.9							N				RECH	1995-04-17	S					0	1.9			0.2	NE			N			SC 0.2,ROTTING TO TOP	PR0796
1010466	10	1	5	NW2		0466	4.7	40.5	29.7	90.5	ORIG	1993-05-03	P					16.5								N				RECH	1995-04-17	P					16.5								N				PR0796
1010467	10	1	5	NW2		0467	24.3	41.2	49.3	91.2	ORIG	1993-05-03	S					0	2.5							N				RECH	1995-04-17	S					0	2.4							N				PR0796
1010468	10	1	5	NW2		0468	22.5	42.2	47.5	92.2	ORIG	1993-05-03	R		B		G	6.8			2.1					N				RECH	1995-04-17	R		B		G	6.8			2.1					N				PR0796
1010469	10	1	5	NW2		0469	17.7	42.5	42.7	92.5	ORIG	1993-05-03	R		B		G	5.4			3.2					N				RECH	1995-04-17	R		B		G	5.4			3.2					N				PR0796
1010470	10	1	5	NW2		0470	18	42.9	43	92.9	ORIG	1993-05-03	R		B		G	8.2								N				RECH	1995-04-17	R		B		G	8.2								N				PR0796
1010471	10	1	5	NW2		0471	17.3	43.5	42.3	93.5	ORIG	1993-05-03	P					6.1	4.1							N				RECH	1995-04-17	P	T				5.8	4.2							N			FIRE	PR0796
1010472	10	1	5	NW2		0472	24	44.1	49	94.1	ORIG	1993-05-03	P					5.7								N				RECH	1995-04-17	P	T				5.7								N			FIRE	PR0796
1010473	10	1	5	NW2		0473	24.9	45.1	49.9	95.1	ORIG	1993-05-03	S					0	1.5							N				RECH	1995-04-17	S	T				0	1.5			0.3	N			N			340,3/4,ROTTED TO TOP,FIRE	PR0796
1010474	10	1	5	NW2		0474	21.1	46.5	46.1	96.5	ORIG	1993-05-03	S					0	1.6							N				RECH	1995-04-17	S					0	1.6			0.3	NE			N			SICKLY	PR0796
1010475	10	1	5	NW2		0475	21.7	48.7	46.7	98.7	ORIG	1993-05-03	P					27.9								N				RECH	1995-04-17	P					27.9								N				PR0796
1010476	10	1	5	NW2		0476	4.5	49.5	29.5	99.5	ORIG	1993-05-03	R		B		B	34.7							Y	N			LIGHTNING	RECH	1995-04-17	R		B		G	27.4							Y	N			LIGHTNING	PR0796
1010477	10	1	5	NW2		0477	1.9	48.9	26.9	98.9	ORIG	1993-05-03	R		B		B	30.6							Y	N			NEXT TO LIGHTNING STRUCK #476	RECH	1995-04-17	R		B		B	30.6							Y	N			NEXT TO LIGHTNING STRUCK #476	PR0796
1010478	10	1	5	NW1		0478	7.9	50	17.1	100	ORIG	1993-05-03	R		B		G	10.4			3.1					N				RECH	1995-04-17	R		B		G	10.4			3.1					N				PR0796
1010479	10	1	5	NW1		0479	14.7	48.6	10.3	98.6	ORIG	1993-05-03	P					21.5				2.7	NW			N			NWC 1.5-2.7	RECH	1995-04-17	R		B		B	21.5				2.7	NW		Y	N			NWC 1.5-2.7;BROKEN TIP,BLOWN APART,LIGHTNING	PR0796
1010480	10	1	5	NW1		0480	15.3	47.4	9.7	97.4	ORIG	1993-05-03	P					25								N				RECH	1995-04-17	P					25						1		N				PR0796
1010481	10	1	5	NW1		0481	19.7	46.3	5.3	96.3	ORIG	1993-05-03	P					20.8								N				RECH	1995-04-17	P					20.8						1		N				PR0796
1010482	10	1	5	NW1		0482	12.8	44.9	12.2	94.9	ORIG	1993-05-03	P					30.1								N				RECH	1995-04-17	P					30.1								N				PR0796
1010483	10	1	5	NW1		0483	1.8	46	23.2	96	ORIG	1993-05-03	R		B		G	13.4			2.4					N				RECH	1995-04-17	R		B		G	13.4			2.4					N				PR0796
1010484	10	1	5	NW1		0484	20.5	42.5	4.5	92.5	ORIG	1993-05-03	P					21.6								N				RECH	1995-04-17	P					21.6						1		N				PR0796
1010485	10	1	5	NW1		0485	12.9	41.5	12.1	91.5	ORIG	1993-05-03	R		B		G	15.8			2.8					N				RECH	1995-04-17	R		B		G	15.8			2.8					N				PR0796
1010486	10	1	5	NW1		0486	22.3	39.6	2.7	89.6	ORIG	1993-05-03	P					26.9								N				RECH	1995-04-17	P					26.9								N				PR0796
1010487	10	1	5	NW1		0487	6.2	35.4	18.8	85.4	ORIG	1993-05-03	P					9.5								N				RECH	1995-04-17	P					9.5						3		N				PR0796
1010488	10	1	5	NW1		0488	7.4	33.4	17.6	83.4	ORIG	1993-05-03	S					0	1.9							N				RECH	1995-04-17	S					0	1.9							N				PR0796
1010489	10	1	5	NW1		0489	13.8	34.5	11.2	84.5	ORIG	1993-05-03	P					6.4								N				RECH	1995-04-17	P					6.4						3		N				PR0796
1010490	10	1	5	NW1		0490	17.1	33.4	7.9	83.4	ORIG	1993-05-03	P					10.1								N				RECH	1995-04-17	P					10.1						1		N				PR0796
1010491	10	1	5	NW1		0491	3.9	28.9	21.1	78.9	ORIG	1993-05-03	P					31.7								N				RECH	1995-04-17	P					31.7								N				PR0796
1010492	10	1	5	NW1		0492	9.5	30.6	15.5	80.6	ORIG	1993-05-03	P					15.3								N				RECH	1995-04-17	P					15.3								N				PR0796
1010493	10	1	5	NW1		0493	11.4	31.3	13.6	81.3	ORIG	1993-05-03	P					17.1								N				RECH	1995-04-17	P					17.1								N				PR0796
1010494	10	1	5	NW1		0494	16.2	31.3	8.8	81.3	ORIG	1993-05-03	P					18.4								N				RECH	1995-04-17	P					18.4								N				PR0796
1010495	10	1	5	NW1		0495	25	31.3	0	81.3	ORIG	1993-05-03	S					0	1.4							N				RECH	1995-04-17	S					0	1.4							N				PR0796
1010496	10	1	5	NW1		0496	21.7	29.6	3.3	79.6	ORIG	1993-05-03	R		B		G	14								N				RECH	1995-04-17	R		B		G	14								N				PR0796
1010497	10	1	5	NW1		0497	11.9	29.1	13.1	79.1	ORIG	1993-05-03	S					0	2							N				RECH	1995-04-17	S					0	2							N				PR0796
1010498	10	1	5	NW1		0498	14.7	27.6	10.3	77.6	ORIG	1993-05-03	P					11.3								N				RECH	1995-04-17	P					11.3						1		N				PR0796
1010499	10	1	5	NW1		0499	19.4	27.9	5.6	77.9	ORIG	1993-05-03	P					11.4								N				RECH	1995-04-17	P					11.4						2		N				PR0796
1010500	10	1	5	NW1		0500	21.5	28.1	3.5	78.1	ORIG	1993-05-03	P					16.2								N				RECH	1995-04-17	P					16.2						1		N				PR0796
1010501	10	1	5	NW1		0501	14.9	25.3	10.1	75.3	ORIG	1993-05-03	P					9.4								N				RECH	1995-04-17	P					9.4								N				PR0796
1010502	10	1	5	NW1		0502	17.3	24.4	7.7	74.4	ORIG	1993-05-03	P					9.8								N			2ND STEM DBH 6.7	RECH	1995-04-17	P					9.8								N			2ND STEM DBH 6.7-DEAD	PR0796
1010503	10	1	5	NW1		0503	16.5	23.2	8.5	73.2	ORIG	1993-05-03	P					14.6								N				RECH	1995-04-17	P					14.6								N				PR0796
1010504	10	1	5	NW1		0504	24.8	24.1	0.2	74.1	ORIG	1993-05-03	P					16.9								N				RECH	1995-04-17	P					16.9								N				PR0796
1010505	10	1	5	NW1		0505	9.1	21.8	15.9	71.8	ORIG	1993-05-03	P					18.4								N				RECH	1995-04-17	P					18.4								N				PR0796
1010506	10	1	5	NW1		0506	8.9	21.1	16.1	71.1	ORIG	1993-05-03	S					0	4.8							N				RECH	1995-04-17	S					0	4.9			0.2	W			N			TRUNK ROTTEN	PR0796
1010507	10	1	5	NW1		0507	8.7	19	16.3	69	ORIG	1993-05-03	P					9.8								N				RECH	1995-04-17	P					9.8								N				PR0796
1010508	10	1	5	NW1		0508	12.9	19.2	12.1	69.2	ORIG	1993-05-03	P					15.8								N				RECH	1995-04-17	P					15.8								N				PR0796
1010509	10	1	5	NW1		0509	14.7	20.2	10.3	70.2	ORIG	1993-05-03	P					21.6								N				RECH	1995-04-17	P					21.6								N				PR0796
1010510	10	1	5	NW1		0510	18.9	18.2	6.1	68.2	ORIG	1993-05-03	P					14.5								N				RECH	1995-04-17	P					14.5								N				PR0796
1010511	10	1	5	NW1		0511	19.9	18.3	5.1	68.3	ORIG	1993-05-03	P					12								N				RECH	1995-04-17	P					12						1		N				PR0796
1010512	10	1	5	NW1		0512	19.8	20	5.2	70	ORIG	1993-05-03	R		B		G	14.7								N				RECH	1995-04-17	R		B		G	14.7								N				PR0796
1010513	10	1	5	NW1		0513	23.7	19.7	1.3	69.7	ORIG	1993-05-03	P					13.1								N				RECH	1995-04-17	P					13.1								N				PR0796
1010514	10	1	5	NW1		0514	19.7	16.1	5.3	66.1	ORIG	1993-05-03	P					8.6								N				RECH	1995-04-17	P					8.6								N				PR0796
1010515	10	1	5	NW1		0515	20.3	15.8	4.7	65.8	ORIG	1993-05-03	P					14.3								N				RECH	1995-04-17	P					14.3								N				PR0796
1010516	10	1	5	NW1		0516	20.5	15.7	4.5	65.7	ORIG	1993-05-03	R		B		B	7.5			4					N				RECH	1995-04-17	R		B		B	7.2			4					N				PR0796
1010517	10	1	5	NW1		0517	21.5	14.5	3.5	64.5	ORIG	1993-05-03	P					14.3								N				RECH	1995-04-17	P					14.3								N				PR0796
1010518	10	1	5	NW1		0518	23	16.7	2	66.7	ORIG	1993-05-03	P					9.2								N				RECH	1995-04-17	P					9.2								N				PR0796
1010519	10	1	5	NW1		0519	24.1	13.3	0.9	63.3	ORIG	1993-05-03	P					17.2								N				RECH	1995-04-17	P					17.2								N				PR0796
1010520	10	1	5	NW1		0520	15.9	13.7	9.1	63.7	ORIG	1993-05-03	R		B		G	16.5			3.7					N				RECH	1995-04-17	R		B		G	16.5			3.7					N				PR0796
1010521	10	1	5	NW1		0521	10.3	13.5	14.7	63.5	ORIG	1993-05-03	P					16.7								N				RECH	1995-04-17	P					16.7								N				PR0796
1010522	10	1	5	NW1		0522	5.1	16.7	19.9	66.7	ORIG	1993-05-03	P					29.2								N				RECH	1995-04-17	P					29.2								N				PR0796
1010523	10	1	5	NW1		0523	5.7	18.4	19.3	68.4	ORIG	1993-05-03	P					13.6								N				RECH	1995-04-17	P					13.6								N				PR0796
1010524	10	1	5	NW1		0524	1.8	13.9	23.2	63.9	ORIG	1993-05-03	S					0	2.2							N				RECH	1995-04-17	S					0	2.2							N				PR0796
1010525	10	1	5	NW1		0525	18.9	12.4	6.1	62.4	ORIG	1993-05-03	P					17								N				RECH	1995-04-17	P					17								N				PR0796
1010526	10	1	5	NW1		0526	18.4	11	6.6	61	ORIG	1993-05-03	P					12								N				RECH	1995-04-17	P					12						2		N				PR0796
1010527	10	1	5	NW1		0527	19.6	10.4	5.4	60.4	ORIG	1993-05-03	P					18.4								N				RECH	1995-04-17	P					18.4								N				PR0796
1010528	10	1	5	NW1		0528	16.7	9	8.3	59	ORIG	1993-05-03	P					14.6								N				RECH	1995-04-17	P					14.6								N				PR0796
1010529	10	1	5	NW1		0529	15.3	8.9	9.7	58.9	ORIG	1993-05-03	P					19.2								N				RECH	1995-04-17	P					19.2								N				PR0796
1010530	10	1	5	NW1		0530	16.5	6.8	8.5	56.8	ORIG	1993-05-03	P					17.9								N				RECH	1995-04-17	P					17.9								N				PR0796
1010531	10	1	5	NW1		0531	18.5	2.5	6.5	52.5	ORIG	1993-05-03	P	T	B			16.6								N			BROKEN--HIT BY ANOTHER TREE THAT REMOVED BARK	RECH	1995-04-17	R		B		B	15.5								N			BROKEN--HIT BY ANOTHER TREE THAT REMOVED BARK	PR0796
1010532	10	1	5	NW1		0532	22.6	1	2.4	51	ORIG	1993-05-03	R		B		G	11.3			2.6					N				RECH	1995-04-17	R		B		G	11.3			2.6					N				PR0796
1010533	10	1	5	NW1		0533	22.6	2.5	2.4	52.5	ORIG	1993-05-03	S					0	1.5							N				RECH	1995-04-17	S					0	1.5							N				PR0796
1010534	10	1	5	NW1		0534	21.5	3.7	3.5	53.7	ORIG	1993-05-03	P					8.4								N				RECH	1995-04-17	P					8.4								N				PR0796
1010535	10	1	5	NW1		0535	24.4	6.3	0.6	56.3	ORIG	1993-05-03	P					20								N				RECH	1995-04-17	P					20								N				PR0796
1010536	10	1	5	NW1		0536	12.3	5.5	12.7	55.5	ORIG	1993-05-03	P					18.5								N				RECH	1995-04-17	P					18.5								N				PR0796
1010537	10	1	5	NW1		0537	10.9	5.3	14.1	55.3	ORIG	1993-05-03	P					23.2								N				RECH	1995-04-17	P					23.2								N				PR0796
1010538	10	1	5	NW1		0538	12.9	3.5	12.1	53.5	ORIG	1993-05-03	R		B		G	18.3			4.3					N				RECH	1995-04-17	R		B		G	18.3			4.3					N				PR0796
1010539	10	1	5	NW1		0539	13.4	0.3	11.6	50.3	ORIG	1993-05-03	R		B		G	14.5								N				RECH	1995-04-17	R		B		G	14.5								N				PR0796
1010540	10	1	5	NW1		0540	9	3.2	16	53.2	ORIG	1993-05-03	R		B		B	13								N				RECH	1995-04-17	R		B		B	10.5								N				PR0796
1010541	10	1	5	NW1		0541	1.8	4.9	23.2	54.9	ORIG	1993-05-03	P					29.4								N				RECH	1995-04-17	P					29.4								N				PR0796
1010542	10	1	5	NW1		0542	0.4	7.8	24.6	57.8	ORIG	1993-05-03	P					14.5								N				RECH	1995-04-17	P					14.5								N				PR0796
1010543	10	1	5	NW1		0543	4.1	10	20.9	60	ORIG	1993-05-03	R		B		G	17.5			1.7					N				RECH	1995-04-17	R		B		G	17.5			1.7					N				PR0796
1010544	10	1	5	SW1		0544	7.8	29.3	17.2	29.3																				RECH	1995-04-17	S					0	1.5							N				PR0796
1010545	10	1	5	SW2		0545	4.5	12	29.5	12																				RECH	1995-04-17	P					5.2	4.7							N				PR0796
1010546	10	1	5	SE1		0546	11.7	16.2	63.3	16.2																				RECH	1995-04-17	P					5.2	4.9							N				PR0796
1020001	10	2	5	SE2		0001	5.4	1.7	80.4	1.7	ORIG	1994-10-05	R		B		B	17								N				RECH	1995-05-22	R		B		B	14.9								N				PR0796
1020002	10	2	5	SE2		0002	6	2.5	81	2.5	ORIG	1994-10-05	S					0	1.6			0.2	NS			N				RECH	1995-05-22	S					0	1.6			0.2	NS			N				PR0796
1020003	10	2	5	SE2		0003	3.2	3.8	78.2	3.8	ORIG	1994-10-05	R		B		B	17								N				RECH	1995-05-22	R		Y		B	17			1.2					N				PR0796
1020004	10	2	5	SE2		0004	11.4	3	86.4	3	ORIG	1994-10-05	R		B		B	24.2								N				RECH	1995-05-22	R		B		B	24.1								N				PR0796
1020005	10	2	5	SE2		0005	12.8	3.9	87.8	3.9	ORIG	1994-10-05	R				B	24.3								N				RECH	1995-05-22	R		B		B	24.7								N				PR0796
1020006	10	2	5	SE2		0006	21.2	5.7	96.2	5.7	ORIG	1994-10-05	P					16.4								N				RECH	1995-05-22	P					16.4								N				PR0796
1020007	10	2	5	SE2		0007	24.6	6.1	99.6	6.1	ORIG	1994-10-05	P					24.8								N				RECH	1995-05-22	P					24.8								N				PR0796
1020008	10	2	5	SE2		0008	24.5	9.3	99.5	9.3	ORIG	1994-10-05	R		B		B	21.4								N				RECH	1995-05-22	R		B		B	21.4								N				PR0796
1020009	10	2	5	SE2		0009	7.3	9.7	82.3	9.7	ORIG	1994-10-05	R		B		B	9.6								N				RECH	1995-05-22	R		B		B	9.6								N				PR0796
1020010	10	2	5	SE2		0010	1.9	9.9	76.9	9.9	ORIG	1994-10-05	P					16.7								N				RECH	1995-05-22	P					16.7								N				PR0796
1020011	10	2	5	SE2		0011	12	11.3	87	11.3	ORIG	1994-10-05	P					22.5								N				RECH	1995-05-22	P					22.5								N				PR0796
1020012	10	2	5	SE2		0012	14.1	10.8	89.1	10.8	ORIG	1994-10-05	R		B		G	15.6								N				RECH	1995-05-22	R		B		G	15.6								N				PR0796
1020013	10	2	5	SE2		0013	19.6	10.6	94.6	10.6	ORIG	1994-10-05	P					18.8								N				RECH	1995-05-22	P					18.8								N				PR0796
1020014	10	2	5	SE2		0014	10.3	13.9	85.3	13.9	ORIG	1994-10-05	R		B		G	10.8								N				RECH	1995-05-22	R		B		G	10.8								N				PR0796
1020015	10	2	5	SE2		0015	2.5	14.8	77.5	14.8	ORIG	1994-10-05	P					16								N				RECH	1995-05-22	P					16								N				PR0796
1020016	10	2	5	SE2		0016	0.4	15.4	75.4	15.4	ORIG	1994-10-05	P					10.2								N				RECH	1995-05-22	P					10.2								N				PR0796
1020017	10	2	5	SE2		0017	9.2	15.2	84.2	15.2	ORIG	1994-10-05	P					20								N				RECH	1995-05-22	P					20								N				PR0796
1020018	10	2	5	SE2		0018	21.4	16.4	96.4	16.4	ORIG	1994-10-05	P					20.8								N				RECH	1995-05-22	P					20.8								N				PR0796
1020019	10	2	5	SE2		0019	10.8	19.4	85.8	19.4	ORIG	1994-10-05	R		B		B	20.7								N				RECH	1995-05-22	R		B		B	20.7								N				PR0796
1020020	10	2	5	SE2		0020	0.3	21.8	75.3	21.8	ORIG	1994-10-05	P	T				10.6								N			FIRE	RECH	1995-05-22	P	T				10.6								N			FIRE	PR0796
1020021	10	2	5	SE2		0021	22.3	22.2	97.3	22.2	ORIG	1994-10-05	P					25.9								N				RECH	1995-05-22	P					25.9								N				PR0796
1020022	10	2	5	SE2		0022	22.6	21.5	97.6	21.5	ORIG	1994-10-05	P					18.7								N				RECH	1995-05-22	P					18.7								N				PR0796
1020023	10	2	5	SE2		0023	11.8	24.5	86.8	24.5	ORIG	1994-10-05	P					30.8								N				RECH	1995-05-22	P					30.8								N				PR0796
1020024	10	2	5	SE2		0024	24.5	29.4	99.5	29.4	ORIG	1994-10-05	P					27.6				0.6	N			N				RECH	1995-05-22	P					27.6				0.6	N			N				PR0796
1020025	10	2	5	SE2		0025	24.7	31.2	99.7	31.2	ORIG	1994-10-05	C	T	N	F		9.2	4.9			0.6	S			N			FIRE-SC 0.6, 180, 3/4	RECH	1995-05-22	C	T	N	F		9.2	4.9			0.6	S			N			FIRE-SC 0.6, 180, 3/4	PR0796
1020026	10	2	5	SE2		0026	20.9	32.4	95.9	32.4	ORIG	1994-10-05	C					6	4.2		2	0.8	E			N			TOP OF DEAD 4.2--TOP OF LIVE 2.0	RECH	1995-05-22	C					6	4.2		2.1	0.8	E			N			TOP OF DEAD 4.2--TOP OF LIVE 2.1	PR0796
1020027	10	2	5	SE2		0027	6.2	30.4	81.2	30.4	ORIG	1994-10-05	P					28.8								N				RECH	1995-05-22	P					28.8								N				PR0796
1020028	10	2	5	SE2		0028	9.6	37.2	84.6	37.2	ORIG	1994-10-05	P					18.5								N				RECH	1995-05-22	P					18.5								N				PR0796
1020029	10	2	5	SE2		0029	10.3	37.4	85.3	37.4	ORIG	1994-10-05	C	T	N	F		9								N			FIRE?-MAYBE OLD	RECH	1995-05-22	C	T	N	F		9								N			FIRE?-MAYBE OLD	PR0796
1020030	10	2	5	SE2		0030	6.7	38.3	81.7	38.3	ORIG	1994-10-05	P					30.5								N				RECH	1995-05-22	P					30.5								N				PR0796
1020031	10	2	5	SE2		0031	22	38.4	97	38.4	ORIG	1994-10-05	C					11.5								N				RECH	1995-05-22	C					11.5								N				PR0796
1020032	10	2	5	SE2		0032	23	38.3	98	38.3	ORIG	1994-10-05	P					18.4								N				RECH	1995-05-22	P					18.4								N				PR0796
1020033	10	2	5	SE2		0033	23.4	40.6	98.4	40.6	ORIG	1994-10-05	C	T	N	T		7.5				0.5	NW			N			FIRE?	RECH	1995-05-22	C	T	N	T		7.6				0.5	NW			N			FIRE?	PR0796
1020034	10	2	5	SE2		0034	20.1	46	95.1	46	ORIG	1994-10-05	P					18.5								N				RECH	1995-05-22	P					18.5								N				PR0796
1020035	10	2	5	SE2		0035	20	46.5	95	46.5	ORIG	1994-10-05	R		B		G	5			1.8					N				RECH	1995-05-22	R		B		G	5			1.8					N				PR0796
1020036	10	2	5	SE2		0036	21.6	48.1	96.6	48.1	ORIG	1994-10-05	P					24.9								N				RECH	1995-05-22	P					24.9								N				PR0796
1020037	10	2	5	SE2		0037	23.2	48.6	98.2	48.6	ORIG	1994-10-05	P					24.1								N				RECH	1995-05-22	P					24.1								N				PR0796
1020038	10	2	5	SE2		0038	22.1	49	97.1	49	ORIG	1994-10-05	R		B		G	5.4			1.5					N				RECH	1995-05-22	R		B		G	5.4			1.5					N				PR0796
1020039	10	2	5	SE2		0039	21.6	49.5	96.6	49.5	ORIG	1994-10-05	P					13.1								N				RECH	1995-05-22	P					13.1								N				PR0796
1020040	10	2	5	SE2		0040	12.5	48.7	87.5	48.7	ORIG	1994-10-05	P					27.9								N				RECH	1995-05-22	P					27.9								N				PR0796
1020041	10	2	5	SE2		0041	0.7	49.7	75.7	49.7	ORIG	1994-10-05	R		B		G	10.8								N				RECH	1995-05-22	R		B		G	10.8								N				PR0796
1020042	10	2	5	SE2		0042	2.2	44.6	77.2	44.6	ORIG	1994-10-05	P					8.3								N				RECH	1995-05-22	P					8.3								N				PR0796
1020043	10	2	5	SE2		0043	3.2	40.2	78.2	40.2	ORIG	1994-10-05	P					24.3								N				RECH	1995-05-22	P					24.3								N				PR0796
1020044	10	2	5	SE2		0044	0.6	5.9	75.6	5.9	ORIG	1994-10-05	P					19.1								N				RECH	1995-05-22	P					19.1								N				PR0796
1020045	10	2	5	SE1		0045	16.9	0	58.1	0	ORIG	1994-10-05	P					19.8								N				RECH	1995-05-22	P					19.8								N				PR0796
1020046	10	2	5	SE1		0046	15.9	0.6	59.1	0.6	ORIG	1994-10-05	R		B		G	8.9			4.3					N				RECH	1995-05-22	R		B		G	8.9			4.3					N				PR0796
1020047	10	2	5	SE1		0047	15.2	0.7	59.8	0.7	ORIG	1994-10-05	S					0	3.2							N				RECH	1995-05-22	S					0	3.1							N				PR0796
1020048	10	2	5	SE1		0048	13.7	3.8	61.3	3.8	ORIG	1994-10-05	P					15.6								N				RECH	1995-05-22	P					15.6								N				PR0796
1020049	10	2	5	SE1		0049	21.9	5.3	53.1	5.3	ORIG	1994-10-05	R		B		G	12.9			2.2					N				RECH	1995-05-22	R		B		G	12.9			2.2					N				PR0796
1020050	10	2	5	SE1		0050	10.2	7	64.8	7	ORIG	1994-10-05	P					30.9								N				RECH	1995-05-22	P					30.9								N				PR0796
1020051	10	2	5	SE1		0051	3.5	4.7	71.5	4.7	ORIG	1994-10-05	P					19.1								N				RECH	1995-05-22	P					19.1								N				PR0796
1020052	10	2	5	SE1		0052	1.5	5	73.5	5	ORIG	1994-10-05	R		B		B	10.8			2.9					N				RECH	1995-05-22	R		B		B	10.6			2.9					N				PR0796
1020053	10	2	5	SE1		0053	0.5	7.6	74.5	7.6	ORIG	1994-10-05	R		B		B	10.9								N				RECH	1995-05-22	R		B		B	10.8								N				PR0796
1020054	10	2	5	SE1		0054	7.7	8.7	67.3	8.7	ORIG	1994-10-05	S					0	2.1							N				RECH	1995-05-22	S					0	2							N				PR0796
1020055	10	2	5	SE1		0055	4.5	9.6	70.5	9.6	ORIG	1994-10-05	P	T				10.5								N			FIRE	RECH	1995-05-22	P	T				10.5								N			FIRE	PR0796
1020056	10	2	5	SE1		0056	1	10.8	74	10.8	ORIG	1994-10-05	P					11.9				0.5	W			N			WC 0.2-0.5	RECH	1995-05-22	P					11.9				0.5	W	1		N			WC 0.2-0.5	PR0796
1020057	10	2	5	SE1		0057	2.1	11.7	72.9	11.7	ORIG	1994-10-05	P	T				11.3								N			FIRE	RECH	1995-05-22	R					11.3								N			FIRE	PR0796
1020058	10	2	5	SE1		0058	1	13	74	13	ORIG	1994-10-05	P					14.3								N				RECH	1995-05-22	P					14.3						1		N				PR0796
1020059	10	2	5	SE1		0059	4.9	12.7	70.1	12.7	ORIG	1994-10-05	P					16.8				0.4	SW			N				RECH	1995-05-22	P					16.8				0.4	SW	2		N				PR0796
1020060	10	2	5	SE1		0060	5	13.7	70	13.7	ORIG	1994-10-05	P					10.3				0.5	E			N				RECH	1995-05-22	P					10.3				0.5	E			N				PR0796
1020061	10	2	5	SE1		0061	16.2	13.6	58.8	13.6	ORIG	1994-10-05	P					30.1						2		N				RECH	1995-05-22	P	T				30								N				PR0796
1020062	10	2	5	SE1		0062	1.2	13.3	73.8	13.3	ORIG	1994-10-05	P					19.4								N				RECH	1995-05-22	P					19.4								N				PR0796
1020063	10	2	5	SE1		0063	7.6	17	67.4	17	ORIG	1994-10-05	P					20.3								N				RECH	1995-05-22	P					20.3								N				PR0796
1020064	10	2	5	SE1		0064	6.3	17.7	68.7	17.7	ORIG	1994-10-05	P					16.1								N				RECH	1995-05-22	P					16.1								N				PR0796
1020065	10	2	5	SE1		0065	17.7	19.3	57.3	19.3	ORIG	1994-10-05	P					12.1								N				RECH	1995-05-22	P					12.1								N				PR0796
1020066	10	2	5	SE1		0066	16.3	19.7	58.7	19.7	ORIG	1994-10-05	P					15								N				RECH	1995-05-22	P					15								N				PR0796
1020067	10	2	5	SE1		0067	5.1	20.5	69.9	20.5	ORIG	1994-10-05	P					20.4								N				RECH	1995-05-22	P					20.4								N				PR0796
1020068	10	2	5	SE1		0068	10.8	22.6	64.2	22.6	ORIG	1994-10-05	P					14.5								N				RECH	1995-05-22	P					14.5								N				PR0796
1020069	10	2	5	SE1		0069	7	24	68	24	ORIG	1994-10-05	P					18.2								N				RECH	1995-05-22	P					18.2								N				PR0796
1020070	10	2	5	SE1		0070	11.6	24.7	63.4	24.7	ORIG	1994-10-05	S					0	1.8			0.4	S			N			NWC HOLLED OUT 0.3	RECH	1995-05-22	S					0	1.8			0.4	S			N			NWC HOLLED OUT 0.3	PR0796
1020071	10	2	5	SE1		0071	9.9	26.1	65.1	26.1	ORIG	1994-10-05	P					15.9								N				RECH	1995-05-22	P					15.9								N				PR0796
1020072	10	2	5	SE1		0072	9.5	26.6	65.5	26.6	ORIG	1994-10-05	P					13.6								N				RECH	1995-05-22	P					13.6								N				PR0796
1020073	10	2	5	SE1		0073	24	27.5	51	27.5	ORIG	1994-10-05	R		B		B	19								N				RECH	1995-05-22	R		B		B	19			3.6					N				PR0796
1020074	10	2	5	SE1		0074	7.5	28.5	67.5	28.5	ORIG	1994-10-05	P					24.6								N				RECH	1995-05-22	P					24.6								N				PR0796
1020075	10	2	5	SE1		0075	7.9	28.5	67.1	28.5	ORIG	1994-10-05	R		B		B	5.8			3.8					N				RECH	1995-05-22	R		B		B	5.7			3.8					N				PR0796
1020076	10	2	5	SE1		0076	2.1	29.9	72.9	29.9	ORIG	1994-10-05	P					10.2								N				RECH	1995-05-22	P					10.2								N				PR0796
1020077	10	2	5	SE1		0077	1.3	25.9	73.7	25.9	ORIG	1994-10-05	R		B		G	16.8								N				RECH	1995-05-22	R		B		G	16.8								N				PR0796
1020078	10	2	5	SE1		0078	1.1	24.2	73.9	24.2	ORIG	1994-10-05	P					14.6								N				RECH	1995-05-22	P					14.6								N				PR0796
1020079	10	2	5	SE1	Y	0079	16.9	30.3	58.1	30.3	ORIG	1994-10-05	P					10.3								N				RECH	1995-05-22	P					10.3								N				PR0796
1020080	10	2	5	SE1	Y	0080	19.6	30.5	55.4	30.5	ORIG	1994-10-05	P					21.8								N				RECH	1995-05-22	P					21.8								N				PR0796
1020081	10	2	5	SE1		0081	14.5	31.9	60.5	31.9	ORIG	1994-10-05	P					21								N				RECH	1995-05-22	P					21								N				PR0796
1020082	10	2	5	SE1		0082	15	32.3	60	32.3	ORIG	1994-10-05	P					7.9								N				RECH	1995-05-22	P					7.9								N				PR0796
1020083	10	2	5	SE1		0083	6.7	32.2	68.3	32.2	ORIG	1994-10-05	C					19.3								N				RECH	1995-05-22	C					19.3								N				PR0796
1020084	10	2	5	SE1	Y	0084	24.9	33.5	50.1	33.5	ORIG	1994-10-05	P					14.4								N				RECH	1995-05-22	P					14.4								N				PR0796
1020085	10	2	5	SE1		0085	14.6	34.7	60.4	34.7	ORIG	1994-10-05	P					14.5								N				RECH	1995-05-22	P					14.5								N				PR0796
1020086	10	2	5	SE1		0086	4.6	34.7	70.4	34.7	ORIG	1994-10-05	P					17.2								N				RECH	1995-05-22	P					17.2								N				PR0796
1020087	10	2	5	SE1		0087	3.6	35.1	71.4	35.1	ORIG	1994-10-05	R		B		B	6.5			1.9					N				RECH	1995-05-22	R		B		B	6.2			1.6					N				PR0796
1020088	10	2	5	SE1		0088	12.4	36.4	62.6	36.4	ORIG	1994-10-05	P					20								N				RECH	1995-05-22	P					20								N				PR0796
1020089	10	2	5	SE1		0089	12.8	36.8	62.2	36.8	ORIG	1994-10-05	S					0	2.4			1.1	NS			N				RECH	1995-05-22	S					0	2.5			1.1	NS			N				PR0796
1020090	10	2	5	SE1	Y	0090	20.4	36.8	54.6	36.8	ORIG	1994-10-05	P					20.5								N				RECH	1995-05-22	P					20.5								N				PR0796
1020091	10	2	5	SE1		0091	18.7	37.7	56.3	37.7	ORIG	1994-10-05	R		B		B	19.6								N				RECH	1995-05-22	R		B		B	19			2.1					N				PR0796
1020092	10	2	5	SE1		0092	13.4	37.8	61.6	37.8	ORIG	1994-10-05	P					11.4								N				RECH	1995-05-22	P					11.4								N				PR0796
1020093	10	2	5	SE1	Y	0093	23.6	39	51.4	39	ORIG	1994-10-05	P					11								N				RECH	1995-05-22	P					11								N				PR0796
1020094	10	2	5	SE1		0094	6	39.2	69	39.2	ORIG	1994-10-05	P					16.2								N				RECH	1995-05-22	P					16.2								N				PR0796
1020095	10	2	5	SE1		0095	0.2	37.5	74.8	37.5	ORIG	1994-10-05	P					17.7								N				RECH	1995-05-22	P					17.7								N				PR0796
1020096	10	2	5	SE1		0096	1.4	37.1	73.6	37.1	ORIG	1994-10-05	R		B		G	8.1			3.6					N				RECH	1995-05-22	R		B		G	8.1			3.6					N				PR0796
1020097	10	2	5	SE1		0097	0.7	42.5	74.3	42.5	ORIG	1994-10-05	P					11.5								N				RECH	1995-05-22	P					11.5						1		N				PR0796
1020098	10	2	5	SE1		0098	7.5	44.3	67.5	44.3	ORIG	1994-10-05	R		B		B	8.5			1.6					N				RECH	1995-05-22	R		B		B	8.3			1.6					N				PR0796
1020099	10	2	5	SE1	Y	0099	17.5	43.4	57.5	43.4	ORIG	1994-10-05	P					14.3								N				RECH	1995-05-22	P					14.3								N				PR0796
1020100	10	2	5	SE1		0100	22.6	44.5	52.4	44.5	ORIG	1994-10-05	R		B		B	13.5								N				RECH	1995-05-22	R		B		B	13.1								N				PR0796
1020101	10	2	5	SE1		0101	11.1	44.9	63.9	44.9	ORIG	1994-10-05	P					35.6								N				RECH	1995-05-22	P					35.6								N				PR0796
1020102	10	2	5	SE1		0102	0.8	45.4	74.2	45.4	ORIG	1994-10-05	R		B		G	7.3			3.7					N				RECH	1995-05-22	R		B		G	7.3			3.7					N				PR0796
1020103	10	2	5	SE1		0103	1.2	46.7	73.8	46.7	ORIG	1994-10-05	P					24.6								N				RECH	1995-05-22	P					24.6								N				PR0796
1020104	10	2	5	SE1	Y	0104	19.2	49.3	55.8	49.3	ORIG	1994-10-05	P					13.1								N			GINA'S 917	RECH	1995-05-22	P					13.1								N			GINA'S 917	PR0796
1020105	10	2	5	NE2		0105	3.7	3.3	78.7	53.3	ORIG	1994-10-05	P					23.9								N				RECH	1995-05-22	P					23.9								N				PR0796
1020106	10	2	5	NE2		0106	8.1	3	83.1	53	ORIG	1994-10-05	R		B		G	13.7			3.5					N				RECH	1995-05-22	R		B		G	13.7			3.5					N				PR0796
1020107	10	2	5	NE2		0107	16.7	2.4	91.7	52.4	ORIG	1994-10-05	P					14.3								N				RECH	1995-05-22	P					14.3								N				PR0796
1020108	10	2	5	NE2		0108	24.1	2.3	99.1	52.3	ORIG	1994-10-05	P					18.5								N				RECH	1995-05-22	P					18.5								N				PR0796
1020109	10	2	5	NE2		0109	13.2	3.5	88.2	53.5	ORIG	1994-10-05	R		B		G	16.2								N				RECH	1995-05-22	R		B		G	16.2								N				PR0796
1020110	10	2	5	NE2		0110	24.7	4.1	99.7	54.1	ORIG	1994-10-05	P					22.8								N				RECH	1995-05-22	P					22.8								N				PR0796
1020111	10	2	5	NE2		0111	24.9	5.2	99.9	55.2	ORIG	1994-10-05	P					18								N				RECH	1995-05-22	P					18								N				PR0796
1020112	10	2	5	NE2		0112	6.4	4.8	81.4	54.8	ORIG	1994-10-05	C	T	N	F		5.7	4.4			0.9	S			N			FIRE?	RECH	1995-05-22	C	T	N	F		5.6	4.4			0.9	S			N			FIRE?	PR0796
1020113	10	2	5	NE2		0113	10.2	5.4	85.2	55.4	ORIG	1994-10-05	P					9.1								N				RECH	1995-05-22	P					9.1								N				PR0796
1020114	10	2	5	NE2		0114	9.6	6.5	84.6	56.5	ORIG	1994-10-05	C	T	N	F		10.4								N				RECH	1995-05-22	C	T	N	F		10.3								N				PR0796
1020115	10	2	5	NE2		0115	15.2	6.7	90.2	56.7	ORIG	1994-10-05	P					17.6								N				RECH	1995-05-22	P					17.6								N				PR0796
1020116	10	2	5	NE2		0116	3.2	9.7	78.2	59.7	ORIG	1994-10-05	P					27.1				0.3	W			N				RECH	1995-05-22	P					27.1				0.3	W	2		N				PR0796
1020117	10	2	5	NE2		0117	5.3	12.6	80.3	62.6	ORIG	1994-10-05	P					18								N				RECH	1995-05-22	P					18						2		N				PR0796
1020118	10	2	5	NE2		0118	19.8	12.1	94.8	62.1	ORIG	1994-10-05	P					30.6				1	SW			N				RECH	1995-05-22	P					30.6				1	SW			N				PR0796
1020119	10	2	5	NE2		0119	16.4	15.3	91.4	65.3	ORIG	1994-10-05	C					10.6								N				RECH	1995-05-22	C					10.6								N				PR0796
1020120	10	2	5	NE2		0120	19.4	19.1	94.4	69.1	ORIG	1994-10-05	R		B		G	15.4			5					N				RECH	1995-05-22	R		B		G	15.4			5					N				PR0796
1020121	10	2	5	NE2		0121	14.6	20.5	89.6	70.5	ORIG	1994-10-05	P					23.5				0.2	S			N			SWC 0.2	RECH	1995-05-22	P					23.5				0.2	E			N			SWC 0.2	PR0796
1020122	10	2	5	NE2		0122	12.7	23.2	87.7	73.2	ORIG	1994-10-05	P					25.7				0.4	S			N				RECH	1995-05-22	P					25.7				0.4	S			N				PR0796
1020123	10	2	5	NE2		0123	24.9	23.4	99.9	73.4	ORIG	1994-10-05	C					7	4.2							N				RECH	1995-05-22	C					7	4.2							N				PR0796
1020124	10	2	5	NE2		0124	12.1	23.7	87.1	73.7	ORIG	1994-10-05	R		B		G	15								N				RECH	1995-05-22	R		B		G	15								N				PR0796
1020125	10	2	5	NE2		0125	6.5	23.4	81.5	73.4	ORIG	1994-10-05	C	T	N	F		9.6				0.7	E			N			FIRE-EC 180	RECH	1995-05-22	C	T	N	F		9.7				0.7	E			N			FIRE-EC 180	PR0796
1020126	10	2	5	NE2		0126	3.2	27.1	78.2	77.1	ORIG	1994-10-05	R		B		G	10.3								N				RECH	1995-05-22	R		B		G	10.3								N				PR0796
1020127	10	2	5	NE2		0127	13.6	26.7	88.6	76.7	ORIG	1994-10-05	P					24.3								N				RECH	1995-05-22	P					24.3						3		N				PR0796
1020128	10	2	5	NE2		0128	20.2	27.8	95.2	77.8	ORIG	1994-10-05	P					14.2								N				RECH	1995-05-22	P					14.2								N				PR0796
1020129	10	2	5	NE2		0129	6.3	28	81.3	78	ORIG	1994-10-05	R		B		B	8.3			2.5					N				RECH	1995-05-22	R		B		B	8.9			2.5					N				PR0796
1020130	10	2	5	NE2		0130	3.8	32.5	78.8	82.5	ORIG	1994-10-05	R		B		B	16.2								N				RECH	1995-05-22	R		Y		B	16.2			1.3					N				PR0796
1020131	10	2	5	NE2		0131	2.7	33.2	77.7	83.2	ORIG	1994-10-05	R		B		B	23								N				RECH	1995-05-22	R		B		B	22.9								N				PR0796
1020132	10	2	5	NE2		0132	9.8	31.8	84.8	81.8	ORIG	1994-10-05	P					20.1								N				RECH	1995-05-22	P					20.1								N				PR0796
1020133	10	2	5	NE2		0133	13.6	32.5	88.6	82.5	ORIG	1994-10-05	C	T	N	F		11								N			FIRE	RECH	1995-05-22	C	T	N	F		11								N			FIRE	PR0796
1020134	10	2	5	NE2		0134	12.7	33.8	87.7	83.8	ORIG	1994-10-05	P					18.7								N				RECH	1995-05-22	P					18.7								N				PR0796
1020135	10	2	5	NE2		0135	19.7	35.9	94.7	85.9	ORIG	1994-10-05	P					14								N				RECH	1995-05-22	P					14						4		N				PR0796
1020136	10	2	5	NE2		0136	9.7	36.6	84.7	86.6	ORIG	1994-10-05	P					17.6								N				RECH	1995-05-22	P					17.6								N				PR0796
1020137	10	2	5	NE2		0137	12.6	36.4	87.6	86.4	ORIG	1994-10-05	P					13								N				RECH	1995-05-22	P					13								N				PR0796
1020138	10	2	5	NE2		0138	11	37.9	86	87.9	ORIG	1994-10-05	P					12.3								N				RECH	1995-05-22	P					12.3								N				PR0796
1020139	10	2	5	NE2		0139	8.3	39.2	83.3	89.2	ORIG	1994-10-05	P					13.9								N				RECH	1995-05-22	P					13.9								N				PR0796
1020140	10	2	5	NE2		0140	6.9	40.1	81.9	90.1	ORIG	1994-10-05	R		B		B	9.7			4.5					N				RECH	1995-05-22	R		Y		B	9.7			0					N				PR0796
1020141	10	2	5	NE2		0141	16	42.5	91	92.5	ORIG	1994-10-05	P					17								N				RECH	1995-05-22	P					17								N				PR0796
1020142	10	2	5	NE2		0142	14.9	44.2	89.9	94.2	ORIG	1994-10-05	R		B		G	9.1			3					N				RECH	1995-05-22	R		B		G	9.1			3					N				PR0796
1020143	10	2	5	NE2		0143	6	44.5	81	94.5	ORIG	1994-10-05	P					10.8								N				RECH	1995-05-22	P					10.8								N				PR0796
1020144	10	2	5	NE2		0144	14.2	45.2	89.2	95.2	ORIG	1994-10-05	P					7.9								N				RECH	1995-05-22	P					7.9								N				PR0796
1020145	10	2	5	NE2		0145	9	46.5	84	96.5	ORIG	1994-10-05	P					14.9								N				RECH	1995-05-22	P					14.9								N				PR0796
1020146	10	2	5	NE2		0146	4.7	46.5	79.7	96.5	ORIG	1994-10-05	P					15.4								N				RECH	1995-05-22	P					15.4								N				PR0796
1020147	10	2	5	NE2		0147	1.6	45.6	76.6	95.6	ORIG	1994-10-05	R		B		B	9.8								N				RECH	1995-05-22	R		Y		B	9.8			1.3					N				PR0796
1020148	10	2	5	NE2		0148	0.1	45.7	75.1	95.7	ORIG	1994-10-05	P					15.3								N				RECH	1995-05-22	P					15.3								N				PR0796
1020149	10	2	5	NE2		0149	0.4	42.8	75.4	92.8	ORIG	1994-10-05	R		B		B	23								N				RECH	1995-05-22	R		B		B	23								N				PR0796
1020150	10	2	5	NE2		0150	0.3	47.8	75.3	97.8	ORIG	1994-10-05	R		B		B	16.1								N				RECH	1995-05-22	R		B		B	16.1			1.6					N				PR0796
1020151	10	2	5	NE2		0151	13.8	49.7	88.8	99.7	ORIG	1994-10-05	P					14.3								N				RECH	1995-05-22	P					14.3								N				PR0796
1020152	10	2	5	NE1		0152	13.9	0.4	61.1	50.4	ORIG	1994-10-05	P					12.3								N			GINA'S 938	RECH	1995-05-22	P					12.3								N			GINA'S 938	PR0796
1020153	10	2	5	NE1		0153	18.4	1.3	56.6	51.3	ORIG	1994-10-05	R		B		G	8.3			2.2					N			GINA'S 919	RECH	1995-05-22	R		B		G	8.3			2.2					N			GINA'S 919	PR0796
1020154	10	2	5	NE1	Y	0154	23.7	0.6	51.3	50.6	ORIG	1994-10-05	P					18.5								N				RECH	1995-05-22	P					18.5								N				PR0796
1020155	10	2	5	NE1		0155	6.1	4.2	68.9	54.2	ORIG	1994-10-05	S					0	2.3							N				RECH	1995-05-22	S					0	2.4							N				PR0796
1020156	10	2	5	NE1		0156	8.8	4.4	66.2	54.4	ORIG	1994-10-05	R		B		G	10.2			1.6					N				RECH	1995-05-22	R		B		G	10.2			1.6					N				PR0796
1020157	10	2	5	NE1	Y	0157	18.7	4.8	56.3	54.8	ORIG	1994-10-05	P					16.4								N			GINA'S 921	RECH	1995-05-22	P					16.4								N			GINA'S 921	PR0796
1020158	10	2	5	NE1	Y	0158	24.3	5.7	50.7	55.7	ORIG	1994-10-05	P					13.9								N			GINA'S 902	RECH	1995-05-22	P					13.9								N			GINA'S 902	PR0796
1020159	10	2	5	NE1	Y	0159	23.4	6.3	51.6	56.3	ORIG	1994-10-05	P					13.9								N			GINA'S 903	RECH	1995-05-22	P					13.9								N			GINA'S 903	PR0796
1020160	10	2	5	NE1	Y	0160	20.9	6.3	54.1	56.3	ORIG	1994-10-05	P					14								N			GINA'S 922	RECH	1995-05-22	P					14								N			GINA'S 922	PR0796
1020161	10	2	5	NE1		0161	15.2	6.6	59.8	56.6	ORIG	1994-10-05	R		B		B	13								N			GINA'S 940	RECH	1995-05-22	R		B		B	12.4								N			GINA'S 940	PR0796
1020162	10	2	5	NE1	Y	0162	16.1	7.8	58.9	57.8	ORIG	1994-10-05	P					18.7								N			GINA'S 941	RECH	1995-05-22	P					18.7								N			GINA'S 941	PR0796
1020163	10	2	5	NE1	Y	0163	20.2	8.8	54.8	58.8	ORIG	1994-10-05	P					20								N			GINA'S 924	RECH	1995-05-22	P					20								N			GINA'S 924	PR0796
1020164	10	2	5	NE1		0164	22.1	9.7	52.9	59.7	ORIG	1994-10-05	R		B		B	11.7			4.6					N			GINA'S 905	RECH	1995-05-22	R		B		B	12			4.5					N			GINA'S 905	PR0796
1020165	10	2	5	NE1		0165	10.2	10.3	64.8	60.3	ORIG	1994-10-05	P					9.7								N				RECH	1995-05-22	P					9.7								N				PR0796
1020166	10	2	5	NE1		0166	2.1	8.6	72.9	58.6	ORIG	1994-10-05	P					29.1								N				RECH	1995-05-22	P					29.1								N				PR0796
1020167	10	2	5	NE1	Y	0167	19.3	10.7	55.7	60.7	ORIG	1994-10-05	P					15.2								N			GINA'S 925	RECH	1995-05-22	P					15.2								N			GINA'S 925	PR0796
1020168	10	2	5	NE1	Y	0168	24.2	12	50.8	62	ORIG	1994-10-05	P					21								N			GINA'S 906	RECH	1995-05-22	P					21								N			GINA'S 906	PR0796
1020169	10	2	5	NE1	Y	0169	19.9	12.2	55.1	62.2	ORIG	1994-10-05	P					15.1								N			GINA'S 926	RECH	1995-05-22	P					15.1								N			GINA'S 926	PR0796
1020170	10	2	5	NE1		0170	14	12.5	61	62.5	ORIG	1994-10-05	P					20.2								N			GINA'S 942	RECH	1995-05-22	P					20.2								N			GINA'S 942	PR0796
1020171	10	2	5	NE1		0171	7.7	14.8	67.3	64.8	ORIG	1994-10-05	P					15.3								N				RECH	1995-05-22	P					15.3								N				PR0796
1020172	10	2	5	NE1		0172	15.1	14.8	59.9	64.8	ORIG	1994-10-05	P					15								N			GINA'S 943	RECH	1995-05-22	P					15								N			GINA'S 943	PR0796
1020173	10	2	5	NE1		0173	23.5	16.6	51.5	66.6	ORIG	1994-10-05	R		B		B	11.3								N			GINA'S 908	RECH	1995-05-22	R		B		B	11.1								N			GINA'S 908	PR0796
1020174	10	2	5	NE1		0174	24.2	17.5	50.8	67.5	ORIG	1994-10-05	R		B		B	10.5								N			GINA'S 909	RECH	1995-05-22	R		B		B	10.5								N			GINA'S 909	PR0796
1020175	10	2	5	NE1	Y	0175	25	18.5	50	68.5	ORIG	1994-10-05	P					16								N			GINA'S 910	RECH	1995-05-22	P					16								N			GINA'S 910	PR0796
1020176	10	2	5	NE1	Y	0176	23.1	19.1	51.9	69.1	ORIG	1994-10-05	P					18								N			GINA'S 911	RECH	1995-05-22	P					18								N			GINA'S 911	PR0796
1020177	10	2	5	NE1		0177	11.2	19.1	63.8	69.1	ORIG	1994-10-05	P					21.1								N			GINA'S 944	RECH	1995-05-22	P					21.1								N			GINA'S 944	PR0796
1020178	10	2	5	NE1		0178	1.1	17.9	73.9	67.9	ORIG	1994-10-05	R		B		B	27								N				RECH	1995-05-22	R		B		B	26.9								N				PR0796
1020179	10	2	5	NE1	Y	0179	17.5	20.5	57.5	70.5	ORIG	1994-10-05	P					14.9								N			GINA'S 927	RECH	1995-05-22	P					14.9								N			GINA'S 927	PR0796
1020180	10	2	5	NE1		0180	16.9	21.6	58.1	71.6	ORIG	1994-10-05	R		B		G	6.8			1.9					N				RECH	1995-05-22	R		B		G	6.8			1.9					N				PR0796
1020181	10	2	5	NE1	Y	0181	16.7	21.9	58.3	71.9	ORIG	1994-10-05	P					19.2								N			GINA'S 928	RECH	1995-05-22	P					19.2								N			GINA'S 928	PR0796
1020182	10	2	5	NE1	Y	0182	21.8	22.1	53.2	72.1	ORIG	1994-10-05	P					21.1								N			GINA'S 913	RECH	1995-05-22	P					21.1								N			GINA'S 913	PR0796
1020183	10	2	5	NE1		0183	14.4	22.9	60.6	72.9	ORIG	1994-10-05	R		B		B	12.1								N			GINA'S 945	RECH	1995-05-22	R		B		B	11.6								N			GINA'S 945	PR0796
1020184	10	2	5	NE1		0184	14.2	24.9	60.8	74.9	ORIG	1994-10-05	R		B		B	11.5								N			GINA'S 946	RECH	1995-05-22	R		B		B	11.5								N			GINA'S 946	PR0796
1020185	10	2	5	NE1		0185	5.7	25	69.3	75	ORIG	1994-10-05	R		B		G	5.6			5.1					N				RECH	1995-05-22	R		B		G	5.6			5.1					N				PR0796
1020186	10	2	5	NE1		0186	5.9	16.2	69.1	66.2	ORIG	1994-10-05	P					17.8								N				RECH	1995-05-22	P					17.8								N				PR0796
1020187	10	2	5	NE1		0187	0.9	27.1	74.1	77.1	ORIG	1994-10-05	R		B		B	28.2								N				RECH	1995-05-22	R		B		B	28.3								N				PR0796
1020188	10	2	5	NE1	Y	0188	16.2	26	58.8	76	ORIG	1994-10-05	P					19.4								N			GINA'S 930	RECH	1995-05-22	P					19.4								N			GINA'S 930	PR0796
1020189	10	2	5	NE1		0189	20.9	25.9	54.1	75.9	ORIG	1994-10-05	R		B		B	8.2			5					N			GINA'S 919	RECH	1995-05-22	R		B		B	8.7			4.9					N			GINA'S 919	PR0796
1020190	10	2	5	NE1		0190	13	27.4	62	77.4	ORIG	1994-10-05	R		B		B	17.1			3.7					N			GINA'S 948	RECH	1995-05-22	R		B		B	17.2			3.7					N			GINA'S 948	PR0796
1020191	10	2	5	NE1		0191	9	27.7	66	77.7	ORIG	1994-10-05	R		B		B	22.3								N				RECH	1995-05-22	R		B		B	22.3								N				PR0796
1020192	10	2	5	NE1		0192	17.3	29	57.7	79	ORIG	1994-10-05	P					15.4								N			GINA'S 931	RECH	1995-05-22	P					15.4								N			GINA'S 931	PR0796
1020193	10	2	5	NE1		0193	24.3	28.6	50.7	78.6	ORIG	1994-10-05	P					23.9								N			GINA'S 916	RECH	1995-05-22	P					23.9								N			GINA'S 916	PR0796
1020194	10	2	5	NE1		0194	19.4	29.4	55.6	79.4	ORIG	1994-10-05	P					18.6								N			GINA'S 932	RECH	1995-05-22	P					18.6								N			GINA'S 932	PR0796
1020195	10	2	5	NE1		0195	16.5	30	58.5	80	ORIG	1994-10-05	R		B		G	21.7			2.8					N			GINA'S 933	RECH	1995-05-22	R		B		G	21.7			2.8					N			GINA'S 933	PR0796
1020196	10	2	5	NE1		0196	4.9	32.2	70.1	82.2	ORIG	1994-10-05	R		B		B	15.2			3					N				RECH	1995-05-22	R		B		B	15.1			3					N				PR0796
1020197	10	2	5	NE1		0197	8.9	31.4	66.1	81.4	ORIG	1994-10-05	R		B		B	11.7								N				RECH	1995-05-22	R		B		B	11.5								N				PR0796
1020198	10	2	5	NE1		0198	12.4	32.6	62.6	82.6	ORIG	1994-10-05	R		B		B	10.6			3.6					N			GINA'S 951	RECH	1995-05-22	R		B		B	10.6			3.6					N			GINA'S 951	PR0796
1020199	10	2	5	NE1		0199	11.8	33.2	63.2	83.2	ORIG	1994-10-05	R		B		B	20								N			GINA'S 952	RECH	1995-05-22	R		B		B	20								N			GINA'S 952	PR0796
1020200	10	2	5	NE1		0200	16.7	33.5	58.3	83.5	ORIG	1994-10-05	R		B		B	11.8								N			GINA'S 935	RECH	1995-05-22	R		B		B	11.7								N			GINA'S 935	PR0796
1020201	10	2	5	NE1		0201	19.6	33	55.4	83	ORIG	1994-10-05	P					17.4								N			GINA'S 934	RECH	1995-05-22	P					17.4								N			GINA'S 934	PR0796
1020202	10	2	5	NE1		0202	17.3	34.9	57.7	84.9	ORIG	1994-10-05	P					14.9				0.9	NE			N			NEC 0.8-0.9--WC 0.7-0.9--GINA'S 936	RECH	1995-05-22	P					14.9				0.9	NE			N			NEC 0.8-0.9--WC 0.7-0.9--GINA'S 936	PR0796
1020203	10	2	5	NE1		0203	5.7	35.4	69.3	85.4	ORIG	1994-10-05	R		B		B	15.2			3.2					N				RECH	1995-05-22	R		B		B	15.2			3.2					N				PR0796
1020204	10	2	5	NE1		0204	5.1	36.7	69.9	86.7	ORIG	1994-10-05	R		B		G	19.8								N				RECH	1995-05-22	R		B		G	18.7								N				PR0796
1020205	10	2	5	NE1		0205	13.8	36.6	61.2	86.6	ORIG	1994-10-05	R		B		B	11.4			3.8					N			GINA'S 953	RECH	1995-05-22	R		B		B	11.4			3.8					N			GINA'S 953	PR0796
1020206	10	2	5	NE1		0206	4.2	39.3	70.8	89.3	ORIG	1994-10-05	R		B		B	15								N				RECH	1995-05-22	R		B		B	14.9								N				PR0796
1020207	10	2	5	NE1		0207	13.7	39.4	61.3	89.4	ORIG	1994-10-05	P					15.5								N				RECH	1995-05-22	P					15.5								N				PR0796
1020208	10	2	5	NE1		0208	12.9	41.2	62.1	91.2	ORIG	1994-10-05	P					16.7								N				RECH	1995-05-22	P					16.7								N				PR0796
1020209	10	2	5	NE1		0209	20.2	42.1	54.8	92.1	ORIG	1994-10-05	P					26.5				1.4	NE			N			NEC 180	RECH	1995-05-22	P					26.5				1.4	NE			N			NEC 180	PR0796
1020210	10	2	5	NE1		0210	19.5	42.4	55.5	92.4	ORIG	1994-10-05	P					25.2				2	W			N			WC 180	RECH	1995-05-22	P					25.2				2	W			N			WC 180	PR0796
1020211	10	2	5	NE1		0211	11.9	42.9	63.1	92.9	ORIG	1994-10-05	P					13.7				0.4	NW			N			NWC 0.2-0.4	RECH	1995-05-22	P					13.7				0.4	NW			N			NWC 0.2-0.4	PR0796
1020212	10	2	5	NE1		0212	17.5	43.2	57.5	93.2	ORIG	1994-10-05	P					15.7								N				RECH	1995-05-22	P					15.7								N				PR0796
1020213	10	2	5	NE1		0213	2.3	45.6	72.7	95.6	ORIG	1994-10-05	R		B		B	18.6								N				RECH	1995-05-22	R		B		B	18.6								N				PR0796
1020214	10	2	5	NE1		0214	0.9	46.2	74.1	96.2	ORIG	1994-10-05	S					0	1.8							N				RECH	1995-05-22	S					0	1.8							N				PR0796
1020215	10	2	5	NE1		0215	2.8	49.2	72.2	99.2	ORIG	1994-10-05	P					24.6								N				RECH	1995-05-22	P					24.6								N				PR0796
1020216	10	2	5	NE1		0216	10	49.1	65	99.1	ORIG	1994-10-05	P					14.5								N				RECH	1995-05-22	P					14.5								N				PR0796
1020217	10	2	5	NE1		0217	17.3	49.5	57.7	99.5	ORIG	1994-10-05	R		B		B	8.8								N				RECH	1995-05-22	R		B		B	8.9								N				PR0796
1020218	10	2	5	NE1		0218	19.7	49.4	55.3	99.4	ORIG	1994-10-05	R		B		B	20.6								N				RECH	1995-05-22	R		B		B	20.5								N				PR0796
1020219	10	2	5	SW2		0219	2.8	2.6	27.8	2.6	ORIG	1994-10-05	R		B		B	14.1								N				RECH	1995-05-22	R		B		B	14								N				PR0796
1020220	10	2	5	SW2		0220	9.3	2.9	34.3	2.9	ORIG	1994-10-05	R		B		G	18.6								N				RECH	1995-05-22	R		B		G	18.6								N				PR0796
1020221	10	2	5	SW2		0221	22.5	2.3	47.5	2.3	ORIG	1994-10-05	P					26.8								N				RECH	1995-05-22	P					26.8								N				PR0796
1020222	10	2	5	SW2		0222	19.7	3.6	44.7	3.6	ORIG	1994-10-05	P					24.5								N				RECH	1995-05-22	P					24.5								N				PR0796
1020223	10	2	5	SW2		0223	1	3.8	26	3.8	ORIG	1994-10-05	P					12.7				0.5	NE			N				RECH	1995-05-22	P					12.7				0.5	NE			N				PR0796
1020224	10	2	5	SW2		0224	6.6	5	31.6	5	ORIG	1994-10-05	P					9								N				RECH	1995-05-22	P	T				9								N				PR0796
1020225	10	2	5	SW2		0225	13.6	5.5	38.6	5.5	ORIG	1994-10-05	P					11.1				3	W			N			WC 1.2-3.0	RECH	1995-05-22	P					11.1				3	W			N			WC 1.2-3.0	PR0796
1020226	10	2	5	SW2		0226	6.6	8.4	31.6	8.4	ORIG	1994-10-05	P					18.2								N				RECH	1995-05-22	P					18.2								N				PR0796
1020227	10	2	5	SW2		0227	18.4	8.7	43.4	8.7	ORIG	1994-10-05	P					18.6								N				RECH	1995-05-22	P					18.6								N				PR0796
1020228	10	2	5	SW2		0228	22	8.7	47	8.7	ORIG	1994-10-05	P					27.2								N				RECH	1995-05-22	P					27.2								N				PR0796
1020229	10	2	5	SW2		0229	13.5	9.5	38.5	9.5	ORIG	1994-10-05	S					0	2.5							N				RECH	1995-05-22	S					0	2.5							N				PR0796
1020230	10	2	5	SW2		0230	3.3	11.3	28.3	11.3	ORIG	1994-10-05	P					24.1								N				RECH	1995-05-22	P					24.1								N				PR0796
1020231	10	2	5	SW2		0231	13.4	11.1	38.4	11.1	ORIG	1994-10-05	P					32.6				0.6	N			N			NC 180	RECH	1995-05-22	P					32.6				0.6	N			N			NC 180	PR0796
1020232	10	2	5	SW2		0232	7.5	12.2	32.5	12.2	ORIG	1994-10-05	S					0	3.3							N				RECH	1995-05-22	S					0	3.2							N				PR0796
1020233	10	2	5	SW2		0233	15.3	13.5	40.3	13.5	ORIG	1994-10-05	P					14.1								N				RECH	1995-05-22	P					14.1								N				PR0796
1020234	10	2	5	SW2		0234	24.5	13.4	49.5	13.4	ORIG	1994-10-05	P	T				6.4								N			FIRE?	RECH	1995-05-22	R		B		B	6.3			4.7					N			FIRE?	PR0796
1020235	10	2	5	SW2		0235	20.1	13.9	45.1	13.9	ORIG	1994-10-05	P					17.6								N				RECH	1995-05-22	P					17.6								N				PR0796
1020236	10	2	5	SW2		0236	20	14.9	45	14.9	ORIG	1994-10-05	R		B		G	6.5			2.8					N				RECH	1995-05-22	R		B		G	6.5			2.8					N				PR0796
1020237	10	2	5	SW2		0237	0.3	15.1	25.3	15.1	ORIG	1994-10-05	P					18.7								N				RECH	1995-05-22	P					18.7								N				PR0796
1020238	10	2	5	SW2		0238	2.5	17.8	27.5	17.8	ORIG	1994-10-05	P					13.5								N				RECH	1995-05-22	P					13.5								N				PR0796
1020239	10	2	5	SW2		0239	10.5	17.4	35.5	17.4	ORIG	1994-10-05	P					14.2								N				RECH	1995-05-22	P					14.2								N				PR0796
1020240	10	2	5	SW2		0240	18.9	20.2	43.9	20.2	ORIG	1994-10-05	R		B		B	29.3								N				RECH	1995-05-22	R		B		B	29.2								N				PR0796
1020241	10	2	5	SW2		0241	5.1	21.1	30.1	21.1	ORIG	1994-10-05	P					24.6								N				RECH	1995-05-22	P					24.6								N				PR0796
1020242	10	2	5	SW2		0242	19.4	22.2	44.4	22.2	ORIG	1994-10-05	S					0	3.5							N				RECH	1995-05-22	S					0	3.5							N				PR0796
1020243	10	2	5	SW2		0243	14.2	23.4	39.2	23.4	ORIG	1994-10-05	P					9.7								N				RECH	1995-05-22	P					9.7								N				PR0796
1020244	10	2	5	SW2		0244	23.6	23.6	48.6	23.6	ORIG	1994-10-05	P					31.3								N				RECH	1995-05-22	P					31.3						1		N				PR0796
1020245	10	2	5	SW2		0245	17.8	24.4	42.8	24.4	ORIG	1994-10-05	S					0	1.6							N				RECH	1995-05-22	S					0	1.6							N				PR0796
1020246	10	2	5	SW2		0246	4.4	24.3	29.4	24.3	ORIG	1994-10-05	R		B		G	13.9								N				RECH	1995-05-22	R		B		G	13.9								N				PR0796
1020247	10	2	5	SW2		0247	7	26	32	26	ORIG	1994-10-05	P					12.7								N				RECH	1995-05-22	P					12.7								N				PR0796
1020248	10	2	5	SW2	Y	0248	15.2	25.8	40.2	25.8	ORIG	1994-10-05	S					0	1.7			0.2	NW			N				RECH	1995-05-22	S					0	1.7			0.2	NW			N				PR0796
1020249	10	2	5	SW2		0249	0.6	28.9	25.6	28.9	ORIG	1994-10-05	R		B		B	12.4								N				RECH	1995-05-22	R		B		B	12.4								N				PR0796
1020250	10	2	5	SW2		0250	1.2	29.2	26.2	29.2	ORIG	1994-10-05	R		B		B	10.8								N				RECH	1995-05-22	R		Y		B	10.8			0.3					N				PR0796
1020251	10	2	5	SW2		0251	7.8	28.5	32.8	28.5	ORIG	1994-10-05	P					17.5								N				RECH	1995-05-22	P					17.5								N				PR0796
1020252	10	2	5	SW2		0252	9.4	29.5	34.4	29.5	ORIG	1994-10-05	P					13.5				1.2	NE			N			SWC 0.3	RECH	1995-05-22	P					13.5				1.2	NE			N			SWC 0.3	PR0796
1020253	10	2	5	SW2		0253	7.5	30.2	32.5	30.2	ORIG	1994-10-05	P					12.4				0.8	E			N			EC 0.6-0.8--NEC 0.3-0.5	RECH	1995-05-22	P					12.4				0.8	E			N			EC 0.6-0.8--NEC 0.3-0.5	PR0796
1020254	10	2	5	SW2		0254	15.6	27.8	40.6	27.8	ORIG	1994-10-05	R		B		G	10.2			1.6					N				RECH	1995-05-22	R		B		G	10.2			1.6					N				PR0796
1020255	10	2	5	SW2		0255	20.9	29.4	45.9	29.4	ORIG	1994-10-05	R		B		B	14.6								N				RECH	1995-05-22	R		B		B	14.6								N				PR0796
1020256	10	2	5	SW2	Y	0256	20.4	29.8	45.4	29.8	ORIG	1994-10-05	P					17.9								N				RECH	1995-05-22	P					17.9								N				PR0796
1020257	10	2	5	SW2	Y	0257	15.3	29.8	40.3	29.8	ORIG	1994-10-05	P					19.9				3.4	W			N			WC 1.3-2.4	RECH	1995-05-22	P					19.9				3.4	W			N			WC 1.3-2.4	PR0796
1020258	10	2	5	SW2		0258	11.3	31.6	36.3	31.6	ORIG	1994-10-05	P					21.1								N				RECH	1995-05-22	P					21.1								N				PR0796
1020259	10	2	5	SW2	Y	0259	19	31.6	44	31.6	ORIG	1994-10-05	P					17.7								N				RECH	1995-05-22	P					17.7								N				PR0796
1020260	10	2	5	SW2	Y	0260	14.9	31.9	39.9	31.9	ORIG	1994-10-05	S					0								N				RECH	1995-05-22	S					0								N				PR0796
1020261	10	2	5	SW2		0261	13.3	33.6	38.3	33.6	ORIG	1994-10-05	P					12.8								N				RECH	1995-05-22	P					12.8								N				PR0796
1020262	10	2	5	SW2	Y	0262	19.3	34.3	44.3	34.3	ORIG	1994-10-05	P					15.8								N				RECH	1995-05-22	P					15.8								N				PR0796
1020263	10	2	5	SW2		0263	11.8	36	36.8	36	ORIG	1994-10-05	P					20								N				RECH	1995-05-22	P					20								N				PR0796
1020264	10	2	5	SW2	Y	0264	16.3	36.4	41.3	36.4	ORIG	1994-10-05	P					19.5								N				RECH	1995-05-22	P					19.5								N				PR0796
1020265	10	2	5	SW2		0265	3.7	36.1	28.7	36.1	ORIG	1994-10-05	P					20.8								N				RECH	1995-05-22	P					20.8								N				PR0796
1020266	10	2	5	SW2		0266	4.5	37.1	29.5	37.1	ORIG	1994-10-05	P					15								N				RECH	1995-05-22	P					15								N				PR0796
1020267	10	2	5	SW2	Y	0267	21.2	38.2	46.2	38.2	ORIG	1994-10-05	P					12.2								N				RECH	1995-05-22	P					12.2								N				PR0796
1020268	10	2	5	SW2		0268	6.1	38.7	31.1	38.7	ORIG	1994-10-05	P					10.8								N				RECH	1995-05-22	P					10.8								N				PR0796
1020269	10	2	5	SW2	Y	0269	22.7	43	47.7	43	ORIG	1994-10-05	P					19								N				RECH	1995-05-22	P					19								N				PR0796
1020270	10	2	5	SW2		0270	5.5	46.4	30.5	46.4	ORIG	1994-10-05	P					16				1.2	W			N			WC 0.9-1.2	RECH	1995-05-22	P					16				1.2	W			N			WC 0.9-1.2	PR0796
1020271	10	2	5	SW2		0271	6	47	31	47	ORIG	1994-10-05	P					16.4				1.6	SW			N			SWC 0.6-1.6	RECH	1995-05-22	P					16.4				1.6	SW			N			SWC 0.6-1.6	PR0796
1020272	10	2	5	SW2		0272	8.7	46.9	33.7	46.9	ORIG	1994-10-05	P					18.2								N				RECH	1995-05-22	P					18.2								N				PR0796
1020273	10	2	5	SW2	Y	0273	22.4	46.4	47.4	46.4	ORIG	1994-10-05	P					15.2								N				RECH	1995-05-22	P					15.2								N				PR0796
1020274	10	2	5	SW2	Y	0274	18.6	45.3	43.6	45.3	ORIG	1994-10-05	P					14.6								N				RECH	1995-05-22	P					14.6								N				PR0796
1020275	10	2	5	SW2		0275	4.5	48.9	29.5	48.9	ORIG	1994-10-05	P					18.9								N				RECH	1995-05-22	P					18.9								N				PR0796
1020276	10	2	5	SW2		0276	7	48.2	32	48.2	ORIG	1994-10-05	P					12								N				RECH	1995-05-22	P					12								N				PR0796
1020277	10	2	5	SW2		0277	17.8	47.1	42.8	47.1	ORIG	1994-10-05	R		B		G	8.2			2.5					N				RECH	1995-05-22	R		B		G	8.2			2.5					N				PR0796
1020278	10	2	5	SW2	Y	0278	20.6	49.5	45.6	49.5	ORIG	1994-10-05	P					9.4								N				RECH	1995-05-22	P					9.4								N				PR0796
1020279	10	2	5	SW1		0279	11.1	0.2	13.9	0.2	ORIG	1994-10-05	P					14.2								N				RECH	1995-05-22	P					14.2								N				PR0796
1020280	10	2	5	SW1		0280	20.7	1	4.3	1	ORIG	1994-10-05	P					15.2								N				RECH	1995-05-22	P					15.2								N				PR0796
1020281	10	2	5	SW1		0281	4.3	2.1	20.7	2.1	ORIG	1994-10-05	P					17.7				0.3	SW			N				RECH	1995-05-22	P					17.7				0.3	SW			N				PR0796
1020282	10	2	5	SW1		0282	5.3	2.3	19.7	2.3	ORIG	1994-10-05	P					19.4								N				RECH	1995-05-22	P					19.4								N				PR0796
1020283	10	2	5	SW1		0283	9.8	2.5	15.2	2.5	ORIG	1994-10-05	P					13.5				0.5	S			N				RECH	1995-05-22	P					13.5				0.5	S			N				PR0796
1020284	10	2	5	SW1		0284	13.8	2.9	11.2	2.9	ORIG	1994-10-05	P					16.3								N				RECH	1995-05-22	P					16.3								N				PR0796
1020285	10	2	5	SW1		0285	19.7	2.5	5.3	2.5	ORIG	1994-10-05	P					13.9								N				RECH	1995-05-22	P					13.9								N				PR0796
1020286	10	2	5	SW1		0286	16.5	5	8.5	5	ORIG	1994-10-05	P					13.4								N				RECH	1995-05-22	P					13.4								N				PR0796
1020287	10	2	5	SW1		0287	14.9	5.4	10.1	5.4	ORIG	1994-10-05	P					12.5								N				RECH	1995-05-22	P					12.5								N				PR0796
1020288	10	2	5	SW1		0288	13	5.6	12	5.6	ORIG	1994-10-05	R		B		B	9.7			1.4					N				RECH	1995-05-22	R		B		B	9.6			1.4					N				PR0796
1020289	10	2	5	SW1		0289	18.5	5.6	6.5	5.6	ORIG	1994-10-05	P					19								N				RECH	1995-05-22	P					19								N				PR0796
1020290	10	2	5	SW1		0290	2.2	4.1	22.8	4.1	ORIG	1994-10-05	P					12								N				RECH	1995-05-22	P					12								N				PR0796
1020291	10	2	5	SW1		0291	3	6.2	22	6.2	ORIG	1994-10-05	P					14.9								N				RECH	1995-05-22	P					14.9								N				PR0796
1020292	10	2	5	SW1		0292	10.2	6.7	14.8	6.7	ORIG	1994-10-05	P					19								N				RECH	1995-05-22	P					19								N				PR0796
1020293	10	2	5	SW1		0293	18.6	8	6.4	8	ORIG	1994-10-05	P					15.8								N				RECH	1995-05-22	P					15.8								N				PR0796
1020294	10	2	5	SW1		0294	22.5	8.4	2.5	8.4	ORIG	1994-10-05	P					20.5								N				RECH	1995-05-22	P					20.5								N				PR0796
1020295	10	2	5	SW1		0295	16.4	8.5	8.6	8.5	ORIG	1994-10-05	R		B		G	8.6			2.2					N				RECH	1995-05-22	R		B		G	8.6			2.2					N				PR0796
1020296	10	2	5	SW1		0296	11.8	9.6	13.2	9.6	ORIG	1994-10-05	P	T				21.2								N			FIRE	RECH	1995-05-22	P	T				21.2								N			FIRE	PR0796
1020297	10	2	5	SW1		0297	6.7	10.3	18.3	10.3	ORIG	1994-10-05	P					14.6								N				RECH	1995-05-22	P					14.6								N				PR0796
1020298	10	2	5	SW1		0298	4.1	10.8	20.9	10.8	ORIG	1994-10-05	P					20.4								N				RECH	1995-05-22	P					20.4								N				PR0796
1020299	10	2	5	SW1		0299	18.7	10.6	6.3	10.6	ORIG	1994-10-05	P					15.3								N				RECH	1995-05-22	P					15.3								N				PR0796
1020300	10	2	5	SW1		0300	13.6	11.2	11.4	11.2	ORIG	1994-10-05	P					13.4								N				RECH	1995-05-22	P					13.4								N				PR0796
1020301	10	2	5	SW1		0301	17.6	12.8	7.4	12.8	ORIG	1994-10-05	P					18.7								N				RECH	1995-05-22	P					18.7								N				PR0796
1020302	10	2	5	SW1		0302	25	13.6	0	13.6	ORIG	1994-10-05	P					14.8								N				RECH	1995-05-22	P					14.8								N				PR0796
1020303	10	2	5	SW1		0303	18	15.2	7	15.2	ORIG	1994-10-05	S					0	2.1							N				RECH	1995-05-22	S					0	2.2							N				PR0796
1020304	10	2	5	SW1		0304	13.7	15.2	11.3	15.2	ORIG	1994-10-05	P					14.8								N				RECH	1995-05-22	P					14.8								N				PR0796
1020305	10	2	5	SW1		0305	10.7	16.1	14.3	16.1	ORIG	1994-10-05	P					20.4								N				RECH	1995-05-22	P					20.4								N				PR0796
1020306	10	2	5	SW1		0306	16.8	16.2	8.2	16.2	ORIG	1994-10-05	R		B		G	25.3			2.6					N				RECH	1995-05-22	R		B		G	25.3			2.6					N				PR0796
1020307	10	2	5	SW1		0307	19.7	16.2	5.3	16.2	ORIG	1994-10-05	R		B		B	10.3								N				RECH	1995-05-22	R		B		B	10.3								N				PR0796
1020308	10	2	5	SW1		0308	14.1	16.6	10.9	16.6	ORIG	1994-10-05	S					0	1.6							N				RECH	1995-05-22	S					0	1.5							N				PR0796
1020309	10	2	5	SW1		0309	4.1	16.9	20.9	16.9	ORIG	1994-10-05	P					14.5								N				RECH	1995-05-22	P					14.5								N				PR0796
1020310	10	2	5	SW1		0310	1.6	17.3	23.4	17.3	ORIG	1994-10-05	R		B		G	6.7			1.7					N				RECH	1995-05-22	R		B		G	6.7			1.7					N				PR0796
1020311	10	2	5	SW1		0311	1.5	17.9	23.5	17.9	ORIG	1994-10-05	P					20.7								N				RECH	1995-05-22	P					20.7								N				PR0796
1020312	10	2	5	SW1		0312	7.2	17.2	17.8	17.2	ORIG	1994-10-05	P	T				12.9								N			FIRE	RECH	1995-05-22	R		B		B	12.8								N			FIRE	PR0796
1020313	10	2	5	SW1		0313	13.2	17.6	11.8	17.6	ORIG	1994-10-05	P					24.3								N				RECH	1995-05-22	P					24.3								N				PR0796
1020314	10	2	5	SW1		0314	14.5	17.3	10.5	17.3	ORIG	1994-10-05	P					17.7								N				RECH	1995-05-22	P					17.7								N				PR0796
1020315	10	2	5	SW1		0315	23.7	17.4	1.3	17.4	ORIG	1994-10-05	P					19.1								N				RECH	1995-05-22	P					19.1								N				PR0796
1020316	10	2	5	SW1		0316	22.8	18.6	2.2	18.6	ORIG	1994-10-05	S					0	1.4							N				RECH	1995-05-22	S					0	1.4							N				PR0796
1020317	10	2	5	SW1		0317	2.6	21.3	22.4	21.3	ORIG	1994-10-05	P					26								N				RECH	1995-05-22	P					26								N				PR0796
1020318	10	2	5	SW1		0318	7.1	21.8	17.9	21.8	ORIG	1994-10-05	P					20.6								N				RECH	1995-05-22	P					20.6								N				PR0796
1020319	10	2	5	SW1		0319	16.8	21.7	8.2	21.7	ORIG	1994-10-05	P					29.4								N				RECH	1995-05-22	P					29.4								N				PR0796
1020320	10	2	5	SW1		0320	14.3	23.3	10.7	23.3	ORIG	1994-10-05	S					0	1.7							N				RECH	1995-05-22	S					0	1.7							N				PR0796
1020321	10	2	5	SW1		0321	24.8	24.9	0.2	24.9	ORIG	1994-10-05	P					32.6								N				RECH	1995-05-22	P					32.6								N				PR0796
1020322	10	2	5	SW1		0322	15.4	27.1	9.6	27.1	ORIG	1994-10-05	P					17.3								N				RECH	1995-05-22	P					17.3								N				PR0796
1020323	10	2	5	SW1		0323	17	27.9	8	27.9	ORIG	1994-10-05	S					0	1.9							N				RECH	1995-05-22	S					0	1.9							N				PR0796
1020324	10	2	5	SW1		0324	16.2	28.7	8.8	28.7	ORIG	1994-10-05	R		B		G	12.1								N				RECH	1995-05-22	R		B		G	12.1								N				PR0796
1020325	10	2	5	SW1		0325	18.6	29.2	6.4	29.2	ORIG	1994-10-05	S					0	1.9							N				RECH	1995-05-22	S					0	1.8							N				PR0796
1020326	10	2	5	SW1		0326	20.5	30.9	4.5	30.9	ORIG	1994-10-05	R		B		B	10.7			1.7					N				RECH	1995-05-22	R		B		B	11.2			1.7					N				PR0796
1020327	10	2	5	SW1		0327	23.2	33	1.8	33	ORIG	1994-10-05	R		B		B	8.3								N				RECH	1995-05-22	R		B		B	8.4								N				PR0796
1020328	10	2	5	SW1		0328	12.6	33.3	12.4	33.3	ORIG	1994-10-05	R		B		B	21.8								N				RECH	1995-05-22	R		B		B	21.7								N				PR0796
1020329	10	2	5	SW1		0329	2.9	33.3	22.1	33.3	ORIG	1994-10-05	P					22.2								N				RECH	1995-05-22	P					22.2								N				PR0796
1020330	10	2	5	SW1		0330	1.5	32.5	23.5	32.5	ORIG	1994-10-05	P					15.4								N				RECH	1995-05-22	P					15.4								N				PR0796
1020331	10	2	5	SW1		0331	8.2	29.5	16.8	29.5	ORIG	1994-10-05	R		B		G	10.2			2.4					N				RECH	1995-05-22	R		B		G	10.2			2.4					N				PR0796
1020332	10	2	5	SW1		0332	3.7	24.7	21.3	24.7	ORIG	1994-10-05	P					12.8								N				RECH	1995-05-22	P					12.8								N				PR0796
1020333	10	2	5	SW1		0333	5.3	34.1	19.7	34.1	ORIG	1994-10-05	P					21.7								N				RECH	1995-05-22	P					21.7								N				PR0796
1020334	10	2	5	SW1		0334	21.2	34.6	3.8	34.6	ORIG	1994-10-05	R		B		B	11.3								N				RECH	1995-05-22	R		B		B	11.3								N				PR0796
1020335	10	2	5	SW1		0335	23.8	33.9	1.2	33.9	ORIG	1994-10-05	P					18.1								N				RECH	1995-05-22	P					18.1								N				PR0796
1020336	10	2	5	SW1		0336	2.4	36.9	22.6	36.9	ORIG	1994-10-05	P					22.3				1.5	W			N			WC 1.0-1.5	RECH	1995-05-22	P					22.3				1.5	W			N			WC 1.0-1.5	PR0796
1020337	10	2	5	SW1		0337	6.1	37.5	18.9	37.5	ORIG	1994-10-05	P					15.1								N				RECH	1995-05-22	P					15.1								N				PR0796
1020338	10	2	5	SW1		0338	14.3	37.5	10.7	37.5	ORIG	1994-10-05	R		B		G	10.4			3.8					N				RECH	1995-05-22	R		B		G	10.4			3.8					N				PR0796
1020339	10	2	5	SW1		0339	17.9	37.4	7.1	37.4	ORIG	1994-10-05	R		B		B	11.5								N				RECH	1995-05-22	R		B		B	11.5								N				PR0796
1020340	10	2	5	SW1		0340	19.1	36.6	5.9	36.6	ORIG	1994-10-05	R		B		G	6.3			1.6					N				RECH	1995-05-22	R		B		G	6.3			1.6					N				PR0796
1020341	10	2	5	SW1		0341	23.3	38.1	1.7	38.1	ORIG	1994-10-05	R		B		B	12								N				RECH	1995-05-22	R		B		B	12								N				PR0796
1020342	10	2	5	SW1		0342	0.1	39.1	24.9	39.1	ORIG	1994-10-05	S					0	1.9							N				RECH	1995-05-22	S					0	1.9							N				PR0796
1020343	10	2	5	SW1		0343	6.8	39.8	18.2	39.8	ORIG	1994-10-05	P					15.9								N				RECH	1995-05-22	P					15.9								N				PR0796
1020344	10	2	5	SW1		0344	10.7	40.5	14.3	40.5	ORIG	1994-10-05	P					20.3								N				RECH	1995-05-22	P					20.3								N				PR0796
1020345	10	2	5	SW1		0345	17.9	40.2	7.1	40.2	ORIG	1994-10-05	P					15								N				RECH	1995-05-22	P					15								N				PR0796
1020346	10	2	5	SW1		0346	22.3	40.9	2.7	40.9	ORIG	1994-10-05	P					14								N				RECH	1995-05-22	P					14								N				PR0796
1020347	10	2	5	SW1		0347	19.1	42.2	5.9	42.2	ORIG	1994-10-05	R		B		B	8.8			3.2					N				RECH	1995-05-22	R		B		B	8.7			3.2					N				PR0796
1020348	10	2	5	SW1		0348	22.3	43.2	2.7	43.2	ORIG	1994-10-05	P					14.4								N				RECH	1995-05-22	P					14.4								N				PR0796
1020349	10	2	5	SW1		0349	19.4	45.2	5.6	45.2	ORIG	1994-10-05	R		B		B	12.8								N				RECH	1995-05-22	R		B		B	12.7								N				PR0796
1020350	10	2	5	SW1		0350	16.6	46.4	8.4	46.4	ORIG	1994-10-05	P					12.4								N				RECH	1995-05-22	P					12.4								N				PR0796
1020351	10	2	5	SW1		0351	12.4	48.4	12.6	48.4	ORIG	1994-10-05	P					21.4								N				RECH	1995-05-22	P					21.4								N				PR0796
1020352	10	2	5	SW1		0352	14.5	49	10.5	49	ORIG	1994-10-05	P					11.7								N				RECH	1995-05-22	P					11.7								N				PR0796
1020353	10	2	5	SW1		0353	24.2	48.6	0.8	48.6	ORIG	1994-10-05	P					28.9								N			2 STEMS @ 1.4--#1 STEM SWC 1.1-2.0--#2 STEM NWC 1.1-1.9	RECH	1995-05-22	P					28.9								N			2 STEMS @ 1.4--#1 STEM SWC 1.1-2.0--#2 STEM NWC 1.1-1.9	PR0796
1020354	10	2	5	SW1		0354	0.9	47.8	24.1	47.8	ORIG	1994-10-05	P					17.2								N				RECH	1995-05-22	P					17.2								N				PR0796
1020355	10	2	5	SW1		0355	2.7	47.5	22.3	47.5	ORIG	1994-10-05	R		B		G	13.5			3.7					N				RECH	1995-05-22	R		B		G	13.5			3.7					N				PR0796
1020356	10	2	5	SW1		0356	2.7	44.4	22.3	44.4	ORIG	1994-10-05	P					18.4								N				RECH	1995-05-22	P					18.4								N				PR0796
1020357	10	2	5	NW1		0357	15.3	0.4	9.7	50.4	ORIG	1994-10-05	P					16.5								N				RECH	1995-05-22	P					16.5								N				PR0796
1020358	10	2	5	NW1		0358	17.9	1.6	7.1	51.6	ORIG	1994-10-05	P					10.7								N				RECH	1995-05-22	P					10.7								N				PR0796
1020359	10	2	5	NW1		0359	24.6	4.2	0.4	54.2	ORIG	1994-10-05	P					22.2				2	NE			N			NEC 1.5-2.0	RECH	1995-05-22	P					22.2				2	NE			N			NEC 1.5-2.0	PR0796
1020360	10	2	5	NW1		0360	12.2	4.9	12.8	54.9	ORIG	1994-10-05	R		B		G	11.3			2.3					N				RECH	1995-05-22	R		B		G	11.3			2.3					N				PR0796
1020361	10	2	5	NW1		0361	13.7	6.6	11.3	56.6	ORIG	1994-10-05	R		B		G	6.9			2.9					N				RECH	1995-05-22	R		B		G	6.9			2.9					N				PR0796
1020362	10	2	5	NW1		0362	8.6	7.6	16.4	57.6	ORIG	1994-10-05	R		B		G	16								N				RECH	1995-05-22	R		B		G	16								N				PR0796
1020363	10	2	5	NW1		0363	19.3	8.7	5.7	58.7	ORIG	1994-10-05	P					16.7								N				RECH	1995-05-22	P					16.7								N				PR0796
1020364	10	2	5	NW1		0364	12.4	9.8	12.6	59.8	ORIG	1994-10-05	P					19.3								N				RECH	1995-05-22	P					19.3								N				PR0796
1020365	10	2	5	NW1		0365	14.5	10.4	10.5	60.4	ORIG	1994-10-05	P					26				0.2	NW			N				RECH	1995-05-22	P					26				0.2	NW			N				PR0796
1020366	10	2	5	NW1		0366	20.1	10.8	4.9	60.8	ORIG	1994-10-05	P					13.4								N				RECH	1995-05-22	P					13.4								N				PR0796
1020367	10	2	5	NW1		0367	19.1	9.7	5.9	59.7	ORIG	1994-10-05	R		B		B	12.1			3.1					N				RECH	1995-05-22	R		B		B	12.4			3					N				PR0796
1020368	10	2	5	NW1		0368	2.9	11.2	22.1	61.2	ORIG	1994-10-05	P					15.3								N				RECH	1995-05-22	P					15.3								N				PR0796
1020369	10	2	5	NW1		0369	3.2	11.8	21.8	61.8	ORIG	1994-10-05	P					19								N				RECH	1995-05-22	P					19								N				PR0796
1020370	10	2	5	NW1		0370	23	12.1	2	62.1	ORIG	1994-10-05	S					0	2							N				RECH	1995-05-22	S					0	2							N				PR0796
1020371	10	2	5	NW1		0371	23.9	12.3	1.1	62.3	ORIG	1994-10-05	R		B		B	14			1.5					N				RECH	1995-05-22	R		B		B	13.5			1.5					N				PR0796
1020372	10	2	5	NW1		0372	15.9	12.8	9.1	62.8	ORIG	1994-10-05	R		B		B	12.1								N				RECH	1995-05-22	R		B		B	13.6								N				PR0796
1020373	10	2	5	NW1		0373	7.6	13	17.4	63	ORIG	1994-10-05	P	T				23.3								N			FIRE	RECH	1995-05-22	R		B		B	23.4								N			FIRE	PR0796
1020374	10	2	5	NW1		0374	22.4	13.3	2.6	63.3	ORIG	1994-10-05	P					21.2				0.7	NW			N				RECH	1995-05-22	P					21.2				0.7	NW			N				PR0796
1020375	10	2	5	NW1		0375	22.6	13.7	2.4	63.7	ORIG	1994-10-05	P					20				1.1	S			N				RECH	1995-05-22	P					20				1.1	S			N				PR0796
1020376	10	2	5	NW1		0376	17.6	13.8	7.4	63.8	ORIG	1994-10-05	P					15.9								N				RECH	1995-05-22	P					15.9								N				PR0796
1020377	10	2	5	NW1		0377	15.6	14	9.4	64	ORIG	1994-10-05	R		B		B	11.3								N				RECH	1995-05-22	R		B		B	10.7								N				PR0796
1020378	10	2	5	NW1		0378	22.1	14.1	2.9	64.1	ORIG	1994-10-05	R		B		G	6.3			2					N				RECH	1995-05-22	R		B		G	6.3			2					N				PR0796
1020379	10	2	5	NW1		0379	6.6	17.7	18.4	67.7	ORIG	1994-10-05	P					17.5								N				RECH	1995-05-22	P					17.5								N				PR0796
1020380	10	2	5	NW1		0380	21.8	19.8	3.2	69.8	ORIG	1994-10-05	P					18.6								N				RECH	1995-05-22	P					18.6								N				PR0796
1020381	10	2	5	NW1		0381	17.2	20.2	7.8	70.2	ORIG	1994-10-05	P					20.3								N				RECH	1995-05-22	P					20.3								N				PR0796
1020382	10	2	5	NW1		0382	12.1	20.4	12.9	70.4	ORIG	1994-10-05	P					15.3								N				RECH	1995-05-22	P					15.3								N				PR0796
1020383	10	2	5	NW1		0383	14.4	21.1	10.6	71.1	ORIG	1994-10-05	P					13.4								N				RECH	1995-05-22	P					13.4								N				PR0796
1020384	10	2	5	NW1		0384	20.2	21.5	4.8	71.5	ORIG	1994-10-05	P					20								N				RECH	1995-05-22	P					20								N				PR0796
1020385	10	2	5	NW1		0385	21.5	21.4	3.5	71.4	ORIG	1994-10-05	P					21.8								N				RECH	1995-05-22	P					21.8								N				PR0796
1020386	10	2	5	NW1		0386	16.6	22.1	8.4	72.1	ORIG	1994-10-05	R		B		B	14.3								N				RECH	1995-05-22	R		B		B	14.3								N				PR0796
1020387	10	2	5	NW1		0387	15.1	24.1	9.9	74.1	ORIG	1994-10-05	P					15								N				RECH	1995-05-22	P					15								N				PR0796
1020388	10	2	5	NW1		0388	11.1	25	13.9	75	ORIG	1994-10-05	P					23.6								N				RECH	1995-05-22	P					23.6								N				PR0796
1020389	10	2	5	NW1		0389	9.8	26.1	15.2	76.1	ORIG	1994-10-05	R		B		B	17.5			4.4					N				RECH	1995-05-22	R		B		B	17.5			4.3					N				PR0796
1020390	10	2	5	NW1		0390	3.9	26.9	21.1	76.9	ORIG	1994-10-05	C					18.6								N			TOP 1/3 DEAD	RECH	1995-05-22	C					18.6								N			TOP 1/3 DEAD	PR0796
1020391	10	2	5	NW1		0391	0.2	24.3	24.8	74.3	ORIG	1994-10-05	C					16.2								N				RECH	1995-05-22	C					16.2								N				PR0796
1020392	10	2	5	NW1		0392	1.7	28.6	23.3	78.6	ORIG	1994-10-05	C					19.6	3.6							N			TOP OF TREE DEAD--LIVE HT FROM 1.4-3.6	RECH	1995-05-22	C					19.6	3.7							N			TOP OF TREE DEAD--LIVE HT FROM 1.4-3.7	PR0796
1020393	10	2	5	NW1		0393	16.5	29	8.5	79	ORIG	1994-10-05	P					21.7								N				RECH	1995-05-22	P					21.7								N				PR0796
1020394	10	2	5	NW1		0394	9.8	29.2	15.2	79.2	ORIG	1994-10-05	P					20.7								N				RECH	1995-05-22	P					20.7								N				PR0796
1020395	10	2	5	NW1		0395	8.4	30.7	16.6	80.7	ORIG	1994-10-05	P					19.9								N				RECH	1995-05-22	P					19.9								N				PR0796
1020396	10	2	5	NW1		0396	10.9	30.5	14.1	80.5	ORIG	1994-10-05	P					18								N				RECH	1995-05-22	P					18								N				PR0796
1020397	10	2	5	NW1		0397	19.5	30.2	5.5	80.2	ORIG	1994-10-05	P					27.2								N				RECH	1995-05-22	P					27.2								N				PR0796
1020398	10	2	5	NW1		0398	17.6	31.2	7.4	81.2	ORIG	1994-10-05	P					23.3								N				RECH	1995-05-22	P					23.3								N				PR0796
1020399	10	2	5	NW1		0399	3.6	32.4	21.4	82.4	ORIG	1994-10-05	P					24.6								N				RECH	1995-05-22	P					24.6								N				PR0796
1020400	10	2	5	NW1		0400	3.1	35.3	21.9	85.3	ORIG	1994-10-05	R		B		G	15								N				RECH	1995-05-22	R		B		G	15								N				PR0796
1020401	10	2	5	NW1		0401	2.4	35.8	22.6	85.8	ORIG	1994-10-05	R		B		G	10.8			2.7					N				RECH	1995-05-22	R		B		G	10.8			2.7					N				PR0796
1020402	10	2	5	NW1		0402	4.7	35.6	20.3	85.6	ORIG	1994-10-05	S					0	1.5							N				RECH	1995-05-22	S					0	1.5							N				PR0796
1020403	10	2	5	NW1		0403	1	36.2	24	86.2	ORIG	1994-10-05	P					16.7				0.7	N			N				RECH	1995-05-22	P					16.7				0.7	N			N				PR0796
1020404	10	2	5	NW1		0404	14.8	37.5	10.2	87.5	ORIG	1994-10-05	P					27.9								N				RECH	1995-05-22	P					27.9								N				PR0796
1020405	10	2	5	NW1		0405	17.2	38	7.8	88	ORIG	1994-10-05	R		B		G	8.8								N				RECH	1995-05-22	R		B		G	8.8								N				PR0796
1020406	10	2	5	NW1		0406	11.9	38.7	13.1	88.7	ORIG	1994-10-05	P					14.4								N				RECH	1995-05-22	P					14.4								N				PR0796
1020407	10	2	5	NW1		0407	11.2	39.8	13.8	89.8	ORIG	1994-10-05	P					27.2								N				RECH	1995-05-22	P					27.2								N				PR0796
1020408	10	2	5	NW1		0408	12.3	42.2	12.7	92.2	ORIG	1994-10-05	R		B		G	13.5								N				RECH	1995-05-22	R		B		G	13.5								N				PR0796
1020409	10	2	5	NW1		0409	10	42.2	15	92.2	ORIG	1994-10-05	P					14.3								N				RECH	1995-05-22	P					14.3								N				PR0796
1020410	10	2	5	NW1		0410	2.9	42.2	22.1	92.2	ORIG	1994-10-05	R		B		G	19.1			2.3					N				RECH	1995-05-22	R		B		G	19.1			2.3					N				PR0796
1020411	10	2	5	NW1		0411	17.2	42.6	7.8	92.6	ORIG	1994-10-05	P					14.2								N				RECH	1995-05-22	P					14.2								N				PR0796
1020412	10	2	5	NW1		0412	21.1	43.9	3.9	93.9	ORIG	1994-10-05	P					13.9				0.9	NE			N			NEC 0.1-0.9	RECH	1995-05-22	P					13.9				0.9	NE			N			NEC 0.1-0.9	PR0796
1020413	10	2	5	NW1		0413	16.5	44.5	8.5	94.5	ORIG	1994-10-05	P					18.8								N				RECH	1995-05-22	P					18.8								N				PR0796
1020414	10	2	5	NW1		0414	13.4	44.8	11.6	94.8	ORIG	1994-10-05	P					15.2								N				RECH	1995-05-22	P					15.2								N				PR0796
1020415	10	2	5	NW1		0415	12.8	45.3	12.2	95.3	ORIG	1994-10-05	R		B		G	6.8			2					N				RECH	1995-05-22	R		B		G	6.8			2					N				PR0796
1020416	10	2	5	NW1		0416	8.3	45.5	16.7	95.5	ORIG	1994-10-05	R		B		B	9.1			1.7					N				RECH	1995-05-22	R		B		B	9			1.7					N				PR0796
1020417	10	2	5	NW1		0417	6.8	46.6	18.2	96.6	ORIG	1994-10-05	R		B		B	6								N				RECH	1995-05-22	R		Y		B	6			0					N				PR0796
1020418	10	2	5	NW1		0418	5.1	46.7	19.9	96.7	ORIG	1994-10-05	P					16								N				RECH	1995-05-22	P					16								N				PR0796
1020419	10	2	5	NW1		0419	18	47	7	97	ORIG	1994-10-05	P					20.6								N				RECH	1995-05-22	P					20.6								N				PR0796
1020420	10	2	5	NW1		0420	15.9	47.3	9.1	97.3	ORIG	1994-10-05	R		B		G	10.8								N				RECH	1995-05-22	R		B		G	10.8								N				PR0796
1020421	10	2	5	NW1		0421	7.3	47.9	17.7	97.9	ORIG	1994-10-05	P					15.3								N				RECH	1995-05-22	P					15.3								N				PR0796
1020422	10	2	5	NW1		0422	4.8	48.8	20.2	98.8	ORIG	1994-10-05	P					13.4								N				RECH	1995-05-22	P					13.4								N				PR0796
1020423	10	2	5	NW1		0423	12.1	48.9	12.9	98.9	ORIG	1994-10-05	P					18								N				RECH	1995-05-22	P					18								N				PR0796
1020424	10	2	5	NW1		0424	22.4	48.6	2.6	98.6	ORIG	1994-10-05	P					20.9				0.3	N			N				RECH	1995-05-22	P					20.9				0.3	N			N				PR0796
1020425	10	2	5	NW2		0425	6.8	2.1	31.8	52.1	ORIG	1994-10-05	P					20.4								N				RECH	1995-05-22	P					20.4								N				PR0796
1020426	10	2	5	NW2		0426	12.9	0.3	37.9	50.3	ORIG	1994-10-05	P					15				0.4	N			N				RECH	1995-05-22	P					15				0.4	N			N				PR0796
1020427	10	2	5	NW2		0427	13	0.7	38	50.7	ORIG	1994-10-05	R		B		G	7.4			2.5					N				RECH	1995-05-22	R		B		G	7.4			2.5					N				PR0796
1020428	10	2	5	NW2	Y	0428	16.3	0.5	41.3	50.5	ORIG	1994-10-05	P					30.6								N				RECH	1995-05-22	P					30.6								N				PR0796
1020429	10	2	5	NW2		0429	9.4	4.9	34.4	54.9	ORIG	1994-10-05	P					13.2								N				RECH	1995-05-22	P					13.2								N				PR0796
1020430	10	2	5	NW2		0430	3.1	6.7	28.1	56.7	ORIG	1994-10-05	P					27.5								N				RECH	1995-05-22	P					27.5								N				PR0796
1020431	10	2	5	NW2	Y	0431	22.1	6.3	47.1	56.3	ORIG	1994-10-05	P					12.7								N				RECH	1995-05-22	P					12.7								N				PR0796
1020432	10	2	5	NW2		0432	22.9	6.5	47.9	56.5	ORIG	1994-10-05	R		B		G	13								N				RECH	1995-05-22	R		B		G	13								N				PR0796
1020433	10	2	5	NW2		0433	8.1	9	33.1	59	ORIG	1994-10-05	P					12.1								N				RECH	1995-05-22	P					12.1								N				PR0796
1020434	10	2	5	NW2		0434	2.7	11.7	27.7	61.7	ORIG	1994-10-05	R		B		G	17.5								N				RECH	1995-05-22	R		B		G	17.5								N				PR0796
1020435	10	2	5	NW2		0435	13.2	11.4	38.2	61.4	ORIG	1994-10-05	P					20.4								N				RECH	1995-05-22	P					20.4								N				PR0796
1020436	10	2	5	NW2		0436	12.3	12.4	37.3	62.4	ORIG	1994-10-05	R		B		G	16.8								N				RECH	1995-05-22	R		B		G	16.8								N				PR0796
1020437	10	2	5	NW2		0437	9.1	13	34.1	63	ORIG	1994-10-05	P					22.4				1.3	NW			N				RECH	1995-05-22	P					22.4				1.3	NW			N				PR0796
1020438	10	2	5	NW2		0438	10.4	13.5	35.4	63.5	ORIG	1994-10-05	S					0	2.3							N				RECH	1995-05-22	S					0	2.3							N				PR0796
1020439	10	2	5	NW2	Y	0439	22.3	13.2	47.3	63.2	ORIG	1994-10-05	P					18				0.6	W			N				RECH	1995-05-22	P					18				0.6	W			N				PR0796
1020440	10	2	5	NW2		0440	3	14	28	64	ORIG	1994-10-05	P					24.6								N				RECH	1995-05-22	P					24.6								N				PR0796
1020441	10	2	5	NW2		0441	3.9	15.7	28.9	65.7	ORIG	1994-10-05	P					18.1								N				RECH	1995-05-22	P					18.1								N				PR0796
1020442	10	2	5	NW2		0442	14.1	16.1	39.1	66.1	ORIG	1994-10-05	P					17.4								N				RECH	1995-05-22	P					17.4								N				PR0796
1020443	10	2	5	NW2	Y	0443	24.7	15.4	49.7	65.4	ORIG	1994-10-05	P					16.4				0.3	NW			N			GINA'S 907	RECH	1995-05-22	P					16.4								N			GINA'S 907	PR0796
1020444	10	2	5	NW2		0444	7.1	17.5	32.1	67.5	ORIG	1994-10-05	P					15.8				0.3	NW			N				RECH	1995-05-22	P					15.8				0.3	NW			N				PR0796
1020445	10	2	5	NW2		0445	8.5	17.4	33.5	67.4	ORIG	1994-10-05	P					20.6								N				RECH	1995-05-22	P					20.6								N				PR0796
1020446	10	2	5	NW2	Y	0446	17.3	17.1	42.3	67.1	ORIG	1994-10-05	P					16.6								N				RECH	1995-05-22	P					16.6								N				PR0796
1020447	10	2	5	NW2		0447	19.4	17.4	44.4	67.4	ORIG	1994-10-05	R		B		B	10.9								N				RECH	1995-05-22	R		B		B	10.9								N				PR0796
1020448	10	2	5	NW2	Y	0448	20.3	19.7	45.3	69.7	ORIG	1994-10-05	P					15.2								N				RECH	1995-05-22	P					15.2								N				PR0796
1020449	10	2	5	NW2		0449	9	21.3	34	71.3	ORIG	1994-10-05	P					13.6								N				RECH	1995-05-22	P					13.6								N				PR0796
1020450	10	2	5	NW2		0450	12.5	21.8	37.5	71.8	ORIG	1994-10-05	P					20.7								N				RECH	1995-05-22	P					20.7								N				PR0796
1020451	10	2	5	NW2		0451	5.2	22.9	30.2	72.9	ORIG	1994-10-05	P					18.9								N				RECH	1995-05-22	P					18.9								N				PR0796
1020452	10	2	5	NW2		0452	14.1	23.2	39.1	73.2	ORIG	1994-10-05	P					19.5								N				RECH	1995-05-22	P					19.5								N				PR0796
1020453	10	2	5	NW2		0453	20.2	23.2	45.2	73.2	ORIG	1994-10-05	P	T				13.3								N			FIRE?	RECH	1995-05-22	R					13.3								N			FIRE?	PR0796
1020454	10	2	5	NW2		0454	2.3	25.1	27.3	75.1	ORIG	1994-10-05	P					19.9								N				RECH	1995-05-22	P					19.9								N				PR0796
1020455	10	2	5	NW2		0455	21.1	26.4	46.1	76.4	ORIG	1994-10-05	R		B		B	17.8			4.4					N				RECH	1995-05-22	R		B		B	17.7			4.4					N				PR0796
1020456	10	2	5	NW2		0456	3.7	28.9	28.7	78.9	ORIG	1994-10-05	P					17.5								N				RECH	1995-05-22	P					17.5								N				PR0796
1020457	10	2	5	NW2		0457	4.7	30.1	29.7	80.1	ORIG	1994-10-05	P					18.4								N				RECH	1995-05-22	P					18.4								N				PR0796
1020458	10	2	5	NW2		0458	12.1	30.3	37.1	80.3	ORIG	1994-10-05	P					28.7								N				RECH	1995-05-22	P					28.7								N				PR0796
1020459	10	2	5	NW2		0459	17.8	30.3	42.8	80.3	ORIG	1994-10-05	P					15.7								N				RECH	1995-05-22	P					15.7								N				PR0796
1020460	10	2	5	NW2		0460	23	32.7	48	82.7	ORIG	1994-10-05	R		B		B	23.5								N				RECH	1995-05-22	R		B		B	23.5								N				PR0796
1020461	10	2	5	NW2		0461	4.6	34.3	29.6	84.3	ORIG	1994-10-05	R		B		G	27.5								N				RECH	1995-05-22	R		B		G	27.5								N				PR0796
1020462	10	2	5	NW2		0462	14.7	36.2	39.7	86.2	ORIG	1994-10-05	P					22.9								N				RECH	1995-05-22	P					22.9								N				PR0796
1020463	10	2	5	NW2		0463	0.2	38.1	25.2	88.1	ORIG	1994-10-05	P					20.5				0.3	E			N			EC 0.1-0.3	RECH	1995-05-22	P					20.5				0.3	E			N			EC 0.1-0.3	PR0796
1020464	10	2	5	NW2		0464	6.1	39.9	31.1	89.9	ORIG	1994-10-05	P					37								N				RECH	1995-05-22	P					37								N				PR0796
1020465	10	2	5	NW2		0465	10.5	40.6	35.5	90.6	ORIG	1994-10-05	P					11.7				3.1	W			N				RECH	1995-05-22	P					11.7				3.1	W			N				PR0796
1020466	10	2	5	NW2		0466	22.1	42	47.1	92	ORIG	1994-10-05	P					31.4								N				RECH	1995-05-22	P					31.4								N				PR0796
1020467	10	2	5	NW2		0467	16.5	47.8	41.5	97.8	ORIG	1994-10-05	P					28.4								N				RECH	1995-05-22	P					28.4								N				PR0796
1020468	10	2	5	NW2		0468	8.1	48.7	33.1	98.7	ORIG	1994-10-05	P					25.2								N				RECH	1995-05-22	P					25.2								N				PR0796
1020470	10	2	5	SE1		0470	13	40.8	63	40.8	ORIG	1994-10-05	P					20.5												RECH	1995-05-22	P					20.5												PR0796
1020471	10	2	5	SW1		0471	16.7	18.2	8.3	18.2
1020472	10	2	5	NW1		0472	3.3	14.3	21.7	64.3
1030001	10	3	5	SW1		0001	9.3	0.5	15.7	0.5																				RECH	1994-10-20	P					22.7								N				PR0796
1030002	10	3	5	SW1		0002	14.2	2.9	10.8	2.9																				RECH	1994-10-20	P					7.5				0.7	SE			N			SEC 180, 1/2	PR0796
1030003	10	3	5	SW1		0003	20.7	4.7	4.3	4.7																				RECH	1994-10-20	P					35.7								N				PR0796
1030004	10	3	5	SW1		0004	3.6	5.1	21.4	5.1																				RECH	1994-10-20	P					32.9						2		N			TRUNK ROTTING 360 INTERMIT. TO 1.4	PR0796
1030005	10	3	5	SW1		0005	8.9	6.2	16.1	6.2																				RECH	1994-10-20	P					30.6								N				PR0796
1030006	10	3	5	SW1		0006	0.9	10.7	24.1	10.7																				RECH	1994-10-20	R		B		G	25.6			3.2					N				PR0796
1030007	10	3	5	SW1		0007	8	13.7	17	13.7																				RECH	1994-10-20	P					22.1								N				PR0796
1030008	10	3	5	SW1		0008	13.7	15.2	11.3	15.2																				RECH	1994-10-20	P					14.6				0.5	NW			N				PR0796
1030009	10	3	5	SW1		0009	3	16.1	22	16.1																				RECH	1994-10-20	P					14.3								N				PR0796
1030010	10	3	5	SW1		0010	3.9	16.7	21.1	16.7																				RECH	1994-10-20	P					14.9								N				PR0796
1030011	10	3	5	SW1		0011	5	16.9	20	16.9																				RECH	1994-10-20	P	T				7.4								N			FIRE	PR0796
1030012	10	3	5	SW1		0012	2.9	18.1	22.1	18.1																				RECH	1994-10-20	P					16.9								N				PR0796
1030013	10	3	5	SW1		0013	0.6	18.8	24.4	18.8																				RECH	1994-10-20	P					9.2				0.6	SE	2		N			SEC 200	PR0796
1030014	10	3	5	SW1		0014	8.5	18.7	16.5	18.7																				RECH	1994-10-20	P					15								N				PR0796
1030015	10	3	5	SW1		0015	18.7	18.5	6.3	18.5																				RECH	1994-10-20	P					12.8								N				PR0796
1030016	10	3	5	SW1		0016	16.6	17.5	8.4	17.5																				RECH	1994-10-20	P					9.3				0.8	NW			N				PR0796
1030017	10	3	5	SW1		0017	13.2	19.2	11.8	19.2																				RECH	1994-10-20	R		B		B	14.9								N				PR0796
1030018	10	3	5	SW1		0018	18	19.6	7	19.6																				RECH	1994-10-20	P					16.9				0.4	NW			N				PR0796
1030019	10	3	5	SW1		0019	17.5	19.9	7.5	19.9																				RECH	1994-10-20	P					14.9								N				PR0796
1030020	10	3	5	SW1		0020	20.2	21.6	4.8	21.6																				RECH	1994-10-20	P					10.3								N				PR0796
1030021	10	3	5	SW1		0021	17.5	22.2	7.5	22.2																				RECH	1994-10-20	P					12.4						2		N				PR0796
1030022	10	3	5	SW1		0022	6.4	21.9	18.6	21.9																				RECH	1994-10-20	P					11.3				2.1	NE	2		N			NEC 180	PR0796
1030023	10	3	5	SW1		0023	1.3	21.2	23.7	21.2																				RECH	1994-10-20	P					17.8								N				PR0796
1030024	10	3	5	SW1		0024	3.7	23.2	21.3	23.2																				RECH	1994-10-20	P					18.3				1.4	NE			N			NEC 180, 1/2	PR0796
1030025	10	3	5	SW1		0025	11.9	23.5	13.1	23.5																				RECH	1994-10-20	P					19.8								N				PR0796
1030026	10	3	5	SW1		0026	16.3	24.6	8.7	24.6																				RECH	1994-10-20	P	T				20.9							Y	N			LIGHTNING '94 SEASON	PR0796
1030027	10	3	5	SW1		0027	6.6	24.9	18.4	24.9																				RECH	1994-10-20	P					11.6				1.8	NE			N			NEC 180, 1/2	PR0796
1030028	10	3	5	SW1		0028	6.2	25.9	18.8	25.9																				RECH	1994-10-20	P					13								N				PR0796
1030029	10	3	5	SW1		0029	10.3	25.9	14.7	25.9																				RECH	1994-10-20	R		B		G	7.2			1.9					N				PR0796
1030030	10	3	5	SW1		0030	11.9	25.7	13.1	25.7																				RECH	1994-10-20	P					13.3				1.3	NW			N			NWC 180 1/2	PR0796
1030031	10	3	5	SW1		0031	10.8	26.4	14.2	26.4																				RECH	1994-10-20	P					14.3								N				PR0796
1030032	10	3	5	SW1		0032	8.5	26.6	16.5	26.6																				RECH	1994-10-20	P					20.1								N				PR0796
1030033	10	3	5	SW1		0033	5.7	27.2	19.3	27.2																				RECH	1994-10-20	P					16.4								N				PR0796
1030034	10	3	5	SW1		0034	0.2	27.1	24.8	27.1																				RECH	1994-10-20	P					24.3								N				PR0796
1030035	10	3	5	SW1		0035	11	27.6	14	27.6																				RECH	1994-10-20	R		B		G	6.3			3.1					N				PR0796
1030036	10	3	5	SW1		0036	12.4	28.6	12.6	28.6																				RECH	1994-10-20	P					11.5								N				PR0796
1030037	10	3	5	SW1		0037	11.8	28.8	13.2	28.8																				RECH	1994-10-20	R		B		B	9.7			2.5					N				PR0796
1030038	10	3	5	SW1		0038	24.8	27.6	0.2	27.6																				RECH	1994-10-20	C					9.3	4.6							N				PR0796
1030039	10	3	5	SW1		0039	13.2	29.5	11.8	29.5																				RECH	1994-10-20	P					12.9								N				PR0796
1030040	10	3	5	SW1		0040	15.9	30.1	9.1	30.1																				RECH	1994-10-20	P					14.1								N				PR0796
1030041	10	3	5	SW1		0041	7.4	30.8	17.6	30.8																				RECH	1994-10-20	P					17.2								N				PR0796
1030042	10	3	5	SW1		0042	7.4	31.9	17.6	31.9																				RECH	1994-10-20	P					19.7				0.7	W			N			WC 180 1/2 --EC 0.9-1.2	PR0796
1030043	10	3	5	SW1		0043	20.7	34	4.3	34																				RECH	1994-10-20	C					9.8	3.3		2.7					N			TOP OF GREEN 2.7	PR0796
1030044	10	3	5	SW1		0044	24.8	31.5	0.2	31.5																				RECH	1994-10-20	C					11.1								N				PR0796
1030045	10	3	5	SW1		0045	6.3	34.2	18.7	34.2																				RECH	1994-10-20	P	T				7.9								N			FIRE	PR0796
1030046	10	3	5	SW1		0046	11.9	34.6	13.1	34.6																				RECH	1994-10-20	P					21.8								N				PR0796
1030047	10	3	5	SW1		0047	24.6	35.1	0.4	35.1																				RECH	1994-10-20	C					5.9	3.7							N				PR0796
1030048	10	3	5	SW1		0048	12	35.5	13	35.5																				RECH	1994-10-20	P					10.1								N				PR0796
1030049	10	3	5	SW1		0049	1.3	35.9	23.7	35.9																				RECH	1994-10-20	S					0	2.4							N				PR0796
1030050	10	3	5	SW1		0050	4.6	36.2	20.4	36.2																				RECH	1994-10-20	P					14.7								N				PR0796
1030051	10	3	5	SW1		0051	7.6	36.7	17.4	36.7																				RECH	1994-10-20	P					11.2				0.3	E			N				PR0796
1030052	10	3	5	SW1		0052	15.8	36.6	9.2	36.6																				RECH	1994-10-20	P					16.7								N				PR0796
1030053	10	3	5	SW1		0053	8.6	37.2	16.4	37.2																				RECH	1994-10-20	P					23.4								N				PR0796
1030054	10	3	5	SW1		0054	10.2	37.1	14.8	37.1																				RECH	1994-10-20	P					20.2								N				PR0796
1030055	10	3	5	SW1		0055	17.4	38.3	7.6	38.3																				RECH	1994-10-20	C					9.6								N				PR0796
1030056	10	3	5	SW1		0056	15	39.5	10	39.5																				RECH	1994-10-20	P					14.8				0.2	SW			N				PR0796
1030057	10	3	5	SW1		0057	5.1	40.2	19.9	40.2																				RECH	1994-10-20	P					16.2								N				PR0796
1030058	10	3	5	SW1		0058	20.3	41.1	4.7	41.1																				RECH	1994-10-20	C					8.4	5.2							N				PR0796
1030059	10	3	5	SW1		0059	16.9	43	8.1	43																				RECH	1994-10-20	P					15.7								N				PR0796
1030060	10	3	5	SW1		0060	5.9	42.5	19.1	42.5																				RECH	1994-10-20	P					19.6								N				PR0796
1030061	10	3	5	SW1		0061	6.4	42.8	18.6	42.8																				RECH	1994-10-20	P					18.9								N				PR0796
1030062	10	3	5	SW1		0062	10.6	46.3	14.4	46.3																				RECH	1994-10-20	P					20.2								N				PR0796
1030063	10	3	5	SW1		0063	4	46.9	21	46.9																				RECH	1994-10-20	P					18.4								N				PR0796
1030064	10	3	5	SW1		0064	12.9	47.5	12.1	47.5																				RECH	1994-10-20	P					12.4								N				PR0796
1030065	10	3	5	SW1		0065	13.8	48.3	11.2	48.3																				RECH	1994-10-20	P					22.9								N				PR0796
1030066	10	3	5	SW1		0066	10.2	49	14.8	49																				RECH	1994-10-20	P					22.3								N				PR0796
1030067	10	3	5	SW2		0067	11.8	0.8	36.8	0.8																				RECH	1994-10-20	P					25.5								N				PR0796
1030068	10	3	5	SW2		0068	20.3	1.9	45.3	1.9																				RECH	1994-10-20	P					24.5								N				PR0796
1030069	10	3	5	SW2		0069	10.7	2.2	35.7	2.2																				RECH	1994-10-20	P					19.1				0.6	NW			N				PR0796
1030070	10	3	5	SW2		0070	7.7	2.7	32.7	2.7																				RECH	1994-10-20	R		B		G	22.5								N				PR0796
1030071	10	3	5	SW2		0071	0.5	9.5	25.5	9.5																				RECH	1994-10-20	P					16.3								N				PR0796
1030072	10	3	5	SW2		0072	5.5	9.4	30.5	9.4																				RECH	1994-10-20	P					17.2								N				PR0796
1030073	10	3	5	SW2		0073	6	11.7	31	11.7																				RECH	1994-10-20	P					27.6								N				PR0796
1030074	10	3	5	SW2		0074	12.2	12.9	37.2	12.9																				RECH	1994-10-20	R		B		G	22.1								N				PR0796
1030075	10	3	5	SW2		0075	24.3	19.6	49.3	19.6																				RECH	1994-10-20	P					16.8								N				PR0796
1030076	10	3	5	SW2		0076	18	24.2	43	24.2																				RECH	1994-10-20	R		B		G	17.6								N				PR0796
1030077	10	3	5	SW2		0077	16.8	24.9	41.8	24.9																				RECH	1994-10-20	P					24.4								N				PR0796
1030078	10	3	5	SW2		0078	11.2	26.5	36.2	26.5																				RECH	1994-10-20	P					19.8								N				PR0796
1030079	10	3	5	SW2		0079	5.8	24.8	30.8	24.8																				RECH	1994-10-20	P					27.4								N				PR0796
1030080	10	3	5	SW2	Y	0080	19.7	27.1	44.7	27.1																				RECH	1994-10-20	S					0	4.7							N				PR0796
1030081	10	3	5	SW2		0081	20.3	27.2	45.3	27.2																				RECH	1994-10-20	R		B		G	12.9			4.9					N				PR0796
1030082	10	3	5	SW2	Y	0082	24.5	28.6	49.5	28.6																				RECH	1994-10-20	P					13.7								N				PR0796
1030083	10	3	5	SW2	Y	0083	22.1	29	47.1	29																				RECH	1994-10-20	P					21.1								N				PR0796
1030084	10	3	5	SW2		0084	19.5	29.4	44.5	29.4																				RECH	1994-10-20	R		B		B	18.1								N				PR0796
1030085	10	3	5	SW2	Y	0085	24.8	30.1	49.8	30.1																				RECH	1994-10-20	P					23.4								N				PR0796
1030086	10	3	5	SW2	Y	0086	15.3	30.1	40.3	30.1																				RECH	1994-10-20	P					22.6								N				PR0796
1030087	10	3	5	SW2		0087	11.3	30.3	36.3	30.3																				RECH	1994-10-20	P					24.3								N				PR0796
1030088	10	3	5	SW2	Y	0088	23	31.8	48	31.8																				RECH	1994-10-20	P					28.6				0.9	S			N			SC 0.7-0.9	PR0796
1030089	10	3	5	SW2	Y	0089	15.9	32.3	40.9	32.3																				RECH	1994-10-20	P					21.7								N				PR0796
1030090	10	3	5	SW2	Y	0090	19.1	33.2	44.1	33.2																				RECH	1994-10-20	P					20.6								N				PR0796
1030091	10	3	5	SW2		0091	14.2	34.5	39.2	34.5																				RECH	1994-10-20	P					26.5								N				PR0796
1030092	10	3	5	SW2		0092	6.7	34.5	31.7	34.5																				RECH	1994-10-20	P					32.7				0.3	SW			N				PR0796
1030093	10	3	5	SW2		0093	1.2	33.4	26.2	33.4																				RECH	1994-10-20	S					0	1.7							N				PR0796
1030094	10	3	5	SW2		0094	14.4	40.9	39.4	40.9																				RECH	1994-10-20	P					26.4								N				PR0796
1030095	10	3	5	SW2		0095	20	40.6	45	40.6																				RECH	1994-10-20	R		B		G	7.2			2.9					N				PR0796
1030096	10	3	5	SW2	Y	0096	21.9	42.4	46.9	42.4																				RECH	1994-10-20	P					14.1								N				PR0796
1030097	10	3	5	SW2	Y	0097	15.3	44.5	40.3	44.5																				RECH	1994-10-20	P					12.8								N				PR0796
1030098	10	3	5	SW2		0098	10.9	46.6	35.9	46.6																				RECH	1994-10-20	P					20.2								N				PR0796
1030099	10	3	5	SW2	Y	0099	19.1	47	44.1	47																				RECH	1994-10-20	P					12								N				PR0796
1030100	10	3	5	SW2		0100	10.8	48.7	35.8	48.7																				RECH	1994-10-20	P					24.3								N				PR0796
1030101	10	3	5	SW2		0101	3.6	48.7	28.6	48.7																				RECH	1994-10-20	P					15.8								N				PR0796
1030102	10	3	5	SW2		0102	0.3	48.2	25.3	48.2																				RECH	1994-10-20	P					11								N				PR0796
1030103	10	3	5	SW2		0103	0.1	46.2	25.1	46.2																				RECH	1994-10-20	P					13.8								N				PR0796
1030104	10	3	5	NW1		0104	2.6	0.9	22.4	50.9																				RECH	1994-10-20	P					15.9				0.5	S			N			SC 0.3-0.5	PR0796
1030105	10	3	5	NW1		0105	18.4	0.7	6.6	50.7																				RECH	1994-10-20	P					15.5								N				PR0796
1030106	10	3	5	NW1		0106	23	0.7	2	50.7																				RECH	1994-10-20	P					8.5								N				PR0796
1030107	10	3	5	NW1		0107	7	3.4	18	53.4																				RECH	1994-10-20	P					17.7				0.3	NW			N				PR0796
1030108	10	3	5	NW1		0108	22.6	4.7	2.4	54.7																				RECH	1994-10-20	P					7								N				PR0796
1030109	10	3	5	NW1		0109	8	6.5	17	56.5																				RECH	1994-10-20	R		U		B	17.5	14.4		0					N			STORM OF CENTURY--UPROOTED & LYING NE--NO CAT	PR0796
1030110	10	3	5	NW1		0110	7.5	6.8	17.5	56.8																				RECH	1994-10-20	P					11.3								N				PR0796
1030111	10	3	5	NW1		0111	19.1	7.8	5.9	57.8																				RECH	1994-10-20	P					16.5								N				PR0796
1030112	10	3	5	NW1		0112	20.5	7.9	4.5	57.9																				RECH	1994-10-20	C					15.9								N				PR0796
1030113	10	3	5	NW1		0113	12.2	8.5	12.8	58.5																				RECH	1994-10-20	P					18.1				0.4	E			N			EC 180, 1/2	PR0796
1030114	10	3	5	NW1		0114	19	11.1	6	61.1																				RECH	1994-10-20	R		B		G	5.1			1.8					N				PR0796
1030115	10	3	5	NW1		0115	21.3	11.4	3.7	61.4																				RECH	1994-10-20	C	T		F		7.5	4.9			0.5	W			N				PR0796
1030116	10	3	5	NW1		0116	21.4	11.5	3.6	61.5																				RECH	1994-10-20	P					18.4								N				PR0796
1030117	10	3	5	NW1		0117	24.8	13.6	0.2	63.6																				RECH	1994-10-20	R		B		G	6.8			1.6					N				PR0796
1030118	10	3	5	NW1		0118	25	13.8	0	63.8																				RECH	1994-10-20	P					16.4								N				PR0796
1030119	10	3	5	NW1		0119	4.8	13.1	20.2	63.1																				RECH	1994-10-20	P					10.2								N				PR0796
1030120	10	3	5	NW1		0120	5.3	14.4	19.7	64.4																				RECH	1994-10-20	P					19								N				PR0796
1030121	10	3	5	NW1		0121	2.4	15	22.6	65																				RECH	1994-10-20	P					13.9								N				PR0796
1030122	10	3	5	NW1		0122	0.2	15.5	24.8	65.5																				RECH	1994-10-20	P					12								N				PR0796
1030123	10	3	5	NW1		0123	6.7	17.2	18.3	67.2																				RECH	1994-10-20	P					16.4								N				PR0796
1030124	10	3	5	NW1		0124	21.8	16.2	3.2	66.2																				RECH	1994-10-20	C					9.6								N				PR0796
1030125	10	3	5	NW1		0125	22.6	17	2.4	67																				RECH	1994-10-20	C					10.6								N				PR0796
1030126	10	3	5	NW1		0126	16.4	18.7	8.6	68.7																				RECH	1994-10-20	R		B		G	5.6			4.2					N				PR0796
1030127	10	3	5	NW1		0127	5.7	20.4	19.3	70.4																				RECH	1994-10-20	P					24.9								N			OLD UPROOT	PR0796
1030128	10	3	5	NW1		0128	9.5	22.3	15.5	72.3																				RECH	1994-10-20	P					10.6				0.2	W			N				PR0796
1030129	10	3	5	NW1		0129	7.4	23.1	17.6	73.1																				RECH	1994-10-20	P					16.8								N				PR0796
1030130	10	3	5	NW1		0130	15.3	23.1	9.7	73.1																				RECH	1994-10-20	P					22.4								N				PR0796
1030131	10	3	5	NW1		0131	9	28.7	16	78.7																				RECH	1994-10-20	P					17.4								N				PR0796
1030132	10	3	5	NW1		0132	9.3	29.8	15.7	79.8																				RECH	1994-10-20	P					23								N				PR0796
1030133	10	3	5	NW1		0133	16.2	29.9	8.8	79.9																				RECH	1994-10-20	P					33.1				1.4	N			N			NC 180	PR0796
1030134	10	3	5	NW1		0134	16.7	30.9	8.3	80.9																				RECH	1994-10-20	P					14				0.5	SE			N			SEC 180	PR0796
1030135	10	3	5	NW1		0135	0.6	33.4	24.4	83.4																				RECH	1994-10-20	P					14.2								N				PR0796
1030136	10	3	5	NW1		0136	4.2	35.3	20.8	85.3																				RECH	1994-10-20	P					35.9								N				PR0796
1030137	10	3	5	NW1		0137	16.1	35.5	8.9	85.5																				RECH	1994-10-20	P					20.3								N				PR0796
1030138	10	3	5	NW1		0138	17.3	35.6	7.7	85.6																				RECH	1994-10-20	P					13.8								N				PR0796
1030139	10	3	5	NW1		0139	12.4	38.6	12.6	88.6																				RECH	1994-10-20	P					14								N				PR0796
1030140	10	3	5	NW1		0140	13.5	38.1	11.5	88.1																				RECH	1994-10-20	P					18.2								N				PR0796
1030141	10	3	5	NW1		0141	19.1	37.9	5.9	87.9																				RECH	1994-10-20	P					22.6								N				PR0796
1030142	10	3	5	NW1		0142	15.8	40.9	9.2	90.9																				RECH	1994-10-20	P					26.1				0.2	S			N				PR0796
1030143	10	3	5	NW1		0143	15	43	10	93																				RECH	1994-10-20	R		B		G	5.4			1.8					N				PR0796
1030144	10	3	5	NW1		0144	4.6	40.7	20.4	90.7																				RECH	1994-10-20	R		B		G	8.3			3.9					N				PR0796
1030145	10	3	5	NW1		0145	4.4	41.6	20.6	91.6																				RECH	1994-10-20	P					18.3								N				PR0796
1030146	10	3	5	NW1		0146	2.4	44.8	22.6	94.8																				RECH	1994-10-20	P					15.6								N				PR0796
1030147	10	3	5	NW1		0147	8.1	44	16.9	94																				RECH	1994-10-20	R		B		G	12.2								N				PR0796
1030148	10	3	5	NW1		0148	0.8	45.5	24.2	95.5																				RECH	1994-10-20	P					14.8								N				PR0796
1030149	10	3	5	NW1		0149	23.7	44.8	1.3	94.8																				RECH	1994-10-20	P					22.3								N				PR0796
1030150	10	3	5	NW1		0150	19.4	45.8	5.6	95.8																				RECH	1994-10-20	P					21.4								N				PR0796
1030151	10	3	5	NW1		0151	12.6	47.6	12.4	97.6																				RECH	1994-10-20	P					19								N				PR0796
1030152	10	3	5	NW1		0152	14.2	47.8	10.8	97.8																				RECH	1994-10-20	P					18.9								N				PR0796
1030153	10	3	5	NW1		0153	13.4	48.5	11.6	98.5																				RECH	1994-10-20	P					20.8								N				PR0796
1030154	10	3	5	NW1		0154	18.3	48.5	6.7	98.5																				RECH	1994-10-20	P					15.5								N				PR0796
1030155	10	3	5	NW1		0155	16.4	49.2	8.6	99.2																				RECH	1994-10-20	P					15.3				1	NW			N			NWC 0.5-1.0	PR0796
1030156	10	3	5	NW1		0156	21.4	49.7	3.6	99.7																				RECH	1994-10-20	P					19.5								N				PR0796
1030157	10	3	5	NW1		0157	5.5	48.1	19.5	98.1																				RECH	1994-10-20	C					10.6								N				PR0796
1030158	10	3	5	NW1		0158	2.2	47.3	22.8	97.3																				RECH	1994-10-20	P					20.2								N				PR0796
1030159	10	3	5	NW2		0159	3.3	1.5	28.3	51.5																				RECH	1994-10-20	P					11.4								N				PR0796
1030160	10	3	5	NW2		0160	10.3	6.4	35.3	56.4																				RECH	1994-10-20	P					30				0.4	N			N				PR0796
1030161	10	3	5	NW2	Y	0161	20.7	6.4	45.7	56.4																				RECH	1994-10-20	P					26.2								N				PR0796
1030162	10	3	5	NW2	Y	0162	19.2	10.3	44.2	60.3																				RECH	1994-10-20	P					33.8								N				PR0796
1030163	10	3	5	NW2	Y	0163	24.7	10.8	49.7	60.8																				RECH	1994-10-20	P					15.9								N				PR0796
1030164	10	3	5	NW2	Y	0164	23.1	11.9	48.1	61.9																				RECH	1994-10-20	P					24.1								N				PR0796
1030165	10	3	5	NW2		0165	4.9	11.4	29.9	61.4																				RECH	1994-10-20	P					26								N				PR0796
1030166	10	3	5	NW2		0166	0.5	12	25.5	62																				RECH	1994-10-20	P					17.1								N				PR0796
1030167	10	3	5	NW2		0167	8.7	15.4	33.7	65.4																				RECH	1994-10-20	P					30.4								N				PR0796
1030168	10	3	5	NW2		0168	12.2	16.6	37.2	66.6																				RECH	1994-10-20	P					25.8								N				PR0796
1030169	10	3	5	NW2		0169	7.9	20.1	32.9	70.1																				RECH	1994-10-20	P					18.9								N				PR0796
1030170	10	3	5	NW2	Y	0170	20.7	19.9	45.7	69.9																				RECH	1994-10-20	P					17.9								N				PR0796
1030171	10	3	5	NW2	Y	0171	24.5	20.4	49.5	70.4																				RECH	1994-10-20	P					15.8								N				PR0796
1030172	10	3	5	NW2	Y	0172	18.6	20.8	43.6	70.8																				RECH	1994-10-20	P					19.7								N				PR0796
1030173	10	3	5	NW2	Y	0173	21.3	21.8	46.3	71.8																				RECH	1994-10-20	P					20.1								N				PR0796
1030174	10	3	5	NW2		0174	8.6	21.9	33.6	71.9																				RECH	1994-10-20	R		B		G	9.6			2.9					N				PR0796
1030175	10	3	5	NW2		0175	0.5	21.5	25.5	71.5																				RECH	1994-10-20	P					21				0.5	N			N			NC 180	PR0796
1030176	10	3	5	NW2		0176	2	23.3	27	73.3																				RECH	1994-10-20	P					24.8								N				PR0796
1030177	10	3	5	NW2		0177	13	23.7	38	73.7																				RECH	1994-10-20	P					23.5								N				PR0796
1030178	10	3	5	NW2		0178	15.2	23.8	40.2	73.8																				RECH	1994-10-20	P					11.4						2		N				PR0796
1030179	10	3	5	NW2		0179	19	23.8	44	73.8																				RECH	1994-10-20	R		B		G	16.1								N				PR0796
1030180	10	3	5	NW2		0180	14.8	24.9	39.8	74.9																				RECH	1994-10-20	P					12.8								N				PR0796
1030181	10	3	5	NW2		0181	4.4	24.7	29.4	74.7																				RECH	1994-10-20	R		B		G	8.1			3.8					N				PR0796
1030182	10	3	5	NW2		0182	3.9	25.8	28.9	75.8																				RECH	1994-10-20	R		B		G	10.8			2.8					N				PR0796
1030183	10	3	5	NW2		0183	8.1	27.4	33.1	77.4																				RECH	1994-10-20	R		B		G	22.5								N				PR0796
1030184	10	3	5	NW2		0184	12.7	29.7	37.7	79.7																				RECH	1994-10-20	P					28.8								N				PR0796
1030185	10	3	5	NW2		0185	7.9	31.1	32.9	81.1																				RECH	1994-10-20	P					21.2								N				PR0796
1030186	10	3	5	NW2		0186	10.8	31.2	35.8	81.2																				RECH	1994-10-20	P					11.8								N				PR0796
1030187	10	3	5	NW2		0187	19.8	31.5	44.8	81.5																				RECH	1994-10-20	P					24.5								N				PR0796
1030188	10	3	5	NW2		0188	24.8	33.2	49.8	83.2																				RECH	1994-10-20	P					13.1								N				PR0796
1030189	10	3	5	NW2		0189	15.1	33.2	40.1	83.2																				RECH	1994-10-20	P					21.9								N				PR0796
1030190	10	3	5	NW2		0190	11.3	35.3	36.3	85.3																				RECH	1994-10-20	P					17.9								N				PR0796
1030191	10	3	5	NW2		0191	6.2	34.7	31.2	84.7																				RECH	1994-10-20	R		B		G	15.5								N				PR0796
1030192	10	3	5	NW2		0192	8.8	36	33.8	86																				RECH	1994-10-20	P					23.7								N				PR0796
1030193	10	3	5	NW2		0193	18.5	36.3	43.5	86.3																				RECH	1994-10-20	P	T				11.3				0.2	E			N			FIRE	PR0796
1030194	10	3	5	NW2		0194	21	38.2	46	88.2																				RECH	1994-10-20	P					21.7								N				PR0796
1030195	10	3	5	NW2		0195	18.9	40.2	43.9	90.2																				RECH	1994-10-20	P					22.5								N				PR0796
1030196	10	3	5	NW2		0196	8.5	40.6	33.5	90.6																				RECH	1994-10-20	P					16.6				1.4	W			N			WC 180 1/2 --SWC 1.9-2.5	PR0796
1030197	10	3	5	NW2		0197	6.5	41.1	31.5	91.1																				RECH	1994-10-20	P					24				0.7	NW			N			NWC 180	PR0796
1030198	10	3	5	NW2		0198	2.7	38.6	27.7	88.6																				RECH	1994-10-20	P					14.7								N				PR0796
1030199	10	3	5	NW2		0199	0.9	36.4	25.9	86.4																				RECH	1994-10-20	P					23.1								N				PR0796
1030200	10	3	5	NW2		0200	23.2	42.1	48.2	92.1																				RECH	1994-10-20	P					14.8								N				PR0796
1030201	10	3	5	NW2		0201	17.3	42.9	42.3	92.9																				RECH	1994-10-20	R		B		G	13.6			3.7					N				PR0796
1030202	10	3	5	NW2		0202	15.8	43.7	40.8	93.7																				RECH	1994-10-20	P					18.4				1.7	SE			N			SEC 0.5-1.7	PR0796
1030203	10	3	5	NW2		0203	12.4	43.9	37.4	93.9																				RECH	1994-10-20	P					21.4								N				PR0796
1030204	10	3	5	NW2		0204	14.8	44.2	39.8	94.2																				RECH	1994-10-20	P					22				0.8	S			N			SC 0.4-0.8	PR0796
1030205	10	3	5	NW2		0205	5.7	44.5	30.7	94.5																				RECH	1994-10-20	P					22.3								N				PR0796
1030206	10	3	5	NW2		0206	9.2	46.3	34.2	96.3																				RECH	1994-10-20	P					15.8								N				PR0796
1030207	10	3	5	NW2		0207	12.7	46	37.7	96																				RECH	1994-10-20	P					19								N				PR0796
1030208	10	3	5	NW2		0208	18.3	46.5	43.3	96.5																				RECH	1994-10-20	P					16.1				1.7	NW			N			180, 1/2	PR0796
1030209	10	3	5	NW2		0209	21.4	46.9	46.4	96.9																				RECH	1994-10-20	P					28.9								N				PR0796
1030210	10	3	5	NE1		0210	12.3	0.3	62.7	50.3																				RECH	1994-10-20	R		B		B	10.8								N				PR0796
1030211	10	3	5	NE1		0211	12.6	0.3	62.4	50.3																				RECH	1994-10-20	P					19.6								N				PR0796
1030212	10	3	5	NE1		0212	13.3	1.5	61.7	51.5																				RECH	1994-10-20	R		B		G	13.7			3.5					N				PR0796
1030213	10	3	5	NE1	Y	0213	23.5	3.2	51.5	53.2																				RECH	1994-10-20	P					21.9				1.4	W			N			WC 180	PR0796
1030214	10	3	5	NE1		0214	10.4	3.6	64.6	53.6																				RECH	1994-10-20	P					21.9								N				PR0796
1030215	10	3	5	NE1		0215	13.3	4	61.7	54																				RECH	1994-10-20	P					24				1.1	S			N			SC 180	PR0796
1030216	10	3	5	NE1		0216	1.2	5.1	73.8	55.1																				RECH	1994-10-20	P					17.4								N				PR0796
1030217	10	3	5	NE1		0217	3.1	6.1	71.9	56.1																				RECH	1994-10-20	P					20								N				PR0796
1030218	10	3	5	NE1		0218	11.5	7.5	63.5	57.5																				RECH	1994-10-20	P					19.8								N				PR0796
1030219	10	3	5	NE1	Y	0219	19	7.6	56	57.6																				RECH	1994-10-20	P					16.7				1.5	S			N			SC 0.3-1.5	PR0796
1030220	10	3	5	NE1	Y	0220	16.8	8.9	58.2	58.9																				RECH	1994-10-20	P					12.6								N				PR0796
1030221	10	3	5	NE1		0221	12.7	9.4	62.3	59.4																				RECH	1994-10-20	P					20.2								N				PR0796
1030222	10	3	5	NE1		0222	23.9	9.7	51.1	59.7																				RECH	1994-10-20	R		B		G	10.9			4.1					N				PR0796
1030223	10	3	5	NE1		0223	22.4	12.4	52.6	62.4																				RECH	1994-10-20	R		U		B	16.3	16.5		0					N			STORM OF CENTURY--UPROOTED & LYING E--NO CAT	PR0796
1030224	10	3	5	NE1		0224	1	9.3	74	59.3																				RECH	1994-10-20	P					13.6								N				PR0796
1030225	10	3	5	NE1		0225	4.2	12	70.8	62																				RECH	1994-10-20	P					22.5								N				PR0796
1030226	10	3	5	NE1	Y	0226	16.5	12.5	58.5	62.5																				RECH	1994-10-20	P					24.2								N				PR0796
1030227	10	3	5	NE1		0227	15	13.4	60	63.4																				RECH	1994-10-20	P					15				0.1	SE			N				PR0796
1030228	10	3	5	NE1	Y	0228	20.4	13.6	54.6	63.6																				RECH	1994-10-20	P					13.5								N				PR0796
1030229	10	3	5	NE1		0229	8.6	15.6	66.4	65.6																				RECH	1994-10-20	C					20.6				1	NW			N			NWC 0.5-1.0	PR0796
1030230	10	3	5	NE1		0230	15	16.4	60	66.4																				RECH	1994-10-20	P					17.3								N				PR0796
1030231	10	3	5	NE1		0231	5.5	17.5	69.5	67.5																				RECH	1994-10-20	P					22.7				0.7	NW			N				PR0796
1030232	10	3	5	NE1		0232	5.7	17.6	69.3	67.6																				RECH	1994-10-20	R		B		B	11.5								N				PR0796
1030233	10	3	5	NE1	Y	0233	22.7	19.1	52.3	69.1																				RECH	1994-10-20	P					20.6								N				PR0796
1030234	10	3	5	NE1		0234	20.6	20.5	54.4	70.5																				RECH	1994-10-20	R		B		G	5.8			2.8					N				PR0796
1030235	10	3	5	NE1		0235	23.4	20.7	51.6	70.7																				RECH	1994-10-20	P	T				9.5								N			FIRE	PR0796
1030236	10	3	5	NE1	Y	0236	19.6	21	55.4	71																				RECH	1994-10-20	P					11.1								N				PR0796
1030237	10	3	5	NE1	Y	0237	18.8	21.5	56.2	71.5																				RECH	1994-10-20	P					14.9								N				PR0796
1030238	10	3	5	NE1		0238	4.3	20.5	70.7	70.5																				RECH	1994-10-20	P					18.5								N				PR0796
1030239	10	3	5	NE1		0239	4.9	21.7	70.1	71.7																				RECH	1994-10-20	P					24.3								N				PR0796
1030240	10	3	5	NE1	Y	0240	17.7	24	57.3	74																				RECH	1994-10-20	P					15.2								N				PR0796
1030241	10	3	5	NE1		0241	18.8	25.9	56.2	75.9																				RECH	1994-10-20	P					14.6								N				PR0796
1030242	10	3	5	NE1		0242	3.9	27.8	71.1	77.8																				RECH	1994-10-20	P					30.9								N				PR0796
1030243	10	3	5	NE1		0243	5.1	27.8	69.9	77.8																				RECH	1994-10-20	P					23.7								N				PR0796
1030244	10	3	5	NE1		0244	9.8	27.9	65.2	77.9																				RECH	1994-10-20	P					22.1				0.9	NE			N				PR0796
1030245	10	3	5	NE1		0245	13.6	29	61.4	79																				RECH	1994-10-20	P					17.3								N				PR0796
1030246	10	3	5	NE1		0246	14.3	30.1	60.7	80.1																				RECH	1994-10-20	P					20.4								N				PR0796
1030247	10	3	5	NE1		0247	1.8	31.3	73.2	81.3																				RECH	1994-10-20	P	T				21.7								N			FIRE	PR0796
1030248	10	3	5	NE1		0248	20.9	33.1	54.1	83.1																				RECH	1994-10-20	P					17.3								N				PR0796
1030249	10	3	5	NE1		0249	9.9	33.6	65.1	83.6																				RECH	1994-10-20	R		B		G	8.3			2.2					N				PR0796
1030250	10	3	5	NE1		0250	18.4	34.3	56.6	84.3																				RECH	1994-10-20	P					15.2								N				PR0796
1030251	10	3	5	NE1		0251	6.3	35.2	68.7	85.2																				RECH	1994-10-20	R		B		B	14								N				PR0796
1030252	10	3	5	NE1		0252	6.5	35.5	68.5	85.5																				RECH	1994-10-20	P					19.4								N				PR0796
1030253	10	3	5	NE1		0253	24.4	35.9	50.6	85.9																				RECH	1994-10-20	P					15.7								N				PR0796
1030254	10	3	5	NE1		0254	16.7	36.8	58.3	86.8																				RECH	1994-10-20	P					22.7								N				PR0796
1030255	10	3	5	NE1		0255	22.1	37.1	52.9	87.1																				RECH	1994-10-20	P					20.4								N				PR0796
1030256	10	3	5	NE1		0256	10.7	39.1	64.3	89.1																				RECH	1994-10-20	P					18.9				0.2	NW			N				PR0796
1030257	10	3	5	NE1		0257	13	39.6	62	89.6																				RECH	1994-10-20	P					24.1								N				PR0796
1030258	10	3	5	NE1		0258	18.6	39.8	56.4	89.8																				RECH	1994-10-20	P					22.5								N				PR0796
1030259	10	3	5	NE1		0259	24.3	40.8	50.7	90.8																				RECH	1994-10-20	P					19								N				PR0796
1030260	10	3	5	NE1		0260	10.6	42.2	64.4	92.2																				RECH	1994-10-20	P					18.7								N				PR0796
1030261	10	3	5	NE1		0261	14.5	42.8	60.5	92.8																				RECH	1994-10-20	P					27.3								N				PR0796
1030262	10	3	5	NE1		0262	20.8	43.5	54.2	93.5																				RECH	1994-10-20	S					0	1.8							N				PR0796
1030263	10	3	5	NE1		0263	18.6	43.8	56.4	93.8																				RECH	1994-10-20	P					21.9								N				PR0796
1030264	10	3	5	NE1		0264	23.7	44.7	51.3	94.7																				RECH	1994-10-20	P					21.8								N				PR0796
1030265	10	3	5	NE1		0265	13.8	44.6	61.2	94.6																				RECH	1994-10-20	R		B		B	9.7								N				PR0796
1030266	10	3	5	NE1		0266	8.7	46.1	66.3	96.1																				RECH	1994-10-20	P					19.4								N				PR0796
1030267	10	3	5	NE1		0267	3.4	45.8	71.6	95.8																				RECH	1994-10-20	P					11.5								N				PR0796
1030268	10	3	5	NE1		0268	1.3	44.2	73.7	94.2																				RECH	1994-10-20	R		B		B	6			2.6					N				PR0796
1030269	10	3	5	NE1		0269	2.9	43.8	72.1	93.8																				RECH	1994-10-20	P					9.2								N				PR0796
1030270	10	3	5	NE1		0270	1.8	41.8	73.2	91.8																				RECH	1994-10-20	P					16								N				PR0796
1030271	10	3	5	NE1		0271	4.9	39.7	70.1	89.7																				RECH	1994-10-20	P					11.9								N				PR0796
1030272	10	3	5	NE1		0272	1	49.3	74	99.3																				RECH	1994-10-20	P					17.8								N				PR0796
1030273	10	3	5	NE1		0273	0.9	49.9	74.1	99.9																				RECH	1994-10-20	P					11.3								N				PR0796
1030274	10	3	5	NE1		0274	12.8	49.7	62.2	99.7																				RECH	1994-10-20	R		B		B	6.8			2					N				PR0796
1030275	10	3	5	NE1		0275	21.7	48.5	53.3	98.5																				RECH	1994-10-20	P					25.4								N				PR0796
1030276	10	3	5	NE1		0276	8.8	48	66.2	98																				RECH	1994-10-20	P					19.5								N				PR0796
1030277	10	3	5	NE2		0277	22.2	0.1	97.2	50.1																				RECH	1994-10-20	P					22.3								N				PR0796
1030278	10	3	5	NE2		0278	10.6	1.3	85.6	51.3																				RECH	1994-10-20	P					14								N				PR0796
1030279	10	3	5	NE2		0279	10	2.7	85	52.7																				RECH	1994-10-20	P					24.9								N				PR0796
1030280	10	3	5	NE2		0280	7.5	4.8	82.5	54.8																				RECH	1994-10-20	R		B		G	8.7			2.4					N				PR0796
1030281	10	3	5	NE2		0281	14.6	4.2	89.6	54.2																				RECH	1994-10-20	P					24.4								N				PR0796
1030282	10	3	5	NE2		0282	19.1	4.2	94.1	54.2																				RECH	1994-10-20	P					16.5								N				PR0796
1030283	10	3	5	NE2		0283	9	5.6	84	55.6																				RECH	1994-10-20	P					23.2								N				PR0796
1030284	10	3	5	NE2		0284	24.2	6	99.2	56																				RECH	1994-10-20	P					29.6								N				PR0796
1030285	10	3	5	NE2		0285	17.1	7.2	92.1	57.2																				RECH	1994-10-20	P					25.6								N				PR0796
1030286	10	3	5	NE2		0286	11.2	7.8	86.2	57.8																				RECH	1994-10-20	R		B		B	15.3								N				PR0796
1030287	10	3	5	NE2		0287	11.6	9.1	86.6	59.1																				RECH	1994-10-20	P					16.2								N				PR0796
1030288	10	3	5	NE2		0288	8.2	9.1	83.2	59.1																				RECH	1994-10-20	P					24.1								N				PR0796
1030289	10	3	5	NE2		0289	4.6	9.2	79.6	59.2																				RECH	1994-10-20	P					25.4								N				PR0796
1030290	10	3	5	NE2		0290	0.3	10.6	75.3	60.6																				RECH	1994-10-20	P					15.9								N				PR0796
1030291	10	3	5	NE2		0291	5.2	10.7	80.2	60.7																				RECH	1994-10-20	P					17.5								N				PR0796
1030292	10	3	5	NE2		0292	13.9	10.2	88.9	60.2																				RECH	1994-10-20	S					0	1.7							N				PR0796
1030293	10	3	5	NE2		0293	17.4	9.6	92.4	59.6																				RECH	1994-10-20	P					25								N				PR0796
1030294	10	3	5	NE2		0294	18.9	12.7	93.9	62.7																				RECH	1994-10-20	R		B		B	19.5								N				PR0796
1030295	10	3	5	NE2		0295	13.2	13.1	88.2	63.1																				RECH	1994-10-20	P					25.5								N				PR0796
1030296	10	3	5	NE2		0296	22.9	13.7	97.9	63.7																				RECH	1994-10-20	P					23.7								N				PR0796
1030297	10	3	5	NE2		0297	9.8	15.5	84.8	65.5																				RECH	1994-10-20	P					30.8								N				PR0796
1030298	10	3	5	NE2		0298	1.5	17.3	76.5	67.3																				RECH	1994-10-20	P					17.1								N				PR0796
1030299	10	3	5	NE2		0299	5.7	18.5	80.7	68.5																				RECH	1994-10-20	P					13.5				0.9	SW			N			SWC 0.5-0.9	PR0796
1030300	10	3	5	NE2		0300	4.5	20.5	79.5	70.5																				RECH	1994-10-20	P					20.3								N				PR0796
1030301	10	3	5	NE2		0301	1.7	22.7	76.7	72.7																				RECH	1994-10-20	P					26.9								N				PR0796
1030302	10	3	5	NE2		0302	18.7	21.2	93.7	71.2																				RECH	1994-10-20	P					11.7								N				PR0796
1030303	10	3	5	NE2		0303	17.9	22	92.9	72																				RECH	1994-10-20	P					31.9								N				PR0796
1030304	10	3	5	NE2		0304	22.1	22	97.1	72																				RECH	1994-10-20	R		B		G	21.8								N				PR0796
1030305	10	3	5	NE2		0305	15.5	23.7	90.5	73.7																				RECH	1994-10-20	P					16.2								N				PR0796
1030306	10	3	5	NE2		0306	5.9	24.2	80.9	74.2																				RECH	1994-10-20	P					18.3				1.1	SE			N			SEC 0.8-1.1	PR0796
1030307	10	3	5	NE2		0307	7.7	24.8	82.7	74.8																				RECH	1994-10-20	R		B		B	11.2								N				PR0796
1030308	10	3	5	NE2		0308	4.7	26.3	79.7	76.3																				RECH	1994-10-20	R		B		B	27.2								N				PR0796
1030309	10	3	5	NE2		0309	7.1	26.3	82.1	76.3																				RECH	1994-10-20	S					0	1.8							N				PR0796
1030310	10	3	5	NE2		0310	8.9	26	83.9	76																				RECH	1994-10-20	P					20.9								N				PR0796
1030311	10	3	5	NE2		0311	16.5	26	91.5	76																				RECH	1994-10-20	P					16.9								N				PR0796
1030312	10	3	5	NE2		0312	18.9	26.5	93.9	76.5																				RECH	1994-10-20	S					0	1.6							N				PR0796
1030313	10	3	5	NE2		0313	4.6	27.1	79.6	77.1																				RECH	1994-10-20	R		B		B	13.3								N				PR0796
1030314	10	3	5	NE2		0314	14.2	28.8	89.2	78.8																				RECH	1994-10-20	P					10.5								N				PR0796
1030315	10	3	5	NE2		0315	24.9	30.6	99.9	80.6																				RECH	1994-10-20	P					31.8								N				PR0796
1030316	10	3	5	NE2		0316	15	31.1	90	81.1																				RECH	1994-10-20	P					22.8				0.4	NE			N				PR0796
1030317	10	3	5	NE2		0317	8.4	31	83.4	81																				RECH	1994-10-20	P					18.4								N				PR0796
1030318	10	3	5	NE2		0318	16	31.7	91	81.7																				RECH	1994-10-20	P					20.6								N				PR0796
1030319	10	3	5	NE2		0319	16.9	32.3	91.9	82.3																				RECH	1994-10-20	P					16.4								N				PR0796
1030320	10	3	5	NE2		0320	5.7	33.8	80.7	83.8																				RECH	1994-10-20	R		B		B	8.5			3.7					N				PR0796
1030321	10	3	5	NE2		0321	0.4	33.2	75.4	83.2																				RECH	1994-10-20	P					26								N				PR0796
1030322	10	3	5	NE2		0322	5	35	80	85																				RECH	1994-10-20	P					28.7								N				PR0796
1030323	10	3	5	NE2		0323	12.5	34.5	87.5	84.5																				RECH	1994-10-20	P					13.3								N				PR0796
1030324	10	3	5	NE2		0324	7.4	36.5	82.4	86.5																				RECH	1994-10-20	P					16.5								N				PR0796
1030325	10	3	5	NE2		0325	15.3	36.8	90.3	86.8																				RECH	1994-10-20	P					18.5								N				PR0796
1030326	10	3	5	NE2		0326	15.2	40.1	90.2	90.1																				RECH	1994-10-20	P					22.8								N				PR0796
1030327	10	3	5	NE2		0327	20.4	40.9	95.4	90.9																				RECH	1994-10-20	P					31								N				PR0796
1030328	10	3	5	NE2		0328	9.1	41.5	84.1	91.5																				RECH	1994-10-20	P					15				0.8	E			N			EC 0.4-0.8	PR0796
1030329	10	3	5	NE2		0329	7.3	42.3	82.3	92.3																				RECH	1994-10-20	P					24.5								N				PR0796
1030330	10	3	5	NE2		0330	1.3	41.8	76.3	91.8																				RECH	1994-10-20	P					10								N				PR0796
1030331	10	3	5	NE2		0331	0.6	43.9	75.6	93.9																				RECH	1994-10-20	P					19.5								N				PR0796
1030332	10	3	5	NE2		0332	0.8	44.5	75.8	94.5																				RECH	1994-10-20	R		B		B	7.9								N				PR0796
1030333	10	3	5	NE2		0333	12.9	42.3	87.9	92.3																				RECH	1994-10-20	R		B		G	9.1			3.7					N				PR0796
1030334	10	3	5	NE2		0334	18.3	42.5	93.3	92.5																				RECH	1994-10-20	P					34.1								N				PR0796
1030335	10	3	5	NE2		0335	23.3	43	98.3	93																				RECH	1994-10-20	R		B		B	14.7								N				PR0796
1030336	10	3	5	NE2		0336	23.8	43.6	98.8	93.6																				RECH	1994-10-20	R		B		B	20.9								N				PR0796
1030337	10	3	5	NE2		0337	11.3	44.5	86.3	94.5																				RECH	1994-10-20	P					15.3								N				PR0796
1030338	10	3	5	NE2		0338	4.4	44.9	79.4	94.9																				RECH	1994-10-20	P					14.2								N				PR0796
1030339	10	3	5	NE2		0339	15.8	44.8	90.8	94.8																				RECH	1994-10-20	P					14.2								N				PR0796
1030340	10	3	5	NE2		0340	8	46.7	83	96.7																				RECH	1994-10-20	P					12.1								N				PR0796
1030341	10	3	5	NE2		0341	3.9	46.6	78.9	96.6																				RECH	1994-10-20	P					13.8								N				PR0796
1030342	10	3	5	NE2		0342	5	48.6	80	98.6																				RECH	1994-10-20	P					15								N				PR0796
1030343	10	3	5	SE2		0343	6.4	49.9	81.4	49.9																				RECH	1994-10-20	C					17								N				PR0796
1030344	10	3	5	SE2		0344	11.2	49.1	86.2	49.1																				RECH	1994-10-20	C					18.8								N				PR0796
1030345	10	3	5	SE2		0345	4.1	48.8	79.1	48.8																				RECH	1994-10-20	C					14.5				0.3	SW			N				PR0796
1030346	10	3	5	SE2		0346	2.1	48.9	77.1	48.9																				RECH	1994-10-20	C					18.7								N				PR0796
1030347	10	3	5	SE2		0347	6.6	48.5	81.6	48.5																				RECH	1994-10-20	C					11.7								N				PR0796
1030348	10	3	5	SE2		0348	9	48.1	84	48.1																				RECH	1994-10-20	C					16.3								N				PR0796
1030349	10	3	5	SE2		0349	15.7	47.8	90.7	47.8																				RECH	1994-10-20	C	T		F		5.3	3.9			1.1	W			N			WC 0.4-1.1--FIRE--SMALL BRANCHES--BARK PEELING	PR0796
1030350	10	3	5	SE2		0350	17.4	46.9	92.4	46.9																				RECH	1994-10-20	C					14.8								N				PR0796
1030351	10	3	5	SE2		0351	13.1	46.6	88.1	46.6																				RECH	1994-10-20	C					14								N			2ND STEM DBH 5.6	PR0796
1030352	10	3	5	SE2		0352	5.1	47.1	80.1	47.1																				RECH	1994-10-20	C					17.7								N				PR0796
1030353	10	3	5	SE2		0353	2.6	45.5	77.6	45.5																				RECH	1994-10-20	C					13.8								N				PR0796
1030354	10	3	5	SE2		0354	7.1	45.3	82.1	45.3																				RECH	1994-10-20	C	T		F		8.5	5							N				PR0796
1030355	10	3	5	SE2		0355	9.3	45.3	84.3	45.3																				RECH	1994-10-20	C					8								N				PR0796
1030356	10	3	5	SE2		0356	20.4	44.9	95.4	44.9																				RECH	1994-10-20	P					26.2				0.3	SE			N				PR0796
1030357	10	3	5	SE2		0357	16.6	44.6	91.6	44.6																				RECH	1994-10-20	C					15.3								N				PR0796
1030358	10	3	5	SE2		0358	9.3	44.1	84.3	44.1																				RECH	1994-10-20	C					9.6								N				PR0796
1030359	10	3	5	SE2		0359	9	44.1	84	44.1																				RECH	1994-10-20	C					15.5								N				PR0796
1030360	10	3	5	SE2		0360	4.7	43.6	79.7	43.6																				RECH	1994-10-20	C					12.3								N				PR0796
1030361	10	3	5	SE2		0361	7.9	42.5	82.9	42.5																				RECH	1994-10-20	C					14.9								N				PR0796
1030362	10	3	5	SE2		0362	11.5	42.8	86.5	42.8																				RECH	1994-10-20	C					14.3								N				PR0796
1030363	10	3	5	SE2		0363	11.6	42	86.6	42																				RECH	1994-10-20	C					8.3								N				PR0796
1030364	10	3	5	SE2		0364	10.1	40.7	85.1	40.7																				RECH	1994-10-20	C					18.6				1	N			N			NC 0.3-1.0	PR0796
1030365	10	3	5	SE2		0365	14.7	40.6	89.7	40.6																				RECH	1994-10-20	C					14.3								N				PR0796
1030366	10	3	5	SE2		0366	19.9	41.3	94.9	41.3																				RECH	1994-10-20	C					10.8								N				PR0796
1030367	10	3	5	SE2		0367	20.8	41.4	95.8	41.4																				RECH	1994-10-20	C					14.1								N				PR0796
1030368	10	3	5	SE2		0368	22.3	40.4	97.3	40.4																				RECH	1994-10-20	C					5.2								N				PR0796
1030369	10	3	5	SE2		0369	10.9	38.9	85.9	38.9																				RECH	1994-10-20	C					17.8				0.6	SW			N				PR0796
1030370	10	3	5	SE2		0370	9	38.5	84	38.5																				RECH	1994-10-20	P					35.9				0.5	S			N			SC 300	PR0796
1030371	10	3	5	SE2		0371	17.9	38.5	92.9	38.5																				RECH	1994-10-20	C					6.8								N				PR0796
1030372	10	3	5	SE2		0372	18.3	37.1	93.3	37.1																				RECH	1994-10-20	C					27.5								N				PR0796
1030373	10	3	5	SE2		0373	21.6	36.4	96.6	36.4																				RECH	1994-10-20	C					15.5								N				PR0796
1030374	10	3	5	SE2		0374	5.8	35.6	80.8	35.6																				RECH	1994-10-20	P					13.6								N				PR0796
1030375	10	3	5	SE2		0375	3.4	37.8	78.4	37.8																				RECH	1994-10-20	C					22.6								N				PR0796
1030376	10	3	5	SE2		0376	0.4	39.1	75.4	39.1																				RECH	1994-10-20	P					21.1								N				PR0796
1030377	10	3	5	SE2		0377	21.6	34.6	96.6	34.6																				RECH	1994-10-20	C					16.3								N				PR0796
1030378	10	3	5	SE2		0378	23.3	34.9	98.3	34.9																				RECH	1994-10-20	C					8.7								N				PR0796
1030379	10	3	5	SE2		0379	19.3	33.2	94.3	33.2																				RECH	1994-10-20	C					10.9								N				PR0796
1030380	10	3	5	SE2		0380	10.9	32	85.9	32																				RECH	1994-10-20	P					27.3				0.1	SW			N				PR0796
1030381	10	3	5	SE2		0381	8.1	31.5	83.1	31.5																				RECH	1994-10-20	P					32								N				PR0796
1030382	10	3	5	SE2		0382	16.1	31.5	91.1	31.5																				RECH	1994-10-20	C					19.5								N				PR0796
1030383	10	3	5	SE2		0383	21.2	30.7	96.2	30.7																				RECH	1994-10-20	C					16.7								N				PR0796
1030384	10	3	5	SE2		0384	24.9	28.8	99.9	28.8																				RECH	1994-10-20	C					27.1								N				PR0796
1030385	10	3	5	SE2		0385	14	28.8	89	28.8																				RECH	1994-10-20	P					16.8								N			2ND STEM DBH 9.2	PR0796
1030386	10	3	5	SE2		0386	5.1	28	80.1	28																				RECH	1994-10-20	P					14.7								N				PR0796
1030387	10	3	5	SE2		0387	12.9	25.8	87.9	25.8																				RECH	1994-10-20	P					18.7								N				PR0796
1030388	10	3	5	SE2		0388	6.9	23.4	81.9	23.4																				RECH	1994-10-20	P					19.5								N				PR0796
1030389	10	3	5	SE2		0389	20.4	23.4	95.4	23.4																				RECH	1994-10-20	R		B		G	5.7			3					N				PR0796
1030390	10	3	5	SE2		0390	11.9	22.3	86.9	22.3																				RECH	1994-10-20	P					21.3								N				PR0796
1030391	10	3	5	SE2		0391	16	21.7	91	21.7																				RECH	1994-10-20	P					20.2								N				PR0796
1030392	10	3	5	SE2		0392	18.7	20.8	93.7	20.8																				RECH	1994-10-20	P					10.9								N				PR0796
1030393	10	3	5	SE2		0393	20.2	21	95.2	21																				RECH	1994-10-20	P					21								N				PR0796
1030394	10	3	5	SE2		0394	21.5	20	96.5	20																				RECH	1994-10-20	P					24.8								N				PR0796
1030395	10	3	5	SE2		0395	8.9	20.4	83.9	20.4																				RECH	1994-10-20	R		B		G	5.9			2.3					N				PR0796
1030396	10	3	5	SE2		0396	2.5	17.2	77.5	17.2																				RECH	1994-10-20	P					10.3								N				PR0796
1030397	10	3	5	SE2		0397	2.5	16	77.5	16																				RECH	1994-10-20	P					22.4								N				PR0796
1030398	10	3	5	SE2		0398	7.4	13.3	82.4	13.3																				RECH	1994-10-20	C					20.5								N				PR0796
1030399	10	3	5	SE2		0399	9.4	12.5	84.4	12.5																				RECH	1994-10-20	C					21.3								N				PR0796
1030400	10	3	5	SE2		0400	16.5	11.8	91.5	11.8																				RECH	1994-10-20	C					15.2				0.6	S			N			SC 0.3-0.6--TOP DEAD--TOP OF GREEN 4.5	PR0796
1030401	10	3	5	SE2		0401	19.2	10.8	94.2	10.8																				RECH	1994-10-20	C					23								N				PR0796
1030402	10	3	5	SE2		0402	15.7	10.4	90.7	10.4																				RECH	1994-10-20	C					28.6								N				PR0796
1030403	10	3	5	SE2		0403	8.2	9.2	83.2	9.2																				RECH	1994-10-20	C					16.3								N				PR0796
1030404	10	3	5	SE2		0404	3.3	8.7	78.3	8.7																				RECH	1994-10-20	P					17.1				0.4	W			N				PR0796
1030405	10	3	5	SE2		0405	0.3	10.9	75.3	10.9																				RECH	1994-10-20	P					21.7				0.6	NW			N				PR0796
1030406	10	3	5	SE2		0406	12	7.7	87	7.7																				RECH	1994-10-20	P					28.1								N				PR0796
1030407	10	3	5	SE2		0407	17.9	8.4	92.9	8.4																				RECH	1994-10-20	C					16.8				1.2	S			N				PR0796
1030408	10	3	5	SE2		0408	20.2	6.1	95.2	6.1																				RECH	1994-10-20	P					32.6								N				PR0796
1030409	10	3	5	SE2		0409	17.9	3.8	92.9	3.8																				RECH	1994-10-20	P					28.2								N				PR0796
1030410	10	3	5	SE2		0410	2.9	1.1	77.9	1.1																				RECH	1994-10-20	P					21.5								N				PR0796
1030411	10	3	5	SE1		0411	7.9	0.8	67.1	0.8																				RECH	1994-10-20	P					16.4								N				PR0796
1030412	10	3	5	SE1		0412	23.1	1	51.9	1																				RECH	1994-10-20	P					24.1								N				PR0796
1030413	10	3	5	SE1		0413	23.1	4	51.9	4																				RECH	1994-10-20	R		B		G	26.2								N				PR0796
1030414	10	3	5	SE1		0414	20.6	4.8	54.4	4.8																				RECH	1994-10-20	R		B		G	11.9			3.6					N				PR0796
1030415	10	3	5	SE1		0415	20.2	6.6	54.8	6.6																				RECH	1994-10-20	P					23.7								N				PR0796
1030416	10	3	5	SE1		0416	15.9	7.6	59.1	7.6																				RECH	1994-10-20	P					26.1								N				PR0796
1030417	10	3	5	SE1		0417	24.8	7.6	50.2	7.6																				RECH	1994-10-20	P					20.1								N				PR0796
1030418	10	3	5	SE1		0418	22.8	9.2	52.2	9.2																				RECH	1994-10-20	P					23.9								N				PR0796
1030419	10	3	5	SE1		0419	11	9.7	64	9.7																				RECH	1994-10-20	P					13				3.5	SW			N			SWC 1.4-3.5, 1/2 ,180; WC 0.3	PR0796
1030420	10	3	5	SE1		0420	0.6	7.9	74.4	7.9																				RECH	1994-10-20	R		B		G	24.2								N				PR0796
1030421	10	3	5	SE1		0421	4.8	5.5	70.2	5.5																				RECH	1994-10-20	P					29.5								N				PR0796
1030422	10	3	5	SE1		0422	3.3	4.3	71.7	4.3																				RECH	1994-10-20	P					27.5								N				PR0796
1030423	10	3	5	SE1		0423	2.8	13.7	72.2	13.7																				RECH	1994-10-20	P					17.2								N				PR0796
1030424	10	3	5	SE1		0424	6.6	13.1	68.4	13.1																				RECH	1994-10-20	P					21.4								N				PR0796
1030425	10	3	5	SE1		0425	6.6	14.9	68.4	14.9																				RECH	1994-10-20	P					13.3								N				PR0796
1030426	10	3	5	SE1		0426	24.2	16.5	50.8	16.5																				RECH	1994-10-20	P					21.8								N				PR0796
1030427	10	3	5	SE1		0427	22.2	18.9	52.8	18.9																				RECH	1994-10-20	P					35.4								N				PR0796
1030428	10	3	5	SE1		0428	10.6	18.3	64.4	18.3																				RECH	1994-10-20	P					29.1								N				PR0796
1030429	10	3	5	SE1		0429	3.1	18.6	71.9	18.6																				RECH	1994-10-20	P					23.7								N				PR0796
1030430	10	3	5	SE1		0430	4.2	19.5	70.8	19.5																				RECH	1994-10-20	R		B		G	10.4								N				PR0796
1030431	10	3	5	SE1		0431	3.9	19.9	71.1	19.9																				RECH	1994-10-20	P					16.2								N				PR0796
1030432	10	3	5	SE1		0432	0.6	21.5	74.4	21.5																				RECH	1994-10-20	P					25.2								N				PR0796
1030433	10	3	5	SE1		0433	2.6	22	72.4	22																				RECH	1994-10-20	R		B		G	10.3			4.5					N				PR0796
1030434	10	3	5	SE1		0434	2.1	22.4	72.9	22.4																				RECH	1994-10-20	S					0	2.7							N				PR0796
1030435	10	3	5	SE1		0435	23.2	22.7	51.8	22.7																				RECH	1994-10-20	P					23.7								N				PR0796
1030436	10	3	5	SE1		0436	14.6	24.7	60.4	24.7																				RECH	1994-10-20	P					17.5								N				PR0796
1030437	10	3	5	SE1		0437	14.5	27.8	60.5	27.8																				RECH	1994-10-20	P					16.9				1.5	W			N			WC 180	PR0796
1030438	10	3	5	SE1		0438	13.6	30.5	61.4	30.5																				RECH	1994-10-20	P					21.8								N				PR0796
1030439	10	3	5	SE1		0439	14.2	30.7	60.8	30.7																				RECH	1994-10-20	R		B		G	11.4			4.7					N				PR0796
1030440	10	3	5	SE1	Y	0440	16.1	31.6	58.9	31.6																				RECH	1994-10-20	P					21				1.2	W			N			WC 0.4-1.2	PR0796
1030441	10	3	5	SE1		0441	6.4	32.6	68.6	32.6																				RECH	1994-10-20	P					18								N				PR0796
1030442	10	3	5	SE1		0442	2.8	32.9	72.2	32.9																				RECH	1994-10-20	P					23								N				PR0796
1030443	10	3	5	SE1		0443	1	33.2	74	33.2																				RECH	1994-10-20	P					10				0.1	W			N			WC 180	PR0796
1030444	10	3	5	SE1		0444	18.2	33.9	56.8	33.9																				RECH	1994-10-20	R		B		G	24			3.4					N				PR0796
1030445	10	3	5	SE1		0445	1.5	30.2	73.5	30.2																				RECH	1994-10-20	P					25.9								N				PR0796
1030446	10	3	5	SE1		0446	0.4	25.8	74.6	25.8																				RECH	1994-10-20	P					29.9								N				PR0796
1030447	10	3	5	SE1		0447	12.1	36.1	62.9	36.1																				RECH	1994-10-20	P					23.1								N				PR0796
1030448	10	3	5	SE1		0448	9.5	36.8	65.5	36.8																				RECH	1994-10-20	P					26.7								N				PR0796
1030449	10	3	5	SE1		0449	6.8	36.7	68.2	36.7																				RECH	1994-10-20	S					0	1.4							N				PR0796
1030450	10	3	5	SE1		0450	5.5	39.6	69.5	39.6																				RECH	1994-10-20	P					20.8								N				PR0796
1030451	10	3	5	SE1		0451	0.5	41.2	74.5	41.2																				RECH	1994-10-20	P					23.1				1.8	SW			N			SWC 1.3-1.8	PR0796
1030452	10	3	5	SE1		0452	4.6	41.2	70.4	41.2																				RECH	1994-10-20	R		B		G	16.2								N				PR0796
1030453	10	3	5	SE1	Y	0453	17.2	41.2	57.8	41.2																				RECH	1994-10-20	P					20.4								N				PR0796
1030454	10	3	5	SE1		0454	4.7	42	70.3	42																				RECH	1994-10-20	P					18.4								N				PR0796
1030455	10	3	5	SE1		0455	11.1	44	63.9	44																				RECH	1994-10-20	P					25.9								N				PR0796
1030456	10	3	5	SE1		0456	5.3	47	69.7	47																				RECH	1994-10-20	S					0	3.6							N				PR0796
1030457	10	3	5	SE1	Y	0457	24.6	47.3	50.4	47.3																				RECH	1994-10-20	P					17.1								N				PR0796
1030458	10	3	5	SE1		0458	3.3	48.4	71.7	48.4																				RECH	1994-10-20	P					27.5				0.6	NW			N				PR0796
1030459	10	3	5	SE1		0459	6	48.4	69	48.4																				RECH	1994-10-20	P					24.9								N				PR0796
1030460	10	3	5	SE1		0460	10.7	48.5	64.3	48.5																				RECH	1994-10-20	P					22.3								N				PR0796
1030461	10	3	5	SE1	Y	0461	17.6	48.6	57.4	48.6																				RECH	1994-10-20	P					28								N				PR0796
1030462	10	3	5	SE1		0462	7.9	49	67.1	49																				RECH	1994-10-20	P					12.3				1	NW			N			NWC 0.4-1.0	PR0796
1030463	10	3	5	SE1		0463	1.6	49.6	73.4	49.6																				RECH	1994-10-20	R		B		B	22.4	16.8		2					N			STORM OF CENTURY--TWISTED @ 2.0 & BROKEN & ATTACHED LEANING NE	PR0796
1030464	10	3	5	NW2		0464	15.1	41.4	40.1	91.4
1030465	10	3	5	SW1		0465	6.3	6.5	18.7	6.5
1030466	10	3	5	SE2		0466	19.5	35.6	94.5	35.6
[truncated: 190 more columns]

## Sheet: PLOTS 4,5
TREEKEY	UNIT	PLOT	TREAT	SECT	TREE#	FIELDX	FIELDY	ADJUSTX	ADJUSTY	t1_OBCOD	t1_OBDAT	t1_SP	t1_DEAD	t1_DOWN	t1_SPRT	t1_SNAG	t1_DBH	t1_TOTHT	t1_SPRHT	t1_REMHT	t1_CATHT	t1_CATDI	t1_CROWN	t1_LIGHT	t1_HURR	t1_CHAR	t1_SCORC	t1_NOTE	t2_OBCOD	t2_OBDAT	t2_SP	t2_DEAD	t2_DOWN	t2_SPRT	t2_SNAG	t2_DBH	t2_TOTHT	t2_SPRHT	t2_REMHT	t2_CATHT	t2_CATDI	t2_CROWN	t2_LIGHT	t2_HURR	t2_CHAR	t2_SCORC	t2_NOTE	t3_OBCOD	t3_OBDAT
1040225	10	4	5	2	0225	1.9	3.3	11.9	3.3																																							PR0796	1996-06-08
1040226	10	4	5	2	0226	0.3	4.5	10.3	4.5																																							PR0796	1996-06-08
1040227	10	4	5	2	0227	1.7	5.2	11.7	5.2																																							PR0796	1996-06-08
1040228	10	4	5	2	0228	3.1	4.8	13.1	4.8																																							PR0796	1996-06-08
1040229	10	4	5	2	0229	7.7	5.6	17.7	5.6																																							PR0796	1996-06-08
1040230	10	4	5	1	0230	1.6	7.7	8.4	7.7																																							PR0796	1996-06-08
1040231	10	4	5	1	0231	6.3	9	3.7	9																																							PR0796	1996-06-08
1040232	10	4	5	2	0232	0.7	11	10.7	11																																							PR0796	1996-06-08
1040233	10	4	5	1	0233	7.4	14.9	2.6	14.9																																							PR0796	1996-06-08
1040234	10	4	5	2	0234	6.6	12	16.6	12																																							PR0796	1996-06-08
1040235	10	4	5	1	0235	2.6	15	7.4	15																																							PR0796	1996-06-08
1040236	10	4	5	1	0236	2.1	15.8	7.9	15.8																																							PR0796	1996-06-08
1040237	10	4	5	2	0237	9.6	16.7	19.6	16.7																																							PR0796	1996-06-08
1040238	10	4	5	2	0238	0.5	19.5	10.5	19.5																																							PR0796	1996-06-08
1040239	10	4	5	2	0239	3.2	20.3	13.2	20.3																																							PR0796	1996-06-08
1040240	10	4	5	2	0240	8.8	21.2	18.8	21.2																																							PR0796	1996-06-08
1040241	10	4	5	2	0241	8	21.4	18	21.4																																							PR0796	1996-06-08
1040242	10	4	5	1	0242	0.5	19.8	9.5	19.8																																							PR0796	1996-06-08
1040243	10	4	5	1	0243	5.6	20.6	4.4	20.6																																							PR0796	1996-06-08
1040244	10	4	5	2	0244	2.4	23.2	12.4	23.2																																							PR0796	1996-06-08
1040245	10	4	5	1	0245	0.6	24.2	9.4	24.2																																							PR0796	1996-06-08
1040246	10	4	5	1	0246	3.7	25.5	6.3	25.5																																							PR0796	1996-06-08
1040247	10	4	5	1	0247	3.2	28.7	6.8	28.7																																							PR0796	1996-06-08
1040248	10	4	5	1	0248	3	29.5	7	29.5																																							PR0796	1996-06-08
1040249	10	4	5	1	0249	7.6	31.5	2.4	31.5																																							PR0796	1996-06-08
1040250	10	4	5	2	0250	0.3	26.6	10.3	26.6																																							PR0796	1996-06-08
1040251	10	4	5	2	0251	2.1	26.7	12.1	26.7																																							PR0796	1996-06-08
1040252	10	4	5	2	0252	8.2	28.6	18.2	28.6																																							PR0796	1996-06-08
1040253	10	4	5	2	0253	1	29.5	11	29.5																																							PR0796	1996-06-08
1040254	10	4	5	2	0254	6.1	30	16.1	30																																							PR0796	1996-06-08
1040255	10	4	5	2	0255	3.3	31.1	13.3	31.1																																							PR0796	1996-06-08
1040256	10	4	5	2	0256	7.2	32.4	17.2	32.4																																							PR0796	1996-06-08
1040257	10	4	5	2	0257	3.1	34.9	13.1	34.9																																							PR0796	1996-06-08
1040258	10	4	5	2	0258	5.6	35.9	15.6	35.9																																							PR0796	1996-06-08
1040259	10	4	5	1	0259	9.4	36.9	0.6	36.9																																							PR0796	1996-06-08
1040260	10	4	5	1	0260	3.8	37.3	6.2	37.3																																							PR0796	1996-06-08
1040261	10	4	5	1	0261	6.6	38.8	3.4	38.8																																							PR0796	1996-06-08
1040262	10	4	5	1	0262	3.6	39.4	6.4	39.4																																							PR0796	1996-06-08
1040263	10	4	5	1	0263	9.5	42.5	0.5	42.5																																							PR0796	1996-06-08
1040264	10	4	5	1	0264	3.8	43.1	6.2	43.1																																							PR0796	1996-06-08
1040265	10	4	5	1	0265	4.1	44.7	5.9	44.7																																							PR0796	1996-06-08
1040266	10	4	5	1	0266	1.7	45.9	8.3	45.9																																							PR0796	1996-06-08
1040267	10	4	5	2	0267	7.3	49.6	17.3	49.6																																							PR0796	1996-06-08
1040268	10	4	5	2	0268	5.2	43.3	15.2	43.3																																							PR0796	1996-06-08
1040269	10	4	5	2	0269	4.2	43.1	14.2	43.1																																							PR0796	1996-06-08
1040270	10	4	5	2	0270	7	40.7	17	40.7																																							PR0796	1996-06-08
1040271	10	4	5	2	0271	1.9	38.6	11.9	38.6																																							PR0796	1996-06-08
1040272	10	4	5	2	0272	3.3	15.4	13.3	15.4
1040273	10	4	5	2	0273	5.5	18.7	15.5	18.7
1040274	10	4	5	2	0274	0.8	22.8	10.8	22.8
1040275	10	4	5	1	0275	9.3	26.1	0.7	26.1
1040276	10	4	5	1	0276	9.7	32.8	0.3	32.8
1040277	10	4	5	1	0277	2.3	35.9	7.7	35.9
1040278	10	4	5	1	0278	6.2	42.1	3.8	42.1
1040279	10	4	5	1	0279	2	40.2	8	40.2
1040280	10	4	5	1	0280	2.1	41.4	7.9	41.4
1040281	10	4	5	2	0281	3.3	38.6	13.3	38.6
1040282	10	4	5	2	0282	5.2	25.5	15.2	25.5
1040283	10	4	5	1	0283	3	36.7	7	36.7
1040284	10	4	5	1	0284	8.9	46.3	1.1	46.3
1040285	10	4	5	1	0285	4.2	46.7	14.2	46.7
1050038	10	5	5	1	0038	2.3	0.8	7.7	0.8																																							PR0796	1996-04-15
1050039	10	5	5	1	0039	8.3	3.5	1.7	3.5																																							PR0796	1996-04-15
1050040	10	5	5	1	0040	8.6	4	1.4	4																																							PR0796	1996-04-15
1050041	10	5	5	1	0041	7.6	4.2	2.4	4.2																																							PR0796	1996-04-15
1050042	10	5	5	1	0042	0.5	2.8	9.5	2.8																																							PR0796	1996-04-15
1050043	10	5	5	1	0043	0.8	4.2	9.2	4.2																																							PR0796	1996-04-15
1050044	10	5	5	1	0044	4.2	5.5	5.8	5.5																																							PR0796	1996-04-15
1050045	10	5	5	1	0045	5.5	5.6	4.5	5.6																																							PR0796	1996-04-15
1050046	10	5	5	1	0046	6	8.8	4	8.8																																							PR0796	1996-04-15
1050047	10	5	5	2	0047	0.1	8.3	10.1	8.3																																							PR0796	1996-04-15
1050048	10	5	5	1	0048	1	8.9	9	8.9																																							PR0796	1996-04-15
1050049	10	5	5	2	0049	3.8	7	13.8	7																																							PR0796	1996-04-15
1050050	10	5	5	2	0050	6.4	6.5	16.4	6.5																																							PR0796	1996-04-15
1050051	10	5	5	2	0051	1.7	11.9	11.7	11.9																																							PR0796	1996-04-15
1050052	10	5	5	2	0052	2.3	13.6	12.3	13.6																																							PR0796	1996-04-15
1050053	10	5	5	2	0053	3.5	18.3	13.5	18.3																																							PR0796	1996-04-15
1050054	10	5	5	2	0054	7.6	19.5	17.6	19.5																																							PR0796	1996-04-15
1050055	10	5	5	2	0055	0.8	21.3	10.8	21.3																																							PR0796	1996-04-15
1050056	10	5	5	2	0056	6.4	23.3	16.4	23.3																																							PR0796	1996-04-15
1050057	10	5	5	2	0057	7.6	23.4	17.6	23.4																																							PR0796	1996-04-15
1050058	10	5	5	2	0058	9.4	27.2	19.4	27.2																																							PR0796	1996-04-15
1050059	10	5	5	2	0059	6.4	31.1	16.4	31.1																																							PR0796	1996-04-15
1050060	10	5	5	2	0060	10	32.8	20	32.8																																							PR0796	1996-04-15
1050061	10	5	5	2	0061	4.6	35.6	14.6	35.6																																							PR0796	1996-04-15
1050062	10	5	5	2	0062	4.5	40.8	14.5	40.8																																							PR0796	1996-04-15
1050063	10	5	5	2	0063	0.8	40.9	10.8	40.9																																							PR0796	1996-04-15
1050064	10	5	5	2	0064	0.3	42.4	10.3	42.4																																							PR0796	1996-04-15
1050065	10	5	5	1	0065	3.2	48.5	6.8	48.5																																							PR0796	1996-04-15
1050066	10	5	5	1	0066	5.2	38.1	4.8	38.1																																							PR0796	1996-04-15
1050067	10	5	5	1	0067	8.6	34.6	1.4	34.6																																							PR0796	1996-04-15
1050068	10	5	5	1	0068	8.7	28.1	1.3	28.1																																							PR0796	1996-04-15
1050069	10	5	5	1	0069	7.9	45	2.1	45
1050070	10	5	5	1	0070	2.1	27.5	7.9	27.5
1050071	10	5	5	1	0071	1.7	21.3	8.3	21.3
1050072	10	5	5	1	0072	0.7	7.8	9.3	7.8
1050073	10	5	5	2	0073	3	0.8	13	0.8
1050074	10	5	5		0074	8.3	4.4		4.4
[truncated: 131 more columns]
