# Supplementary material for: Repeated Tree Inventories of Pine Forests in South Florida's Big Cypress National Preserve
Source: Ecol Evol. 2024 Oct 23;14(10):e70437. doi: 10.1002/ece3.70437 (PMC11496903; doi:10.1002/ece3.70437)
Supplement: Supplementary file 1 — Appendix S1 [file ECE3-14-e70437-s001.zip › Unit 11.xls]

## Sheet: TREE PLOTS 1-3
TREEKEY	UNIT	PLOT	TREAT	SECT	VEG	TREE#	FIELDX	FIELDY	ADJUSTX	ADJUSTY	t1_OBCOD	t1_OBDAT	t1_SP	t1_DEAD	t1_DOWN	t1_SPRT	t1_SNAG	t1_DBH	t1_TOTHT	t1_SPRHT	t1_REMHT	t1_CATHT	t1_CATDI	t1_CROWN	t1_LIGHT	t1_HURR	t1_CHAR	t1_SCORC	t1_NOTE	t2_OBCOD	t2_OBDAT	t2_SP	t2_DEAD	t2_DOWN	t2_SPRT	t2_SNAG	t2_DBH	t2_TOTHT	t2_SPRHT	t2_REMHT	t2_CATHT	t2_CATDI	t2_CROWN	t2_LIGHT	t2_HURR	t2_CHAR	t2_SCORC	t2_NOTE	t3_OBCOD
1110001	11	1	3	SE2		0001	9.5	0.7	84.5	0.7	ORIG	1993-03-09	P					18.4								N				RECH	1995-04-19	P					18.4								N				PR0597
1110002	11	1	3	SE2		0002	2	1.4	77	1.4	ORIG	1993-03-09	P					16.3								N				RECH	1995-04-19	P					16.3								N				PR0597
1110003	11	1	3	SE2		0003	1.4	1.7	76.4	1.7	ORIG	1993-03-09	P					9								N				RECH	1995-04-19	P					9								N				PR0597
1110004	11	1	3	SE2		0004	0.7	4.8	75.7	4.8	ORIG	1993-03-09	C					8								N				RECH	1995-04-19	C	T	Y	F		8			0.2					N				PR0597
1110005	11	1	3	SE2		0005	12.4	3.8	87.4	3.8	ORIG	1993-03-09	P					11.4								N				RECH	1995-04-19	P					11.4								N				PR0597
1110006	11	1	3	SE2		0006	15	3.6	90	3.6	ORIG	1993-03-09	P					26.4				0.3	S			N				RECH	1995-04-19	P					26.4				0.3	S			N			180, 1/2	PR0597
1110007	11	1	3	SE2		0007	15.5	2.8	90.5	2.8	ORIG	1993-03-09	R		B		G	13.9								N				RECH	1995-04-19	R		B		G	13.9								N				PR0597
1110008	11	1	3	SE2		0008	22	5.1	97	5.1	ORIG	1993-03-09	C					5.9	4							N				RECH	1995-04-19	C	T	B	T		5.9	4		0.3					N				PR0597
1110009	11	1	3	SE2		0009	12.3	5.3	87.3	5.3	ORIG	1993-03-09	R		B		G	12.5			5					N				RECH	1995-04-19	R		B		G	12.5			5					N				PR0597
1110010	11	1	3	SE2		0010	7.8	5.7	82.8	5.7	ORIG	1993-03-09	R		B		G	10.1			5.5					N				RECH	1995-04-19	R		B		G	10.1			5.5					N				PR0597
1110011	11	1	3	SE2		0011	8.7	7	83.7	7	ORIG	1993-03-09	P					21.1								N				RECH	1995-04-19	P					21.1								N				PR0597
1110012	11	1	3	SE2		0012	16.3	6.6	91.3	6.6	ORIG	1993-03-09	P					10.8								N				RECH	1995-04-19	P					10.8								N				PR0597
1110013	11	1	3	SE2		0013	24.8	8.4	99.8	8.4	ORIG	1993-03-09	P					25.8								N				RECH	1995-04-19	P					25.8								N				PR0597
1110014	11	1	3	SE2		0014	5.2	7.6	80.2	7.6	ORIG	1993-03-09	P					10.8								N				RECH	1995-04-19	P					10.8								N				PR0597
1110015	11	1	3	SE2		0015	5.3	8.3	80.3	8.3	ORIG	1993-03-09	C					17.9								N				RECH	1995-04-19	C					17.9				0.5	S			N			180, 1/2	PR0597
1110016	11	1	3	SE2		0016	1.5	8.8	76.5	8.8	ORIG	1993-03-09	P					16.2								N				RECH	1995-04-19	P					16.2								N				PR0597
1110017	11	1	3	SE2		0017	1.5	11.2	76.5	11.2	ORIG	1993-03-09	P					18.1								N				RECH	1995-04-19	P					18.1								N				PR0597
1110018	11	1	3	SE2		0018	18.3	10.7	93.3	10.7	ORIG	1993-03-09	P					13.2								N				RECH	1995-04-19	P					13.2								N				PR0597
1110019	11	1	3	SE2		0019	19.9	12.5	94.9	12.5	ORIG	1993-03-09	P					11								N				RECH	1995-04-19	P					11								N				PR0597
1110020	11	1	3	SE2		0020	13.9	13.5	88.9	13.5	ORIG	1993-03-09	P					12.3								N				RECH	1995-04-19	P					12.3						2		N				PR0597
1110021	11	1	3	SE2		0021	8.8	12.2	83.8	12.2	ORIG	1993-03-09	P					19.9								N				RECH	1995-04-19	P					19.9						2		N				PR0597
1110022	11	1	3	SE2		0022	5.2	15	80.2	15	ORIG	1993-03-09	P					22.6								N				RECH	1995-04-19	P					22.6								N				PR0597
1110023	11	1	3	SE2		0023	5.4	15.4	80.4	15.4	ORIG	1993-03-09	P					16.2								N				RECH	1995-04-19	P					16.2				0.3	E			N				PR0597
1110024	11	1	3	SE2		0024	5.6	15.6	80.6	15.6	ORIG	1993-03-09	S					0	1.5							N				RECH	1995-04-19	S					0	1.5							N				PR0597
1110025	11	1	3	SE2		0025	20.5	14.2	95.5	14.2	ORIG	1993-03-09	P					19.4								N			ALSO TAGGED #635	RECH	1995-04-19	P					19.4								N			ALSO TAGGED #635	PR0597
1110026	11	1	3	SE2		0026	22.7	14.6	97.7	14.6	ORIG	1993-03-09	R		B		G	5.6			2.4					N				RECH	1995-04-19	R		B		G	5.6			2.4					N				PR0597
1110027	11	1	3	SE2		0027	16.7	16.1	91.7	16.1	ORIG	1993-03-09	P					12.1								N				RECH	1995-04-19	P					12.1						2		N				PR0597
1110028	11	1	3	SE2		0028	24.1	16.6	99.1	16.6	ORIG	1993-03-09	P					16.7								N			ALSO TAGGED #657	RECH	1995-04-19	P					16.7								N			ALSO TAGGED #657	PR0597
1110029	11	1	3	SE2		0029	15.1	18.2	90.1	18.2	ORIG	1993-03-09	P					11.3								N				RECH	1995-04-19	P					11.3						2		N				PR0597
1110030	11	1	3	SE2		0030	13	17.6	88	17.6	ORIG	1993-03-09	P					17.2								N				RECH	1995-04-19	P					17.2								N				PR0597
1110031	11	1	3	SE2		0031	11	17.4	86	17.4	ORIG	1993-03-09	P					19.1								N				RECH	1995-04-19	P					19.1								N				PR0597
1110032	11	1	3	SE2		0032	17.5	8	92.5	8	ORIG	1993-03-09	P					16.3								N				RECH	1995-04-19	P					16.3								N				PR0597
1110033	11	1	3	SE2		0033	19	9.4	94	9.4	ORIG	1993-03-09	P					23.3								N				RECH	1995-04-19	P					23.3								N				PR0597
1110034	11	1	3	SE2		0034	20.5	19.4	95.5	19.4	ORIG	1993-03-09	R		B		G	9.1			3.1					N				RECH	1995-04-19	R		B		G	9.1			3.1					N				PR0597
1110035	11	1	3	SE2		0035	24.8	20.3	99.8	20.3	ORIG	1993-03-09	P					20.2								N				RECH	1995-04-19	P					20.2								N				PR0597
1110036	11	1	3	SE2		0036	14.7	20.2	89.7	20.2	ORIG	1993-03-09	P					10.1								N				RECH	1995-04-19	P					10.1						2		N				PR0597
1110037	11	1	3	SE2		0037	11.9	20.4	86.9	20.4	ORIG	1993-03-09	P					17.6								N				RECH	1995-04-19	P					17.6								N				PR0597
1110038	11	1	3	SE2		0038	12.4	21.3	87.4	21.3	ORIG	1993-03-09	P					18.5								N				RECH	1995-04-19	P					18.5								N				PR0597
1110039	11	1	3	SE2		0039	11.1	21.6	86.1	21.6	ORIG	1993-03-09	P					11.4				1.8	S			N				RECH	1995-04-19	P					11.4				1.8	S			N			180	PR0597
1110040	11	1	3	SE2		0040	4.6	21.5	79.6	21.5	ORIG	1993-03-09	P					16.3								N				RECH	1995-04-19	P					16.3						1		N				PR0597
1110041	11	1	3	SE2		0041	0.6	22.1	75.6	22.1	ORIG	1993-03-09	P					14.6								N				RECH	1995-04-19	P					14.6				1.7	E			N			EC 1.2-1.7	PR0597
1110042	11	1	3	SE2		0042	0.5	26.3	75.5	26.3	ORIG	1993-03-09	P					27.4								N				RECH	1995-04-19	P					27.4								N				PR0597
1110043	11	1	3	SE2		0043	15.4	23.3	90.4	23.3	ORIG	1993-03-09	S					0	1.6							N				RECH	1995-04-19	S					0	1.6							N				PR0597
1110044	11	1	3	SE2		0044	15.8	22.5	90.8	22.5	ORIG	1993-03-09	P					26.8								N				RECH	1995-04-19	P					26.8								N				PR0597
1110045	11	1	3	SE2		0045	21	22.3	96	22.3	ORIG	1993-03-09	P					16.5								N				RECH	1995-04-19	P					16.5								N				PR0597
1110046	11	1	3	SE2		0046	18.9	23.8	93.9	23.8	ORIG	1993-03-09	P					15.1								N				RECH	1995-04-19	P					15.1								N				PR0597
1110047	11	1	3	SE2		0047	20.1	25.6	95.1	25.6	ORIG	1993-03-09	P					16.7								N				RECH	1995-04-19	P					16.7								N				PR0597
1110048	11	1	3	SE2		0048	24.7	26.1	99.7	26.1	ORIG	1993-03-09	R		B		B	8.7			5.7					N			ALSO TAGGED #635	RECH	1995-04-19	R		B		B	7.7			3.6					N			ALSO TAGGED #635	PR0597
1110049	11	1	3	SE2		0049	4.6	31.2	79.6	31.2	ORIG	1993-03-09	P					35.1								N				RECH	1995-04-19	P					35.1								N				PR0597
1110050	11	1	3	SE2		0050	13.3	30.2	88.3	30.2	ORIG	1993-03-09	P					18.7								N				RECH	1995-04-19	P					18.7								N				PR0597
1110051	11	1	3	SE2		0051	2.8	37.3	77.8	37.3	ORIG	1993-03-09	R		B		G	13			1.8					N				RECH	1995-04-19	R		B		G	13			1.8					N				PR0597
1110052	11	1	3	SE2		0052	10.9	30.1	85.9	30.1	ORIG	1993-03-09	S					0	2							N			LEANING S	RECH	1995-04-19	S	F	U			0	2							N			LEANING S 0.6 M OFF GROUND	PR0597
1110053	11	1	3	SE2		0053	19.3	30.4	94.3	30.4	ORIG	1993-03-09	P					20.5								N				RECH	1995-04-19	P					20.5								N				PR0597
1110054	11	1	3	SE2		0054	15.6	33.7	90.6	33.7	ORIG	1993-03-09	P					24.9								N				RECH	1995-04-19	P					24.9								N				PR0597
1110055	11	1	3	SE2		0055	21.8	34.9	96.8	34.9	ORIG	1993-03-09	P					20.4								Y			LEANING W	RECH	1995-04-19	P					20.4								Y			LEANING W	PR0597
1110056	11	1	3	SE2		0056	22.8	35.7	97.8	35.7	ORIG	1993-03-09	P					22								Y			LEANING SW	RECH	1995-04-19	P					22								Y			LEANING SW	PR0597
1110057	11	1	3	SE2		0057	9.3	38.8	84.3	38.8	ORIG	1993-03-09	S					0	1.7							N				RECH	1995-04-19	S					0	1.6							N				PR0597
1110058	11	1	3	SE2		0058	10.5	37.3	85.5	37.3	ORIG	1993-03-09	P	F	U	F		23.8	17							Y			UPROOTED & LYING SW--STILL ALIVE	RECH	1995-04-19	R		U		B	23.8	17		0					Y				PR0597
1110059	11	1	3	SE2		0059	22.8	38.2	97.8	38.2	ORIG	1993-03-09	P					27.9								N				RECH	1995-04-19	P					27.9								N				PR0597
1110060	11	1	3	SE2		0060	1.6	42.9	76.6	42.9	ORIG	1993-03-09	P					11.6								N				RECH	1995-04-19	P					11.6						2		N				PR0597
1110061	11	1	3	SE2		0061	2.3	43.7	77.3	43.7	ORIG	1993-03-09	P					23.7				0.2	NE			N				RECH	1995-04-19	P					23.7				0.2	NE			N			180, 1/2	PR0597
1110062	11	1	3	SE2		0062	1.9	45.3	76.9	45.3	ORIG	1993-03-09	P					21.4				0.2	NE			N				RECH	1995-04-19	P					21.4				0.2	NE			N			180	PR0597
1110063	11	1	3	SE2		0063	4.4	41.8	79.4	41.8	ORIG	1993-03-09	P					28								N				RECH	1995-04-19	P					28								N				PR0597
1110064	11	1	3	SE2		0064	4	48.2	79	48.2	ORIG	1993-03-09	P					11.8				1	SE			N				RECH	1995-04-19	P					11.8				1	SE	2		N			SEC 0.6-1.0	PR0597
1110065	11	1	3	SE2		0065	6.5	47.7	81.5	47.7	ORIG	1993-03-09	P					28								N				RECH	1995-04-19	P					28								N				PR0597
1110066	11	1	3	SE2		0066	9.5	46.8	84.5	46.8	ORIG	1993-03-09	P					25								N				RECH	1995-04-19	P					25								N				PR0597
1110067	11	1	3	SE2		0067	10.9	42.2	85.9	42.2	ORIG	1993-03-09	P					18.1								N				RECH	1995-04-19	P					18.1								N				PR0597
1110068	11	1	3	SE2		0068	14.7	42.3	89.7	42.3	ORIG	1993-03-09	P					24.7								N				RECH	1995-04-19	P					24.7								N				PR0597
1110069	11	1	3	SE2		0069	14.1	41.9	89.1	41.9	ORIG	1993-03-09	P					11.3								N				RECH	1995-04-19	P					11.3								N				PR0597
1110070	11	1	3	SE2		0070	15.4	42.4	90.4	42.4	ORIG	1993-03-09	S					0	1.4							N				RECH	1995-04-19	S					0	1.4							N				PR0597
1110071	11	1	3	SE2		0071	15.1	43.5	90.1	43.5	ORIG	1993-03-09	P					16.5								N				RECH	1995-04-19	P					16.5								N				PR0597
1110072	11	1	3	SE2		0072	19.4	41.5	94.4	41.5	ORIG	1993-03-09	P					14.5								N				RECH	1995-04-19	P					14.5								N				PR0597
1110073	11	1	3	SE2		0073	23.6	43.2	98.6	43.2	ORIG	1993-03-09	S					0	2.7							N				RECH	1995-04-19	S					0	2.7							N				PR0597
1110074	11	1	3	SE2		0074	20	44	95	44	ORIG	1993-03-09	P					24.1								N				RECH	1995-04-19	P					24.1								N				PR0597
1110075	11	1	3	SE2		0075	16.9	44.5	91.9	44.5	ORIG	1993-03-09	R		B		G	8.2			2.6					N				RECH	1995-04-19	R		B		G	8.2			2.6					N				PR0597
1110076	11	1	3	SE1		0076	12.5	49.9	62.5	49.9	ORIG	1993-03-09	R		B		G	5.5								N				RECH	1995-04-19	R		B		G	5.5			4.9					N				PR0597
1110077	11	1	3	SE1	Y	0077	23.5	48.6	51.5	48.6	ORIG	1993-03-09	P					31.8								N				RECH	1995-04-19	P					31.8								N				PR0597
1110078	11	1	3	SE1		0078	16.4	48.4	58.6	48.4	ORIG	1993-03-09	R		B		G	21								N				RECH	1995-04-19	R		B		G	21								N				PR0597
1110079	11	1	3	SE1	Y	0079	15.9	48	59.1	48	ORIG	1993-03-09	S					0	2.4							N				RECH	1995-04-19	S					0	2.2							N				PR0597
1110080	11	1	3	SE1		0080	3.3	48.5	71.7	48.5	ORIG	1993-03-09	P					19.6								N				RECH	1995-04-19	P					19.6								N				PR0597
1110081	11	1	3	SE1		0081	2.7	46.7	72.3	46.7	ORIG	1993-03-09	P					10.9								N				RECH	1995-04-19	P	T				10.7								N			FIRE	PR0597
1110082	11	1	3	SE1		0082	3	45.1	72	45.1	ORIG	1993-03-09	R		B		G	15.8			1.5					N				RECH	1995-04-19	R		B		G	15.8			1.5					N				PR0597
1110083	11	1	3	SE1		0083	2.4	45.4	72.6	45.4	ORIG	1993-03-09	P					19.1				1.4	S			N				RECH	1995-04-19	P					19.1				1.4	S			N			1/2	PR0597
1110084	11	1	3	SE1		0084	6.2	46	68.8	46	ORIG	1993-03-09	P					29.5								N				RECH	1995-04-19	P					29.5						1		N				PR0597
1110085	11	1	3	SE1		0085	2.9	40.7	72.1	40.7	ORIG	1993-03-09	P					23.8								N				RECH	1995-04-19	P					23.8						2		N				PR0597
1110086	11	1	3	SE1		0086	0.9	37.4	74.1	37.4	ORIG	1993-03-09	P					20.9				0.5	W			N				RECH	1995-04-19	P					20.9				0.5	W			N				PR0597
1110087	11	1	3	SE1		0087	5.2	38.2	69.8	38.2	ORIG	1993-03-09	S					0	1.7							N				RECH	1995-04-19	S					0	1.7							N				PR0597
1110088	11	1	3	SE1		0088	11.5	41	63.5	41	ORIG	1993-03-09	P					24.8				2.7	S			N				RECH	1995-04-19	P					24.8				2.7	S	2		N				PR0597
1110089	11	1	3	SE1	Y	0089	21.2	37.7	53.8	37.7	ORIG	1993-03-09	S					0	2.7							N				RECH	1995-04-19	S					0	2.8							N				PR0597
1110090	11	1	3	SE1	Y	0090	15.5	36.9	59.5	36.9	ORIG	1993-03-09	P					12.3								N				RECH	1995-04-19	P					12.3						2		N				PR0597
1110091	11	1	3	SE1		0091	12.8	36.5	62.2	36.5	ORIG	1993-03-09	R		B		G	7.5			4.4					N				RECH	1995-04-19	R		B		G	7.5			4.4					N				PR0597
1110092	11	1	3	SE1	Y	0092	17.7	35.9	57.3	35.9	ORIG	1993-03-09	P					21								N				RECH	1995-04-19	P					21								N				PR0597
1110093	11	1	3	SE1	Y	0093	23.5	35.6	51.5	35.6	ORIG	1993-03-09	P					23.3								N				RECH	1995-04-19	P					23.3								N				PR0597
1110094	11	1	3	SE1		0094	14.7	34.7	60.3	34.7	ORIG	1993-03-09	P					37.7								N				RECH	1995-04-19	P					37.7								N				PR0597
1110095	11	1	3	SE1	Y	0095	21.7	34.5	53.3	34.5	ORIG	1993-03-09	P					21.4								N				RECH	1995-04-19	P					21.4								N				PR0597
1110096	11	1	3	SE1	Y	0096	18	34.9	57	34.9	ORIG	1993-03-09	S					0	1.6							N				RECH	1995-04-19	S					0	1.6							N				PR0597
1110097	11	1	3	SE1		0097	7.5	28.6	67.5	28.6	ORIG	1993-03-09	P					10.2								N				RECH	1995-04-19	P					10.2								N				PR0597
1110098	11	1	3	SE1		0098	6.8	27.5	68.2	27.5	ORIG	1993-03-09	S					0	2							N				RECH	1995-04-19	S					0	1.9			0.1	NS			N				PR0597
1110100	11	1	3	SE1		0100	12.5	27.6	62.5	27.6	ORIG	1993-03-09	P					22.6								N				RECH	1995-04-19	P					22.6								N				PR0597
1110101	11	1	3	SE1		0101	8.3	26.1	66.7	26.1	ORIG	1993-03-09	P					27.6								N				RECH	1995-04-19	P					27.6								N				PR0597
1110102	11	1	3	SE1		0102	4.6	25.3	70.4	25.3	ORIG	1993-03-09	S					0	1.9							N				RECH	1995-04-19	S					0	1.9							N				PR0597
1110103	11	1	3	SE1		0103	1.8	24.9	73.2	24.9	ORIG	1993-03-09	R		B		G	10.5			4.3					N				RECH	1995-04-19	R		B		G	10.5			4.3					N				PR0597
1110104	11	1	3	SE1		0104	7.3	24.3	67.7	24.3	ORIG	1993-03-09	P					26.7								N				RECH	1995-04-19	P					26.7								N				PR0597
1110105	11	1	3	SE1		0105	18.1	24.4	56.9	24.4	ORIG	1993-03-09	P					29.4								N				RECH	1995-04-19	P					29.4								N				PR0597
1110106	11	1	3	SE1		0106	25	25.7	50	25.7	ORIG	1993-03-09	C					10								N				RECH	1995-04-19	C	T	N	F		10								N				PR0597
1110107	11	1	3	SE1		0107	3.8	22.4	71.2	22.4	ORIG	1993-03-09	P					16.9				0.2	S			N				RECH	1995-04-19	P					16.9				0.8	S			N			180	PR0597
1110108	11	1	3	SE1		0108	3.7	18.4	71.3	18.4	ORIG	1993-03-09	P					29.3								N				RECH	1995-04-19	P					29.3								N				PR0597
1110109	11	1	3	SE1		0109	9.6	20.2	65.4	20.2	ORIG	1993-03-09	S					0	1.8							N				RECH	1995-04-19	S					0	1.8							N				PR0597
1110110	11	1	3	SE1		0110	13.9	20.6	61.1	20.6	ORIG	1993-03-09	P					28.8								N				RECH	1995-04-19	P					28.8								N				PR0597
1110111	11	1	3	SE1		0111	16	19.8	59	19.8	ORIG	1993-03-09	P					15.6								N				RECH	1995-04-19	P					15.6								N				PR0597
1110112	11	1	3	SE1		0112	13.5	18.2	61.5	18.2	ORIG	1993-03-09	R		B		G	5.2			2.3					N				RECH	1995-04-19	R		B		G	5.2			2.3					N				PR0597
1110113	11	1	3	SE1		0113	9.2	16.5	65.8	16.5	ORIG	1993-03-09	P					26.1								N				RECH	1995-04-19	P					26.1								N				PR0597
1110114	11	1	3	SE1		0114	18.3	17	56.7	17	ORIG	1993-03-09	P					24.3								N				RECH	1995-04-19	P					24.3								N				PR0597
1110115	11	1	3	SE1		0115	19.7	17.3	55.3	17.3	ORIG	1993-03-09	R		B		B	8.9			2.5					N				RECH	1995-04-19	R		B		B	8.5			2.4					N				PR0597
1110116	11	1	3	SE1		0116	23.4	16.8	51.6	16.8	ORIG	1993-03-09	P					13.9								N				RECH	1995-04-19	R		B		B	13.9				2.4	SE			N			180	PR0597
1110117	11	1	3	SE1		0117	19.9	16.5	55.1	16.5	ORIG	1993-03-09	P					19								N				RECH	1995-04-19	P					19								N				PR0597
1110118	11	1	3	SE1		0118	24.1	15.9	50.9	15.9	ORIG	1993-03-09	P					24.1								N				RECH	1995-04-19	P					24.1								N				PR0597
1110119	11	1	3	SE1		0119	20.6	15.6	54.4	15.6	ORIG	1993-03-09	P					20.4								N				RECH	1995-04-19	P					20.4								N				PR0597
1110120	11	1	3	SE1		0120	22.5	14.2	52.5	14.2	ORIG	1993-03-09	S					0	1.6							N				RECH	1995-04-19	S					0	1.6							N				PR0597
1110121	11	1	3	SE1		0121	1.3	15.7	73.7	15.7	ORIG	1993-03-09	P	T	U	F		22	12.8							Y			UPROOTED & LYING SW	RECH	1995-04-19	R		U		B	21.9	12.8		0					Y				PR0597
1110122	11	1	3	SE1		0122	4.1	11.3	70.9	11.3	ORIG	1993-03-09	P					17.6								N				RECH	1995-04-19	P					17.6								N				PR0597
1110123	11	1	3	SE1		0123	14.9	11.6	60.1	11.6	ORIG	1993-03-09	P					18								N				RECH	1995-04-19	P					18								N				PR0597
1110124	11	1	3	SE1		0124	16.9	9.9	58.1	9.9	ORIG	1993-03-09	P					18.3								N				RECH	1995-04-19	P					18.3						2		N				PR0597
1110125	11	1	3	SE1		0125	22.5	9.4	52.5	9.4	ORIG	1993-03-09	P					25.3								N				RECH	1995-04-19	P					25.3								N				PR0597
1110126	11	1	3	SE1		0126	9.4	9.3	65.6	9.3	ORIG	1993-03-09	P					19								N				RECH	1995-04-19	P					19								N				PR0597
1110127	11	1	3	SE1		0127	6.6	9.7	68.4	9.7	ORIG	1993-03-09	P					17.7								N				RECH	1995-04-19	P					17.7								N				PR0597
1110128	11	1	3	SE1		0128	1.2	8.7	73.8	8.7	ORIG	1993-03-09	P					19.3								N				RECH	1995-04-19	P					19.3								N				PR0597
1110129	11	1	3	SE1		0129	4.4	7.7	70.6	7.7	ORIG	1993-03-09	P					18.8								N				RECH	1995-04-19	P					18.8								N				PR0597
1110130	11	1	3	SE1		0130	17.9	7.2	57.1	7.2	ORIG	1993-03-09	P					22.8								N				RECH	1995-04-19	P					22.8								N				PR0597
1110131	11	1	3	SE1		0131	21.7	6.7	53.3	6.7	ORIG	1993-03-09	P					23								N				RECH	1995-04-19	P					23						1		N				PR0597
1110132	11	1	3	SE1		0132	12.5	5	62.5	5	ORIG	1993-03-09	P					30.9								N				RECH	1995-04-19	P					30.9				0.1	N			N				PR0597
1110133	11	1	3	SE1		0133	4.7	2.5	70.3	2.5	ORIG	1993-03-09	C					8.7								N				RECH	1995-04-19	C					8.7								N				PR0597
1110134	11	1	3	SE1		0134	4.4	1.3	70.6	1.3	ORIG	1993-03-09	C					15.4								N				RECH	1995-04-19	C					15.4								N				PR0597
1110135	11	1	3	SE1		0135	8.6	1.9	66.4	1.9	ORIG	1993-03-09	C	T	B	F		6.8	5		3					Y			BROKEN @ 3.0 LYING N	RECH	1995-04-19	C	T	Y	F		6.8	5		0.2					Y				PR0597
1110136	11	1	3	SE1		0136	14.7	1.8	60.3	1.8	ORIG	1993-03-09	P					13.6								N				RECH	1995-04-19	P					13.6						3		N				PR0597
1110137	11	1	3	SE1		0137	18.5	0.9	56.5	0.9	ORIG	1993-03-09	P					15.5								N				RECH	1995-04-19	P					15.5								N				PR0597
1110138	11	1	3	SE1		0138	24.1	0.4	50.9	0.4	ORIG	1993-03-09	P					33.4								N				RECH	1995-04-19	P					33.4								N				PR0597
1110139	11	1	3	NE2		0139	2.1	0.5	77.1	50.5	ORIG	1993-03-09	R		B		G	8.1			2.2					N				RECH	1995-04-19	R		B		G	8.1			2.2					N				PR0597
1110140	11	1	3	NE2		0140	9.6	0.7	84.6	50.7	ORIG	1993-03-09	S					0	2.8							N				RECH	1995-04-19	S					0	2.7							N				PR0597
1110141	11	1	3	NE2		0141	21.3	3.7	96.3	53.7	ORIG	1993-03-09	P					25.4								N				RECH	1995-04-19	P					25.4						2		N				PR0597
1110142	11	1	3	NE2		0142	23.6	2.2	98.6	52.2	ORIG	1993-03-09	P					13.6								N				RECH	1995-04-19	P					13.6						1		N				PR0597
1110143	11	1	3	NE2		0143	5.8	4.2	80.8	54.2	ORIG	1993-03-09	P					25.7								N				RECH	1995-04-19	P					25.7								N				PR0597
1110144	11	1	3	NE2		0144	4.9	4.7	79.9	54.7	ORIG	1993-03-09	P					13.9								N				RECH	1995-04-19	P					13.9				1.5	N	3		N			NC 0.6-1.5	PR0597
1110145	11	1	3	NE2		0145	3.1	5.7	78.1	55.7	ORIG	1993-03-09	S					0	1.9							N				RECH	1995-04-19	S					0	1.8							N				PR0597
1110146	11	1	3	NE2		0146	18.3	4.9	93.3	54.9	ORIG	1993-03-09	R		B		G	5.8								N				RECH	1995-04-19	R		B		G	5.8								N				PR0597
1110147	11	1	3	NE2		0147	19	6.3	94	56.3	ORIG	1993-03-09	P					29.3				0.2	S			N				RECH	1995-04-19	P					29.3				0.2	S			N			180	PR0597
1110148	11	1	3	NE2		0148	3.2	8	78.2	58	ORIG	1993-03-09	S					0	1.8							N				RECH	1995-04-19	S					0	1.8							N				PR0597
1110149	11	1	3	NE2		0149	3	9.5	78	59.5	ORIG	1993-03-09	R		B		G	18.1								N				RECH	1995-04-19	R		B		G	18.1								N				PR0597
1110150	11	1	3	NE2		0150	6	9.4	81	59.4	ORIG	1993-03-09	S					0	1.8							N				RECH	1995-04-19	S					0	1.8							N				PR0597
1110151	11	1	3	NE2		0151	12.3	8.5	87.3	58.5	ORIG	1993-03-09	P					27.4								N				RECH	1995-04-19	P					27.4								N				PR0597
1110152	11	1	3	NE2		0152	20.5	8.8	95.5	58.8	ORIG	1993-03-09	S					0	1.5							N				RECH	1995-04-19	S					0	1.5							N				PR0597
1110153	11	1	3	NE2		0153	9.9	10.9	84.9	60.9	ORIG	1993-03-09	P					35.7								N				RECH	1995-04-19	P					35.7								N				PR0597
1110154	11	1	3	NE2		0154	22.3	10.6	97.3	60.6	ORIG	1993-03-09	P					14.8								N				RECH	1995-04-19	P					14.8								N				PR0597
1110155	11	1	3	NE2		0155	24.6	15.5	99.6	65.5	ORIG	1993-03-09	P					35.4								N				RECH	1995-04-19	P					35.4						2		N				PR0597
1110156	11	1	3	NE2		0156	23.2	15.9	98.2	65.9	ORIG	1993-03-09	R		B		G	10.3								N				RECH	1995-04-19	R		B		G	10.3								N				PR0597
1110157	11	1	3	NE2		0157	24.1	16.8	99.1	66.8	ORIG	1993-03-09	P					21.6								N				RECH	1995-04-19	P					21.6								N				PR0597
1110158	11	1	3	NE2		0158	13.4	19	88.4	69	ORIG	1993-03-09	C					17.3								N				RECH	1995-04-19	C					17.3								N				PR0597
1110159	11	1	3	NE2		0159	19.8	19.9	94.8	69.9	ORIG	1993-03-09	P					17								N				RECH	1995-04-19	P					17								N				PR0597
1110160	11	1	3	NE2		0160	23.1	19.5	98.1	69.5	ORIG	1993-03-09	R		B		G	18.5								N				RECH	1995-04-19	R		B		G	18.5								N				PR0597
1110161	11	1	3	NE2		0161	22.6	20.4	97.6	70.4	ORIG	1993-03-09	P					15.4								N				RECH	1995-04-19	P					15.4								N				PR0597
1110162	11	1	3	NE2		0162	23.8	21.9	98.8	71.9	ORIG	1993-03-09	C					6.6	4.5							N				RECH	1995-04-19	C	T	Y	F		6.6	4.5		0.1					N				PR0597
1110163	11	1	3	NE2		0163	17.4	22.6	92.4	72.6	ORIG	1993-03-09	P					14.6								N				RECH	1995-04-19	P					14.6						2		N				PR0597
1110164	11	1	3	NE2		0164	11.3	23.4	86.3	73.4	ORIG	1993-03-09	P					17.5								N				RECH	1995-04-19	P					17.5								N				PR0597
1110165	11	1	3	NE2		0165	10.3	23.5	85.3	73.5	ORIG	1993-03-09	R		B		G	15.4								N				RECH	1995-04-19	R		U		G	15.4			0					N				PR0597
1110166	11	1	3	NE2		0166	10.1	21.5	85.1	71.5	ORIG	1993-03-09	C					23.3								N				RECH	1995-04-19	C					23.3								N				PR0597
1110167	11	1	3	NE2		0167	2.9	21.2	77.9	71.2	ORIG	1993-03-09	P					24.4								N				RECH	1995-04-19	P					24.4								N				PR0597
1110168	11	1	3	NE2		0168	2.8	24.3	77.8	74.3	ORIG	1993-03-09	P					18.8								N				RECH	1995-04-19	P					18.8								N				PR0597
1110169	11	1	3	NE2		0169	5.6	24.8	80.6	74.8	ORIG	1993-03-09	R		B		G	13.5								N				RECH	1995-04-19	R		B		G	13.5								N				PR0597
1110170	11	1	3	NE2		0170	4.9	25.5	79.9	75.5	ORIG	1993-03-09	P					21.8								N				RECH	1995-04-19	P					21.8								N				PR0597
1110171	11	1	3	NE2		0171	2.8	25.4	77.8	75.4	ORIG	1993-03-09	P	T	N	F		10.6				2	W			N				RECH	1995-04-19	R		B		B	10.7				2	W			N				PR0597
1110172	11	1	3	NE2		0172	0.2	26.5	75.2	76.5	ORIG	1993-03-09	R		B		G	16.3								N				RECH	1995-04-19	R		B		G	16.3								N				PR0597
1110173	11	1	3	NE2		0173	20.5	26	95.5	76	ORIG	1993-03-09	C					12.5								N				RECH	1995-04-19	C					12.5				1.4	NW			N			NWC 0.5-1.4	PR0597
1110174	11	1	3	NE2		0174	19.4	27.4	94.4	77.4	ORIG	1993-03-09	C					15.4								N				RECH	1995-04-19	C					15.4								N				PR0597
1110175	11	1	3	NE2		0175	20.9	27.7	95.9	77.7	ORIG	1993-03-09	P					28.7								N				RECH	1995-04-19	P					28.7								N				PR0597
1110176	11	1	3	NE2		0176	14.4	28.9	89.4	78.9	ORIG	1993-03-09	C					8.5								N				RECH	1995-04-19	C					8.5				0.2	S			N				PR0597
1110177	11	1	3	NE2		0177	16.8	28.7	91.8	78.7	ORIG	1993-03-09	C					12.6								N				RECH	1995-04-19	C					12.6								N				PR0597
1110178	11	1	3	NE2		0178	6.1	28.9	81.1	78.9	ORIG	1993-03-09	P		U			26.6								Y			UPROOTED & LEANING SW	RECH	1995-04-19	R		U		B	25.5			0					Y				PR0597
1110179	11	1	3	NE2		0179	22.3	29.4	97.3	79.4	ORIG	1993-03-09	C					10.5								N				RECH	1995-04-19	C					10.5								N				PR0597
1110180	11	1	3	NE2		0180	19.5	29.6	94.5	79.6	ORIG	1993-03-09	P					16.1								N				RECH	1995-04-19	P					16.1						1		N				PR0597
1110181	11	1	3	NE2		0181	18.5	30.5	93.5	80.5	ORIG	1993-03-09	P					9.4								N				RECH	1995-04-19	P					9.4						3		N				PR0597
1110182	11	1	3	NE2		0182	13.8	30.5	88.8	80.5	ORIG	1993-03-09	C					7.8								N				RECH	1995-04-19	C					7.8				0.2	S			N				PR0597
1110183	11	1	3	NE2		0183	16.5	32.6	91.5	82.6	ORIG	1993-03-09	P					13.5								N				RECH	1995-04-19	P					13.5						2		N				PR0597
1110184	11	1	3	NE2		0184	7.6	34.4	82.6	84.4	ORIG	1993-03-09	P					7.8								N				RECH	1995-04-19	P					7.8								N				PR0597
1110185	11	1	3	NE2		0185	8.7	35.8	83.7	85.8	ORIG	1993-03-09	S					0	2.5							N				RECH	1995-04-19	S					0	2.5							N				PR0597
1110186	11	1	3	NE2		0186	21.3	35	96.3	85	ORIG	1993-03-09	P					20.7								N				RECH	1995-04-19	P					20.7						2		N				PR0597
1110187	11	1	3	NE2		0187	22.7	35.4	97.7	85.4	ORIG	1993-03-09	C					8.2				1.4	W			N			WC ROTTING	RECH	1995-04-19	C	T	Y	F		8.2			0.1	1.4	W			N			WC ROTTING	PR0597
1110188	11	1	3	NE2		0188	16	35.3	91	85.3	ORIG	1993-03-09	C					8.3								N				RECH	1995-04-19	C					8.3								N				PR0597
1110189	11	1	3	NE2		0189	11	37.1	86	87.1	ORIG	1993-03-09	P					15.5								N				RECH	1995-04-19	P					15.5								N				PR0597
1110190	11	1	3	NE2		0190	14	37.4	89	87.4	ORIG	1993-03-09	C					12.2								N				RECH	1995-04-19	C					12.2								N				PR0597
1110191	11	1	3	NE2		0191	20.8	37.1	95.8	87.1	ORIG	1993-03-09	P					20.6								N				RECH	1995-04-19	P					20.6						2		N				PR0597
1110192	11	1	3	NE2		0192	16.7	38.6	91.7	88.6	ORIG	1993-03-09	C					8.8								N				RECH	1995-04-19	C					8.8								N				PR0597
1110193	11	1	3	NE2		0193	17.9	39.4	92.9	89.4	ORIG	1993-03-09	P					11								N				RECH	1995-04-19	P					11						2		N				PR0597
1110194	11	1	3	NE2		0194	5.2	39.8	80.2	89.8	ORIG	1993-03-09	P					21.9								N				RECH	1995-04-19	P					21.9								N				PR0597
1110195	11	1	3	NE2		0195	3.6	40.7	78.6	90.7	ORIG	1993-03-09	P					17.5								N				RECH	1995-04-19	P					17.5								N				PR0597
1110196	11	1	3	NE2		0196	8.2	39.9	83.2	89.9	ORIG	1993-03-09	P					17.6								N				RECH	1995-04-19	P					17.6								N				PR0597
1110197	11	1	3	NE2		0197	4.7	42.8	79.7	92.8	ORIG	1993-03-09	P					14								N				RECH	1995-04-19	P					14								N				PR0597
1110198	11	1	3	NE2		0198	2.1	45.9	77.1	95.9	ORIG	1993-03-09	P					16								N				RECH	1995-04-19	P					16								N				PR0597
1110199	11	1	3	NE2		0199	4.9	47.3	79.9	97.3	ORIG	1993-03-09	P					10.3								N			OBS: 6/10/93 DEAD	RECH	1995-04-19	R		B		B	9.6								N			OBS: 6/10/93 DEAD	PR0597
1110200	11	1	3	NE2		0200	5.6	46.6	80.6	96.6	ORIG	1993-03-09	R		B		G	13.4			4.9					N				RECH	1995-04-19	R		B		G	13.4			4.9					N				PR0597
1110201	11	1	3	NE2		0201	13.3	40.4	88.3	90.4	ORIG	1993-03-09	P					28.5								N				RECH	1995-04-19	P					28.5								N				PR0597
1110202	11	1	3	NE2		0202	21.6	41.3	96.6	91.3	ORIG	1993-03-09	P					28.4								N				RECH	1995-04-19	P					28.4								N				PR0597
1110203	11	1	3	NE2		0203	12.5	41.9	87.5	91.9	ORIG	1993-03-09	C					15.8				0.4	N			N				RECH	1995-04-19	C					15.8				0.4	N			N				PR0597
1110204	11	1	3	NE2		0204	11.6	42.9	86.6	92.9	ORIG	1993-03-09	R		B		G	6.3			2.9					N				RECH	1995-04-19	R		B		G	6.3			2.9					N				PR0597
1110205	11	1	3	NE2		0205	21.8	43.7	96.8	93.7	ORIG	1993-03-09	C					10.5				0.6	S			N				RECH	1995-04-19	C					10.5				0.6	S			N			180	PR0597
1110206	11	1	3	NE2		0206	16	44.1	91	94.1	ORIG	1993-03-09	C					7.8	3.2			1.2	N			N			NC ROTTING	RECH	1995-04-19	C					7.8	4			1.2	N			N			NC ROTTING	PR0597
1110207	11	1	3	NE2		0207	7.8	44.6	82.8	94.6	ORIG	1993-03-09	P					10.8								N				RECH	1995-04-19	P					10.8								N				PR0597
1110208	11	1	3	NE2		0208	7.2	45.4	82.2	95.4	ORIG	1993-03-09	P					21.2								N				RECH	1995-04-19	P					21.2								N				PR0597
1110209	11	1	3	NE2		0209	24.9	47.5	99.9	97.5	ORIG	1993-03-09	P					22.6								N				RECH	1995-04-19	P					22.6						2		N				PR0597
1110210	11	1	3	NE2		0210	13.1	48.8	88.1	98.8	ORIG	1993-03-09	P					11.7								N				RECH	1995-04-19	P					11.7								N				PR0597
1110211	11	1	3	NE2		0211	17	48.7	92	98.7	ORIG	1993-03-09	P					24.7								N				RECH	1995-04-19	P					24.7								N				PR0597
1110212	11	1	3	NE2		0212	15.4	49.2	90.4	99.2	ORIG	1993-03-09	P					28.4								N				RECH	1995-04-19	P					28.4								N				PR0597
1110213	11	1	3	NE1		0213	0.5	47.3	74.5	97.3	ORIG	1993-03-09	P					12.6								N				RECH	1995-04-19	P					12.6								N				PR0597
1110214	11	1	3	NE1		0214	3.2	46.4	71.8	96.4	ORIG	1993-03-09	P					9.2				1	E			N				RECH	1995-04-19	R		B		B	8.9				1	E			N			FIRE	PR0597
1110215	11	1	3	NE1		0215	4.1	44.2	70.9	94.2	ORIG	1993-03-09	S					0	1.9							N				RECH	1995-04-19	S					0	1.8							N				PR0597
1110216	11	1	3	NE1		0216	4.1	45.1	70.9	95.1	ORIG	1993-03-09	P					28								N				RECH	1995-04-19	P					28								N				PR0597
1110217	11	1	3	NE1		0217	6	44.8	69	94.8	ORIG	1993-03-09	S					0	1.5							N				RECH	1995-04-19	S					0	1.5							N				PR0597
1110218	11	1	3	NE1		0218	15.5	47.5	59.5	97.5	ORIG	1993-03-09	P					26.1								N				RECH	1995-04-19	P					26.1				0.4	SW			N			SWC 0.0-0.4, 1/2	PR0597
1110219	11	1	3	NE1		0219	12.9	46.3	62.1	96.3	ORIG	1993-03-09	P					13.4								N				RECH	1995-04-19	P					13.4								N				PR0597
1110220	11	1	3	NE1		0220	9.9	44.4	65.1	94.4	ORIG	1993-03-09	P					19								N				RECH	1995-04-19	P					19								N				PR0597
1110221	11	1	3	NE1		0221	10.7	43.7	64.3	93.7	ORIG	1993-03-09	P					19.4								N				RECH	1995-04-19	P					19.4								N				PR0597
1110222	11	1	3	NE1		0222	15.5	49.5	59.5	99.5	ORIG	1993-03-09	P					15.5								N				RECH	1995-04-19	P					15.5								N				PR0597
1110223	11	1	3	NE1		0223	19.6	48.3	55.4	98.3	ORIG	1993-03-09	P					14.1								N				RECH	1995-04-19	P					14.1						2		N				PR0597
1110224	11	1	3	NE1		0224	20	48.1	55	98.1	ORIG	1993-03-09	R		B		G	10.7			3.4					N				RECH	1995-04-19	R		B		G	10.7			3.4					N				PR0597
1110225	11	1	3	NE1	Y	0225	13.7	42.9	61.3	92.9	ORIG	1993-03-09	P					14.8								N				RECH	1995-04-19	P					14.8						2		N				PR0597
1110226	11	1	3	NE1		0226	13.2	40.7	61.8	90.7	ORIG	1993-03-09	C					12.7								N				RECH	1995-04-19	C					12.7				0.7	SE			N			180, 1/2	PR0597
1110227	11	1	3	NE1		0227	12.7	40.5	62.3	90.5	ORIG	1993-03-09	P					11.9								N				RECH	1995-04-19	P					11.9								N				PR0597
1110228	11	1	3	NE1		0228	16.5	40.4	58.5	90.4	ORIG	1993-03-09	P					12.5								N				RECH	1995-04-19	P					12.5								N				PR0597
1110229	11	1	3	NE1		0229	20.3	39	54.7	89	ORIG	1993-03-09	P					25.5								N				RECH	1995-04-19	P					25.5						2		N				PR0597
1110230	11	1	3	NE1		0230	19.3	38.3	55.7	88.3	ORIG	1993-03-09	S					0	2.8							N				RECH	1995-04-19	S					0	2.8							N				PR0597
1110231	11	1	3	NE1		0231	17.1	38.2	57.9	88.2	ORIG	1993-03-09	P					10.8								N				RECH	1995-04-19	P					10.8								N				PR0597
1110232	11	1	3	NE1		0232	10.8	37.6	64.2	87.6	ORIG	1993-03-09	P		U			20.3								Y			UPROOTED & LEANING NW	RECH	1995-04-19	P		U			20.3						2		Y			UPROOTED AND LEANING NW	PR0597
1110233	11	1	3	NE1		0233	1.8	38.5	73.2	88.5	ORIG	1993-03-09	P					25.9								N				RECH	1995-04-19	P					25.9								N				PR0597
1110234	11	1	3	NE1		0234	0.4	32.5	74.6	82.5	ORIG	1993-03-09	P					28.9								N				RECH	1995-04-19	P					28.9								N				PR0597
1110235	11	1	3	NE1		0235	1.7	32.3	73.3	82.3	ORIG	1993-03-09	P					25.9								N				RECH	1995-04-19	P					25.9								N				PR0597
1110236	11	1	3	NE1		0236	13.1	35.4	61.9	85.4	ORIG	1993-03-09	C					21.5				0.7	SE			N				RECH	1995-04-19	C					21.5				0.8	SE			N			180, 1/2	PR0597
1110237	11	1	3	NE1		0237	23	35.2	52	85.2	ORIG	1993-03-09	P					24.8								N				RECH	1995-04-19	P					24.8								N				PR0597
1110238	11	1	3	NE1		0238	24.6	33.9	50.4	83.9	ORIG	1993-03-09	S					0	1.9							N				RECH	1995-04-19	S					0	1.8							N				PR0597
1110239	11	1	3	NE1		0239	12.7	34.2	62.3	84.2	ORIG	1993-03-09	P					21.8								N				RECH	1995-04-19	P					21.8								N				PR0597
1110240	11	1	3	NE1		0240	9.2	33.1	65.8	83.1	ORIG	1993-03-09	P					26.1								N				RECH	1995-04-19	P					26.1								N				PR0597
1110241	11	1	3	NE1		0241	16	32.2	59	82.2	ORIG	1993-03-09	P					26.8								N				RECH	1995-04-19	P					26.8								N				PR0597
1110242	11	1	3	NE1		0242	18	29.5	57	79.5	ORIG	1993-03-09	C					20.4								N				RECH	1995-04-19	C					20.4								N				PR0597
1110243	11	1	3	NE1		0243	14	29.1	61	79.1	ORIG	1993-03-09	P					24								N				RECH	1995-04-19	P					24						2		N				PR0597
1110244	11	1	3	NE1		0244	8.1	29.2	66.9	79.2	ORIG	1993-03-09	P					24.7								N				RECH	1995-04-19	P					24.7								N				PR0597
1110245	11	1	3	NE1		0245	4.1	28.3	70.9	78.3	ORIG	1993-03-09	R		B		G	8.8			2.6					N				RECH	1995-04-19	R		B		G	8.8			2.6					N				PR0597
1110246	11	1	3	NE1		0246	1.2	27.8	73.8	77.8	ORIG	1993-03-09	P					24								N				RECH	1995-04-19	P					24								N				PR0597
1110247	11	1	3	NE1		0247	0.2	27	74.8	77	ORIG	1993-03-09	P					26.6				1.7	S			N				RECH	1995-04-19	P					26.6				1.7	S			N			180, 1/2	PR0597
1110248	11	1	3	NE1		0248	3.2	26.7	71.8	76.7	ORIG	1993-03-09	P					19								N				RECH	1995-04-19	P					19								N				PR0597
1110249	11	1	3	NE1		0249	2.1	21.2	72.9	71.2	ORIG	1993-03-09	P					21.4								N				RECH	1995-04-19	P					21.4								N				PR0597
1110250	11	1	3	NE1		0250	4.1	20.8	70.9	70.8	ORIG	1993-03-09	P					22.2								N				RECH	1995-04-19	P					22.2								N				PR0597
1110251	11	1	3	NE1		0251	6	22.4	69	72.4	ORIG	1993-03-09	P					25								N				RECH	1995-04-19	P					25								N				PR0597
1110252	11	1	3	NE1		0252	11.3	24.5	63.7	74.5	ORIG	1993-03-09	P					22								N				RECH	1995-04-19	P					22								N				PR0597
1110253	11	1	3	NE1		0253	22.1	24.7	52.9	74.7	ORIG	1993-03-09	R		B		G	9.9			2.9					N				RECH	1995-04-19	R		B		G	9.9			2.9					N				PR0597
1110254	11	1	3	NE1		0254	22.6	21.6	52.4	71.6	ORIG	1993-03-09	R		B		B	8.8								N				RECH	1995-04-19	R		B		B	8.5								N				PR0597
1110255	11	1	3	NE1		0255	23.9	21.1	51.1	71.1	ORIG	1993-03-09	P					15.9								N				RECH	1995-04-19	P					15.9						2		N				PR0597
1110256	11	1	3	NE1	Y	0256	21.1	20.9	53.9	70.9	ORIG	1993-03-09	P					11.3								N				RECH	1995-04-19	P					11.3						3		N				PR0597
1110257	11	1	3	NE1	Y	0257	19.8	19.9	55.2	69.9	ORIG	1993-03-09	P					26.3								N				RECH	1995-04-19	P					26.3								N				PR0597
1110258	11	1	3	NE1	Y	0258	16	19.5	59	69.5	ORIG	1993-03-09	S					0	1.5							N				RECH	1995-04-19	S					0	1.7							N				PR0597
1110259	11	1	3	NE1		0259	15.7	18.8	59.3	68.8	ORIG	1993-03-09	S					0	1.4							N				RECH	1995-04-19	S					0	1.7							N				PR0597
1110260	11	1	3	NE1		0260	21.1	17.9	53.9	67.9	ORIG	1993-03-09	P					37.3				0.6	N			N				RECH	1995-04-19	P					37.3				0.6	N			N			180	PR0597
1110261	11	1	3	NE1		0261	16.9	17.2	58.1	67.2	ORIG	1993-03-09	R		B		G	20.6			2.6					N				RECH	1995-04-19	R		B		G	20.6			2.6					N				PR0597
1110262	11	1	3	NE1		0262	14.7	16.4	60.3	66.4	ORIG	1993-03-09	P					25.2								N				RECH	1995-04-19	P					25.2								N				PR0597
1110263	11	1	3	NE1		0263	10.1	17.9	64.9	67.9	ORIG	1993-03-09	P					14.7								N				RECH	1995-04-19	P					14.7				2.2	S	2		N			SC 0.5-2.2	PR0597
1110264	11	1	3	NE1		0264	7.6	18.2	67.4	68.2	ORIG	1993-03-09	P					25.5								N				RECH	1995-04-19	P					25.5				0.3	S	2		N			1/2	PR0597
1110265	11	1	3	NE1		0265	2.9	16.2	72.1	66.2	ORIG	1993-03-09	S					0	1.4							N				RECH	1995-04-19	S					0	1.5							N				PR0597
1110266	11	1	3	NE1		0266	2.7	15.7	72.3	65.7	ORIG	1993-03-09	P					28.8				0.4	NW			N				RECH	1995-04-19	P					28.8				0.5	NW			N				PR0597
1110267	11	1	3	NE1		0267	2.3	14.2	72.7	64.2	ORIG	1993-03-09	P					15.6				0.3	E			N				RECH	1995-04-19	P					15.6				0.6	E			N				PR0597
1110268	11	1	3	NE1		0268	0.8	13.4	74.2	63.4	ORIG	1993-03-09	P					23								N				RECH	1995-04-19	P					23								N				PR0597
1110269	11	1	3	NE1		0269	12.6	14.7	62.4	64.7	ORIG	1993-03-09	P					15.7								N				RECH	1995-04-19	P					15.7								N				PR0597
1110270	11	1	3	NE1	Y	0270	18.4	13.7	56.6	63.7	ORIG	1993-03-09	P					28.7								N				RECH	1995-04-19	P					28.7								N				PR0597
1110271	11	1	3	NE1	Y	0271	17.2	13.6	57.8	63.6	ORIG	1993-03-09	P					24.3								N				RECH	1995-04-19	P					24.3								N				PR0597
1110272	11	1	3	NE1		0272	10.3	12	64.7	62	ORIG	1993-03-09	P					20.4								N				RECH	1995-04-19	P					20.4								N				PR0597
1110273	11	1	3	NE1		0273	8.7	11.4	66.3	61.4	ORIG	1993-03-09	P					15.3								N				RECH	1995-04-19	P					15.3								N				PR0597
1110274	11	1	3	NE1		0274	7.8	9.8	67.2	59.8	ORIG	1993-03-09	P					19.4								N				RECH	1995-04-19	P					19.4								N				PR0597
1110275	11	1	3	NE1		0275	4.4	10	70.6	60	ORIG	1993-03-09	P					26								N				RECH	1995-04-19	P					26								N				PR0597
1110276	11	1	3	NE1		0276	4.3	8.7	70.7	58.7	ORIG	1993-03-09	P					16.8								N				RECH	1995-04-19	P					16.8								N				PR0597
1110277	11	1	3	NE1		0277	0.8	8.1	74.2	58.1	ORIG	1993-03-09	P					28.3								N				RECH	1995-04-19	P					28.3								N				PR0597
1110278	11	1	3	NE1		0278	9.3	3.5	65.7	53.5	ORIG	1993-03-09	R		B		G	10.9								N				RECH	1995-04-19	R		B		G	10.9			1.8					N				PR0597
1110279	11	1	3	NE1	Y	0279	17.1	3	57.9	53	ORIG	1993-03-09	P					35								N				RECH	1995-04-19	P					35						1		N				PR0597
1110280	11	1	3	NE1		0280	5	3	70	53	ORIG	1993-03-09	P					20.9								N				RECH	1995-04-19	P					20.9								N				PR0597
1110281	11	1	3	NE1		0281	5.5	1.9	69.5	51.9	ORIG	1993-03-09	P					26.8								N				RECH	1995-04-19	P					26.8								N				PR0597
1110282	11	1	3	NE1	Y	0282	22.6	0.3	52.4	50.3	ORIG	1993-03-09	S					0	1.7							N				RECH	1995-04-19	S					0	1.7							N				PR0597
1110283	11	1	3	SW2		0283	16	3.5	41	3.5	ORIG	1993-03-09	P					24.8								N				RECH	1995-04-19	P					24.8								N				PR0597
1110284	11	1	3	SW2		0284	17.3	0.2	42.3	0.2	ORIG	1993-03-09	P					34.7								N				RECH	1995-04-19	P					34.7								N				PR0597
1110285	11	1	3	SW2		0285	6.6	3.2	31.6	3.2	ORIG	1993-03-09	S					0	1.8							N				RECH	1995-04-19	S					0	1.9			0.4	NS			N			GIRDLED 0.2-0.4	PR0597
1110286	11	1	3	SW2		0286	1.3	7.9	26.3	7.9	ORIG	1993-03-09	P					28.6				0.3	E			N				RECH	1995-04-19	P					28.6				0.3	E			N				PR0597
1110287	11	1	3	SW2		0287	21.1	9	46.1	9	ORIG	1993-03-09	P					21.1								N				RECH	1995-04-19	P					21.1								N				PR0597
1110288	11	1	3	SW2		0288	19.3	10	44.3	10	ORIG	1993-03-09	S					0	3							N				RECH	1995-04-19	S					0	3.3							N				PR0597
1110289	11	1	3	SW2		0289	16.6	10.8	41.6	10.8	ORIG	1993-03-09	S					0	2.1							N				RECH	1995-04-19	S					0	2.2							N				PR0597
1110290	11	1	3	SW2		0290	16.7	13.9	41.7	13.9	ORIG	1993-03-09	P					31								N				RECH	1995-04-19	P					31								N				PR0597
1110291	11	1	3	SW2		0291	12.1	14	37.1	14	ORIG	1993-03-09	P					22.4								N				RECH	1995-04-19	P					22.4								N				PR0597
1110292	11	1	3	SW2		0292	12.5	16.5	37.5	16.5	ORIG	1993-03-09	P					32								N				RECH	1995-04-19	P					32								N				PR0597
1110293	11	1	3	SW2		0293	12.7	16.4	37.7	16.4	ORIG	1993-03-09	P					17.6				0.4	NW			N				RECH	1995-04-19	P					17.6				0.5	NW			N				PR0597
1110294	11	1	3	SW2		0294	3	17.5	28	17.5	ORIG	1993-03-09	R		B		G	5.2			1.8					N				RECH	1995-04-19	R		B		G	5.2			1.8					N				PR0597
1110295	11	1	3	SW2		0295	21	23.4	46	23.4	ORIG	1993-03-09	P	F	U	F		17	13.5							Y			UPROOTED & LYING SW	RECH	1995-04-19	R		U		B	17	13.5		0					Y				PR0597
1110297	11	1	3	SW2		0297	16.3	22.9	41.3	22.9	ORIG	1993-03-09	S					0	3.2							N				RECH	1995-04-19	S					0	3.4							N				PR0597
1110298	11	1	3	SW2		0298	18.9	25.7	43.9	25.7	ORIG	1993-03-09	R		B		G	12.2			1.6					N				RECH	1995-04-19	R		B		G	12.2			1.6					N				PR0597
1110299	11	1	3	SW2		0299	15.1	25.1	40.1	25.1	ORIG	1993-03-09	R		B		G	7.4			1.7					N				RECH	1995-04-19	R		B		G	7.4			1.7					N				PR0597
1110300	11	1	3	SW2		0300	11.4	24.5	36.4	24.5	ORIG	1993-03-09	S					0	4.7							N				RECH	1995-04-19	S					0	4.7							N				PR0597
1110301	11	1	3	SW2		0301	9.9	25.3	34.9	25.3	ORIG	1993-03-09	P	F	U	F		28.2	17.5							Y			LYING NWN	RECH	1995-04-19	R		U		B	28.2	17.5		0					Y			LYING WNW	PR0597
1110302	11	1	3	SW2		0302	9	29.3	34	29.3	ORIG	1993-03-09	S					0	2.2							N				RECH	1995-04-19	S					0	2.4							N				PR0597
1110303	11	1	3	SW2		0303	1.4	28.7	26.4	28.7	ORIG	1993-03-09	R		B		G	7.5			3.4					N				RECH	1995-04-19	R		B		G	7.5			3.4					N				PR0597
1110304	11	1	3	SW2		0304	17.6	29.4	42.6	29.4	ORIG	1993-03-09	R		B		G	16			5.8					N				RECH	1995-04-19	R		B		G	16			5.8					N				PR0597
1110305	11	1	3	SW2		0305	13.6	30.7	38.6	30.7	ORIG	1993-03-09	P					28.8								N				RECH	1995-04-19	P					28.8								N				PR0597
1110306	11	1	3	SW2		0306	11.7	31.2	36.7	31.2	ORIG	1993-03-09	P					31.1				3.2	S			N				RECH	1995-04-19	P					31.1				3.2	S			N				PR0597
1110307	11	1	3	SW2	Y	0307	18.8	36.8	43.8	36.8	ORIG	1993-03-09	P					17.6								N				RECH	1995-04-19	P					17.6								N				PR0597
1110308	11	1	3	SW2	Y	0308	17.4	36.7	42.4	36.7	ORIG	1993-03-09	P					26.4								N				RECH	1995-04-19	P					26.4								N				PR0597
1110309	11	1	3	SW2		0309	10.1	34.7	35.1	34.7	ORIG	1993-03-09	P					26.6				0.5	NW			N				RECH	1995-04-19	P					26.6				0.5	NW			N			180	PR0597
1110310	11	1	3	SW2		0310	7	36.4	32	36.4	ORIG	1993-03-09	P					26.1				0.7	NW			N				RECH	1995-04-19	P					26.1				0.7	NW			N			NWC 0.4-0.7	PR0597
1110311	11	1	3	SW2	Y	0311	16.2	37.8	41.2	37.8	ORIG	1993-03-09	S					0	1.4							N				RECH	1995-04-19	S					0	1.4							N				PR0597
1110312	11	1	3	SW2	Y	0312	20.4	39.5	45.4	39.5	ORIG	1993-03-09	P					24.1								N				RECH	1995-04-19	P					24.1								N				PR0597
1110313	11	1	3	SW2	Y	0313	22.6	38.4	47.6	38.4	ORIG	1993-03-09	S					0	1.5							N				RECH	1995-04-19	S					0	1.5			0.6	NS			N				PR0597
1110314	11	1	3	SW2	Y	0314	19.7	42.6	44.7	42.6	ORIG	1993-03-09	P					19				1.5	SW			N			SWC 1.1-1.5	RECH	1995-04-19	P					19				3	SW			N			SWC 1.1-3.0; EC 0.0-0.1	PR0597
1110315	11	1	3	SW2	Y	0315	24.3	44.2	49.3	44.2	ORIG	1993-03-09	S					0	1.5							N				RECH	1995-04-19	S					0	1.7							N				PR0597
1110316	11	1	3	SW2		0316	13	42	38	42	ORIG	1993-03-09	S					0	1.4							N				RECH	1995-04-19	S					0	1.4							N				PR0597
1110317	11	1	3	SW2		0317	14.8	40	39.8	40	ORIG	1993-03-09	P					15.3				1.4	SW			N				RECH	1995-04-19	P					15.3				2	SW			N			SWC 0.8-2.0	PR0597
1110318	11	1	3	SW2		0318	2.1	38.1	27.1	38.1	ORIG	1993-03-09	P					32.4								N				RECH	1995-04-19	P					32.4								N				PR0597
1110319	11	1	3	SW2		0319	24	49	49	49	ORIG	1993-03-09	C					22				1.8	S			N				RECH	1995-04-19	C	T	Y	F		22			0.3	1.8	S			N				PR0597
1110320	11	1	3	SW2		0320	24.1	47.4	49.1	47.4	ORIG	1993-03-09	R		B		G	6.8			1.5					N				RECH	1995-04-19	R		B		G	6.8			1.5					N				PR0597
1110321	11	1	3	SW2		0321	15	50	40	50	ORIG	1993-03-09	P	F	U	F		26.4	14.6							Y			UPROOTED & LYING WSW	RECH	1995-04-19	R		U		B	26.4	14.6		0					Y				PR0597
1110322	11	1	3	SW2		0322	5.7	47.5	30.7	47.5	ORIG	1993-03-09	P					25.5								N				RECH	1995-04-19	P					25.5								N				PR0597
1110323	11	1	3	SW1		0323	0.7	49.9	24.3	49.9	ORIG	1993-03-09	P					24.9								N				RECH	1995-04-19	P					24.9								N				PR0597
1110324	11	1	3	SW1		0324	4.2	50	20.8	50	ORIG	1993-03-09	P					24.8								N				RECH	1995-04-19	P					24.8								N				PR0597
1110325	11	1	3	SW1		0325	15.8	49.9	9.2	49.9	ORIG	1993-03-09	P					29.9					SE			N			SEC OVER ENTIRE HEIGHT OF TREE	RECH	1995-04-19	R		B		B	12.8					SE			N			SEC OVER ENTIRE HEIGHT OF TREE	PR0597
1110326	11	1	3	SW1		0326	8	47.4	17	47.4	ORIG	1993-03-09	P					28.6								N				RECH	1995-04-19	P					28.6								N				PR0597
1110327	11	1	3	SW1		0327	4.1	47.4	20.9	47.4	ORIG	1993-03-09	S					0	1.4							N				RECH	1995-04-19	S					0	1.5							N				PR0597
1110328	11	1	3	SW1		0328	17.2	46.2	7.8	46.2	ORIG	1993-03-09	P					30.2				0.9	SW			N			SWC 0.2-0.9	RECH	1995-04-19	P					30.2				0.9	SW			N			SWC 0.2-0.9	PR0597
1110329	11	1	3	SW1		0329	6.5	45.8	18.5	45.8	ORIG	1993-03-09	P					23.5								N				RECH	1995-04-19	P					23.5								N				PR0597
1110330	11	1	3	SW1		0330	2.7	44.9	22.3	44.9	ORIG	1993-03-09	S					0	1.7							N				RECH	1995-04-19	S					0	1.7							N				PR0597
1110331	11	1	3	SW1		0331	1.2	43.7	23.8	43.7	ORIG	1993-03-09	P	T	B	F		20.9								Y			BROKEN OFF & LYING NW	RECH	1995-04-19	R		B		B	21.1								Y				PR0597
1110332	11	1	3	SW1		0332	23.4	43	1.6	43	ORIG	1993-03-09	P					20.3								N				RECH	1995-04-19	P					20.3								N				PR0597
1110333	11	1	3	SW1		0333	23.2	40.7	1.8	40.7	ORIG	1993-03-09	P					32.2								N				RECH	1995-04-19	P					32.2								N				PR0597
1110334	11	1	3	SW1		0334	11.3	42.3	13.7	42.3	ORIG	1993-03-09	P					28.8								N				RECH	1995-04-19	P					28.8								N				PR0597
1110335	11	1	3	SW1		0335	15.9	40.6	9.1	40.6	ORIG	1993-03-09	S					0	1.6							N				RECH	1995-04-19	S					0	1.6							N				PR0597
1110336	11	1	3	SW1		0336	15.8	39	9.2	39	ORIG	1993-03-09	S					0	1.5							N				RECH	1995-04-19	S					0	1.7			0.2	NS			N				PR0597
1110337	11	1	3	SW1		0337	5.9	39.8	19.1	39.8	ORIG	1993-03-09	P					23.1								N				RECH	1995-04-19	P					23.1								N				PR0597
1110338	11	1	3	SW1		0338	6.5	38.1	18.5	38.1	ORIG	1993-03-09	P					25.2								N				RECH	1995-04-19	P					25.2						1		N				PR0597
1110339	11	1	3	SW1		0339	1.5	35.5	23.5	35.5	ORIG	1993-03-09	S					0	1.4							N				RECH	1995-04-19	S					0	1.5							N				PR0597
1110340	11	1	3	SW1		0340	0.2	36.2	24.8	36.2	ORIG	1993-03-09	P					24.8				3.5	S			N			SC 0.5-3.5	RECH	1995-04-19	P					24.8				3.7	S			N			SC 0.5-3.7	PR0597
1110341	11	1	3	SW1		0341	3.2	33.1	21.8	33.1	ORIG	1993-03-09	P					24.3								N				RECH	1995-04-19	P					24.3								N				PR0597
1110342	11	1	3	SW1		0342	1.6	30.8	23.4	30.8	ORIG	1993-03-09	S					0	3.1							N				RECH	1995-04-19	S					0	3.2							N				PR0597
1110343	11	1	3	SW1		0343	0.3	28.5	24.7	28.5	ORIG	1993-03-09	P					25.5								Y			6-10-93--TREE MAYBE DYING---OBS 8-25-93 DEAD	RECH	1995-04-19	P	T	U			25.1								Y			6-10-93--TREE MAYBE DYING---OBS 8-25-93 DEAD	PR0597
1110344	11	1	3	SW1		0344	1.5	27.6	23.5	27.6	ORIG	1993-03-09	P	F	U	F		22.5	18							Y			UPROOTED & LYING NW	RECH	1995-04-19	R		U		B	22.5	18		0					Y				PR0597
1110345	11	1	3	SW1		0345	0.2	24	24.8	24.6	ORIG	1993-03-09	P					25.7				3.7	SW			N			NC 0.6-1.6	RECH	1995-04-19	R		B		B	25.9				4	SW			N			NC 0.6-1.6,1/2;SWC 180	PR0597
1110346	11	1	3	SW1		0346	5.1	25.7	19.9	25.7	ORIG	1993-03-09	R		B		G	14.2			3.9					N				RECH	1995-04-19	R		B		G	14.2			3.9					N				PR0597
1110347	11	1	3	SW1		0347	12	23	13	23	ORIG	1993-03-09	S					0	1.6							N				RECH	1995-04-19	S					0	1.6							N				PR0597
1110348	11	1	3	SW1		0348	4.2	21.1	20.8	21.1	ORIG	1993-03-09	R		B		G	17			2.8					N				RECH	1995-04-19	R		B		G	17			2.8					N				PR0597
1110349	11	1	3	SW1		0349	5.8	19.3	19.2	19.3	ORIG	1993-03-09	P					29.4								N				RECH	1995-04-19	P					29.4								N				PR0597
1110350	11	1	3	SW1		0350	8.5	19.3	16.5	19.3	ORIG	1993-03-09	P					23.6								N				RECH	1995-04-19	P					23.6								N				PR0597
1110351	11	1	3	SW1		0351	16.2	33.7	8.8	33.7	ORIG	1993-03-09	S					0	2.8							N				RECH	1995-04-19	S					0	2.8							N				PR0597
1110352	11	1	3	SW1		0352	16.8	34	8.2	34	ORIG	1993-03-09	R		B		G	7			3.9					N				RECH	1995-04-19	R		B		G	7			3.9					N				PR0597
1110353	11	1	3	SW1		0353	19.6	33.2	5.4	33.2	ORIG	1993-03-09	P					28.6								N				RECH	1995-04-19	P					28.6								N				PR0597
1110354	11	1	3	SW1		0354	10	33.6	15	33.6	ORIG	1993-03-09	S					0	2.4							N				RECH	1995-04-19	S					0	2.6							N				PR0597
1110355	11	1	3	SW1		0355	19.3	30.5	5.7	30.5	ORIG	1993-03-09	S					0	4.3							N				RECH	1995-04-19	S					0	4.7							N				PR0597
1110356	11	1	3	SW1		0356	20.7	31.4	4.3	31.4	ORIG	1993-03-09	S					0	1.8							N				RECH	1995-04-19	S					0	1.9							N				PR0597
1110357	11	1	3	SW1		0357	20.3	28.7	4.7	28.7	ORIG	1993-03-09	P					32.7								N				RECH	1995-04-19	P					32.7								N				PR0597
1110358	11	1	3	SW1		0358	14.9	27.4	10.1	27.4	ORIG	1993-03-09	S					0	2.4							N				RECH	1995-04-19	S					0	2.5							N				PR0597
1110359	11	1	3	SW1		0359	10	27.7	15	27.7	ORIG	1993-03-09	P					21.5				2.1	S			N				RECH	1995-04-19	P					21.5				2.1	S			N			SC 0.9-2.1	PR0597
1110360	11	1	3	SW1		0360	20.5	23.1	4.5	23.1	ORIG	1993-03-09	R		B		G	14.4			2.2					N				RECH	1995-04-19	R		B		G	14.4			2.2					N				PR0597
1110361	11	1	3	SW1		0361	21.7	17.9	3.3	17.9	ORIG	1993-03-09	S					0	3.3							N				RECH	1995-04-19	S					0	3.3							N				PR0597
1110362	11	1	3	SW1		0362	22.7	17.3	2.3	17.3	ORIG	1993-03-09	S					0	3.9							N				RECH	1995-04-19	S					0	4.2							N				PR0597
1110363	11	1	3	SW1		0363	12.8	16.4	12.2	16.4	ORIG	1993-03-09	P					24.1				1.4	SW			N				RECH	1995-04-19	P					24.1				1.4	SW			N			SWC 0.1-0.7; 1.0-1.4, 1/2	PR0597
1110364	11	1	3	SW1		0364	12.1	12.1	12.9	12.1	ORIG	1993-03-09	R		B		G	9.8			2.2					N				RECH	1995-04-19	R		B		G	9.8			2.2					N				PR0597
1110365	11	1	3	SW1		0365	12.1	7.8	12.9	7.8	ORIG	1993-03-09	P					27.1								N				RECH	1995-04-19	P					27.1								N				PR0597
1110366	11	1	3	SW1		0366	20	5.7	5	5.7	ORIG	1993-03-09	P					29.6								N				RECH	1995-04-19	P					29.6								N				PR0597
1110367	11	1	3	SW1		0367	17.5	3.5	7.5	3.5	ORIG	1993-03-09	P					23.9								N				RECH	1995-04-19	P					23.9								N				PR0597
1110368	11	1	3	SW1		0368	22.9	0.2	2.1	0.2	ORIG	1993-03-09	P					25.6				2.3	S			N				RECH	1995-04-19	P					25.6				2.1	S			N			SC 2.1-3.1	PR0597
1110369	11	1	3	NW2		0369	0.9	47.5	25.9	97.5	ORIG	1993-03-09	P					21.7								N				RECH	1995-04-19	P					21.7								N				PR0597
1110370	11	1	3	NW2		0370	2.1	47	27.1	97	ORIG	1993-03-09	P					19.7								N				RECH	1995-04-19	P					19.7								N				PR0597
1110371	11	1	3	NW2		0371	8.5	47.1	33.5	97.1	ORIG	1993-03-09	P	F	U	F		22.2	18							Y			UPROOTED & LYING W	RECH	1995-04-19	R		U		B	22.2	18		0					Y				PR0597
1110372	11	1	3	NW2		0372	13.6	49	38.6	99	ORIG	1993-03-09	P					22				1.2	S			N			SC 0.9-1.2	RECH	1995-04-19	P					22				1.2	S			N			SC 0.9-1.2, 1/2	PR0597
1110373	11	1	3	NW2		0373	14.5	46.4	39.5	96.4	ORIG	1993-03-09	P	T	U	F		19.7	15.7							Y			UPROOTED & LYING SW	RECH	1995-04-19	R		U		B	19.7	15.7		0					Y				PR0597
1110374	11	1	3	NW2		0374	16	44.7	41	94.7	ORIG	1993-03-09	P	T	U	F		20.8	15.8							Y			UPROOTED & LYING WNW	RECH	1995-04-19	R		U		B	20.8	15.8		0					Y				PR0597
1110375	11	1	3	NW2		0375	23.9	43.5	48.9	93.5	ORIG	1993-03-09	R		B		G	6.3			3.3					N				RECH	1995-04-19	R		B		G	6.3			3.3					N				PR0597
1110376	11	1	3	NW2		0376	20.9	42.9	45.9	92.9	ORIG	1993-03-09	P					11.9								N				RECH	1995-04-19	P					11.9						2		N				PR0597
1110377	11	1	3	NW2		0377	20.4	42.9	45.4	92.9	ORIG	1993-03-09	P					26.1								N				RECH	1995-04-19	P					26.1								N				PR0597
1110378	11	1	3	NW2		0378	18.3	41.7	43.3	91.7	ORIG	1993-03-09	P					23.2								N				RECH	1995-04-19	P					23.2								N				PR0597
1110379	11	1	3	NW2		0379	11.1	41.7	36.1	91.7	ORIG	1993-03-09	R		B		G	10.9								N				RECH	1995-04-19	R		B		G	10.9								N				PR0597
1110380	11	1	3	NW2		0380	3.7	42.4	28.7	92.4	ORIG	1993-03-09	P					23.5								N				RECH	1995-04-19	P					23.5								N				PR0597
1110381	11	1	3	NW2		0381	7.8	42.9	32.8	92.9	ORIG	1993-03-09	P					19.7				0.4	NW			N				RECH	1995-04-19	P					19.7				0.5	NW	3		N				PR0597
1110382	11	1	3	NW2		0382	7.8	43.3	32.8	93.3	ORIG	1993-03-09	P					22.7								N				RECH	1995-04-19	P					22.7				0.3	S			N				PR0597
1110383	11	1	3	NW2		0383	5.1	42.2	30.1	92.2	ORIG	1993-03-09	R		B		G	8.1			3.3					N				RECH	1995-04-19	R		B		G	8.1			3.3					N				PR0597
1110384	11	1	3	NW2		0384	2.2	40.9	27.2	90.9	ORIG	1993-03-09	P					23.8				1.5	SE			N			SEC 0.5-1.5	RECH	1995-04-19	P					23.8				1.5	SE			N			SEC 0.5-1.5, 1/2	PR0597
1110385	11	1	3	NW2		0385	3.6	39.4	28.6	89.4	ORIG	1993-03-09	P					23.2								N				RECH	1995-04-19	P					23.2								N				PR0597
1110386	11	1	3	NW2		0386	8.5	37.7	33.5	87.7	ORIG	1993-03-09	P					24.7								N				RECH	1995-04-19	P					24.7								N				PR0597
1110387	11	1	3	NW2		0387	1.3	36.4	26.3	86.4	ORIG	1993-03-09	P					19.7								N				RECH	1995-04-19	P					19.7								N				PR0597
1110388	11	1	3	NW2		0388	3.5	36	28.5	86	ORIG	1993-03-09	P					13.9								N				RECH	1995-04-19	P					13.9								N				PR0597
1110389	11	1	3	NW2		0389	9.9	35.8	34.9	85.8	ORIG	1993-03-09	P					11.1								N				RECH	1995-04-19	P					11.1						2		N				PR0597
1110390	11	1	3	NW2		0390	22.5	35	47.5	85	ORIG	1993-03-09	P					22.2								N				RECH	1995-04-19	P					22.2								N				PR0597
1110391	11	1	3	NW2		0391	18	32.2	43	82.2	ORIG	1993-03-09	P					18.1				2	S			N				RECH	1995-04-19	P					18.1				2	S	2		N			180, 1/2	PR0597
1110392	11	1	3	NW2		0392	17.6	31.5	42.6	81.5	ORIG	1993-03-09	S					0	2.4							N				RECH	1995-04-19	S					0	2.4							N				PR0597
1110393	11	1	3	NW2		0393	3.8	31.5	28.8	81.5	ORIG	1993-03-09	R		B		G	8.6			3.2					N				RECH	1995-04-19	R		B		G	8.6			3.2					N				PR0597
1110394	11	1	3	NW2		0394	3.8	30.7	28.8	80.7	ORIG	1993-03-09	P					31.9								N				RECH	1995-04-19	P					31.9								N				PR0597
1110395	11	1	3	NW2		0395	2.6	33.9	27.6	83.9	ORIG	1993-03-09	P					13.2				2.5	S			N				RECH	1995-04-19	R		B		B	12.9				3.2	S			N			WC 0.6-0.8	PR0597
1110396	11	1	3	NW2		0396	0.8	34.5	25.8	84.5	ORIG	1993-03-09	P					26.1								N				RECH	1995-04-19	P					26.1								N				PR0597
1110397	11	1	3	NW2		0397	18.5	27.7	43.5	77.7	ORIG	1993-03-09	P					37.6				0.5	SE			N				RECH	1995-04-19	P					37.6				0.5	SE	2		N				PR0597
1110398	11	1	3	NW2		0398	19	27.4	44	77.4	ORIG	1993-03-09	S					0	2.1							N				RECH	1995-04-19	S					0	2.2							N				PR0597
1110399	11	1	3	NW2		0399	23.3	26.7	48.3	76.7	ORIG	1993-03-09	P					32.4								N				RECH	1995-04-19	P					32.4						2		N				PR0597
1110400	11	1	3	NW2	Y	0400	24.9	21.1	49.9	71.1	ORIG	1993-03-09	P					9.5								N				RECH	1995-04-19	R		B		B	9.1				1.3	SW			N			SWC 1.0-1.3	PR0597
1110401	11	1	3	NW2	Y	0401	24.2	19.2	49.2	69.2	ORIG	1993-03-09	P					27.3								N				RECH	1995-04-19	P					27.3								N				PR0597
1110402	11	1	3	NW2	Y	0402	16.9	19.2	41.9	69.2	ORIG	1993-03-09	P					19.8								N				RECH	1995-04-19	P					19.8								N				PR0597
1110403	11	1	3	NW2		0403	13.9	19.8	38.9	69.8	ORIG	1993-03-09	P					18.7								N				RECH	1995-04-19	P					18.7								N				PR0597
1110404	11	1	3	NW2		0404	8.2	19.1	33.2	69.1	ORIG	1993-03-09	P					23.6								N				RECH	1995-04-19	P					23.6								N				PR0597
1110405	11	1	3	NW2		0405	10.8	18.5	35.8	68.5	ORIG	1993-03-09	P					12.6								N				RECH	1995-04-19	P					12.6						2		N				PR0597
1110406	11	1	3	NW2		0406	7.5	21	32.5	71	ORIG	1993-03-09	P					15.4				1.8	SW			N				RECH	1995-04-19	P					15.4				1.7	SW			N			SWC 0.4-1.7,180, 1/2	PR0597
1110407	11	1	3	NW2		0407	6.9	22.1	31.9	72.1	ORIG	1993-03-09	P					13.9								N				RECH	1995-04-19	P					13.9				1.8	S			N			SC1.2-1.8	PR0597
1110408	11	1	3	NW2		0408	3.3	22.3	28.3	72.3	ORIG	1993-03-09	R		B		G	14.2								N				RECH	1995-04-19	R		B		G	14.2								N				PR0597
1110409	11	1	3	NW2		0409	4.7	23	29.7	73	ORIG	1993-03-09	P					21.5								N				RECH	1995-04-19	P					21.5								N				PR0597
1110410	11	1	3	NW2		0410	9.1	22.4	34.1	72.4	ORIG	1993-03-09	P					11.8								N				RECH	1995-04-19	P					11.8								N				PR0597
1110411	11	1	3	NW2		0411	10.5	23	35.5	73	ORIG	1993-03-09	P					16.9								N				RECH	1995-04-19	P					16.9								N				PR0597
1110412	11	1	3	NW2		0412	12.9	22.5	37.9	72.5	ORIG	1993-03-09	P					11.8								N				RECH	1995-04-19	P					11.8						2		N				PR0597
1110413	11	1	3	NW2		0413	6	15	31	65	ORIG	1993-03-09	P					30.6								N				RECH	1995-04-19	P					30.6								N				PR0597
1110414	11	1	3	NW2	Y	0414	19.2	17.7	44.2	67.7	ORIG	1993-03-09	P					16.8								N				RECH	1995-04-19	P					16.8								N				PR0597
1110415	11	1	3	NW2	Y	0415	19.2	13.9	44.2	63.9	ORIG	1993-03-09	P					22.7								N				RECH	1995-04-19	P					22.7								N				PR0597
1110416	11	1	3	NW2	Y	0416	23.9	14	48.9	64	ORIG	1993-03-09	P					16.8								N				RECH	1995-04-19	P					16.8								N				PR0597
1110417	11	1	3	NW2		0417	14.3	11.5	39.3	61.5	ORIG	1993-03-09	P					26.2								N				RECH	1995-04-19	P					26.2								N				PR0597
1110418	11	1	3	NW2		0418	12.9	10.5	37.9	60.5	ORIG	1993-03-09	P					20.2				3.7	SW			N			SWC 1.0-3.7	RECH	1995-04-19	P					20.2				3.7	SW			N			SWC 1.1-3.7,180,1/2	PR0597
1110419	11	1	3	NW2		0419	9.6	9.8	34.6	59.8	ORIG	1993-03-09	S					0	3.2							N				RECH	1995-04-19	S					0	3.6							N				PR0597
1110420	11	1	3	NW2		0420	10.2	7.8	35.2	57.8	ORIG	1993-03-09	P					23.5								N				RECH	1995-04-19	P					23.5								N				PR0597
1110421	11	1	3	NW2	Y	0421	16.4	7.5	41.4	57.5	ORIG	1993-03-09	P					24.9								N				RECH	1995-04-19	P					24.9								N				PR0597
1110422	11	1	3	NW2		0422	7.6	6.6	32.6	56.6	ORIG	1993-03-09	P					25.4								N				RECH	1995-04-19	P					25.4								N				PR0597
1110423	11	1	3	NW2		0423	2.9	6	27.9	56	ORIG	1993-03-09	P					18.6								N				RECH	1995-04-19	P					18.6								N				PR0597
1110424	11	1	3	NW2	Y	0424	21	4	46	54	ORIG	1993-03-09	P					22.8								N				RECH	1995-04-19	P					22.8								N				PR0597
1110425	11	1	3	NW2	Y	0425	22.4	2.7	47.4	52.7	ORIG	1993-03-09	P					12.5				1.9	SW			N			SWC 1.0-1.9	RECH	1995-04-19	P					12.5				1.9	SW			N			SWC 1.0-1.9	PR0597
1110426	11	1	3	NW2		0426	11.6	1.8	36.6	51.8	ORIG	1993-03-09	P					14.2								N				RECH	1995-04-19	P					14.2								N				PR0597
1110427	11	1	3	NW2		0427	7.8	1.1	32.8	51.1	ORIG	1993-03-09	S					0	2.3							N				RECH	1995-04-19	S					0	2.4							N				PR0597
1110428	11	1	3	NW1		0428	15.4	1.2	9.6	51.2	ORIG	1993-03-09	P					19.3				2.3	S			N				RECH	1995-04-19	P					19.3				2.3	S	1		N			SC 0.3-2.3,180	PR0597
1110429	11	1	3	NW1		0429	16.4	1.4	8.6	51.4	ORIG	1993-03-09	S					0	1.4							N				RECH	1995-04-19	S					0	1.4							N				PR0597
1110430	11	1	3	NW1		0430	13.8	3.1	11.2	53.1	ORIG	1993-03-09	R		B		G	22								N			TAG STUCK IN CRACK ON NE @ 1.6	RECH	1995-04-19	R		B		G	22								N			TAG STUCK IN CRACK ON NE @ 1.6	PR0597
1110431	11	1	3	NW1		0431	12.1	3.5	12.9	53.5	ORIG	1993-03-09	P					11.4				1	WSW			N			SEC 1.2-1.4	RECH	1995-04-19	R		B		B	11.2				1	WSW	3		N			SEC 1.2-1.4	PR0597
1110432	11	1	3	NW1		0432	17.5	5.5	7.5	55.5	ORIG	1993-03-09	P					34.2								N				RECH	1995-04-19	P					34.2								N				PR0597
1110433	11	1	3	NW1		0433	2.2	4.5	22.8	54.5	ORIG	1993-03-09	P					19.2								N				RECH	1995-04-19	P					19.2								N				PR0597
1110434	11	1	3	NW1		0434	7.8	7.8	17.2	57.8	ORIG	1993-03-09	R		B		G	9.5			2.2					N				RECH	1995-04-19	R		B		G	9.5			2.2					N				PR0597
1110435	11	1	3	NW1		0435	2.8	9.7	22.2	59.7	ORIG	1993-03-09	S					0	1.7							N				RECH	1995-04-19	S					0	1.6							N				PR0597
1110436	11	1	3	NW1		0436	3.2	12.5	21.8	62.5	ORIG	1993-03-09	P					28.1								N				RECH	1995-04-19	P					28.1								N				PR0597
1110437	11	1	3	NW1		0437	3.7	12.4	21.3	62.4	ORIG	1993-03-09	R		B		G	17.2			5.4					N				RECH	1995-04-19	R		B		G	17.2			5.4					N				PR0597
1110438	11	1	3	NW1		0438	16.6	11.4	8.4	61.4	ORIG	1993-03-09	P					21.9				2.4	SW			N			SWC 0.5-2.4	RECH	1995-04-19	P					21.9				2.4	SW			N			SWC 0.5-2.4,1/2	PR0597
1110439	11	1	3	NW1		0439	24.7	11.1	0.3	61.1	ORIG	1993-03-09	P					13.6								N				RECH	1995-04-19	P					13.6								N				PR0597
1110440	11	1	3	NW1		0440	15.6	14.7	9.4	64.7	ORIG	1993-03-09	P					23.7								N				RECH	1995-04-19	P					23.7								N				PR0597
1110441	11	1	3	NW1		0441	19.4	14.6	5.6	64.6	ORIG	1993-03-09	R		B		G	14.4			5					N				RECH	1995-04-19	R		B		G	14.4			5					N				PR0597
1110442	11	1	3	NW1		0442	18.4	15.5	6.6	65.5	ORIG	1993-03-09	P					21.8								N				RECH	1995-04-19	P					21.8						2		N				PR0597
1110443	11	1	3	NW1		0443	1.2	15.7	23.8	65.7	ORIG	1993-03-09	S					0	1.9							N				RECH	1995-04-19	S					0	1.9							N				PR0597
1110444	11	1	3	NW1		0444	2.5	18.7	22.5	68.7	ORIG	1993-03-09	P	F	U	F		25.3	16.6							Y			UPROOTED & LYING WSW	RECH	1995-04-19	R		U		B	25.3	16.6		0					Y				PR0597
1110445	11	1	3	NW1		0445	11.2	16.6	13.8	66.6	ORIG	1993-03-09	P					24.9								N				RECH	1995-04-19	P					24.9								N				PR0597
1110446	11	1	3	NW1		0446	5.3	19.2	19.7	69.2	ORIG	1993-03-09	P					25.9								N				RECH	1995-04-19	P					25.9								N				PR0597
1110447	11	1	3	NW1		0447	23.7	19.9	1.3	69.9	ORIG	1993-03-09	P					16.9								N				RECH	1995-04-19	P					16.9								N				PR0597
1110448	11	1	3	NW1		0448	21.7	23.3	3.3	73.3	ORIG	1993-03-09	P					9.6								N				RECH	1995-04-19	P					9.6						4		N			98% DEAD	PR0597
1110449	11	1	3	NW1		0449	17.5	23.5	7.5	73.5	ORIG	1993-03-09	P					29.1								N				RECH	1995-04-19	P					29.1						1		N				PR0597
1110450	11	1	3	NW1		0450	17	22.2	8	72.2	ORIG	1993-03-09	R		B		B	19.6			6.1					N				RECH	1995-04-19	R		B		B	9.3			6.1					N				PR0597
1110451	11	1	3	NW1		0451	2.6	24.1	22.4	74.1	ORIG	1993-03-09	P					27.5								N				RECH	1995-04-19	P					27.5				0.5	SE			N			SEC 0.4-0.5	PR0597
1110452	11	1	3	NW1		0452	6.9	24.7	18.1	74.7	ORIG	1993-03-09	S					0	3.4							N				RECH	1995-04-19	S					0	3.3							N				PR0597
1110453	11	1	3	NW1		0453	7.5	25.1	17.5	75.1	ORIG	1993-03-09	S					0	1.9							N				RECH	1995-04-19	S					0	1.9							N				PR0597
1110454	11	1	3	NW1		0454	23.8	27.6	1.2	77.6	ORIG	1993-03-09	P					14.7								N				RECH	1995-04-19	P					14.7						2		N				PR0597
1110455	11	1	3	NW1		0455	24.5	27.8	0.5	77.8	ORIG	1993-03-09	P					19								N				RECH	1995-04-19	P					19								N				PR0597
1110456	11	1	3	NW1		0456	17.1	29.4	7.9	79.4	ORIG	1993-03-09	P					24.9								N				RECH	1995-04-19	P					24.9						2		N				PR0597
1110457	11	1	3	NW1		0457	16.4	30.6	8.6	80.6	ORIG	1993-03-09	S					0	1.7							N				RECH	1995-04-19	S					0	1.7							N				PR0597
1110458	11	1	3	NW1		0458	22.1	33.3	2.9	83.3	ORIG	1993-03-09	P					20.8								N				RECH	1995-04-19	P					20.8						2		N				PR0597
1110459	11	1	3	NW1		0459	14.2	32.9	10.8	82.9	ORIG	1993-03-09	P					29.8				0.5	NE			N				RECH	1995-04-19	P					29.8				0.5	NE			N				PR0597
1110460	11	1	3	NW1		0460	6.1	32.9	18.9	82.9	ORIG	1993-03-09	P					19.6								N				RECH	1995-04-19	P					19.6						2		N				PR0597
1110461	11	1	3	NW1		0461	0.9	30.4	24.1	80.4	ORIG	1993-03-09	P					27.4								N			OBS: 6-10-93 LIGHTNING STRUCK	RECH	1995-04-19	R		B		B	27.3							Y	N			OBS: 6-10-93 LIGHTNING STRUCK	PR0597
1110462	11	1	3	NW1		0462	3.4	28.9	21.6	78.9	ORIG	1993-03-09	S					0	2							N				RECH	1995-04-19	S					0	1.9							N				PR0597
1110463	11	1	3	NW1		0463	4.2	34.9	20.8	84.9	ORIG	1993-03-09	P					15.5								N				RECH	1995-04-19	P					15.5						2		N				PR0597
1110464	11	1	3	NW1		0464	9.9	33.8	15.1	83.8	ORIG	1993-03-09	P					15								N				RECH	1995-04-19	P					15						2		N				PR0597
1110465	11	1	3	NW1		0465	10.2	35.3	14.8	85.3	ORIG	1993-03-09	P					25.7								N				RECH	1995-04-19	P					25.7								N				PR0597
1110466	11	1	3	NW1		0466	17	36.2	8	86.2	ORIG	1993-03-09	P					18.4								N				RECH	1995-04-19	P					18.4						2		N				PR0597
1110467	11	1	3	NW1		0467	14.1	38.8	10.9	88.8	ORIG	1993-03-09	P					24.7								N				RECH	1995-04-19	P					24.7								N				PR0597
1110468	11	1	3	NW1		0468	21.9	38.1	3.1	88.1	ORIG	1993-03-09	P					26.6								N				RECH	1995-04-19	P					26.6						1		N				PR0597
1110469	11	1	3	NW1		0469	23.8	38.3	1.2	88.3	ORIG	1993-03-09	P					23								N				RECH	1995-04-19	P					23						2		N				PR0597
1110470	11	1	3	NW1		0470	20.9	41.3	4.1	91.3	ORIG	1993-03-09	P					10.9								N				RECH	1995-04-19	P					10.9						2		N				PR0597
1110471	11	1	3	NW1		0471	5.5	42.1	19.5	92.1	ORIG	1993-03-09	S					0	1.7							N				RECH	1995-04-19	S					0	1.7							N				PR0597
1110472	11	1	3	NW1		0472	1.7	39.9	23.3	89.9	ORIG	1993-03-09	P					24.8								N				RECH	1995-04-19	P					24.8								N				PR0597
1110473	11	1	3	NW1		0473	4.2	43.9	20.8	93.9	ORIG	1993-03-09	P	F	U	F		22	16							Y			UPROOTED & LYING WNW	RECH	1995-04-19	R		U		B	22	16		0					Y				PR0597
1110474	11	1	3	NW1		0474	5.8	44.7	19.2	94.7	ORIG	1993-03-09	P					24								N				RECH	1995-04-19	P					24								N				PR0597
1110475	11	1	3	NW1		0475	9.2	42.3	15.8	92.3	ORIG	1993-03-09	P					13								N				RECH	1995-04-19	P					13						3		N				PR0597
1110476	11	1	3	NW1		0476	10.3	42.4	14.7	92.4	ORIG	1993-03-09	P					17.8								N				RECH	1995-04-19	P					17.8								N				PR0597
1110477	11	1	3	NW1		0477	11.5	42.4	13.5	92.4	ORIG	1993-03-09	P					21.3								N				RECH	1995-04-19	P					21.3								N				PR0597
1110478	11	1	3	NW1		0478	12.1	42.5	12.9	92.5	ORIG	1993-03-09	P					18.3								N				RECH	1995-04-19	P					18.3						2		N				PR0597
1110479	11	1	3	NW1		0479	21.2	47.1	3.8	97.1	ORIG	1993-03-09	P					22								N				RECH	1995-04-19	P					22						2		N				PR0597
1110480	11	1	3	SE2		0480	11.9	44.2	86.9	44.2			S																	RECH	1995-04-19	S					0	1.4							N				PR0597
1110481	11	1	3	SW2		0481	2.2	24.2	27.2	24.2			S																	RECH	1995-04-19	S					0	1.4							N				PR0597
1110482	11	1	3	SE2		0482	20	29.1	95	29.1			S																																				PR0597
1110483	11	1	3	SW1		0483	24.1	21.3	0.9	21.3			S																	RECH	1995-04-19	A					0	1.4							N				PR0597
1110484	11	1	3	SW2		0484	10.6	32.5	35.6	32.5			S																																				PR0597
1110485	11	1	3	SW2	Y	0485	18.2	44.6	43.2	44.6			C																																				PR0597
1110486	11	1	3	NW2		0486	10.3	48.1	85.3	48.1			S																																				PR0597
1110487	11	1	3	SW2	Y	0487	19.7	31.7	44.7	31.7			S
1110488	11	1	3	SW2		0488	9	13	34	13			S
1110489	11	1		SW2		489			35	16		2012-01-13	S
1110490	11	1		SW2		490			49	20		2012-01-13	S
1110491	11	1		SW2	Y	491			51	33		2012-01-13	S
1110492	11	1		SW2		492			31	44		2012-01-13	S
1110493	11	1		SE1		493			66	26		2012-01-13	S
1110494	11	1		SE1		494			68	28		2012-01-13	S
1110495	11	1		SE1		495			71	38		2012-01-13	S
1110496	11	1		NE1		496			51	64		2012-01-13	C
1110497	11	1		NE2		497			77	75		2012-01-13	S
1110498	11	1		NE2		498			97	51		2012-01-13	S
1120001	11	2	3	NE2		0001	21.2	49.6	96.2	99.6	ORIG	1994-03-16	R		B		G	9.8								N				RECH	1995-04-18	R		B		G	9.8								N				PR0597
1120002	11	2	3	NE2		0002	22.5	49.7	97.5	99.7	ORIG	1994-03-16	P					19.4								N				RECH	1995-04-18	P					19.4								N				PR0597
1120003	11	2	3	NE2		0003	19.3	49	94.3	99	ORIG	1994-03-16	P					11.6								N				RECH	1995-04-18	P					11.6						1		N				PR0597
1120004	11	2	3	NE2		0004	17.9	46.6	92.9	96.6	ORIG	1994-03-16	P					18								N				RECH	1995-04-18	P					18								N				PR0597
1120005	11	2	3	NE2		0005	3.7	49.2	78.7	99.2	ORIG	1994-03-16	R		B		G	5.2			1.5					N				RECH	1995-04-18	R		B		G	5.2			1.5					N				PR0597
1120006	11	2	3	NE2		0006	6.2	45.8	81.2	95.8	ORIG	1994-03-16	P					18.1				1	SW			N				RECH	1995-04-18	P					18.1				1	SW			N				PR0597
1120007	11	2	3	NE2		0007	1	45.2	76	95.2	ORIG	1994-03-16	P					15								N				RECH	1995-04-18	P					15								N				PR0597
1120008	11	2	3	NE2		0008	9	45.1	84	95.1	ORIG	1994-03-16	P	F	U	F		18.6	16.1							Q			UPROOTED & LYING W--STILL GREEN	RECH	1995-04-18	R		U		B	18.6	16.1		0					Y				PR0597
1120009	11	2	3	NE2		0009	3.1	43.2	78.1	93.2	ORIG	1994-03-16	P					9.1								N				RECH	1995-04-18	R		B		B	8.9							Y	N				PR0597
1120010	11	2	3	NE2		0010	5.9	42.9	80.9	92.9	ORIG	1994-03-16	R		B		G	13.8			5.1					N				RECH	1995-04-18	R		B		G	13.8			5.1					N				PR0597
1120011	11	2	3	NE2		0011	8.2	42.7	83.2	92.7	ORIG	1994-03-16	P					13.9				1	W			N				RECH	1995-04-18	P					13.9				1	W			N			180	PR0597
1120012	11	2	3	NE2		0012	11.7	42.9	86.7	92.9	ORIG	1994-03-16	P					19.7								N				RECH	1995-04-18	P					19.7								N				PR0597
1120013	11	2	3	NE2		0013	22	42.8	97	92.8	ORIG	1994-03-16	C					7.8				0.6	S			N			NAIL @ 1.7 SW	RECH	1995-04-18	C	T		F		7.6				0.6	S			N			180, 1/2; NAIL AT 1.7 SW	PR0597
1120014	11	2	3	NE2		0014	4	41.7	79	91.7	ORIG	1994-03-16	P					21.4								N				RECH	1995-04-18	R		B		B	21.1							Y	N				PR0597
1120015	11	2	3	NE2		0015	5.4	41.6	80.4	91.6	ORIG	1994-03-16	P					17.5								N				RECH	1995-04-18	R		B		B	17.3							Y	N				PR0597
1120016	11	2	3	NE2		0016	2.5	40.2	77.5	90.2	ORIG	1994-03-16	R		B		G	10.9								N				RECH	1995-04-18	R		B		G	10.9								N				PR0597
1120017	11	2	3	NE2		0017	7.4	40.3	82.4	90.3	ORIG	1994-03-16	P					28				0.6	W			N				RECH	1995-04-18	R		B		B	27.5				0.6	W		Y	N				PR0597
1120018	11	2	3	NE2		0018	19.9	41.6	94.9	91.6	ORIG	1994-03-16	P					20.9								N				RECH	1995-04-18	P					20.9								N				PR0597
1120019	11	2	3	NE2		0019	13.5	37.9	88.5	87.9	ORIG	1994-03-16	P					23								N				RECH	1995-04-18	P					23								N				PR0597
1120020	11	2	3	NE2		0020	23.1	39	98.1	89	ORIG	1994-03-16	P					19.5								N				RECH	1995-04-18	P					19.5								N				PR0597
1120021	11	2	3	NE2		0021	1.2	36.6	76.2	86.6	ORIG	1994-03-16	P					23.1								N				RECH	1995-04-18	P					23.1								N				PR0597
1120022	11	2	3	NE2		0022	6.2	34.8	81.2	84.8	ORIG	1994-03-16	P					25.7								N				RECH	1995-04-18	P					25.7				0.3	E			N				PR0597
1120023	11	2	3	NE2		0023	12.6	35	87.6	85	ORIG	1994-03-16	P					22.1								N				RECH	1995-04-18	P					22.1								N				PR0597
1120024	11	2	3	NE2		0024	2.2	32.7	77.2	82.7	ORIG	1994-03-16	P					19.1								N				RECH	1995-04-18	P					19.1								N				PR0597
1120025	11	2	3	NE2		0025	3.6	32.1	78.6	82.1	ORIG	1994-03-16	P					11.5								N				RECH	1995-04-18	P					11.5				0.3	SE			N				PR0597
1120026	11	2	3	NE2		0026	0.7	29.9	75.7	79.9	ORIG	1994-03-16	R		U		G	13.8								N			LEANING INTO #101 IN NE1	RECH	1995-04-18	R		U		G	13.8								N			LEANING INTO #101 IN NE1	PR0597
1120027	11	2	3	NE2		0027	10.9	30.6	85.9	80.6	ORIG	1994-03-16	R		B		G	9.9			2.3					N				RECH	1995-04-18	R		B		G	9.9			2.3					N				PR0597
1120028	11	2	3	NE2		0028	20.2	30.7	95.2	80.7	ORIG	1994-03-16	C	T	N	T		5.8	4.9			1.3	NE			N			SPROUTING @ BASE--SMALL BRANCHES	RECH	1995-04-18	C	T	Y	T		5.8	4.9		0	1.3	NE			N				PR0597
1120029	11	2	3	NE2		0029	12.5	29.6	87.5	79.6	ORIG	1994-03-16	P					14.4				1.1	WSW			N			WSWC 1/2	RECH	1995-04-18	P					14.4				1.1	WSW			N			WSWC 1/2 ;SMALL CROWN	PR0597
1120030	11	2	3	NE2		0030	20.9	29.7	95.9	79.7	ORIG	1994-03-16	P					20.1								N				RECH	1995-04-18	P					20.1						1		N				PR0597
1120031	11	2	3	NE2		0031	15.4	28	90.4	78	ORIG	1994-03-16	P					17.7								N				RECH	1995-04-18	P					17.7								N				PR0597
1120032	11	2	3	NE2		0032	6.7	27.9	81.7	77.9	ORIG	1994-03-16	R		B		G	7.7								N				RECH	1995-04-18	R		B		G	7.7								N				PR0597
1120033	11	2	3	NE2		0033	9.6	27.5	84.6	77.5	ORIG	1994-03-16	P					15.5								N				RECH	1995-04-18	P					15.5								N				PR0597
1120034	11	2	3	NE2		0034	6.9	26.9	81.9	76.9	ORIG	1994-03-16	R		B		G	7.8								N				RECH	1995-04-18	R		B		G	7.8								N				PR0597
1120035	11	2	3	NE2		0035	19.8	27.1	94.8	77.1	ORIG	1994-03-16	P					12								N				RECH	1995-04-18	P					12								N				PR0597
1120036	11	2	3	NE2		0036	14.5	26.5	89.5	76.5	ORIG	1994-03-16	C					9.3								N				RECH	1995-04-18	C	T		F		8.9				0.3	E			N			180	PR0597
1120037	11	2	3	NE2		0037	0.7	21.8	75.7	71.8	ORIG	1994-03-16	S					0	1.9							N				RECH	1995-04-18	S					0	1.9							N				PR0597
1120038	11	2	3	NE2		0038	3.3	22.6	78.3	72.6	ORIG	1994-03-16	R		B		G	9.8			5					N				RECH	1995-04-18	R		B		G	9.8			5					N				PR0597
1120039	11	2	3	NE2		0039	3.8	23.2	78.8	73.2	ORIG	1994-03-16	R		B		G	6.9			2.5					N				RECH	1995-04-18	R		B		G	6.9			2.5					N				PR0597
1120040	11	2	3	NE2		0040	20.9	24	95.9	74	ORIG	1994-03-16	P					23								N				RECH	1995-04-18	P					23								N				PR0597
1120041	11	2	3	NE2		0041	20.4	21.1	95.4	71.1	ORIG	1994-03-16	R		B		G	10.5								N				RECH	1995-04-18	R		B		G	10.5								N				PR0597
1120042	11	2	3	NE2		0042	20.5	18.9	95.5	68.9	ORIG	1994-03-16	P					27.5								N				RECH	1995-04-18	P					27.5								N				PR0597
1120043	11	2	3	NE2		0043	4.9	17.3	79.9	67.3	ORIG	1994-03-16	P					21.2								N				RECH	1995-04-18	P					21.2								N				PR0597
1120044	11	2	3	NE2		0044	11.1	17.2	86.1	67.2	ORIG	1994-03-16	P					30.8								N			NAILS & SMALL BOARDS GOING UP TREE ON N & S SIDES	RECH	1995-04-18	P					30.8								N			NAILS & SMALL BOARDS GOING UP TREE ON N & S SIDES	PR0597
1120045	11	2	3	NE2		0045	18	15.9	93	65.9	ORIG	1994-03-16	R		B		G	9.1			2.1					N				RECH	1995-04-18	R		Y		G	9.1			0					N				PR0597
1120046	11	2	3	NE2		0046	18.3	17.7	93.3	67.7	ORIG	1994-03-16	P	F	U	F		12.1	13.1							Y			UPROOTED & LYING SSW-NEEDLES STILL GREEN	RECH	1995-04-18	R		U		B	12.1	13.1		0					Y				PR0597
1120047	11	2	3	NE2		0047	14	14	89	64	ORIG	1994-03-16	P					23.4								N				RECH	1995-04-18	P					23.4								N				PR0597
1120048	11	2	3	NE2		0048	18.5	13.5	93.5	63.5	ORIG	1994-03-16	P					20.4								N				RECH	1995-04-18	P					20.4								N				PR0597
1120049	11	2	3	NE2		0049	19.3	13.2	94.3	63.2	ORIG	1994-03-16	P					10.2								N				RECH	1995-04-18	P					10.2								N				PR0597
1120050	11	2	3	NE2		0050	7.3	13.1	82.3	63.1	ORIG	1994-03-16	R		B		G	7.7								N				RECH	1995-04-18	R		B		G	7.7								N				PR0597
1120051	11	2	3	NE2		0051	12.9	12.4	87.9	62.4	ORIG	1994-03-16	P					13.1								N				RECH	1995-04-18	P					13.1								N				PR0597
1120052	11	2	3	NE2		0052	15.3	10.7	90.3	60.7	ORIG	1994-03-16	P					17								N				RECH	1995-04-18	P					17						1		N				PR0597
1120053	11	2	3	NE2		0053	9.7	10.5	84.7	60.5	ORIG	1994-03-16	P					23.3								N				RECH	1995-04-18	P					23.3								N				PR0597
1120054	11	2	3	NE2		0054	24.7	11.5	99.7	61.5	ORIG	1994-03-16	C	T	Y	F		8.2	7.8		0.2	0.8	NE			Y			BROKEN @ 0.2 LYING SW--SMALL BRANCHES	RECH	1995-04-18	C	T	Y	F		8.2	7.8		0.2	0.8	NE			Y				PR0597
1120055	11	2	3	NE2		0055	5.6	7.8	80.6	57.8	ORIG	1994-03-16	P					14.1								N				RECH	1995-04-18	P					14.1								N			SMALL CROWN	PR0597
1120056	11	2	3	NE2		0056	12.1	9.2	87.1	59.2	ORIG	1994-03-16	P					11.3								N				RECH	1995-04-18	P					11.3						2		N				PR0597
1120057	11	2	3	NE2		0057	13.5	9.2	88.5	59.2	ORIG	1994-03-16	P					17.7								N				RECH	1995-04-18	P					17.7								N				PR0597
1120058	11	2	3	NE2		0058	0.2	11.7	75.2	61.7	ORIG	1994-03-16	R		B		G	11.7			2					N				RECH	1995-04-18	R		B		G	11.7			2					N				PR0597
1120059	11	2	3	NE2		0059	5.5	20.4	80.5	70.4	ORIG	1994-03-16	P	T	U	F		23.7	15.5			1	SW			Y			UPROOTED & LYING W--NEEDLES BROWN	RECH	1995-04-18	R		U		B	23.7	15.5		0	1	SW			Y				PR0597
1120060	11	2	3	NE2		0060	7.2	3.7	82.2	53.7	ORIG	1994-03-16	P					24.7								N				RECH	1995-04-18	P					24.7						1		N				PR0597
1120061	11	2	3	NE2		0061	15.2	4	90.2	54	ORIG	1994-03-16	R		B		G	10.1			2.4					N				RECH	1995-04-18	R		B		G	10.1			2.4					N				PR0597
1120062	11	2	3	NE2		0062	18	1.9	93	51.9	ORIG	1994-03-16	P					29.6								N				RECH	1995-04-18	P					29.6								N				PR0597
1120063	11	2	3	NE1	Y	0063	9.2	0.3	65.8	50.3	ORIG	1994-03-16	P					12.6								N				RECH	1995-04-18	P					12.6								N				PR0597
1120064	11	2	3	NE1	Y	0064	18.7	0.5	56.3	50.5	ORIG	1994-03-16	P					17.7								N				RECH	1995-04-18	P					17.7								N				PR0597
1120065	11	2	3	NE1		0065	24.8	0.2	50.2	50.2	ORIG	1994-03-16	P					23.5								N				RECH	1995-04-18	P					23.5								N				PR0597
1120066	11	2	3	NE1	Y	0066	19.5	1.9	55.5	51.9	ORIG	1994-03-16	P					19.6								N				RECH	1995-04-18	P					19.6								N				PR0597
1120067	11	2	3	NE1		0067	15.9	3.3	59.1	53.3	ORIG	1994-03-16	R		B		G	7			3.4					N				RECH	1995-04-18	R		B		G	7			3.4					N				PR0597
1120068	11	2	3	NE1		0068	5.3	3.8	69.7	53.8	ORIG	1994-03-16	P					13.2				0.3	N			N				RECH	1995-04-18	P					13.2				0.3	N			N				PR0597
1120069	11	2	3	NE1		0069	1.3	5.2	73.7	55.2	ORIG	1994-03-16	P					22.8								N				RECH	1995-04-18	P					22.8								N				PR0597
1120070	11	2	3	NE1		0070	3.9	5.5	71.1	55.5	ORIG	1994-03-16	P					25				0.2	SW			N				RECH	1995-04-18	P					25				0.2	SW			N				PR0597
1120071	11	2	3	NE1	Y	0071	12.3	4.7	62.7	54.7	ORIG	1994-03-16	P					18.9								N				RECH	1995-04-18	P					18.9								N				PR0597
1120072	11	2	3	NE1	Y	0072	14.5	4.9	60.5	54.9	ORIG	1994-03-16	P					23.1				0.8	W			N				RECH	1995-04-18	P					23.1				0.8	W			N				PR0597
1120073	11	2	3	NE1	Y	0073	23.6	5.7	51.4	55.7	ORIG	1994-03-16	P					20.3								N				RECH	1995-04-18	P					20.3								N				PR0597
1120074	11	2	3	NE1		0074	8.6	6	66.4	56	ORIG	1994-03-16	P					21.5								N				RECH	1995-04-18	P	T				21.6								N				PR0597
1120075	11	2	3	NE1	Y	0075	12.2	6	62.8	56	ORIG	1994-03-16	P		U			11.4								N			UPROOTED ON SE SIDE & LEANING NW	RECH	1995-04-18	P		U			11.4						1		N			UPROOTED ON SE SIDE & LEANING NW	PR0597
1120076	11	2	3	NE1	Y	0076	17.9	6.3	57.1	56.3	ORIG	1994-03-16	P					21								N			0.8-0.9 NAIL & CAT-PROBABLY BLOCK OF WOOD BURNED INTO TREE-NO OTHERS	RECH	1995-04-18	P					21				0.9	SE			N			SEC0.8-0.9 NAIL & CAT-PROBABLY BLOCK OF WOOD BURNED INTO TREE;NW 0.3	PR0597
1120077	11	2	3	NE1		0077	6.7	10.1	68.3	60.1	ORIG	1994-03-16	R		B		G	5.7			2.2					N				RECH	1995-04-18	R		B		G	5.7			2.2					N				PR0597
1120078	11	2	3	NE1	Y	0078	13.3	10	61.7	60	ORIG	1994-03-16	C					11.3								N				RECH	1995-04-18	C					11.3								N				PR0597
1120079	11	2	3	NE1	Y	0079	15.2	10.6	59.8	60.6	ORIG	1994-03-16	C					10.8								N				RECH	1995-04-18	C					10.8								N				PR0597
1120080	11	2	3	NE1	Y	0080	13.7	12.2	61.3	62.2	ORIG	1994-03-16	C					18.3								N				RECH	1995-04-18	C					18.3								N				PR0597
1120081	11	2	3	NE1	Y	0081	7.7	12.3	67.3	62.3	ORIG	1994-03-16	P					17.4				0.8	NE			N			NEC 0.6-0.8	RECH	1995-04-18	P					17.4				0.8	NE			N			NEC 0.6-0.8	PR0597
1120082	11	2	3	NE1		0082	14.5	14.4	60.5	64.4	ORIG	1994-03-16	C					12.9								N				RECH	1995-04-18	C	T		F		12.5								N				PR0597
1120083	11	2	3	NE1		0083	17	14.5	58	64.5	ORIG	1994-03-16	R		B		G	9.3			3.6					N				RECH	1995-04-18	R		B		G	9.3			3.6					N				PR0597
1120084	11	2	3	NE1	Y	0084	17.2	14.8	57.8	64.8	ORIG	1994-03-16	P					18.7								N				RECH	1995-04-18	P					18.7								N				PR0597
1120085	11	2	3	NE1		0085	21.8	14.3	53.2	64.3	ORIG	1994-03-16	R		B		G	5.2			2.3					N				RECH	1995-04-18	R		B		G	5.2			2.3					N				PR0597
1120086	11	2	3	NE1		0086	12.3	16.3	62.7	66.3	ORIG	1994-03-16	R		B		G	8.5			2.2					N				RECH	1995-04-18	R		B		G	8.5			2.2					N				PR0597
1120087	11	2	3	NE1		0087	15.4	16.3	59.6	66.3	ORIG	1994-03-16	R		B		G	12.3			3.2					N				RECH	1995-04-18	R		B		G	12.3			3.2					N				PR0597
1120088	11	2	3	NE1		0088	4.6	17.1	70.4	67.1	ORIG	1994-03-16	R		B		G	13								N				RECH	1995-04-18	R		B		G	13								N				PR0597
1120089	11	2	3	NE1		0089	2.3	19.1	72.7	69.1	ORIG	1994-03-16	R		B		G	13.9								N				RECH	1995-04-18	R		B		G	13.9								N				PR0597
1120090	11	2	3	NE1	Y	0090	9.9	17.8	65.1	67.8	ORIG	1994-03-16	P					19.7								N				RECH	1995-04-18	P					19.7								N				PR0597
1120091	11	2	3	NE1		0091	23.8	17.1	51.2	67.1	ORIG	1994-03-16	R		B		G	6.7			2					N				RECH	1995-04-18	R		B		G	6.7			2					N				PR0597
1120092	11	2	3	NE1		0092	22.8	18.3	52.2	68.3	ORIG	1994-03-16	B					5	4.5							N			BAY	RECH	1995-04-18	B	T		T		5	4.5							N				PR0597
1120093	11	2	3	NE1		0093	9.2	20	65.8	70	ORIG	1994-03-16	R		B		G	6.3			2.5					N				RECH	1995-04-18	R		B		G	6.3			2.5					N				PR0597
1120094	11	2	3	NE1		0094	2	21.9	73	71.9	ORIG	1994-03-16	S					0	2.2							N				RECH	1995-04-18	S					0	2							N				PR0597
1120095	11	2	3	NE1	Y	0095	16.3	23.4	58.7	73.4	ORIG	1994-03-16	P					24.4								N				RECH	1995-04-18	P					24.4								N				PR0597
1120096	11	2	3	NE1	Y	0096	21	24.9	54	74.9	ORIG	1994-03-16	P					12.1								N				RECH	1995-04-18	P					12.1								N				PR0597
1120097	11	2	3	NE1		0097	24.2	25.3	50.8	75.3	ORIG	1994-03-16	R		B		G	12.4			4.1					N				RECH	1995-04-18	R		B		G	12.4			4.1					N				PR0597
1120098	11	2	3	NE1	Y	0098	19.8	26.1	55.2	76.1	ORIG	1994-03-16	P					13.9								N				RECH	1995-04-18	P					13.9								N				PR0597
1120099	11	2	3	NE1		0099	10.4	26.1	64.6	76.1	ORIG	1994-03-16	R		B		G	13.7								N				RECH	1995-04-18	R		B		G	13.7								N				PR0597
1120100	11	2	3	NE1		0100	1.4	26.3	73.6	76.3	ORIG	1994-03-16	P					20.8				0.5	SE			N				RECH	1995-04-18	P					20.8				0.5	SE			N				PR0597
1120101	11	2	3	NE1		0101	2	27.5	73	77.5	ORIG	1994-03-16	P					19.5								N			#26 LEANING INTO TREE--CUT INTO CAMBIUM @ 5.4	RECH	1995-04-18	P					19.5								N			#26 LEANING INTO TREE--CUT INTO CAMBIUM @ 5.4	PR0597
1120102	11	2	3	NE1		0102	10.6	28.2	64.4	78.2	ORIG	1994-03-16	R		B		G	8								N				RECH	1995-04-18	R		B		G	8								N				PR0597
1120103	11	2	3	NE1	Y	0103	23.3	27.5	51.7	77.5	ORIG	1994-03-16	P					20.6								N				RECH	1995-04-18	P					20.6				0.6	S			N				PR0597
1120104	11	2	3	NE1		0104	2.5	32.7	72.5	82.7	ORIG	1994-03-16	P					16.8				0.7	NE			N				RECH	1995-04-18	P					16.8				0.7	NE			N				PR0597
1120105	11	2	3	NE1		0105	1.9	34.9	73.1	84.9	ORIG	1994-03-16	P					18.5								N				RECH	1995-04-18	P					18.5								N				PR0597
1120106	11	2	3	NE1		0106	6.4	31.5	68.6	81.5	ORIG	1994-03-16	P					15.9								N				RECH	1995-04-18	P					15.9						1		N				PR0597
1120107	11	2	3	NE1	Y	0107	7.8	32.2	67.2	82.2	ORIG	1994-03-16	P					18.2								N				RECH	1995-04-18	P					18.2								N				PR0597
1120108	11	2	3	NE1		0108	7	35.2	68	85.2	ORIG	1994-03-16	R		B		G	11.4								N				RECH	1995-04-18	R		B		G	11.4								N				PR0597
1120109	11	2	3	NE1		0109	12.1	36.2	62.9	86.2	ORIG	1994-03-16	R		B		G	6.7			2.6					N				RECH	1995-04-18	R		B		G	6.7			2.6					N				PR0597
1120110	11	2	3	NE1	Y	0110	22.8	35.5	52.2	85.5	ORIG	1994-03-16	S					0	3							N				RECH	1995-04-18	S					0	2.8							N				PR0597
1120111	11	2	3	NE1	Y	0111	23.4	36.5	51.6	86.5	ORIG	1994-03-16	P					18.5				1	SW			N				RECH	1995-04-18	P					18.5				1	SW			N			180, 1/2	PR0597
1120112	11	2	3	NE1		0112	6.5	38.9	68.5	88.9	ORIG	1994-03-16	P					13.9								N				RECH	1995-04-18	P					13.9								N			SMALL CROWN	PR0597
1120113	11	2	3	NE1	Y	0113	8.2	38.8	66.8	88.8	ORIG	1994-03-16	P					19.5								N				RECH	1995-04-18	P					19.5								N				PR0597
1120114	11	2	3	NE1	Y	0114	16.9	38.8	58.1	88.8	ORIG	1994-03-16	P					18.4								N				RECH	1995-04-18	P					18.4								N				PR0597
1120115	11	2	3	NE1		0115	11.4	41.7	63.6	91.7	ORIG	1994-03-16	R		B		G	6			2.9					N				RECH	1995-04-18	R		B		G	6			2.9					N				PR0597
1120116	11	2	3	NE1	Y	0116	24.7	41.1	50.3	91.1	ORIG	1994-03-16	P					21.5								N				RECH	1995-04-18	P					21.5								N				PR0597
1120117	11	2	3	NE1		0117	24.3	41.6	50.7	91.6	ORIG	1994-03-16	R		B		G	7.7			2.5					N				RECH	1995-04-18	R		B		G	7.7			2.5					N				PR0597
1120118	11	2	3	NE1		0118	16.7	45.2	58.3	95.2	ORIG	1994-03-16	P					22.1								N				RECH	1995-04-18	P					22.1								N				PR0597
1120119	11	2	3	NE1		0119	11.7	46.7	63.3	96.7	ORIG	1994-03-16	P					21.8								N				RECH	1995-04-18	P					21.8								N				PR0597
1120120	11	2	3	NE1		0120	9.1	48.3	65.9	98.3	ORIG	1994-03-16	R		B		G	5.3			1.7					N				RECH	1995-04-18	R		B		G	5.3			1.7					N				PR0597
1120121	11	2	3	NE1		0121	6.1	48.6	68.9	98.6	ORIG	1994-03-16	P					21.6								N				RECH	1995-04-18	P					21.6								N				PR0597
1120122	11	2	3	NE1		0122	2.1	48.7	72.9	98.7	ORIG	1994-03-16	C					12.5				0.6	W			N			WC ROTTING	RECH	1995-04-18	C					12.5				0.6	W			N			WC ROTTING	PR0597
1120123	11	2	3	NE1		0123	23	48.3	52	98.3	ORIG	1994-03-16	R		B		G	6.8			3.5					N				RECH	1995-04-18	R		B		G	6.8			3.5					N				PR0597
1120124	11	2	3	SE1		0124	21.7	0.3	53.3	0.3	ORIG	1994-03-16	C					16.9								N				RECH	1995-04-18	C					16.9								N				PR0597
1120125	11	2	3	SE1		0125	16	1	59	1	ORIG	1994-03-16	S					0	2.7							N				RECH	1995-04-18	S					0	3							N				PR0597
1120126	11	2	3	SE1		0126	15	1.7	60	1.7	ORIG	1994-03-16	R		B		G	11.7								N				RECH	1995-04-18	R		B		G	11.7								N				PR0597
1120127	11	2	3	SE1		0127	1.5	2.7	73.5	2.7	ORIG	1994-03-16	P					18.5								N				RECH	1995-04-18	P					18.5								N				PR0597
1120128	11	2	3	SE1		0128	20.3	4.2	54.7	4.2	ORIG	1994-03-16	C					11.2								N				RECH	1995-04-18	C					11.2								N				PR0597
1120129	11	2	3	SE1		0129	3.1	2.7	71.9	2.7	ORIG	1994-03-16	S					0	1.8							N				RECH	1995-04-18	S					0	1.6							N				PR0597
1120130	11	2	3	SE1		0130	18.4	3.8	56.6	3.8	ORIG	1994-03-16	R		B		G	14.4			3.6					N				RECH	1995-04-18	R		B		G	14.4			3.6					N				PR0597
1120131	11	2	3	SE1		0131	24.8	3.5	50.2	3.5	ORIG	1994-03-16	R		B		G	5.2			2					N				RECH	1995-04-18	R		B		G	5.2			2					N				PR0597
1120132	11	2	3	SE1		0132	5.3	4.8	69.7	4.8	ORIG	1994-03-16	P					14.7								N				RECH	1995-04-18	P					14.7								N				PR0597
1120133	11	2	3	SE1		0133	5.6	5.1	69.4	5.1	ORIG	1994-03-16	P					20.5								N				RECH	1995-04-18	P					20.5								N				PR0597
1120134	11	2	3	SE1		0134	14	5.5	61	5.5	ORIG	1994-03-16	R		B		G	20.1								N				RECH	1995-04-18	R		B		G	20.1								N				PR0597
1120135	11	2	3	SE1		0135	21.1	5.8	53.9	5.8	ORIG	1994-03-16	C					10.3				0.5	SE			N				RECH	1995-04-18	C					10.3				0.5	SE			N				PR0597
1120136	11	2	3	SE1		0136	22.1	6.8	52.9	6.8	ORIG	1994-03-16	C					13.8								N				RECH	1995-04-18	C					13.8								N				PR0597
1120137	11	2	3	SE1		0137	24	8.2	51	8.2	ORIG	1994-03-16	C					9.7								N				RECH	1995-04-18	C					9.7								N				PR0597
1120138	11	2	3	SE1		0138	21.1	8.3	53.9	8.3	ORIG	1994-03-16	C					18.4								N				RECH	1995-04-18	C					18.4				0.9	N			N				PR0597
1120139	11	2	3	SE1		0139	18.7	8	56.3	8	ORIG	1994-03-16	C					8.6				0.4	SE			N				RECH	1995-04-18	C					8.6				0.4	SE			N				PR0597
1120140	11	2	3	SE1		0140	8.4	8.7	66.6	8.7	ORIG	1994-03-16	C					6.2	4.7			0.6	S			N			SPROUTING @ 2.8-TOTAL HT OF DEAD 4.7	RECH	1995-04-18	C	T		F		6.1	4.7			0.6	S			N			1/2	PR0597
1120141	11	2	3	SE1		0141	7.6	7.4	67.4	7.4																																							PR0597
1120142	11	2	3	SE1		0142	16.2	9.8	58.8	9.8	ORIG	1994-03-16	R		B		G	6.8			3.4					N				RECH	1995-04-18	R		B		G	6.8			3.4					N				PR0597
1120143	11	2	3	SE1		0143	18	10.8	57	10.8	ORIG	1994-03-16	C					9.2								N				RECH	1995-04-18	C					9.2								N				PR0597
1120144	11	2	3	SE1		0144	19.7	10.5	55.3	10.5	ORIG	1994-03-16	C					12.2								N				RECH	1995-04-18	C					12.2								N				PR0597
1120145	11	2	3	SE1		0145	22.4	10.7	52.6	10.7	ORIG	1994-03-16	P					7.7								N				RECH	1995-04-18	P					7.7						1		N				PR0597
1120146	11	2	3	SE1		0146	23.3	10.9	51.7	10.9	ORIG	1994-03-16	C	T	N	F		9.3								N			MAIN STEM ONLY	RECH	1995-04-18	C	T		F		9.3								N				PR0597
1120147	11	2	3	SE1		0147	19.3	12.1	55.7	12.1	ORIG	1994-03-16	C					12.4								N				RECH	1995-04-18	C					12.4								N				PR0597
1120148	11	2	3	SE1		0148	22.2	12.6	52.8	12.6	ORIG	1994-03-16	P					20.9								N				RECH	1995-04-18	P					20.9								N				PR0597
1120149	11	2	3	SE1		0149	16.7	13	58.3	13	ORIG	1994-03-16	C					12.2								N				RECH	1995-04-18	C					12.2								N				PR0597
1120150	11	2	3	SE1		0150	2.1	13.7	72.9	13.7	ORIG	1994-03-16	P					27.5								N				RECH	1995-04-18	P					27.5								N				PR0597
1120151	11	2	3	SE1		0151	12	14.5	63	14.5	ORIG	1994-03-16	C					9.4								N				RECH	1995-04-18	C					9.4								N				PR0597
1120152	11	2	3	SE1		0152	11.9	16.2	63.1	16.2	ORIG	1994-03-16	P					19.7								N				RECH	1995-04-18	P					19.7								N				PR0597
1120153	11	2	3	SE1		0153	7.1	17.3	67.9	17.3	ORIG	1994-03-16	C					10.2								N				RECH	1995-04-18	C					10.2								N				PR0597
1120154	11	2	3	SE1		0154	8.7	17.6	66.3	17.6	ORIG	1994-03-16	C					13.1								N				RECH	1995-04-18	C					13.1								N				PR0597
1120155	11	2	3	SE1		0155	14.5	16.9	60.5	16.9	ORIG	1994-03-16	C	T	Y	F		8	7.7		0					Y			BROKEN @ BASE LYING WSW-3DOZ MELALUCA SEEDLINGS @ STUMP HOLE-VRY MOIST	RECH	1995-04-18	C	T	Y			8	7.7		0					Y				PR0597
1120156	11	2	3	SE1		0156	14.7	17.9	60.3	17.9	ORIG	1994-03-16	C	T	Y	F		11.4	9		0					Y			BROKEN @ BASE LYING SW-4 MELALUCA SEEDLINGS @ STUMP HOLE	RECH	1995-04-18	C	T	Y	F		11.4	9		0					Y				PR0597
1120157	11	2	3	SE1		0157	15.5	17.2	59.5	17.2	ORIG	1994-03-16	P					17.6								N				RECH	1995-04-18	P					17.6								N				PR0597
1120158	11	2	3	SE1		0158	17.7	18.4	57.3	18.4	ORIG	1994-03-16	P					20.9								N				RECH	1995-04-18	P	T				20.5								N			NEAR TREATED MELALEUCA	PR0597
1120159	11	2	3	SE1		0159	3.9	20	71.1	20	ORIG	1994-03-16	P					26.7								N				RECH	1995-04-18	P					26.7								N				PR0597
1120160	11	2	3	SE1		0160	12.5	21.2	62.5	21.2	ORIG	1994-03-16	P					30.8								N				RECH	1995-04-18	P					30.8								N				PR0597
1120161	11	2	3	SE1		0161	22	21	53	21	ORIG	1994-03-16	P					18.2								N				RECH	1995-04-18	P					18.2								N				PR0597
1120162	11	2	3	SE1		0162	20.7	21.5	54.3	21.5	ORIG	1994-03-16	P					21.6				0.1	W			N				RECH	1995-04-18	P					21.6				0.2	W			N				PR0597
1120163	11	2	3	SE1		0163	19.1	22.3	55.9	22.3	ORIG	1994-03-16	S					0	1.8							N				RECH	1995-04-18	S					0	1.8							N				PR0597
1120164	11	2	3	SE1		0164	15.2	22.9	59.8	22.9	ORIG	1994-03-16	R		B		G	6.6			2.3					N				RECH	1995-04-18	R		B		G	6.6			2.3					N				PR0597
1120165	11	2	3	SE1		0165	22.1	23.2	52.9	23.2	ORIG	1994-03-16	P					24.8								N				RECH	1995-04-18	P					24.8								N				PR0597
1120166	11	2	3	SE1		0166	24.3	23.8	50.7	23.8	ORIG	1994-03-16	P					26.5								N				RECH	1995-04-18	P					26.5						1		N				PR0597
1120167	11	2	3	SE1		0167	20.6	25	54.4	25	ORIG	1994-03-16	P					14.2								N				RECH	1995-04-18	P					14.2						2		N			NEAR TREATED MELALEUCA	PR0597
1120168	11	2	3	SE1		0168	8	24.9	67	24.9	ORIG	1994-03-16	P					30.6								N				RECH	1995-04-18	P					30.6						1		N				PR0597
1120169	11	2	3	SE1		0169	8.5	26.1	66.5	26.1	ORIG	1994-03-16	S					0	1.6							N				RECH	1995-04-18	S					0	1.6							N				PR0597
1120170	11	2	3	SE1		0170	16.5	26.1	58.5	26.1	ORIG	1994-03-16	P					17.5								N				RECH	1995-04-18	P	T				16.7								N			NEAR TREATED MELALEUCA	PR0597
1120171	11	2	3	SE1		0171	10.1	26.1	64.9	26.1	ORIG	1994-03-16	R		B		G	5.8			5.1					N				RECH	1995-04-18	R		B		G	5.8			5.1					N				PR0597
1120172	11	2	3	SE1		0172	13.3	27.3	61.7	27.3	ORIG	1994-03-16	P					19.7								N				RECH	1995-04-18	P					19.7						1		N				PR0597
1120173	11	2	3	SE1		0173	15.8	27.3	59.2	27.3	ORIG	1994-03-16	P					14.3				1.2	SE			N			SEC 0.9-1.2	RECH	1995-04-18	P	T				13.8				1.2	SE			N			SEC 0.9-1.2;NEAR TREATED MELALEUCA	PR0597
1120174	11	2	3	SE1		0174	20.2	28.9	54.8	28.9	ORIG	1994-03-16	C	T	B	F		13.4	4.1							N			MAIN STEM ONLY-TOP BROKEN OFF-TOTAL REMAINING HT 4.1	RECH	1995-04-18	C	T	Y	F		13.4	4.1		0					N				PR0597
1120175	11	2	3	SE1		0175	24.9	32	50.1	32	ORIG	1994-03-16	R		B		G	11.5								N				RECH	1995-04-18	R		B		G	11.5								N				PR0597
1120176	11	2	3	SE1		0176	16.2	31.6	58.8	31.6	ORIG	1994-03-16	R		B		G	7.4			4.4					N				RECH	1995-04-18	R		B		G	7.4			4.4					N				PR0597
1120177	11	2	3	SE1		0177	0.1	32.8	74.9	32.8	ORIG	1994-03-16	P	T	U	F		14.6	14			0.4	W			Y			UPROOTED & LYING SW--NEEDLES BROWN	RECH	1995-04-18	R		U		B	14.6	14		0	0.4	W	2		Y			UPROOTED & LYING SW	PR0597
1120178	11	2	3	SE1		0178	10.5	35	64.5	35	ORIG	1994-03-16	P					27.8				1.5	W			N			WC 0.6-1.5	RECH	1995-04-18	P					27.8				1.5	W	1		N			WC 0.6-1.5	PR0597
1120179	11	2	3	SE1		0179	8.5	35.6	66.5	35.6	ORIG	1994-03-16	P					27.8								N				RECH	1995-04-18	P					27.8								N				PR0597
1120180	11	2	3	SE1		0180	19.7	35.3	55.3	35.3	ORIG	1994-03-16	C					11.1								N				RECH	1995-04-18	C	T		F		10.4								N				PR0597
1120181	11	2	3	SE1		0181	19.7	36.4	55.3	36.4	ORIG	1994-03-16	C					11.1								N				RECH	1995-04-18	C	T		F		10.5				0.3	W			N			180, 1/2	PR0597
1120182	11	2	3	SE1		0182	17	36.7	58	36.7	ORIG	1994-03-16	R		B		G	8.4			2					N				RECH	1995-04-18	R		B		G	8.4			2					N				PR0597
1120183	11	2	3	SE1		0183	18	37.1	57	37.1	ORIG	1994-03-16	R		B		G	7.6			4					N				RECH	1995-04-18	R		B		G	7.6			4					N				PR0597
1120184	11	2	3	SE1		0184	23.7	37	51.3	37	ORIG	1994-03-16	P					11								N				RECH	1995-04-18	P					11						2		N				PR0597
1120185	11	2	3	SE1		0185	4.4	37.5	70.6	37.5	ORIG	1994-03-16	R		B		G	7.3			2.6					N				RECH	1995-04-18	R		B		G	7.3			2.6					N				PR0597
1120186	11	2	3	SE1		0186	0	40.2	75	40.2	ORIG	1994-03-16	R		B		G	7.8			1.8					N				RECH	1995-04-18	R		Y		G	7.8			0					N				PR0597
1120187	11	2	3	SE1		0187	5.4	40.9	69.6	40.9	ORIG	1994-03-16	P					25.4								N				RECH	1995-04-18	P					25.4								N				PR0597
1120188	11	2	3	SE1		0188	14.4	39.8	60.6	39.8	ORIG	1994-03-16	P					28.6				0.2	NE			N				RECH	1995-04-18	P					28.6				0.2	NE			N				PR0597
1120189	11	2	3	SE1		0189	21.8	38.8	53.2	38.8	ORIG	1994-03-16	P					18.6				0.9	N			N				RECH	1995-04-18	P					18.6				1	N	2		N				PR0597
1120190	11	2	3	SE1		0190	22.5	42	52.5	42	ORIG	1994-03-16	P					31.5				1.9	NNW			N			NNWC 0.9-1.9-NC 0.5 180, NOT 1/2 --CROWN 1/2 DEAD	RECH	1995-04-18	R		B		B	31.1				1.9	NNW		Q	N			NNWC 0.9-1.9-NC 0.5 180; SE 0.7, 180	PR0597
1120191	11	2	3	SE1		0191	14	42.1	61	42.1	ORIG	1994-03-16	R		B		G	5.5			2.8					N				RECH	1995-04-18	R		B		G	5.5			2.8					N				PR0597
1120192	11	2	3	SE1		0192	9.3	42.6	65.7	42.6	ORIG	1994-03-16	P					25								N				RECH	1995-04-18	P					25						2		N				PR0597
1120193	11	2	3	SE1		0193	24.5	42.8	50.5	42.8	ORIG	1994-03-16	R		B		G	8.7			3.5					N				RECH	1995-04-18	R		B		G	8.7			3.5					N				PR0597
1120194	11	2	3	SE1	Y	0194	11.2	44.2	63.8	44.2	ORIG	1994-03-16	P					17.3								N				RECH	1995-04-18	P					17.3						2		N				PR0597
1120195	11	2	3	SE1	Y	0195	21.2	44.7	53.8	44.7	ORIG	1994-03-16	P					17.5				1	NW			N				RECH	1995-04-18	P					17.5				0.8	NW	2		N			NW 0.3-0.8	PR0597
1120196	11	2	3	SE1	Y	0196	21	45.1	54	45.1	ORIG	1994-03-16	P					21.1				1	SW			N				RECH	1995-04-18	P					21.1				0.6	SW			N			1/2	PR0597
1120197	11	2	3	SE1	Y	0197	14.3	45.7	60.7	45.7	ORIG	1994-03-16	P					14								N				RECH	1995-04-18	P					14								N				PR0597
1120198	11	2	3	SE1	Y	0198	15.3	47.8	59.7	47.8	ORIG	1994-03-16	P					13								N				RECH	1995-04-18	P					13						1		N				PR0597
1120199	11	2	3	SE1	Y	0199	11.8	49.5	63.2	49.5	ORIG	1994-03-16	P					23.5				0.3	W			N				RECH	1995-04-18	P					23.5				0.3	W			N			SICKLY	PR0597
1120200	11	2	3	SE1		0200	4	49.7	71	49.7	ORIG	1994-03-16	P					23.9								N				RECH	1995-04-18	P					23.9						1		N				PR0597
1120201	11	2	3	SE1		0201	0.5	45.2	74.5	45.2	ORIG	1994-03-16	P					25.2								N				RECH	1995-04-18	P					25.2								N				PR0597
1120202	11	2	3	SE2		0202	1.1	46.9	76.1	46.9	ORIG	1994-03-16	P					16.4								N				RECH	1995-04-18	P					16.4								N				PR0597
1120203	11	2	3	SE2		0203	10.9	49	85.9	49	ORIG	1994-03-16	P					19.4								N				RECH	1995-04-18	P					19.4								N				PR0597
1120204	11	2	3	SE2		0204	21	48.2	96	48.2	ORIG	1994-03-16	P					22.3								N				RECH	1995-04-18	P					22.3								N				PR0597
1120205	11	2	3	SE2		0205	6.1	46.8	81.1	46.8	ORIG	1994-03-16	P					22.1								N				RECH	1995-04-18	P					22.1						1		N				PR0597
1120206	11	2	3	SE2		0206	2.6	44.9	77.6	44.9	ORIG	1994-03-16	P					20.3								N				RECH	1995-04-18	P					20.3						1		N				PR0597
1120207	11	2	3	SE2		0207	14.4	45.1	89.4	45.1	ORIG	1994-03-16	P					29.6								N				RECH	1995-04-18	P					29.6				0.2	NW			N			180, 1/2	PR0597
1120208	11	2	3	SE2		0208	18.5	43.5	93.5	43.5	ORIG	1994-03-16	P					21.7				0.4	NW			N				RECH	1995-04-18	P					21.7				0.4	NW			N				PR0597
1120209	11	2	3	SE2		0209	13.7	43.4	88.7	43.4	ORIG	1994-03-16	R		B		G	6.6			2.3					N				RECH	1995-04-18	R		B		G	6.6			2.3					N				PR0597
1120210	11	2	3	SE2		0210	6.1	44	81.1	44	ORIG	1994-03-16	P					22.8								N				RECH	1995-04-18	P					22.8								N				PR0597
1120211	11	2	3	SE2		0211	5.3	43.9	80.3	43.9	ORIG	1994-03-16	R		B		G	5.2			2.1					N				RECH	1995-04-18	R		B		G	5.2			2.1					N				PR0597
1120212	11	2	3	SE2		0212	17.1	41.7	92.1	41.7	ORIG	1994-03-16	P					17.7				1.1	N			N				RECH	1995-04-18	P					17.7				1.1	N			N			180; SMALL CROWN	PR0597
1120213	11	2	3	SE2		0213	23.9	42.1	98.9	42.1	ORIG	1994-03-16	R		B		G	5.8			3.2					N				RECH	1995-04-18	R		B		G	5.8			3.2					N				PR0597
1120214	11	2	3	SE2		0214	2.8	39.6	77.8	39.6	ORIG	1994-03-16	P					18								N				RECH	1995-04-18	P					18						1		N				PR0597
1120215	11	2	3	SE2		0215	15.1	39.1	90.1	39.1	ORIG	1994-03-16	P					25.1				1	W			N				RECH	1995-04-18	P					25.1				1	W			N			180, 1/2	PR0597
1120216	11	2	3	SE2		0216	14.8	39.2	89.8	39.2	ORIG	1994-03-16	R		B		G	6.1			2					N				RECH	1995-04-18	R		B		G	6.1			2					N				PR0597
1120217	11	2	3	SE2		0217	8.3	34.1	83.3	34.1	ORIG	1994-03-16	P					29				0.6	W			N			NC 0.5	RECH	1995-04-18	P					29				0.6	W			N			NC 0.5	PR0597
1120218	11	2	3	SE2		0218	7.6	32.4	82.6	32.4	ORIG	1994-03-16	P					26.1				0.9	SWS			N				RECH	1995-04-18	P					26.1				0.9	SWS			N			180, 1/2	PR0597
1120219	11	2	3	SE2		0219	16.8	34.7	91.8	34.7	ORIG	1994-03-16	P					24.6				2	S			N				RECH	1995-04-18	P					24.6				2	S			N			180, 1/2, SICKLY	PR0597
1120220	11	2	3	SE2		0220	22.8	36.8	97.8	36.8	ORIG	1994-03-16	R		B		G	5.2			1.9					N				RECH	1995-04-18	R		B		G	5.2			1.9					N				PR0597
1120221	11	2	3	SE2		0221	1.5	29.9	76.5	29.9	ORIG	1994-03-16	P					27.2								N				RECH	1995-04-18	P					27.2						1		N				PR0597
1120222	11	2	3	SE2		0222	14.6	30.8	89.6	30.8	ORIG	1994-03-16	R		B		G	10.9								N				RECH	1995-04-18	R		B		G	10.9								N				PR0597
1120223	11	2	3	SE2		0223	19.1	30.5	94.1	30.5	ORIG	1994-03-16	C					11.7								N				RECH	1995-04-18	C					11.7								N				PR0597
1120224	11	2	3	SE2		0224	16.4	28.7	91.4	28.7	ORIG	1994-03-16	C					14.8								N				RECH	1995-04-18	C					14.8								N				PR0597
1120225	11	2	3	SE2		0225	19.7	28.7	94.7	28.7	ORIG	1994-03-16	C					13.2				0.7	S			N				RECH	1995-04-18	C					13.2				0.7	S			N				PR0597
1120226	11	2	3	SE2		0226	21.9	27.9	96.9	27.9	ORIG	1994-03-16	P					18.7								N				RECH	1995-04-18	P					18.7								N				PR0597
1120227	11	2	3	SE2		0227	15.6	27.8	90.6	27.8	ORIG	1994-03-16	C					6.4	4.7							N				RECH	1995-04-18	C					6.4	5							N				PR0597
1120228	11	2	3	SE2		0228	5	28.5	80	28.5	ORIG	1994-03-16	C					10.5								N				RECH	1995-04-18	C					10.5								N				PR0597
1120229	11	2	3	SE2		0229	13.4	26.9	88.4	26.9	ORIG	1994-03-16	C		B			7.4	4.6							N			TOP BENT @ 3.3	RECH	1995-04-18	C		B			7.4	3.8							N			TOP BENT @ 3.3	PR0597
1120230	11	2	3	SE2		0230	6.8	26.7	81.8	26.7	ORIG	1994-03-16	C					7.2	4.5			1.4	SE			N			SEC 1.3-1.4	RECH	1995-04-18	C					7.2	4.4			1.4	SE			N			SEC 1.3-1.4	PR0597
1120231	11	2	3	SE2		0231	2	25.7	77	25.7	ORIG	1994-03-16	P					15.1								N				RECH	1995-04-18	P					15.1								N				PR0597
1120232	11	2	3	SE2		0232	0.1	24.9	75.1	24.9	ORIG	1994-03-16	R		B		G	8.7								N				RECH	1995-04-18	R		B		G	8.7								N				PR0597
1120233	11	2	3	SE2		0233	5.8	25.2	80.8	25.2	ORIG	1994-03-16	C					12.2								N				RECH	1995-04-18	C					12.2								N				PR0597
1120234	11	2	3	SE2		0234	9.1	25.8	84.1	25.8	ORIG	1994-03-16	C					17								N				RECH	1995-04-18	C					17								N				PR0597
1120235	11	2	3	SE2		0235	22.8	26.4	97.8	26.4	ORIG	1994-03-16	P					18								N				RECH	1995-04-18	P					18								N				PR0597
1120236	11	2	3	SE2		0236	24.1	26.6	99.1	26.6	ORIG	1994-03-16	R		B		G	6			1.9					N				RECH	1995-04-18	R		B		G	6			1.9					N				PR0597
1120237	11	2	3	SE2		0237	9.7	25.6	84.7	25.6	ORIG	1994-03-16	R		B		G	5.5			1.9					N				RECH	1995-04-18	R		B		G	5.5			1.9					N				PR0597
1120238	11	2	3	SE2		0238	10.2	25.5	85.2	25.5	ORIG	1994-03-16	C					6.3								N				RECH	1995-04-18	C					6.3								N				PR0597
1120239	11	2	3	SE2		0239	11.4	25.3	86.4	25.3	ORIG	1994-03-16	C					6.7								N				RECH	1995-04-18	C					6.7								N				PR0597
1120240	11	2	3	SE2		0240	14.8	25.5	89.8	25.5	ORIG	1994-03-16	C					11.4								N				RECH	1995-04-18	C					11.4								N				PR0597
1120241	11	2	3	SE2		0241	8.1	24.4	83.1	24.4	ORIG	1994-03-16	C					7.1	4.2			1.5	SW			N				RECH	1995-04-18	C					7.1	4.3			1.5	SW			N				PR0597
1120242	11	2	3	SE2		0242	7	23.4	82	23.4	ORIG	1994-03-16	C	T	B	T		8	4.3			0.9	SE			N			MAIN STEM ONLY-TOP BROKEN--SPROUTING @ 0.8 TO 2.2	RECH	1995-04-18	C	T	B	T		7.8	4.3		1.7	0.9	SE			N			LIVE HT 1.7	PR0597
1120243	11	2	3	SE2		0243	9.7	23.4	84.7	23.4	ORIG	1994-03-16	C					10.4								N				RECH	1995-04-18	C					10.4								N				PR0597
1120244	11	2	3	SE2		0244	15.3	24.4	90.3	24.4	ORIG	1994-03-16	C					7.7								N				RECH	1995-04-18	C					7.7								N				PR0597
1120245	11	2	3	SE2		0245	16.5	23.3	91.5	23.3	ORIG	1994-03-16	C					14.7								N				RECH	1995-04-18	C					14.7								N				PR0597
1120246	11	2	3	SE2		0246	20.7	24.1	95.7	24.1	ORIG	1994-03-16	C					13.8								N				RECH	1995-04-18	C					13.8								N				PR0597
1120247	11	2	3	SE2		0247	21.3	22.4	96.3	22.4	ORIG	1994-03-16	R		B		G	6			2.7					N				RECH	1995-04-18	R		B		G	6			2.7					N				PR0597
1120248	11	2	3	SE2		0248	23.9	22.7	98.9	22.7	ORIG	1994-03-16	C					9.6								N				RECH	1995-04-18	C					9.6								N				PR0597
1120249	11	2	3	SE2		0249	14.4	22.7	89.4	22.7	ORIG	1994-03-16	C					10.3				0.8	ESE			N				RECH	1995-04-18	C					10.3				0.8	ESE			N				PR0597
1120250	11	2	3	SE2		0250	11.4	21.9	86.4	21.9	ORIG	1994-03-16	C					8.5				0.2	SW			N				RECH	1995-04-18	C					8.5				0.2	SW			N				PR0597
1120251	11	2	3	SE2		0251	7.2	21.3	82.2	21.3	ORIG	1994-03-16	C					16.3				1.7	SE			N				RECH	1995-04-18	C					16.3				1.7	SE			N				PR0597
1120252	11	2	3	SE2		0252	10	21.4	85	21.4	ORIG	1994-03-16	C					12.5				0.8	N			N			SC 0.7	RECH	1995-04-18	C					12.5				0.8	N			N			SC 0.7	PR0597
1120253	11	2	3	SE2		0253	9.8	21	84.8	21	ORIG	1994-03-16	C					13.2								N				RECH	1995-04-18	C					13.2								N				PR0597
1120254	11	2	3	SE2		0254	14.4	21.5	89.4	21.5	ORIG	1994-03-16	C					10.6								N				RECH	1995-04-18	C					10.6								N				PR0597
1120255	11	2	3	SE2		0255	19	21.5	94	21.5	ORIG	1994-03-16	C					10.7				0.4	S			N				RECH	1995-04-18	C					10.7				0.8	S			N			200, 1/2, SICKLY	PR0597
1120256	11	2	3	SE2		0256	20.3	20	95.3	20	ORIG	1994-03-16	C	T	B	F		9.5	6.4		3.1					Y			TOP BROKEN @ 3.1	RECH	1995-04-18	C	T	Y	F		9.5	6.4		0.4					Y				PR0597
1120257	11	2	3	SE2		0257	11.2	20.5	86.2	20.5	ORIG	1994-03-16	C	T	N	F		14.8								N				RECH	1995-04-18	C	T	N	F		14.5								N				PR0597
1120258	11	2	3	SE2		0258	0.4	19.2	75.4	19.2	ORIG	1994-03-16	S					0	3.3							N				RECH	1995-04-18	S					0	3.3							N				PR0597
1120259	11	2	3	SE2		0259	0.2	18.5	75.2	18.5	ORIG	1994-03-16	R		B		G	11.9			5.1					N				RECH	1995-04-18	R		B		G	11.9			5.1					N				PR0597
1120260	11	2	3	SE2		0260	6.2	17.1	81.2	17.1	ORIG	1994-03-16	R		B		G	10.8			2.3					N				RECH	1995-04-18	R		B		G	10.8			2.3					N				PR0597
1120261	11	2	3	SE2		0261	7.3	16.3	82.3	16.3	ORIG	1994-03-16	R		B		G	14.1								N				RECH	1995-04-18	R		B		G	14.1								N				PR0597
1120262	11	2	3	SE2		0262	6.9	15.5	81.9	15.5	ORIG	1994-03-16	S					0	3.7							N				RECH	1995-04-18	S					0	3.8							N				PR0597
1120263	11	2	3	SE2		0263	11.2	17.5	86.2	17.5	ORIG	1994-03-16	R		B		G	7.9			2.4					N				RECH	1995-04-18	R		B		G	7.9			2.4					N				PR0597
1120264	11	2	3	SE2		0264	17.8	17.8	92.8	17.8	ORIG	1994-03-16	P	F	U	F		22.8	14.2							Y			UPROOTED & LYING SW-MOST NEEDLES STILL GREEN-CANNOT SEE CAT	RECH	1995-04-18	R		U		B	22.8	14.2		0					Y			CAT ? CAN'T SEE IF ONE IS PRESENT	PR0597
1120265	11	2	3	SE2		0265	20.4	17.6	95.4	17.6	ORIG	1994-03-16	R		B		G	6.4			1.8					N				RECH	1995-04-18	R		B		G	6.4			1.8					N				PR0597
1120266	11	2	3	SE2		0266	14.9	13	89.9	13	ORIG	1994-03-16	P					20.7				1	SW			N				RECH	1995-04-18	P					20.7				1	SW			N			180	PR0597
1120267	11	2	3	SE2		0267	22.8	12	97.8	12	ORIG	1994-03-16	P					17.2								N				RECH	1995-04-18	P					17.2								N				PR0597
1120268	11	2	3	SE2		0268	4.1	12.5	79.1	12.5	ORIG	1994-03-16	P					24.9				0.6	S			N			EC 0.6	RECH	1995-04-18	P					24.9				0.6	S			N			EC 0.6	PR0597
1120269	11	2	3	SE2		0269	24.3	11	99.3	11	ORIG	1994-03-16	P					16.6								N				RECH	1995-04-18	P					16.6								N				PR0597
1120270	11	2	3	SE2		0270	16.4	10.4	91.4	10.4	ORIG	1994-03-16	P					21.5				1.7	W			N				RECH	1995-04-18	P					21.5				1.7	W			N				PR0597
1120271	11	2	3	SE2		0271	18.9	10.2	93.9	10.2	ORIG	1994-03-16	S					0	1.9							N				RECH	1995-04-18	S					0	1.8							N				PR0597
1120272	11	2	3	SE2		0272	8.5	9.2	83.5	9.2	ORIG	1994-03-16	P					25.2				2.6	W			N				RECH	1995-04-18	P					25.2				2.6	W			N			180, 1/2	PR0597
1120273	11	2	3	SE2		0273	7.5	7.5	82.5	7.5	ORIG	1994-03-16	R		B		G	12.7								N				RECH	1995-04-18	R		B		G	12.7								N				PR0597
1120274	11	2	3	SE2		0274	5.1	7.2	80.1	7.2	ORIG	1994-03-16	P					27.6				1.6	NW			N			EC 0.4	RECH	1995-04-18	P					27.6				1.6	NW			N			EC 0.4;NWC 1/2,180	PR0597
1120275	11	2	3	SE2		0275	3.3	7.1	78.3	7.1	ORIG	1994-03-16	R		B		G	12.7								N				RECH	1995-04-18	R		B		G	12.7								N				PR0597
1120276	11	2	3	SE2		0276	2.6	6.4	77.6	6.4	ORIG	1994-03-16	S					0	2.8							N				RECH	1995-04-18	S					0	2.8							N				PR0597
1120277	11	2	3	SE2		0277	14.3	4.3	89.3	4.3	ORIG	1994-03-16	P					23.7								N				RECH	1995-04-18	P					23.7								N				PR0597
1120278	11	2	3	SE2		0278	19.9	7.1	94.9	7.1	ORIG	1994-03-16	S					0	1.5							N				RECH	1995-04-18	S					0	1.6							N				PR0597
1120279	11	2	3	SE2		0279	13.8	0.5	88.8	0.5	ORIG	1994-03-16	P					13.4								N				RECH	1995-04-18	P					13.4								N				PR0597
1120280	11	2	3	SE2		0280	12.6	0	87.6	0	ORIG	1994-03-16	P					18								N				RECH	1995-04-18	P					18								N				PR0597
1120281	11	2	3	SW2		0281	24.9	0	49.9	0	ORIG	1994-03-16	C					14.9								N				RECH	1995-04-18	C					14.9								N				PR0597
1120282	11	2	3	SW2		0282	20.5	0.5	45.5	0.5	ORIG	1994-03-16	P					16.5								N				RECH	1995-04-18	P					16.5								N				PR0597
1120283	11	2	3	SW2		0283	3.1	0.6	28.1	0.6	ORIG	1994-03-16	P					17				0.9	WNW			N				RECH	1995-04-18	P					17				0.9	WNW			N				PR0597
1120284	11	2	3	SW2		0284	0.7	2	25.7	2	ORIG	1994-03-16	P					23.8				1.3	NW			N				RECH	1995-04-18	P					23.8				1.3	NW			N			180	PR0597
1120285	11	2	3	SW2		0285	1.6	2.4	26.6	2.4	ORIG	1994-03-16	P					17.8				1.4	NW			N			NWC 0.4-1.4	RECH	1995-04-18	P					17.8				1.4	NW	4		N			NWC 0.4-1.4,180;99% DEAD	PR0597
1120286	11	2	3	SW2		0286	13.4	1.8	38.4	1.8	ORIG	1994-03-16	P					14.5								N				RECH	1995-04-18	P					14.5								N				PR0597
1120287	11	2	3	SW2		0287	19.4	1.7	44.4	1.7	ORIG	1994-03-16	P					25.3								N				RECH	1995-04-18	P					25.3								N				PR0597
1120288	11	2	3	SW2		0288	24.5	3.5	49.5	3.5	ORIG	1994-03-16	C					13.7								N				RECH	1995-04-18	C					13.7								N				PR0597
1120289	11	2	3	SW2		0289	13	3.1	38	3.1	ORIG	1994-03-16	P					18.6								N				RECH	1995-04-18	P					18.6								N				PR0597
1120290	11	2	3	SW2		0290	10.7	3.7	35.7	3.7	ORIG	1994-03-16	P					17.4								N				RECH	1995-04-18	P					17.4								N				PR0597
1120291	11	2	3	SW2		0291	2.5	8.1	27.5	8.1	ORIG	1994-03-16	P					20.6								N				RECH	1995-04-18	P					20.6								N				PR0597
1120292	11	2	3	SW2		0292	5.8	6.2	30.8	6.2	ORIG	1994-03-16	P					21								N				RECH	1995-04-18	P					21								N				PR0597
1120293	11	2	3	SW2		0293	7.2	6.3	32.2	6.3	ORIG	1994-03-16	A					0	2.2							N				RECH	1995-04-18	A					0	2.2							N				PR0597
1120294	11	2	3	SW2		0294	12	5.1	37	5.1	ORIG	1994-03-16	P					18.3								N				RECH	1995-04-18	P					18.3								N				PR0597
1120295	11	2	3	SW2		0295	17.1	5.1	42.1	5.1	ORIG	1994-03-16	P					21.6								N				RECH	1995-04-18	P					21.6								N				PR0597
1120296	11	2	3	SW2		0296	18.8	6.6	43.8	6.6	ORIG	1994-03-16	R		B		G	6.4			1.4					N				RECH	1995-04-18	R		B		G	6.4			1.4					N				PR0597
1120297	11	2	3	SW2		0297	22.6	7.3	47.6	7.3	ORIG	1994-03-16	P					24.3								N				RECH	1995-04-18	P					24.3								N				PR0597
1120298	11	2	3	SW2		0298	3	11.2	28	11.2	ORIG	1994-03-16	P					13.9				1.1	S			N			SC 0.2-1.1	RECH	1995-04-18	P					13.9				1.2	S	2		N			SC 0.2-1.2,180	PR0597
1120299	11	2	3	SW2		0299	4.4	10.7	29.4	10.7	ORIG	1994-03-16	P					17.7				1	S			N				RECH	1995-04-18	P					17.7				1	S			N				PR0597
1120300	11	2	3	SW2		0300	8.3	9.9	33.3	9.9	ORIG	1994-03-16	P					21.4								N				RECH	1995-04-18	P					21.4								N				PR0597
1120301	11	2	3	SW2		0301	13.6	11.9	38.6	11.9	ORIG	1994-03-16	P					22.4				0.8	SE			N				RECH	1995-04-18	P					22.4				0.8	SE			N				PR0597
1120302	11	2	3	SW2		0302	18.1	11.7	43.1	11.7	ORIG	1994-03-16	P					19								N				RECH	1995-04-18	P					19						1		N				PR0597
1120303	11	2	3	SW2		0303	20.4	12.2	45.4	12.2	ORIG	1994-03-16	P					21.1								N				RECH	1995-04-18	P					21.1						1		N				PR0597
1120304	11	2	3	SW2		0304	24.2	12.4	49.2	12.4	ORIG	1994-03-16	P					8.1								N				RECH	1995-04-18	P	T				7.9								N				PR0597
1120305	11	2	3	SW2		0305	24.8	12.8	49.8	12.8	ORIG	1994-03-16	P					15.7								N				RECH	1995-04-18	P					15.7								N				PR0597
1120306	11	2	3	SW2		0306	9.5	12.8	34.5	12.8	ORIG	1994-03-16	P					12.7				1.5	S			N				RECH	1995-04-18	P					12.7				1.5	S			N				PR0597
1120307	11	2	3	SW2		0307	1.5	13.7	26.5	13.7	ORIG	1994-03-16	P					11.4								N				RECH	1995-04-18	P					11.4						1		N				PR0597
1120308	11	2	3	SW2		0308	0.4	14.5	25.4	14.5	ORIG	1994-03-16	S					0	1.4			0.2	S			N			WC 0.2	RECH	1995-04-18	S					0	1.4			0.2	S			N			WC 0.2	PR0597
1120309	11	2	3	SW2		0309	2.1	15.2	27.1	15.2	ORIG	1994-03-16	P					21.6								N				RECH	1995-04-18	P					21.6								N				PR0597
1120310	11	2	3	SW2		0310	10.1	15.3	35.1	15.3	ORIG	1994-03-16	R		B		G	11.2			3.5					N				RECH	1995-04-18	R		B		G	11.2			3.5					N				PR0597
1120311	11	2	3	SW2		0311	23.4	14	48.4	14	ORIG	1994-03-16	P					21.8								N				RECH	1995-04-18	P					21.8								N				PR0597
1120312	11	2	3	SW2		0312	12.3	16.1	37.3	16.1	ORIG	1994-03-16	P					15.5								N				RECH	1995-04-18	P					15.5								N				PR0597
1120313	11	2	3	SW2		0313	14.1	16.3	39.1	16.3	ORIG	1994-03-16	P					19.9								N				RECH	1995-04-18	P					19.9								N				PR0597
1120314	11	2	3	SW2		0314	20.1	16.6	45.1	16.6	ORIG	1994-03-16	R		B		G	9.2								N				RECH	1995-04-18	R		B		G	9.2								N				PR0597
1120315	11	2	3	SW2		0315	19.4	16.8	44.4	16.8	ORIG	1994-03-16	S					0	1.5							N				RECH	1995-04-18	S					0	1.5							N				PR0597
1120316	11	2	3	SW2		0316	6.2	18.3	31.2	18.3	ORIG	1994-03-16	P					35.2				0.3	SW			N			NEC 0.3	RECH	1995-04-18	P					35.2				0.3	SW	1		N			NEC 0.3	PR0597
1120317	11	2	3	SW2		0317	2	20.3	27	20.3	ORIG	1994-03-16	P					17.7								N				RECH	1995-04-18	P					17.7								N				PR0597
1120318	11	2	3	SW2		0318	7.1	19.6	32.1	19.6	ORIG	1994-03-16	A					0	1.4							N				RECH	1995-04-18	A					0	1.4							N				PR0597
1120319	11	2	3	SW2		0319	9.8	21.2	34.8	21.2	ORIG	1994-03-16	P					20								N				RECH	1995-04-18	P					20						1		N				PR0597
1120320	11	2	3	SW2		0320	18.6	20.4	43.6	20.4	ORIG	1994-03-16	R		B		G	5.1			1.6					N				RECH	1995-04-18	R		B		G	5.1			1.6					N				PR0597
1120321	11	2	3	SW2		0321	19.5	20.6	44.5	20.6	ORIG	1994-03-16	P					17.4								N				RECH	1995-04-18	P					17.4						1		N				PR0597
1120322	11	2	3	SW2		0322	22.4	20.9	47.4	20.9	ORIG	1994-03-16	P					15.3								N				RECH	1995-04-18	P					15.3						1		N				PR0597
1120323	11	2	3	SW2		0323	16.1	21.5	41.1	21.5	ORIG	1994-03-16	P					17.3								N				RECH	1995-04-18	P					17.3								N				PR0597
1120324	11	2	3	SW2		0324	6.2	24.5	31.2	24.5	ORIG	1994-03-16	R		B		G	7.2			2.2					N				RECH	1995-04-18	R		B		G	7.2			2.2					N				PR0597
1120325	11	2	3	SW2		0325	10.5	24.5	35.5	24.5	ORIG	1994-03-16	P					17.9								N				RECH	1995-04-18	P					17.9						1		N				PR0597
1120326	11	2	3	SW2		0326	22.6	23.6	47.6	23.6	ORIG	1994-03-16	P					14.9				1.2	S			N			SC 0.2-1.2	RECH	1995-04-18	P					14.9				1.2	S			N			SC 0.2-1.2	PR0597
1120327	11	2	3	SW2		0327	1.1	28.8	26.1	28.8	ORIG	1994-03-16	P					22.3								N				RECH	1995-04-18	P					22.3						2		N				PR0597
1120328	11	2	3	SW2		0328	5.1	27.8	30.1	27.8	ORIG	1994-03-16	P					21.5								N				RECH	1995-04-18	P					21.5						2		N				PR0597
1120329	11	2	3	SW2		0329	6.6	27.2	31.6	27.2	ORIG	1994-03-16	S					0	1.8							N				RECH	1995-04-18	S					0	1.8							N				PR0597
1120330	11	2	3	SW2		0330	14.8	26.3	39.8	26.3	ORIG	1994-03-16	S					0	2.6							N				RECH	1995-04-18	S					0	2.6							N				PR0597
1120331	11	2	3	SW2		0331	15.5	26.8	40.5	26.8	ORIG	1994-03-16	P					27.4				1	W			N				RECH	1995-04-18	P					27.4				1	W			N			180	PR0597
1120332	11	2	3	SW2		0332	14.9	27.6	39.9	27.6	ORIG	1994-03-16	S					0	1.5							N				RECH	1995-04-18	S					0	1.5							N				PR0597
1120333	11	2	3	SW2		0333	4.4	29.2	29.4	29.2	ORIG	1994-03-16	R		B		G	5.9			1.8					N				RECH	1995-04-18	R		B		G	5.9			1.8					N				PR0597
1120334	11	2	3	SW2		0334	3.1	31.1	28.1	31.1	ORIG	1994-03-16	P					14.9				1.2	W			N				RECH	1995-04-18	P					14.9				1.2	W			N				PR0597
1120335	11	2	3	SW2		0335	9.6	31	34.6	31	ORIG	1994-03-16	P					13								N				RECH	1995-04-18	P					13				0.2	NE	2		N				PR0597
1120336	11	2	3	SW2		0336	8	31.4	33	31.4	ORIG	1994-03-16	P					11.7								N				RECH	1995-04-18	P					11.7						2		N				PR0597
1120337	11	2	3	SW2		0337	10.5	31.6	35.5	31.6	ORIG	1994-03-16	P					14.5								N				RECH	1995-04-18	P					14.5						2		N				PR0597
1120338	11	2	3	SW2		0338	17.4	33	42.4	33	ORIG	1994-03-16	P					28								N				RECH	1995-04-18	P					28								N				PR0597
1120339	11	2	3	SW2		0339	1.2	33.8	26.2	33.8	ORIG	1994-03-16	P					28.5				0.2	S			N				RECH	1995-04-18	P					28.5				0.2	S	2		N			180	PR0597
1120340	11	2	3	SW2		0340	2.8	34.3	27.8	34.3	ORIG	1994-03-16	P					24				1.1	SW			N				RECH	1995-04-18	P					24				1.1	SW			N				PR0597
1120341	11	2	3	SW2		0341	8.8	34.1	33.8	34.1	ORIG	1994-03-16	P					18.9								N				RECH	1995-04-18	P					18.9								N				PR0597
1120342	11	2	3	SW2		0342	10.8	35.8	35.8	35.8	ORIG	1994-03-16	P					25.7								N				RECH	1995-04-18	P					25.7								N				PR0597
1120343	11	2	3	SW2		0343	15.4	36	40.4	36	ORIG	1994-03-16	P					24.2				0.2	SE			N				RECH	1995-04-18	P					24.2				0.2	SE	2		N				PR0597
1120344	11	2	3	SW2		0344	24.1	37.9	49.1	37.9	ORIG	1994-03-16	P					17.5								N				RECH	1995-04-18	P					17.5						1		N				PR0597
1120345	11	2	3	SW2		0345	4.4	37.6	29.4	37.6	ORIG	1994-03-16	P					22.6				0.9	SW			N				RECH	1995-04-18	P					22.6				0.9	SW	1		N				PR0597
1120346	11	2	3	SW2		0346	7	38.2	32	38.2	ORIG	1994-03-16	P					15.6								N				RECH	1995-04-18	P					15.6								N				PR0597
1120347	11	2	3	SW2		0347	9.6	39.9	34.6	39.9	ORIG	1994-03-16	P					25.5								N				RECH	1995-04-18	P					25.5								N				PR0597
1120348	11	2	3	SW2		0348	17.7	39.7	42.7	39.7	ORIG	1994-03-16	P					19								N				RECH	1995-04-18	P					19						2		N				PR0597
1120349	11	2	3	SW2		0349	0.1	41.3	25.1	41.3	ORIG	1994-03-16	P					16.9								N				RECH	1995-04-18	P					16.9								N				PR0597
1120350	11	2	3	SW2		0350	5.2	41.5	30.2	41.5	ORIG	1994-03-16	R		B		G	5.7			1.8					N				RECH	1995-04-18	R		B		G	5.7			1.8					N				PR0597
1120351	11	2	3	SW2		0351	1.6	41.9	26.6	41.9	ORIG	1994-03-16	P					15.3								N				RECH	1995-04-18	P					15.3						1		N				PR0597
1120352	11	2	3	SW2		0352	11.8	42.3	36.8	42.3	ORIG	1994-03-16	P					22.3								N				RECH	1995-04-18	P					22.3								N				PR0597
1120353	11	2	3	SW2		0353	21.5	42	46.5	42	ORIG	1994-03-16	C					17.1								N				RECH	1995-04-18	C	T		F		16.8								N				PR0597
1120354	11	2	3	SW2		0354	10.7	43.8	35.7	43.8	ORIG	1994-03-16	R		B		G	5.5			2					N				RECH	1995-04-18	R		B		G	5.5			2					N				PR0597
1120355	11	2	3	SW2		0355	8.8	44.1	33.8	44.1	ORIG	1994-03-16	R		B		G	17.4			4.7					N				RECH	1995-04-18	R		B		G	17.4			4.7					N				PR0597
1120356	11	2	3	SW2		0356	0.2	44.9	25.2	44.9	ORIG	1994-03-16	P					20.7								N				RECH	1995-04-18	P	T				20.7							Q	N				PR0597
1120357	11	2	3	SW2		0357	16.4	45.2	41.4	45.2	ORIG	1994-03-16	C					15.6								N				RECH	1995-04-18	C					15.6								N				PR0597
1120358	11	2	3	SW2		0358	7.7	45.9	32.7	45.9	ORIG	1994-03-16	C					21.8								N				RECH	1995-04-18	C					21.8								N				PR0597
1120359	11	2	3	SW2		0359	0.4	47.2	25.4	47.2	ORIG	1994-03-16	C					20.8								N				RECH	1995-04-18	C					20.8								N				PR0597
1120360	11	2	3	SW2		0360	5.9	47.7	30.9	47.7	ORIG	1994-03-16	C					14.5								N				RECH	1995-04-18	C					14.5								N				PR0597
1120361	11	2	3	SW2		0361	4.7	49.2	29.7	49.2	ORIG	1994-03-16	C					13.4								N				RECH	1995-04-18	C					13.4				0.2	NE			N				PR0597
1120362	11	2	3	SW2		0362	15.2	49.1	40.2	49.1	ORIG	1994-03-16	C					21.6								N				RECH	1995-04-18	C					21.6								N				PR0597
1120363	11	2	3	SW2		0363	4.3	49.8	29.3	49.8	ORIG	1994-03-16	R		B		G	5.5			4.2					N				RECH	1995-04-18	R		B		G	5.5			4.2					N				PR0597
1120364	11	2	3	SW1		0364	2.2	0.2	22.8	0.2	ORIG	1994-03-16	S					0	2.5							N				RECH	1995-04-18	S					0	2.5							N				PR0597
1120365	11	2	3	SW1		0365	23.5	0.1	1.5	0.1	ORIG	1994-03-16	P					15								N				RECH	1995-04-18	P					15								N				PR0597
1120366	11	2	3	SW1		0366	23.9	1.5	1.1	1.5	ORIG	1994-03-16	P		U			28.8								Y			UPROOTED & LEANING W--STILL STANDING	RECH	1995-04-18	P		U			28.8								Y			UPROOTED & LEANING W--STILL STANDING	PR0597
1120367	11	2	3	SW1		0367	15.1	0.5	9.9	0.5	ORIG	1994-03-16	P					20.7								N				RECH	1995-04-18	P					20.7								N				PR0597
1120368	11	2	3	SW1		0368	15.6	0.7	9.4	0.7	ORIG	1994-03-16	R		B		G	12			1.7					N				RECH	1995-04-18	R		B		G	12			1.7					N				PR0597
1120369	11	2	3	SW1		0369	10.1	1.7	14.9	1.7	ORIG	1994-03-16	P					23.6								N				RECH	1995-04-18	P					23.6								N				PR0597
1120370	11	2	3	SW1		0370	6.3	2.9	18.7	2.9	ORIG	1994-03-16	P					17.7				1.3	N			N				RECH	1995-04-18	P					17.7				1.3	N			N				PR0597
1120371	11	2	3	SW1		0371	9.1	3	15.9	3	ORIG	1994-03-16	S					0	1.9							N				RECH	1995-04-18	S					0	1.9							N				PR0597
1120372	11	2	3	SW1		0372	21.7	3.1	3.3	3.1	ORIG	1994-03-16	P					20.5								N				RECH	1995-04-18	P					20.5								N				PR0597
1120373	11	2	3	SW1		0373	8.4	4.4	16.6	4.4	ORIG	1994-03-16	P					23.5				1.3	N			N				RECH	1995-04-18	P					23.5				1.3	N			N				PR0597
1120374	11	2	3	SW1		0374	10.7	6.5	14.3	6.5	ORIG	1994-03-16	P					19.7								N				RECH	1995-04-18	P					19.7								N				PR0597
1120375	11	2	3	SW1		0375	21.2	6.4	3.8	6.4	ORIG	1994-03-16	P					18.5								N				RECH	1995-04-18	P					18.5								N				PR0597
1120376	11	2	3	SW1		0376	22.9	8.3	2.1	8.3	ORIG	1994-03-16	P					11.8								N				RECH	1995-04-18	P					11.8								N				PR0597
1120377	11	2	3	SW1		0377	24.4	8.4	0.6	8.4	ORIG	1994-03-16	P					18.9								N				RECH	1995-04-18	P					18.9								N				PR0597
1120378	11	2	3	SW1		0378	24.9	8.5	0.1	8.5	ORIG	1994-03-16	S					0	2							N				RECH	1995-04-18	S					0	2							N				PR0597
1120379	11	2	3	SW1		0379	10.5	9.1	14.5	9.1	ORIG	1994-03-16	P					23.1				1.3	SW			N			SWC FROM W UP TO S	RECH	1995-04-18	P					23.1				1.3	SW			N			SWC FROM W UP TO S	PR0597
1120380	11	2	3	SW1		0380	16.1	9.9	8.9	9.9	ORIG	1994-03-16	R		B		G	12.6			3.7					N				RECH	1995-04-18	R		B		G	12.6			3.7					N				PR0597
1120381	11	2	3	SW1		0381	0.7	10.9	24.3	10.9	ORIG	1994-03-16	P					17.3				0.4	N			N				RECH	1995-04-18	P					17.3				0.4	N			N			180	PR0597
1120382	11	2	3	SW1		0382	3.1	11.7	21.9	11.7	ORIG	1994-03-16	R		B		B	11.4				0.9	NE			N				RECH	1995-04-18	R		B		B	11.3				0.9	NE			N				PR0597
1120383	11	2	3	SW1		0383	7.9	11.7	17.1	11.7	ORIG	1994-03-16	P					23.1				0.4	SE			N			SEC 0.2-0.4	RECH	1995-04-18	P					23.1				0.4	SE			N			SEC 0.2-0.4	PR0597
1120384	11	2	3	SW1		0384	11.6	11.1	13.4	11.1	ORIG	1994-03-16	R		B		G	7.5			2.2					N				RECH	1995-04-18	R		B		G	7.5			2.2					N				PR0597
1120385	11	2	3	SW1		0385	17.4	10.8	7.6	10.8	ORIG	1994-03-16	P					20.6								N				RECH	1995-04-18	P					20.6						3		N				PR0597
1120386	11	2	3	SW1		0386	22.2	10.4	2.8	10.4	ORIG	1994-03-16	P					21				0.6	SE			N			SEC 0.4-0.6	RECH	1995-04-18	P					21				0.6	SE			N			SEC 0.4-0.6	PR0597
1120387	11	2	3	SW1		0387	22.2	11.7	2.8	11.7	ORIG	1994-03-16	P					19.1								N				RECH	1995-04-18	P					19.1						2		N				PR0597
1120388	11	2	3	SW1		0388	3.9	13.5	21.1	13.5	ORIG	1994-03-16	S					0	1.6							N				RECH	1995-04-18	S					0	1.6							N				PR0597
1120389	11	2	3	SW1		0389	4.3	13.5	20.7	13.5	ORIG	1994-03-16	P					20				1	E			N				RECH	1995-04-18	P					20				1	E	1		N			180	PR0597
1120390	11	2	3	SW1		0390	5.7	13.9	19.3	13.9	ORIG	1994-03-16	R		B		G	6.2			2.8					N				RECH	1995-04-18	R		B		G	6.2			2.8					N				PR0597
1120391	11	2	3	SW1		0391	10	14.4	15	14.4	ORIG	1994-03-16	P					25.3								N				RECH	1995-04-18	P					25.3						1		N				PR0597
1120392	11	2	3	SW1		0392	0.1	16.4	24.9	16.4	ORIG	1994-03-16	P					18.4				1.6	S			N				RECH	1995-04-18	P					18.4				1.6	S	1		N				PR0597
1120393	11	2	3	SW1		0393	1.4	17.3	23.6	17.3	ORIG	1994-03-16	P					14.3				1.5	SW			N			SWC 0.3-1.5	RECH	1995-04-18	P	T				14.2				1.5	SW			N			SWC 0.3-1.5	PR0597
1120394	11	2	3	SW1		0394	5.3	16.1	19.7	16.1	ORIG	1994-03-16	P					12.3								N				RECH	1995-04-18	R		B		B	12.3								N				PR0597
1120395	11	2	3	SW1		0395	4.4	18	20.6	18	ORIG	1994-03-16	R		B		G	13			5.1					N				RECH	1995-04-18	R		B		G	13			5.1					N				PR0597
1120396	11	2	3	SW1		0396	6.6	18.7	18.4	18.7	ORIG	1994-03-16	R		B		G	5.6			1.8					N				RECH	1995-04-18	R		B		G	5.6			1.8					N				PR0597
1120397	11	2	3	SW1		0397	0.7	20.6	24.3	20.6	ORIG	1994-03-16	P					15.7								N				RECH	1995-04-18	P					15.7						2		N				PR0597
1120398	11	2	3	SW1		0398	2.3	22.3	22.7	22.3	ORIG	1994-03-16	R		B		G	5.5			3.5					N				RECH	1995-04-18	R		B		G	5.5			3.5					N				PR0597
1120399	11	2	3	SW1		0399	1.4	23.3	23.6	23.3	ORIG	1994-03-16	R		B		G	6.4			3.1					N				RECH	1995-04-18	R		B		G	6.4			3.1					N				PR0597
1120400	11	2	3	SW1		0400	2.8	25.4	22.2	25.4	ORIG	1994-03-16	P					14				0.1	S			N				RECH	1995-04-18	P	T				13.9				0.1	S			N				PR0597
1120401	11	2	3	SW1		0401	19.3	14.6	5.7	14.6	ORIG	1994-03-16	P					18.3								N				RECH	1995-04-18	P					18.3								N				PR0597
1120402	11	2	3	SW1		0402	24.2	14.7	0.8	14.7	ORIG	1994-03-16	P					21.5								N				RECH	1995-04-18	P					21.5						1		N				PR0597
1120403	11	2	3	SW1		0403	16.5	15.6	8.5	15.6	ORIG	1994-03-16	P					15.6								N				RECH	1995-04-18	P					15.6						1		N				PR0597
1120404	11	2	3	SW1		0404	16	16	9	16	ORIG	1994-03-16	P					17.2								N				RECH	1995-04-18	P					17.2						1		N				PR0597
1120405	11	2	3	SW1		0405	20	18.5	5	18.5	ORIG	1994-03-16	P					21.8								N				RECH	1995-04-18	P					21.8						1		N				PR0597
1120406	11	2	3	SW1		0406	12.2	20.2	12.8	20.2	ORIG	1994-03-16	P					19.2								N				RECH	1995-04-18	P					19.2						2		N				PR0597
1120407	11	2	3	SW1		0407	14.3	20.4	10.7	20.4	ORIG	1994-03-16	P					22.6								N				RECH	1995-04-18	P					22.6						1		N				PR0597
1120408	11	2	3	SW1		0408	5	22	20	22	ORIG	1994-03-16	P					26.3				0.7	N			N				RECH	1995-04-18	P					26.3				0.7	N			N				PR0597
1120409	11	2	3	SW1		0409	5.5	23.2	19.5	23.2	ORIG	1994-03-16	S					0	1.5							N				RECH	1995-04-18	S					0	1.6							N				PR0597
1120410	11	2	3	SW1		0410	4.6	23.6	20.4	23.6	ORIG	1994-03-16	P					17.6				0.9	SW			N				RECH	1995-04-18	P					17.6				0.9	SW			N				PR0597
1120411	11	2	3	SW1		0411	6.3	24.6	18.7	24.6	ORIG	1994-03-16	P					26.4								N				RECH	1995-04-18	P					26.4						1		N				PR0597
1120412	11	2	3	SW1		0412	19	22.1	6	22.1	ORIG	1994-03-16	S					0	4.2			0.5	NS			N				RECH	1995-04-18	S					0	4.2			0.5	NS			N				PR0597
1120413	11	2	3	SW1		0413	19.3	22.9	5.7	22.9	ORIG	1994-03-16	S					0								N				RECH	1995-04-18	S					0	5.3							N				PR0597
1120414	11	2	3	SW1		0414	20.8	23.1	4.2	23.1	ORIG	1994-03-16	R		B		G	21								N				RECH	1995-04-18	R		B		G	21								N				PR0597
1120415	11	2	3	SW1		0415	13.1	23	11.9	23	ORIG	1994-03-16	C					7								N				RECH	1995-04-18	C	T		T		6.9								N				PR0597
1120416	11	2	3	SW1		0416	14.8	26.1	10.2	26.1	ORIG	1994-03-16	C	T	B	F		5	2.8		1.9					N			NO NEEDLES - BENT OVER @ 1.9 TO NE	RECH	1995-04-18	C	T	B	F		5.3	2.8		1.9					N			BENT OVER @ 1.9 TO NE	PR0597
1120417	11	2	3	SW1		0417	14.5	27.6	10.5	27.6	ORIG	1994-03-16	S					0	1.8							N				RECH	1995-04-18	S					0	1.8							N				PR0597
1120418	11	2	3	SW1		0418	14.8	28.6	10.2	28.6	ORIG	1994-03-16	P					21.8				0.6	SE			N				RECH	1995-04-18	P					21.8				0.6	SE	1		N				PR0597
1120419	11	2	3	SW1		0419	2.4	28.6	22.6	28.6	ORIG	1994-03-16	P					17								N				RECH	1995-04-18	P					17						2		N				PR0597
1120420	11	2	3	SW1		0420	4.7	29.6	20.3	29.6	ORIG	1994-03-16	P					13.4								N				RECH	1995-04-18	P					13.5				0.9	NW	2		N				PR0597
1120421	11	2	3	SW1		0421	14.4	29.8	10.6	29.8	ORIG	1994-03-16	P					20.9								N				RECH	1995-04-18	P					20.9						1		N				PR0597
1120422	11	2	3	SW1		0422	18.5	27.9	6.5	27.9	ORIG	1994-03-16	A					0	1.3							N				RECH	1995-04-18	A					0	1.3							N				PR0597
1120423	11	2	3	SW1		0423	9.5	30.8	15.5	30.8	ORIG	1994-03-16	P					25.8								N				RECH	1995-04-18	P					25.8						1		N				PR0597
1120424	11	2	3	SW1		0424	23.8	31.4	1.2	31.4	ORIG	1994-03-16	P					23.5				1.4	S			N			SC 0.7-1.4 NWC 0.3-1.2	RECH	1995-04-18	P					23.5				1.4	S	1		N			SC 0.7-1.4 NWC 0.3-1.2	PR0597
1120425	11	2	3	SW1		0425	7.6	32.1	17.4	32.1	ORIG	1994-03-16	R		B		B	10.5								N				RECH	1995-04-18	R		Y		B	10.5			0.8					N				PR0597
1120426	11	2	3	SW1		0426	0.7	33.2	24.3	33.2	ORIG	1994-03-16	A					0	1.8							N				RECH	1995-04-18	A					0	1.5							N				PR0597
1120427	11	2	3	SW1		0427	3.3	35.9	21.7	35.9	ORIG	1994-03-16	P		U			29.8				0.4	E			Y			UPROOTED & SLIGHTLY LEANING SW	RECH	1995-04-18	P		U			29.8				0.4	E	1		Y			UPROOTED & SLIGHTLY LEANING SW;1/2,180	PR0597
1120428	11	2	3	SW1		0428	4.4	36.8	20.6	36.8	ORIG	1994-03-16	S					0	2.5			0.3	NS			N				RECH	1995-04-18	S					0	2.5			0.3	NS			N				PR0597
1120429	11	2	3	SW1		0429	0.1	35.9	24.9	35.9	ORIG	1994-03-16	A					0	1.8							N				RECH	1995-04-18	A					0	1.8							N				PR0597
1120430	11	2	3	SW1		0430	15.2	34.3	9.8	34.3	ORIG	1994-03-16	P					21.6								N				RECH	1995-04-18	P					21.6						2		N				PR0597
1120431	11	2	3	SW1		0431	15.4	34.8	9.6	34.8	ORIG	1994-03-16	R		B		B	10.9								N				RECH	1995-04-18	R		B		B	10.7								N				PR0597
1120432	11	2	3	SW1		0432	22.9	34.1	2.1	34.1	ORIG	1994-03-16	P					23.5								N				RECH	1995-04-18	P					23.5				0.9	N	1		N			NC 0.6-0.9	PR0597
1120433	11	2	3	SW1		0433	17.5	35.4	7.5	35.4	ORIG	1994-03-16	P					17.4								N				RECH	1995-04-18	P					17.4						2		N				PR0597
1120434	11	2	3	SW1		0434	9.4	36.3	15.6	36.3	ORIG	1994-03-16	P					18.6								N				RECH	1995-04-18	P					18.6						2		N				PR0597
1120435	11	2	3	SW1		0435	3.9	38.3	21.1	38.3	ORIG	1994-03-16	P					24.9								N				RECH	1995-04-18	P					24.9						1		N				PR0597
1120436	11	2	3	SW1		0436	10.9	38.1	14.1	38.1	ORIG	1994-03-16	S					0	1.6							N				RECH	1995-04-18	S					0	1.6							N				PR0597
1120437	11	2	3	SW1		0437	11.9	37.4	13.1	37.4	ORIG	1994-03-16	P					16.1								N				RECH	1995-04-18	P					16.1						3		N				PR0597
1120438	11	2	3	SW1		0438	14.9	37.1	10.1	37.1	ORIG	1994-03-16	C					20.3				0.4	W			N				RECH	1995-04-18	C					20.3				0.4	W			N				PR0597
1120439	11	2	3	SW1		0439	4	40.5	21	40.5	ORIG	1994-03-16	P					12.5								N				RECH	1995-04-18	P					12.5						2		N				PR0597
1120440	11	2	3	SW1		0440	11.1	40.9	13.9	40.9	ORIG	1994-03-16	P					16.2								N				RECH	1995-04-18	P					16.2						1		N				PR0597
1120441	11	2	3	SW1		0441	21.2	41.6	3.8	41.6	ORIG	1994-03-16	S					0	2.4							N				RECH	1995-04-18	S					0	2.6							N				PR0597
1120442	11	2	3	SW1		0442	16.2	42.1	8.8	42.1	ORIG	1994-03-16	P					28.2								N				RECH	1995-04-18	P					28.2								N				PR0597
1120443	11	2	3	SW1		0443	6.5	42.6	18.5	42.6	ORIG	1994-03-16	P					20.4								N				RECH	1995-04-18	P					20.4								N				PR0597
1120444	11	2	3	SW1		0444	3.7	43.6	21.3	43.6	ORIG	1994-03-16	P					17.1								N				RECH	1995-04-18	P					17.1						1		N				PR0597
1120445	11	2	3	SW1		0445	3	45.2	22	45.2	ORIG	1994-03-16	S					0	1.7							N				RECH	1995-04-18	S					0	1.7							N				PR0597
1120446	11	2	3	SW1		0446	7.5	45	17.5	45	ORIG	1994-03-16	P					23.6								N				RECH	1995-04-18	P					23.6								N				PR0597
1120447	11	2	3	SW1		0447	10.9	44.7	14.1	44.7	ORIG	1994-03-16	C	T	N	F		14.5	3.3							N			MAIN STEM ONLY	RECH	1995-04-18	C	T	N	F		14.3	3.3							N				PR0597
1120448	11	2	3	SW1		0448	11.5	47.1	13.5	47.1	ORIG	1994-03-16	R		B		G	8.4			4.5					N				RECH	1995-04-18	R		B		G	8.4			4.5					N				PR0597
1120449	11	2	3	SW1		0449	24.6	45.9	0.4	45.9	ORIG	1994-03-16	P					22.4								N				RECH	1995-04-18	P					22.4						2		N				PR0597
1120450	11	2	3	SW1		0450	1.3	48.6	23.7	48.6	ORIG	1994-03-16	P					21.9								N				RECH	1995-04-18	P					21.9						1		N				PR0597
1120451	11	2	3	SW1		0451	14.9	49.7	10.1	49.7	ORIG	1994-03-16	R		B		G	9			4.3					N				RECH	1995-04-18	R		B		G	9			4.3					N				PR0597
1120452	11	2	3	NW2		0452	3.3	49.2	28.3	99.2	ORIG	1994-03-16	P					18.2								N				RECH	1995-04-18	P					18.2								N				PR0597
1120453	11	2	3	NW2		0453	11	48.2	36	98.2	ORIG	1994-03-16	S					0	1.6							N				RECH	1995-04-18	S					0	1.6							N				PR0597
1120454	11	2	3	NW2		0454	14.2	46.6	39.2	96.6	ORIG	1994-03-16	P	T	U	F		19.5	16.1			0.1	S			Y			UPROOTED & LYING WNW	RECH	1995-04-18	R		U		B	19.5	16.1		0	0.1	S			Y				PR0597
1120455	11	2	3	NW2		0455	7.4	44.9	32.4	94.9	ORIG	1994-03-16	P	T	B	F		17.5	15.7		4.7	0.5	S			Y			BROKEN @ 4.7 LYING SW	RECH	1995-04-18	R		B		B	17.2	15.7		4.7	0.5	S			Y				PR0597
1120456	11	2	3	NW2		0456	5.5	44.1	30.5	94.1	ORIG	1994-03-16	P					16								N				RECH	1995-04-18	P	T				15.9								N				PR0597
1120457	11	2	3	NW2		0457	13.9	44.3	38.9	94.3	ORIG	1994-03-16	P					25.6				1.1	W			N			WC 0.3-1.1	RECH	1995-04-18	P					25.6				1.1	W			N			WC 0.3-1.1	PR0597
1120458	11	2	3	NW2		0458	17.9	44.6	42.9	94.6	ORIG	1994-03-16	P					17.7				0.7	S			N			SC 0.4-0.7	RECH	1995-04-18	P					17.7				0.7	S			N			SC 0.4-0.7	PR0597
1120459	11	2	3	NW2	Y	0459	23.5	43.7	48.5	93.7	ORIG	1994-03-16	P					16.6								N				RECH	1995-04-18	P					16.6				0.1	N			N				PR0597
1120460	11	2	3	NW2		0460	10.6	43.1	35.6	93.1	ORIG	1994-03-16	P					26.5				1.6	WSW			N				RECH	1995-04-18	P					26.5				1.6	WSW			N				PR0597
1120461	11	2	3	NW2		0461	0.5	38.9	25.5	88.9	ORIG	1994-03-16	P					23								N				RECH	1995-04-18	P					23								N				PR0597
1120462	11	2	3	NW2		0462	7.8	39.6	32.8	89.6	ORIG	1994-03-16	P					18.6				0.3	NE			N				RECH	1995-04-18	P					18.6				0.3	NE			N				PR0597
1120463	11	2	3	NW2		0463	16.7	40	41.7	90	ORIG	1994-03-16	R		B		G	7.2			2					N				RECH	1995-04-18	R		B		G	7.2			2					N				PR0597
1120464	11	2	3	NW2		0464	23.7	38.2	48.7	88.2	ORIG	1994-03-16	P	T	U	F		19	14.7							Y			UPROOTED & LYING SW	RECH	1995-04-18	R		U		B	19	14.7		0					Y			UPROOTED & LYING SW	PR0597
1120465	11	2	3	NW2		0465	18.4	37.4	43.4	87.4	ORIG	1994-03-16	P					22.5								N				RECH	1995-04-18	P					22.5								N				PR0597
1120466	11	2	3	NW2		0466	3.1	35.9	28.1	85.9	ORIG	1994-03-16	P					19.5				0.4	SE			N				RECH	1995-04-18	P					19.5				0.4	SE			N				PR0597
1120467	11	2	3	NW2		0467	18.7	32.7	43.7	82.7	ORIG	1994-03-16	P					17.5								N				RECH	1995-04-18	P					17.5				0.6	W			N				PR0597
1120468	11	2	3	NW2		0468	6.5	31.6	31.5	81.6	ORIG	1994-03-16	R		B		G	12.9								N				RECH	1995-04-18	R		B		G	12.9								N				PR0597
1120469	11	2	3	NW2		0469	6.8	31.3	31.8	81.3	ORIG	1994-03-16	R		B		G	20.4								N				RECH	1995-04-18	R		B		G	20.4								N				PR0597
1120470	11	2	3	NW2		0470	17.5	29.3	42.5	79.3	ORIG	1994-03-16	P					21.2				1.5	SW			N				RECH	1995-04-18	P					21.4				1.5	SW			N			180, 1/2	PR0597
1120471	11	2	3	NW2		0471	7.9	28.7	32.9	78.7	ORIG	1994-03-16	R		B		G	10			1.6					N				RECH	1995-04-18	R		B		G	10			1.6					N				PR0597
1120472	11	2	3	NW2		0472	17.4	28.4	42.4	78.4	ORIG	1994-03-16	S					0	1.8							N				RECH	1995-04-18	S					0	1.8							N				PR0597
1120473	11	2	3	NW2		0473	8	27.3	33	77.3	ORIG	1994-03-16	R		B		G	9.8			2					N				RECH	1995-04-18	R		B		G	9.8			2					N				PR0597
1120474	11	2	3	NW2		0474	8.6	27.5	33.6	77.5	ORIG	1994-03-16	R		B		G	10.9			3.3					N				RECH	1995-04-18	R		B		G	10.9			3.3					N				PR0597
1120475	11	2	3	NW2		0475	11.7	27.2	36.7	77.2	ORIG	1994-03-16	P					22.3								N				RECH	1995-04-18	P					22.3								N				PR0597
1120476	11	2	3	NW2		0476	17.5	27.7	42.5	77.7	ORIG	1994-03-16	P					18.2				1.1	W			N				RECH	1995-04-18	P					18.2				1.1	W			N			180, 1/2	PR0597
1120477	11	2	3	NW2	Y	0477	23.8	26.7	48.8	76.7	ORIG	1994-03-16	P					17.8								N				RECH	1995-04-18	P					17.8								N				PR0597
1120478	11	2	3	NW2		0478	8.8	24.3	33.8	74.3	ORIG	1994-03-16	R		B		G	6.4			1.8					N				RECH	1995-04-18	R		B		G	6.4			1.8					N				PR0597
1120479	11	2	3	NW2		0479	11	24.2	36	74.2	ORIG	1994-03-16	R		B		G	6.7			1.7					N				RECH	1995-04-18	R		B		G	6.7			1.7					N				PR0597
1120480	11	2	3	NW2		0480	18.4	24.4	43.4	74.4	ORIG	1994-03-16	P					19.1								N				RECH	1995-04-18	P					19.1								N				PR0597
1120481	11	2	3	NW2		0481	14.5	23.4	39.5	73.4	ORIG	1994-03-16	P					25								N				RECH	1995-04-18	P					25								N				PR0597
1120482	11	2	3	NW2		0482	1.8	23.6	26.8	73.6	ORIG	1994-03-16	R		B		G	6.1			3.2					N				RECH	1995-04-18	R		B		G	6.1			3.2					N				PR0597
1120483	11	2	3	NW2		0483	16.9	22.7	41.9	72.7	ORIG	1994-03-16	S					0	2.4							N				RECH	1995-04-18	S					0	2.6							N				PR0597
1120484	11	2	3	NW2		0484	17.3	22	42.3	72	ORIG	1994-03-16	S					0	2.5							N				RECH	1995-04-18	S					0	2.6							N				PR0597
1120485	11	2	3	NW2		0485	19	20.8	44	70.8	ORIG	1994-03-16	B					5.9	4.5							N			5 SMALL STEMS < 5.0	RECH	1995-04-18	B					5.9	2.1							N			DEAD OVER 1.6 HT	PR0597
1120486	11	2	3	NW2		0486	10.5	20.8	35.5	70.8	ORIG	1994-03-16	P					21.9				0.5	NW			N				RECH	1995-04-18	P					21.9				0.5	NW			N				PR0597
1120487	11	2	3	NW2		0487	21.3	18.5	46.3	68.5	ORIG	1994-03-16	A					0	1.4							N				RECH	1995-04-18	A					0	1.5							N				PR0597
1120488	11	2	3	NW2		0488	4.8	20.4	29.8	70.4	ORIG	1994-03-16	P					19.7				0.3	S			N			NWC 0.4-1.4	RECH	1995-04-18	P					19.7				0.3	S			N			NWC 0.4-1.4	PR0597
1120489	11	2	3	NW2		0489	3.2	17.8	28.2	67.8	ORIG	1994-03-16	R		B		G	14.5								N				RECH	1995-04-18	R		B		G	14.5								N				PR0597
1120490	11	2	3	NW2		0490	2.3	15.8	27.3	65.8	ORIG	1994-03-16	A					0	1.6							N				RECH	1995-04-18	A					0	1.6							N				PR0597
1120491	11	2	3	NW2		0491	16.3	17.1	41.3	67.1	ORIG	1994-03-16	A					0	1.5							N				RECH	1995-04-18	A					0	1.5							N				PR0597
1120492	11	2	3	NW2	Y	0492	23.4	15.5	48.4	65.5	ORIG	1994-03-16	A					0	1.5							N				RECH	1995-04-18	A					0	1.5							N				PR0597
1120493	11	2	3	NW2		0493	9	15.5	34	65.5	ORIG	1994-03-16	P					24.2								N				RECH	1995-04-18	P					24.2								N				PR0597
1120494	11	2	3	NW2		0494	18.5	13.3	43.5	63.3	ORIG	1994-03-16	P					29.1								N				RECH	1995-04-18	P					29.1				0.3	E			N				PR0597
1120495	11	2	3	NW2		0495	10	11.6	35	61.6	ORIG	1994-03-16	P					19.8								N				RECH	1995-04-18	P					19.8								N				PR0597
1120496	11	2	3	NW2		0496	12.5	10.8	37.5	60.8	ORIG	1994-03-16	P					12.1								N				RECH	1995-04-18	P					12.1								N				PR0597
1120497	11	2	3	NW2		0497	5.3	9.9	30.3	59.9	ORIG	1994-03-16	P					19.6								N				RECH	1995-04-18	P					19.6								N				PR0597
1120498	11	2	3	NW2		0498	7.6	9.5	32.6	59.5	ORIG	1994-03-16	P					18.2								N				RECH	1995-04-18	P					18.2								N				PR0597
1120499	11	2	3	NW2		0499	14.9	9	39.9	59	ORIG	1994-03-16	P					15.9								N				RECH	1995-04-18	P					15.9								N				PR0597
1120500	11	2	3	NW2		0500	2.6	7.9	27.6	57.9	ORIG	1994-03-16	C					17.5								N				RECH	1995-04-18	C	T		F		18.4				0.3	N			N			180	PR0597
1120501	11	2	3	NW2		0501	5.2	6.9	30.2	56.9	ORIG	1994-03-16	P					18.7								N				RECH	1995-04-18	P					18.7								N				PR0597
1120502	11	2	3	NW2		0502	11.7	7	36.7	57	ORIG	1994-03-16	P					25.2								N				RECH	1995-04-18	P					25.2								N				PR0597
1120503	11	2	3	NW2		0503	6.3	5.7	31.3	55.7	ORIG	1994-03-16	C					16.8								N				RECH	1995-04-18	C					16.8								N				PR0597
1120504	11	2	3	NW2		0504	1.6	1.7	26.6	51.7	ORIG	1994-03-16	R		B		G	6.6			1.6					N				RECH	1995-04-18	R		B		G	6.6			1.6					N				PR0597
1120505	11	2	3	NW2		0505	11.3	2.1	36.3	52.1	ORIG	1994-03-16	P					18.1								N				RECH	1995-04-18	P					18.1						1		N				PR0597
1120506	11	2	3	NW2		0506	21.9	2.4	46.9	52.4	ORIG	1994-03-16	P					29.1				0.2	W			N			BURNED OUT AROUND ROOTS	RECH	1995-04-18	P					29.1				0.3	SW	2		N			SWC 180;NE 0.2	PR0597
1120507	11	2	3	NW2		0507	17.1	1.8	42.1	51.8	ORIG	1994-03-16	C					13.1								N				RECH	1995-04-18	C					13.1								N				PR0597
1120508	11	2	3	NW2		0508	17.1	1.1	42.1	51.1	ORIG	1994-03-16	C		Y			12.3			1					Y			BROKEN @ 1.0, 1/2 LEANING SW ON #362--BURNED OUT	RECH	1995-04-18	C	T	Y	F		11.7			1					Y			BROKEN @ 1.0, 1/2 LEANING SW ON #362--BURNED OUT	PR0597
1120509	11	2	3	NW2		0509	13.6	0.7	38.6	50.7	ORIG	1994-03-16	C					22.5								N				RECH	1995-04-18	C					22.5								N				PR0597
1120510	11	2	3	NW1		0510	1.3	1.7	23.7	51.7	ORIG	1994-03-16	C					15.2								N				RECH	1995-04-18	C					15.2								N				PR0597
1120511	11	2	3	NW1		0511	5	0.2	20	50.2	ORIG	1994-03-16	C					17.1								N				RECH	1995-04-18	C	T		F		17								N				PR0597
1120512	11	2	3	NW1		0512	23.9	1	1.1	51	ORIG	1994-03-16	R		B		G	9.7			3.2					N				RECH	1995-04-18	R		B		G	9.7			3.2					N				PR0597
1120513	11	2	3	NW1		0513	9.5	1.5	15.5	51.5	ORIG	1994-03-16	P					15.7								N				RECH	1995-04-18	P					15.7						2		N				PR0597
1120514	11	2	3	NW1		0514	5.7	5.2	19.3	55.2	ORIG	1994-03-16	P					22.5								N				RECH	1995-04-18	P					22.5						1		N				PR0597
1120515	11	2	3	NW1		0515	18.2	6	6.8	56	ORIG	1994-03-16	R		B		G	9.1								N				RECH	1995-04-18	R		B		G	9.1								N				PR0597
1120516	11	2	3	NW1		0516	10.8	7.4	14.2	57.4	ORIG	1994-03-16	P					20.2								N				RECH	1995-04-18	P					20.2								N				PR0597
1120517	11	2	3	NW1		0517	4.1	7.9	20.9	57.9	ORIG	1994-03-16	P					18.4				0.5	NW			N				RECH	1995-04-18	P					18.4				0.5	NW	2		N			1/2	PR0597
1120518	11	2	3	NW1		0518	8.4	6.3	16.6	56.3	ORIG	1994-03-16	P					17.4								N				RECH	1995-04-18	P					17.4								N				PR0597
1120519	11	2	3	NW1		0519	14.1	9	10.9	59	ORIG	1994-03-16	P					24.2								N				RECH	1995-04-18	P					24.2				1	W			N			WC 0.2-1.0,1/2	PR0597
1120520	11	2	3	NW1		0520	24	8.6	1	58.6	ORIG	1994-03-16	P					22.6								N				RECH	1995-04-18	P					22.6								N				PR0597
1120521	11	2	3	NW1		0521	1.8	12.1	23.2	62.1	ORIG	1994-03-16	P					30.2				1.8	E			N			WC 0.2	RECH	1995-04-18	P					30.2				1.8	E			N			WC 0.2	PR0597
1120522	11	2	3	NW1		0522	1.2	15.6	23.8	65.6	ORIG	1994-03-16	A					0	1.5							N				RECH	1995-04-18	A					0	1.5							N				PR0597
1120523	11	2	3	NW1		0523	5.4	15.1	19.6	65.1	ORIG	1994-03-16	P					24.1				0.8	W			N				RECH	1995-04-18	P					24.1				0.8	W			N				PR0597
1120524	11	2	3	NW1		0524	15.4	12.3	9.6	62.3	ORIG	1994-03-16	S					0	4.3							N				RECH	1995-04-18	S					0	4.2			0.4	S			N			180	PR0597
1120525	11	2	3	NW1		0525	23.3	14	1.7	64	ORIG	1994-03-16	M					6.2	3.7							N				RECH	1995-04-18	M	T		F		6.2	3.7							N				PR0597
1120526	11	2	3	NW1		0526	12.9	15.5	12.1	65.5	ORIG	1994-03-16	R		B		G	7.5			2.2					N				RECH	1995-04-18	R		B		G	7.5			2.2					N				PR0597
1120527	11	2	3	NW1		0527	18.9	18.1	6.1	68.1	ORIG	1994-03-16	R		B		G	13.7			2.5					N				RECH	1995-04-18	R		B		G	13.7			2.5					N				PR0597
1120528	11	2	3	NW1		0528	2	18.3	23	68.3	ORIG	1994-03-16	S					0	2.6							N				RECH	1995-04-18	S					0	2.6							N				PR0597
1120529	11	2	3	NW1		0529	14.1	18.9	10.9	68.9	ORIG	1994-03-16	S					0	2.2							N				RECH	1995-04-18	S					0	2.1							N				PR0597
1120530	11	2	3	NW1		0530	7.7	20.1	17.3	70.1	ORIG	1994-03-16	P					18.8								N				RECH	1995-04-18	P					18.8								N				PR0597
1120531	11	2	3	NW1		0531	10	20	15	70	ORIG	1994-03-16	R		B		G	6.6			1.7					N				RECH	1995-04-18	R		B		G	6.6			1.7					N				PR0597
1120532	11	2	3	NW1		0532	20.7	20	4.3	70	ORIG	1994-03-16	R		B		G	6.6			2.1					N				RECH	1995-04-18	R		B		G	6.6			2.1					N				PR0597
1120533	11	2	3	NW1		0533	9.2	21.1	15.8	71.1	ORIG	1994-03-16	R		B		G	10.3								N				RECH	1995-04-18	R		B		G	10.3								N				PR0597
1120534	11	2	3	NW1		0534	7.4	21.5	17.6	71.5	ORIG	1994-03-16	P					19.3				0.7	N			N				RECH	1995-04-18	P					19.8				0.7	N			N			180	PR0597
1120535	11	2	3	NW1		0535	2.7	21.4	22.3	71.4	ORIG	1994-03-16	A					0	1.8							N				RECH	1995-04-18	A					0	1.8							N				PR0597
1120536	11	2	3	NW1		0536	3.9	22.4	21.1	72.4	ORIG	1994-03-16	P					15.3								N				RECH	1995-04-18	P					15.3								N				PR0597
1120537	11	2	3	NW1		0537	7.6	22.3	17.4	72.3	ORIG	1994-03-16	S					0	1.5							N				RECH	1995-04-18	S					0	1.6							N				PR0597
1120538	11	2	3	NW1		0538	22	24.3	3	74.3	ORIG	1994-03-16	P	T	U	F		22	19.2							Y			UPROOTED & LYING W	RECH	1995-04-18	R		U		B	22	19.2		0					Y				PR0597
1120539	11	2	3	NW1		0539	23.3	25.2	1.7	75.2	ORIG	1994-03-16	P					17.4								N				RECH	1995-04-18	P					17.4						1		N				PR0597
1120540	11	2	3	NW1		0540	21.8	26.4	3.2	76.4	ORIG	1994-03-16	S					0	1.8							N				RECH	1995-04-18	S					0	2							N				PR0597
1120541	11	2	3	NW1		0541	1	28.4	24	78.4	ORIG	1994-03-16	P					22.4								N				RECH	1995-04-18	P					22.4								N				PR0597
1120542	11	2	3	NW1		0542	11	29.1	14	79.1	ORIG	1994-03-16	C	T	N	F		11.6								N			MAIN STEM--OLD SNAG	RECH	1995-04-18	C	T	N	F		12.8								N				PR0597
1120543	11	2	3	NW1		0543	8.1	29.7	16.9	79.7	ORIG	1994-03-16	P					11								N				RECH	1995-04-18	P					11								N				PR0597
1120544	11	2	3	NW1		0544	14.3	30	10.7	80	ORIG	1994-03-16	P					16								N				RECH	1995-04-18	P					16								N				PR0597
1120545	11	2	3	NW1		0545	8	30.6	17	80.6	ORIG	1994-03-16	S					0	2.2							N				RECH	1995-04-18	S					0	2							N				PR0597
1120546	11	2	3	NW1		0546	1.9	31.1	23.1	81.1	ORIG	1994-03-16	P					24.8				1	SW			N				RECH	1995-04-18	P					24.8				1	SW			N			180	PR0597
1120547	11	2	3	NW1		0547	2.7	31.1	22.3	81.1	ORIG	1994-03-16	S					0	1.6							N				RECH	1995-04-18	S					0	1.6							N				PR0597
1120548	11	2	3	NW1		0548	21.6	31.6	3.4	81.6	ORIG	1994-03-16	R		B		G	6.2								N				RECH	1995-04-18	R		B		G	6.2								N				PR0597
1120549	11	2	3	NW1		0549	2.6	32.4	22.4	82.4	ORIG	1994-03-16	R		B		G	12.5			2.3					N				RECH	1995-04-18	R		B		G	12.5			2.3					N				PR0597
1120550	11	2	3	NW1		0550	6.4	33.7	18.6	83.7	ORIG	1994-03-16	P					20.7								N				RECH	1995-04-18	P					20.7								N				PR0597
1120551	11	2	3	NW1		0551	12.1	34.8	12.9	84.8	ORIG	1994-03-16	P					14.6								N				RECH	1995-04-18	P					14.6								N				PR0597
1120552	11	2	3	NW1		0552	11	35.3	14	85.3	ORIG	1994-03-16	P					20.3								N				RECH	1995-04-18	P					20.3								N				PR0597
1120553	11	2	3	NW1		0553	17.8	35.1	7.2	85.1	ORIG	1994-03-16	P					23.8								N				RECH	1995-04-18	P					23.8								N				PR0597
1120554	11	2	3	NW1		0554	3.8	36.6	21.2	86.6	ORIG	1994-03-16	P					22.5								N				RECH	1995-04-18	P					22.5								N				PR0597
1120555	11	2	3	NW1		0555	0.7	38.1	24.3	88.1	ORIG	1994-03-16	S					0	3.4			0.1	NE			N				RECH	1995-04-18	S					0	3.4			0.1	NE			N				PR0597
1120556	11	2	3	NW1		0556	15	37.4	10	87.4	ORIG	1994-03-16	P					19.8				0.6	SW			N				RECH	1995-04-18	P					19.8				0.6	SW			N				PR0597
1120557	11	2	3	NW1		0557	15.7	37.3	9.3	87.3	ORIG	1994-03-16	R		B		G	6.3			3.1					N				RECH	1995-04-18	R		B		G	6.3			3.1					N				PR0597
1120558	11	2	3	NW1		0558	16.4	37.3	8.6	87.3	ORIG	1994-03-16	P					14				1	SE			N				RECH	1995-04-18	P					14				1	SE			N				PR0597
1120559	11	2	3	NW1		0559	5.5	38.4	19.5	88.4	ORIG	1994-03-16	S					0	1.7							N				RECH	1995-04-18	S					0	1.6							N				PR0597
1120560	11	2	3	NW1		0560	10.8	38.5	14.2	88.5	ORIG	1994-03-16	P					19.5								N				RECH	1995-04-18	P					19.5								N				PR0597
1120561	11	2	3	NW1		0561	2.5	40.2	22.5	90.2	ORIG	1994-03-16	P					21.8				0.5	W			N			WC 0.2-0.5	RECH	1995-04-18	P					21.8				0.5	W	1		N			WC 0.2-0.5	PR0597
1120562	11	2	3	NW1		0562	6.7	40.2	18.3	90.2	ORIG	1994-03-16	P					16.9								N				RECH	1995-04-18	P					16.9								N				PR0597
1120563	11	2	3	NW1		0563	7.5	40.8	17.5	90.8	ORIG	1994-03-16	P					14.8								N				RECH	1995-04-18	P					14.8								N				PR0597
1120564	11	2	3	NW1		0564	11.9	40.3	13.1	90.3	ORIG	1994-03-16	P					14.6								N				RECH	1995-04-18	P					14.6								N				PR0597
1120565	11	2	3	NW1		0565	18.3	40.9	6.7	90.9	ORIG	1994-03-16	P					21.8								N				RECH	1995-04-18	P					21.8						1		N				PR0597
1120566	11	2	3	NW1		0566	24.4	41.2	0.6	91.2	ORIG	1994-03-16	P					20.7								N				RECH	1995-04-18	P					20.7								N				PR0597
1120567	11	2	3	NW1		0567	13.3	41.3	11.7	91.3	ORIG	1994-03-16	P	T	U	F		11.8	14.8							Y			UPROOTED & LYING SWS--CANNOT SEE CAT	RECH	1995-04-18	R		U		B	11.8	14.8		0					Y				PR0597
1120568	11	2	3	NW1		0568	13.2	43.3	11.8	93.3	ORIG	1994-03-16	P					24.3								N				RECH	1995-04-18	P					24.3								N				PR0597
1120569	11	2	3	NW1		0569	20	43.8	5	93.8	ORIG	1994-03-16	P					11.9								N				RECH	1995-04-18	P					11.9						1		N				PR0597
1120570	11	2	3	NW1		0570	3.4	44.8	21.6	94.8	ORIG	1994-03-16	P					11.4								N				RECH	1995-04-18	P					11.4								N				PR0597
1120571	11	2	3	NW1		0571	0.2	46.2	24.8	96.2	ORIG	1994-03-16	P					16.6								N				RECH	1995-04-18	P					16.6								N				PR0597
1120572	11	2	3	NW1		0572	20.8	46	4.2	96	ORIG	1994-03-16	P					19.9								N				RECH	1995-04-18	P					19.9								N				PR0597
1120573	11	2	3	NW1		0573	3	49.6	22	99.6	ORIG	1994-03-16	P					21.1				0.2	S			N				RECH	1995-04-18	P					21.1				0.2	S			N				PR0597
1120574	11	2	3	NE2		0574	15.1	16.9	90.1	66.9	ORIG	1994-03-16	A					0	1.4							N				RECH	1995-04-18	A					0	1.4							N				PR0597
1120575	11	2	3	NE2		0575	15.5	17.3	90.5	67.3	ORIG	1994-03-16	A					0	1.6							N				RECH	1995-04-18	A					0	1.6							N				PR0597
1120576	11	2	3	NE2		0576	16	17.4	91	67.4	ORIG	1994-03-16	A					0	1.4							N				RECH	1995-04-18	A					0	1.4							N				PR0597
1120577	11	2	3	NE2		0577	16.4	16.6	91.4	66.6	ORIG	1994-03-16	A					0	1.4							N				RECH	1995-04-18	A					0	1.4							N				PR0597
1120578	11	2	3	NE2		0578	18	15	93	65	ORIG	1994-03-16	A					0	2							N				RECH	1995-04-18	A					0	1.9							N				PR0597
1120579	11	2	3	NE2		0579	17.6	14.6	92.6	64.6	ORIG	1994-03-16	A					0	1.6							N				RECH	1995-04-18	A					0	1.6							N				PR0597
1120580	11	2	3	NE2		0580	17.9	14.9	92.9	64.9	ORIG	1994-03-16	A					0	1.7							N				RECH	1995-04-18	A					0	1.5							N				PR0597
1120581	11	2	3	NE1	Y	0581	19	15.9	56	65.9	ORIG	1994-03-16	A					0	1.5							N				RECH	1995-04-18	A					0	1.5							N				PR0597
1120582	11	2	3	NE1	Y	0582	19.2	16.9	55.8	66.9	ORIG	1994-03-16	A					0	1.4							N				RECH	1995-04-18	A					0	1.4							N				PR0597
1120583	11	2	3	NE1	Y	0583	20.3	17.1	54.7	67.1	ORIG	1994-03-16	A					0	1.5							N				RECH	1995-04-18	A					0	1.5							N				PR0597
1120584	11	2	3	SE2		0584	23.6	41.4	98.6	41.4	ORIG	1994-03-16	A					0	1.5							N				RECH	1995-04-18	A					0	1.6							N				PR0597
1120585	11	2	3	SE2		0585	24.5	41	99.5	41	ORIG	1994-03-16	A					0	1.9							N				RECH	1995-04-18	A					0	1.8							N				PR0597
1120586	11	2	3	SE2		0586	24.6	40.3	99.6	40.3	ORIG	1994-03-16	A					0	1.8							N				RECH	1995-04-18	A					0	1.8							N				PR0597
1120587	11	2	3	SE1		0587	21.5	40.9	53.5	40.9	ORIG	1994-03-16	A					0	2.4							N				RECH	1995-04-18	A	T				0	2.4						Y	N			NEXT TO LIGHTNING STRUCK TREE	PR0597
1120588	11	2	3	SE2		0588	23.5	39.8	98.5	39.8	ORIG	1994-03-16	A					0	1.5							N				RECH	1995-04-18	A					0	1.4							N				PR0597
1120589	11	2	3	NW1		0589	22.3	2.4	2.7	52.4	ORIG	1994-03-16	P	T	U	F		12	13.2							Y			UPROOTED & LYING SW	RECH	1995-04-18	R		U		B	12	13.2		0					Y				PR0597
1120590	11	2	3	NW1		0590	4.3	13.7	20.7	63.7																				RECH	1995-04-18	A					0	1.4							N				PR0597
1120591	11	2	3	SW2		0591	0.1	33.3	25.1	33.3																				RECH	1995-04-18	A					0	1.4							N				PR0597
1120592	11	2	3	SW1		0592	3.2	14.1	21.8	14.1																				RECH	1995-04-18	S					0	1.4							N				PR0597
1120593	11	2	3	SW1		0593	21.2	3.5	3.8	3.5																																							PR0597
1120594	11	2	3	SW1		0594	20.2	8.4	4.8	8.4																																							PR0597
1120595	11	2	3	NE1		0595	3.9	13.5	71.1	63.5																																							PR0597
1120596	11	2	3	SE2		0596	22.1	1	97.1	1
1120597	11	2	3	NW1		0597	10.1	36.7	14.9	86.7
1120598	11	2	3	NW1		0598	16.8	27.7	8.2	77.7
1120599	11	2	3	NW1		0599	22.6	22.3	2.4	72.3
1120600	11	2				0600			92	63
1120601	11	2				0601			73	29.5
1120602	11	2				0602			58	4
1120603	11	2				0603			47.5	21
1120604	11	2				0604			31	30
1120605	11	2				0605			36	55
1120606	11	2				0606			35	53
1120607	11	2				0607			28	67.5
1120608	11	2				0608			64	75.5
1120609	11	2				0609			53	75.5
1120610	11	2				0610			28	87.8
1120611	11	2				0611			53.9	48
1120612	11	2				0612			94.9	45
1120613	11	2				0613			84	67.5
1120614	11	2				0614			55.5	54
1120615	11	2				0615			65	78
1120616	11	2				0616			36.5	32
1120617	11	2				0617			31.5	18
1120618	11	2				0618			8.5	56.5
1130351	11	3	3	NE2		0351	20.5	49.7	95.5	99.7	ORIG	1994-05-31	P					25.1								N				RECH	1995-04-19	P					25.1						2		N				PR0597
1130352	11	3	3	NE2		0352	0.9	48.1	75.9	98.1	ORIG	1994-05-31	R		B		G	7			1.5					N				RECH	1995-04-19	R		B		G	7			1.5					N				PR0597
1130353	11	3	3	NE2		0353	17.6	45.6	92.6	95.6	ORIG	1994-05-31	P					25.7								N				RECH	1995-04-19	P					25.7								N				PR0597
1130354	11	3	3	NE2		0354	23.6	44.9	98.6	94.9	ORIG	1994-05-31	P					17.2								N				RECH	1995-04-19	P					17.2								N				PR0597
1130355	11	3	3	NE2		0355	23.2	43.7	98.2	93.7	ORIG	1994-05-31	P					14.4								N				RECH	1995-04-19	P					14.4								N				PR0597
1130356	11	3	3	NE2		0356	7.6	38.4	82.6	88.4	ORIG	1994-05-31	R		B		G	12.5			2.8					N				RECH	1995-04-19	R		B		G	12.5			2.8					N				PR0597
1130357	11	3	3	NE2		0357	16.2	37.2	91.2	87.2	ORIG	1994-05-31	R		B		G	8.8			3.2					N				RECH	1995-04-19	R		B		G	8.8			3.2					N				PR0597
1130358	11	3	3	NE2		0358	19.6	34.7	94.6	84.7	ORIG	1994-05-31	P					19.5								N				RECH	1995-04-19	P					19.5								N				PR0597
1130359	11	3	3	NE2		0359	9.5	30.6	84.5	80.6	ORIG	1994-05-31	P					24.4								N				RECH	1995-04-19	P					24.4								N				PR0597
1130360	11	3	3	NE2		0360	18.3	29.4	93.3	79.4	ORIG	1994-05-31	P					18.5								N				RECH	1995-04-19	P					18.5								N				PR0597
1130361	11	3	3	NE2		0361	10	27.4	85	77.4	ORIG	1994-05-31	P					16.5								N				RECH	1995-04-19	P					16.5								N				PR0597
1130362	11	3	3	NE2		0362	4.8	26.9	79.8	76.9	ORIG	1994-05-31	P					25.8								N				RECH	1995-04-19	P					25.8								N				PR0597
1130363	11	3	3	NE2		0363	7.5	26.4	82.5	76.4	ORIG	1994-05-31	P					22.4				1.2	NW			N			NWC 180	RECH	1995-04-19	P					22.4				1.2	NW			N			NWC 180	PR0597
1130364	11	3	3	NE2		0364	12.9	26	87.9	76	ORIG	1994-05-31	P					21.1								N				RECH	1995-04-19	P					21.1								N				PR0597
1130365	11	3	3	NE2		0365	19.4	21.9	94.4	71.9	ORIG	1994-05-31	P					15								N				RECH	1995-04-19	P					15								N				PR0597
1130366	11	3	3	NE2		0366	8.4	21.3	83.4	71.3	ORIG	1994-05-31	P					15.3								N				RECH	1995-04-19	P					15.3								N				PR0597
1130367	11	3	3	NE2		0367	5.3	17.4	80.3	67.4	ORIG	1994-05-31	P					21.8								N				RECH	1995-04-19	P					21.8								N				PR0597
1130368	11	3	3	NE2		0368	7.6	17.2	82.6	67.2	ORIG	1994-05-31	P					15.4								N				RECH	1995-04-19	P					15.4						2		N				PR0597
1130369	11	3	3	NE2		0369	3.8	14.3	78.8	64.3	ORIG	1994-05-31	P					16.9								N				RECH	1995-04-19	P					16.9						1		N				PR0597
1130370	11	3	3	NE2		0370	10.3	14.1	85.3	64.1	ORIG	1994-05-31	P					24.9								N				RECH	1995-04-19	P					24.9								N				PR0597
1130371	11	3	3	NE2		0371	12.4	14.2	87.4	64.2	ORIG	1994-05-31	P					15.3								N				RECH	1995-04-19	P					15.3						2		N				PR0597
1130372	11	3	3	NE2		0372	19	12.9	94	62.9	ORIG	1994-05-31	P					25.5								N				RECH	1995-04-19	P					25.5								N				PR0597
1130373	11	3	3	NE2		0373	20.4	13.4	95.4	63.4	ORIG	1994-05-31	P					18								N				RECH	1995-04-19	P					18						1		N				PR0597
1130374	11	3	3	NE2		0374	23.7	13.1	98.7	63.1	ORIG	1994-05-31	P					18				0.6	SE			N			SEC 0.5-0.6	RECH	1995-04-19	P					18				0.6	SE	2		N			SEC 0.5-0.6	PR0597
1130375	11	3	3	NE2		0375	24.4	13.1	99.4	63.1	ORIG	1994-05-31	P					18.1								N				RECH	1995-04-19	P					18.1						3		N				PR0597
1130376	11	3	3	NE2		0376	10.6	12.1	85.6	62.1	ORIG	1994-05-31	P					17.2								N				RECH	1995-04-19	P					17.2								N				PR0597
1130377	11	3	3	NE2		0377	0.6	12.3	75.6	62.3	ORIG	1994-05-31	P					21.2								N				RECH	1995-04-19	P					21.2								N				PR0597
1130378	11	3	3	NE2		0378	12.8	10.4	87.8	60.4	ORIG	1994-05-31	P					14.6								N				RECH	1995-04-19	P					14.6						1		N				PR0597
1130379	11	3	3	NE2		0379	1.5	9.3	76.5	59.3	ORIG	1994-05-31	P					28.9								N				RECH	1995-04-19	P					28.9								N				PR0597
1130380	11	3	3	NE2		0380	0.7	8.8	75.7	58.8	ORIG	1994-05-31	S					0	2							N				RECH	1995-04-19	S					0	1.7							N				PR0597
1130381	11	3	3	NE2		0381	1.2	8.4	76.2	58.4	ORIG	1994-05-31	S					0	1.8							N				RECH	1995-04-19	S					0	1.9							N				PR0597
1130382	11	3	3	NE2		0382	1.8	7.2	76.8	57.2	ORIG	1994-05-31	P					23.3								N				RECH	1995-04-19	P					23.3						1		N				PR0597
1130383	11	3	3	NE2		0383	13.8	8.1	88.8	58.1	ORIG	1994-05-31	P					15.9								N				RECH	1995-04-19	P					15.9								N				PR0597
1130384	11	3	3	NE2		0384	15.9	7.3	90.9	57.3	ORIG	1994-05-31	P					16.4								N				RECH	1995-04-19	P					16.4								N				PR0597
1130385	11	3	3	NE2		0385	17.6	6.8	92.6	56.8	ORIG	1994-05-31	P					11.2								N				RECH	1995-04-19	P					11.2						1		N				PR0597
1130386	11	3	3	NE2		0386	7.8	3.1	82.8	53.1	ORIG	1994-05-31	P					21.2								N				RECH	1995-04-19	P					21.2								N				PR0597
1130387	11	3	3	NE1		0387	15.8	49.7	59.2	99.7	ORIG	1994-05-31	P					25.2				1.2	N			N			NC 180	RECH	1995-04-19	P					25.2				1.2	N			N			NC 180	PR0597
1130388	11	3	3	NE1		0388	17.7	48.5	57.3	98.5	ORIG	1994-05-31	P					23.9								N				RECH	1995-04-19	P					23.9								N				PR0597
1130389	11	3	3	NE1		0389	8.5	47.3	66.5	97.3	ORIG	1994-05-31	P					15								N				RECH	1995-04-19	P					15								N				PR0597
1130390	11	3	3	NE1		0390	6.4	48.6	68.6	98.6	ORIG	1994-05-31	P					14.1								N				RECH	1995-04-19	P					14.1								N				PR0597
1130391	11	3	3	NE1		0391	17.1	45.5	57.9	95.5	ORIG	1994-05-31	P					19.2				1.1	ESE			N			ESEC 180	RECH	1995-04-19	P					19.2				1.1	ESE			N			ESEC 180	PR0597
1130392	11	3	3	NE1		0392	15.4	45	59.6	95	ORIG	1994-05-31	S					0	1.6							N				RECH	1995-04-19	S					0	1.5							N				PR0597
1130393	11	3	3	NE1		0393	9.5	45.2	65.5	95.2	ORIG	1994-05-31	P	T	B			18.4	16.5		4.4	0.9	SW			Y				RECH	1995-04-19	R		B		B	17.2	16.5		4.4	0.9	SW			Y				PR0597
1130394	11	3	3	NE1		0394	11.3	43.4	63.7	93.4	ORIG	1994-05-31	P					25.7								N				RECH	1995-04-19	P					25.7								N				PR0597
1130395	11	3	3	NE1		0395	8.7	43.8	66.3	93.8	ORIG	1994-05-31	P					22.6								N				RECH	1995-04-19	P					22.6								N				PR0597
1130396	11	3	3	NE1		0396	3.6	42.8	71.4	92.8	ORIG	1994-05-31	R		B		G	10.7			4.6					N				RECH	1995-04-19	R		B		G	10.7			4.6					N				PR0597
1130397	11	3	3	NE1		0397	6.1	40.6	68.9	90.6	ORIG	1994-05-31	P					23.6								N				RECH	1995-04-19	P					23.6								N				PR0597
1130398	11	3	3	NE1		0398	23	35.9	52	85.9	ORIG	1994-05-31	P					30.8								N				RECH	1995-04-19	P					30.8								N				PR0597
1130399	11	3	3	NE1		0399	13.7	33	61.3	83	ORIG	1994-05-31	S					0	1.8							N				RECH	1995-04-19	S					0	1.9							N				PR0597
1130400	11	3	3	NE1		0400	1.1	35	73.9	85	ORIG	1994-05-31	R		B		G	8.3								N				RECH	1995-04-19	R		B		G	8.3								N				PR0597
1130401	11	3	3	NE1		0401	1.2	30.1	73.8	80.1	ORIG	1994-05-31	P					21.9								N				RECH	1995-04-19	P					21.9								N				PR0597
1130402	11	3	3	NE1		0402	14.3	30.1	60.7	80.1	ORIG	1994-05-31	C	T	N	F		12.5								N				RECH	1995-04-19	C	T	N	F		12.5								N				PR0597
1130403	11	3	3	NE1		0403	13.7	28.8	61.3	78.8	ORIG	1994-05-31	S					0	2.5							N				RECH	1995-04-19	S					0	2.6							N				PR0597
1130404	11	3	3	NE1		0404	6.5	27.1	68.5	77.1	ORIG	1994-05-31	S					0	1.5							N				RECH	1995-04-19	S					0	1.5							N				PR0597
1130405	11	3	3	NE1		0405	18.7	27.1	56.3	77.1	ORIG	1994-05-31	R		B		G	15.6								N				RECH	1995-04-19	R		B		G	15.6								N				PR0597
1130406	11	3	3	NE1		0406	13.4	25.7	61.6	75.7	ORIG	1994-05-31	P					24.3				1.2	SW			N				RECH	1995-04-19	P					24.3				1.2	SW			N				PR0597
1130407	11	3	3	NE1		0407	12	24.2	63	74.2	ORIG	1994-05-31	P					17								N				RECH	1995-04-19	P					17								N				PR0597
1130408	11	3	3	NE1		0408	14	23	61	73	ORIG	1994-05-31	S					0	1.9							N				RECH	1995-04-19	S					0	1.8							N				PR0597
1130409	11	3	3	NE1	Y	0409	22.9	22.3	52.1	72.3	ORIG	1994-05-31	P					28.7				0.8	E			N			EC 180	RECH	1995-04-19	P					28.7				0.8	E			N			EC 180	PR0597
1130410	11	3	3	NE1		0410	13.3	21.9	61.7	71.9	ORIG	1994-05-31	P					29.5				0.9	NW			N			NWC 180	RECH	1995-04-19	P					29.5				0.9	NW			N			NWC 180	PR0597
1130411	11	3	3	NE1	Y	0411	15.4	21.6	59.6	71.6	ORIG	1994-05-31	P					23.5								N				RECH	1995-04-19	P					23.5								N				PR0597
1130412	11	3	3	NE1		0412	6.6	21.9	68.4	71.9	ORIG	1994-05-31	P					24.4				2.8	SW			N			SWC 180	RECH	1995-04-19	P					24.4				2.8	SW			N			SWC 180	PR0597
1130413	11	3	3	NE1		0413	6.9	21.3	68.1	71.3	ORIG	1994-05-31	R		B		G	10.8			2.7					N				RECH	1995-04-19	R		B		G	10.8			2.7					N				PR0597
1130414	11	3	3	NE1		0414	7.2	21.3	67.8	71.3	ORIG	1994-05-31	R		B		G	10.8			3					N				RECH	1995-04-19	R		B		G	10.8			3					N				PR0597
1130415	11	3	3	NE1		0415	2.1	20	72.9	70	ORIG	1994-05-31	R		B		G	9.6			1.9					N				RECH	1995-04-19	R		B		G	9.6			1.9					N				PR0597
1130416	11	3	3	NE1		0416	4	20	71	70	ORIG	1994-05-31	R		B		G	5.9			1.6					N				RECH	1995-04-19	R		B		G	5.9			1.6					N				PR0597
1130417	11	3	3	NE1		0417	13.2	20.9	61.8	70.9	ORIG	1994-05-31	P					17.3								N				RECH	1995-04-19	P					17.3								N				PR0597
1130418	11	3	3	NE1		0418	8.8	20.2	66.2	70.2	ORIG	1994-05-31	P					30				3.9	SW			N			SWC 180 @ BASE	RECH	1995-04-19	P					30				3.9	SW			N			SWC 180 @ BASE	PR0597
1130419	11	3	3	NE1		0419	7.1	19.5	67.9	69.5	ORIG	1994-05-31	R		B		G	9.3								N				RECH	1995-04-19	R		B		G	9.3								N				PR0597
1130420	11	3	3	NE1		0420	13.2	20.2	61.8	70.2	ORIG	1994-05-31	R		B		G	6.3			1.9					N				RECH	1995-04-19	R		B		G	6.3			1.9					N				PR0597
1130421	11	3	3	NE1		0421	23.6	18	51.4	68	ORIG	1994-05-31	P		U			23.9				0.4	SE			N			SLIGHTLY UPROOTED SE	RECH	1995-04-19	P	T				23.9				0.4	SE			N			SLIGHTLY UPROOTED SE	PR0597
1130422	11	3	3	NE1		0422	21.9	17.4	53.1	67.4	ORIG	1994-05-31	R		B		G	8.7								N				RECH	1995-04-19	R		B		G	8.7								N				PR0597
1130423	11	3	3	NE1		0423	17.3	15.5	57.7	65.5	ORIG	1994-05-31	R		B		G	6.6								N				RECH	1995-04-19	R		B		G	6.6								N				PR0597
1130424	11	3	3	NE1		0424	12.9	14.1	62.1	64.1	ORIG	1994-05-31	P					25.3								N				RECH	1995-04-19	P					25.3								N				PR0597
1130425	11	3	3	NE1	Y	0425	21.8	13.7	53.2	63.7	ORIG	1994-05-31	P					28.3								N				RECH	1995-04-19	P					28.3								N				PR0597
1130426	11	3	3	NE1		0426	12.3	12.4	62.7	62.4	ORIG	1994-05-31	P					23.9								N				RECH	1995-04-19	P					23.9								N				PR0597
1130427	11	3	3	NE1		0427	6.9	12.1	68.1	62.1	ORIG	1994-05-31	P					21								N				RECH	1995-04-19	P					21								N				PR0597
1130428	11	3	3	NE1		0428	2.9	9.1	72.1	59.1	ORIG	1994-05-31	P					21.5								N				RECH	1995-04-19	P					21.5						2		N				PR0597
1130429	11	3	3	NE1		0429	14.1	9.7	60.9	59.7	ORIG	1994-05-31	P					23								N				RECH	1995-04-19	P					23								N				PR0597
1130430	11	3	3	NE1	Y	0430	23.6	11	51.4	61	ORIG	1994-05-31	S					0	1.9							N				RECH	1995-04-19	S					0	2							N				PR0597
1130431	11	3	3	NE1	Y	0431	24.1	9	50.9	59	ORIG	1994-05-31	S					0	2.5							N				RECH	1995-04-19	S					0	2.6							N				PR0597
1130432	11	3	3	NE1	Y	0432	22.8	9.5	52.2	59.5	ORIG	1994-05-31	S					0	1.6							N				RECH	1995-04-19	S					0	1.7							N				PR0597
1130433	11	3	3	NE1		0433	12.7	8.2	62.3	58.2	ORIG	1994-05-31	R		B		G	6.9			1.7					N				RECH	1995-04-19	R		B		G	6.9			1.7					N				PR0597
1130434	11	3	3	NE1		0434	10.5	7.4	64.5	57.4	ORIG	1994-05-31	P					17.5								N				RECH	1995-04-19	P					17.5								N				PR0597
1130435	11	3	3	NE1		0435	8.3	5.7	66.7	55.7	ORIG	1994-05-31	P					20.7								N				RECH	1995-04-19	P					20.7								N				PR0597
1130436	11	3	3	NE1	Y	0436	22.6	6.7	52.4	56.7	ORIG	1994-05-31	P					28.2								N				RECH	1995-04-19	P					28.2								N				PR0597
1130437	11	3	3	NE1		0437	9.9	4.6	65.1	54.6	ORIG	1994-05-31	P					19.1								N				RECH	1995-04-19	P					19.1								N				PR0597
1130438	11	3	3	NE1		0438	2.7	4.3	72.3	54.3	ORIG	1994-05-31	P					27.3								N				RECH	1995-04-19	P					27.3								N				PR0597
1130439	11	3	3	NE1		0439	12.9	4	62.1	54	ORIG	1994-05-31	P					22.3								N				RECH	1995-04-19	P					22.3								N				PR0597
1130440	11	3	3	NE1		0440	10.1	1.8	64.9	51.8	ORIG	1994-05-31	P					14.5								N				RECH	1995-04-19	P					14.5								N				PR0597
1130441	11	3	3	NE1		0441	10.4	0.1	64.6	50.1	ORIG	1994-05-31	P					23.8				0.4	N			N				RECH	1995-04-19	P					23.8				0.4	N			N				PR0597
1130442	11	3	3	NE1	Y	0442	20.6	0.9	54.4	50.9	ORIG	1994-05-31	P					22.1								N				RECH	1995-04-19	P					22.1								N				PR0597
1130443	11	3	3	NE1	Y	0443	18.5	0.6	56.5	50.6	ORIG	1994-05-31	P					25.1								N				RECH	1995-04-19	P					25.1								N				PR0597
1130444	11	3	3	SE2		0444	4.5	48.3	79.5	48.3	ORIG	1994-05-31	P					23.4								N				RECH	1995-04-19	P					23.4								N				PR0597
1130445	11	3	3	SE2		0445	23.5	44.7	98.5	44.7	ORIG	1994-05-31	P					27.9								N				RECH	1995-04-19	P					27.9								N				PR0597
1130446	11	3	3	SE2		0446	3.6	40.1	78.6	40.1	ORIG	1994-05-31	P					27.8								N				RECH	1995-04-19	P					27.8						1		N			SICKLY	PR0597
1130447	11	3	3	SE2		0447	7.7	38.4	82.7	38.4	ORIG	1994-05-31	P					18.9								N				RECH	1995-04-19	P					18.9								N				PR0597
1130448	11	3	3	SE2		0448	12.1	38.1	87.1	38.1	ORIG	1994-05-31	P					26.3								N				RECH	1995-04-19	P					26.3								N				PR0597
1130449	11	3	3	SE2		0449	14.6	32.9	89.6	32.9	ORIG	1994-05-31	C					15.5				1.5	W			N				RECH	1995-04-19	C					15.5				1.5	W			N				PR0597
1130450	11	3	3	SE2		0450	22.5	29.5	97.5	29.5	ORIG	1994-05-31	R		B		G	11.6								N				RECH	1995-04-19	R		B		G	11.6								N				PR0597
1130451	11	3	3	SE2		0451	4.3	29.6	79.3	29.6	ORIG	1994-05-31	P					24.2								N				RECH	1995-04-19	P					24.2								N				PR0597
1130452	11	3	3	SE2		0452	0.7	30	75.7	30	ORIG	1994-05-31	P					27.1				0.6	NW			N				RECH	1995-04-19	P					27.1				0.6	NW			N				PR0597
1130453	11	3	3	SE2		0453	13.3	26.8	88.3	26.8	ORIG	1994-05-31	P					32.2								N				RECH	1995-04-19	P					32.2								N				PR0597
1130454	11	3	3	SE2		0454	9.2	25.8	84.2	25.8	ORIG	1994-05-31	R		B		G	12.7								N				RECH	1995-04-19	R		B		G	12.7								N				PR0597
1130455	11	3	3	SE2		0455	2.7	21.7	77.7	21.7	ORIG	1994-05-31	P					22.8								N				RECH	1995-04-19	P					22.8								N				PR0597
1130456	11	3	3	SE2		0456	5	21.4	80	21.4	ORIG	1994-05-31	R		B		G	9.6								N				RECH	1995-04-19	R		B		G	9.6								N				PR0597
1130457	11	3	3	SE2		0457	18.8	17.5	93.8	17.5	ORIG	1994-05-31	R		B		G	7.4			3					N				RECH	1995-04-19	R		B		G	7.4			3					N				PR0597
1130458	11	3	3	SE2		0458	8.8	16.8	83.8	16.8	ORIG	1994-05-31	P					27.2								N				RECH	1995-04-19	P					27.2								N				PR0597
1130459	11	3	3	SE2		0459	10.5	14	85.5	14	ORIG	1994-05-31	P					26.9								N				RECH	1995-04-19	P					26.9								N				PR0597
1130460	11	3	3	SE2		0460	1.3	8.9	76.3	8.9	ORIG	1994-05-31	P					24.8								N				RECH	1995-04-19	P					24.8								N				PR0597
1130461	11	3	3	SE2		0461	25	12.3	100	12.3	ORIG	1994-05-31	R		B		G	11.4			2.7					N				RECH	1995-04-19	R		B		G	11.4			2.7					N				PR0597
1130462	11	3	3	SE2		0462	24.1	9.9	99.1	9.9	ORIG	1994-05-31	R		B		G	13.6								N				RECH	1995-04-19	R		B		G	13.6								N				PR0597
1130463	11	3	3	SE2		0463	11.7	7.4	86.7	7.4	ORIG	1994-05-31	R		B		G	12.5								N				RECH	1995-04-19	R		B		G	12.5								N				PR0597
1130464	11	3	3	SE2		0464	15.9	6	90.9	6	ORIG	1994-05-31	C					10.2	4			1.8	NW			N				RECH	1995-04-19	C					10.2	4.2			1.8	NW			N				PR0597
1130465	11	3	3	SE2		0465	4.3	5.9	79.3	5.9	ORIG	1994-05-31	P					26.3								N				RECH	1995-04-19	P					26.3								N				PR0597
1130466	11	3	3	SE2		0466	3.4	4.7	78.4	4.7	ORIG	1994-05-31	S					0	1.5							N				RECH	1995-04-19	S					0	1.6							N				PR0597
1130467	11	3	3	SE2		0467	6.7	2.7	81.7	2.7	ORIG	1994-05-31	S					0	1.7							N				RECH	1995-04-19	S					0	1.7							N				PR0597
1130468	11	3	3	SE2		0468	6.4	1	81.4	1	ORIG	1994-05-31	R		B		G	5.4			1.5					N				RECH	1995-04-19	R		B		G	5.4			1.5					N				PR0597
1130469	11	3	3	SE1		0469	5.9	49.9	69.1	49.9	ORIG	1994-05-31	P					19.5								N				RECH	1995-04-19	P					19.5						2		N				PR0597
1130470	11	3	3	SE1		0470	11.1	48.8	63.9	48.8	ORIG	1994-05-31	P					15.7								N				RECH	1995-04-19	P					15.7								N				PR0597
1130471	11	3	3	SE1		0471	13.1	48.2	61.9	48.2	ORIG	1994-05-31	S					0	1.4							N				RECH	1995-04-19	S					0	1.4							N				PR0597
1130472	11	3	3	SE1	Y	0472	15.7	49.2	59.3	49.2	ORIG	1994-05-31	P					24.1								N				RECH	1995-04-19	P					24.1								N				PR0597
1130473	11	3	3	SE1		0473	4.6	47.1	70.4	47.1	ORIG	1994-05-31	R		B		G	10.7			1.8					N				RECH	1995-04-19	R		B		G	10.7			1.8					N				PR0597
1130474	11	3	3	SE1		0474	2.7	45.4	72.3	45.4	ORIG	1994-05-31	P					19.3								N				RECH	1995-04-19	P					19.3								N				PR0597
1130475	11	3	3	SE1		0475	8.6	45.4	66.4	45.4	ORIG	1994-05-31	P					24								N				RECH	1995-04-19	P					24								N				PR0597
1130476	11	3	3	SE1		0476	2.2	43.3	72.8	43.3	ORIG	1994-05-31	P					27.6								N				RECH	1995-04-19	P					27.6								N				PR0597
1130477	11	3	3	SE1		0477	10.4	44.1	64.6	44.1	ORIG	1994-05-31	S					0	2.9							N				RECH	1995-04-19	S					0	3							N				PR0597
1130478	11	3	3	SE1		0478	9.2	43.5	65.8	43.5	ORIG	1994-05-31	R		B		G	9.3			2.5					N				RECH	1995-04-19	R		B		G	9.3			2.5					N				PR0597
1130479	11	3	3	SE1	Y	0479	16.2	44.3	58.8	44.3	ORIG	1994-05-31	P					18.5								N				RECH	1995-04-19	P					18.5								N				PR0597
1130480	11	3	3	SE1		0480	19.4	42.4	55.6	42.4	ORIG	1994-05-31	P	T	U			24	15.8		0					Y				RECH	1995-04-19	R		U		B	24	15.8		0					Y				PR0597
1130481	11	3	3	SE1		0481	8.3	40.6	66.7	40.6	ORIG	1994-05-31	S					0	1.6							N				RECH	1995-04-19	S					0	1.6							N				PR0597
1130482	11	3	3	SE1		0482	1.7	39.3	73.3	39.3	ORIG	1994-05-31	R		B		G	10.2								N				RECH	1995-04-19	R		B		G	10.2								N				PR0597
1130483	11	3	3	SE1	Y	0483	19.3	37.7	55.7	37.7	ORIG	1994-05-31	C					11.5								N				RECH	1995-04-19	C					11.5								N				PR0597
1130484	11	3	3	SE1	Y	0484	22.6	36.1	52.4	36.1	ORIG	1994-05-31	S					0	1.5							N				RECH	1995-04-19	S					0	1.5							N				PR0597
1130485	11	3	3	SE1	Y	0485	16	33.8	59	33.8	ORIG	1994-05-31	S					0	1.5							N				RECH	1995-04-19	S					0	1.4							N				PR0597
1130486	11	3	3	SE1		0486	7.9	33.1	67.1	33.1	ORIG	1994-05-31	P					23.6								N				RECH	1995-04-19	P					23.6								N				PR0597
1130487	11	3	3	SE1		0487	14.7	31.6	60.3	31.6	ORIG	1994-05-31	R		B		G	6.2			4.8					N				RECH	1995-04-19	R		B		G	6.2			4.8					N				PR0597
1130488	11	3	3	SE1		0488	13.5	31.5	61.5	31.5	ORIG	1994-05-31	R		B		G	11.1								N				RECH	1995-04-19	R		B		G	11.1								N				PR0597
1130489	11	3	3	SE1		0489	12.6	26.9	62.4	26.9	ORIG	1994-05-31	R		B		G	5.1			2					N				RECH	1995-04-19	R		B		G	5.1			2					N				PR0597
1130490	11	3	3	SE1		0490	8.1	25.1	66.9	25.1	ORIG	1994-05-31	P					21.7								N				RECH	1995-04-19	P					21.7								N				PR0597
1130491	11	3	3	SE1		0491	11.6	22.9	63.4	22.9	ORIG	1994-05-31	S					0	1.6							N				RECH	1995-04-19	S					0	1.7							N				PR0597
1130492	11	3	3	SE1		0492	10.7	22.4	64.3	22.4	ORIG	1994-05-31	P	T	B			18.2	13		1.9	2.7	NW			Y			NWC 180	RECH	1995-04-19	R		B		B	18	13		1.9	2.7	NW			Y			NWC 180	PR0597
1130493	11	3	3	SE1		0493	22.1	21.4	52.9	21.4	ORIG	1994-05-31	S					0	1.8							N				RECH	1995-04-19	S					0	1.7							N				PR0597
1130494	11	3	3	SE1		0494	20.1	19.6	54.9	19.6	ORIG	1994-05-31	S					0	1.6							N				RECH	1995-04-19	S					0	1.7							N				PR0597
1130495	11	3	3	SE1		0495	20.1	18.7	54.9	18.7	ORIG	1994-05-31	R		B		G	11			1.8					N				RECH	1995-04-19	R		B		G	11			1.8					N				PR0597
1130496	11	3	3	SE1		0496	12.6	18.3	62.4	18.3	ORIG	1994-05-31	S					0	2.3							N				RECH	1995-04-19	S					0	2.2							N				PR0597
1130497	11	3	3	SE1		0497	20.9	17.5	54.1	17.5	ORIG	1994-05-31	R		B		G	6.8			3.4					N				RECH	1995-04-19	R		B		G	6.8			3.4					N				PR0597
1130498	11	3	3	SE1		0498	5	17.8	70	17.8	ORIG	1994-05-31	R		B		G	9.6			2.2					N				RECH	1995-04-19	R		B		G	9.6			2.2					N				PR0597
1130499	11	3	3	SE1		0499	9.5	17.7	65.5	17.7	ORIG	1994-05-31	S					0	1.7							N				RECH	1995-04-19	S					0	1.7							N				PR0597
1130500	11	3	3	SE1		0500	7.4	12.8	67.6	12.8	ORIG	1994-05-31	R		B		G	7.8			4.2					N				RECH	1995-04-19	R		B		G	7.8			4.2					N				PR0597
1130501	11	3	3	SE1		0501	17.3	12.5	57.7	12.5	ORIG	1994-05-31	P					30.2				1.2	NE			N			NEC 180	RECH	1995-04-19	P					30.2				1.2	NE			N			NEC 180	PR0597
1130502	11	3	3	SE1		0502	20.8	11.8	54.2	11.8	ORIG	1994-05-31	S					0	2.7							N				RECH	1995-04-19	S					0	2.7							N				PR0597
1130503	11	3	3	SE1		0503	2.4	9.2	72.6	9.2	ORIG	1994-05-31	R		B		G	7.6			3.6					N				RECH	1995-04-19	R		B		G	7.6			3.6					N				PR0597
1130504	11	3	3	SE1		0504	10.8	9.2	64.2	9.2	ORIG	1994-05-31	C					7	5.2							N				RECH	1995-04-19	C					7	5.2							N				PR0597
1130505	11	3	3	SE1		0505	20	8.3	55	8.3	ORIG	1994-05-31	C					5.3	4.6							N				RECH	1995-04-19	C					5.3	4.8							N				PR0597
1130506	11	3	3	SE1		0506	23.8	8.3	51.2	8.3	ORIG	1994-05-31	R		B		G	5.7			2.3					N				RECH	1995-04-19	R		B		G	5.7			2.3					N				PR0597
1130507	11	3	3	SE1		0507	2.6	7.3	72.4	7.3	ORIG	1994-05-31	P					31.8				0.5	NE			N			NEC 180	RECH	1995-04-19	P					31.8				0.5	NE			N			NEC 180	PR0597
1130508	11	3	3	SE1		0508	22.4	7.2	52.6	7.2	ORIG	1994-05-31	C					5.8	5							N				RECH	1995-04-19	C					6.1								N				PR0597
1130509	11	3	3	SE1		0509	16.9	4.1	58.1	4.1	ORIG	1994-05-31	R		B		G	17.5			4.4					N				RECH	1995-04-19	R		B		G	17.5			4.4					N				PR0597
1130510	11	3	3	SE1		0510	16.4	3.7	58.6	3.7	ORIG	1994-05-31	R		B		G	7.8			2					N				RECH	1995-04-19	R		B		G	7.8			2					N				PR0597
1130511	11	3	3	SE1		0511	11.6	2.8	63.4	2.8	ORIG	1994-05-31	S					0	2							N				RECH	1995-04-19	S					0	2							N				PR0597
1130512	11	3	3	SE1		0512	10.2	1	64.8	1	ORIG	1994-05-31	S					0	1.8							N				RECH	1995-04-19	S					0	1.7							N				PR0597
1130513	11	3	3	SE1		0513	12.6	1.3	62.4	1.3	ORIG	1994-05-31	S					0	2.9							N				RECH	1995-04-19	S					0	2.9							N				PR0597
1130514	11	3	3	SE1		0514	13.1	1.3	61.9	1.3	ORIG	1994-05-31	S					0	2.7							N				RECH	1995-04-19	S					0	2.6							N				PR0597
1130515	11	3	3	SE1		0515	14	1.2	61	1.2	ORIG	1994-05-31	S					0	2.9							N				RECH	1995-04-19	S					0	3							N				PR0597
1130516	11	3	3	SE1		0516	1.7	0.5	73.3	0.5	ORIG	1994-05-31	R		B		G	13.1			1.8					N				RECH	1995-04-19	R		B		G	13.1			1.8					N				PR0597
1130517	11	3	3	SW2		0517	0.2	49.2	25.2	49.2	ORIG	1994-05-31	P					21.4								N				RECH	1995-04-19	P					21.4								N				PR0597
1130518	11	3	3	SW2		0518	10.7	50	35.7	50	ORIG	1994-05-31	P					20.7								N				RECH	1995-04-19	P					20.7								N				PR0597
1130519	11	3	3	SW2	Y	0519	17.9	47.8	42.9	47.8	ORIG	1994-05-31	P					25.4								N				RECH	1995-04-19	P					25.4								N				PR0597
1130520	11	3	3	SW2		0520	24.9	46.5	49.9	46.5	ORIG	1994-05-31	R		B		G	6.3			1.6					N				RECH	1995-04-19	R		B		G	6.3			1.6					N				PR0597
1130521	11	3	3	SW2	Y	0521	23.5	45.7	48.5	45.7	ORIG	1994-05-31	P					18.9								N				RECH	1995-04-19	P					18.9								N				PR0597
1130522	11	3	3	SW2	Y	0522	22.1	43.1	47.1	43.1	ORIG	1994-05-31	S					0	1.4							N				RECH	1995-04-19	S					0	1.4							N				PR0597
1130523	11	3	3	SW2		0523	14.3	42.4	39.3	42.4	ORIG	1994-05-31	P					16.7								N				RECH	1995-04-19	P					17								N				PR0597
1130524	11	3	3	SW2		0524	6.6	41.2	31.6	41.2	ORIG	1994-05-31	P					19.4								N				RECH	1995-04-19	P					19.4								N				PR0597
1130525	11	3	3	SW2		0525	2.1	46.2	27.1	46.2	ORIG	1994-05-31	R		B		G	6.3			2.2					N				RECH	1995-04-19	R		B		G	6.3			2.2					N				PR0597
1130526	11	3	3	SW2		0526	2.7	45.7	27.7	45.7	ORIG	1994-05-31	P					23.9								N				RECH	1995-04-19	P					23.9								N				PR0597
1130527	11	3	3	SW2		0527	10.6	40.1	35.6	40.1	ORIG	1994-05-31	R		B		G	17.2			4					N				RECH	1995-04-19	R		B		G	17.2			4					N				PR0597
1130528	11	3	3	SW2	Y	0528	16.2	39.9	41.2	39.9	ORIG	1994-05-31	P					28.6								N				RECH	1995-04-19	P					28.6								N				PR0597
1130529	11	3	3	SW2		0529	4	38.9	29	38.9	ORIG	1994-05-31	P					22.1								N				RECH	1995-04-19	P					22.1								N				PR0597
1130530	11	3	3	SW2		0530	4.8	36.5	29.8	36.5	ORIG	1994-05-31	R		B		G	7.8			2.2					N				RECH	1995-04-19	R		B		G	7.8			2.2					N				PR0597
1130531	11	3	3	SW2		0531	7.8	36.9	32.8	36.9	ORIG	1994-05-31	S					0	2.1							N				RECH	1995-04-19	S					0	2.2							N				PR0597
1130532	11	3	3	SW2		0532	9.1	37	34.1	37	ORIG	1994-05-31	P					26.5								N				RECH	1995-04-19	P					26.5								N				PR0597
1130533	11	3	3	SW2		0533	11.6	37.2	36.6	37.2	ORIG	1994-05-31	S					0	2.3							N				RECH	1995-04-19	S					0	2.3							N				PR0597
1130534	11	3	3	SW2		0534	8.6	34.6	33.6	34.6	ORIG	1994-05-31	S					0	1.4							N				RECH	1995-04-19	S					0	1.4							N				PR0597
1130535	11	3	3	SW2		0535	14.7	35.1	39.7	35.1	ORIG	1994-05-31	P					23.4								N				RECH	1995-04-19	P					23.4								N				PR0597
1130536	11	3	3	SW2	Y	0536	17.5	33.4	42.5	33.4	ORIG	1994-05-31	P					27.7								N				RECH	1995-04-19	P					27.7								N				PR0597
1130537	11	3	3	SW2		0537	16.1	31.7	41.1	31.7	ORIG	1994-05-31	S					0	1.5							N				RECH	1995-04-19	S					0	1.6							N				PR0597
1130538	11	3	3	SW2		0538	1.6	33.8	26.6	33.8	ORIG	1994-05-31	P					17.4				1.6	SES			N			SESC 0.3-1.6	RECH	1995-04-19	P					17.4				1.6	SES	2		N			SESC 0.3-1.6	PR0597
1130539	11	3	3	SW2		0539	1.2	30.3	26.2	30.3	ORIG	1994-05-31	S					0	1.7							N				RECH	1995-04-19	S					0	1.8							N				PR0597
1130540	11	3	3	SW2		0540	0.4	28.8	25.4	28.8	ORIG	1994-05-31	R		B		G	10.3			2.7					N				RECH	1995-04-19	R		B		G	10.3			2.7					N				PR0597
1130541	11	3	3	SW2		0541	8.9	29	33.9	29	ORIG	1994-05-31	P					26.8								N				RECH	1995-04-19	P					26.8								N				PR0597
1130542	11	3	3	SW2		0542	6.4	28	31.4	28	ORIG	1994-05-31	S					0	1.7							N				RECH	1995-04-19	S					0	1.7							N				PR0597
1130543	11	3	3	SW2		0543	3.8	26.8	28.8	26.8	ORIG	1994-05-31	P					22								N				RECH	1995-04-19	P					22								N				PR0597
1130544	11	3	3	SW2		0544	1	26.7	26	26.7	ORIG	1994-05-31	R		B		G	14.2			2.2					N				RECH	1995-04-19	R		B		G	14.2			2.2					N				PR0597
1130545	11	3	3	SW2		0545	6.6	25.5	31.6	25.5	ORIG	1994-05-31	P					19.6				4.5	WNW			N			WNWC 0.7-4.5	RECH	1995-04-19	P					19.6				4.5	WNW			N			WNWC 0.7-4.5	PR0597
1130546	11	3	3	SW2		0546	3.8	24.3	28.8	24.3	ORIG	1994-05-31	S					0	1.8							N				RECH	1995-04-19	S					0	1.8							N				PR0597
1130547	11	3	3	SW2		0547	2.5	23	27.5	23	ORIG	1994-05-31	P					26.6								N				RECH	1995-04-19	P					26.6								N				PR0597
1130548	11	3	3	SW2		0548	4.5	23	29.5	23	ORIG	1994-05-31	P					23.9				1.5	S			N			SC 0.5-1.5	RECH	1995-04-19	P					23.9				1.5	S			N			SC 0.5-1.5	PR0597
1130549	11	3	3	SW2		0549	16.3	23.1	41.3	23.1	ORIG	1994-05-31	R		B		G	14.9								N				RECH	1995-04-19	R		B		G	14.9								N				PR0597
1130550	11	3	3	SW2		0550	14.8	18.8	39.8	18.8	ORIG	1994-05-31	S					0	2.1			0.2	S			N			SC IS A HOLE	RECH	1995-04-19	S					0	2.1			0.2	S			N			SC IS A HOLE	PR0597
1130551	11	3	3	SW2		0551	5.7	18.9	30.7	18.9	ORIG	1994-05-31	P	T	Y			20.3	17		0.8	1.2	E			Y				RECH	1995-04-19	R		Y		B	20.3	17		0.8	1.2	E			Y				PR0597
1130552	11	3	3	SW2		0552	2	16	27	16	ORIG	1994-05-31	R		B		G	8.6								N				RECH	1995-04-19	R		B		G	8.6								N				PR0597
1130553	11	3	3	SW2		0553	16.3	13.9	41.3	13.9	ORIG	1994-05-31	P					27.7								N				RECH	1995-04-19	P					27.7								N				PR0597
1130554	11	3	3	SW2		0554	15.6	11	40.6	11	ORIG	1994-05-31	C					7.3	5.2							N				RECH	1995-04-19	C					7.3								N				PR0597
1130555	11	3	3	SW2		0555	21	10.1	46	10.1	ORIG	1994-05-31	M					6.7	4.1							N			MAY DIE-LEAVES ARE EATEN-PARTIALLY FIRE TOP KILL-STEM2 DBH-4.9	RECH	1995-04-19	M	T		F		6.7	4.1							N			MAY DIE-LEAVES ARE EATEN-PARTIALLY FIRE TOP KILL-STEM2 DBH-4.9	PR0597
1130556	11	3	3	SW2		0556	19.9	9.8	44.9	9.8	ORIG	1994-05-31	R		B		G	13								N				RECH	1995-04-19	R		B		G	13								N				PR0597
1130557	11	3	3	SW2		0557	9.9	7.5	34.9	7.5	ORIG	1994-05-31	R		B		G	6			1.6					N				RECH	1995-04-19	R		B		G	6			1.6					N				PR0597
1130558	11	3	3	SW2		0558	23.9	5.4	48.9	5.4	ORIG	1994-05-31	M					5.3	4.5							N			PARTIAL FIRE TOP KILL-11 STEMS TOTAL-STEM 2 DBH=4.7, STEM 3 DBH=5.1	RECH	1995-04-19	M					5.3	4.8							N			PARTIAL FIRE TOP KILL-11 STEMS TOTAL-STEM 2 DBH=4.7, STEM 3 DBH=5.1	PR0597
1130559	11	3	3	SW2		0559	1.8	4.1	26.8	4.1	ORIG	1994-05-31	S					0	1.5							N				RECH	1995-04-19	S					0	1.5							N				PR0597
1130560	11	3	3	SW2		0560	2.7	3.6	27.7	3.6	ORIG	1994-05-31	P					23.1								N				RECH	1995-04-19	P					23.1								N				PR0597
1130561	11	3	3	SW2		0561	5.6	3.8	30.6	3.8	ORIG	1994-05-31	P					25.3								N				RECH	1995-04-19	P					25.3								N				PR0597
1130562	11	3	3	SW2		0562	1.9	1.8	26.9	1.8	ORIG	1994-05-31	R		B		B	14.7								N			DEATH UNKNOWN	RECH	1995-04-19	R		Y		B	14.7			1					N				PR0597
1130563	11	3	3	SW2		0563	8.1	1.4	33.1	1.4	ORIG	1994-05-31	P					31.4				0.9	W			N			WC 0.3-0.9	RECH	1995-04-19	P					31.4				0.9	W			N			WC 0.3-0.9	PR0597
1130564	11	3	3	SW2		0564	17.3	0.5	42.3	0.5	ORIG	1994-05-31	R		B		G	8.5			2.1					N				RECH	1995-04-19	R		B		G	8.5			2.1					N				PR0597
1130565	11	3	3	SW1		0565	4.8	50	20.2	50	ORIG	1994-05-31	P					20.8								N				RECH	1995-04-19	P					20.8								N				PR0597
1130566	11	3	3	SW1		0566	4.6	49.2	20.4	49.2	ORIG	1994-05-31	P					11.3								N				RECH	1995-04-19	P					11.3								N				PR0597
1130567	11	3	3	SW1		0567	4.5	48.5	20.5	48.5	ORIG	1994-05-31	R		B		G	9.2			2					N				RECH	1995-04-19	R		B		G	9.2			2					N				PR0597
1130568	11	3	3	SW1		0568	1.5	48.2	23.5	48.2	ORIG	1994-05-31	R		B		G	7.6			2.2					N				RECH	1995-04-19	R		B		G	7.6			2.2					N				PR0597
1130569	11	3	3	SW1		0569	0.7	47.5	24.3	47.5	ORIG	1994-05-31	P					24.1								N				RECH	1995-04-19	P					24.1								N				PR0597
1130570	11	3	3	SW1		0570	8.1	47.1	16.9	47.1	ORIG	1994-05-31	P					31								N				RECH	1995-04-19	P					31								N				PR0597
1130571	11	3	3	SW1		0571	21.3	44.9	3.7	44.9	ORIG	1994-05-31	P					21.4								N				RECH	1995-04-19	P					21.4								N				PR0597
1130572	11	3	3	SW1		0572	13.9	44.2	11.1	44.2	ORIG	1994-05-31	R		B		G	10.9			5.1					N				RECH	1995-04-19	R		B		G	10.9			5.1					N				PR0597
1130573	11	3	3	SW1		0573	0.3	42.7	24.7	42.7	ORIG	1994-05-31	P					25.7								N				RECH	1995-04-19	P					25.7								N				PR0597
1130574	11	3	3	SW1		0574	3.6	38.9	21.4	38.9	ORIG	1994-05-31	P					23.2								N				RECH	1995-04-19	P					23.2								N				PR0597
1130575	11	3	3	SW1		0575	21.2	39.2	3.8	39.2	ORIG	1994-05-31	P					25.5								N				RECH	1995-04-19	P					25.5								N				PR0597
1130576	11	3	3	SW1		0576	19.5	38.2	5.5	38.2	ORIG	1994-05-31	P					24.8								N				RECH	1995-04-19	P					24.8								N				PR0597
1130577	11	3	3	SW1		0577	2.3	33.4	22.7	33.4	ORIG	1994-05-31	S					0	1.8							N				RECH	1995-04-19	S					0	1.7							N				PR0597
1130578	11	3	3	SW1		0578	1.2	33.2	23.8	33.2	ORIG	1994-05-31	P					22.6				1.1	SE			N				RECH	1995-04-19	P					22.6				1.1	SE			N				PR0597
1130579	11	3	3	SW1		0579	0.5	32.8	24.5	32.8	ORIG	1994-05-31	P					25.3								N				RECH	1995-04-19	P					25.3								N				PR0597
1130580	11	3	3	SW1		0580	9.3	30.2	15.7	30.2	ORIG	1994-05-31	R		B		B	19								N				RECH	1995-04-19	R		Y		B	19			0.7					N				PR0597
1130581	11	3	3	SW1		0581	20.3	26.7	4.7	26.7	ORIG	1994-05-31	C					22.1				1.3	S			N			SC 0.3-1.3	RECH	1995-04-19	C					22.1				1.3	S			N			SC 0.3-1.3	PR0597
1130582	11	3	3	SW1		0582	17.3	25.8	7.7	25.8	ORIG	1994-05-31	P	T	U			34.4	16.2		0	0.7	NE			Y				RECH	1995-04-19	R		U		B	34.4	16.2		0	0.7	NE			Y				PR0597
1130583	11	3	3	SW1		0583	10.4	25.5	14.6	25.5	ORIG	1994-05-31	S					0	1.6							N				RECH	1995-04-19	S					0	1.6							N				PR0597
1130584	11	3	3	SW1		0584	14.3	24.1	10.7	24.1	ORIG	1994-05-31	P					24.3								N				RECH	1995-04-19	P					24.3								N				PR0597
1130585	11	3	3	SW1		0585	14.5	23.8	10.5	23.8	ORIG	1994-05-31	R		B		G	6.8			2.2					N				RECH	1995-04-19	R		B		G	6.8			2.2					N				PR0597
1130586	11	3	3	SW1		0586	17.4	23.4	7.6	23.4	ORIG	1994-05-31	P					14.9				0.7	N			N				RECH	1995-04-19	P					14.9				0.7	N			N				PR0597
1130587	11	3	3	SW1		0587	10.4	23.1	14.6	23.1	ORIG	1994-05-31	R		B		G	18.2								N				RECH	1995-04-19	R		B		G	18.2								N				PR0597
1130588	11	3	3	SW1		0588	2.6	23.3	22.4	23.3	ORIG	1994-05-31	P					27.5								N				RECH	1995-04-19	P					27.5								N				PR0597
1130589	11	3	3	SW1		0589	13.4	20.9	11.6	20.9	ORIG	1994-05-31	P					18.2								N				RECH	1995-04-19	P					18.2						2		N				PR0597
1130590	11	3	3	SW1		0590	24.3	19	0.7	19	ORIG	1994-05-31	C					7.2	4.9			0.7	W			N				RECH	1995-04-19	C					7.2	4.9			0.7	W			N				PR0597
1130591	11	3	3	SW1		0591	12.1	17.5	12.9	17.5	ORIG	1994-05-31	P					21.8				0.3	NE			N				RECH	1995-04-19	P					21.8				0.3	NE			N				PR0597
1130592	11	3	3	SW1		0592	16.4	16.3	8.6	16.3	ORIG	1994-05-31	P					21.2								N				RECH	1995-04-19	P					21.2								N				PR0597
1130593	11	3	3	SW1		0593	13.1	14.4	11.9	14.4	ORIG	1994-05-31	P					20.4								N				RECH	1995-04-19	P					20.4								N				PR0597
1130594	11	3	3	SW1		0594	24.1	14	0.9	14	ORIG	1994-05-31	P					20.6						2		N				RECH	1995-04-19	P	T				20.3								N				PR0597
1130595	11	3	3	SW1		0595	21.4	13.8	3.6	13.8	ORIG	1994-05-31	S					0	1.5							N				RECH	1995-04-19	S					0	1.4							N				PR0597
1130596	11	3	3	SW1		0596	20.4	12.2	4.6	12.2	ORIG	1994-05-31	S					0	1.7							N				RECH	1995-04-19	S					0	1.4							N				PR0597
1130597	11	3	3	SW1		0597	21.5	12.2	3.5	12.2	ORIG	1994-05-31	P					29.8								N				RECH	1995-04-19	P					29.8								N				PR0597
1130598	11	3	3	SW1		0598	24.9	11	0.1	11	ORIG	1994-05-31	R		B		G	8.3			4.8					N				RECH	1995-04-19	R		B		G	8.3			4.8					N				PR0597
1130599	11	3	3	SW1		0599	8.5	11.3	16.5	11.3	ORIG	1994-05-31	P					15.1								N				RECH	1995-04-19	P					15.1								N				PR0597
1130600	11	3	3	SW1		0600	5.7	8.2	19.3	8.2	ORIG	1994-05-31	P					22.9								N				RECH	1995-04-19	P					22.9								N				PR0597
1130601	11	3	3	SW1		0601	8.5	8.8	16.5	8.8	ORIG	1994-05-31	P					12								N				RECH	1995-04-19	P					12								N				PR0597
1130602	11	3	3	SW1		0602	11.9	8.7	13.1	8.7	ORIG	1994-05-31	P					25.8								N				RECH	1995-04-19	P					25.8								N				PR0597
1130603	11	3	3	SW1		0603	11.8	8.2	13.2	8.2	ORIG	1994-05-31	R		B		B	9.2			2.7					N				RECH	1995-04-19	R		B		B	8.8			2.7					N				PR0597
1130604	11	3	3	SW1		0604	13.6	8.4	11.4	8.4	ORIG	1994-05-31	S					0	1.7							N				RECH	1995-04-19	S					0	1.7							N				PR0597
1130605	11	3	3	SW1		0605	12.8	6.8	12.2	6.8	ORIG	1994-05-31	P					16								N				RECH	1995-04-19	P					16								N				PR0597
1130606	11	3	3	SW1		0606	14.5	6.3	10.5	6.3	ORIG	1994-05-31	P					22.1								N				RECH	1995-04-19	P					22.1								N				PR0597
1130607	11	3	3	SW1		0607	11.9	5	13.1	5	ORIG	1994-05-31	P					16								N				RECH	1995-04-19	P					16								N				PR0597
1130608	11	3	3	SW1		0608	6.5	4.7	18.5	4.7	ORIG	1994-05-31	P					25.6								N				RECH	1995-04-19	P					25.6								N				PR0597
1130609	11	3	3	SW1		0609	13.1	4	11.9	4	ORIG	1994-05-31	R		B		G	10.5			1.8					N				RECH	1995-04-19	R		B		G	10.5			1.8					N				PR0597
1130610	11	3	3	SW1		0610	24	4.1	1	4.1	ORIG	1994-05-31	P					23.7								N				RECH	1995-04-19	P					23.7								N				PR0597
1130611	11	3	3	NW2	Y	0611	24.5	3.3	49.5	53.3	ORIG	1994-05-31	P					26.6				1.7	S			N				RECH	1995-04-19	P					26.6				1.7	S			N				PR0597
1130612	11	3	3	NW2		0612	11.8	3.4	36.8	53.4	ORIG	1994-05-31	S					0	1.5							N				RECH	1995-04-19	S					0	1.5							N				PR0597
1130613	11	3	3	NW2		0613	11.1	4	36.1	54	ORIG	1994-05-31	P					27				0.7	S			N				RECH	1995-04-19	P					27				0.7	S			N				PR0597
1130614	11	3	3	NW2		0614	8.1	4.3	33.1	54.3	ORIG	1994-05-31	P					17.1								N				RECH	1995-04-19	P					17.1								N				PR0597
1130615	11	3	3	NW2		0615	3.4	3.7	28.4	53.7	ORIG	1994-05-31	P					18.5				2.7	SE			N			SEC 1.5-2.7	RECH	1995-04-19	P	T				18.2				2.7	SE			N			SEC 1.5-2.7	PR0597
1130616	11	3	3	NW2	Y	0616	19.5	4.9	44.5	54.9	ORIG	1994-05-31	P					26.1								N				RECH	1995-04-19	P					26.1								N				PR0597
1130617	11	3	3	NW2		0617	6.5	6.2	31.5	56.2	ORIG	1994-05-31	P					29								N				RECH	1995-04-19	P					29								N				PR0597
1130618	11	3	3	NW2		0618	0.4	5	25.4	55	ORIG	1994-05-31	P					21.3								N				RECH	1995-04-19	P					21.3								N				PR0597
1130619	11	3	3	NW2		0619	10.4	9.2	35.4	59.2	ORIG	1994-05-31	S					0	2.2							N				RECH	1995-04-19	S					0	2.2							N				PR0597
1130620	11	3	3	NW2		0620	10.6	10.6	35.6	60.6	ORIG	1994-05-31	P					26.3								N				RECH	1995-04-19	P					26.3								N				PR0597
1130621	11	3	3	NW2	Y	0621	20.5	12.5	45.5	62.5	ORIG	1994-05-31	P					29.6								N				RECH	1995-04-19	P					29.6								N				PR0597
1130622	11	3	3	NW2	Y	0622	15.5	13.5	40.5	63.5	ORIG	1994-05-31	S					0	1.7							N				RECH	1995-04-19	S					0	1.7							N				PR0597
1130623	11	3	3	NW2	Y	0623	18.4	17.2	43.4	67.2	ORIG	1994-05-31	P					27.7								N				RECH	1995-04-19	P					27.7								N				PR0597
1130624	11	3	3	NW2	Y	0624	21.3	17.2	46.3	67.2	ORIG	1994-05-31	P					24.1				0.4	SW			N			SWC 0.2-0.4	RECH	1995-04-19	P					24.1				0.4	SW			N			SWC 0.2-0.4	PR0597
1130625	11	3	3	NW2		0625	19.4	20.5	44.4	70.5	ORIG	1994-05-31	R		B		G	5			1.4					N				RECH	1995-04-19	R		B		G	5			1.4					N				PR0597
1130626	11	3	3	NW2		0626	7.8	21.8	32.8	71.8	ORIG	1994-05-31	R		B		B	22.7								N				RECH	1995-04-19	R		B		B	22.9								N				PR0597
1130627	11	3	3	NW2		0627	0.6	23	25.6	73	ORIG	1994-05-31	P					22.9				0.2	S			N			SC 0.1-0.2	RECH	1995-04-19	P					22.9				0.2	S			N			SC 0.1-0.2	PR0597
1130628	11	3	3	NW2		0628	7	25.7	32	75.7	ORIG	1994-05-31	R		B		G	6.5			3.4					N				RECH	1995-04-19	R		B		G	6.5			3.4					N				PR0597
1130629	11	3	3	NW2		0629	5.9	31.9	30.9	81.9	ORIG	1994-05-31	R		B		G	7.1			1.8					N				RECH	1995-04-19	R		B		G	7.1			1.8					N				PR0597
1130630	11	3	3	NW2		0630	11.3	33.8	36.3	83.8	ORIG	1994-05-31	S					0	1.7							N				RECH	1995-04-19	S					0	1.6							N				PR0597
1130631	11	3	3	NW2		0631	4.2	37.7	29.2	87.7	ORIG	1994-05-31	R		B		G	11.8			2.1					N				RECH	1995-04-19	R		B		G	11.8			2.1					N				PR0597
1130632	11	3	3	NW2		0632	24.8	39.1	49.8	89.1	ORIG	1994-05-31	P					18.1								N				RECH	1995-04-19	P					18.1								N				PR0597
1130633	11	3	3	NW2		0633	18.2	40.1	43.2	90.1	ORIG	1994-05-31	P					27.7								N				RECH	1995-04-19	P					27.7								N				PR0597
1130634	11	3	3	NW2		0634	19.4	42.9	44.4	92.9	ORIG	1994-05-31	P					20.7								N				RECH	1995-04-19	P					20.7								N				PR0597
1130635	11	3	3	NW2		0635	9.5	45.3	34.5	95.3	ORIG	1994-05-31	R		B		G	9.5			4.5					N				RECH	1995-04-19	R		B		G	9.5			4.5					N				PR0597
1130636	11	3	3	NW2		0636	12.1	46.6	47.1	96.6	ORIG	1994-05-31	P					20.3								N				RECH	1995-04-19	P					20.3								N				PR0597
1130637	11	3	3	NW2		0637	22.7	47.7	47.7	97.7	ORIG	1994-05-31	R		B		B	12.1			3.9					N				RECH	1995-04-19	R		B		B	12			4					N				PR0597
1130638	11	3	3	NW2		0638	22.9	48.5	47.9	98.5	ORIG	1994-05-31	P					19.6								N				RECH	1995-04-19	P					19.6								N				PR0597
1130639	11	3	3	NW2		0639	19	49.5	44	99.5	ORIG	1994-05-31	S					0	1.6							N				RECH	1995-04-19	S					0	1.6							N				PR0597
1130640	11	3	3	NW1		0640	8.8	49.3	16.2	99.3	ORIG	1994-05-31	R		B		G	7.1			2.8					N				RECH	1995-04-19	R		B		G	7.1			2.8					N				PR0597
1130641	11	3	3	NW1		0641	5.6	46	19.4	96	ORIG	1994-05-31	R		B		G	6.3			3.1					N				RECH	1995-04-19	R		B		G	6.3			3.1					N				PR0597
1130642	11	3	3	NW1		0642	0.5	42.4	24.5	92.4	ORIG	1994-05-31	R		B		G	9.5			2					N				RECH	1995-04-19	R		B		G	9.5			2					N				PR0597
1130643	11	3	3	NW1		0643	12.2	41.4	12.8	91.4	ORIG	1994-05-31	R		B		G	7.4			1.5					N				RECH	1995-04-19	R		B		G	7.4			1.5					N				PR0597
1130644	11	3	3	NW1		0644	20.8	35.4	4.2	85.4	ORIG	1994-05-31	R		B		G	5.9			3.5					N				RECH	1995-04-19	R		B		G	5.9			3.5					N				PR0597
1130645	11	3	3	NW1		0645	16.4	30.5	8.6	80.5	ORIG	1994-05-31	R		B		G	9			2.4					N				RECH	1995-04-19	R		B		G	9			2.4					N				PR0597
1130646	11	3	3	NW1		0646	1.3	29.7	23.7	79.7	ORIG	1994-05-31	R		B		G	7.2			2.4					N				RECH	1995-04-19	R		B		G	7.2			2.4					N				PR0597
1130647	11	3	3	NW1		0647	10.7	28.3	14.3	78.3	ORIG	1994-05-31	S					0	1.6							N				RECH	1995-04-19	S					0	1.5							N				PR0597
1130648	11	3	3	NW1		0648	10.3	27.1	14.7	77.1	ORIG	1994-05-31	S					0	1.5							N				RECH	1995-04-19	S					0	1.5							N				PR0597
1130649	11	3	3	NW1		0649	24	26.8	1	76.8	ORIG	1994-05-31	R		B		G	10.6			3.1					N				RECH	1995-04-19	R		B		G	10.6			3.1					N				PR0597
1130650	11	3	3	NW1		0650	24.4	26.1	0.6	76.1	ORIG	1994-05-31	S					0	1.4							N				RECH	1995-04-19	S					0	1.4							N				PR0597
1130651	11	3	3	NW1		0651	12.2	24.7	12.8	74.7	ORIG	1994-05-31	R		B		G	7.8			2					N				RECH	1995-04-19	R		B		G	7.8			2					N				PR0597
1130652	11	3	3	NW1		0652	2	21.4	23	71.4	ORIG	1994-05-31	P					26.2								N				RECH	1995-04-19	P					26.2								N				PR0597
1130653	11	3	3	NW1		0653	21.3	21.2	3.7	71.2	ORIG	1994-05-31	P					21.8								N				RECH	1995-04-19	P					21.8								N				PR0597
1130654	11	3	3	NW1		0654	10.6	20	14.4	70	ORIG	1994-05-31	P					26.6								N				RECH	1995-04-19	P					26.6								N				PR0597
1130655	11	3	3	NW1		0655	13.6	20.2	11.4	70.2	ORIG	1994-05-31	R		B		G	5			1.6					N				RECH	1995-04-19	R		B		G	5			1.6					N				PR0597
1130656	11	3	3	NW1		0656	14.4	18.3	10.6	68.3	ORIG	1994-05-31	P					26.9								N				RECH	1995-04-19	P					26.9								N				PR0597
1130657	11	3	3	NW1		0657	20	18.3	5	68.3	ORIG	1994-05-31	P					16.9								N				RECH	1995-04-19	P					16.9								N				PR0597
1130658	11	3	3	NW1		0658	20.9	16.7	4.1	66.7	ORIG	1994-05-31	P					17.5								N				RECH	1995-04-19	P					17.5								N				PR0597
1130659	11	3	3	NW1		0659	21.6	16.3	3.4	66.3	ORIG	1994-05-31	P					19.3								N				RECH	1995-04-19	P					19.3								N				PR0597
1130660	11	3	3	NW1		0660	1.4	16.6	23.6	66.6	ORIG	1994-05-31	P					21.8				0.5	NE			N				RECH	1995-04-19	P					21.8				0.5	NE			N				PR0597
1130661	11	3	3	NW1		0661	0.2	13.1	24.8	63.1	ORIG	1994-05-31	P					29.4								N				RECH	1995-04-19	P					29.4								N				PR0597
1130662	11	3	3	NW1		0662	9.9	10	15.1	60	ORIG	1994-05-31	R		B		G	12.4								N				RECH	1995-04-19	R		B		G	12.4								N				PR0597
1130663	11	3	3	NW1		0663	11.6	9.1	13.4	59.1	ORIG	1994-05-31	P					22.3								N				RECH	1995-04-19	P					22.3								N				PR0597
1130664	11	3	3	NW1		0664	7.1	7.9	17.9	57.9	ORIG	1994-05-31	S					0	3.3							N				RECH	1995-04-19	S					0	3.3							N				PR0597
1130665	11	3	3	NW1		0665	15.8	6.2	9.2	56.2	ORIG	1994-05-31	R		B		G	14.9								N				RECH	1995-04-19	R		B		G	14.9								N				PR0597
1130666	11	3	3	NW1		0666	24	7.5	1	57.5	ORIG	1994-05-31	R		B		G	18.9								N				RECH	1995-04-19	R		B		G	18.9								N				PR0597
1130667	11	3	3	NW1		0667	20.7	2.5	4.3	52.5	ORIG	1994-05-31	S					0	3.6							N				RECH	1995-04-19	S					0	3.5							N				PR0597
1130668	11	3	3	NW1		0668	1.3	3.2	23.7	53.2	ORIG	1994-05-31	S	T				0	2.1						1	N			MAY BE DEAD FROM LIGHTNING STRIKE ON EITHER 669 OR 670	RECH	1995-04-19	S	T				0	2.1						Y	N			MAY BE DEAD FROM LIGHTNING STRIKE ON EITHER 669 OR 670	PR0597
1130669	11	3	3	NW1		0669	2.5	1.8	22.5	51.8	ORIG	1994-05-31	P					20.2							1	N			LIGHTNING STRIKE--PROBALBY '94 SEASON--SICKLY CROWN	RECH	1995-04-19	P	T				19.9							Y	N			LIGHTNING STRIKE--PROBALBY '94 SEASON--SICKLY CROWN	PR0597
1130670	11	3	3	NW1		0670	4.1	4.6	20.9	54.6	ORIG	1994-05-31	R		B		B	30.7							1	N			LIGHTNING STRIKE--DEAD BEFORE #669--TIP BROKEN OFF	RECH	1995-04-19	R		B		B	30.1							Y	N			LIGHTNING STRIKE--DEAD BEFORE #669--TIP BROKEN OFF	PR0597
1130671	11	3	3	SE1	Y	0671	18.4	32.6	56.6	32.6																																							PR0597
1130672	11	3	3	NW2	Y	0672	4.3	25.9	29.3	75.9																																							PR0597
1130673	11	3	3	SE1		0673	20.4	7.9	54.6	7.9																																							PR0597
1130674	11	3	3	SE1		0674	23.3	20.7	51.7	20.7																																							PR0597
1130675	11	3	3	SE2		0675	12.8	5.7	87.8	5.7
1130676	11	3	3	NE1		0676	16.9	44.4	58.1	94.4
1130677	11	3	3	SE1		0677	18.3	7.8	56.7	7.8
[truncated: 189 more columns]

## Sheet: VEGTREE PLOTS 4 AND 5
TREEKEY	UNIT	PLOT	TREAT	SECT	TREE#	FIELDX	FIELDY	ADJUSTX	ADJUSTY	t1_OBCOD	t1_OBDAT	t1_SP	t1_DEAD	t1_DOWN	t1_SPRT	t1_SNAG	t1_DBH	t1_TOTHT	t1_SPRHT	t1_REMHT	t1_CATHT	t1_CATDI	t1_CROWN	t1_LIGHT	t1_HURR	t1_CHAR	t1_SCORC	t1_NOTE	t2_OBCOD	t2_OBDAT	t2_SP	t2_DEAD	t2_DOWN	t2_SPRT	t2_SNAG	t2_DBH	t2_TOTHT	t2_SPRHT	t2_REMHT	t2_CATHT	t2_CATDI	t2_CROWN	t2_LIGHT	t2_HURR	t2_CHAR	t2_SCORC	t2_NOTE	t3_OBCOD	t3_OBDAT
1140001	11	4	3	2	0001	4.2	0.6	14.2	0.6																																							PR0597	1997-03-31
1140002	11	4	3	1	0002	1.2	2.1	8.8	2.1																																							PR0597	1997-03-31
1140003	11	4	3	2	0003	8	4.5	18	4.5																																							PR0597	1997-03-31
1140004	11	4	3	1	0004	2.2	5	7.8	5																																							PR0597	1997-03-31
1140005	11	4	3	1	0005	2.5	6.4	7.5	6.4																																							PR0597	1997-03-31
1140006	11	4	3	1	0006	9.4	1.7	0.6	1.7																																							PR0597	1997-03-31
1140007	11	4	3	1	0007	1.4	6.5	8.6	6.5																																							PR0597	1997-03-31
1140008	11	4	3	1	0008	5.2	7	4.8	7																																							PR0597	1997-03-31
1140009	11	4	3	1	0009	4.5	7.4	5.5	7.4																																							PR0597	1997-03-31
1140010	11	4	3	1	0010	3.2	8.8	6.8	8.8																																							PR0597	1997-03-31
1140011	11	4	3	1	0011	1.8	10.5	8.2	10.5																																							PR0597	1997-03-31
1140012	11	4	3	1	0012	5.8	11.3	4.2	11.3																																							PR0597	1997-03-31
1140013	11	4	3	2	0013	4.9	12	14.9	12																																							PR0597	1997-03-31
1140014	11	4	3	1	0014	6.8	12.4	3.2	12.4																																							PR0597	1997-03-31
1140015	11	4	3	1	0015	9.1	12.6	0.9	12.6																																							PR0597	1997-03-31
1140016	11	4	3	1	0016	0.7	12.6	9.3	12.6																																							PR0597	1997-03-31
1140017	11	4	3	1	0017	8.2	14.3	1.8	14.3																																							PR0597	1997-03-31
1140018	11	4	3	1	0018	4.5	18.2	5.5	18.2																																							PR0597	1997-03-31
1140019	11	4	3	1	0019	7.4	18.3	2.6	18.3																																							PR0597	1997-03-31
1140020	11	4	3	1	0020	1.9	20.5	8.1	20.5																																							PR0597	1997-03-31
1140021	11	4	3	2	0021	4.2	21.2	14.2	21.2																																							PR0597	1997-03-31
1140022	11	4	3	2	0022	6.3	21.6	16.3	21.6																																							PR0597	1997-03-31
1140023	11	4	3	2	0023	6.3	21.8	16.3	21.8																																							PR0597	1997-03-31
1140024	11	4	3	2	0024	9.7	23	19.7	23																																							PR0597	1997-03-31
1140025	11	4	3	2	0025	1.9	25.2	11.9	25.2																																							PR0597	1997-03-31
1140026	11	4	3	1	0026	9.1	25.4	0.9	25.4																																							PR0597	1997-03-31
1140027	11	4	3	2	0027	5.3	26.4	15.3	26.4																																							PR0597	1997-03-31
1140028	11	4	3	2	0028	7.7	27.1	17.7	27.1																																							PR0597	1997-03-31
1140029	11	4	3	1	0029	0.5	27.8	9.5	27.8																																							PR0597	1997-03-31
1140030	11	4	3	2	0030	5.2	29	15.2	29																																							PR0597	1997-03-31
1140031	11	4	3	2	0031	5.9	29.7	15.9	29.7																																							PR0597	1997-03-31
1140032	11	4	3	1	0032	9.5	30.1	0.5	30.1																																							PR0597	1997-03-31
1140033	11	4	3	1	0033	9.4	31.2	0.6	31.2																																							PR0597	1997-03-31
1140034	11	4	3	1	0034	8	31.4	2	31.4																																							PR0597	1997-03-31
1140035	11	4	3	2	0035	8.2	31.6	18.2	31.6																																							PR0597	1997-03-31
1140036	11	4	3	2	0036	9.3	31.9	19.3	31.9																																							PR0597	1997-03-31
1140037	11	4	3	1	0037	7.1	32.2	2.9	32.2																																							PR0597	1997-03-31
1140038	11	4	3	2	0038	8.9	33.8	18.9	33.8																																							PR0597	1997-03-31
1140039	11	4	3	2	0039	9	35.7	19	35.7																																							PR0597	1997-03-31
1140040	11	4	3	2	0040	5.4	36	15.4	36																																							PR0597	1997-03-31
1140041	11	4	3	2	0041	6.6	36.1	16.6	36.1																																							PR0597	1997-03-31
1140042	11	4	3	2	0042	9.8	36.9	19.8	36.9																																							PR0597	1997-03-31
1140043	11	4	3	1	0043	3.1	37.3	6.9	37.3																																							PR0597	1997-03-31
1140044	11	4	3	2	0044	2.6	37.5	12.6	37.5																																							PR0597	1997-03-31
1140045	11	4	3	2	0045	9.2	37.6	19.2	37.6																																							PR0597	1997-03-31
1140046	11	4	3	1	0046	1.6	38	8.4	38																																							PR0597	1997-03-31
1140047	11	4	3	2	0047	3.6	38.5	13.6	38.5																																							PR0597	1997-03-31
1140048	11	4	3	1	0048	7.6	41.4	2.4	41.4																																							PR0597	1997-03-31
1140049	11	4	3	1	0049	5.4	41.5	4.6	41.5																																							PR0597	1997-03-31
1140050	11	4	3	2	0050	8.6	44.9	18.6	44.9																																							PR0597	1997-03-31
1140051	11	4	3	1	0051	8.7	45.4	1.3	45.4																																							PR0597	1997-03-31
1140052	11	4	3	1	0052	8.1	46.1	1.9	46.1																																							PR0597	1997-03-31
1150053	11	5	3	1	0053	1.4	0.8	8.6	0.8																																							PR0597	1997-04-01
1150054	11	5	3	1	0054	5.3	1.9	4.7	1.9																																							PR0597	1997-04-01
1150055	11	5	3	2	0055	3.8	1.9	13.8	1.9																																							PR0597	1997-04-01
1150056	11	5	3	1	0056	5.9	3.4	4.1	3.4																																							PR0597	1997-04-01
1150057	11	5	3	1	0057	3.2	5.8	6.8	5.8																																							PR0597	1997-04-01
1150058	11	5	3	2	0058	4.9	5.9	14.9	5.9																																							PR0597	1997-04-01
1150059	11	5	3	2	0059	9.9	7.6	19.9	7.6																																							PR0597	1997-04-01
1150060	11	5	3	1	0060	3	8.9	7	8.9																																							PR0597	1997-04-01
1150061	11	5	3	2	0061	8.5	9.9	18.5	9.9																																							PR0597	1997-04-01
1150062	11	5	3	2	0062	0.4	10.1	10.4	10.1																																							PR0597	1997-04-01
1150063	11	5	3	1	0063	4.8	11.4	5.2	11.4																																							PR0597	1997-04-01
1150064	11	5	3	1	0064	1.4	11.9	8.6	11.9																																							PR0597	1997-04-01
1150065	11	5	3	2	0065	9.1	12.4	19.1	12.4																																							PR0597	1997-04-01
1150066	11	5	3	2	0066	0.5	13.9	10.5	13.9																																							PR0597	1997-04-01
1150067	11	5	3	1	0067	5.8	16	4.2	16																																							PR0597	1997-04-01
1150068	11	5	3	2	0068	6.2	16.9	16.2	16.9																																							PR0597	1997-04-01
1150069	11	5	3	2	0069	7.7	19.1	17.7	19.1																																							PR0597	1997-04-01
1150070	11	5	3	1	0070	2.7	20.2	7.3	20.2																																							PR0597	1997-04-01
1150071	11	5	3	2	0071	9.2	20.8	19.2	20.8																																							PR0597	1997-04-01
1150072	11	5	3	2	0072	6.2	21.2	16.2	21.2																																							PR0597	1997-04-01
1150073	11	5	3	2	0073	4.9	21.5	14.9	21.5																																							PR0597	1997-04-01
1150074	11	5	3	2	0074	8.7	21.7	18.7	21.7																																							PR0597	1997-04-01
1150075	11	5	3	2	0075	7.9	22.3	17.9	22.3																																							PR0597	1997-04-01
1150076	11	5	3	2	0076	9.3	24.5	19.3	24.5																																							PR0597	1997-04-01
1150077	11	5	3	1	0077	0.9	25	9.1	25																																							PR0597	1997-04-01
1150078	11	5	3	2	0078	7.5	25.3	17.5	25.3																																							PR0597	1997-04-01
1150079	11	5	3	2	0079	8.4	25.7	18.4	25.7																																							PR0597	1997-04-01
1150080	11	5	3	2	0080	6.4	25.9	16.4	25.9																																							PR0597	1997-04-01
1150081	11	5	3	2	0081	9.3	26.2	19.3	26.2																																							PR0597	1997-04-01
1150082	11	5	3	1	0082	6.3	26.2	3.7	26.2																																							PR0597	1997-04-01
1150083	11	5	3	2	0083	3.9	27	13.9	27																																							PR0597	1997-04-01
1150084	11	5	3	2	0084	7.7	27.8	17.7	27.8																																							PR0597	1997-04-01
1150085	11	5	3	1	0085	5.3	28.2	4.7	28.2																																							PR0597	1997-04-01
1150086	11	5	3	2	0086	6.8	29.5	16.8	29.5																																							PR0597	1997-04-01
1150087	11	5	3	2	0087	8.8	29.5	18.8	29.5																																							PR0597	1997-04-01
1150088	11	5	3	2	0088	9	30.4	19	30.4																																							PR0597	1997-04-01
1150089	11	5	3	1	0089	6.5	32.3	3.5	32.3																																							PR0597	1997-04-01
1150090	11	5	3	2	0090	1.7	34.1	11.7	34.1																																							PR0597	1997-04-01
1150091	11	5	3	2	0091	3.8	34.6	13.8	34.6																																							PR0597	1997-04-01
1150092	11	5	3	1	0092	3	35.3	7	35.3																																							PR0597	1997-04-01
1150093	11	5	3	1	0093	5.9	36.1	4.1	36.1																																							PR0597	1997-04-01
1150094	11	5	3	2	0094	3.4	36.4	13.4	36.4																																							PR0597	1997-04-01
1150095	11	5	3	1	0095	5.6	36.6	4.4	36.6																																							PR0597	1997-04-01
1150096	11	5	3	2	0096	3.7	39.2	13.7	39.2																																							PR0597	1997-04-01
1150097	11	5	3	2	0097	1.4	42	11.4	42																																							PR0597	1997-04-01
1150098	11	5	3	1	0098	9.8	43.6	0.2	43.6																																							PR0597	1997-04-01
1150099	11	5	3	2	0099	4.8	44.7	14.8	44.7																																							PR0597	1997-04-01
1150100	11	5	3	1	0100	9.3	45.5	0.7	45.5																																							PR0597	1997-04-01
1150101	11	5	3	1	0101	9.9	45.6	0.1	45.6																																							PR0597	1997-04-01
1150102	11	5	3	1	0102	1.3	47.3	8.7	47.3																																							PR0597	1997-04-01
1150103	11	5	3	2	0103	2.3	47.7	12.3	47.7																																							PR0597	1997-04-01
1150104	11	5	3	1	0104	8.8	48.6	1.2	48.6																																							PR0597	1997-04-01
1150105	11	5	3	1	0105	9.1	49.1	0.9	49.1																																							PR0597	1997-04-01
[truncated: 188 more columns]

## Sheet: Veg Tree #'s
Unit 11									Date:
Plot 1				Plot 2				Plot 3
Sec.	Tree#	Species		Sec.	Tree#	Species		Sec.	Tree#	Species
2	77	P		2	63	P		2	409	P
2	79	S		1	64	P		2	411	P
2	89	S		1	66	P		2	425	P
2	90	P		2	71	P		2	430	S
2	92	P		2	72	P		2	431	S
2	93	P		1	73	P		2	432	S
2	95	P		2	75	P		2	436	P
2	96	S		1	76	P		2	442	P
2	225	P		2	78	C		2	443	P
2	256	R		2	79	C		2	472	P
2	257	P		2	80	C		2	479	P
2	258	S		2	81	P		2	483	C
2	270	P		1	84	P		2	484	S
2	271	P		2	90	P		2	485	S
2	279	P		1	95	R		1	519	P
2	282	S		1	96	P		1	521	P
1	307	P		1	98	P		1	522	S
1	308	P		1	103	P		1	528	P
1	311	S		2	107	P		1	536	P
1	312	P		1	110	S		1	611	P
1	313	S		1	111	P		1	616	P
1	314	P		2	113	R		1	621	P
1	315	S		1	114	P		1	622	S
1	400	R		1	116	P		1	623	P
1	401	P		2	194	P		1	624	P
1	402	P		1	195	P		2	671	C
1	414	P		1	196	P		1	672	C
1	415	P		2	197	P
1	416	P		2	198	P
1	421	P		2	199	P
1	424	P		1	459	P
1	425	P		1	477	P
1	485	C		1	492	A
1	487	S		1	581	A
				1	582	A
				1	583	A
