# Supplementary material for: Repeated Tree Inventories of Pine Forests in South Florida's Big Cypress National Preserve
Source: Ecol Evol. 2024 Oct 23;14(10):e70437. doi: 10.1002/ece3.70437 (PMC11496903; doi:10.1002/ece3.70437)
Supplement: Supplementary file 1 — Appendix S1 [file ECE3-14-e70437-s001.zip › Unit 12.xls]

## Sheet: TREE PLOTS 1-3
TREEKEY	UNIT	PLOT	TREAT	SECT	VEG	TREE#	FIELDX	FIELDY	ADJUSTX	ADJUSTY	t1_OBCOD	t1_OBDAT	t1_SP	t1_DEAD	t1_DOWN	t1_SPRT	t1_SNAG	t1_DBH	t1_TOTHT	t1_SPRHT	t1_REMHT	t1_CATHT	t1_CATDI	t1_CROWN	t1_LIGHT	t1_HURR	t1_CHAR	t1_SCORC	t1_NOTE	t2_OBCOD	t2_OBDAT	t2_SP	t2_DEAD	t2_DOWN	t2_SPRT	t2_SNAG	t2_DBH	t2_TOTHT	t2_SPRHT	t2_REMHT	t2_CATHT	t2_CATDI	t2_CROWN	t2_LIGHT	t2_HURR	t2_CHAR	t2_SCORC	t2_NOTE	t3_OBCOD
1210352	12	1	4	NE2		0352	1.9	48.7	76.9	98.7	ORIG	1993-04-26	R		B		G	17			2.4					N			ALL TREES TAGGED E	RECH	1995-04-20	R		B		G	17			2.4					N			ALL TREES TAGGED E	PR0700
1210353	12	1	4	NE2		0353	7.8	49.5	82.8	99.5	ORIG	1993-04-26	C	F	B	T		9.5	6		3					Y			BROKEN @ 2.5, SPROUTING TO 3.0	RECH	1995-04-20	C	F	B	T		9.5	6		3.7					Y			BROKEN AT 2.5 AND SPROUTING TO 3.7	PR0700
1210354	12	1	4	NE2		0354	15.5	48.8	90.5	98.8	ORIG	1993-04-26	C	F		F		8.5								Y			BROKEN	RECH	1995-04-20	C	F		F		8.5	4.7							Y			BROKEN TIP	PR0700
1210355	12	1	4	NE2		0355	15	46.1	90	96.1	ORIG	1993-04-26	C					7.3								N				RECH	1995-04-20	C					7.3	3							N				PR0700
1210356	12	1	4	NE2		0356	13.5	45.2	88.5	95.2	ORIG	1993-04-26	C					7.2								N				RECH	1995-04-20	C					7.2								N				PR0700
1210357	12	1	4	NE2		0357	8.5	44.3	83.5	94.3	ORIG	1993-04-26	P					7.2								N				RECH	1995-04-20	P					7.2								N				PR0700
1210358	12	1	4	NE2		0358	7.5	46.5	82.5	96.5	ORIG	1993-04-26	C					7.8								N				RECH	1995-04-20	C					7.8								N				PR0700
1210359	12	1	4	NE2		0359	5.5	45.6	80.5	95.6	ORIG	1993-04-26	C					6.9								N				RECH	1995-04-20	C					6.9	4.7							N				PR0700
1210360	12	1	4	NE2		0360	1.2	44.5	76.2	94.5	ORIG	1993-04-26	P					26.9								N				RECH	1995-04-20	P					26.9								N				PR0700
1210361	12	1	4	NE2		0361	4.1	42.7	79.1	92.7	ORIG	1993-04-26	C					11								N				RECH	1995-04-20	C					11								N				PR0700
1210362	12	1	4	NE2		0362	3.8	41.1	78.8	91.1	ORIG	1993-04-26	C					8.6								N				RECH	1995-04-20	C					8.6								N				PR0700
1210363	12	1	4	NE2		0363	9.2	43	84.2	93	ORIG	1993-04-26	C					19.1								N				RECH	1995-04-20	C					19.1								N				PR0700
1210364	12	1	4	NE2		0364	9.9	42.5	84.9	92.5	ORIG	1993-04-26	P					7.3								N				RECH	1995-04-20	P					7.3								N				PR0700
1210365	12	1	4	NE2		0365	16.8	42.7	91.8	92.7	ORIG	1993-04-26	P					6.7								N				RECH	1995-04-20	P					6.7								N				PR0700
1210366	12	1	4	NE2		0366	16.8	42.4	91.8	92.4	ORIG	1993-04-26	R		B		G	5			2.5					N				RECH	1995-04-20	R		B		G	5			2.5					N				PR0700
1210367	12	1	4	NE2		0367	17.1	42.2	92.1	92.2	ORIG	1993-04-26	P					5.3								N				RECH	1995-04-20	P					5.3								N				PR0700
1210368	12	1	4	NE2		0368	17.8	43.7	92.8	93.7	ORIG	1993-04-26	P					7.4								N				RECH	1995-04-20	P					7.4								N				PR0700
1210369	12	1	4	NE2		0369	17.6	42.8	92.6	92.8	ORIG	1993-04-26	P					9.8								N				RECH	1995-04-20	P					9.8								N				PR0700
1210370	12	1	4	NE2		0370	23.5	42.9	98.5	92.9	ORIG	1993-04-26	C					5.6	2							N				RECH	1995-04-20	C					5.6	2.6							N				PR0700
1210371	12	1	4	NE2		0371	15.2	41.3	90.2	91.3	ORIG	1993-04-26	C					5								N				RECH	1995-04-20	C					5	4							N				PR0700
1210372	12	1	4	NE2		0372	14.9	39.3	89.9	89.3	ORIG	1993-04-26	P					6.8								N				RECH	1995-04-20	P					6.8								N				PR0700
1210373	12	1	4	NE2		0373	14.8	38.5	89.8	88.5	ORIG	1993-04-26	P					5.3								N				RECH	1995-04-20	P					5.3								N				PR0700
1210374	12	1	4	NE2		0374	10.7	38.7	85.7	88.7	ORIG	1993-04-26	C					7								N				RECH	1995-04-20	C					7								N				PR0700
1210375	12	1	4	NE2		0375	10.1	38.5	85.1	88.5	ORIG	1993-04-26	P					13.9								N				RECH	1995-04-20	P					13.9								N				PR0700
1210376	12	1	4	NE2		0376	3.9	38.7	78.9	88.7	ORIG	1993-04-26	R		B		G	6.8			1.9					N				RECH	1995-04-20	R		B		G	6.8			1.9					N				PR0700
1210377	12	1	4	NE2		0377	1.9	37	76.9	87	ORIG	1993-04-26	C					18.8				1.4	S			N				RECH	1995-04-20	C	T	Y	F		18.8	8.2		0.8					N				PR0700
1210378	12	1	4	NE2		0378	2.5	34	77.5	84	ORIG	1993-04-26	P					26.7								N				RECH	1995-04-20	P					26.7								N				PR0700
1210379	12	1	4	NE2		0379	5.9	36.1	80.9	86.1	ORIG	1993-04-26	C	T		F		6.3	3.1							N				RECH	1995-04-20	C	T	Y	F		6.3	3.1		0.3					N				PR0700
1210380	12	1	4	NE2		0380	9.4	33.9	84.4	83.9	ORIG	1993-04-26	C	T		F		5.8	2.4							N				RECH	1995-04-20	C	T	Y	F		5.8	2.4		0					N				PR0700
1210381	12	1	4	NE2		0381	9.6	34.1	84.6	84.1	ORIG	1993-04-26	P					22.2								N				RECH	1995-04-20	P					22.2								N				PR0700
1210382	12	1	4	NE2		0382	13.4	36	88.4	86	ORIG	1993-04-26	P					7.2								N				RECH	1995-04-20	P					7.2								N				PR0700
1210383	12	1	4	NE2		0383	8.1	36.5	83.1	86.5	ORIG	1993-04-26	S					0	3.6							N				RECH	1995-04-20	S					0	3.6							N				PR0700
1210384	12	1	4	NE2		0384	14.2	35.2	89.2	85.2	ORIG	1993-04-26	P					5.8								N				RECH	1995-04-20	P					5.8								N				PR0700
1210385	12	1	4	NE2		0385	14.5	35.1	89.5	85.1	ORIG	1993-04-26	C					5	3.4							N				RECH	1995-04-20	C					5	3.5			0.3	S			N			SC 0.1-0.3	PR0700
1210386	12	1	4	NE2		0386	13.6	31	88.6	81	ORIG	1993-04-26	C					5.4	2.9							N				RECH	1995-04-20	C					5.4	3.3							N				PR0700
1210387	12	1	4	NE2		0387	19.4	31.7	94.4	81.7	ORIG	1993-04-26	C					8.8								N				RECH	1995-04-20	C					8.8	3.2							N				PR0700
1210388	12	1	4	NE2		0388	24	34	99	84	ORIG	1993-04-26	P					28.1								N				RECH	1995-04-20	P					28.1						2		N				PR0700
1210389	12	1	4	NE2		0389	10.7	27.2	85.7	77.2	ORIG	1993-04-26	C					5.6								N				RECH	1995-04-20	C					5.6	4			0.5	S			N				PR0700
1210390	12	1	4	NE2		0390	23.2	33.4	98.2	83.4	ORIG	1993-04-26	R		B		G	5.1			1.8					N				RECH	1995-04-20	R		B		G	5.1			1.8					N				PR0700
1210391	12	1	4	NE2		0391	4.9	30	79.9	80	ORIG	1993-04-26	R		B		G	7.7			2.2					N				RECH	1995-04-20	R		B		G	7.7			2.2					N				PR0700
1210392	12	1	4	NE2		0392	19.3	28.8	94.3	78.8	ORIG	1993-04-26	P					6.2								N				RECH	1995-04-20	P					6.2								N				PR0700
1210393	12	1	4	NE2		0393	22.1	28.1	97.1	78.1	ORIG	1993-04-26	C					5.3	2.3			0.5	W			N				RECH	1995-04-20	C					5.3	2.6			0.5	W			N				PR0700
1210394	12	1	4	NE2		0394	15	24.5	90	74.5	ORIG	1993-04-26	C					5.4								N				RECH	1995-04-20	C					5.4	4.4			0.6	SW			N			SW 0.3-0.6	PR0700
1210395	12	1	4	NE2		0395	18.1	24.5	93.1	74.5	ORIG	1993-04-26	P					7.9								N				RECH	1995-04-20	P					7.9								N				PR0700
1210396	12	1	4	NE2		0396	24	22.1	99	72.1	ORIG	1993-04-26	P					11.3								N				RECH	1995-04-20	P					11.3								N				PR0700
1210397	12	1	4	NE2		0397	23.3	22.4	98.3	72.4	ORIG	1993-04-26	P					5.9								N				RECH	1995-04-20	P					5.9								N				PR0700
1210398	12	1	4	NE2		0398	12	21.4	87	71.4	ORIG	1993-04-26	P					27								N				RECH	1995-04-20	P					27								N				PR0700
1210399	12	1	4	NE2		0399	2.3	25.2	77.3	75.2	ORIG	1993-04-26	C					10								N				RECH	1995-04-20	C					10								N				PR0700
1210400	12	1	4	NE2		0400	1.4	24.7	76.4	74.7	ORIG	1993-04-26	R		B		G	11.4								N				RECH	1995-04-20	R		B		G	11.4								N				PR0700
1210401	12	1	4	NE2		0401	0.1	21.8	75.1	71.8	ORIG	1993-04-26	P					26.1								N				RECH	1995-04-20	P					26.1								N				PR0700
1210402	12	1	4	NE2		0402	16.2	19.2	91.2	69.2	ORIG	1993-04-26	C					7.1								N				RECH	1995-04-20	C					7.1								N				PR0700
1210403	12	1	4	NE2		0403	18.2	18.7	93.2	68.7	ORIG	1993-04-26	P					7.2								N				RECH	1995-04-20	P					7.2								N				PR0700
1210404	12	1	4	NE2		0404	18.4	18.5	93.4	68.5	ORIG	1993-04-26	P					5.8								N				RECH	1995-04-20	P					5.8								N				PR0700
1210405	12	1	4	NE2		0405	18.3	18.5	93.3	68.5	ORIG	1993-04-26	C					6.7								N				RECH	1995-04-20	C					6.7	4.5							N				PR0700
1210406	12	1	4	NE2		0406	22.7	19.1	97.7	69.1	ORIG	1993-04-26	C					5.4								N				RECH	1995-04-20	C					5.4	3.2							N				PR0700
1210407	12	1	4	NE2		0407	23.1	16.5	98.1	66.5	ORIG	1993-04-26	C					6.4	3.5							N				RECH	1995-04-20	C					6.4	3.7							N				PR0700
1210408	12	1	4	NE2		0408	16.4	16.9	91.4	66.9	ORIG	1993-04-26	C					5	3.7							N				RECH	1995-04-20	C	T	F	F		4.9	3.7			0.6	W			N			180	PR0700
1210409	12	1	4	NE2		0409	6.6	17.1	81.6	67.1	ORIG	1993-04-26	P					33.4								N				RECH	1995-04-20	P					33.4								N				PR0700
1210410	12	1	4	NE2		0410	8.2	15.5	83.2	65.5	ORIG	1993-04-26	C					11.4								N				RECH	1995-04-20	C					11.4				0.4	S			N			180	PR0700
1210411	12	1	4	NE2		0411	11.5	14.5	86.5	64.5	ORIG	1993-04-26	C					9.3								N				RECH	1995-04-20	C					9.3				0.4	SW			N			SWC 0.2-0.4	PR0700
1210412	12	1	4	NE2		0412	13.2	14.4	88.2	64.4	ORIG	1993-04-26	R		B		G	5.7			2.8					N				RECH	1995-04-20	R		B		G	5.7			2.8					N				PR0700
1210413	12	1	4	NE2		0413	19.5	13.6	94.5	63.6	ORIG	1993-04-26	P					14.8								N				RECH	1995-04-20	P					14.8								N				PR0700
1210414	12	1	4	NE2		0414	19.9	14.2	94.9	64.2	ORIG	1993-04-26	C					6.2								N				RECH	1995-04-20	C					6.2								N				PR0700
1210415	12	1	4	NE2		0415	22.8	11.9	97.8	61.9	ORIG	1993-04-26	P					19.4								N				RECH	1995-04-20	P					19.4								N				PR0700
1210416	12	1	4	NE2		0416	15.5	11.8	90.5	61.8	ORIG	1993-04-26	P					19.5								N				RECH	1995-04-20	P					19.5								N				PR0700
1210417	12	1	4	NE2		0417	16.8	10.5	91.8	60.5	ORIG	1993-04-26	C					5.8								N				RECH	1995-04-20	C					6.7				0.4	SW			N				PR0700
1210418	12	1	4	NE2		0418	9.3	11.1	84.3	61.1	ORIG	1993-04-26	C					10.7								N				RECH	1995-04-20	C					10.7								N				PR0700
1210419	12	1	4	NE2		0419	4.3	8.7	79.3	58.7	ORIG	1993-04-26	C	T		F		7.8								N				RECH	1995-04-20	C	T	Y	F		7.8			0.3					N				PR0700
1210420	12	1	4	NE2		0420	0.8	12.8	75.8	62.8	ORIG	1993-04-26	P					21								N				RECH	1995-04-20	P					21								N				PR0700
1210421	12	1	4	NE2		0421	1.1	3.7	76.1	53.7	ORIG	1993-04-26	P					35.9								N				RECH	1995-04-20	P					35.9								N				PR0700
1210422	12	1	4	NE2		0422	10.2	5.2	85.2	55.2	ORIG	1993-04-26	C					7.5								N				RECH	1995-04-20	C					7.5								N				PR0700
1210423	12	1	4	NE2		0423	11	5.4	86	55.4	ORIG	1993-04-26	C					12.4								N				RECH	1995-04-20	C					12.4								N				PR0700
1210424	12	1	4	NE2		0424	14	3.9	89	53.9	ORIG	1993-04-26	C	T		F		7.6								N				RECH	1995-04-20	C	T	F	F		7.9	3.5							N				PR0700
1210425	12	1	4	NE2		0425	16.1	5	91.1	55	ORIG	1993-04-26	C					5.3								N				RECH	1995-04-20	C					5.3								N				PR0700
1210426	12	1	4	NE2		0426	19.9	6.5	94.9	56.5	ORIG	1993-04-26	C					9.3								N				RECH	1995-04-20	C					9.3								N				PR0700
1210427	12	1	4	NE2		0427	21.6	8.5	96.6	58.5	ORIG	1993-04-26	C					5.9								N				RECH	1995-04-20	C					5.9								N				PR0700
1210428	12	1	4	NE2		0428	24.7	9.7	99.7	59.7	ORIG	1993-04-26	P					13.9								N				RECH	1995-04-20	P					13.9								N				PR0700
1210429	12	1	4	NE2		0429	15.3	3.9	90.3	53.9	ORIG	1993-04-26	P					20.7								N				RECH	1995-04-20	P					20.7								N				PR0700
1210430	12	1	4	NE2		0430	15.6	3.2	90.6	53.2	ORIG	1993-04-26	R		B		G	14								N				RECH	1995-04-20	R		B		G	14								N				PR0700
1210431	12	1	4	NE2		0431	14	2.7	89	52.7	ORIG	1993-04-26	P					24.6								N				RECH	1995-04-20	P					24.6								N				PR0700
1210432	12	1	4	NE2		0432	13.9	1.7	88.9	51.7	ORIG	1993-04-26	S					0	3							N				RECH	1995-04-20	S					0	3.1			0.2	NS			N				PR0700
1210433	12	1	4	NE2		0433	16.9	0.8	91.9	50.8	ORIG	1993-04-26	P					23								N				RECH	1995-04-20	P					23								N				PR0700
1210434	12	1	4	NE2		0434	23.9	0.8	98.9	50.8	ORIG	1993-04-26	C					5.1								N				RECH	1995-04-20	C	T	F	F		5.1	3.2							N				PR0700
1210435	12	1	4	SW1		0435	10.3	2.1	14.7	2.1	ORIG	1993-04-26	C					13.9								N			TREES TAGGED N	RECH	1995-04-20	C					13.9								N			TREES TAGGED N	PR0700
1210436	12	1	4	SW1		0436	12.4	2.5	12.6	2.5	ORIG	1993-04-26	C					15.3								N				RECH	1995-04-20	C					15.3								N				PR0700
1210437	12	1	4	SW1		0437	11.9	3.3	13.1	3.3	ORIG	1993-04-26	C					17.7								N				RECH	1995-04-20	C					17.7								N				PR0700
1210438	12	1	4	SW1		0438	9.8	5.2	15.2	5.2	ORIG	1993-04-26	S					0	1.6							N				RECH	1995-04-20	S					0	1.6			0.5	NE			N			180	PR0700
1210439	12	1	4	SW1		0439	3.9	4.3	21.1	4.3	ORIG	1993-04-26	C					5.7								N				RECH	1995-04-20	C					5.7								N				PR0700
1210440	12	1	4	SW1		0440	6.5	8.5	18.5	8.5	ORIG	1993-04-26	P					28.1								N				RECH	1995-04-20	P					28.1								N				PR0700
1210441	12	1	4	SW1		0441	5.3	12.4	19.7	12.4	ORIG	1993-04-26	P					35.5				0.7	SW			N				RECH	1995-04-20	P					35.5				0.7	SW			N			1/2	PR0700
1210442	12	1	4	SW1		0442	10.4	15.6	14.6	15.6	ORIG	1993-04-26	P					24.2								N				RECH	1995-04-20	P					24.2								N				PR0700
1210443	12	1	4	SW1		0443	11.8	15.6	13.2	15.6	ORIG	1993-04-26	P					22.8								N				RECH	1995-04-20	P					22.8								N				PR0700
1210444	12	1	4	SW1		0444	8.3	19.6	16.7	19.6	ORIG	1993-04-26	P					26.5								N				RECH	1995-04-20	P					26.5								N				PR0700
1210445	12	1	4	SW1		0445	4.2	0.1	20.8	0.1	ORIG	1993-04-26	C					20.3								N				RECH	1995-04-20	C					20.3								N				PR0700
1210446	12	1	4	SW1		0446	21.4	2.1	3.6	2.1	ORIG	1993-04-26	C					16.6								N				RECH	1995-04-20	C					16.6								N				PR0700
1210447	12	1	4	SW1		0447	22.2	2.3	2.8	2.3	ORIG	1993-04-26	S					0	1.5							N				RECH	1995-04-20	S					0	1.7							N				PR0700
1210448	12	1	4	SW1		0448	22.3	4.2	2.7	4.2	ORIG	1993-04-26	C					13.2								N				RECH	1995-04-20	C					13.2								N				PR0700
1210449	12	1	4	SW1		0449	20.9	4.4	4.1	4.4	ORIG	1993-04-26	C					10.2				0.9	SW			N			SWC 0.6-0.9	RECH	1995-04-20	C					10.2				0.9	SW			N			SWC 0.6-0.9	PR0700
1210450	12	1	4	SW1		0450	22.1	14.6	2.9	14.6	ORIG	1993-04-26	P					30.4								N				RECH	1995-04-20	P					30.4								N				PR0700
1210451	12	1	4	SW1		0451	17.2	20.2	7.8	20.2	ORIG	1993-04-26	P					30.9				0.5	W			N			WC 0.2-0.5	RECH	1995-04-20	P					30.9				0.5	W			N			WC 0.2-0.5	PR0700
1210452	12	1	4	SW1		0452	16.2	22.9	8.8	22.9	ORIG	1993-04-26	P					26.1								N				RECH	1995-04-20	P					26.1								N				PR0700
1210453	12	1	4	SW1		0453	14.3	28.7	10.7	28.7	ORIG	1993-04-26	R		B		G	9.6			3.6					N				RECH	1995-04-20	R		B		G	9.6			3.6					N				PR0700
1210454	12	1	4	SW1		0454	16.1	30.6	8.9	30.6	ORIG	1993-04-26	C	F	B	F		14.7	9.5		3.1					Y			BROKEN @ 3.1 LYING E--STILL ALIVE W/ NEEDLES	RECH	1995-04-20	C	F	B	F		14.7	9.5		4.8					Y			BROKEN @ 3.1 LYING E--STILL ALIVE W/ NEEDLES	PR0700
1210455	12	1	4	SW1		0455	8	31.3	17	31.3	ORIG	1993-04-26	C					16.4								N				RECH	1995-04-20	C					16.4								N				PR0700
1210456	12	1	4	SW1		0456	6.3	36.6	18.7	36.6	ORIG	1993-04-26	C					16.2								N				RECH	1995-04-20	C					16.2								N				PR0700
1210457	12	1	4	SW1		0457	20.8	40.5	4.2	40.5	ORIG	1993-04-26	S					0	5							N				RECH	1995-04-20	S					0	4.9							N				PR0700
1210458	12	1	4	SW1		0458	20.6	41	4.4	41	ORIG	1993-04-26	B					5.7								N				RECH	1995-04-20	B					5.7	4.6							N				PR0700
1210459	12	1	4	SW1		0459	22.2	39	2.8	39	ORIG	1993-04-26	R		B		G	37.2			4.8					N				RECH	1995-04-20	R		B		G	37.2			4.8					N				PR0700
1210460	12	1	4	SW1		0460	23.2	38.9	1.8	38.9	ORIG	1993-04-26	S					0	4.6							N				RECH	1995-04-20	S					0	4.5							N				PR0700
1210461	12	1	4	SW1		0461	24	37	1	37	ORIG	1993-04-26	S					0	1.8							N				RECH	1995-04-20	S					0	1.6							N				PR0700
1210462	12	1	4	SW1		0462	22.1	40.2	2.9	40.2	ORIG	1993-04-26	R		B		G	8.8			1.8					N				RECH	1995-04-20	R		B		G	8.8			1.8					N				PR0700
1210463	12	1	4	SW1		0463	22.9	39.9	2.1	39.9	ORIG	1993-04-26	S					0	3							N				RECH	1995-04-20	S					0	3.1							N				PR0700
1210464	12	1	4	SW1		0464	23.9	46.2	1.1	46.2	ORIG	1993-04-26	C					11.1								N				RECH	1995-04-20	C					11.1								N				PR0700
1210465	12	1	4	SW1		0465	24.7	48.7	0.3	48.7	ORIG	1993-04-26	C					9.7								N				RECH	1995-04-20	C					9.7	4.7							N				PR0700
1210466	12	1	4	SW1		0466	18.6	48.5	6.4	48.5	ORIG	1993-04-26	S					0	3.8							N				RECH	1995-04-20	S					0	3.7			0.5	W			N			180	PR0700
1210467	12	1	4	SW1		0467	7.1	49.4	17.9	49.4	ORIG	1993-04-26	S					0	1.4							N				RECH	1995-04-20	S					0	1.5							N				PR0700
1210468	12	1	4	SW1		0468	6.8	50	18.2	50	ORIG	1993-04-26	R		B		G	7.4			1.7					N				RECH	1995-04-20	R		B		G	7.4			1.7					N				PR0700
1210469	12	1	4	SW1		0469	5.2	49.8	19.8	49.8	ORIG	1993-04-26	S					0	3.1							N				RECH	1995-04-20	S					0	2.9							N				PR0700
1210470	12	1	4	SW2		0470	12.5	1.4	37.5	1.4	ORIG	1993-04-26	P					32.8								N			TREES TAGGED N IN THIS SECTION-2ND STEM DBH 31.1	RECH	1995-04-20	P	T				32.2							Y	N			2ND STEM DBH 30.7;NEXT TO LIGHT. TREE 474	PR0700
1210471	12	1	4	SW2		0471	18.6	0	43.6	0	ORIG	1993-04-26	P					28.6								N				RECH	1995-04-20	P					28.6						1		N				PR0700
1210472	12	1	4	SW2		0472	22.4	2.1	47.4	2.1	ORIG	1993-04-26	P					35.2								N				RECH	1995-04-20	P					35.2								N				PR0700
1210473	12	1	4	SW2		0473	23.3	1.8	48.3	1.8	ORIG	1993-04-26	P					22								N				RECH	1995-04-20	P					22				1.1	S			N			SC 0.8-1.1	PR0700
1210474	12	1	4	SW2		0474	10.3	6	35.3	6	ORIG	1993-04-26	P					26.1								N				RECH	1995-04-20	P	T				25.3				0.2	S		Y	N			SC 180,HOLLOWED OUT;BLOWN OUT AT BASE	PR0700
1210475	12	1	4	SW2		0475	25	6.1	50	6.1	ORIG	1993-04-26	S					0	2.2							N				RECH	1995-04-20	S					0	2.1							N				PR0700
1210476	12	1	4	SW2		0476	19	12.3	44	12.3	ORIG	1993-04-26	R		B		G	29.9								N				RECH	1995-04-20	R		B		G	29.9								N				PR0700
1210477	12	1	4	SW2		0477	20.5	11.2	45.5	11.2	ORIG	1993-04-26	S					0								N				RECH	1995-04-20	S					0								N				PR0700
1210478	12	1	4	SW2		0478	21.5	11.2	46.5	11.2	ORIG	1993-04-26	S					0	4.4							N				RECH	1995-04-20	S					0	4.2							N				PR0700
1210479	12	1	4	SW2		0479	20.4	13.7	45.4	13.7	ORIG	1993-04-26	S					0	3.8							N				RECH	1995-04-20	S					0	3.8							N				PR0700
1210480	12	1	4	SW2		0480	22.1	14.7	47.1	14.7	ORIG	1993-04-26	S					0	1.4							N				RECH	1995-04-20	S					0	1.5			0.3	NS			N				PR0700
1210481	12	1	4	SW2		0481	1.4	16.1	26.4	16.1	ORIG	1993-04-26	S					0	4.8							N				RECH	1995-04-20	S					0	4.4							N				PR0700
1210482	12	1	4	SW2		0482	0.6	16.9	25.6	16.9	ORIG	1993-04-26	P					36.4				0.2	SW			N				RECH	1995-04-20	P					36.4				1.1	SE			N			SEC0.8-1.1;SW 0.2	PR0700
1210483	12	1	4	SW2		0483	3.1	17.2	28.1	17.2	ORIG	1993-04-26	S					0								N				RECH	1995-04-20	S					0	5.1							N				PR0700
1210484	12	1	4	SW2		0484	7.3	15.9	32.3	15.9	ORIG	1993-04-26	P					27.6								N				RECH	1995-04-20	P					27.6								N				PR0700
1210485	12	1	4	SW2		0485	8.4	18	33.4	18	ORIG	1993-04-26	R		B		G	6.6			1.6					N				RECH	1995-04-20	R		B		G	6.6			1.6					N				PR0700
1210486	12	1	4	SW2		0486	13	14.9	38	14.9	ORIG	1993-04-26	S					0	2.5							N				RECH	1995-04-20	S					0	2.3			0.3	NS			N				PR0700
1210487	12	1	4	SW2		0487	15.8	15.5	40.8	15.5	ORIG	1993-04-26	S					0	1.8							N				RECH	1995-04-20	S					0	1.7							N				PR0700
1210488	12	1	4	SW2		0488	18	17.4	43	17.4	ORIG	1993-04-26	S					0	1.9							N				RECH	1995-04-20	S					0	1.8							N				PR0700
1210489	12	1	4	SW2		0489	20.1	17	45.1	17	ORIG	1993-04-26	P					33.7				0.7	SW			N				RECH	1995-04-20	P					33.7				0.7	SW			N			180	PR0700
1210490	12	1	4	SW2		0490	17.9	17.9	42.9	17.9	ORIG	1993-04-26	S					0	3.2							N				RECH	1995-04-20	S					0	3.2							N				PR0700
1210491	12	1	4	SW2		0491	18.5	18.5	43.5	18.5	ORIG	1993-04-26	P					32.8				0.5	E			Y			UPROOTED & LEANING E -- ALIVE	RECH	1995-04-20	P					32.8				0.5	E			Y			UPROOTED & LEANING E -- ALIVE	PR0700
1210492	12	1	4	SW2		0492	14.8	22	39.8	22	ORIG	1993-04-26	P					32.7								N				RECH	1995-04-20	P					32.7								N				PR0700
1210493	12	1	4	SW2		0493	2.2	22.6	27.2	22.6	ORIG	1993-04-26	S					0	4.2							N				RECH	1995-04-20	S					0	4.1			0.2	NS			N				PR0700
1210494	12	1	4	SW2		0494	0.1	27.5	25.1	27.5	ORIG	1993-04-26	C					7.8								N				RECH	1995-04-20	C					7.8								N				PR0700
1210495	12	1	4	SW2		0495	18.2	23.9	43.2	23.9	ORIG	1993-04-26	P					31.2								N				RECH	1995-04-20	P					31.2								N				PR0700
1210496	12	1	4	SW2		0496	13.7	25.3	38.7	25.3	ORIG	1993-04-26	P					32.2								N				RECH	1995-04-20	P					32.2								N				PR0700
1210497	12	1	4	SW2		0497	12.3	26.3	37.3	26.3	ORIG	1993-04-26	S					0	1.7							N				RECH	1995-04-20	S					0	1.7			0.1	NS			N				PR0700
1210498	12	1	4	SW2		0498	7.4	30.1	32.4	30.1	ORIG	1993-04-26	R		B		G	8.3			3.9					N				RECH	1995-04-20	R		B		G	8.3			3.9					N				PR0700
1210499	12	1	4	SW2		0499	6.2	30.5	31.2	30.5	ORIG	1993-04-26	S					0	4.9							N				RECH	1995-04-20	S					0	4.9							N				PR0700
1210500	12	1	4	SW2		0500	7.3	32.9	32.3	32.9	ORIG	1993-04-26	S					0	3							N				RECH	1995-04-20	S					0	3							N				PR0700
1210501	12	1	4	SW2		0501	9.6	31.3	34.6	31.3	ORIG	1993-04-26	S					0	2.7							N				RECH	1995-04-20	S					0	2.7							N				PR0700
1210502	12	1	4	SW2	Y	0502	15.7	33.2	40.7	33.2	ORIG	1993-04-26	P					34.9								N				RECH	1995-04-20	P					34.9								N				PR0700
1210503	12	1	4	SW2	Y	0503	17.5	31	42.5	31	ORIG	1993-04-26	P					27.6								N				RECH	1995-04-20	P					27.6								N				PR0700
1210504	12	1	4	SW2	Y	0504	19.7	31.1	44.7	31.1	ORIG	1993-04-26	P					34.1								N				RECH	1995-04-20	P					34.1								N				PR0700
1210505	12	1	4	SW2	Y	0505	20.7	36	45.7	36	ORIG	1993-04-26	S					0	1.6							N				RECH	1995-04-20	S					0	1.7							N				PR0700
1210506	12	1	4	SW2	Y	0506	24.8	36.1	49.8	36.1	ORIG	1993-04-26	P					28								N				RECH	1995-04-20	P					28								N				PR0700
1210507	12	1	4	SW2		0507	13.4	36.9	38.4	36.9	ORIG	1993-04-26	S					0	1.9							N				RECH	1995-04-20	S					0	1.9			0.4	E			N			180	PR0700
1210508	12	1	4	SW2		0508	2.5	37.8	27.5	37.8	ORIG	1993-04-26	S					0	1.6							N				RECH	1995-04-20	S					0	1.5							N				PR0700
1210509	12	1	4	SW2		0509	0.2	43.6	25.2	43.6	ORIG	1993-04-26	R		B		G	6.6			2.3					N				RECH	1995-04-20	R		B		G	6.6			2.3					N				PR0700
1210510	12	1	4	SW2		0510	7.5	41.3	32.5	41.3	ORIG	1993-04-26	C					27								N				RECH	1995-04-20	C					27						1		N				PR0700
1210511	12	1	4	SW2	Y	0511	15	42.3	40	42.3	ORIG	1993-04-26	P					34.3								N				RECH	1995-04-20	P					34.3								N				PR0700
1210512	12	1	4	SW2		0512	6.4	44.7	31.4	44.7	ORIG	1993-04-26	P					32.8								N				RECH	1995-04-20	P					32.8								N				PR0700
1210513	12	1	4	SW2		0513	11.1	47.3	36.1	47.3	ORIG	1993-04-26	S					0	1.7							N				RECH	1995-04-20	S					0	1.7							N				PR0700
1210514	12	1	4	SW2		0514	10.4	47.8	35.4	47.8	ORIG	1993-04-26	R		B		G	15.1								N				RECH	1995-04-20	R		B		G	15.1								N			CAUGHT IN TREE	PR0700
1210515	12	1	4	SW2	Y	0515	18.1	49.6	43.1	49.6	ORIG	1993-04-26	P					10.1								N				RECH	1995-04-20	P					10.1								N				PR0700
1210516	12	1	4	NW1		0516	15.2	2.2	9.8	52.2	ORIG	1993-04-26	P					36.3								N			TREES TAGGED N IN THIS SECTION	RECH	1995-04-20	P					36.3								N			TREES TAGGED N IN THIS SECTION	PR0700
1210517	12	1	4	NW1		0517	16.1	4.1	8.9	54.1	ORIG	1993-04-26	R		B		G	8.4								N				RECH	1995-04-20	R		B		G	8.4								N				PR0700
1210518	12	1	4	NW1		0518	16.9	5.4	8.1	55.4	ORIG	1993-04-26	P					22.5								N				RECH	1995-04-20	P					22.5								N				PR0700
1210519	12	1	4	NW1		0519	12.7	7.7	12.3	57.7	ORIG	1993-04-26	P					33.9								N				RECH	1995-04-20	P					33.9								N				PR0700
1210520	12	1	4	NW1		0520	7.5	1.8	17.5	51.8	ORIG	1993-04-26	S					0	3.9							N				RECH	1995-04-20	S					0	3.7							N				PR0700
1210521	12	1	4	NW1		0521	12.1	14.6	12.9	64.6	ORIG	1993-04-26	P	F	U			32.5	19.5							Y			UPROOTED & LYING W	RECH	1995-04-20	R		U		B	31.3	19.5		0					Y				PR0700
1210522	12	1	4	NW1		0522	11.9	16.7	13.1	66.7	ORIG	1993-04-26	S					0	1.5							N				RECH	1995-04-20	S					0	1.5							N				PR0700
1210523	12	1	4	NW1		0523	9.3	10.6	15.7	60.6	ORIG	1993-04-26	R		Y		B	32	17		1.1	1.2	E			Y			DBH TAKEN @ 1.9--BROKEN @ 1.1 LYING NW	RECH	1995-04-20	R		Y		B	30.3	17		1.1	1.2	E			Y			DBH TAKEN @ 1.9	PR0700
1210524	12	1	4	NW1		0524	9.5	11.5	15.5	61.5	ORIG	1993-04-26	S					0	3.9							N				RECH	1995-04-20	S					0	3.8							N				PR0700
1210525	12	1	4	NW1		0525	16.8	14.9	8.2	64.9	ORIG	1993-04-26	S					0	2.4							N				RECH	1995-04-20	S					0	2.6							N				PR0700
1210526	12	1	4	NW1		0526	2.4	14.4	22.6	64.4	ORIG	1993-04-26	R		Y		B	36.2	18.8		0.3					Y			BROKEN @ 0.3 LYING NW	RECH	1995-04-20	R		Y		B	35.8	18.8		0.3					Y				PR0700
1210527	12	1	4	NW1		0527	2.6	17.8	22.4	67.8	ORIG	1993-04-26	S					0	1.5							N				RECH	1995-04-20	S					0	1.6							N				PR0700
1210528	12	1	4	NW1		0528	1.6	20.4	23.4	70.4	ORIG	1993-04-26	S					0	4.9			0.4	SE			N				RECH	1995-04-20	S					0	4.8			0.4	SE			N				PR0700
1210529	12	1	4	NW1		0529	24	22.9	1	72.9	ORIG	1993-04-26	P					39.1								N				RECH	1995-04-20	P					39.1								N				PR0700
1210530	12	1	4	NW1		0530	23	24.9	2	74.9	ORIG	1993-04-26	P					30.1								N				RECH	1995-04-20	P					30.1								N				PR0700
1210531	12	1	4	NW1		0531	9.4	24.1	15.6	74.1	ORIG	1993-04-26	P					36.7				0.6	SE			N				RECH	1995-04-20	P					36.7				0.6	SE			N				PR0700
1210532	12	1	4	NW1		0532	18.9	28.1	6.1	78.1	ORIG	1993-04-26	P					26.9				0.4	SW			N				RECH	1995-04-20	P					26.9				0.4	SW			N				PR0700
1210533	12	1	4	NW1		0533	13.9	31.4	11.1	81.4	ORIG	1993-04-26	P					37.2								N				RECH	1995-04-20	P					37.2								N				PR0700
1210534	12	1	4	NW1		0534	21.7	30.9	3.3	80.9	ORIG	1993-04-26	P					38.8								N				RECH	1995-04-20	P					38.8								N				PR0700
1210535	12	1	4	NW1		0535	22.9	31.8	2.1	81.8	ORIG	1993-04-26	R		B		G	11.7			2.4					N				RECH	1995-04-20	R		B		G	11.7			2.4					N				PR0700
1210536	12	1	4	NW1		0536	21	33.8	4	83.8	ORIG	1993-04-26	S					0	2.1							N				RECH	1995-04-20	S					0	2							N				PR0700
1210537	12	1	4	NW1		0537	18.3	34.5	6.7	84.5	ORIG	1993-04-26	P					35								N				RECH	1995-04-20	P					35								N				PR0700
1210538	12	1	4	NW1		0538	4.4	37.9	20.6	87.9	ORIG	1993-04-26	P					29.3								N				RECH	1995-04-20	P					29.3								N				PR0700
1210539	12	1	4	NW1		0539	5.5	37.6	19.5	87.6	ORIG	1993-04-26	S					0	3.5							N				RECH	1995-04-20	S					0	3.3							N				PR0700
1210540	12	1	4	NW1		0540	7.9	37.3	17.1	87.3	ORIG	1993-04-26	P					13.3								N				RECH	1995-04-20	P					13.3								N				PR0700
1210541	12	1	4	NW1		0541	6.4	39.1	18.6	89.1	ORIG	1993-04-26	P					9.9								N				RECH	1995-04-20	P					9.9								N				PR0700
1210542	12	1	4	NW1		0542	7.1	40.1	17.9	90.1	ORIG	1993-04-26	P					20.8								N				RECH	1995-04-20	P					20.8								N				PR0700
1210543	12	1	4	NW1		0543	19	37.9	6	87.9	ORIG	1993-04-26	S					0	3.8							N				RECH	1995-04-20	S					0	4.1							N				PR0700
1210544	12	1	4	NW1		0544	11.8	39.4	13.2	89.4	ORIG	1993-04-26	P					13.7								N				RECH	1995-04-20	P					13.7								N				PR0700
1210545	12	1	4	NW1		0545	19.5	40.9	5.5	90.9	ORIG	1993-04-26	S					0	4.1							N				RECH	1995-04-20	S					0	4.3							N				PR0700
1210546	12	1	4	NW1		0546	5	42.9	20	92.9	ORIG	1993-04-26	S					0	2.8							N				RECH	1995-04-20	S					0	2.8							N				PR0700
1210547	12	1	4	NW1		0547	9.2	42.5	15.8	92.5	ORIG	1993-04-26	S					0	3.8							N				RECH	1995-04-20	S					0	3.7							N				PR0700
1210548	12	1	4	NW1		0548	10.5	44.7	14.5	94.7	ORIG	1993-04-26	S					0	5							N				RECH	1995-04-20	S					0	5							N				PR0700
1210549	12	1	4	NW1		0549	11.6	44.8	13.4	94.8	ORIG	1993-04-26	S					0	4.4							N				RECH	1995-04-20	S					0	4.5							N				PR0700
1210550	12	1	4	NW1		0550	11.9	44.1	13.1	94.1	ORIG	1993-04-26	P	T				27.7								N				RECH	1995-04-20	R		B		B	27.2								N				PR0700
1210551	12	1	4	NW1		0551	13.6	41.1	11.4	91.1	ORIG	1993-04-26	S					0	1.5							N				RECH	1995-04-20	S					0	1.4							N				PR0700
1210552	12	1	4	NW1		0552	22.5	40.9	2.5	90.9	ORIG	1993-04-26	S					0	1.5							N				RECH	1995-04-20	S					0	1.4							N				PR0700
1210553	12	1	4	NW1		0553	22	43.6	3	93.6	ORIG	1993-04-26	S					0	1.6							N				RECH	1995-04-20	S					0	1.5							N				PR0700
1210554	12	1	4	NW1		0554	19.5	45.3	5.5	95.3	ORIG	1993-04-26	R		Y		B	40	20.2		1.3	1.3	SE			Y			TWISTED & LYING NW--UPROOTED & BROKEN @ 1.3	RECH	1995-04-20	R		Y		B	40	20.2		1.3	1.3	SE			Y			TWISTED & LYING NW	PR0700
1210555	12	1	4	NW1		0555	17.4	43.1	7.6	93.1	ORIG	1993-04-26	S					0	1.4							N				RECH	1995-04-20	S					0	1.4							N				PR0700
1210556	12	1	4	NW1		0556	20.7	49.3	4.3	99.3	ORIG	1993-04-26	S					0	1.7							N				RECH	1995-04-20	S					0	1.7							N				PR0700
1210557	12	1	4	NW1		0557	22.2	48.4	2.8	98.4	ORIG	1993-04-26	S					0	3.1							N				RECH	1995-04-20	S					0	3.3							N				PR0700
1210558	12	1	4	NW1		0558	14.9	43	10.1	93									1.4																			1.3											PR0700
1210559	12	1	4	NW2		0559	0.7	47.4	25.7	97.4	ORIG	1993-04-26	P					36.4								N			TREES TAGGED N IN THIS SECTION	RECH	1995-04-20	P					36.4								N			TREES TAGGED N IN THIS SECTION	PR0700
1210560	12	1	4	NW2		0560	2.1	47	27.1	97	ORIG	1993-04-26	S					0	5.1							N				RECH	1995-04-20	S					0	5.2							N				PR0700
1210561	12	1	4	NW2		0561	3.5	45	28.5	95	ORIG	1993-04-26	S					0	4.1							N			LEANING SW	RECH	1995-04-20	S					0	4.1							N			LEANING SW	PR0700
1210562	12	1	4	NW2		0562	9.4	49.4	34.4	99.4	ORIG	1993-04-26	S					0	1.8							N				RECH	1995-04-20	S					0	2							N				PR0700
1210563	12	1	4	NW2		0563	19.3	43.8	44.3	93.8	ORIG	1993-04-26	R		B		G	13			3.1					N				RECH	1995-04-20	R		B		G	13			3.1					N				PR0700
1210564	12	1	4	NW2		0564	19.8	46	44.8	96	ORIG	1993-04-26	R		B		G	14			4.1					N				RECH	1995-04-20	R		B		G	14			4.1					N				PR0700
1210565	12	1	4	NW2		0565	8.7	41.8	33.7	91.8	ORIG	1993-04-26	P					32.2								N				RECH	1995-04-20	P					32.2								N				PR0700
1210566	12	1	4	NW2		0566	13.3	38.3	38.3	88.3	ORIG	1993-04-26	R		B		G	7.8			2.2					N				RECH	1995-04-20	R		B		G	7.8			2.2					N				PR0700
1210567	12	1	4	NW2		0567	4.4	36.6	29.4	86.6	ORIG	1993-04-26	S					0	4.3							N				RECH	1995-04-20	S					0	4.4							N				PR0700
1210568	12	1	4	NW2		0568	1.9	37.1	26.9	87.1	ORIG	1993-04-26	S					0	4.1							N				RECH	1995-04-20	S					0	4							N				PR0700
1210569	12	1	4	NW2		0569	15.1	36.4	40.1	86.4	ORIG	1993-04-26	S					0	1.7							N				RECH	1995-04-20	S					0	1.6			0.2	S			N			180	PR0700
1210570	12	1	4	NW2		0570	20.1	35.5	45.1	85.5	ORIG	1993-04-26	S					0	4.5							N				RECH	1995-04-20	S					0	4.3							N				PR0700
1210571	12	1	4	NW2		0571	24.8	41.4	49.8	91.4	ORIG	1993-04-26	R		B		G	6.4			1.4					N				RECH	1995-04-20	R		B		G	6.4			1.4					N				PR0700
1210572	12	1	4	NW2		0572	18.2	31.5	43.2	81.5	ORIG	1993-04-26	P					31.5								N				RECH	1995-04-20	P					31.5								N				PR0700
1210573	12	1	4	NW2		0573	9.3	33.3	34.3	83.3	ORIG	1993-04-26	P					25.1								N				RECH	1995-04-20	P					25.1								N				PR0700
1210574	12	1	4	NW2		0574	5.9	33	30.9	83	ORIG	1993-04-26	P					40.2								N				RECH	1995-04-20	P					40.2								N				PR0700
1210575	12	1	4	NW2		0575	0.2	34.2	25.2	84.2	ORIG	1993-04-26	S					0	4.2							N				RECH	1995-04-20	S					0	4.1							N				PR0700
1210576	12	1	4	NW2		0576	24	28.6	49	78.6	ORIG	1993-04-26	S					0	1.8							N				RECH	1995-04-20	S					0	1.7							N				PR0700
1210577	12	1	4	NW2		0577	10.5	27	35.5	77	ORIG	1993-04-26	R		B		B	38.5			2.1					N			DEAD BEFORE H-PROBABLY BROKEN BY H-BROKEN @ 2.1 LYING SW	RECH	1995-04-20	R		B		B	16.8			2.1					N			DEAD BEFORE H-PROBABLY BROKEN BY H-BROKEN @ 2.1 LYING SW	PR0700
1210578	12	1	4	NW2		0578	4.1	22.4	29.1	72.4	ORIG	1993-04-26	R		B		B	22.8			6.5					N				RECH	1995-04-20	R		B		B	22.5			6.5					N				PR0700
1210579	12	1	4	NW2		0579	1.2	22.6	26.2	72.6	ORIG	1993-04-26	P	T				33.7								N				RECH	1995-04-20	R		B		B	33.4								N				PR0700
1210580	12	1	4	NW2		0580	0.9	20.4	25.9	70.4	ORIG	1993-04-26	P	T				39.8								N				RECH	1995-04-20	R		B		B	39.4								N				PR0700
1210581	12	1	4	NW2		0581	12.5	23	37.5	73	ORIG	1993-04-26	R		B		G	9.5			2.4					N				RECH	1995-04-20	R		B		G	9.5			2.4					N				PR0700
1210582	12	1	4	NW2		0582	22.7	24.7	47.7	74.7	ORIG	1993-04-26	R		B		G	18.6								N				RECH	1995-04-20	R		B		G	18.6								N				PR0700
1210583	12	1	4	NW2	Y	0583	25	23.2	50	73.2	ORIG	1993-04-26	P					32.2				1	W			N				RECH	1995-04-20	P					32.2				1	W			N			180	PR0700
1210584	12	1	4	NW2		0584	6	17.3	31	67.3	ORIG	1993-04-26	S					0	1.5							N				RECH	1995-04-20	S					0	1.6							N				PR0700
1210585	12	1	4	NW2		0585	12.4	17.4	37.4	67.4	ORIG	1993-04-26	P					25.9								N				RECH	1995-04-20	P					25.9						1		N				PR0700
1210586	12	1	4	NW2	Y	0586	17.5	18.4	42.5	68.4	ORIG	1993-04-26	P					37.1								N				RECH	1995-04-20	P					37.1								N				PR0700
1210587	12	1	4	NW2		0587	14.1	13.6	39.1	63.6	ORIG	1993-04-26	S					0	1.6							N				RECH	1995-04-20	S					0	1.7							N				PR0700
1210588	12	1	4	NW2		0588	4.7	8.2	29.7	58.2	ORIG	1993-04-26	R		B		G	31								N				RECH	1995-04-20	R		B		G	31								N				PR0700
1210589	12	1	4	NW2		0589	3.8	7.3	28.8	57.3	ORIG	1993-04-26	S					0	3.5							N				RECH	1995-04-20	S					0	3.5							N				PR0700
1210590	12	1	4	NW2		0590	5.9	6.7	30.9	56.7	ORIG	1993-04-26	R		B		G	10.4			1.4					N				RECH	1995-04-20	R		B		G	10.4			1.4					N				PR0700
1210591	12	1	4	NW2	Y	0591	17.8	6.8	42.8	56.8	ORIG	1993-04-26	C					6.2	5.2							N				RECH	1995-04-20	C					6.2								N				PR0700
1210592	12	1	4	NW2	Y	0592	19.8	4.8	44.8	54.8	ORIG	1993-04-26	C					17.3								N				RECH	1995-04-20	C					17.3								N				PR0700
1210593	12	1	4	NW2	Y	0593	18.3	3.2	43.3	53.2	ORIG	1993-04-26	S					0	2.4							N				RECH	1995-04-20	S					0	2.3							N				PR0700
1210594	12	1	4	NW2	Y	0594	21.5	1.2	46.5	51.2	ORIG	1993-04-26	P					21.2								N				RECH	1995-04-20	P					21.2								N				PR0700
1210595	12	1	4	NW2	Y	0595	16.9	0.4	41.9	50.4	ORIG	1993-04-26	C					9.6								N				RECH	1995-04-20	C					9.6								N				PR0700
1210596	12	1	4	NW2		0596	14.8	3.7	39.8	53.7	ORIG	1993-04-26	S					0	1.9							N				RECH	1995-04-20	S					0	2.1							N				PR0700
1210597	12	1	4	SE1		0597	2.2	39.9	72.8	39.9	ORIG	1993-04-26	R		B		G	7			2.5					N				RECH	1995-04-20	R		B		G	7			2.5					N				PR0700
1210598	12	1	4	SE1		0598	4.5	39.5	70.5	39.5	ORIG	1993-04-26	C					7.2								N				RECH	1995-04-20	C					7.2								N				PR0700
1210599	12	1	4	SE1		0599	5.4	41.2	69.6	41.2	ORIG	1993-04-26	C					7.5								N				RECH	1995-04-20	C					7.5								N				PR0700
1210600	12	1	4	SE1		0600	8	37.9	67	37.9	ORIG	1993-04-26	C					8.5								N				RECH	1995-04-20	C					8.5								N				PR0700
1210601	12	1	4	SE1		0601	9.4	1.1	65.6	1.1	ORIG	1993-04-26	P					6.5								N				RECH	1995-04-20	P					6.5								N				PR0700
1210602	12	1	4	SE1		0602	10.2	1.3	64.8	1.3	ORIG	1993-04-26	P					8.5								N				RECH	1995-04-20	P					8.5								N				PR0700
1210603	12	1	4	SE1		0603	11.8	1.7	63.2	1.7	ORIG	1993-04-26	P					8.4								N				RECH	1995-04-20	P					8.4								N				PR0700
1210604	12	1	4	SE1		0604	14.1	0.1	60.9	0.1	ORIG	1993-04-26	S					0	2.2							N				RECH	1995-04-20	S					0	2.2							N				PR0700
1210605	12	1	4	SE1		0605	18.4	4.1	56.6	4.1	ORIG	1993-04-26	P					26.4								N				RECH	1995-04-20	P					26.4								N				PR0700
1210606	12	1	4	SE1		0606	20.7	7.1	54.3	7.1	ORIG	1993-04-26	P					28.2								N				RECH	1995-04-20	P					28.2								N				PR0700
1210607	12	1	4	SE1		0607	23.5	0.3	51.5	0.3	ORIG	1993-04-26	R		B		G	8			2					N				RECH	1995-04-20	R		B		G	8			2					N				PR0700
1210608	12	1	4	SE1		0608	1.6	5.9	73.4	5.9	ORIG	1993-04-26	P					8								N				RECH	1995-04-20	P					8								N				PR0700
1210609	12	1	4	SE1		0609	2.5	6.5	72.5	6.5	ORIG	1993-04-26	P					10								N				RECH	1995-04-20	P					10								N				PR0700
1210610	12	1	4	SE1		0610	1.4	6.8	73.6	6.8	ORIG	1993-04-26	P					5.4								N				RECH	1995-04-20	P					5.4	4.8							N				PR0700
1210611	12	1	4	SE1		0611	8.8	12.1	66.2	12.1	ORIG	1993-04-26	P					23								N				RECH	1995-04-20	P					23						1		N				PR0700
1210612	12	1	4	SE1		0612	17.7	12.4	57.3	12.4	ORIG	1993-04-26	C					17.5								N				RECH	1995-04-20	C					17.5								N				PR0700
1210613	12	1	4	SE1		0613	24.7	15.9	50.3	15.9	ORIG	1993-04-26	S					0								N				RECH	1995-04-20	S					0								N				PR0700
1210614	12	1	4	SE1		0614	12.6	16.2	62.4	16.2	ORIG	1993-04-26	R		B		G	9.8			1.9					N				RECH	1995-04-20	R		B		G	9.8			1.9					N				PR0700
1210615	12	1	4	SE1		0615	10	17.2	65	17.2	ORIG	1993-04-26	R		B		G	13			3.2					N				RECH	1995-04-20	R		B		G	13			3.2					N				PR0700
1210616	12	1	4	SE1		0616	8.7	17.9	66.3	17.9	ORIG	1993-04-26	R		B		G	10.4			1.7					N				RECH	1995-04-20	R		B		G	10.4			1.7					N				PR0700
1210617	12	1	4	SE1		0617	6.3	19.2	68.7	19.2	ORIG	1993-04-26	P					25.9				1.2	W			N				RECH	1995-04-20	P					25.9				1.2	W			N			180,1/2	PR0700
1210618	12	1	4	SE1		0618	3.3	17.5	71.7	17.5	ORIG	1993-04-26	C					11.4								N				RECH	1995-04-20	C					11.4								N				PR0700
1210619	12	1	4	SE1		0619	2.1	15	72.9	15	ORIG	1993-04-26	S					0	2							N				RECH	1995-04-20	S					0	1.9							N				PR0700
1210620	12	1	4	SE1		0620	16.9	19.4	58.1	19.4	ORIG	1993-04-26	C					5.9	2.8							N				RECH	1995-04-20	C					5.9	2.7							N				PR0700
1210621	12	1	4	SE1		0621	13.8	21	61.2	21	ORIG	1993-04-26	C					5	2.8							N				RECH	1995-04-20	C	T	F	T		5.2	2.8							N				PR0700
1210622	12	1	4	SE1		0622	20.7	24.2	54.3	24.2	ORIG	1993-04-26	C					6.3								N				RECH	1995-04-20	C					6.3	4.6							N				PR0700
1210623	12	1	4	SE1		0623	2.2	24.2	72.8	24.2	ORIG	1993-04-26	P					26.5								N				RECH	1995-04-20	P					26.5								N				PR0700
1210624	12	1	4	SE1		0624	8	26.9	67	26.9	ORIG	1993-04-26	S					0	3.1							N				RECH	1995-04-20	S					0	3.4							N				PR0700
1210625	12	1	4	SE1		0625	5.4	29.9	69.6	29.9	ORIG	1993-04-26	C					13.4								N				RECH	1995-04-20	C					13.4								N				PR0700
1210626	12	1	4	SE1		0626	2.5	30.9	72.5	30.9	ORIG	1993-04-26	C					6	3.4							N				RECH	1995-04-20	C					6	3.4			0.9	S			N			SC 0.3-0.9,1/2	PR0700
1210627	12	1	4	SE1		0627	9.1	29	65.9	29	ORIG	1993-04-26	P					21.9								N				RECH	1995-04-20	P					21.9								N				PR0700
1210628	12	1	4	SE1		0628	10.2	29.1	64.8	29.1	ORIG	1993-04-26	P					35.1								N				RECH	1995-04-20	P					35.1								N				PR0700
1210629	12	1	4	SE1		0629	13	28.7	62	28.7	ORIG	1993-04-26	S					0	4.4							N				RECH	1995-04-20	S					0	4.2							N				PR0700
1210630	12	1	4	SE1		0630	3.9	32.5	71.1	32.5	ORIG	1993-04-26	R		B		G	5.1			1.8					N				RECH	1995-04-20	R		B		G	5.1			1.8					N				PR0700
1210631	12	1	4	SE1		0631	11.7	37	63.3	37	ORIG	1993-04-26	S					0	3.1							N				RECH	1995-04-20	S					0	2.9							N				PR0700
1210632	12	1	4	SE1		0632	12.7	37.8	62.3	37.8	ORIG	1993-04-26	P					36.7				0.4	N			N				RECH	1995-04-20	P					36.7				0.4	N			N			1/2	PR0700
1210633	12	1	4	SE1		0633	14.7	38.2	60.3	38.2	ORIG	1993-04-26	P					34.4								N				RECH	1995-04-20	P					34.4								N				PR0700
1210634	12	1	4	SE1		0634	13.6	40.1	61.4	40.1	ORIG	1993-04-26	P					23				0.4	NW			N				RECH	1995-04-20	P					23				0.4	NW			N			1/2	PR0700
1210635	12	1	4	SE1		0635	13.1	42.3	61.9	42.3	ORIG	1993-04-26	C					11.5								N				RECH	1995-04-20	C					11.5								N				PR0700
1210636	12	1	4	SE1	Y	0636	20.1	39.1	54.9	39.1	ORIG	1993-04-26	P					41.8				1.1	E			N				RECH	1995-04-20	P					41.8				1.2	SE			N			200,1/2	PR0700
1210637	12	1	4	SE1	Y	0637	21.1	39.4	53.9	39.4	ORIG	1993-04-26	S					0	3.9							N				RECH	1995-04-20	S					0	4							N				PR0700
1210638	12	1	4	SE1	Y	0638	21.6	35.4	53.4	35.4	ORIG	1993-04-26	P					28.5								N				RECH	1995-04-20	P					28.5								N				PR0700
1210639	12	1	4	SE1	Y	0639	24.5	39.1	50.5	39.1	ORIG	1993-04-26	S					0	3							N				RECH	1995-04-20	S					0	3			0.6	S			N			SC 0.5-0.6,ROTTED TO 0.6	PR0700
1210640	12	1	4	SE1	Y	0640	23.6	45.5	51.4	45.5	ORIG	1993-04-26	C					14.2								N				RECH	1995-04-20	C					14.2								N				PR0700
1210641	12	1	4	SE1		0641	4	48.7	71	48.7	ORIG	1993-04-26	P					29.3								N				RECH	1995-04-20	P					29.3								N				PR0700
1210642	12	1	4	SE1	Y	0642	18.3	48.9	56.7	48.9	ORIG	1993-04-26	P					20.9				0.8	S			N				RECH	1995-04-20	P					20.9				0.8	S			N			HOLLOWED OUT 180	PR0700
1210643	12	1	4	SE2		0643	0.4	48.9	75.4	48.9	ORIG	1993-04-26	P					21.2								N				RECH	1995-04-20	P					21.2								N				PR0700
1210644	12	1	4	SE2		0644	4.4	46.4	79.4	46.4	ORIG	1993-04-26	R		B		G	9.6			3					N				RECH	1995-04-20	R		B		G	9.6			3					N				PR0700
1210645	12	1	4	SE2		0645	8.8	47.8	83.8	47.8	ORIG	1993-04-26	R		B		G	11.5			1.7					N				RECH	1995-04-20	R		B		G	11.5			1.7					N				PR0700
1210646	12	1	4	SE2		0646	15.6	46.7	90.6	46.7	ORIG	1993-04-26	C	T		F		10	3.9							N				RECH	1995-04-20	C	T	Y	F		10	3.9		0					N				PR0700
1210647	12	1	4	SE2		0647	18.8	47.4	93.8	47.4	ORIG	1993-04-26	P					22.8								N				RECH	1995-04-20	P					22.8								N				PR0700
1210648	12	1	4	SE2		0648	18.3	46.5	93.3	46.5	ORIG	1993-04-26	R		B		G	6			2.7					N				RECH	1995-04-20	R		B		G	6			2.7					N				PR0700
1210649	12	1	4	SE2		0649	23.2	48.3	98.2	48.3	ORIG	1993-04-26	P					29.8								N				RECH	1995-04-20	P					29.8								N				PR0700
1210650	12	1	4	SE2		0650	11	44.6	86	44.6	ORIG	1993-04-26	R		B		G	12.4			2.8					N				RECH	1995-04-20	R		B		G	12.4			2.8					N				PR0700
1210651	12	1	4	SE2		0651	16	42.9	91	42.9	ORIG	1993-04-26	R		B		G	9.2			2.2					N				RECH	1995-04-20	R		B		G	9.2			2.2					N				PR0700
1210652	12	1	4	SE2		0652	23.9	41	98.9	41	ORIG	1993-04-26	C					8.4								N				RECH	1995-04-20	C					8.4	5.1							N				PR0700
1210653	12	1	4	SE2		0653	23.1	40.4	98.1	40.4	ORIG	1993-04-26	P					22.2								N				RECH	1995-04-20	P					22.2								N				PR0700
1210654	12	1	4	SE2		0654	21.2	38.2	96.2	38.2	ORIG	1993-04-26	P					26.2								N				RECH	1995-04-20	P					26.2								N				PR0700
1210655	12	1	4	SE2		0655	9.9	39.3	84.9	39.3	ORIG	1993-04-26	P					25.6								N				RECH	1995-04-20	P					25.6								N				PR0700
1210656	12	1	4	SE2		0656	5	37.5	80	37.5	ORIG	1993-04-26	C					20.5				1.2	SE			N			SEC 0.5-1.2	RECH	1995-04-20	C					20.5				1	SE			N			SEC 0.4-1.0	PR0700
1210657	12	1	4	SE2		0657	8.5	36.1	83.5	36.1	ORIG	1993-04-26	P					21.3								N				RECH	1995-04-20	P					21.3								N				PR0700
1210658	12	1	4	SE2		0658	1.5	36.4	76.5	36.4	ORIG	1993-04-26	C					17.3								N				RECH	1995-04-20	C					17.3								N				PR0700
1210659	12	1	4	SE2		0659	1.1	35.6	76.1	35.6	ORIG	1993-04-26	R		B		G	9.7			3.6					N				RECH	1995-04-20	R		B		G	9.7			3.6					N				PR0700
1210660	12	1	4	SE2		0660	0.6	33.7	75.6	33.7	ORIG	1993-04-26	C	T		F		6.5	4.9							N				RECH	1995-04-20	C	T	F	F		6.3	4.9							N				PR0700
1210661	12	1	4	SE2		0661	3.4	33.3	78.4	33.3	ORIG	1993-04-26	S					0	2.6							N				RECH	1995-04-20	S					0	2.6							N				PR0700
1210662	12	1	4	SE2		0662	0.7	32	75.7	32	ORIG	1993-04-26	C					13.6								N				RECH	1995-04-20	C					13.6								N				PR0700
1210663	12	1	4	SE2		0663	0.1	28.7	75.1	28.7	ORIG	1993-04-26	C	T		F		9.7	5							N				RECH	1995-04-20	C	T	F	F		9.3	5			1.7	NS			N			BURNED OUT TO 1.7	PR0700
1210664	12	1	4	SE2		0664	0.6	26.2	75.6	26.2	ORIG	1993-04-26	C	T		F		8.8								N				RECH	1995-04-20	C	T	F	F		7.8	4.4							N			ROTTED TO 2.0	PR0700
1210665	12	1	4	SE2		0665	3.4	28.6	78.4	28.6	ORIG	1993-04-26	C					18.4								N				RECH	1995-04-20	C					18.4								N				PR0700
1210666	12	1	4	SE2		0666	7.4	31.6	82.4	31.6	ORIG	1993-04-26	P					29.5				0.2	SW			N				RECH	1995-04-20	P					29.5				0.2	SW			N				PR0700
1210667	12	1	4	SE2		0667	9.8	33.3	84.8	33.3	ORIG	1993-04-26	C					17.4								N				RECH	1995-04-20	C					17.4								N				PR0700
1210668	12	1	4	SE2		0668	16.3	34.5	91.3	34.5	ORIG	1993-04-26	C					5.6								N				RECH	1995-04-20	C					5.6								N				PR0700
1210669	12	1	4	SE2		0669	15.1	32.6	90.1	32.6	ORIG	1993-04-26	C					5.7								N				RECH	1995-04-20	C					5.7	4.7							N				PR0700
1210670	12	1	4	SE2		0670	18.3	32	93.3	32	ORIG	1993-04-26	S					0	2.2							N				RECH	1995-04-20	S					0	2.6							N				PR0700
1210671	12	1	4	SE2		0671	20	30.5	95	30.5	ORIG	1993-04-26	C					6	4.4							N				RECH	1995-04-20	C					6	4.2			1.8	SW			N			180	PR0700
1210672	12	1	4	SE2		0672	14.5	29.8	89.5	29.8	ORIG	1993-04-26	P					25.2								N				RECH	1995-04-20	P					25.2				0.2	NW			N			180	PR0700
1210673	12	1	4	SE2		0673	14.2	28.8	89.2	28.8	ORIG	1993-04-26	S					0	2.1							N				RECH	1995-04-20	S					0	2.3							N				PR0700
1210674	12	1	4	SE2		0674	15.9	25.5	90.9	25.5	ORIG	1993-04-26	P					18.1								N				RECH	1995-04-20	P					18.1								N				PR0700
1210675	12	1	4	SE2		0675	16.3	25	91.3	25	ORIG	1993-04-26	P					24.1								N				RECH	1995-04-20	P					24.1								N				PR0700
1210676	12	1	4	SE2		0676	12	22.2	87	22.2	ORIG	1993-04-26	P					23.2								N				RECH	1995-04-20	P					23.2								N				PR0700
1210677	12	1	4	SE2		0677	12.3	21.3	87.3	21.3	ORIG	1993-04-26	P					33								N				RECH	1995-04-20	P					33								N				PR0700
1210678	12	1	4	SE2		0678	16.3	14.9	91.3	14.9	ORIG	1993-04-26	P					36								N				RECH	1995-04-20	P					36								N				PR0700
1210679	12	1	4	SE2		0679	6	19.2	81	19.2	ORIG	1993-04-26	P					28.2				0.3	NW			N				RECH	1995-04-20	P					28.2				0.3	NW			N				PR0700
1210680	12	1	4	SE2		0680	4.8	17.1	79.8	17.1	ORIG	1993-04-26	C	T		F		7.5	5.3							N				RECH	1995-04-20	C	T	Y	F		7.5	5.3		0.4					N				PR0700
1210681	12	1	4	SE2		0681	2.3	21.1	77.3	21.1	ORIG	1993-04-26	C	T		F		15								N				RECH	1995-04-20	C	T	Y	F		15			0.6					N				PR0700
1210682	12	1	4	SE2		0682	12.4	10.8	87.4	10.8	ORIG	1993-04-26	P					31.1								N				RECH	1995-04-20	P					31.1								N				PR0700
1210683	12	1	4	SE2		0683	0.2	8.9	75.2	8.9	ORIG	1993-04-26	C					6.2								N				RECH	1995-04-20	C					6.2								N				PR0700
1210684	12	1	4	SE2		0684	5.7	6.2	80.7	6.2	ORIG	1993-04-26	S					0	2							N				RECH	1995-04-20	S					0	2							N				PR0700
1210685	12	1	4	SE2		0685	1.1	4.6	76.1	4.6	ORIG	1993-04-26	P					7.1								N				RECH	1995-04-20	P					7.1								N				PR0700
1210686	12	1	4	SE2		0686	4.2	3	79.2	3	ORIG	1993-04-26	P					10.8								N				RECH	1995-04-20	P					10.8								N				PR0700
1210687	12	1	4	SE2		0687	5.2	3.1	80.2	3.1	ORIG	1993-04-26	P					8.2								N				RECH	1995-04-20	P					8.2								N				PR0700
1210688	12	1	4	SE2		0688	5.7	2	80.7	2	ORIG	1993-04-26	P					5.2	3.3							N				RECH	1995-04-20	P					5.2	4							N				PR0700
1210689	12	1	4	NE1		0689	8.4	2.3	66.6	52.3	ORIG	1993-04-26	P					28								N				RECH	1995-04-20	P					28								N				PR0700
1210690	12	1	4	NE1		0690	11.4	1.9	63.6	51.9	ORIG	1993-04-26	P					27.8								N				RECH	1995-04-20	P					27.8								N				PR0700
1210691	12	1	4	NE1		0691	9.9	5.2	65.1	55.2	ORIG	1993-04-26	S					0	1.7							N				RECH	1995-04-20	S					0	1.7							N				PR0700
1210692	12	1	4	NE1		0692	9.6	6.3	65.4	56.3	ORIG	1993-04-26	P					31.3								N				RECH	1995-04-20	P					31.3								N				PR0700
1210693	12	1	4	NE1		0693	13	10.1	62	60.1	ORIG	1993-04-26	P					30								N				RECH	1995-04-20	P					30				0.3	S			N				PR0700
1210694	12	1	4	NE1	Y	0694	16.2	10.5	58.8	60.5	ORIG	1993-04-26	P					23								N				RECH	1995-04-20	P					23								N				PR0700
1210695	12	1	4	NE1	Y	0695	23	14.6	52	64.6	ORIG	1993-04-26	S					0	4.9							N				RECH	1995-04-20	S					0	4.9							N				PR0700
1210696	12	1	4	NE1		0696	11.9	15.1	63.1	65.1	ORIG	1993-04-26	P					26.4								N				RECH	1995-04-20	P					26.4								N				PR0700
1210697	12	1	4	NE1		0697	14	14.8	61	64.8	ORIG	1993-04-26	P					17.3								N				RECH	1995-04-20	P					17.3								N				PR0700
1210698	12	1	4	NE1		0698	2.5	16.2	72.5	66.2	ORIG	1993-04-26	C					14.7								N				RECH	1995-04-20	C					14.7				0.9	S			N			180,1/2	PR0700
1210699	12	1	4	NE1		0699	6	18.8	69	68.8	ORIG	1993-04-26	P					26.8								N				RECH	1995-04-20	P					26.8								N				PR0700
1210700	12	1	4	NE1	Y	0700	18.1	18.3	56.9	68.3	ORIG	1993-04-26	P					31.9								N				RECH	1995-04-20	P					31.9								N				PR0700
1210701	12	1	4	NE1	Y	0701	21.9	18.9	53.1	68.9	ORIG	1993-04-26	P					28.2								N				RECH	1995-04-20	P					28.2				0.2	S			N			180	PR0700
1210702	12	1	4	NE1	Y	0702	15.6	22.5	59.4	72.5	ORIG	1993-04-26	S					0	3.6							N				RECH	1995-04-20	S					0	3.7							N				PR0700
1210703	12	1	4	NE1		0703	16.6	23.8	58.4	73.8	ORIG	1993-04-26	R		B		G	6.3			3					N				RECH	1995-04-20	R		B		G	6.3			3					N				PR0700
1210704	12	1	4	NE1		0704	24.3	26.6	50.7	76.6	ORIG	1993-04-26	P					41.5				1.3	W			N				RECH	1995-04-20	P					41.5				1.3	NW			N			NWC 180,1/2;SEC 0.2	PR0700
1210705	12	1	4	NE1		0705	0.9	28.3	74.1	78.3	ORIG	1993-04-26	R		B		G	15								N				RECH	1995-04-20	R		B		G	15								N				PR0700
1210706	12	1	4	NE1		0706	2.1	28.7	72.9	78.7	ORIG	1993-04-26	R		B		G	21.7								N				RECH	1995-04-20	R		B		G	21.7								N			UPROOT AND LEANING SE	PR0700
1210707	12	1	4	NE1		0707	1.3	29.2	73.7	79.2	ORIG	1993-04-26	S					0	1.7							N				RECH	1995-04-20	S					0	1.7							N				PR0700
1210708	12	1	4	NE1		0708	10.3	30.1	64.7	80.1	ORIG	1993-04-26	C					13.5								N				RECH	1995-04-20	C					13.5								N				PR0700
1210709	12	1	4	NE1		0709	3.8	36.1	71.2	86.1	ORIG	1993-04-26	P					27.1								N				RECH	1995-04-20	P					27.1								N				PR0700
1210710	12	1	4	NE1		0710	7.6	35.8	67.4	85.8	ORIG	1993-04-26	P					23.2								N				RECH	1995-04-20	P					23.2				0.2	SE			N				PR0700
1210711	12	1	4	NE1		0711	16.5	34.6	58.5	84.6	ORIG	1993-04-26	R		B		G	8			3.3					N				RECH	1995-04-20	R		B		G	8			3.3					N				PR0700
1210712	12	1	4	NE1		0712	22.7	34.9	52.3	84.9	ORIG	1993-04-26	P					34.9								N				RECH	1995-04-20	P					34.9								N				PR0700
1210713	12	1	4	NE1		0713	19	31.1	56	81.1	ORIG	1993-04-26	R		B		G	8.5			2.4					N				RECH	1995-04-20	R		B		G	8.5			2.4					N				PR0700
1210714	12	1	4	NE1		0714	20.9	31.3	54.1	81.3	ORIG	1993-04-26	S					0	1.5							N				RECH	1995-04-20	S					0	1.5							N				PR0700
1210715	12	1	4	NE1		0715	11.4	38.2	63.6	88.2	ORIG	1993-04-26	S					0	2.2							N				RECH	1995-04-20	S					0	2.4							N				PR0700
1210716	12	1	4	NE1		0716	17.5	38.1	57.5	88.1	ORIG	1993-04-26	P					39								N				RECH	1995-04-20	P					39								N				PR0700
1210717	12	1	4	NE1		0717	10.5	37.9	64.5	87.9	ORIG	1993-04-26	P					30.3				0.3	W			N				RECH	1995-04-20	P					30.3				0.3	W			N				PR0700
1210718	12	1	4	NE1		0718	24.3	36.9	50.7	86.9	ORIG	1993-04-26	R		B		G	8.4								N				RECH	1995-04-20	R		B		G	8.4								N				PR0700
1210719	12	1	4	NE1		0719	1.6	46	73.4	96	ORIG	1993-04-26	R		B		G	18.4								N				RECH	1995-04-20	R		B		G	18.4								N				PR0700
1210720	12	1	4	NE1		0720	22.6	45.9	52.4	95.9	ORIG	1993-04-26	P					26.9				0.5	SW			N				RECH	1995-04-20	P					26.9				0.5	SW			N				PR0700
1210721	12	1	4	SW1		0721	14.4	9.7	10.6	9.7																				RECH	1995-04-20	S					0	1.6							N				PR0700
1210722	12	1	4	SW2		0722	17.3	15.5	42.3	15.5																				RECH	1995-04-20	S					0	1.4			0.2	E			N			180	PR0700
1210723	12	1	4	NW2	Y	0723	20.2	10	45.2	60																				RECH	1995-04-20	S					0	1.4			0.4	E			N				PR0700
1210724	12	1	4	NW2		0724	5.5	28.8	30.5	78.8																				RECH	1995-04-20	S					0	1.4							N				PR0700
1210725	12	1	4	NE2		0725	13.2	31.4	88.2	81.4																				RECH	1995-04-20	P					5.1	3.9							N				PR0700
1210726	12	1	4	NW2		0726	7.1	5.1	32.1	55.1																																							PR0700
1210727	12	1	4	NW1		0727	18.3	22.9	6.7	72.9																																							PR0700
1210728	12	1	4	NE1		0728	18	46.7	57	96.7																																							PR0700
1210729	12	1	4	NE2		0729	17.8	42.8	92.8	92.8																																							PR0700
1210730	12	1	4	NE2		0730	12	20.2	87	70.2																																							PR0700
1210731	12	1	4	SE1		0731	3.9	36.9	71.1	36.9																																							PR0700
1210732	12	1	4	NE1	Y	0732	23.3	24.8	51.7	74.8																																							PR0700
1210733	12	1	4	NE1	Y	0733	24.3	22.7	49.3	72.7																																							PR0700
1210734	12	1	4	NW2	Y	0734	21	22.8	46	72.8																																							PR0700
1210735	12	1	4	NW2	Y	0735	22	21.6	47	71.6																																							PR0700
1210736	12	1	4	NE1	Y	0736	17.9	17.8	57.1	67.8																																							PR0700
1210737	12	1	4	NW2	Y	0737	17.5	22	42.5	77																																							PR0700
1210738	12	1	4	SW1		0738	5.2	33.2	19.8	33.2																																							PR0700
1210739	12	1	4	SW1		0739	19.8	41.6	5.2	41.6																																							PR0700
1210740	12	1	4	NW1		0740	9.4	8.1	15.6	58.1																																							PR0700
1210741	12	1	4	NW1		0741	1.6	17.5	23.4	67.5																																							PR0700
1210742	12	1	4	NW1		0742	8.8	23.5	16.2	73.5																																							PR0700
1210743	12	1	4	NW1		0743	18.1	27	6.9	77																																							PR0700
1210744	12	1	4	NW1		0744	14.7	48.3	10.3	98.3																																							PR0700
1210745	12	1	4	NE2		0745	19.5	48.1	94.5	98.1																																							PR0700
1210746	12	1	4	NE2		0746	14.3	44.7	89.3	94.7																																							PR0700
1210747	12	1	4	NE2		0747	13.3	30.8	88.3	80.8																																							PR0700
1210748	12	1	4	NE2		0748	13.9	31.2	88.9	81.2																																							PR0700
1210749	12	1	4	NE2		0749	22.3	22.7	97.3	72.7																																							PR0700
1210750	12	1	4	SE2		0750	6.7	0.6	81.7	0.6																																							PR0700
1210751	12	1	4	SE2		0751	9.6	1.2	84.6	1.2																																							PR0700
1211000	12	1	4	SW1		1000	18.8	41.4	6.2	41.4	ORIG	1993-04-26	M					5.2	3.8							N			WAX MYRTLE--ADDED 6-15-94	RECH	1995-04-20	M					5.2	4.3							N			WAX MYRTLE--ADDED 6-15-94	PR0700
1220001	12	2	4	NW1		0001	9.9	29.8	15.1	79.8	ORIG	1994-06-14	C					20.9								N				RECH	1995-04-24	C					20.9								N				PR0700
1220002	12	2	4	NW1		0002	13.1	29.7	11.9	79.7	ORIG	1994-06-14	C					11.5								N				RECH	1995-04-24	C					11.5								N				PR0700
1220003	12	2	4	NW1		0003	23	29.6	2	79.6	ORIG	1994-06-14	P					23.9				0.1	N			N				RECH	1995-04-24	P					23.9				0.1	N			N				PR0700
1220004	12	2	4	NW1		0004	18.2	28.7	6.8	78.7	ORIG	1994-06-14	R		B		G	6.4			2.7					N				RECH	1995-04-24	R		B		G	6.4			2.7					N				PR0700
1220005	12	2	4	NW1		0005	6.2	28.4	18.8	78.4	ORIG	1994-06-14	P					32.4								N				RECH	1995-04-24	P					32.4								N				PR0700
1220006	12	2	4	NW1		0006	18.8	27.7	6.2	77.7	ORIG	1994-06-14	P					22.2								N				RECH	1995-04-24	P					22.2								N				PR0700
1220007	12	2	4	NW1		0007	20	26.8	5	76.8	ORIG	1994-06-14	P					15.1								N				RECH	1995-04-24	P					15.1								N				PR0700
1220008	12	2	4	NW1		0008	6.4	25.9	18.6	75.9	ORIG	1994-06-14	R		B		G	6.1			2.1					N				RECH	1995-04-24	R		B		G	6.1			2.1					N				PR0700
1220009	12	2	4	NW1		0009	2.8	23.2	22.2	73.2	ORIG	1994-06-14	P					25.5								N				RECH	1995-04-24	P					25.5								N				PR0700
1220010	12	2	4	NW1		0010	13.2	23.3	11.8	73.3	ORIG	1994-06-14	P					18.2								N				RECH	1995-04-24	P					18.2								N				PR0700
1220011	12	2	4	NW1		0011	14.9	23.3	10.1	73.3	ORIG	1994-06-14	P					18								N				RECH	1995-04-24	P					18								N				PR0700
1220012	12	2	4	NW1		0012	11.8	22.1	13.2	72.1	ORIG	1994-06-14	C					9.3								N				RECH	1995-04-24	C					9.3								N			MAY BE DYING	PR0700
1220013	12	2	4	NW1		0013	22.5	20.1	2.5	70.1	ORIG	1994-06-14	R		B		G	17.6			4.6					N				RECH	1995-04-24	R		B		G	17.6			4.6					N				PR0700
1220014	12	2	4	NW1		0014	23	20.1	2	70.1	ORIG	1994-06-14	P					21.4				0.2	NE			N			NEC 180	RECH	1995-04-24	P					21.4				0.2	NE			N			NEC 180	PR0700
1220015	12	2	4	NW1		0015	7.1	20	17.9	70	ORIG	1994-06-14	P					23.5				1.5	N			N				RECH	1995-04-24	P					23.5				1.5	N			N				PR0700
1220016	12	2	4	NW1		0016	3.6	19.9	21.4	69.9	ORIG	1994-06-14	P					25.9								N				RECH	1995-04-24	P					25.9						1		N				PR0700
1220017	12	2	4	NW1		0017	15	18.1	10	68.1	ORIG	1994-06-14	P					17.8				0.8	S			N			SC 0.5-0.8	RECH	1995-04-24	P					17.8				0.8	S			N			SC 0.5-0.8	PR0700
1220018	12	2	4	NW1		0018	15.1	17.2	9.9	67.2	ORIG	1994-06-14	P					18.9				0.5	S			N			SC 0.3-0.5	RECH	1995-04-24	P					18.9				0.5	S			N			SC 0.3-0.5	PR0700
1220019	12	2	4	NW1		0019	11.9	17.1	13.1	67.1	ORIG	1994-06-14	C					12.7				0.4	S			N				RECH	1995-04-24	C					12.7				0.4	S			N				PR0700
1220020	12	2	4	NW1		0020	3.1	17.4	21.9	67.4	ORIG	1994-06-14	P					14.8								N				RECH	1995-04-24	P					14.8						2		N				PR0700
1220021	12	2	4	NW1		0021	14.6	15.3	10.4	65.3	ORIG	1994-06-14	C					9.7				0.5	W			N			WC 0.2-0.5	RECH	1995-04-24	C					9.7				0.5	W			N			WC 0.2-0.5	PR0700
1220022	12	2	4	NW1		0022	16.6	14.8	8.4	64.8	ORIG	1994-06-14	C	T	F	F		9.6								N				RECH	1995-04-24	C	T	F	F		9.5								N				PR0700
1220023	12	2	4	NW1		0023	19.5	15.7	5.5	65.7	ORIG	1994-06-14	P					21.3								N				RECH	1995-04-24	P					21.3								N				PR0700
1220024	12	2	4	NW1		0024	0.4	12.7	24.6	62.7	ORIG	1994-06-14	C	T	Y	F		13.4	10.8		0.6	1.4	SSW			N			CAT BURNED OUT;DEAD B4 FIRE	RECH	1995-04-24	C	T	Y	F		13.4	10.8		0.6	1.4	SSW			N			CAT BURNED OUT;DEAD B4 FIRE	PR0700
1220025	12	2	4	NW1		0025	2.9	11.9	22.1	61.9	ORIG	1994-06-14	P					25.4								N				RECH	1995-04-24	P					25.4								N				PR0700
1220026	12	2	4	NW1		0026	15.5	11.5	9.5	61.5	ORIG	1994-06-14	C					12.5								N				RECH	1995-04-24	C					12.5								N				PR0700
1220027	12	2	4	NW1		0027	14.4	10.3	10.6	60.3	ORIG	1994-06-14	C					5.2	4.6			1.1	S			N				RECH	1995-04-24	C					5.2	4.7			1.1	S			N				PR0700
1220028	12	2	4	NW1		0028	12.5	10	12.5	60	ORIG	1994-06-14	C					10.9								N				RECH	1995-04-24	C					10.9								N				PR0700
1220029	12	2	4	NW1		0029	8	9.7	17	59.7	ORIG	1994-06-14	C					9.5				0.6	N			N			NC 0.4-0.6	RECH	1995-04-24	C					9.5				0.6	N			N			NC 0.4-0.6	PR0700
1220030	12	2	4	NW1		0030	1.8	9.5	23.2	59.5	ORIG	1994-06-14	C					18.1				1.1	NW			N			NWC 0.9-1.1	RECH	1995-04-24	C					18.1				1.1	NW			N			NWC 0.9-1.1	PR0700
1220031	12	2	4	NW1		0031	5.3	7.4	19.7	57.4	ORIG	1994-06-14	P					25.2								N				RECH	1995-04-24	P					25.2								N				PR0700
1220032	12	2	4	NW1		0032	10	7.8	15	57.8	ORIG	1994-06-14	C					8.8				1	S			N				RECH	1995-04-24	C					8.8				1	S			N				PR0700
1220033	12	2	4	NW1		0033	17.9	8.4	7.1	58.4	ORIG	1994-06-14	C					6.3	5							N				RECH	1995-04-24	C					6.3	5.1							N				PR0700
1220034	12	2	4	NW1		0034	19.4	8.3	5.6	58.3	ORIG	1994-06-14	C					6.3	4.9			1	S			N				RECH	1995-04-24	C					6.3	4.7			1	S			N				PR0700
1220035	12	2	4	NW1		0035	22.2	8.3	2.8	58.3	ORIG	1994-06-14	C					5.8	4.9							N				RECH	1995-04-24	C					5.8	5.2							N				PR0700
1220036	12	2	4	NW1		0036	5.6	6.7	19.4	56.7	ORIG	1994-06-14	S					0	1.5							N				RECH	1995-04-24	S					0	1.5							N				PR0700
1220037	12	2	4	NW1		0037	11.2	6.8	13.8	56.8	ORIG	1994-06-14	P					18.9								N				RECH	1995-04-24	P					18.9								N				PR0700
1220038	12	2	4	NW1		0038	18.8	5.7	6.2	55.7	ORIG	1994-06-14	C	T	F	T		8.5								N			MAINSTEM DEAD ABOVE 0.3--SPROUTING FROM 0.3-1.0	RECH	1995-04-24	C	T	F	T		8.5								N			MAINSTEM DEAD ABOVE 0.3	PR0700
1220039	12	2	4	NW1		0039	12.3	2.2	12.7	52.2	ORIG	1994-06-14	P					26.7								N				RECH	1995-04-24	P					26.7						2		N				PR0700
1220040	12	2	4	NW1		0040	16.7	2.2	8.3	52.2	ORIG	1994-06-14	P					23.2								N				RECH	1995-04-24	P					23.2								N				PR0700
1220041	12	2	4	NW1		0041	8.7	1.5	16.3	51.5	ORIG	1994-06-14	P					23.5								N				RECH	1995-04-24	P					23.5								N				PR0700
1220042	12	2	4	NW1		0042	9.3	0.4	15.7	50.4	ORIG	1994-06-14	S					0	1.7							N				RECH	1995-04-24	S					0	1.7							N				PR0700
1220043	12	2	4	NW1		0043	3	0.8	22	50.8	ORIG	1994-06-14	P					19.7								N				RECH	1995-04-24	P					19.7								N				PR0700
1220044	12	2	4	NW1		0044	3.6	0.6	21.4	50.6	ORIG	1994-06-14	R		B		B	9			2.1					N				RECH	1995-04-24	R		B		B	8.9			2					N				PR0700
1220045	12	2	4	NE3		0045	5.1	29.4	105.1	79.4	ORIG	1994-06-14	C					15.3				1.4	S			N				RECH	1995-04-24	C					15.3				1.4	S			N				PR0700
1220046	12	2	4	NE3		0046	16.5	29.8	116.5	79.8	ORIG	1994-06-14	P					10.2								N				RECH	1995-04-24	P					10.2						3		N				PR0700
1220047	12	2	4	NE3		0047	21.4	28.6	121.4	78.6	ORIG	1994-06-14	P					13.4								N				RECH	1995-04-24	P					13.4								N				PR0700
1220048	12	2	4	NE3		0048	12.6	27.9	112.6	77.9	ORIG	1994-06-14	P					19								N				RECH	1995-04-24	P					19						3		N				PR0700
1220049	12	2	4	NE3		0049	7.9	27.8	107.9	77.8	ORIG	1994-06-14	P					16								N				RECH	1995-04-24	P					16								N				PR0700
1220050	12	2	4	NE3		0050	4.5	27.9	104.5	77.9	ORIG	1994-06-14	P					24.2								N				RECH	1995-04-24	P					24.2								N				PR0700
1220051	12	2	4	NE3		0051	2.5	27.1	102.5	77.1	ORIG	1994-06-14	P					12.3								N				RECH	1995-04-24	P	T				12.3								N				PR0700
1220052	12	2	4	NE3		0052	2.6	25.9	102.6	75.9	ORIG	1994-06-14	P					24.5								N				RECH	1995-04-24	P					24.5								N				PR0700
1220053	12	2	4	NE3		0053	7.6	26.6	107.6	76.6	ORIG	1994-06-14	P					11.9								N				RECH	1995-04-24	P					11.9								N				PR0700
1220054	12	2	4	NE3		0054	23	26.3	123	76.3	ORIG	1994-06-14	P					27.5								N				RECH	1995-04-24	P					27.5								N				PR0700
1220055	12	2	4	NE3		0055	0.5	25	100.5	75	ORIG	1994-06-14	S					0	2.2							N				RECH	1995-04-24	S					0	2.2							N				PR0700
1220056	12	2	4	NE3		0056	12.5	25.4	112.5	75.4	ORIG	1994-06-14	P					12.6								N				RECH	1995-04-24	P					12.6						2		N				PR0700
1220057	12	2	4	NE3		0057	8.6	25	108.6	75	ORIG	1994-06-14	P					24								N				RECH	1995-04-24	P					24								N				PR0700
1220058	12	2	4	NE3		0058	12.2	24.6	112.2	74.6	ORIG	1994-06-14	R		B		B	8.8								N				RECH	1995-04-24	R		B		B	8.8								N				PR0700
1220059	12	2	4	NE3		0059	4.7	24.4	104.7	74.4	ORIG	1994-06-14	P					10.8								N				RECH	1995-04-24	P					10.8								N				PR0700
1220060	12	2	4	NE3		0060	12	23.6	112	73.6	ORIG	1994-06-14	P					18.9								N				RECH	1995-04-24	P					18.9								N				PR0700
1220061	12	2	4	NE3		0061	9.5	23.4	109.5	73.4	ORIG	1994-06-14	R		B		G	6.3			2.8					N				RECH	1995-04-24	R		B		G	6.3			2.8					N				PR0700
1220062	12	2	4	NE3		0062	1.5	23.5	101.5	73.5	ORIG	1994-06-14	S					0	2.4							N				RECH	1995-04-24	S					0	2.3							N				PR0700
1220063	12	2	4	NE3		0063	1.1	22.9	101.1	72.9	ORIG	1994-06-14	P					33.3								N				RECH	1995-04-24	P					33.3								N				PR0700
1220064	12	2	4	NE3		0064	15.5	22.6	115.5	72.6	ORIG	1994-06-14	P					20.7								N				RECH	1995-04-24	P					20.7								N				PR0700
1220065	12	2	4	NE3		0065	11.2	21.3	111.2	71.3	ORIG	1994-06-14	P	T				9.4								N			FIRE?	RECH	1995-04-24	R		B		B	9.4								N			FIRE?	PR0700
1220066	12	2	4	NE3		0066	14.9	21.1	114.9	71.1	ORIG	1994-06-14	S					0	1.4			0.1	NS			N				RECH	1995-04-24	S					0	1.4			0.1	NS			N				PR0700
1220067	12	2	4	NE3		0067	6.7	21	106.7	71	ORIG	1994-06-14	P					13.8								N				RECH	1995-04-24	P					13.8								N				PR0700
1220068	12	2	4	NE3		0068	8.9	20.8	108.9	70.8	ORIG	1994-06-14	P					14.8								N				RECH	1995-04-24	P					14.8								N				PR0700
1220069	12	2	4	NE3		0069	20.9	19	120.9	69	ORIG	1994-06-14	R		B		G	5.5			1.7					N				RECH	1995-04-24	R		B		G	5.5			1.7					N				PR0700
1220070	12	2	4	NE3		0070	8.7	18	108.7	68	ORIG	1994-06-14	P					14.8								N				RECH	1995-04-24	P					14.8								N				PR0700
1220071	12	2	4	NE3		0071	8.5	17.7	108.5	67.7	ORIG	1994-06-14	R		B		B	8.9								N				RECH	1995-04-24	R		B		B	8.8			2.7					N				PR0700
1220072	12	2	4	NE3		0072	12.1	17.2	112.1	67.2	ORIG	1994-06-14	P					16.2								N				RECH	1995-04-24	P					16.2						1		N				PR0700
1220073	12	2	4	NE3		0073	0.9	16.6	100.9	66.6	ORIG	1994-06-14	S					0	2							N				RECH	1995-04-24	S					0	2							N				PR0700
1220074	12	2	4	NE3		0074	1	16	101	66	ORIG	1994-06-14	P					34.2				0.4	SE			N			WC 0.2	RECH	1995-04-24	P					34.2				0.4	SE	1		N			WC 0.2	PR0700
1220075	12	2	4	NE3		0075	4.8	14.6	104.8	64.6	ORIG	1994-06-14	P					15.6								N				RECH	1995-04-24	P					15.6								N				PR0700
1220076	12	2	4	NE3		0076	18.4	14.7	118.4	64.7	ORIG	1994-06-14	P					27.6				0.7	W			N				RECH	1995-04-24	P					27.6				0.7	W			N				PR0700
1220077	12	2	4	NE3		0077	23.1	12.1	123.1	62.1	ORIG	1994-06-14	S					0	1.9							N				RECH	1995-04-24	S					0	1.9							N				PR0700
1220078	12	2	4	NE3		0078	11.4	10.9	111.4	60.9	ORIG	1994-06-14	P					24				0.7	S			N			SC 0.2-0.7	RECH	1995-04-24	P					24				0.7	S			N			SC 0.2-0.7	PR0700
1220079	12	2	4	NE3		0079	25	11	125	61	ORIG	1994-06-14	S					0	1.6							N				RECH	1995-04-24	S					0	1.6							N				PR0700
1220080	12	2	4	NE3		0080	4	10.4	104	60.4	ORIG	1994-06-14	S					0	1.6			0.4	S			N			SC 0.2-0.4	RECH	1995-04-24	S					0	1.6			0.4	S			N			SC 0.2-0.4	PR0700
1220081	12	2	4	NE3		0081	0.2	4.8	100.2	54.8	ORIG	1994-06-14	P					36.7								N				RECH	1995-04-24	P					36.7								N				PR0700
1220082	12	2	4	NE3		0082	4.2	8.3	104.2	58.3	ORIG	1994-06-14	P					17.8								N				RECH	1995-04-24	P					17.8								N				PR0700
1220083	12	2	4	NE3		0083	9.8	8.9	109.8	58.9	ORIG	1994-06-14	P					24.4								N				RECH	1995-04-24	P					24.4								N				PR0700
1220084	12	2	4	NE3		0084	15.5	9.3	115.5	59.3	ORIG	1994-06-14	P					15.5								N				RECH	1995-04-24	P					15.5						2		N				PR0700
1220085	12	2	4	NE3		0085	21.1	8.5	121.1	58.5	ORIG	1994-06-14	S					0	1.7							N				RECH	1995-04-24	S					0	1.7							N				PR0700
1220086	12	2	4	NE3		0086	24.8	8.5	124.8	58.5	ORIG	1994-06-14	P					29.6								N				RECH	1995-04-24	P					29.6								N				PR0700
1220087	12	2	4	NE3		0087	17.9	6.3	117.9	56.3	ORIG	1994-06-14	P					12.2								N				RECH	1995-04-24	P					12.2						2		N				PR0700
1220088	12	2	4	NE3		0088	20	6.5	120	56.5	ORIG	1994-06-14	S					0	2.7							N				RECH	1995-04-24	S					0	2.7							N				PR0700
1220089	12	2	4	NE3		0089	6	6	106	56	ORIG	1994-06-14	P					16.1								N				RECH	1995-04-24	P					16.1								N				PR0700
1220090	12	2	4	NE3		0090	13.5	5.7	113.5	55.7	ORIG	1994-06-14	P					11.3								N				RECH	1995-04-24	P					11.3						2		N				PR0700
1220091	12	2	4	NE3		0091	15.8	5.5	115.8	55.5	ORIG	1994-06-14	P					28								N				RECH	1995-04-24	P					28								N				PR0700
1220092	12	2	4	NE3		0092	12.5	4.9	112.5	54.9	ORIG	1994-06-14	P					15.8								N				RECH	1995-04-24	P					15.8								N				PR0700
1220093	12	2	4	NE3		0093	14.4	3.7	114.4	53.7	ORIG	1994-06-14	S					0	1.6							N				RECH	1995-04-24	S					0	1.6							N				PR0700
1220094	12	2	4	NE3		0094	18.3	4.3	118.3	54.3	ORIG	1994-06-14	S					0	2.3							N				RECH	1995-04-24	S					0	2.3							N				PR0700
1220095	12	2	4	NE3		0095	14.5	2.2	114.5	52.2	ORIG	1994-06-14	P					21.3								N				RECH	1995-04-24	P					21.3								N				PR0700
1220096	12	2	4	NE3		0096	6.7	2.9	106.7	52.9	ORIG	1994-06-14	P					14.1								N				RECH	1995-04-24	P					14.1								N				PR0700
1220097	12	2	4	NE2		0097	20	29.8	95	79.8	ORIG	1994-06-14	C					12.6								N				RECH	1995-04-24	C					12.6								N				PR0700
1220098	12	2	4	NE2		0098	10	29.6	85	79.6	ORIG	1994-06-14	S					0	2.4							N				RECH	1995-04-24	S					0	2.2							N				PR0700
1220099	12	2	4	NE2		0099	23.7	28.9	98.7	78.9	ORIG	1994-06-14	C					12.7								N				RECH	1995-04-24	C					12.7								N				PR0700
1220100	12	2	4	NE2		0100	21.6	28.1	96.6	78.1	ORIG	1994-06-14	C					15.3								N				RECH	1995-04-24	C					15.3								N				PR0700
1220101	12	2	4	NE2		0101	3.8	28.3	78.8	78.3	ORIG	1994-06-14	R		B		G	6.7			2.2					N				RECH	1995-04-24	R		B		G	6.7			2.2					N				PR0700
1220102	12	2	4	NE2		0102	23.9	27.2	98.9	77.2	ORIG	1994-06-14	C					14.4								N				RECH	1995-04-24	C					14.4								N				PR0700
1220103	12	2	4	NE2		0103	16.9	27.6	91.9	77.6	ORIG	1994-06-14	C					9.1								N				RECH	1995-04-24	C					9.1								N				PR0700
1220104	12	2	4	NE2		0104	16.5	25.8	91.5	75.8	ORIG	1994-06-14	R		B		G	5.1			2.4					N				RECH	1995-04-24	R		B		G	5.1			2.4					N				PR0700
1220105	12	2	4	NE2		0105	22.1	25.7	97.1	75.7	ORIG	1994-06-14	P					19.6								N				RECH	1995-04-24	P					19.6						1		N				PR0700
1220106	12	2	4	NE2		0106	21.9	25.1	96.9	75.1	ORIG	1994-06-14	C					12.3								N				RECH	1995-04-24	C					12.3								N				PR0700
1220107	12	2	4	NE2		0107	5.6	24.6	80.6	74.6	ORIG	1994-06-14	P					32.9								N				RECH	1995-04-24	P					32.9						2		N				PR0700
1220108	12	2	4	NE2		0108	16.3	24.3	91.3	74.3	ORIG	1994-06-14	S					0	1.7							N				RECH	1995-04-24	S					0	1.6							N				PR0700
1220109	12	2	4	NE2		0109	18.3	21.9	93.3	71.9	ORIG	1994-06-14	P					20.5								N				RECH	1995-04-24	P					20.5						1		N				PR0700
1220110	12	2	4	NE2		0110	9.8	20.8	84.8	70.8	ORIG	1994-06-14	P					26.8								N				RECH	1995-04-24	P					26.8								N				PR0700
1220111	12	2	4	NE2		0111	11.2	19.5	86.2	69.5	ORIG	1994-06-14	P					16.9				2.6	S			N			SC 0.8-2.6	RECH	1995-04-24	P					16.9				2.6	S	2		N			SC 0.8-2.6	PR0700
1220112	12	2	4	NE2		0112	15.9	18.8	90.9	68.8	ORIG	1994-06-14	C					13.3				1.1	S			N				RECH	1995-04-24	C					13.3				1.1	S			N				PR0700
1220113	12	2	4	NE2		0113	6.8	18.9	81.8	68.9	ORIG	1994-06-14	R		B		G	18.6								N				RECH	1995-04-24	R		B		G	18.6								N				PR0700
1220114	12	2	4	NE2		0114	6.9	18.2	81.9	68.2	ORIG	1994-06-14	S					0	1.6							N				RECH	1995-04-24	S					0	1.6							N				PR0700
1220115	12	2	4	NE2		0115	24.4	18.3	99.4	68.3	ORIG	1994-06-14	S					0	2.1							N				RECH	1995-04-24	S					0	2							N				PR0700
1220116	12	2	4	NE2		0116	24.6	19.2	99.6	69.2	ORIG	1994-06-14	S					0	1.6							N				RECH	1995-04-24	S					0	1.5							N				PR0700
1220117	12	2	4	NE2		0117	19.8	16.7	94.8	66.7	ORIG	1994-06-14	R		B		G	9			4					N				RECH	1995-04-24	R		B		G	9			4					N				PR0700
1220118	12	2	4	NE2		0118	17	14.8	92	64.8	ORIG	1994-06-14	P					16.8								N				RECH	1995-04-24	P					16.8								N				PR0700
1220119	12	2	4	NE2		0119	14.1	15.2	89.1	65.2	ORIG	1994-06-14	P					22.5								N				RECH	1995-04-24	P					22.5						2		N				PR0700
1220120	12	2	4	NE2		0120	21.2	13.5	96.2	63.5	ORIG	1994-06-14	R		B		G	7.1			2.8					N				RECH	1995-04-24	R		B		G	7.1			2.8					N				PR0700
1220121	12	2	4	NE2		0121	22.2	12.7	97.2	62.7	ORIG	1994-06-14	P					28.2								N				RECH	1995-04-24	P					28.2						2		N				PR0700
1220122	12	2	4	NE2		0122	21	12.5	96	62.5	ORIG	1994-06-14	P					11.8								N				RECH	1995-04-24	P					11.8						3		N				PR0700
1220123	12	2	4	NE2		0123	13.3	9.1	88.3	59.1	ORIG	1994-06-14	P					25.7				0.2	SE			N				RECH	1995-04-24	P					25.7				0.2	SE			N				PR0700
1220124	12	2	4	NE2		0124	11.5	7.1	86.5	57.1	ORIG	1994-06-14	P					33				0.3	NE			N				RECH	1995-04-24	P					33				0.3	NE			N				PR0700
1220125	12	2	4	NE2		0125	5.7	6.8	80.7	56.8	ORIG	1994-06-14	S					0	1.5							N				RECH	1995-04-24	S					0	1.4							N				PR0700
1220126	12	2	4	NE2		0126	17	3.5	92	53.5	ORIG	1994-06-14	P					38.3								N				RECH	1995-04-24	P					38.3								N				PR0700
1220127	12	2	4	NE2		0127	19.7	3.3	94.7	53.3	ORIG	1994-06-14	S					0	1.9							N				RECH	1995-04-24	S					0	1.9							N				PR0700
1220128	12	2	4	NE2		0128	18	2.7	93	52.7	ORIG	1994-06-14	S					0	2							N				RECH	1995-04-24	S					0	2							N				PR0700
1220129	12	2	4	NE2		0129	18.3	2.5	93.3	52.5	ORIG	1994-06-14	R		B		G	8.6			3					N				RECH	1995-04-24	R		B		G	8.6			3					N				PR0700
1220130	12	2	4	NE2		0130	20.8	2.5	95.8	52.5	ORIG	1994-06-14	R		B		G	12.9			1.9					N				RECH	1995-04-24	R		B		G	12.9			1.9					N				PR0700
1220131	12	2	4	NE2		0131	13.9	2	88.9	52	ORIG	1994-06-14	S					0	2							N				RECH	1995-04-24	S					0	1.9							N				PR0700
1220132	12	2	4	NE2		0132	14.2	0.4	89.2	50.4	ORIG	1994-06-14	R		B		G	9			2.4					N				RECH	1995-04-24	R		B		G	9			2.4					N				PR0700
1220133	12	2	4	NE2		0133	6.7	2.5	81.7	52.5	ORIG	1994-06-14	R		B		G	6.4			1.8					N				RECH	1995-04-24	R		B		G	6.4			1.8					N				PR0700
1220134	12	2	4	SE2		0134	24	46.4	99	46.4	ORIG	1994-06-14	R		B		G	5.2			2.3					N				RECH	1995-04-24	R		B		G	5.2			2.3					N				PR0700
1220135	12	2	4	SE2		0135	0.4	47.9	75.4	47.9	ORIG	1994-06-14	P					35.1				0.3	N			N				RECH	1995-04-24	P					35.1				0.3	N			N				PR0700
1220136	12	2	4	SE2		0136	11.7	46.1	86.7	46.1	ORIG	1994-06-14	P					21.8								N				RECH	1995-04-24	P					21.8								N				PR0700
1220137	12	2	4	SE2		0137	16.9	45.9	91.9	45.9	ORIG	1994-06-14	S					0	2.3							N				RECH	1995-04-24	S					0	2.3							N				PR0700
1220138	12	2	4	SE2		0138	18.1	45.4	93.1	45.4	ORIG	1994-06-14	R		B		G	8.5			4.2					N				RECH	1995-04-24	R		B		G	8.5			4.2					N				PR0700
1220139	12	2	4	SE2		0139	24.9	37.8	99.9	37.8	ORIG	1994-06-14	S					0	1.5							N				RECH	1995-04-24	S					0	1.5							N				PR0700
1220140	12	2	4	SE2		0140	23.1	35.4	98.1	35.4	ORIG	1994-06-14	P					6								N				RECH	1995-04-24	P					6						3		N				PR0700
1220141	12	2	4	SE2		0141	22.6	34.2	97.6	34.2	ORIG	1994-06-14	C					6.2	4.8							N				RECH	1995-04-24	C					6.2	4.8							N				PR0700
1220142	12	2	4	SE2		0142	8.8	40.6	83.8	40.6	ORIG	1994-06-14	R		B		G	14.2								N				RECH	1995-04-24	R		B		G	14.2								N				PR0700
1220143	12	2	4	SE2		0143	4.3	40.6	79.3	40.6	ORIG	1994-06-14	R		B		G	9								N				RECH	1995-04-24	R		B		G	9								N				PR0700
1220144	12	2	4	SE2		0144	10.3	38.2	85.3	38.2	ORIG	1994-06-14	R		B		G	22.4								N				RECH	1995-04-24	R		B		G	22.4								N				PR0700
1220145	12	2	4	SE2		0145	16.1	34.6	91.1	34.6	ORIG	1994-06-14	R		B		G	15.1			3.2					N				RECH	1995-04-24	R		B		G	15.1			3.2					N				PR0700
1220146	12	2	4	SE2		0146	13.7	34.5	88.7	34.5	ORIG	1994-06-14	R		B		G	15.7								N				RECH	1995-04-24	R		B		G	15.7								N				PR0700
1220147	12	2	4	SE2		0147	22.1	31.4	97.1	31.4	ORIG	1994-06-14	R		B		G	5.6			1.6					N				RECH	1995-04-24	R		B		G	5.6			1.6					N				PR0700
1220148	12	2	4	SE2		0148	22.9	29.7	97.9	29.7	ORIG	1994-06-14	R		B		G	8.2			3.4					N				RECH	1995-04-24	R		B		G	8.2			3.4					N				PR0700
1220149	12	2	4	SE2		0149	5.5	30.2	80.5	30.2	ORIG	1994-06-14	S					0	1.5							N				RECH	1995-04-24	S					0	1.5							N				PR0700
1220150	12	2	4	SE2		0150	12.2	25.2	87.2	25.2	ORIG	1994-06-14	P					24.6								N				RECH	1995-04-24	P					24.6								N				PR0700
1220151	12	2	4	SE2		0151	1.5	25.4	76.5	25.4	ORIG	1994-06-14	R		B		G	17.3								N				RECH	1995-04-24	R		B		G	17.3								N				PR0700
1220152	12	2	4	SE2		0152	2.1	24.7	77.1	24.7	ORIG	1994-06-14	S					0	1.4							N				RECH	1995-04-24	S					0	1.4							N				PR0700
1220153	12	2	4	SE2		0153	20.4	23.9	95.4	23.9	ORIG	1994-06-14	P					25.4								N				RECH	1995-04-24	P					25.4								N				PR0700
1220154	12	2	4	SE2		0154	18.3	24	93.3	24	ORIG	1994-06-14	S					0	2.4							N				RECH	1995-04-24	S					0	2.4							N				PR0700
1220155	12	2	4	SE2		0155	18.5	22.8	93.5	22.8	ORIG	1994-06-14	R		B		G	23.4								N				RECH	1995-04-24	R		B		G	23.4								N				PR0700
1220156	12	2	4	SE2		0156	11.2	19.3	86.2	19.3	ORIG	1994-06-14	P					23				1.5	E			N			EC 180 1/2 THRU	RECH	1995-04-24	P					23				1.5	E			N			EC 180 1/2 THRU	PR0700
1220157	12	2	4	SE2		0157	18.4	18.4	93.4	18.4	ORIG	1994-06-14	P					16.5								N				RECH	1995-04-24	P					16.5								N				PR0700
1220158	12	2	4	SE2		0158	15.3	17.5	90.3	17.5	ORIG	1994-06-14	P					16.9								N				RECH	1995-04-24	P					16.9								N				PR0700
1220159	12	2	4	SE2		0159	2.5	17.9	77.5	17.9	ORIG	1994-06-14	P					11								N				RECH	1995-04-24	P					11								N				PR0700
1220160	12	2	4	SE2		0160	7	16.1	82	16.1	ORIG	1994-06-14	P	F	U			24.1								N				RECH	1995-04-24	P	F	U			24.1								N				PR0700
1220161	12	2	4	SE2		0161	20.5	14.9	95.2	14.9	ORIG	1994-06-14	P					20.2								N				RECH	1995-04-24	P					20.2								N				PR0700
1220162	12	2	4	SE2		0162	17.5	14.8	92.5	14.8	ORIG	1994-06-14	R		B		B	10.3								N				RECH	1995-04-24	R		B		B	10.1								N				PR0700
1220163	12	2	4	SE2		0163	18.9	14.3	93.9	14.3	ORIG	1994-06-14	S					0	1.8							N				RECH	1995-04-24	S					0	1.8							N				PR0700
1220164	12	2	4	SE2		0164	2.3	15	77.3	15	ORIG	1994-06-14	P					18.1								N				RECH	1995-04-24	P					18.1								N				PR0700
1220165	12	2	4	SE2		0165	15.2	12.9	90.2	12.9	ORIG	1994-06-14	P					25.8								N				RECH	1995-04-24	P					25.8								N				PR0700
1220166	12	2	4	SE2		0166	1.5	12.5	76.5	12.5	ORIG	1994-06-14	P					20.1								N				RECH	1995-04-24	P					20.1								N				PR0700
1220167	12	2	4	SE2		0167	9	12.1	84	12.1	ORIG	1994-06-14	P					13.9								N				RECH	1995-04-24	P	T				13.7								N				PR0700
1220168	12	2	4	SE2		0168	22.8	12	7.8	12	ORIG	1994-06-14	P					16.6								N				RECH	1995-04-24	P					16.6						1		N				PR0700
1220169	12	2	4	SE2		0169	9.3	11.6	84.3	11.6	ORIG	1994-06-14	P					25.8						2		N			DYING--FIRE STRESSED	RECH	1995-04-24	P	T				26						2		N				PR0700
1220170	12	2	4	SE2		0170	9.5	10.8	84.5	10.8	ORIG	1994-06-14	R		B		B	7.8								N				RECH	1995-04-24	R		B		B	7.9								N				PR0700
1220171	12	2	4	SE2		0171	7.1	10.3	82.1	10.3	ORIG	1994-06-14	P					13.4						2		N			FIRE SCAR 1/2 WAY UP-FIRE STRESSED	RECH	1995-04-24	P	T				13.3						2		N			FIRE SCAR 1/2 WAY UP-FIRE STRESSED	PR0700
1220172	12	2	4	SE2		0172	23	9.4	98	9.4	ORIG	1994-06-14	S					0	2.9							N				RECH	1995-04-24	S					0	2.8							N				PR0700
1220173	12	2	4	SE2		0173	1.1	9.1	76.1	9.1	ORIG	1994-06-14	P					26.2								N				RECH	1995-04-24	P					26.2								N				PR0700
1220174	12	2	4	SE2		0174	23	6.2	98	6.2	ORIG	1994-06-14	R		B		G	9.1			2.5					N				RECH	1995-04-24	R		B		G	9.1			2.5					N				PR0700
1220175	12	2	4	SE2		0175	20.2	5.9	95.2	5.9	ORIG	1994-06-14	R		B		G	15.2			3.3					N				RECH	1995-04-24	R		B		G	15.2			3.3					N				PR0700
1220176	12	2	4	SE2		0176	14.5	3.2	89.5	3.2	ORIG	1994-06-14	S					0	1.9							N				RECH	1995-04-24	S					0	1.8							N				PR0700
1220177	12	2	4	SE2		0177	5.8	2.9	80.8	2.9	ORIG	1994-06-14	P					17								N				RECH	1995-04-24	P					17								N				PR0700
1220178	12	2	4	SE2		0178	2	2.6	77	2.6	ORIG	1994-06-14	P					13.7								N				RECH	1995-04-24	P					13.7						1		N				PR0700
1220179	12	2	4	SE2		0179	11	2.1	86	2.1	ORIG	1994-06-14	P					18.8								N				RECH	1995-04-24	P					18.8						2		N				PR0700
1220180	12	2	4	SE2		0180	3.7	2.1	78.7	2.1	ORIG	1994-06-14	P					17.1								N				RECH	1995-04-24	P					17.1								N				PR0700
1220181	12	2	4	SE2		0181	2.4	1.8	77.4	1.8	ORIG	1994-06-14	P					16.1								N				RECH	1995-04-24	P					16.1								N				PR0700
1220182	12	2	4	SE2		0182	9	1.6	84	1.6	ORIG	1994-06-14	P					17.8								N				RECH	1995-04-24	P					17.8								N				PR0700
1220183	12	2	4	SE2		0183	8.4	1.5	83.4	1.5	ORIG	1994-06-14	P					13.4						1		N				RECH	1995-04-24	P					13.4						3		N				PR0700
1220184	12	2	4	SE2		0184	23.9	1.3	98.9	1.3	ORIG	1994-06-14	P					22.6								N				RECH	1995-04-24	P					22.6								N				PR0700
1220185	12	2	4	SE2		0185	24.7	1	99.7	1	ORIG	1994-06-14	P					18.3								N				RECH	1995-04-24	P					18.3								N				PR0700
1220186	12	2	4	SE2		0186	17.4	0.4	92.4	0.4	ORIG	1994-06-14	P					25.5								N				RECH	1995-04-24	P					25.5						1		N				PR0700
1220187	12	2	4	SE2		0187	10.9	0.4	85.9	0.4	ORIG	1994-06-14	P					13.8				0.9	N			N				RECH	1995-04-24	P					13.8				0.9	N	3		N				PR0700
1220188	12	2	4	SE3		0188	8.9	49.5	108.9	49.5	ORIG	1994-06-14	R		B		G	15.3			4					N				RECH	1995-04-24	R		B		G	15.3			4					N				PR0700
1220189	12	2	4	SE3		0189	10	49.7	110	49.7	ORIG	1994-06-14	R		B		G	6.7			2.1					N				RECH	1995-04-24	R		B		G	6.7			2.1					N				PR0700
1220190	12	2	4	SE3		0190	17.9	49.7	117.9	49.7	ORIG	1994-06-14	S					0	4							N				RECH	1995-04-24	S					0	4							N				PR0700
1220191	12	2	4	SE3		0191	14.3	49.3	114.3	49.3	ORIG	1994-06-14	S					0	1.4							N				RECH	1995-04-24	S					0	1.4							N				PR0700
1220192	12	2	4	SE3		0192	15.5	49.4	115.5	49.4	ORIG	1994-06-14	R		B		G	6.5			2.3					N				RECH	1995-04-24	R		B		G	6.5			2.3					N				PR0700
1220193	12	2	4	SE3		0193	10.4	47.7	110.4	47.7	ORIG	1994-06-14	R		B		G	6.3			2.8					N				RECH	1995-04-24	R		B		G	6.3			2.8					N				PR0700
1220194	12	2	4	SE3		0194	14.7	44.7	114.7	44.7	ORIG	1994-06-14	S					0	1.6							N				RECH	1995-04-24	S					0	1.8							N				PR0700
1220195	12	2	4	SE3		0195	18.3	45.2	118.3	45.2	ORIG	1994-06-14	R		B		G	12.3			4.5					N				RECH	1995-04-24	R		B		G	12.3			4.5					N				PR0700
1220196	12	2	4	SE3		0196	19	44.5	119	44.5	ORIG	1994-06-14	S					0	3.9							N				RECH	1995-04-24	S					0	3.8							N				PR0700
1220197	12	2	4	SE3		0197	7.3	41.4	107.3	41.4	ORIG	1994-06-14	S					0	1.6							N				RECH	1995-04-24	S					0	1.6							N				PR0700
1220198	12	2	4	SE3		0198	19.2	39.5	119.2	39.5	ORIG	1994-06-14	P					25.6								N				RECH	1995-04-24	P					25.6								N				PR0700
1220199	12	2	4	SE3		0199	18.2	39.2	118.2	39.2	ORIG	1994-06-14	R		B		G	6.9			3.7					N				RECH	1995-04-24	R		B		G	6.9			3.7					N				PR0700
1220200	12	2	4	SE3		0200	16.2	39	116.2	39	ORIG	1994-06-14	S					0	1.4							N				RECH	1995-04-24	S					0	1.4							N				PR0700
1220201	12	2	4	SE3		0201	18.7	38.2	118.7	38.2	ORIG	1994-06-14	S					0	2.2							N				RECH	1995-04-24	S					0	2.1							N				PR0700
1220202	12	2	4	SE3		0202	23.4	37.6	123.4	37.6	ORIG	1994-06-14	R		B		G	7.6			1.7					N				RECH	1995-04-24	R		B		G	7.6			1.7					N				PR0700
1220203	12	2	4	SE3		0203	24.4	37.7	124.4	37.7	ORIG	1994-06-14	S					0	1.4							N				RECH	1995-04-24	S					0	1.4							N				PR0700
1220204	12	2	4	SE3		0204	6.7	37.1	106.7	37.1	ORIG	1994-06-14	S					0	1.6							N				RECH	1995-04-24	S					0	1.6							N				PR0700
1220205	12	2	4	SE3		0205	7	36.4	107	36.4	ORIG	1994-06-14	P					36.4				0.6	S			N				RECH	1995-04-24	P					36.4				0.6	S			N				PR0700
1220206	12	2	4	SE3		0206	0.4	36.1	100.4	36.1	ORIG	1994-06-14	R		B		G	10.1			3.2					N				RECH	1995-04-24	R		B		G	10.1			3.2					N				PR0700
1220207	12	2	4	SE3		0207	22.8	36.8	122.8	36.8	ORIG	1994-06-14	S					0	2.5							N				RECH	1995-04-24	S					0	2.4							N				PR0700
1220208	12	2	4	SE3		0208	13.5	35.9	113.5	35.9	ORIG	1994-06-14	P					31.3								N				RECH	1995-04-24	P					31.3								N				PR0700
1220209	12	2	4	SE3		0209	9.5	34.1	109.5	34.1	ORIG	1994-06-14	P					23.5								N				RECH	1995-04-24	P					23.5								N				PR0700
1220210	12	2	4	SE3		0210	2.5	32.7	102.5	32.7	ORIG	1994-06-14	S					0	1.5							N				RECH	1995-04-24	S					0	1.5							N				PR0700
1220211	12	2	4	SE3		0211	1.8	30.4	101.8	30.4	ORIG	1994-06-14	P					35.4				0.9	E			N			EC 180	RECH	1995-04-24	P					35.4				0.9	E			N			EC 180	PR0700
1220212	12	2	4	SE3		0212	14.2	32.6	114.2	32.6	ORIG	1994-06-14	S					0	1.6							N				RECH	1995-04-24	S					0	1.6							N				PR0700
1220213	12	2	4	SE3		0213	13.4	30.9	113.4	30.9	ORIG	1994-06-14	S					0	2							N				RECH	1995-04-24	S					0	2							N				PR0700
1220214	12	2	4	SE3		0214	14.6	30.8	114.6	30.8	ORIG	1994-06-14	S					0	2.2							N				RECH	1995-04-24	S					0	2.2							N				PR0700
1220215	12	2	4	SE3		0215	11.4	30.1	111.4	30.1	ORIG	1994-06-14	P					24.6								N				RECH	1995-04-24	P					24.6								N				PR0700
1220216	12	2	4	SE3		0216	21.8	29.3	121.8	29.3	ORIG	1994-06-14	S					0	1.6							N				RECH	1995-04-24	S					0	1.6							N				PR0700
1220217	12	2	4	SE3		0217	24.1	28.4	124.1	28.4	ORIG	1994-06-14	S					0	1.4							N				RECH	1995-04-24	S					0	1.4							N				PR0700
1220218	12	2	4	SE3		0218	21.6	27.1	121.6	27.1	ORIG	1994-06-14	S					0	2			0.9	NS			N				RECH	1995-04-24	S					0	2			0.9	NS			N				PR0700
1220219	12	2	4	SE3		0219	9	26.4	109	26.4	ORIG	1994-06-14	S					0	1.4							N				RECH	1995-04-24	S					0	1.5							N				PR0700
1220220	12	2	4	SE3		0220	8.4	27.4	108.4	27.4	ORIG	1994-06-14	R		B		G	8.7			3.7					N				RECH	1995-04-24	R		B		G	8.7			3.7					N				PR0700
1220221	12	2	4	SE3		0221	11.9	27.9	111.9	27.9	ORIG	1994-06-14	P					22.3								N				RECH	1995-04-24	P					22.3								N				PR0700
1220222	12	2	4	SE3		0222	15.5	27.6	115.5	27.6	ORIG	1994-06-14	P					28.9								N				RECH	1995-04-24	P					28.9								N				PR0700
1220223	12	2	4	SE3		0223	14.9	26	114.9	26	ORIG	1994-06-14	S					0	1.5							N				RECH	1995-04-24	S					0	1.5							N				PR0700
1220224	12	2	4	SE3		0224	19.2	26.2	119.2	26.2	ORIG	1994-06-14	P					25.4				0.9	S			N				RECH	1995-04-24	P					25.4				0.9	S	1		N				PR0700
1220225	12	2	4	SE3		0225	23.2	23.5	123.2	23.5	ORIG	1994-06-14	S					0	1.7							N				RECH	1995-04-24	S					0	1.6							N				PR0700
1220226	12	2	4	SE3		0226	2.7	24.9	102.7	24.9	ORIG	1994-06-14	C	T	F	T		5	3.6							N				RECH	1995-04-24	C	T	F	T		5.1	3.6							N				PR0700
1220227	12	2	4	SE3		0227	7.8	22.9	107.8	22.9	ORIG	1994-06-14	P					18.5								N				RECH	1995-04-24	P					18.5						3		N				PR0700
1220228	12	2	4	SE3		0228	18.1	22.7	118.1	22.7	ORIG	1994-06-14	P					24.3								N				RECH	1995-04-24	P					24.3						1		N				PR0700
1220229	12	2	4	SE3		0229	3.9	21.5	103.9	21.5	ORIG	1994-06-14	R		B		G	5.8			3.1					N				RECH	1995-04-24	R		B		G	5.8			3.1					N				PR0700
1220230	12	2	4	SE3		0230	22.6	19.3	122.6	19.3	ORIG	1994-06-14	S					0	1.8							N				RECH	1995-04-24	S					0	1.7							N				PR0700
1220231	12	2	4	SE3		0231	14.6	16.5	114.6	16.5	ORIG	1994-06-14	P					30.4								N				RECH	1995-04-24	P					30.4								N				PR0700
1220232	12	2	4	SE3		0232	19.3	15.9	119.3	15.9	ORIG	1994-06-14	S					0	2							N				RECH	1995-04-24	S					0	2							N				PR0700
1220233	12	2	4	SE3		0233	13.3	11.8	113.3	11.8	ORIG	1994-06-14	S					0	1.8							N				RECH	1995-04-24	S					0	1.8							N				PR0700
1220234	12	2	4	SE3		0234	14.5	11.9	114.5	11.9	ORIG	1994-06-14	R		B		G	6.5			1.7					N				RECH	1995-04-24	R		B		G	6.5			1.7					N				PR0700
1220235	12	2	4	SE3		0235	2.4	13.8	102.4	13.8	ORIG	1994-06-14	P					12.4				4.8	S			N			SC 1.8-4.8	RECH	1995-04-24	P					12.4				4.8	S			N			SC 1.8-4.8	PR0700
1220236	12	2	4	SE3		0236	0.3	13.1	100.3	13.1	ORIG	1994-06-14	P					22.9								N				RECH	1995-04-24	P					22.9								N				PR0700
1220237	12	2	4	SE3		0237	0.8	11.9	100.8	11.9	ORIG	1994-06-14	P					25.3								N				RECH	1995-04-24	P					25.3								N				PR0700
1220238	12	2	4	SE3		0238	16.5	7.5	116.5	7.5	ORIG	1994-06-14	R		B		G	18.2								N				RECH	1995-04-24	R		B		G	18.2								N				PR0700
1220239	12	2	4	SE3		0239	22.5	7.1	122.5	7.1	ORIG	1994-06-14	P					38.3								N				RECH	1995-04-24	P					38.3								N				PR0700
1220240	12	2	4	SE3		0240	11.7	4.8	111.7	4.8	ORIG	1994-06-14	P					43.5								N				RECH	1995-04-24	P					43.5								N				PR0700
1220241	12	2	4	SE3		0241	7.6	3.8	107.6	3.8	ORIG	1994-06-14	P					25.8								N				RECH	1995-04-24	P					25.8								N				PR0700
1220242	12	2	4	SE3		0242	2	2.8	102	2.8	ORIG	1994-06-14	P					24.2								N				RECH	1995-04-24	P					24.2								N				PR0700
1220243	12	2	4	SE3		0243	0.3	1.2	100.3	1.2	ORIG	1994-06-14	R		B		G	10.7			4.8					N				RECH	1995-04-24	R		B		G	10.7			4.8					N				PR0700
1220244	12	2	4	SE3		0244	1.2	1.1	101.2	1.1	ORIG	1994-06-14	P					16.1								N				RECH	1995-04-24	P					16.1								N				PR0700
1220245	12	2	4	SE3		0245	22.7	2.3	122.7	2.3	ORIG	1994-06-14	S					0	1.4							N				RECH	1995-04-24	S					0	1.4							N				PR0700
1220246	12	2	4	NE1		0246	1.6	25.9	73.4	75.9	ORIG	1994-06-14	P					28.1								N				RECH	1995-04-24	P					28.1								N				PR0700
1220247	12	2	4	NE1		0247	24.9	28.8	50.1	78.8	ORIG	1994-06-14	P					20.9								N				RECH	1995-04-24	P					20.9								N				PR0700
1220248	12	2	4	NE1		0248	23.6	26.8	51.4	76.8	ORIG	1994-06-14	P					17.8				2.6	N			N			NC 0.2-2.6	RECH	1995-04-24	P					17.8				2.6	N			N			NC 0.2-2.6	PR0700
1220249	12	2	4	NE1		0249	18.2	26.5	56.8	76.5	ORIG	1994-06-14	P					24.6				2	N			N				RECH	1995-04-24	P					24.6				2	N	1		N				PR0700
1220250	12	2	4	NE1		0250	5	23.5	70	73.5	ORIG	1994-06-14	P					25.4								N				RECH	1995-04-24	P					25.4								N				PR0700
1220251	12	2	4	NE1		0251	23.3	23.9	51.7	73.9	ORIG	1994-06-14	P					19.6								N				RECH	1995-04-24	P					19.6								N				PR0700
1220252	12	2	4	NE1		0252	21.2	23	53.8	73	ORIG	1994-06-14	P					21								N				RECH	1995-04-24	P					21								N				PR0700
1220253	12	2	4	NE1		0253	20	21.5	55	71.5	ORIG	1994-06-14	P					13.9								N				RECH	1995-04-24	P					13.9								N				PR0700
1220254	12	2	4	NE1		0254	20.5	21.1	54.5	71.1	ORIG	1994-06-14	P	T	Y			10.7	11.2		0.4	0.8	E			Y				RECH	1995-04-24	R		Y		B	10.7	11.2		0.4	0.8	E			Y				PR0700
1220255	12	2	4	NE1		0255	21.2	19.5	53.8	69.5	ORIG	1994-06-14	P					23.6								N				RECH	1995-04-24	P					23.6								N				PR0700
1220256	12	2	4	NE1		0256	23.4	19.1	51.6	69.1	ORIG	1994-06-14	P					19.5				1.5	E			N			EC 0.5-1.5	RECH	1995-04-24	P					19.5				1.5	E			N			EC 0.5-1.5	PR0700
1220257	12	2	4	NE1		0257	22.6	18.2	52.4	68.2	ORIG	1994-06-14	P					15.5								N				RECH	1995-04-24	P					15.5								N				PR0700
1220258	12	2	4	NE1		0258	7.9	18.1	67.1	68.1	ORIG	1994-06-14	P					9.6				2.3	E			N			EC 0.5-2.3	RECH	1995-04-24	P					9.6				2.3	E	1		N			EC 0.5-2.3	PR0700
1220259	12	2	4	NE1		0259	8.1	17.1	66.9	67.1	ORIG	1994-06-14	P					23.1								N				RECH	1995-04-24	P					23.1						1		N				PR0700
1220260	12	2	4	NE1		0260	15.8	17.7	59.2	67.7	ORIG	1994-06-14	P					27.4								N				RECH	1995-04-24	P					27.4								N				PR0700
1220261	12	2	4	NE1		0261	2	16.7	73	66.7	ORIG	1994-06-14	P					13.5								N				RECH	1995-04-24	P					13.5								N				PR0700
1220262	12	2	4	NE1		0262	7.1	16.1	67.9	66.1	ORIG	1994-06-14	P					16.2								N				RECH	1995-04-24	P					16.2						1		N				PR0700
1220263	12	2	4	NE1	Y	0263	18	14.5	57	64.5	ORIG	1994-06-14	P					16.7				2	N			N				RECH	1995-04-24	P					16.7				2	N			N				PR0700
1220264	12	2	4	NE1	Y	0264	23.3	14.8	51.7	64.8	ORIG	1994-06-14	P					22.6								N				RECH	1995-04-24	P					22.6								N				PR0700
1220265	12	2	4	NE1		0265	9	13.3	66	63.3	ORIG	1994-06-14	P					30.5								N				RECH	1995-04-24	P					30.5								N				PR0700
1220266	12	2	4	NE1		0266	0.9	11.2	74.1	61.2	ORIG	1994-06-14	P					22.3								N				RECH	1995-04-24	P					22.3								N				PR0700
1220267	12	2	4	NE1		0267	19.9	11.8	55.1	61.8	ORIG	1994-06-14	R		B		G	6.6			1.8					N				RECH	1995-04-24	R		B		G	6.6			1.8					N				PR0700
1220268	12	2	4	NE1	Y	0268	16.8	11.6	58.2	61.6	ORIG	1994-06-14	P					12.3				2.1	N			N				RECH	1995-04-24	P					12.3				2.1	N			N				PR0700
1220269	12	2	4	NE1		0269	19	11.5	56	61.5	ORIG	1994-06-14	P					18.1				1.8	WNW			N				RECH	1995-04-24	P					18.1				1.8	WNW			N				PR0700
1220270	12	2	4	NE1	Y	0270	21.7	11.2	53.3	61.2	ORIG	1994-06-14	P					24.2								N				RECH	1995-04-24	P					24.2								N				PR0700
1220271	12	2	4	NE1	Y	0271	16.7	10.6	58.3	60.6	ORIG	1994-06-14	P					24.4								N				RECH	1995-04-24	P					24.4								N				PR0700
1220272	12	2	4	NE1	Y	0272	17.8	10.5	57.2	60.5	ORIG	1994-06-14	P					19.6								N				RECH	1995-04-24	P					19.6								N				PR0700
1220273	12	2	4	NE1		0273	3.7	8.9	71.3	58.9	ORIG	1994-06-14	P					24.1								N				RECH	1995-04-24	P					24.1								N				PR0700
1220274	12	2	4	NE1		0274	11.9	8.5	63.1	58.5	ORIG	1994-06-14	P					27.7								N				RECH	1995-04-24	P					27.7						1		N				PR0700
1220275	12	2	4	NE1		0275	14	8.5	61	58.5	ORIG	1994-06-14	P					20.7								N				RECH	1995-04-24	P					20.7								N				PR0700
1220276	12	2	4	NE1		0276	20	8	55	58	ORIG	1994-06-14	P	T				9.1								N				RECH	1995-04-24	P	T				9.1								N				PR0700
1220277	12	2	4	NE1	Y	0277	20.7	6.3	54.3	56.3	ORIG	1994-06-14	P					21.1								N				RECH	1995-04-24	P					21.1						2		N				PR0700
1220278	12	2	4	NE1		0278	11.2	4.7	63.8	54.7	ORIG	1994-06-14	P					17.4								N				RECH	1995-04-24	P					17.4								N				PR0700
1220279	12	2	4	NE1		0279	8.6	3	66.4	53	ORIG	1994-06-14	P					21.1								N				RECH	1995-04-24	P					21.1								N				PR0700
1220280	12	2	4	NE1		0280	14.9	2	60.1	52	ORIG	1994-06-14	S					0	1.5							N				RECH	1995-04-24	S					0	1.5							N				PR0700
1220281	12	2	4	NE1		0281	15.3	0.8	59.7	50.8	ORIG	1994-06-14	P					10.2				1.2	W	3		N			-FIRE-CAT IS INTERMITENT	RECH	1995-04-24	P	T				10.2				1.2	W	3		N			-FIRE-CAT IS INTERMITENT	PR0700
1220282	12	2	4	SE1	Y	0282	15.2	50	59.8	50	ORIG	1994-06-14	P					22.4								N				RECH	1995-04-24	P					22.4						2		N				PR0700
1220283	12	2	4	SE1	Y	0283	20.3	49.8	54.7	49.8	ORIG	1994-06-14	P					19.8								N				RECH	1995-04-24	P					19.8						2		N				PR0700
1220284	12	2	4	SE1		0284	12.9	49.7	62.1	49.7	ORIG	1994-06-14	P					7.5						3		N				RECH	1995-04-24	P	T				7.3						3		N				PR0700
1220285	12	2	4	SE1		0285	14.1	49.3	60.9	49.3	ORIG	1994-06-14	P					10.3				1.2	N			N			NC 0.3-1.2	RECH	1995-04-24	P					10.3				1.2	N	2		N			NC 0.3-1.2	PR0700
1220286	12	2	4	SE1		0286	13.4	48.7	61.6	48.7	ORIG	1994-06-14	P					11.3				0.8	N			N			NC 0.3-0.8	RECH	1995-04-24	P					11.3				0.8	N	3		N			NC 0.3-0.8	PR0700
1220287	12	2	4	SE1		0287	7.9	46.3	67.1	46.3	ORIG	1994-06-14	P					28.2								N				RECH	1995-04-24	P					28.2								N				PR0700
1220288	12	2	4	SE1	Y	0288	20.1	46.6	54.9	46.6	ORIG	1994-06-14	P					22.6								N				RECH	1995-04-24	P					22.6								N				PR0700
1220289	12	2	4	SE1		0289	14.3	45.8	60.7	45.8	ORIG	1994-06-14	P					16.8								N				RECH	1995-04-24	P					16.8								N				PR0700
1220290	12	2	4	SE1	Y	0290	22.3	43.6	52.7	43.6	ORIG	1994-06-14	P					12.6								N				RECH	1995-04-24	P					12.6						2		N				PR0700
1220291	12	2	4	SE1	Y	0291	24.3	43.4	50.7	43.4	ORIG	1994-06-14	P					23.5								N				RECH	1995-04-24	P					23.5								N				PR0700
1220292	12	2	4	SE1		0292	13.5	42.7	61.5	42.7	ORIG	1994-06-14	P					20.4								N				RECH	1995-04-24	P					20.4						2		N				PR0700
1220293	12	2	4	SE1		0293	2.8	41.7	72.2	41.7	ORIG	1994-06-14	P					23.4								N				RECH	1995-04-24	P					23.4								N				PR0700
1220294	12	2	4	SE1		0294	11.5	40.6	63.5	40.6	ORIG	1994-06-14	P					16.1								N				RECH	1995-04-24	P					16.1								N				PR0700
1220295	12	2	4	SE1	Y	0295	20.3	39.8	54.7	39.8	ORIG	1994-06-14	P					12.5								N				RECH	1995-04-24	P					12.5								N				PR0700
1220296	12	2	4	SE1	Y	0296	23.9	40.1	51.1	40.1	ORIG	1994-06-14	P					20.4								N				RECH	1995-04-24	P					20.4								N				PR0700
1220297	12	2	4	SE1		0297	18.4	39.1	56.6	39.1	ORIG	1994-06-14	R		B		G	11.5								N				RECH	1995-04-24	R		B		G	11.5								N				PR0700
1220298	12	2	4	SE1	Y	0298	21.2	38.3	53.8	38.3	ORIG	1994-06-14	P					17.9								N				RECH	1995-04-24	P					17.9								N				PR0700
1220299	12	2	4	SE1		0299	2.4	37.6	72.6	37.6	ORIG	1994-06-14	S					0	1.6							N				RECH	1995-04-24	S					0	1.6							N				PR0700
1220300	12	2	4	SE1		0300	2.6	38.1	72.4	38.1	ORIG	1994-06-14	S					0	1.6							N				RECH	1995-04-24	S					0	1.6							N				PR0700
1220301	12	2	4	SE1		0301	2	37.9	73	37.9	ORIG	1994-06-14	P					36.8								N				RECH	1995-04-24	P					36.8								N				PR0700
1220302	12	2	4	SE1		0302	14.3	37.3	60.7	37.3	ORIG	1994-06-14	P					17.7								N				RECH	1995-04-24	P					17.7								N				PR0700
1220303	12	2	4	SE1		0303	11.2	36	63.8	36	ORIG	1994-06-14	P					10.5								N				RECH	1995-04-24	P					10.5								N				PR0700
1220304	12	2	4	SE1		0304	21.1	32.1	53.9	32.1	ORIG	1994-06-14	R		B		G	8.9			2.8					N				RECH	1995-04-24	R		B		G	8.9			2.8					N				PR0700
1220305	12	2	4	SE1		0305	5.9	30.6	69.1	30.6	ORIG	1994-06-14	R		B		G	12.1								N				RECH	1995-04-24	R		B		G	12.1								N				PR0700
1220306	12	2	4	SE1		0306	5	27.8	70	27.8	ORIG	1994-06-14	R		B		G	14.9								N				RECH	1995-04-24	R		B		G	14.9								N				PR0700
1220307	12	2	4	SE1		0307	0.3	26.4	74.7	26.4	ORIG	1994-06-14	P					26.8								N				RECH	1995-04-24	P					26.8								N				PR0700
1220308	12	2	4	SE1		0308	1.5	23.7	87.6	47.7	ORIG	1994-06-14	P					18.1								N				RECH	1995-04-24	P					18.1								N				PR0700
1220309	12	2	4	SE1	Y	0309	13.2	21.6	61.8	21.6	ORIG	1994-06-14	C	T	B	F		20.1	10		2					Y			ATTACHED @ BASE-LYING SSW	RECH	1995-04-24	C	T	B	F		20.2	10		2					Y			ATTACHED @ BASE-LYING SSW	PR0700
1220310	12	2	4	SE1		0310	17	22.6	58	22.6	ORIG	1994-06-14	R		B		B	27.9			3.2					N				RECH	1995-04-24	R		B		B	15.8			3.2					N				PR0700
1220311	12	2	4	SE1	Y	0311	19.2	22.2	55.8	22.2	ORIG	1994-06-14	S					0	2.2							N				RECH	1995-04-24	S					0	2							N				PR0700
1220312	12	2	4	SE1		0312	6.2	19.4	68.8	19.4	ORIG	1994-06-14	C					24.9								N				RECH	1995-04-24	C					24.9								N				PR0700
1220313	12	2	4	SE1	Y	0313	21.2	18.6	53.8	18.6	ORIG	1994-06-14	P					27.3								N				RECH	1995-04-24	P					27.3								N				PR0700
1220314	12	2	4	SE1	Y	0314	18.1	16.3	56.9	16.3	ORIG	1994-06-14	C					22.6				1.8	S			N				RECH	1995-04-24	C					22.6				1.8	S			N				PR0700
1220315	12	2	4	SE1		0315	13.6	14.8	61.4	14.8	ORIG	1994-06-14	C					17								N				RECH	1995-04-24	C					17								N				PR0700
1220316	12	2	4	SE1		0316	7.2	14.6	67.8	14.6	ORIG	1994-06-14	C					11.6								N				RECH	1995-04-24	C					11.6								N				PR0700
1220317	12	2	4	SE1		0317	7.5	14.6	67.5	14.6	ORIG	1994-06-14	C					9.3								N				RECH	1995-04-24	C					9.3								N				PR0700
1220318	12	2	4	SE1		0318	2.1	13.4	72.9	13.4	ORIG	1994-06-14	P					17.6								N				RECH	1995-04-24	P					17.6								N				PR0700
1220319	12	2	4	SE1		0319	17.7	13.5	57.3	13.5	ORIG	1994-06-14	P					21.2								N				RECH	1995-04-24	P					21.2								N				PR0700
1220320	12	2	4	SE1		0320	16.4	13	58.6	13	ORIG	1994-06-14	C					13.1								N				RECH	1995-04-24	C					13.1								N				PR0700
1220321	12	2	4	SE1		0321	10.4	12.3	64.6	12.3	ORIG	1994-06-14	C					9.5				1.2	S			N				RECH	1995-04-24	C					9.5				1.2	S			N				PR0700
1220322	12	2	4	SE1		0322	10.2	12.2	64.8	12.2	ORIG	1994-06-14	C					8				2	S			N				RECH	1995-04-24	C					8				2	S			N				PR0700
1220323	12	2	4	SE1		0323	19.3	12	55.7	12	ORIG	1994-06-14	C					16.7								N				RECH	1995-04-24	C					16.7								N				PR0700
1220324	12	2	4	SE1		0324	23.9	10.9	51.1	10.9	ORIG	1994-06-14	P					16.7								N				RECH	1995-04-24	P					16.7								N				PR0700
1220325	12	2	4	SE1		0325	24.7	10.4	50.3	10.4	ORIG	1994-06-14	P					15.6								N				RECH	1995-04-24	P					15.6						2		N				PR0700
1220326	12	2	4	SE1		0326	4.1	10.3	70.9	10.3	ORIG	1994-06-14	P					17.6								N				RECH	1995-04-24	P					17.6						2		N				PR0700
1220327	12	2	4	SE1		0327	8.6	9	66.4	9	ORIG	1994-06-14	S					0	2.1							N				RECH	1995-04-24	S					0	2.1							N				PR0700
1220328	12	2	4	SE1		0328	10.7	8.9	64.3	8.9	ORIG	1994-06-14	R		B		G	11.8								N				RECH	1995-04-24	R		B		G	11.8								N				PR0700
1220329	12	2	4	SE1		0329	8.9	8.4	66.1	8.4	ORIG	1994-06-14	P					31.8								N				RECH	1995-04-24	P					31.8						1		N				PR0700
1220330	12	2	4	SE1		0330	16.2	8.5	58.8	8.5	ORIG	1994-06-14	P					15								N				RECH	1995-04-24	P					15						2		N				PR0700
1220331	12	2	4	SE1		0331	20.3	9.4	54.7	9.4	ORIG	1994-06-14	P					18.5								N				RECH	1995-04-24	P					18.5								N				PR0700
1220332	12	2	4	SE1		0332	22.7	9.4	52.3	9.4	ORIG	1994-06-14	P					16.9								N				RECH	1995-04-24	P					16.9								N				PR0700
1220333	12	2	4	SE1		0333	4	6.1	71	6.1	ORIG	1994-06-14	P					14.7								N				RECH	1995-04-24	P					14.7						1		N				PR0700
1220334	12	2	4	SE1		0334	17.8	5.9	57.2	5.9	ORIG	1994-06-14	P					15.3								N				RECH	1995-04-24	P					15.3								N				PR0700
1220335	12	2	4	SE1		0335	16.6	3.9	58.4	3.9	ORIG	1994-06-14	P					14.6								N				RECH	1995-04-24	P					14.6								N				PR0700
1220336	12	2	4	SE1		0336	24.1	3.1	50.9	3.1	ORIG	1994-06-14	P					23.3								N				RECH	1995-04-24	P					23.3								N				PR0700
1220337	12	2	4	SE1		0337	15.1	2.9	59.9	2.9	ORIG	1994-06-14	P					15.5								N				RECH	1995-04-24	P					15.5								N				PR0700
1220338	12	2	4	SE1		0338	7.1	2.6	67.9	2.6	ORIG	1994-06-14	P					14.4								N				RECH	1995-04-24	P					14.4						2		N				PR0700
1220339	12	2	4	SE1		0339	11.3	1.6	63.7	1.6	ORIG	1994-06-14	P					10.7								N				RECH	1995-04-24	P					10.7								N				PR0700
1220340	12	2	4	SE1		0340	15.4	1	59.6	1	ORIG	1994-06-14	P	T				8.1								N			FIRE	RECH	1995-04-24	P	T				8.3								N			FIRE	PR0700
1220341	12	2	4	SE1		0341	1.9	1.5	73.1	1.5	ORIG	1994-06-14	P					8.2								N				RECH	1995-04-24	P					8.2						2		N				PR0700
1220342	12	2	4	SE1		0342	1.6	1	73.4	1	ORIG	1994-06-14	C	T	F	F		9.6				0.8	S			N			FIRE-SHORT NEEDLES DIED WHILE FLUSHING	RECH	1995-04-24	C	T	F	F		9.4				0.8	S			N			FIRE-SHORT NEEDLES DIED WHILE FLUSHING	PR0700
1220343	12	2	4	SE1		0343	0.8	0.5	74.2	0.5	ORIG	1994-06-14	P					12								N				RECH	1995-04-24	P					12						3		N				PR0700
1220344	12	2	4	SE1		0344	8.4	0.5	66.6	0.5	ORIG	1994-06-14	P					12.2								N				RECH	1995-04-24	P					12.2						2		N				PR0700
1220345	12	2	4	SE1		0345	14.7	0.4	60.3	0.4	ORIG	1994-06-14	P					15.3								N				RECH	1995-04-24	P					15.3								N				PR0700
1220346	12	2	4	NW2		0346	25	27.3	50	77.3	ORIG	1994-06-14	P					20.3								N				RECH	1995-04-24	P					20.3								N				PR0700
1220347	12	2	4	NW2		0347	15.8	26	40.8	76	ORIG	1994-06-14	P					24.7								N				RECH	1995-04-24	P					24.7								N				PR0700
1220348	12	2	4	NW2		0348	15.2	20.9	40.2	70.9	ORIG	1994-06-14	P					31.9								N				RECH	1995-04-24	P					31.9								N				PR0700
1220349	12	2	4	NW2		0349	10.9	19	35.9	69	ORIG	1994-06-14	C					13.3								N				RECH	1995-04-24	C					13.3								N				PR0700
1220350	12	2	4	NW2		0350	3.4	18.7	28.4	68.7	ORIG	1994-06-14	P					25.1								N				RECH	1995-04-24	P					25.1								N				PR0700
1220351	12	2	4	NW2		0351	10	17.7	35	67.7	ORIG	1994-06-14	R		B		G	5.6			3.3					N				RECH	1995-04-24	R		B		G	5.6			3.3					N				PR0700
1220352	12	2	4	NW2		0352	10	16.8	35	66.8	ORIG	1994-06-14	C					12.7								N				RECH	1995-04-24	C					12.7								N				PR0700
1220353	12	2	4	NW2		0353	13.4	15.9	38.4	65.9	ORIG	1994-06-14	C					17				0.6	NE			N				RECH	1995-04-24	C					17				0.6	NE			N				PR0700
1220354	12	2	4	NW2	Y	0354	15.9	15	40.9	65	ORIG	1994-06-14	P					23				1.3	NE			N				RECH	1995-04-24	P					23				1.3	NE			N				PR0700
1220355	12	2	4	NW2		0355	7.4	14.8	32.4	64.8	ORIG	1994-06-14	C					8.5				0.6	SE			N				RECH	1995-04-24	C					8.5				0.6	SE			N				PR0700
1220356	12	2	4	NW2		0356	4.8	14.4	29.8	64.4	ORIG	1994-06-14	C					9.4								N				RECH	1995-04-24	C					9.4								N				PR0700
1220357	12	2	4	NW2		0357	7.4	14.2	32.4	64.2	ORIG	1994-06-14	C					17.7								N				RECH	1995-04-24	C					17.7								N				PR0700
1220358	12	2	4	NW2		0358	5.8	13.9	30.8	63.9	ORIG	1994-06-14	C					9.1				0.5	N			N				RECH	1995-04-24	C					9.1				0.5	N			N				PR0700
1220359	12	2	4	NW2		0359	2.7	14.1	27.7	64.1	ORIG	1994-06-14	C					13.3				0.6	SW			N			SWC 0.3-0.6	RECH	1995-04-24	C					13.3				0.6	SW			N			SWC 0.3-0.6	PR0700
1220360	12	2	4	NW2		0360	10.1	13.6	35.1	63.6	ORIG	1994-06-14	C					14.7								N				RECH	1995-04-24	C					14.7								N				PR0700
1220361	12	2	4	NW2	Y	0361	17.6	13.8	42.6	63.8	ORIG	1994-06-14	P					22.3								N				RECH	1995-04-24	P					22.3								N				PR0700
1220362	12	2	4	NW2		0362	5.8	12.8	30.8	62.8	ORIG	1994-06-14	C					12.5								N				RECH	1995-04-24	C					12.5								N				PR0700
1220363	12	2	4	NW2		0363	15.1	12.6	40.1	62.6	ORIG	1994-06-14	R		B		G	8.5			4.4					N				RECH	1995-04-24	R		B		G	8.5			4.4					N				PR0700
1220364	12	2	4	NW2		0364	13	12.1	38	62.1	ORIG	1994-06-14	C					16.4				0.8	N			N				RECH	1995-04-24	C					16.4				0.8	N			N				PR0700
1220365	12	2	4	NW2		0365	13.2	10.5	38.2	60.5	ORIG	1994-06-14	C					21								N				RECH	1995-04-24	C					21								N				PR0700
1220366	12	2	4	NW2		0366	5.9	9.6	30.9	59.6	ORIG	1994-06-14	C					14.5								N				RECH	1995-04-24	C					14.5								N				PR0700
1220367	12	2	4	NW2		0367	1.4	8.3	26.4	58.3	ORIG	1994-06-14	C					12.9								N				RECH	1995-04-24	C					12.9								N				PR0700
1220368	12	2	4	NW2		0368	0.3	11	25.3	61	ORIG	1994-06-14	P					19.3				0.6	SE			N				RECH	1995-04-24	P					19.3				0.6	SE			N				PR0700
1220369	12	2	4	NW2		0369	7.6	6.7	32.6	56.7	ORIG	1994-06-14	C					7.3	5.1			0.4	SE			N			SEC 0.3-0.4	RECH	1995-04-24	C					7.3	5.1			0.4	SE			N			SEC 0.3-0.4	PR0700
1220370	12	2	4	NW2		0370	16.4	7.4	41.4	57.4	ORIG	1994-06-14	R		B		G	5.8			3.2					N				RECH	1995-04-24	R		B		G	5.8			3.2					N				PR0700
1220371	12	2	4	NW2	Y	0371	18.4	6.9	43.4	56.9	ORIG	1994-06-14	P					32.2								N				RECH	1995-04-24	P					32.2								N				PR0700
1220372	12	2	4	NW2		0372	12.9	5.8	37.9	55.8	ORIG	1994-06-14	C					8.8								N				RECH	1995-04-24	C					8.8								N				PR0700
1220373	12	2	4	NW2		0373	4.9	4.6	29.9	54.6	ORIG	1994-06-14	R		B		G	5.9			3.2					N				RECH	1995-04-24	R		B		G	5.9			3.2					N				PR0700
1220374	12	2	4	NW2		0374	2.3	4.1	27.3	54.1	ORIG	1994-06-14	S					0	1.7							N				RECH	1995-04-24	S					0	1.7							N				PR0700
1220375	12	2	4	NW2		0375	4.4	4	29.4	54	ORIG	1994-06-14	P					23.6				1	S			N			180 ;1/2 THRU	RECH	1995-04-24	P					23.6				1	S	2		N			180 ;1/2 THRU	PR0700
1220376	12	2	4	NW2		0376	9	2.9	34	52.9	ORIG	1994-06-14	P					21.6								N				RECH	1995-04-24	P					21.6								N				PR0700
1220377	12	2	4	NW2		0377	10.1	0.5	35.1	50.5	ORIG	1994-06-14	P					22.5				0.2	S			N				RECH	1995-04-24	P					22.5				0.2	S			N				PR0700
1220378	12	2	4	NW2		0378	1.2	5.4	26.2	55.4	ORIG	1994-06-14	C	T	Y	F		13.5	8.8		0.4	0.4	N			N				RECH	1995-04-24	C	T	Y	F		13.5	8.8		0.4	0.4	N			N				PR0700
1220379	12	2	4	SW2		0379	0.7	48.2	25.7	48.2	ORIG	1994-06-14	C					14.3				1	NW			N			NWC 0.5-1.0	RECH	1995-04-24	C					14.3				1	NW			N			NWC 0.5-1.0	PR0700
1220380	12	2	4	SW2		0380	5.4	46.8	30.4	46.8	ORIG	1994-06-14	P					22.3				0.6	N			N			SC 0.1	RECH	1995-04-24	P					22.3				0.6	N			N			SC 0.1	PR0700
1220381	12	2	4	SW2	Y	0381	16	47.5	41	47.5	ORIG	1994-06-14	S					0	2							N				RECH	1995-04-24	S					0	1.8							N				PR0700
1220382	12	2	4	SW2		0382	7.3	47.1	32.3	47.1	ORIG	1994-06-14	P					13.4								N				RECH	1995-04-24	P					13.4								N				PR0700
1220383	12	2	4	SW2	Y	0383	21.7	46.4	46.7	46.4	ORIG	1994-06-14	P					19.7								N				RECH	1995-04-24	P					19.7								N				PR0700
1220384	12	2	4	SW2	Y	0384	21	43.9	46	43.9	ORIG	1994-06-14	P					17.9				0.7	NE			N			NEC 0.6-0.7	RECH	1995-04-24	P					17.9				0.7	NE			N			NEC 0.6-0.7	PR0700
1220385	12	2	4	SW2		0385	7.8	42.3	32.8	42.3	ORIG	1994-06-14	P	T				14.9				1.5	NE			N			NEC 0.8-1.5-FEW NEEDLES LEFT-DEATH UNKNOWN	RECH	1995-04-24	P	T				14.8				1.5	NE			N			NEC 0.8-1.5-FEW NEEDLES LEFT-DEATH UNKNOWN	PR0700
1220386	12	2	4	SW2		0386	6.7	41.1	31.7	41.1	ORIG	1994-06-14	P					23								N				RECH	1995-04-24	P					23								N				PR0700
1220387	12	2	4	SW2		0387	11.7	41.1	36.7	41.1	ORIG	1994-06-14	P					22.1								N				RECH	1995-04-24	P					22.1								N				PR0700
1220388	12	2	4	SW2	Y	0388	15.4	39.8	40.4	39.8	ORIG	1994-06-14	P					27.7								N				RECH	1995-04-24	P					27.7								N				PR0700
1220389	12	2	4	SW2	Y	0389	24.6	39.2	49.6	39.2	ORIG	1994-06-14	P					15.5								N				RECH	1995-04-24	P					15.5								N				PR0700
1220390	12	2	4	SW2	Y	0390	16	38.7	41	38.7	ORIG	1994-06-14	P					24.5								N				RECH	1995-04-24	P					24.5								N				PR0700
1220391	12	2	4	SW2		0391	4.5	37.5	29.5	37.5	ORIG	1994-06-14	S					0	1.6							N				RECH	1995-04-24	S					0	1.5							N				PR0700
1220392	12	2	4	SW2		0392	5	37.4	30	37.4	ORIG	1994-06-14	P					17.8								N				RECH	1995-04-24	P					17.8								N				PR0700
1220393	12	2	4	SW2		0393	6.6	37.8	31.6	37.8	ORIG	1994-06-14	P					20.1								N				RECH	1995-04-24	P					20.1								N				PR0700
1220394	12	2	4	SW2	Y	0394	19.4	37.2	44.4	37.2	ORIG	1994-06-14	P					18.8								N				RECH	1995-04-24	P					18.8								N				PR0700
1220395	12	2	4	SW2	Y	0395	20.1	36.3	45.1	36.3	ORIG	1994-06-14	P					23								N				RECH	1995-04-24	P					23								N				PR0700
1220396	12	2	4	SW2	Y	0396	24.7	36.3	49.7	36.3	ORIG	1994-06-14	P					11.8								N				RECH	1995-04-24	P					11.8								N				PR0700
1220397	12	2	4	SW2	Y	0397	23.9	35.9	48.9	35.9	ORIG	1994-06-14	P					21.7				1.3	WNW			N				RECH	1995-04-24	P					21.7				1.3	WNW			N				PR0700
1220398	12	2	4	SW2		0398	9.9	35.4	34.9	35.4	ORIG	1994-06-14	P					25.6								N				RECH	1995-04-24	P					25.6								N				PR0700
1220399	12	2	4	SW2		0399	9.7	34.6	34.7	34.6	ORIG	1994-06-14	P					13.4				0.8	N			N				RECH	1995-04-24	P					13.4				0.8	N			N				PR0700
1220400	12	2	4	SW2		0400	7.1	34	32.1	34	ORIG	1994-06-14	P					13.4								N				RECH	1995-04-24	P					13.4								N				PR0700
1220401	12	2	4	SW2	Y	0401	17.3	33.6	42.3	33.6	ORIG	1994-06-14	P					23.4								N				RECH	1995-04-24	P					23.4								N				PR0700
1220402	12	2	4	SW2	Y	0402	17.6	34.3	42.6	34.3	ORIG	1994-06-14	S					0	1.4							N				RECH	1995-04-24	S					0	1.4							N				PR0700
1220403	12	2	4	SW2		0403	5.3	31.9	30.3	31.9	ORIG	1994-06-14	P					19.9								N				RECH	1995-04-24	P					19.9								N				PR0700
1220404	12	2	4	SW2		0404	9.6	31.4	34.6	31.4	ORIG	1994-06-14	P					13.8								N				RECH	1995-04-24	P					13.8								N				PR0700
1220405	12	2	4	SW2	Y	0405	22.6	30.4	47.6	30.4	ORIG	1994-06-14	P					18.1								N				RECH	1995-04-24	P					18.1								N				PR0700
1220406	12	2	4	SW2		0406	9.5	29.5	34.5	29.5	ORIG	1994-06-14	P					13.5								N				RECH	1995-04-24	P					13.5								N				PR0700
1220407	12	2	4	SW2		0407	0.5	29.1	25.5	29.1	ORIG	1994-06-14	P					10.7								N				RECH	1995-04-24	P					10.7						2		N				PR0700
1220408	12	2	4	SW2		0408	8.2	28.2	33.2	28.2	ORIG	1994-06-14	P					15.9								N				RECH	1995-04-24	P					15.9								N				PR0700
1220409	12	2	4	SW2	Y	0409	23.1	27.8	48.1	27.8	ORIG	1994-06-14	P					18								N				RECH	1995-04-24	P					18								N				PR0700
1220410	12	2	4	SW2		0410	6.1	27.1	31.1	27.1	ORIG	1994-06-14	P					12.7				1	N			N			NC 0.7-1.0	RECH	1995-04-24	P					12.7				1	N			N			NC 0.7-1.0	PR0700
1220411	12	2	4	SW2		0411	12.7	26.3	37.7	26.3	ORIG	1994-06-14	P					18.7								N				RECH	1995-04-24	P					18.7								N				PR0700
1220412	12	2	4	SW2		0412	22	25.3	47	25.3	ORIG	1994-06-14	R		B		G	5.3			2.4					N				RECH	1995-04-24	R		B		G	5.3			2.4					N				PR0700
1220413	12	2	4	SW2		0413	3.4	24.6	28.4	24.6	ORIG	1994-06-14	P					20.5				0.3	NE	2		N			CROWN GROWING TWISTED	RECH	1995-04-24	P	T				20.4				0.3	NE	2		N			CROWN GROWING TWISTED	PR0700
1220414	12	2	4	SW2		0414	9.3	24.6	34.3	24.6	ORIG	1994-06-14	P					15.3								N				RECH	1995-04-24	P					15.3								N				PR0700
1220415	12	2	4	SW2		0415	7.4	24.4	32.4	24.4	ORIG	1994-06-14	R		B		G	5.2			2.9					N				RECH	1995-04-24	R		B		G	5.2			2.9					N				PR0700
1220416	12	2	4	SW2	Y	0416	23.8	24.3	48.8	24.3	ORIG	1994-06-14	P	F	U			19.2								Y			UPROOTED & LEANING 30 WSW	RECH	1995-04-24	P	F	U			19.2						2		Y			UPROOTED & LEANING 30 WSW	PR0700
1220417	12	2	4	SW2		0417	9.5	22.8	34.5	22.8	ORIG	1994-06-14	P					23.6								N				RECH	1995-04-24	P					23.6								N				PR0700
1220418	12	2	4	SW2	Y	0418	20	22.2	45	22.2	ORIG	1994-06-14	P					15.2								N				RECH	1995-04-24	P					15.2								N				PR0700
1220419	12	2	4	SW2	Y	0419	24.9	21.4	49.9	21.4	ORIG	1994-06-14	P					22.1								N				RECH	1995-04-24	P					22.1								N				PR0700
1220420	12	2	4	SW2	Y	0420	23.8	20.3	48.8	20.3	ORIG	1994-06-14	P					13								N				RECH	1995-04-24	P					13								N				PR0700
1220421	12	2	4	SW2	Y	0421	17.8	19.9	42.8	19.9	ORIG	1994-06-14	P					11.8								N				RECH	1995-04-24	P					11.8								N				PR0700
1220422	12	2	4	SW2		0422	13.1	19.8	38.1	19.8	ORIG	1994-06-14	P					12.8								N				RECH	1995-04-24	P					12.8								N				PR0700
1220423	12	2	4	SW2		0423	6	19.1	31	19.1	ORIG	1994-06-14	P					20.8								N				RECH	1995-04-24	P					20.8								N				PR0700
1220424	12	2	4	SW2		0424	13.3	18.1	38.3	18.1	ORIG	1994-06-14	P					17.8								N				RECH	1995-04-24	P					17.8								N				PR0700
1220425	12	2	4	SW2	Y	0425	21.8	18.4	46.8	18.4	ORIG	1994-06-14	P					14								N				RECH	1995-04-24	P					14								N				PR0700
1220426	12	2	4	SW2	Y	0426	18.2	17.9	43.2	17.9	ORIG	1994-06-14	P					15.7				1.1	E			N			EC 0.6-1.1	RECH	1995-04-24	P					15.7				1.1	E			N			EC 0.6-1.1	PR0700
1220427	12	2	4	SW2		0427	9.4	17	34.4	17	ORIG	1994-06-14	P	F	U			18.1								N			UPROOTED A LONG TIME WSW	RECH	1995-04-24	P	F	U			18.1						3		N			UPROOTED A LONG TIME WSW	PR0700
1220428	12	2	4	SW2		0428	0.2	15.7	25.2	15.7	ORIG	1994-06-14	P					12				1.4	WSW			N			SND STEM DBH-9.0 & DEAD-NC 1.5-SPLITS @ 0.5	RECH	1995-04-24	P					12				1.4	WSW			N			SND STEM DBH-9.0 & DEAD-NC 1.5-SPLITS @ 0.5	PR0700
1220429	12	2	4	SW2		0429	1.2	13.5	26.2	13.5	ORIG	1994-06-14	R		B		G	5			2.2					N				RECH	1995-04-24	R		B		G	5			2.2					N				PR0700
1220430	12	2	4	SW2		0430	4.5	15.5	29.5	15.5	ORIG	1994-06-14	P					20.3								N				RECH	1995-04-24	P					20.3								N				PR0700
1220431	12	2	4	SW2		0431	8.1	15.1	33.1	15.1	ORIG	1994-06-14	P					14.3								N				RECH	1995-04-24	P					14.3								N				PR0700
1220432	12	2	4	SW2		0432	15	14.5	40	14.5	ORIG	1994-06-14	P					22.1				0.8	NW			N				RECH	1995-04-24	P					22.1				0.8	NW			N				PR0700
1220433	12	2	4	SW2		0433	18.5	13.2	43.5	13.2	ORIG	1994-06-14	P					9.8						4		N				RECH	1995-04-24	P					9.8						4		N				PR0700
1220434	12	2	4	SW2		0434	25	13.9	50	13.9	ORIG	1994-06-14	P					22.6								N				RECH	1995-04-24	P					22.6								N				PR0700
1220435	12	2	4	SW2		0435	19.5	12.5	44.5	12.5	ORIG	1994-06-14	P					25.6								N				RECH	1995-04-24	P					25.6								N				PR0700
1220436	12	2	4	SW2		0436	4	11.5	29	11.5	ORIG	1994-06-14	P					21.9								N				RECH	1995-04-24	P					21.9								N				PR0700
1220437	12	2	4	SW2		0437	22.4	11	47.4	11	ORIG	1994-06-14	P					22.6				0.4	SW	2		Y			CAUGHT IN ANOTHER TREE	RECH	1995-04-24	P					22.6				0.4	SW	2		Y			CAUGHT IN ANOTHER TREE	PR0700
1220438	12	2	4	SW2		0438	7.3	10.1	32.3	10.1	ORIG	1994-06-14	P					16.4								N				RECH	1995-04-24	P					16.4						1		N				PR0700
1220439	12	2	4	SW2		0439	12.6	8.3	37.6	8.3	ORIG	1994-06-14	P					24.4								N				RECH	1995-04-24	P					24.4						1		N				PR0700
1220440	12	2	4	SW2		0440	18.4	8.1	43.4	8.1	ORIG	1994-06-14	P					21								N				RECH	1995-04-24	P					21								N				PR0700
1220441	12	2	4	SW2		0441	6.4	7.4	31.4	7.4	ORIG	1994-06-14	P					18.4								N				RECH	1995-04-24	P					18.4						1		N				PR0700
1220442	12	2	4	SW2		0442	2.3	7.1	27.3	7.1	ORIG	1994-06-14	P					21								N				RECH	1995-04-24	P					21						1		N				PR0700
1220443	12	2	4	SW2		0443	1.5	5.6	26.5	5.6	ORIG	1994-06-14	P					14.2				0.2	NW			N				RECH	1995-04-24	P					14.2				0.2	NW	1		N				PR0700
1220444	12	2	4	SW2		0444	1.9	1.5	26.9	1.5	ORIG	1994-06-14	P					14.4								N				RECH	1995-04-24	P					14.4								N				PR0700
1220445	12	2	4	SW2		0445	2.1	0.7	27.1	0.7	ORIG	1994-06-14	P	T				7.2								N				RECH	1995-04-24	P	T				7.2								N				PR0700
1220446	12	2	4	SW2		0446	5.1	3.8	30.1	3.8	ORIG	1994-06-14	P					23				0.1	E			N				RECH	1995-04-24	P					23				0.1	E	2		N				PR0700
1220447	12	2	4	SW2		0447	16.2	5	41.2	5	ORIG	1994-06-14	P					18.2								N				RECH	1995-04-24	P					18.2								N				PR0700
1220448	12	2	4	SW2		0448	21.9	6.6	46.9	6.6	ORIG	1994-06-14	C	T	F	F		16.9				1.4	SW			N			SWC 1/2 THRU-NEEDLES BROWN-FIRE	RECH	1995-04-24	C	T	F	F		16.9				1.4	SW			N			SWC 1/2 THRU-NEEDLES BROWN-FIRE	PR0700
1220449	12	2	4	SW2		0449	13.5	3	38.5	3	ORIG	1994-06-14	P					20.3						4		N				RECH	1995-04-24	P	T				20.3						4		N				PR0700
1220450	12	2	4	SW2		0450	21.8	1.2	46.8	1.2	ORIG	1994-06-14	R		B		G	9.2			1.7					N				RECH	1995-04-24	R		B		G	9.2			1.7					N				PR0700
1220451	12	2	4	SW2		0451	12.6	0	37.6	0	ORIG	1994-06-14	R		B		G	9.5			5.4					N				RECH	1995-04-24	R		B		G	9.5			5.4					N				PR0700
1220452	12	2	4	SW2		0452	9	0.2	34	0.2	ORIG	1994-06-14	C					5.8	5.2							N				RECH	1995-04-24	C					5.8	6							N				PR0700
1220453	12	2	4	SW1		0453	2.1	48.3	22.9	48.3	ORIG	1994-06-14	P					19.7								N			2ND STEM SPLITS @ 1.0 DBH 7.7	RECH	1995-04-24	P					19.7								N			2ND STEM SPLITS @ 1.0 DBH 7.7	PR0700
1220454	12	2	4	SW1		0454	4.4	49	20.6	49	ORIG	1994-06-14	P					21.7								N				RECH	1995-04-24	P					21.7								N				PR0700
1220455	12	2	4	NW1		0455	22.3	0.9	2.7	50.9	ORIG	1994-06-14	P					15.5								N				RECH	1995-04-24	P					15.5								N				PR0700
1220456	12	2	4	SW1		0456	3.9	47.1	21.1	47.1	ORIG	1994-06-14	R		B		G	6.1			4.7					N				RECH	1995-04-24	R		B		G	6.1			4.7					N				PR0700
1220457	12	2	4	SW1		0457	13.2	46.6	11.8	46.6	ORIG	1994-06-14	P					13.9								N				RECH	1995-04-24	P					13.9						1		N				PR0700
1220458	12	2	4	SW1		0458	15.5	45.6	9.5	45.6	ORIG	1994-06-14	R		B		G	8.1			4.3					N				RECH	1995-04-24	R		B		G	8.1			4.3					N				PR0700
1220459	12	2	4	SW1		0459	14.6	44.5	10.4	44.5	ORIG	1994-06-14	R		B		B	10								N				RECH	1995-04-24	R				B	10								N				PR0700
1220460	12	2	4	SW1		0460	23.8	44.7	1.2	44.7	ORIG	1994-06-14	P					17.2								N				RECH	1995-04-24	P					17.2								N				PR0700
1220461	12	2	4	SW1		0461	3.9	43.1	21.1	43.1	ORIG	1994-06-14	P					22.1								N				RECH	1995-04-24	P					22.1								N				PR0700
1220462	12	2	4	SW1		0462	11	42.9	14	42.9	ORIG	1994-06-14	P					24.7				0.2	NW			N				RECH	1995-04-24	P					24.7				0.2	NW			N				PR0700
1220463	12	2	4	SW1		0463	19.8	42.6	5.2	42.6	ORIG	1994-06-14	P					12.2								N				RECH	1995-04-24	P					12.2								N				PR0700
1220464	12	2	4	SW1		0464	14.9	42	10.1	42	ORIG	1994-06-14	P					15.3								N				RECH	1995-04-24	P					15.3						1		N				PR0700
1220465	12	2	4	SW1		0465	19.9	40.3	5.1	40.3	ORIG	1994-06-14	P					21.3								N				RECH	1995-04-24	P					21.3								N				PR0700
1220466	12	2	4	SW1		0466	9.5	37.8	15.5	37.8	ORIG	1994-06-14	P					18.1								N				RECH	1995-04-24	P					18.1								N				PR0700
1220467	12	2	4	SW1		0467	11.9	36.9	13.1	36.9	ORIG	1994-06-14	P					14.3								N				RECH	1995-04-24	P					14.3						1		N				PR0700
1220468	12	2	4	SW1		0468	16	37.3	9	37.3	ORIG	1994-06-14	C					9.4	5							N				RECH	1995-04-24	C					9.4								N				PR0700
1220469	12	2	4	SW1		0469	16	35.7	9	35.7	ORIG	1994-06-14	C					7.3	4.9							N				RECH	1995-04-24	C					7.3	4.3							N				PR0700
1220470	12	2	4	SW1		0470	8.9	35	16.1	35	ORIG	1994-06-14	P					17								N				RECH	1995-04-24	P					17								N				PR0700
1220471	12	2	4	SW1		0471	0.7	34.6	24.3	34.6	ORIG	1994-06-14	S					0	1.9			0.2	NS			N				RECH	1995-04-24	S					0	1.8			0.2	NS			N				PR0700
1220472	12	2	4	SW1		0472	1.9	34.2	23.1	34.2	ORIG	1994-06-14	P					29.2				0.9	NNE			N			NNEC 180	RECH	1995-04-24	P					29.2				0.9	NNE	1		N			NNEC 180	PR0700
1220473	12	2	4	SW1		0473	17.9	33.9	7.1	33.9	ORIG	1994-06-14	P					18.5								N				RECH	1995-04-24	P					18.5						1		N				PR0700
1220474	12	2	4	SW1		0474	15.1	32.8	9.9	32.8	ORIG	1994-06-14	C					9.1				0.3	SW			N			SWC 0.2-0.3	RECH	1995-04-24	C					9.1				0.3	SW			N			SWC 0.2-0.3	PR0700
1220475	12	2	4	SW1		0475	9.2	32.6	15.8	32.6	ORIG	1994-06-14	P					15.7								N				RECH	1995-04-24	P					15.7								N				PR0700
1220476	12	2	4	SW1		0476	8.1	32.4	16.9	32.4	ORIG	1994-06-14	C					7.7				1.5	SW			N				RECH	1995-04-24	C					7.7				1.5	SW	2		N				PR0700
1220477	12	2	4	SW1		0477	14.9	31.7	10.1	31.7	ORIG	1994-06-14	C					10.7								N				RECH	1995-04-24	C					10.7						2		N				PR0700
1220478	12	2	4	SW1		0478	14.7	31.1	10.3	31.1	ORIG	1994-06-14	P					17.7						2		N				RECH	1995-04-24	P					17.7						3		N				PR0700
1220479	12	2	4	SW1		0479	19.1	29.7	5.9	29.7	ORIG	1994-06-14	C					11.5				2	W			N			WC 1.1-2.0	RECH	1995-04-24	C					11.5				2	W	1		N			WC 1.1-2.0	PR0700
1220480	12	2	4	SW1		0480	24.1	29.8	0.9	29.8	ORIG	1994-06-14	C	T	F	F		5.3	3.3			1	S			N				RECH	1995-04-24	C	T	F	F		5.6	3.3			1	S			N				PR0700
1220481	12	2	4	SW1		0481	20.8	28.7	4.2	28.7	ORIG	1994-06-14	P					18.8								N				RECH	1995-04-24	P					18.8						1		N				PR0700
1220482	12	2	4	SW1		0482	7.7	28.3	17.3	28.3	ORIG	1994-06-14	P					13								N				RECH	1995-04-24	P					13						2		N				PR0700
1220483	12	2	4	SW1		0483	10.5	28.2	14.5	28.2	ORIG	1994-06-14	P					18.2								N				RECH	1995-04-24	P					18.2								N				PR0700
1220484	12	2	4	SW1		0484	0.7	28.9	24.3	28.9	ORIG	1994-06-14	P					11.8				0.3	N			N				RECH	1995-04-24	P					11.8				0.3	N			N				PR0700
1220485	12	2	4	SW1		0485	0.7	28	24.3	28	ORIG	1994-06-14	P					14.3								N				RECH	1995-04-24	P					14.3								N				PR0700
1220486	12	2	4	SW1		0486	22.6	27.4	2.4	27.4	ORIG	1994-06-14	P					22.8								N				RECH	1995-04-24	P					22.8						2		N				PR0700
1220487	12	2	4	SW1		0487	9.9	24.4	15.1	24.4	ORIG	1994-06-14	P					15.8						2		N				RECH	1995-04-24	P					15.8						3		N				PR0700
1220488	12	2	4	SW1		0488	22	24.4	3	24.4	ORIG	1994-06-14	C					9.2								N				RECH	1995-04-24	C					9.2								N				PR0700
1220489	12	2	4	SW1		0489	8.9	23.5	16.1	23.5	ORIG	1994-06-14	P					18.4								N				RECH	1995-04-24	P					18.4						1		N				PR0700
1220490	12	2	4	SW1		0490	17.4	20.3	7.6	20.3	ORIG	1994-06-14	C					6.6	5							N				RECH	1995-04-24	C					6.6	4.7					2		N				PR0700
1220491	12	2	4	SW1		0491	22.9	19.3	2.1	19.3	ORIG	1994-06-14	P					17.6								N				RECH	1995-04-24	P					17.6						2		N				PR0700
1220492	12	2	4	SW1		0492	2.8	18.9	22.2	18.9	ORIG	1994-06-14	P					16.6								N				RECH	1995-04-24	P					16.6						2		N				PR0700
1220493	12	2	4	SW1		0493	3.4	18.2	21.6	18.2	ORIG	1994-06-14	P					26.5								N				RECH	1995-04-24	P					26.5						2		N				PR0700
1220494	12	2	4	SW1		0494	14.8	17.2	10.2	17.2	ORIG	1994-06-14	P					26.4								N				RECH	1995-04-24	P					26.4								N				PR0700
1220495	12	2	4	SW1		0495	11.8	16.8	13.2	16.8	ORIG	1994-06-14	P					20				1.5	NW			N			NWC 180	RECH	1995-04-24	P					20				1.5	NW	1		N			NWC 180	PR0700
1220496	12	2	4	SW1		0496	16.9	16	8.1	16	ORIG	1994-06-14	C					9.6				2.5	S			N			FIRE STRESS-TOP KILL-SPROUTS 1.1-1.9-KILLED WHILE FLUSHING	RECH	1995-04-24	C	T	F	T		9.7				2.5	S			N			FIRE STRESS-TOP KILL-SPROUTS 1.3 KILLED WHILE FLUSHING	PR0700
1220497	12	2	4	SW1		0497	19.3	15.1	5.7	15.1	ORIG	1994-06-14	P					19.9								N				RECH	1995-04-24	P					19.9						2		N				PR0700
1220498	12	2	4	SW1		0498	6.8	13.7	18.2	13.7	ORIG	1994-06-14	P					25.5				0.2	SW			N			1/2 THRU	RECH	1995-04-24	P					25.5				0.2	SW	1		N			1/2 THRU	PR0700
1220499	12	2	4	SW1		0499	19	12	6	12	ORIG	1994-06-14	P					24.5								N				RECH	1995-04-24	P					24.5								N				PR0700
1220500	12	2	4	SW1		0500	6.2	8.9	18.8	8.9	ORIG	1994-06-14	S					0	1.9							N				RECH	1995-04-24	S					0	1.9							N				PR0700
1220501	12	2	4	SW1		0501	21.9	9.3	3.1	9.3	ORIG	1994-06-14	C	T	F	T		7.7	3.8							N				RECH	1995-04-24	C	T	F	T		7.2	3.6							N				PR0700
1220502	12	2	4	SW1		0502	15.8	5.1	9.2	5.1	ORIG	1994-06-14	P					19.2						3		N				RECH	1995-04-24	P					19.2						3		N				PR0700
1220503	12	2	4	SW1		0503	23.1	3.3	1.9	3.3	ORIG	1994-06-14	P					18.6				0.2	W			N				RECH	1995-04-24	P					18.6				0.2	W			N				PR0700
1220504	12	2	4	SW1		0504	0.8	3.1	24.2	3.1	ORIG	1994-06-14	P					18.7								N				RECH	1995-04-24	P					18.7								N				PR0700
1220505	12	2	4	SW1		0505	8.7	1.8	16.3	1.8	ORIG	1994-06-14	P					22.3				0.2	SW			N				RECH	1995-04-24	P					22.3				0.2	SW	2		N				PR0700
1220506	12	2	4	SW1		0506	5.5	1.3	19.5	1.3	ORIG	1994-06-14	R		B		G	8.1			2.9					N				RECH	1995-04-24	R		B		G	8.1			2.9					N				PR0700
1220507	12	2	4	SW1		0507	5	1	20	1	ORIG	1994-06-14	P					15								N				RECH	1995-04-24	P					15								N				PR0700
1220508	12	2	4	SW1		0508	6.6	0.9	18.4	0.9	ORIG	1994-06-14	P					23.3								N				RECH	1995-04-24	P					23.3								N				PR0700
1220509	12	2	4	SW2		0509	10.7	17.1	35.7	17.1																				RECH	1995-04-24	S					0	1.4							N				PR0700
1220510	12	2	4	NW1		0510	25	1	0	51																																							PR0700
1220511	12	2	4	SE3		0511	1.9	13.1	101.9	13.1																																							PR0700
1220512	12	2	4	SW2	Y	0512	19	32.1	44	32.1																																							PR0700
1220513	12	2	4	SW2	Y	0513	18.4	44.7	43.4	44.7																																							PR0700
1220514	12	2	4	SW2	Y	0514	15	46.2	40	46.2																																							PR0700
1220515	12	2	4	SW2	Y	0515	16.8	46.2	41.8	46.2																																							PR0700
1220516	12	2	4	SE2		0516	24.1	27.3	99.1	27.3																																							PR0700
1220517	12	2	4	SE2		0517	10.2	17.2	85.2	17.2																																							PR0700
1220518	12	2	4	SE2		0518	21.3	44.5	96.3	44.5																																							PR0700
1220519	12	2	4	NE1	Y	0519	19.4	9.8	54.4	59.8																																							PR0700
1220520	12	2	4	SE1	Y	0520	16.2	24.9	58.8	24.9																																							PR0700
1220521	12	2	4	SE1	Y	0521	18	16.8	57	16.8																																							PR0700
1220522	12	2	4	NW2		0522	11	10.4	36	60.4																																							PR0700
1220523	12	2	4	SW2		0523	6.2	11.7	31.2	11.7																																							PR0700
1220524	12	2	4	SW2	Y	0524	21.2	16.1	46.2	16.1																																							PR0700
1220525	12	2	4	SW2	Y	0525	17.7	46.2	42.7	46.2																																							PR0700
1230001	12	3	4	NE2		0001	5.2	49.6	80.2	99.6	ORIG	1994-07-20	C					13.4				0.7	W			N				RECH	1995-04-24	C					13.4				0.7	W			N				PR0700
1230002	12	3	4	NE2		0002	10.4	49.5	85.4	99.5	ORIG	1994-07-20	P					22.2								N				RECH	1995-04-24	P					22.2								N				PR0700
1230003	12	3	4	NE2		0003	18.1	49.7	93.1	99.7	ORIG	1994-07-20	B	F	U			13.4								N			NEW SPROUTS @ TOP	RECH	1995-04-24	B	T	U	T		13.4								N				PR0700
1230004	12	3	4	NE2		0004	19.7	49.3	94.7	99.3	ORIG	1994-07-20	P					7.5								N				RECH	1995-04-24	P					7.5								N				PR0700
1230005	12	3	4	NE2		0005	9	49.6	84	99.6	ORIG	1994-07-20	P					31.1								N				RECH	1995-04-24	P					31.1								N				PR0700
1230006	12	3	4	NE2		0006	3.5	46.6	78.5	96.6	ORIG	1994-07-20	S					0	2							N				RECH	1995-04-24	S					0	2.1							N				PR0700
1230007	12	3	4	NE2		0007	8.2	45.5	83.2	95.5	ORIG	1994-07-20	P					18.9								N				RECH	1995-04-24	P					18.9								N				PR0700
1230008	12	3	4	NE2		0008	2.3	44.8	77.3	94.8	ORIG	1994-07-20	S					0	1.5							N				RECH	1995-04-24	S					0	1.5							N				PR0700
1230009	12	3	4	NE2		0009	8.6	43.4	83.6	93.4	ORIG	1994-07-20	P					23.7				1	SW			N			SWC 0.5-1.0	RECH	1995-04-24	P					23.7				1	SW			N			SWC 0.5-1.0	PR0700
1230010	12	3	4	NE2		0010	4.4	42	79.4	92	ORIG	1994-07-20	P	T	U			27.4	17.2		0					Y				RECH	1995-04-24	R		U		B	27.4	17.2		0					Y				PR0700
1230011	12	3	4	NE2		0011	24.6	41.7	99.6	91.7	ORIG	1994-07-20	P					23.1								N				RECH	1995-04-24	P					23.1								N				PR0700
1230012	12	3	4	NE2		0012	21.6	41.6	96.6	91.6	ORIG	1994-07-20	P					19.2								N				RECH	1995-04-24	P					19.2								N				PR0700
1230013	12	3	4	NE2		0013	16.3	41	91.3	91	ORIG	1994-07-20	P					18				0.8	SW			N			SWC 0.3-0.8	RECH	1995-04-24	P					18				0.8	SW	1		N			SWC 0.3-0.8	PR0700
1230014	12	3	4	NE2		0014	13.9	40.7	88.9	90.7	ORIG	1994-07-20	P					22.5								N				RECH	1995-04-24	P					22.5						1		N				PR0700
1230015	12	3	4	NE2		0015	4.7	40.7	79.7	90.7	ORIG	1994-07-20	P					19.4								N				RECH	1995-04-24	P					19.4						2		N				PR0700
1230016	12	3	4	NE2		0016	8.6	38.9	83.6	88.9	ORIG	1994-07-20	S					0	2.2							N				RECH	1995-04-24	S					0	2.3							N				PR0700
1230017	12	3	4	NE2		0017	6.5	37.9	81.5	87.9	ORIG	1994-07-20	P					26.6				1.5	SW			N			SWC 0.6-1.5	RECH	1995-04-24	P					26.6				1.5	SW	1		N			SWC 0.6-1.5	PR0700
1230018	12	3	4	NE2		0018	11.8	37.7	86.8	87.7	ORIG	1994-07-20	R		B		G	5.7			1.8					N				RECH	1995-04-24	R		B		G	5.7			1.8					N				PR0700
1230019	12	3	4	NE2		0019	16.3	37.3	91.3	87.3	ORIG	1994-07-20	P					25.3				0.7	SW			N			SWC 0.3-0.7	RECH	1995-04-24	P					25.3				0.7	SW	3		N			SWC 0.3-0.7	PR0700
1230020	12	3	4	NE2		0020	15.6	37.2	90.6	87.2	ORIG	1994-07-20	R		B		G	7.4			3.7					N				RECH	1995-04-24	R		B		G	7.4			3.7					N				PR0700
1230021	12	3	4	NE2		0021	11.8	36	86.8	86	ORIG	1994-07-20	S					0	1.5							N				RECH	1995-04-24	S					0	1.6							N				PR0700
1230022	12	3	4	NE2		0022	17.7	34.1	92.7	84.1	ORIG	1994-07-20	R		B		G	7.4			3.6					N				RECH	1995-04-24	R		B		G	7.4			3.6					N				PR0700
1230023	12	3	4	NE2		0023	20	34.2	95	84.2	ORIG	1994-07-20	C		B			5.9	5		4.4					N			TOTAL HT=5.0--TOP OF LIVE SPROUTS=4.4	RECH	1995-04-24	C		B			5.9	5		4.4					N			TOTAL HT=5.0--TOP OF LIVE SPROUTS=4.4	PR0700
1230024	12	3	4	NE2		0024	21.3	33.9	96.3	83.9	ORIG	1994-07-20	S					0	1.4							N				RECH	1995-04-24	S					0	1.4							N				PR0700
1230025	12	3	4	NE2		0025	23.6	34	98.6	84	ORIG	1994-07-20	P					16.9								N				RECH	1995-04-24	P					16.9								N				PR0700
1230026	12	3	4	NE2		0026	11.5	33.3	86.5	83.3	ORIG	1994-07-20	P					27				2.6	W			N				RECH	1995-04-24	P					27				2.6	W			N				PR0700
1230027	12	3	4	NE2		0027	4	31.2	79	81.2	ORIG	1994-07-20	B	F	B			9	4.3		2.4	2.3	S			N			SPROUTING @ 2.4--SMALLER STEMS ABOVE 2.4 APPEAR DEAD	RECH	1995-04-24	B	T	B	F		9	4.3		2.4	2.3	S			N			SPROUTING @ 2.4--SMALLER STEMS ABOVE 2.4 APPEAR DEAD	PR0700
1230028	12	3	4	NE2		0028	12.3	31.8	87.3	81.8	ORIG	1994-07-20	S					0	1.6							N				RECH	1995-04-24	S					0	1.7							N				PR0700
1230029	12	3	4	NE2		0029	24.7	32	99.7	82	ORIG	1994-07-20	P					22.8								N				RECH	1995-04-24	P					22.8						2		N				PR0700
1230030	12	3	4	NE2		0030	23	31.9	98	81.9	ORIG	1994-07-20	P					20.1								N				RECH	1995-04-24	P					20.1								N				PR0700
1230031	12	3	4	NE2		0031	8.6	30.2	83.6	80.2	ORIG	1994-07-20	S					0	2.4							N				RECH	1995-04-24	S					0	2.4							N				PR0700
1230032	12	3	4	NE2		0032	23.2	29.6	98.2	79.6	ORIG	1994-07-20	P					17.5								N				RECH	1995-04-24	P					17.5								N				PR0700
1230033	12	3	4	NE2		0033	4.4	28.5	79.4	78.5	ORIG	1994-07-20	P	T				6.7								N			FIRE	RECH	1995-04-24	P	T				6.7								N			FIRE	PR0700
1230034	12	3	4	NE2		0034	3.9	25.9	78.9	75.9	ORIG	1994-07-20	P	T	U			7.4								N			FIRE--UPROOTED & LEANING W	RECH	1995-04-24	P	T	U			7.4								N			FIRE--UPROOTED & LEANING W	PR0700
1230035	12	3	4	NE2		0035	12	26.2	87	76.2	ORIG	1994-07-20	P					7.4								N				RECH	1995-04-24	P					7.4								N				PR0700
1230036	12	3	4	NE2		0036	10.5	25.4	85.5	75.4	ORIG	1994-07-20	R		B		G	10.5			1.9					N				RECH	1995-04-24	R		B		G	10.5			1.9					N				PR0700
1230037	12	3	4	NE2		0037	22.4	25.7	97.4	75.7	ORIG	1994-07-20	P					19.5				1.6	W			N				RECH	1995-04-24	P					19.5				1.6	W			N				PR0700
1230038	12	3	4	NE2		0038	22	25.2	97	75.2	ORIG	1994-07-20	P					24				1.7	NW			N			NWC 0.5-1.7	RECH	1995-04-24	P					24				1.7	NW			N			NWC 0.5-1.7	PR0700
1230039	12	3	4	NE2		0039	4.3	20.1	79.3	70.1	ORIG	1994-07-20	P					32.7								N				RECH	1995-04-24	P					32.7								N				PR0700
1230040	12	3	4	NE2		0040	22.3	19.6	97.3	69.6	ORIG	1994-07-20	P					16.6				3.3	NW	4		N			CROWN MAY BE DYING	RECH	1995-04-24	P					16.6				3.3	NW	4		N			CROWN MAY BE DYING	PR0700
1230041	12	3	4	NE2		0041	19.5	19	94.5	69	ORIG	1994-07-20	P					32.8				2.2	NW			N			NWC 1.0-2.2	RECH	1995-04-24	P					32.8				2.2	NW			N			NWC 1.0-2.2	PR0700
1230042	12	3	4	NE2		0042	5.6	17.3	80.6	67.3	ORIG	1994-07-20	R		B		G	12.5								N				RECH	1995-04-24	R		B		G	12.5								N				PR0700
1230043	12	3	4	NE2		0043	16.7	17.9	91.7	67.9	ORIG	1994-07-20	R		B		B	12								N				RECH	1995-04-24	R		B		B	11.9								N				PR0700
1230044	12	3	4	NE2		0044	2.7	16.2	77.7	66.2	ORIG	1994-07-20	P					26.2				1.8	SW			N			SWC 1.6-1.8	RECH	1995-04-24	P					26.2				1.8	SW			N			SWC 1.6-1.8	PR0700
1230045	12	3	4	NE2		0045	0.1	15.3	75.1	65.3	ORIG	1994-07-20	S					0	2							N				RECH	1995-04-24	S					0	2.1							N				PR0700
1230046	12	3	4	NE2		0046	2.2	11.1	77.2	61.1	ORIG	1994-07-20	R		B		G	9.3								N				RECH	1995-04-24	R		B		G	9.3								N				PR0700
1230047	12	3	4	NE2		0047	14.1	9.9	89.1	59.9	ORIG	1994-07-20	R		B		G	14.7								N				RECH	1995-04-24	R		B		G	14.7								N				PR0700
1230048	12	3	4	NE2		0048	17.7	9.8	92.7	59.8	ORIG	1994-07-20	P					34.6								N				RECH	1995-04-24	P					34.6								N				PR0700
1230049	12	3	4	NE2		0049	17.9	10.4	92.9	60.4	ORIG	1994-07-20	R		B		G	9.4			2.4					N				RECH	1995-04-24	R		B		G	9.4			2.4					N				PR0700
1230050	12	3	4	NE2		0050	23.1	12	98.1	62	ORIG	1994-07-20	R		B		G	7.3			1.7					N				RECH	1995-04-24	R		B		G	7.3			1.7					N				PR0700
1230051	12	3	4	NE2		0051	8	9.5	83	59.5	ORIG	1994-07-20	P					26.2				1.1	NW			N			NWC 0.6-1.1	RECH	1995-04-24	P					26.2				1.1	NW			N			NWC 0.6-1.1	PR0700
1230052	12	3	4	NE2		0052	4.1	7.9	79.1	57.9	ORIG	1994-07-20	P					20.5				1.3	NW			N			NWC 0.5-1.3	RECH	1995-04-24	P					20.5				1.3	NW			N			NWC 0.5-1.3	PR0700
1230053	12	3	4	NE2		0053	14.7	8	89.7	58	ORIG	1994-07-20	R		B		G	6.9			2.4					N				RECH	1995-04-24	R		B		G	6.9			2.4					N				PR0700
1230054	12	3	4	NE2		0054	11.7	3	86.7	53	ORIG	1994-07-20	P					27.2								N				RECH	1995-04-24	P					27.2								N				PR0700
1230055	12	3	4	NE2		0055	16.2	3.5	91.2	53.5	ORIG	1994-07-20	S					0	1.6							N				RECH	1995-04-24	S					0	1.5							N				PR0700
1230056	12	3	4	NE2		0056	7.6	1.8	82.6	51.8	ORIG	1994-07-20	C	T		T		5.7	5							N			TOP KILL BY FIRE--SPROUTING @ BASE TO 0.8--STEM 2 DBH=3.6	RECH	1995-04-24	C	T		T		5.7	5							N			TOP KILL BY FIRE--SPROUTING @ BASE TO 0.8--STEM 2 DBH=3.6	PR0700
1230057	12	3	4	NE2		0057	3.8	0.6	78.8	50.6	ORIG	1994-07-20	P					19.1								N				RECH	1995-04-24	P					19.1								N				PR0700
1230058	12	3	4	NE2		0058	22.3	1.4	97.3	51.4	ORIG	1994-07-20	R		B		G	15.1								N				RECH	1995-04-24	R		B		G	15.1								N				PR0700
1230059	12	3	4	NE1		0059	5.4	0.1	69.6	50.1	ORIG	1994-07-20	S					0	2.1							N				RECH	1995-04-24	S					0	2.1							N				PR0700
1230060	12	3	4	NE1		0060	13.8	0.1	61.2	50.1	ORIG	1994-07-20	P					29.3								N				RECH	1995-04-24	P					29.3								N				PR0700
1230061	12	3	4	NE1		0061	4.6	3.6	70.4	53.6	ORIG	1994-07-20	P					24								N				RECH	1995-04-24	P					24								N				PR0700
1230062	12	3	4	NE1		0062	12.9	4.6	62.1	54.6	ORIG	1994-07-20	P					19.6								N				RECH	1995-04-24	P					19.6						2		N				PR0700
1230063	12	3	4	NE1	Y	0063	19.9	4.5	55.1	54.5	ORIG	1994-07-20	S					0	1.6							N				RECH	1995-04-24	S					0	1.6							N				PR0700
1230064	12	3	4	NE1	Y	0064	22.7	4.3	52.3	54.3	ORIG	1994-07-20	P					23.7				0.3	SW			N				RECH	1995-04-24	P					23.7				0.3	SW			N				PR0700
1230065	12	3	4	NE1		0065	12	7.3	63	57.3	ORIG	1994-07-20	P					19.8								N				RECH	1995-04-24	P					19.8								N				PR0700
1230066	12	3	4	NE1		0066	13.8	7.9	61.2	57.9	ORIG	1994-07-20	R		B		B	12			4.8					N			NEXT TO LIGHTNING STRUCK #71	RECH	1995-04-24	R		B		B	11.8			3.7				Q	N			NEXT TO LIGHTNING STRUCK #71	PR0700
1230067	12	3	4	NE1		0067	22.5	8.1	52.5	58.1	ORIG	1994-07-20	R		B		G	6.9			3.8					N				RECH	1995-04-24	R		B		G	6.9			3.8					N				PR0700
1230068	12	3	4	NE1		0068	4.6	8.1	70.4	58.1	ORIG	1994-07-20	P					17.3				1.2	S			N			SC 0.5-1.2	RECH	1995-04-24	P					17.3				1.2	S			N			SC 0.5-1.2	PR0700
1230069	12	3	4	NE1		0069	1.2	8.7	73.8	58.7	ORIG	1994-07-20	P					17.9								N				RECH	1995-04-24	P					17.9								N				PR0700
1230070	12	3	4	NE1		0070	18.3	8.4	56.7	58.4	ORIG	1994-07-20	P					19.3				1.5	WSW			N			WSWC 1/2 THRU TREE	RECH	1995-04-24	P	T				19.4				1.5	WSW		Y	N			WSWC 1/2 THRU TREE;CLOSE TO LIGHTNING STRUCK #71	PR0700
1230071	12	3	4	NE1		0071	15.3	9	59.7	59	ORIG	1994-07-20	P	T				23							Y	N				RECH	1995-04-24	R		B		B	23							Y	N				PR0700
1230072	12	3	4	NE1		0072	7.8	9.4	67.2	59.4	ORIG	1994-07-20	P					16.4				1.3	S			N			SC 0.4-1.3	RECH	1995-04-24	P					16.4				1.3	S			N			SC 0.4-1.3	PR0700
1230073	12	3	4	NE1		0073	1.2	11.1	73.8	61.1	ORIG	1994-07-20	R		B		B	27.5								N			0.5 M CATFACE ALMOST THRU TREE--PROBABLY CAUSE OF DEATH	RECH	1995-04-24	R		Y		B	27.5			0					N			0.5 M CATFACE ALMOST THRU TREE--PROBABLY CAUSE OF DEATH	PR0700
1230074	12	3	4	NE1	Y	0074	18.9	10	56.1	60	ORIG	1994-07-20	S					0	1.6							N				RECH	1995-04-24	S					0	1.6							N				PR0700
1230075	12	3	4	NE1	Y	0075	21.8	11.5	53.2	61.5	ORIG	1994-07-20	P					19.9								N				RECH	1995-04-24	P					19.9								N				PR0700
1230076	12	3	4	NE1	Y	0076	18.8	12.8	56.2	62.8	ORIG	1994-07-20	P					23.7								N				RECH	1995-04-24	P					23.7								N				PR0700
1230077	12	3	4	NE1	Y	0077	16.5	12.9	58.5	62.9	ORIG	1994-07-20	P					23.1								N				RECH	1995-04-24	P					23.1								N				PR0700
1230078	12	3	4	NE1		0078	9.7	15.7	65.3	65.7	ORIG	1994-07-20	P					33.4				1.7	W			N			WC 0.5-1.7	RECH	1995-04-24	P					33.4				1.7	W			N			WC 0.5-1.7	PR0700
1230079	12	3	4	NE1		0079	3.2	15.8	71.8	65.8	ORIG	1994-07-20	P					22.2				1.4	W			N			WC 0.5-1.4	RECH	1995-04-24	P					22.2				1.4	W	1		N			WC 0.5-1.4	PR0700
1230080	12	3	4	NE1		0080	17.1	0	57.9	50	ORIG	1994-07-20	P					21.2				1.7	W			N				RECH	1995-04-24	P					21.2				1.7	W	2		N				PR0700
1230081	12	3	4	NE1	Y	0081	21.6	16.2	53.4	66.2	ORIG	1994-07-20	P					21.9								N				RECH	1995-04-24	P					21.9								N				PR0700
1230082	12	3	4	NE1		0082	2	17.8	73	67.8	ORIG	1994-07-20	P					21.4				1.7	SW			N			SWC 0.4-1.7	RECH	1995-04-24	P					21.4				1.7	SW	2		N			SWC 0.4-1.7	PR0700
1230083	12	3	4	NE1		0083	15.4	18.3	59.6	68.3	ORIG	1994-07-20	P					17.9								N				RECH	1995-04-24	P					17.9								N				PR0700
1230084	12	3	4	NE1		0084	19.9	18	55.1	68	ORIG	1994-07-20	R		B		B	25.3								N				RECH	1995-04-24	R		B		B	25.2			3.5					N				PR0700
1230085	12	3	4	NE1		0085	6.6	19.5	68.4	69.5	ORIG	1994-07-20	P					24.9				1.4	W			N				RECH	1995-04-24	P					24.9				1.4	W			N				PR0700
1230086	12	3	4	NE1		0086	4.4	21.8	70.6	71.8	ORIG	1994-07-20	R		B		B	12.9			1.9					N			NOT HURRICANE	RECH	1995-04-24	R		B		B	12.6			1.9					N			NOT HURRICANE	PR0700
1230087	12	3	4	NE1		0087	4.3	22.1	70.7	72.1	ORIG	1994-07-20	P					23.6								N				RECH	1995-04-24	P					23.6								N				PR0700
1230088	12	3	4	NE1		0088	6.7	21.6	68.3	71.6	ORIG	1994-07-20	P	T				13.5								N			FIRE	RECH	1995-04-24	P	T				13.5								N			FIRE	PR0700
1230089	12	3	4	NE1		0089	9.8	21.4	65.2	71.4	ORIG	1994-07-20	P					22.8								N				RECH	1995-04-24	P					22.8						2		N				PR0700
1230090	12	3	4	NE1		0090	13	17.1	62	67.1	ORIG	1994-07-20	P					12.3				0.9	SE			N			SEC 0.4-0.9	RECH	1995-04-24	P					12.3				0.9	SE			N			SEC 0.4-0.9	PR0700
1230091	12	3	4	NE1	Y	0091	21.6	18.9	53.4	68.9	ORIG	1994-07-20	P					23.9				1.4	SW			N			SWC 0.4-1.4	RECH	1995-04-24	P					23.9				1.4	SW			N			SWC 0.4-1.4	PR0700
1230092	12	3	4	NE1	Y	0092	19.3	20.8	55.7	70.8	ORIG	1994-07-20	S					0	2.4							N				RECH	1995-04-24	S					0	2.4							N				PR0700
1230093	12	3	4	NE1	Y	0093	15.5	21.6	59.5	71.6	ORIG	1994-07-20	P					22.9				0.5	SW			N			SWC 0.4-0.5	RECH	1995-04-24	P					22.9				0.5	SW	1		N			SWC 0.4-0.5	PR0700
1230094	12	3	4	NE1	Y	0094	23	21.6	52	71.6	ORIG	1994-07-20	P					19.3				1.2	SW			N			SWC 0.8-1.2--NC 0.3-1.0	RECH	1995-04-24	P					19.3				1.2	SW			N			SWC 0.8-1.2--NC 0.3-.5	PR0700
1230095	12	3	4	NE1		0095	14.1	23.9	60.9	73.9	ORIG	1994-07-20	P					17.1				0.6	N			N				RECH	1995-04-24	P					17.1				0.6	N	2		N				PR0700
1230096	12	3	4	NE1		0096	2.4	25.7	72.6	75.7	ORIG	1994-07-20	S					0	1.5							N				RECH	1995-04-24	S					0	1.5							N				PR0700
1230097	12	3	4	NE1		0097	1.1	26.2	73.9	76.2	ORIG	1994-07-20	S					0	2.4							N				RECH	1995-04-24	S					0	2							N				PR0700
1230098	12	3	4	NE1	Y	0098	19.2	24.8	55.8	74.8	ORIG	1994-07-20	P					15.3								N				RECH	1995-04-24	P					15.3						1		N				PR0700
1230099	12	3	4	NE1		0099	25	25.2	50	75.2	ORIG	1994-07-20	P					21.3				1	SW			N			SWC 0.3-1.0	RECH	1995-04-24	P					21.3				1	SW			N			SWC 0.3-1.0	PR0700
1230100	12	3	4	NE1		0100	6.8	25.7	68.2	75.7	ORIG	1994-07-20	C					10.1								N				RECH	1995-04-24	C					10.1								N				PR0700
1230101	12	3	4	NE1		0101	10.7	25.8	64.3	75.8	ORIG	1994-07-20	C					25				1.2	SW			N			SWC 0.6-1.2	RECH	1995-04-24	C					25				1.2	SW			N			SWC 0.6-1.2	PR0700
1230102	12	3	4	NE1		0102	12.3	26.2	62.7	76.2	ORIG	1994-07-20	R		B		G	10.6			2.3					N				RECH	1995-04-24	R		B		G	10.6			2.3					N				PR0700
1230103	12	3	4	NE1		0103	21	26.5	54	76.5	ORIG	1994-07-20	P					21.7				1	SW			N			SWC 0.5-1.0	RECH	1995-04-24	P					21.7				1	SW	2		N			SWC 0.5-1.0	PR0700
1230104	12	3	4	NE1		0104	14.1	27	60.9	77	ORIG	1994-07-20	P					20.5				0.1	S			N				RECH	1995-04-24	P					20.5				0.1	S			N				PR0700
1230105	12	3	4	NE1		0105	8.1	27.3	66.9	77.3	ORIG	1994-07-20	C					17.2								N				RECH	1995-04-24	C					17.2								N				PR0700
1230106	12	3	4	NE1		0106	8	28.8	67	78.8	ORIG	1994-07-20	C					16.1								N				RECH	1995-04-24	C					16.1								N				PR0700
1230107	12	3	4	NE1		0107	2	28.8	73	78.8	ORIG	1994-07-20	A					0	1.4							N				RECH	1995-04-24	A					0	1.4							N				PR0700
1230108	12	3	4	NE1		0108	0.5	29.2	74.5	79.2	ORIG	1994-07-20	R		B		G	7.8			3					N				RECH	1995-04-24	R		B		G	7.8			3					N				PR0700
1230109	12	3	4	NE1		0109	0.1	28.8	74.9	78.8	ORIG	1994-07-20	S					0	2.4							N				RECH	1995-04-24	S					0	2.4							N				PR0700
1230110	12	3	4	NE1		0110	7.8	30.2	67.2	80.2	ORIG	1994-07-20	C					11.3				0.3	N			N				RECH	1995-04-24	C					11.3				0.3	N			N				PR0700
1230111	12	3	4	NE1		0111	13.1	29.9	61.9	79.9	ORIG	1994-07-20	P					20.1								N				RECH	1995-04-24	P					20.1						2		N				PR0700
1230112	12	3	4	NE1		0112	14.4	31.2	60.6	81.2	ORIG	1994-07-20	C					13.7				0.4	SW			N				RECH	1995-04-24	C	T	F	F		13.7				0.4	SW			N				PR0700
1230113	12	3	4	NE1		0113	4.4	31.9	70.6	81.9	ORIG	1994-07-20	P					26.7								N				RECH	1995-04-24	P					26.7								N				PR0700
1230114	12	3	4	NE1		0114	3.3	32	71.7	82	ORIG	1994-07-20	P					11.7				1	S			N			SC 0.3-1.0	RECH	1995-04-24	P					11.7				1	S			N			SC 0.3-1.0	PR0700
1230115	12	3	4	NE1		0115	0.9	32.6	74.1	82.6	ORIG	1994-07-20	P					6.4								N			FIRE STRESSED	RECH	1995-04-24	P					6.4						3		N			FIRE STRESSED	PR0700
1230116	12	3	4	NE1		0116	9.5	32.1	65.5	82.1	ORIG	1994-07-20	C					10.1								N				RECH	1995-04-24	C					10.1								N				PR0700
1230117	12	3	4	NE1		0117	23.2	32.6	51.8	82.6	ORIG	1994-07-20	P					16.4				1.4	SW			N			SWC 0.5-1.4	RECH	1995-04-24	P					16.4				1.4	SW			N			SWC 0.5-1.4	PR0700
1230118	12	3	4	NE1		0118	3.2	33.9	71.8	83.9	ORIG	1994-07-20	P					9.6								N			FIRE STRESSED	RECH	1995-04-24	P					9.6						2		N			FIRE STRESSED	PR0700
1230119	12	3	4	NE1		0119	4.9	34.5	70.1	84.5	ORIG	1994-07-20	C					6.6								N				RECH	1995-04-24	C					6.6								N				PR0700
1230120	12	3	4	NE1		0120	9.4	34.5	65.6	84.5	ORIG	1994-07-20	C					18.2								N				RECH	1995-04-24	C					18.2								N				PR0700
1230121	12	3	4	NE1		0121	25	31.9	50	81.9	ORIG	1994-07-20	P					19.3				2	NW			N			NWC 0.5-2.0--RAPO #7 FM	RECH	1995-04-24	P					19.3				2	NW			N			NWC 0.5-2.0--RAPO #7 FM	PR0700
1230122	12	3	4	NE1		0122	19.5	32.6	55.5	82.6	ORIG	1994-07-20	R		B		G	7.7			1.8					N				RECH	1995-04-24	R		B		G	7.7			1.8					N				PR0700
1230123	12	3	4	NE1		0123	2.4	35.4	72.6	85.4	ORIG	1994-07-20	P					7.5								N				RECH	1995-04-24	P					7.5						2		N				PR0700
1230124	12	3	4	NE1		0124	5.9	35.5	69.1	85.5	ORIG	1994-07-20	C					8.9								N				RECH	1995-04-24	C					8.9								N				PR0700
1230125	12	3	4	NE1		0125	14.1	35.3	60.9	85.3	ORIG	1994-07-20	C					11.6				0.5	W			N				RECH	1995-04-24	C					11.6				0.5	W			N				PR0700
1230126	12	3	4	NE1		0126	15.9	35	59.1	85	ORIG	1994-07-20	P					23.1								N				RECH	1995-04-24	P					23.1								N				PR0700
1230127	12	3	4	NE1		0127	10.2	36.9	64.8	86.9	ORIG	1994-07-20	C					9.1								N				RECH	1995-04-24	C					9.1								N				PR0700
1230128	12	3	4	NE1		0128	7.6	37.4	67.4	87.4	ORIG	1994-07-20	C					16.4								N				RECH	1995-04-24	C					16.4								N				PR0700
1230129	12	3	4	NE1		0129	15.1	37.7	59.9	87.7	ORIG	1994-07-20	C					11.9								N				RECH	1995-04-24	C					11.9								N				PR0700
1230130	12	3	4	NE1		0130	22.9	38.2	52.1	88.2	ORIG	1994-07-20	P					24								N				RECH	1995-04-24	P					24								N				PR0700
1230131	12	3	4	NE1		0131	8.3	38.9	66.7	88.9	ORIG	1994-07-20	C					10.5								N				RECH	1995-04-24	C					10.5								N				PR0700
1230132	12	3	4	NE1		0132	7.5	39.9	67.5	89.9	ORIG	1994-07-20	C					18								N				RECH	1995-04-24	C					18								N				PR0700
1230133	12	3	4	NE1		0133	14.5	40.4	60.5	90.4	ORIG	1994-07-20	C					12.6								N				RECH	1995-04-24	C					12.6								N				PR0700
1230134	12	3	4	NE1		0134	20.3	40	54.7	90	ORIG	1994-07-20	P					23.4								N				RECH	1995-04-24	P					23.4								N				PR0700
1230135	12	3	4	NE1		0135	10.7	41.1	64.3	91.1	ORIG	1994-07-20	C					12.3								N				RECH	1995-04-24	C					12.3								N				PR0700
1230136	12	3	4	NE1		0136	19.8	41.3	55.2	91.3	ORIG	1994-07-20	C					11.6				0.4	E			N			SWC 0.2; EC 0.4	RECH	1995-04-24	C					11.6				0.4	E			N			SWC 0.2; EC 0.4	PR0700
1230137	12	3	4	NE1		0137	5.5	41.8	69.5	91.8	ORIG	1994-07-20	C					7.1				1	SWS			N			NC 0.4	RECH	1995-04-24	C					7.1				1	SSW			N			NC 0.4	PR0700
1230138	12	3	4	NE1		0138	2.9	43.7	72.1	93.7	ORIG	1994-07-20	C					19.3								N				RECH	1995-04-24	C					19.3								N				PR0700
1230139	12	3	4	NE1		0139	10.2	43.2	64.8	93.2	ORIG	1994-07-20	C					12.5								N				RECH	1995-04-24	C					12.5								N				PR0700
1230140	12	3	4	NE1		0140	6.4	42.8	68.6	92.8	ORIG	1994-07-20	P					5								N				RECH	1995-04-24	P					5						2		N				PR0700
1230141	12	3	4	NE1		0141	7.5	43.8	67.5	93.8	ORIG	1994-07-20	C					15.9								N				RECH	1995-04-24	C					15.9								N				PR0700
1230142	12	3	4	NE1		0142	20	43.4	55	93.4	ORIG	1994-07-20	C					7.7								N				RECH	1995-04-24	C					7.7								N				PR0700
1230143	12	3	4	NE1		0143	24.7	43.1	50.3	93.1	ORIG	1994-07-20	P					18.5				0.4	NE			N				RECH	1995-04-24	P					18.5				0.4	NE			N				PR0700
1230144	12	3	4	NE1		0144	23.2	44.7	51.8	94.7	ORIG	1994-07-20	P	T	U			16.7	11.3		0	0.3	N			Y				RECH	1995-04-24	R		U		B	16.7	11.3		0	0.3	N			Y				PR0700
1230145	12	3	4	NE1		0145	12.6	44.5	62.4	94.5	ORIG	1994-07-20	C					18.3								N				RECH	1995-04-24	C					18.3								N				PR0700
1230146	12	3	4	NE1		0146	13.1	44.5	61.9	94.5	ORIG	1994-07-20	C					10.7								N				RECH	1995-04-24	C					10.7								N				PR0700
1230147	12	3	4	NE1		0147	8.1	45.2	66.9	95.2	ORIG	1994-07-20	C					14.1								N				RECH	1995-04-24	C					14.1								N				PR0700
1230148	12	3	4	NE1		0148	18.6	45.4	56.4	95.4	ORIG	1994-07-20	C					7.5								N				RECH	1995-04-24	C					7.5								N				PR0700
1230149	12	3	4	NE1		0149	20	46	55	96	ORIG	1994-07-20	P					12								N				RECH	1995-04-24	P					12								N				PR0700
1230150	12	3	4	NE1		0150	21.8	46.3	53.2	96.3	ORIG	1994-07-20	C	T		F		6.8								N				RECH	1995-04-24	C	T	F	F		6.8								N				PR0700
1230151	12	3	4	NE1		0151	25	47.3	50	97.3	ORIG	1994-07-20	C	T		F		10.9								N				RECH	1995-04-24	C	T	F	F		10.9								N				PR0700
1230152	12	3	4	NE1		0152	20.3	47.8	54.7	97.8	ORIG	1994-07-20	C					10				0.6	N			N				RECH	1995-04-24	C					10				0.6	N			N				PR0700
1230153	12	3	4	NE1		0153	21.9	48.5	53.1	98.5	ORIG	1994-07-20	P					13.1								N				RECH	1995-04-24	P					13.1								N				PR0700
1230154	12	3	4	NE1		0154	8.9	48	66.1	98	ORIG	1994-07-20	C					18.5								N				RECH	1995-04-24	C					18.5								N				PR0700
1230155	12	3	4	NE1		0155	7.8	47.6	67.2	97.6	ORIG	1994-07-20	M					5.6								N				RECH	1995-04-24	M	T	F	T		5.6								N				PR0700
1230156	12	3	4	NE1		0156	9.4	49.7	65.6	99.7	ORIG	1994-07-20	C					9.7								N				RECH	1995-04-24	C					9.7								N				PR0700
1230157	12	3	4	NE1		0157	1.2	49.5	73.8	99.5	ORIG	1994-07-20	R		B		G	8.5								N				RECH	1995-04-24	R		B		G	8.5								N				PR0700
1230158	12	3	4	NE1		0158	0.3	47.6	74.7	97.6	ORIG	1994-07-20	S					0	2.6							N				RECH	1995-04-24	S					0	2.6							N				PR0700
1230159	12	3	4	NE1		0159	0.4	47.1	74.6	97.1	ORIG	1994-07-20	S					0	1.5							N				RECH	1995-04-24	S					0	1.5							N				PR0700
1230160	12	3	4	SE1		0160	3.5	48.4	71.5	48.4	ORIG	1994-07-20	P					31.1								N				RECH	1995-04-24	P					31.1								N				PR0700
1230161	12	3	4	SE1		0161	6.8	48.4	68.2	48.4	ORIG	1994-07-20	P					27.1								N				RECH	1995-04-24	P					27.1								N				PR0700
1230162	12	3	4	SE1		0162	23	49	52	49	ORIG	1994-07-20	R		B		G	8.7			4.7					N				RECH	1995-04-24	R		B		G	8.7			4.7					N				PR0700
1230163	12	3	4	SE1	Y	0163	23.5	48.7	51.5	48.7	ORIG	1994-07-20	S					0	2.4							N				RECH	1995-04-24	S					0	2.3							N				PR0700
1230164	12	3	4	SE1		0164	0.4	45.6	74.6	45.6	ORIG	1994-07-20	R		B		B	12.1								N				RECH	1995-04-24	R		B		B	12.1			5.4					N				PR0700
1230165	12	3	4	SE1		0165	3.9	42.7	71.1	42.7	ORIG	1994-07-20	P					14.7				1.3	W	2		N				RECH	1995-04-24	P	T				14.6				1.3	W	2		N				PR0700
1230166	12	3	4	SE1		0166	24.7	41.6	50.3	41.6	ORIG	1994-07-20	R		B		G	10.2								N				RECH	1995-04-24	R		B		G	10.2								N				PR0700
1230167	12	3	4	SE1	Y	0167	23.1	41.5	51.9	41.5	ORIG	1994-07-20	P					6.9								N				RECH	1995-04-24	P					6.9								N				PR0700
1230168	12	3	4	SE1		0168	24.2	39.9	50.8	39.9	ORIG	1994-07-20	P	T	U			6.5			7.4					Y				RECH	1995-04-24	R		U		B	6.4			7.4					Y				PR0700
1230169	12	3	4	SE1	Y	0169	23	39.4	52	39.4	ORIG	1994-07-20	C					5.5	4.1							N				RECH	1995-04-24	C					5.5	4.1							N				PR0700
1230170	12	3	4	SE1		0170	9.6	39.1	65.4	39.1	ORIG	1994-07-20	P					19.9								N				RECH	1995-04-24	P					19.9								N				PR0700
1230171	12	3	4	SE1		0171	13.8	40.1	61.2	40.1	ORIG	1994-07-20	P					25.9				1.4	NW			N				RECH	1995-04-24	P					25.9				1.4	NW			N				PR0700
1230172	12	3	4	SE1		0172	2.8	37.4	72.2	37.4	ORIG	1994-07-20	R		B		B	16.5								N				RECH	1995-04-24	R		B		B	16.4								N				PR0700
1230173	12	3	4	SE1		0173	5	37.6	70	37.6	ORIG	1994-07-20	P					25								N				RECH	1995-04-24	P					25								N				PR0700
1230174	12	3	4	SE1		0174	14	36.9	61	36.9	ORIG	1994-07-20	P					19.7				3.3	W			N			WC 1.1-3.3	RECH	1995-04-24	P					19.7				3.3	W			N			WC 1.1-3.3	PR0700
1230175	12	3	4	SE1		0175	12.1	35.6	62.9	35.6	ORIG	1994-07-20	P					17.3								N				RECH	1995-04-24	P					17.3								N				PR0700
1230176	12	3	4	SE1		0176	3.1	35.6	71.9	35.6	ORIG	1994-07-20	P					20								N				RECH	1995-04-24	P					20								N				PR0700
1230177	12	3	4	SE1		0177	23.1	35.1	51.9	35.1	ORIG	1994-07-20	R		B		G	10.5								N				RECH	1995-04-24	R		B		G	10.5								N				PR0700
1230178	12	3	4	SE1	Y	0178	15.9	33.9	59.1	33.9	ORIG	1994-07-20	P					24.5								N				RECH	1995-04-24	P					24.5								N				PR0700
1230179	12	3	4	SE1		0179	23.4	33.7	51.6	33.7	ORIG	1994-07-20	P					5.3								N				RECH	1995-04-24	P					5.3								N				PR0700
1230180	12	3	4	SE1	Y	0180	16.3	33.2	58.7	33.2	ORIG	1994-07-20	S					0	2.1							N				RECH	1995-04-24	S					0	2.1							N				PR0700
1230181	12	3	4	SE1		0181	1.1	33.7	73.9	33.7	ORIG	1994-07-20	P					14.8								N				RECH	1995-04-24	P					14.8								N				PR0700
1230182	12	3	4	SE1		0182	18.9	32	56.1	32	ORIG	1994-07-20	R		B		G	10.5								N				RECH	1995-04-24	R		B		G	10.5								N				PR0700
1230183	12	3	4	SE1	Y	0183	18.3	31.6	56.7	31.6	ORIG	1994-07-20	S					0	2							N				RECH	1995-04-24	S					0	1.9							N				PR0700
1230184	12	3	4	SE1		0184	18.8	31.4	56.2	31.4	ORIG	1994-07-20	R		B		G	7.8			1.5					N				RECH	1995-04-24	R		B		G	7.8			1.5					N				PR0700
1230185	12	3	4	SE1		0185	7.4	31.2	67.6	31.2	ORIG	1994-07-20	P					15.5						2		N				RECH	1995-04-24	P	T				15.5						2		N				PR0700
1230186	12	3	4	SE1		0186	6.9	30.6	68.1	30.6	ORIG	1994-07-20	P	T				12.5				2	W			N			FIRE	RECH	1995-04-24	P	T				12.1				2	W			N			FIRE	PR0700
1230187	12	3	4	SE1		0187	19.5	30.6	55.5	30.6	ORIG	1994-07-20	R		B		G	12.8			2.7					N				RECH	1995-04-24	R		B		G	12.8			2.7					N				PR0700
1230188	12	3	4	SE1		0188	1.4	30.6	73.6	30.6	ORIG	1994-07-20	R		B		B	18.6								N				RECH	1995-04-24	R		B		B	18.5			5.3					N				PR0700
1230189	12	3	4	SE1		0189	3.2	27.3	71.8	27.3	ORIG	1994-07-20	P					31.1								N				RECH	1995-04-24	P					31.1								N				PR0700
1230190	12	3	4	SE1		0190	12.7	27.6	62.3	27.6	ORIG	1994-07-20	P					21.4								N				RECH	1995-04-24	P					21.4								N				PR0700
1230191	12	3	4	SE1	Y	0191	23.2	30	51.8	30	ORIG	1994-07-20	C					6.2								N				RECH	1995-04-24	C					6.2								N				PR0700
1230192	12	3	4	SE1		0192	11.1	26.1	63.9	26.1	ORIG	1994-07-20	R		B		B	10.2			2.9					N				RECH	1995-04-24	R		B		B	10.1			2.9					N				PR0700
1230193	12	3	4	SE1		0193	17.1	25.5	57.9	25.5	ORIG	1994-07-20	R		B		G	15.5								N				RECH	1995-04-24	R		B		G	15.5								N				PR0700
1230194	12	3	4	SE1		0194	20.2	25.5	54.8	25.5	ORIG	1994-07-20	P					27.5								N				RECH	1995-04-24	P					27.5						2		N				PR0700
1230195	12	3	4	SE1		0195	22.3	25.5	52.7	25.5	ORIG	1994-07-20	R		B		G	11.3								N				RECH	1995-04-24	R		B		G	11.3								N				PR0700
1230196	12	3	4	SE1		0196	8.2	25	66.8	25	ORIG	1994-07-20	R		B		B	13.4								N				RECH	1995-04-24	R		B		B	13.4								N				PR0700
1230197	12	3	4	SE1		0197	10.3	25	64.7	25	ORIG	1994-07-20	P					16.8								N				RECH	1995-04-24	P					16.8								N				PR0700
1230198	12	3	4	SE1		0198	23.5	23.3	51.5	23.3	ORIG	1994-07-20	S					0	2.5							N				RECH	1995-04-24	S					0	2.5							N				PR0700
1230199	12	3	4	SE1		0199	19.3	22.4	55.7	22.4	ORIG	1994-07-20	P					24.4				1.1	N			N			NC 0.5-1.1	RECH	1995-04-24	P					24.4				1.1	N			N			NC 0.5-1.1	PR0700
1230200	12	3	4	SE1		0200	5.7	20.9	69.3	20.9	ORIG	1994-07-20	P					17				1.2	W			N			WC 0.3-1.2	RECH	1995-04-24	P					17				1.2	W	2		N			WC 0.3-1.2	PR0700
1230201	12	3	4	SE1		0201	18.7	20.8	56.3	20.8	ORIG	1994-07-20	P					26.6								N				RECH	1995-04-24	P					26.6								N				PR0700
1230202	12	3	4	SE1		0202	11.8	18.5	63.2	18.5	ORIG	1994-07-20	S					0	2.2			0.2	N			N				RECH	1995-04-24	S					0	2.2			0.2	N			N				PR0700
1230203	12	3	4	SE1		0203	4.2	14.6	70.8	14.6	ORIG	1994-07-20	P					19								N				RECH	1995-04-24	P					19								N				PR0700
1230204	12	3	4	SE1		0204	17.4	14.8	57.6	14.8	ORIG	1994-07-20	S					0	1.7							N				RECH	1995-04-24	S					0	1.7							N				PR0700
1230205	12	3	4	SE1		0205	19.3	14	55.7	14	ORIG	1994-07-20	S					0	2.9							N				RECH	1995-04-24	S					0	2.8							N				PR0700
1230206	12	3	4	SE1		0206	17.8	12.8	57.2	12.8	ORIG	1994-07-20	R		B		G	20.7								N				RECH	1995-04-24	R		B		G	20.7								N				PR0700
1230207	12	3	4	SE1		0207	17.2	12.3	57.8	12.3	ORIG	1994-07-20	S					0	2.7							N				RECH	1995-04-24	S					0	2.7							N				PR0700
1230208	12	3	4	SE1		0208	22.8	10.7	52.2	10.7	ORIG	1994-07-20	P					27.1				2.7	N			N			NC 0.2-2.7	RECH	1995-04-24	P					27.1				2.7	N	2		N			NC 0.2-2.7	PR0700
1230209	12	3	4	SE1		0209	24.5	10.7	50.5	10.7	ORIG	1994-07-20	R		B		B	18.5								N				RECH	1995-04-24	R		B		B	18.5								N				PR0700
1230210	12	3	4	SE1		0210	0.5	9.3	74.5	9.3	ORIG	1994-07-20	S					0	1.8							N				RECH	1995-04-24	S	T				0	1.7							N				PR0700
1230211	12	3	4	SE1		0211	0.4	7.9	74.6	7.9	ORIG	1994-07-20	S					0	2							N				RECH	1995-04-24	S					0	2							N				PR0700
1230212	12	3	4	SE1		0212	11.2	6.4	63.8	6.4	ORIG	1994-07-20	P					22.4				0.2	E			N				RECH	1995-04-24	P					22.4				0.2	E	2		N				PR0700
1230213	12	3	4	SE1		0213	8.4	5.5	66.6	5.5	ORIG	1994-07-20	P					21.2				1.1	E			N			EC 0.5-1.1	RECH	1995-04-24	P					21.2				1.1	E			N			EC 0.5-1.1	PR0700
1230214	12	3	4	SE1		0214	6.9	5.5	68.1	5.5	ORIG	1994-07-20	S					0	1.4							N				RECH	1995-04-24	S					0	1.4							N				PR0700
1230215	12	3	4	SE1		0215	7.1	4.7	67.9	4.7	ORIG	1994-07-20	P					18.5								N				RECH	1995-04-24	P					18.5								N				PR0700
1230216	12	3	4	SE1		0216	6.3	2.3	68.7	2.3	ORIG	1994-07-20	P	T				14.7								N			FIRE	RECH	1995-04-24	R		B		B	14.6								N			FIRE	PR0700
1230217	12	3	4	SE2		0217	12.6	47.7	87.6	47.7	ORIG	1994-07-20	P					30.1								N				RECH	1995-04-24	P					30.1								N				PR0700
1230218	12	3	4	SE2		0218	17.1	45.9	92.1	45.9	ORIG	1994-07-20	P					16.7								N				RECH	1995-04-24	P					16.7								N				PR0700
1230219	12	3	4	SE2		0219	0.9	46.1	75.9	46.1	ORIG	1994-07-20	P					20.7								N				RECH	1995-04-24	P					20.7								N				PR0700
1230220	12	3	4	SE2		0220	7.4	44.5	82.4	44.5	ORIG	1994-07-20	P					30.4								N				RECH	1995-04-24	P					30.4						2		N				PR0700
1230221	12	3	4	SE2		0221	17.8	43	92.8	43	ORIG	1994-07-20	P					19.2								N				RECH	1995-04-24	P					19.2								N				PR0700
1230222	12	3	4	SE2		0222	23.9	43.7	98.9	43.7	ORIG	1994-07-20	P					19				1.6	S			N				RECH	1995-04-24	P					19				1.6	S	2		N				PR0700
1230223	12	3	4	SE2		0223	8.5	38.2	83.5	38.2	ORIG	1994-07-20	P					23.8								N				RECH	1995-04-24	P					23.8						1		N				PR0700
1230224	12	3	4	SE2		0224	20.5	37	95.5	37	ORIG	1994-07-20	P					25.8				0.6	SW			N			SWC 0.2-0.6	RECH	1995-04-24	P					25.8				0.6	SW			N			SWC 0.2-0.6	PR0700
1230225	12	3	4	SE2		0225	22.4	36.5	97.4	36.5	ORIG	1994-07-20	P					18				1.4	SW			N			SWC 0.2-1.4	RECH	1995-04-24	P					18				1.4	SW	2		N			SWC 0.2-1.4	PR0700
1230226	12	3	4	SE2		0226	20.8	36.2	95.8	36.2	ORIG	1994-07-20	R		B		G	14.4								N				RECH	1995-04-24	R		B		G	14.4								N				PR0700
1230227	12	3	4	SE2		0227	2.2	35	77.2	35	ORIG	1994-07-20	P					19.4								N				RECH	1995-04-24	P					19.4								N				PR0700
1230228	12	3	4	SE2		0228	16.7	33.9	91.7	33.9	ORIG	1994-07-20	R		B		G	14.3			2.4					N				RECH	1995-04-24	R		B		G	14.3			2.4					N				PR0700
1230229	12	3	4	SE2		0229	3.7	32.8	78.7	32.8	ORIG	1994-07-20	P					18.6								N				RECH	1995-04-24	P					18.6								N				PR0700
1230230	12	3	4	SE2		0230	14.1	33.1	89.1	33.1	ORIG	1994-07-20	P					20.9				1.1	S			N			SC 0.5-1.1	RECH	1995-04-24	P					20.9				1.1	S			N			SC 0.5-1.1	PR0700
1230231	12	3	4	SE2		0231	10	31.8	85	31.8	ORIG	1994-07-20	P					15.2								N				RECH	1995-04-24	P					15.2						1		N				PR0700
1230232	12	3	4	SE2		0232	21.1	32.6	96.1	32.6	ORIG	1994-07-20	R		B		G	12.1			2.5					N				RECH	1995-04-24	R		B		G	12.1			2.5					N				PR0700
1230233	12	3	4	SE2		0233	20.5	31.7	95.5	31.7	ORIG	1994-07-20	R		B		G	12.6			1.7					N				RECH	1995-04-24	R		B		G	12.6			1.7					N				PR0700
1230234	12	3	4	SE2		0234	8.6	29	83.6	29	ORIG	1994-07-20	P					18.2								N				RECH	1995-04-24	P					18.2								N				PR0700
1230235	12	3	4	SE2		0235	3.5	28.2	78.5	28.2	ORIG	1994-07-20	P					18.5								N				RECH	1995-04-24	P					18.5								N				PR0700
1230236	12	3	4	SE2		0236	9.5	26.4	84.5	26.4	ORIG	1994-07-20	P					21.6								N				RECH	1995-04-24	P					21.6								N				PR0700
1230237	12	3	4	SE2		0237	16.9	26.4	91.9	26.4	ORIG	1994-07-20	P					28.7								N				RECH	1995-04-24	P					28.7								N				PR0700
1230238	12	3	4	SE2		0238	5.6	24.5	80.6	24.5	ORIG	1994-07-20	P					23.7								N				RECH	1995-04-24	P					23.7								N				PR0700
1230239	12	3	4	SE2		0239	22	23.3	97	23.3	ORIG	1994-07-20	P					21.4								N				RECH	1995-04-24	P					21.4								N				PR0700
1230240	12	3	4	SE2		0240	4.4	23.2	79.4	23.2	ORIG	1994-07-20	S					0	2.3							N				RECH	1995-04-24	S					0	2.2							N				PR0700
1230241	12	3	4	SE2		0241	0.9	23	75.9	23	ORIG	1994-07-20	P					24.3								N				RECH	1995-04-24	P					24.3								N				PR0700
1230242	12	3	4	SE2		0242	1.7	18.6	76.7	18.6	ORIG	1994-07-20	P					16				1.8	W			N			WC 0.4-1.8	RECH	1995-04-24	P					16				1.8	W	2		N			WC 0.4-1.8	PR0700
1230243	12	3	4	SE2		0243	8.1	17.9	83.1	17.9	ORIG	1994-07-20	P					27.7								N				RECH	1995-04-24	P					27.7						2		N				PR0700
1230244	12	3	4	SE2		0244	18.1	17.5	93.1	17.5	ORIG	1994-07-20	C					6.1	5.3			0.6	S			N			TOP OF GREEN 3.0	RECH	1995-04-24	C					6.1	5.3			0.6	S			N			TOP OF GREEN 3.0	PR0700
1230245	12	3	4	SE2		0245	19.4	17.6	94.4	17.6	ORIG	1994-07-20	C					13.9	5							N			TOP OF GREEN 3.9	RECH	1995-04-24	C					13.9	5							N			TOP OF GREEN 3.9	PR0700
1230246	12	3	4	SE2		0246	14	15.7	89	15.7	ORIG	1994-07-20	P					24								N				RECH	1995-04-24	P					24								N				PR0700
1230247	12	3	4	SE2		0247	7.4	14.4	82.4	14.4	ORIG	1994-07-20	P					19.4						2		N				RECH	1995-04-24	P					19.4						3		N				PR0700
1230248	12	3	4	SE2		0248	9.2	13	84.2	13	ORIG	1994-07-20	R		B		B	22.6								N				RECH	1995-04-24	R		B		B	22.6								N				PR0700
1230249	12	3	4	SE2		0249	21.1	11.6	96.1	11.6	ORIG	1994-07-20	C					14.8								N				RECH	1995-04-24	C					14.8								N				PR0700
1230250	12	3	4	SE2		0250	22.7	12	97.7	12	ORIG	1994-07-20	C	T	Y	F		9.5			0.4	0.5	N			N			FIRE-BROKEN @ 0.4-HUNG IN A TREE-NC 180 1/2 THRU	RECH	1995-04-24	C	T	Y	F		9.5			0.4	0.5	N			N			FIRE-BROKEN @ 0.4-HUNG IN A TREE-NC 180 1/2 THRU	PR0700
1230251	12	3	4	SE2		0251	19.9	11.2	94.9	11.2	ORIG	1994-07-20	C	T		F		5	4.6							N			FIRE	RECH	1995-04-24	C	T		F		5	4.6							N			FIRE	PR0700
1230252	12	3	4	SE2		0252	18.5	10	93.5	10	ORIG	1994-07-20	C	T		F		20.5								N				RECH	1995-04-24	C	T		F		20.5								N				PR0700
1230253	12	3	4	SE2		0253	5.1	8.8	80.1	8.8	ORIG	1994-07-20	P					18.4								N				RECH	1995-04-24	P					18.4								N				PR0700
1230254	12	3	4	SE2		0254	0.5	8.4	75.5	8.4	ORIG	1994-07-20	P					25.6				1.2	W			N			WC 0.4-1.2	RECH	1995-04-24	P					25.6				1.2	W			N			WC 0.4-1.2	PR0700
1230255	12	3	4	SE2		0255	21.5	8.7	96.5	8.7	ORIG	1994-07-20	C					9.2								N				RECH	1995-04-24	C					9.2								N				PR0700
1230256	12	3	4	SE2		0256	16.2	7.6	91.2	7.6	ORIG	1994-07-20	C					18.9								N				RECH	1995-04-24	C					18.9								N				PR0700
1230257	12	3	4	SE2		0257	20.8	7.1	95.8	7.1	ORIG	1994-07-20	C					12.9								N				RECH	1995-04-24	C					12.9								N				PR0700
1230258	12	3	4	SE2		0258	23.7	7.2	98.7	7.2	ORIG	1994-07-20	C	T	F	F		10.3								N				RECH	1995-04-24	C	T		F		10.3								N				PR0700
1230259	12	3	4	SE2		0259	20	6.7	95	6.7	ORIG	1994-07-20	C					6.1								N			FIRE	RECH	1995-04-24	C	T		F		6.1								N			FIRE	PR0700
1230260	12	3	4	SE2		0260	21.3	5.7	96.3	5.7	ORIG	1994-07-20	C					9.8								N				RECH	1995-04-24	C					9.8								N				PR0700
1230261	12	3	4	SE2		0261	21.2	4.9	96.2	4.9	ORIG	1994-07-20	C					12.2								N				RECH	1995-04-24	C					12.2								N				PR0700
1230262	12	3	4	SE2		0262	5.8	4.7	80.8	4.7	ORIG	1994-07-20	P					28.3								N				RECH	1995-04-24	P					28.3								N				PR0700
1230263	12	3	4	SE2		0263	16	4.6	91	4.6	ORIG	1994-07-20	C					10.1								N				RECH	1995-04-24	C					10.1								N				PR0700
1230264	12	3	4	SE2		0264	12.8	4.3	87.8	4.3	ORIG	1994-07-20	C					10.4				0.4	S			N				RECH	1995-04-24	C					10.4				0.4	S			N				PR0700
1230265	12	3	4	SE2		0265	22.2	3.7	97.2	3.7	ORIG	1994-07-20	C					11.7				0.6	SE			N				RECH	1995-04-24	C					11.7				0.6	SE			N				PR0700
1230266	12	3	4	SE2		0266	17.4	2.8	92.4	2.8	ORIG	1994-07-20	C					15.7				0.7	S			N				RECH	1995-04-24	C					15.7				0.7	S			N				PR0700
1230267	12	3	4	SE2		0267	14.8	1.9	89.8	1.9	ORIG	1994-07-20	C					9.8								N				RECH	1995-04-24	C					9.8								N				PR0700
1230268	12	3	4	SE2		0268	14.8	1.7	89.8	1.7	ORIG	1994-07-20	C					13.4								N				RECH	1995-04-24	C					13.4								N				PR0700
1230269	12	3	4	SE2		0269	9.7	1.5	84.7	1.5	ORIG	1994-07-20	C					11				1.7	SW			N				RECH	1995-04-24	C					11				1.7	SW			N				PR0700
1230270	12	3	4	SE2		0270	4.6	1.2	79.6	1.2	ORIG	1994-07-20	P					26.5				1.1	SW			N			SWC 0.6-0.9 & 1.0-1.1	RECH	1995-04-24	P					26.5				1.1	SW			N			SWC 0.6-0.9 & 1.0-1.1	PR0700
1230271	12	3	4	SE2		0271	19.9	1	94.9	1	ORIG	1994-07-20	C					16.4								N				RECH	1995-04-24	C					16.4								N				PR0700
1230272	12	3	4	SE2		0272	13.2	0.2	88.2	0.2	ORIG	1994-07-20	C	T		F		8.8				0.4	SW			N				RECH	1995-04-24	C	T		F		8.8				0.4	SW			N				PR0700
1230273	12	3	4	SE2		0273	8.5	0	83.5	0	ORIG	1994-07-20	C	T		F		6.9	3.7							N				RECH	1995-04-24	C	T		F		6.9	3.7							N				PR0700
1230274	12	3	4	NW2		0274	20.3	49.8	45.3	99.8	ORIG	1994-07-20	P					19.5								N				RECH	1995-04-24	P					19.5								N				PR0700
1230275	12	3	4	NW2		0275	22.9	49.5	47.9	99.5	ORIG	1994-07-20	P					15.1								N				RECH	1995-04-24	P					15.1								N				PR0700
1230276	12	3	4	NW2		0276	14.9	49.1	39.9	99.1	ORIG	1994-07-20	R		B		G	10.8								N				RECH	1995-04-24	R		B		G	10.8								N				PR0700
1230277	12	3	4	NW2		0277	23.1	47.8	48.1	97.8	ORIG	1994-07-20	R				B	7.9								N				RECH	1995-04-24	R		Y		B	7.9			0.7					N				PR0700
1230278	12	3	4	NW2		0278	14.9	46.7	39.9	96.7	ORIG	1994-07-20	P					13.9				1.4	SW			N			SWC 0.2-1.4	RECH	1995-04-24	P					13.9				1.4	SW			N			SWC 0.2-1.4	PR0700
1230279	12	3	4	NW2		0279	8.3	46.7	33.3	96.7	ORIG	1994-07-20	P					25.4								N				RECH	1995-04-24	P					25.4								N				PR0700
1230280	12	3	4	NW2		0280	4	46.2	29	96.2	ORIG	1994-07-20	R		B		B	24.8								N				RECH	1995-04-24	R		B		B	24.7								N				PR0700
1230281	12	3	4	NW2		0281	20.4	46.4	45.4	96.4	ORIG	1994-07-20	P					18.3								N				RECH	1995-04-24	P					18.3								N				PR0700
1230282	12	3	4	NW2		0282	22.4	45.5	47.4	95.5	ORIG	1994-07-20	P					12.1								N				RECH	1995-04-24	P					12.1								N				PR0700
1230283	12	3	4	NW2		0283	6.2	44.4	31.2	94.4	ORIG	1994-07-20	P					19.4								N				RECH	1995-04-24	P					19.4								N				PR0700
1230284	12	3	4	NW2		0284	18.1	44.3	43.1	94.3	ORIG	1994-07-20	P					20.5								N				RECH	1995-04-24	P					20.5								N				PR0700
1230285	12	3	4	NW2		0285	13.5	42.6	38.5	92.6	ORIG	1994-07-20	P					23.7				1.5	SW			N			SWC 0.5-1.5	RECH	1995-04-24	P					23.7				1.5	SW			N			SWC 0.5-1.5	PR0700
1230286	12	3	4	NW2		0286	20.3	40.5	45.3	90.5	ORIG	1994-07-20	S					0	1.4							N				RECH	1995-04-24	S					0	1.4							N				PR0700
1230287	12	3	4	NW2		0287	1.1	37.3	26.1	87.3	ORIG	1994-07-20	P					21.6				0.8	SW			N				RECH	1995-04-24	P					21.6				0.8	SW			N				PR0700
1230288	12	3	4	NW2		0288	8.6	38.5	33.6	88.5	ORIG	1994-07-20	P					20.4								N				RECH	1995-04-24	P					20.4								N				PR0700
1230289	12	3	4	NW2		0289	16.2	38.6	41.2	88.6	ORIG	1994-07-20	P					28.4								N				RECH	1995-04-24	P					28.4								N				PR0700
1230290	12	3	4	NW2		0290	22.7	38.2	47.7	88.2	ORIG	1994-07-20	P					19.8								N				RECH	1995-04-24	P					19.8								N				PR0700
1230291	12	3	4	NW2		0291	4.9	37.4	29.9	87.4	ORIG	1994-07-20	P					21.9								N				RECH	1995-04-24	P					21.9						2		N				PR0700
1230292	12	3	4	NW2		0292	9.4	37.6	34.4	87.6	ORIG	1994-07-20	P					12.6				1.5	SW			N			SWC 0.5-1.5	RECH	1995-04-24	P					12.6				1.5	SW	1		N			SWC 0.5-1.5	PR0700
1230293	12	3	4	NW2		0293	19.1	34.1	44.1	84.1	ORIG	1994-07-20	P					23.4				1.2	SW			N			SWC 0.4-1.2	RECH	1995-04-24	P					23.4				1.2	SW			N			SWC 0.4-1.2	PR0700
1230294	12	3	4	NW2		0294	13.1	31.2	38.1	81.2	ORIG	1994-07-20	P					15.9				0.9	SW			N			SWC 0.2-0.9	RECH	1995-04-24	P					15.9				0.9	SW			N			SWC 0.2-0.9	PR0700
1230295	12	3	4	NW2		0295	10.4	35.6	35.4	85.6	ORIG	1994-07-20	P	T	U			12.9	12.4		0					Y				RECH	1995-04-24	R		U		B	12.9	12.4		0					Y				PR0700
1230296	12	3	4	NW2		0296	17.3	30	42.3	80	ORIG	1994-07-20	P					19.1				0.9	W			N			WC 180	RECH	1995-04-24	P					19.1				0.9	W			N			WC 180	PR0700
1230297	12	3	4	NW2		0297	5.9	28.1	30.9	78.1	ORIG	1994-07-20	C					7.1								N				RECH	1995-04-24	C					7.1								N				PR0700
1230298	12	3	4	NW2		0298	23.1	28.4	48.1	78.4	ORIG	1994-07-20	P					18.6								N				RECH	1995-04-24	P					18.6								N				PR0700
1230299	12	3	4	NW2		0299	1.6	26.2	26.6	76.2	ORIG	1994-07-20	P					22								N				RECH	1995-04-24	P					22						1		N				PR0700
1230300	12	3	4	NW2		0300	9.3	24.9	34.3	74.9	ORIG	1994-07-20	P					22				0.5	SW			N			SWC 0.2-0.5	RECH	1995-04-24	P					22				0.5	SW			N			SWC 0.2-0.5	PR0700
1230301	12	3	4	NW2	Y	0301	17.1	23.3	42.1	73.3	ORIG	1994-07-20	P					20.7								N				RECH	1995-04-24	P					20.7								N				PR0700
1230302	12	3	4	NW2		0302	12.1	22.1	37.1	72.1	ORIG	1994-07-20	P					16.5								N				RECH	1995-04-24	P					16.5								N				PR0700
1230303	12	3	4	NW2	Y	0303	24.9	20.4	49.9	70.4	ORIG	1994-07-20	P					17.5				1.4	S			N			SC 0.3-1.4	RECH	1995-04-24	P					17.5				1.4	S			N			SC 0.3-1.4	PR0700
1230304	12	3	4	NW2		0304	18.7	19.8	43.7	69.8	ORIG	1994-07-20	P					16								N				RECH	1995-04-24	P	T				16.1								N				PR0700
1230305	12	3	4	NW2		0305	7.8	20.3	32.8	70.3	ORIG	1994-07-20	R		B		G	12.5								N				RECH	1995-04-24	R		B		G	12.5								N				PR0700
1230306	12	3	4	NW2		0306	1.8	19.5	26.8	69.5	ORIG	1994-07-20	P					20.7								N				RECH	1995-04-24	P					20.7								N				PR0700
1230307	12	3	4	NW2	Y	0307	16.1	18.7	41.1	68.7	ORIG	1994-07-20	P					22.3								N				RECH	1995-04-24	P					22.3								N				PR0700
1230308	12	3	4	NW2		0308	12.9	15.9	37.9	65.9	ORIG	1994-07-20	P					18.9								N				RECH	1995-04-24	P					18.9								N				PR0700
1230309	12	3	4	NW2	Y	0309	21.2	15.4	46.2	65.4	ORIG	1994-07-20	P					26.5				1.9	SW			N			SWC 180	RECH	1995-04-24	P					26.5				1.9	SW			N			SWC 180	PR0700
1230310	12	3	4	NW2		0310	12.8	13.9	37.8	63.9	ORIG	1994-07-20	P					18.8								N				RECH	1995-04-24	P					18.8								N				PR0700
1230311	12	3	4	NW2		0311	3.3	11.8	28.3	61.8	ORIG	1994-07-20	P	T				24.1							Y	N			NEXT TO LIGHTNING STRIKE #380	RECH	1995-04-24	P	T				24.1							Y	N			NEXT TO LIGHTNING STRIKE #380	PR0700
1230312	12	3	4	NW2		0312	5.2	11.2	30.2	61.2	ORIG	1994-07-20	P	T				21.1							Y	N			NEXT TO LIGHTNING STRIKE #380	RECH	1995-04-24	P	T				21							Y	N			NEXT TO LIGHTNING STRIKE #380	PR0700
1230313	12	3	4	NW2		0313	8.2	11.4	33.2	61.4	ORIG	1994-07-20	P					16								N				RECH	1995-04-24	P	T				16							Q	N			NEXT TO LIGHTNING STRIKE #380	PR0700
1230314	12	3	4	NW2		0314	0.2	2.5	25.2	52.5	ORIG	1994-07-20	S					0	2.1							N				RECH	1995-04-24	S					0	2.1							N				PR0700
1230315	12	3	4	NW2		0315	0.3	3.1	25.3	53.1	ORIG	1994-07-20	P					30.6								N				RECH	1995-04-24	P					30.6						2		N				PR0700
1230316	12	3	4	NW2		0316	17.9	11.6	42.9	61.6	ORIG	1994-07-20	R		B		B	23.9								N				RECH	1995-04-24	R		B		B	23.9								N				PR0700
1230317	12	3	4	NW2	Y	0317	19.1	11.9	44.1	61.9	ORIG	1994-07-20	S					0	1.8							N				RECH	1995-04-24	S					0	1.9							N				PR0700
1230318	12	3	4	NW2	Y	0318	22.6	13.5	47.6	63.5	ORIG	1994-07-20	P					20								N				RECH	1995-04-24	P					20								N				PR0700
1230319	12	3	4	NW2		0319	11	9.4	36	59.4	ORIG	1994-07-20	P					24.2				0.6	S			N			SC 180	RECH	1995-04-24	P	T				24.1				0.6	S		Q	N			SC 180 ;NEAR LIGHTNING STRIKE #380	PR0700
1230320	12	3	4	NW2	Y	0320	22.5	7.9	47.5	57.9	ORIG	1994-07-20	P					20.9								N				RECH	1995-04-24	P					20.9								N				PR0700
1230321	12	3	4	NW2		0321	12.9	5.2	37.9	55.2	ORIG	1994-07-20	P					16.2				0.4	N			N			NC 0.2-0.4	RECH	1995-04-24	P					16.2				0.4	N			N			NC 0.2-0.4	PR0700
1230322	12	3	4	NW2	Y	0322	19.7	3.7	44.7	53.7	ORIG	1994-07-20	P					18.8								N				RECH	1995-04-24	P					18.8								N				PR0700
1230323	12	3	4	NW2		0323	10.5	4.3	35.5	54.3	ORIG	1994-07-20	P					22.9				1.3	W			N			WC 0.9-1.3	RECH	1995-04-24	P					22.9				1.3	W			N			WC 0.9-1.3	PR0700
1230324	12	3	4	NW2		0324	6.5	1.8	31.5	51.8	ORIG	1994-07-20	R		B		G	7.3								N				RECH	1995-04-24	R		B		G	7.3								N				PR0700
1230325	12	3	4	NW2		0325	11.2	0.9	36.2	50.9	ORIG	1994-07-20	P					22.3								N				RECH	1995-04-24	P					22.3								N				PR0700
1230326	12	3	4	NW2	Y	0326	19.7	0.6	44.7	50.6	ORIG	1994-07-20	P					29.6				0.2	SW			N			SWC 180	RECH	1995-04-24	P					29.6				0.2	SW			N			SWC 180	PR0700
1230327	12	3	4	NW1		0327	7.3	49.3	17.7	99.3	ORIG	1994-07-20	P					20.3				1.1	S			N			SC 0.2-1.1	RECH	1995-04-24	P					20.3				1.1	S			N			SC 0.2-1.1	PR0700
1230328	12	3	4	NW1		0328	12.5	48.5	12.5	98.5	ORIG	1994-07-20	P	T	U			31	18.3		0	1.5	SW			Y			CAT AFFECTED BY LAST FIRE	RECH	1995-04-24	R		U		B	31	18.3		0	1.5	SW			Y			CAT AFFECTED BY LAST FIRE	PR0700
1230329	12	3	4	NW1		0329	24.6	47.7	0.4	97.7	ORIG	1994-07-20	P					19.9				1.5	SW			N			SWC 0.5-1.5	RECH	1995-04-24	P					19.9				1.5	SW			N			SWC 0.5-1.5	PR0700
1230330	12	3	4	NW1		0330	22.7	45.9	2.3	95.9	ORIG	1994-07-20	A					0	1.4							N				RECH	1995-04-24	A					0	1.4							N				PR0700
1230331	12	3	4	NW1		0331	23.6	45.4	1.4	95.4	ORIG	1994-07-20	A					0	1.4							N				RECH	1995-04-24	A					0	1.4							N				PR0700
1230332	12	3	4	NW1		0332	22.4	44.3	2.6	94.3	ORIG	1994-07-20	A					0	2							N				RECH	1995-04-24	A					0	2.1							N				PR0700
1230333	12	3	4	NW1		0333	20.7	47.1	4.3	97.1	ORIG	1994-07-20	R		B		G	6.7								N				RECH	1995-04-24	R		B		G	6.7								N				PR0700
1230334	12	3	4	NW1		0334	17.6	47.2	7.4	97.2	ORIG	1994-07-20	P					18				1.4	SW			N			SWC 180	RECH	1995-04-24	P					18				1.4	SW			N			SWC 180	PR0700
1230335	12	3	4	NW1		0335	17.4	44	7.6	94	ORIG	1994-07-20	R		B		B	31.9								N				RECH	1995-04-24	R		B		B	31.7								N				PR0700
1230336	12	3	4	NW1		0336	24.4	44.1	0.6	94.1	ORIG	1994-07-20	P					26.4				1.9	SW			N			SWC 0.6-1.9	RECH	1995-04-24	P					26.4				1.9	SW			N			SWC 0.6-1.9	PR0700
1230337	12	3	4	NW1		0337	13.8	43.4	11.2	93.4	ORIG	1994-07-20	S					0	1.7							N				RECH	1995-04-24	S					0	1.6							N				PR0700
1230338	12	3	4	NW1		0338	8.2	42.8	16.8	92.8	ORIG	1994-07-20	P					24.3				1.6	SE			N			SEC 0.8-1.6	RECH	1995-04-24	P					24.3				1.6	SE			N			SEC 0.8-1.6	PR0700
1230339	12	3	4	NW1		0339	1.6	41	23.4	91	ORIG	1994-07-20	P					26								N				RECH	1995-04-24	P					26								N				PR0700
1230340	12	3	4	NW1		0340	1.8	46.2	23.2	96.2	ORIG	1994-07-20	R		B		B	20.8			3.3					N				RECH	1995-04-24	R		B		B	20.4			3.3					N				PR0700
1230341	12	3	4	NW1		0341	6.4	39	18.6	89	ORIG	1994-07-20	P					21.7								N				RECH	1995-04-24	P					21.7								N				PR0700
1230342	12	3	4	NW1		0342	5.8	39.3	19.2	89.3	ORIG	1994-07-20	R		B		G	6.1			1.6					N				RECH	1995-04-24	R		B		G	6.1			1.6					N				PR0700
1230343	12	3	4	NW1		0343	18.6	40.3	6.4	90.3	ORIG	1994-07-20	P					29.6				1.6	SW			N				RECH	1995-04-24	P					29.6				1.6	SW			N				PR0700
1230344	12	3	4	NW1		0344	24.9	40.3	0.1	90.3	ORIG	1994-07-20	P	T	U			26	16.8		0	2.1	S			Y			SC MAY BE AFFECTED BY LAST FIRE	RECH	1995-04-24	R		U		B	26	16.8		0	2.1	S			Y			SC MAY BE AFFECTED BY LAST FIRE	PR0700
1230345	12	3	4	NW1		0345	16.8	37.1	8.2	87.1	ORIG	1994-07-20	R		B		B	24.9								N				RECH	1995-04-24	R		B		B	24.9			4.6					N				PR0700
1230346	12	3	4	NW1		0346	16.3	36.4	8.7	86.4	ORIG	1994-07-20	R		B		B	11.7			2.7					N				RECH	1995-04-24	R		B		B	11.7			2.6					N				PR0700
1230347	12	3	4	NW1		0347	9	36.6	16	86.6	ORIG	1994-07-20	C	T	F	F		14.9				0.8	SW			N			SWC 0.4-0.8	RECH	1995-04-24	C	T		F		14.9				0.8	SW			N			SWC 0.4-0.8	PR0700
1230348	12	3	4	NW1		0348	0.7	35	24.3	85	ORIG	1994-07-20	C					7.2			5					N			TOP OF DEAD TOO TALL-TOP OF GREEN 5.0	RECH	1995-04-24	C					7.2								N				PR0700
1230349	12	3	4	NW1		0349	23.4	35.3	1.6	85.3	ORIG	1994-07-20	P					18								N				RECH	1995-04-24	P					18								N				PR0700
1230350	12	3	4	NW1		0350	10.5	33.7	14.5	83.7	ORIG	1994-07-20	C					17.1				0.6	S			N				RECH	1995-04-24	C					17.1				0.6	S			N				PR0700
1230351	12	3	4	NW1		0351	6.2	33.4	18.8	83.4	ORIG	1994-07-20	C					8.9								N				RECH	1995-04-24	C					8.9								N				PR0700
1230352	12	3	4	NW1		0352	15.6	32	9.4	82	ORIG	1994-07-20	P					22.5								N				RECH	1995-04-24	P					22.5								N				PR0700
1230353	12	3	4	NW1		0353	19.8	32.1	5.2	82.1	ORIG	1994-07-20	P					20.6				1.4	SW			N			SWC 0.5-1.4	RECH	1995-04-24	P					20.6				1.4	SW			N			SWC 0.5-1.4	PR0700
1230354	12	3	4	NW1		0354	10.1	30.6	14.9	80.6	ORIG	1994-07-20	R		B		G	9.4								N				RECH	1995-04-24	R		B		G	9.4								N				PR0700
1230355	12	3	4	NW1		0355	2.7	28.9	22.3	78.9	ORIG	1994-07-20	P					29.1								N				RECH	1995-04-24	P					29.1								N				PR0700
1230356	12	3	4	NW1		0356	3.4	27.5	21.6	77.5	ORIG	1994-07-20	P					22.8								N				RECH	1995-04-24	P					22.8						2		N				PR0700
1230357	12	3	4	NW1		0357	0.8	27.4	24.2	77.4	ORIG	1994-07-20	S					0	1.6							N				RECH	1995-04-24	S					0	1.6							N				PR0700
1230358	12	3	4	NW1		0358	19.3	29.4	5.7	79.4	ORIG	1994-07-20	P					25.1				1.5	S			N			SC 0.7-1.5	RECH	1995-04-24	P					25.1				1.5	S	1		N			SC 0.7-1.5	PR0700
1230359	12	3	4	NW1		0359	23.9	28.8	1.1	78.8	ORIG	1994-07-20	P					24.2								N				RECH	1995-04-24	P					24.2								N				PR0700
1230360	12	3	4	NW1		0360	7.6	26.9	17.4	76.9	ORIG	1994-07-20	P					25.1				1.5	S			N			SC 0.5-1.5	RECH	1995-04-24	P					25.1				1.5	S			N			SC 0.5-1.5	PR0700
1230361	12	3	4	NW1		0361	13.3	26.5	11.7	76.5	ORIG	1994-07-20	P					28.5								N				RECH	1995-04-24	P					28.5								N				PR0700
1230362	12	3	4	NW1		0362	16.4	25.9	8.6	75.9	ORIG	1994-07-20	R		B		G	10.8			2.6					N				RECH	1995-04-24	R		B		G	10.8			2.6					N				PR0700
1230363	12	3	4	NW1		0363	22.1	25.9	2.9	75.9	ORIG	1994-07-20	S					0	1.5							N				RECH	1995-04-24	S					0	1.7							N				PR0700
1230364	12	3	4	NW1		0364	21.7	26.5	3.3	76.5	ORIG	1994-07-20	S					0	1.5							N				RECH	1995-04-24	S					0	1.4							N				PR0700
1230365	12	3	4	NW1		0365	15.3	25.3	9.7	75.3	ORIG	1994-07-20	P					15.5								N				RECH	1995-04-24	P					15.5						2		N				PR0700
1230366	12	3	4	NW1		0366	13.1	22.8	11.9	72.8	ORIG	1994-07-20	S					0	2.3							N				RECH	1995-04-24	S					0	2.3							N				PR0700
1230367	12	3	4	NW1		0367	18.1	22.3	6.9	72.3	ORIG	1994-07-20	R		B		G	14.7								N				RECH	1995-04-24	R		B		G	14.7								N				PR0700
1230368	12	3	4	NW1		0368	22.4	21.3	2.6	71.3	ORIG	1994-07-20	P					25.5								N				RECH	1995-04-24	P					25.5								N				PR0700
1230369	12	3	4	NW1		0369	17.7	20.2	7.3	70.2	ORIG	1994-07-20	P					20				1.5	SSW			N			SSWC 0.3-1.5	RECH	1995-04-24	P					20				1.5	SSW			N			SSWC 0.3-1.5	PR0700
1230370	12	3	4	NW1		0370	5.2	21	19.8	71	ORIG	1994-07-20	P					24.8								N				RECH	1995-04-24	P					24.8								N				PR0700
1230371	12	3	4	NW1		0371	10.2	20.1	14.8	70.1	ORIG	1994-07-20	P					25.2								N				RECH	1995-04-24	P					25.2								N				PR0700
1230372	12	3	4	NW1		0372	3.9	18.9	21.1	68.9	ORIG	1994-07-20	P					29.4				2	S			N			SC 1.1-2.0	RECH	1995-04-24	P					29.4				2	S			N			SC 1.1-2.0	PR0700
1230373	12	3	4	NW1		0373	19	18.4	6	68.4	ORIG	1994-07-20	P					27.4								N				RECH	1995-04-24	P					27.4								N				PR0700
1230374	12	3	4	NW1		0374	17.8	17.2	7.2	67.2	ORIG	1994-07-20	P					23.4				1.8	S			N			SC 1.5-1.8--NWC 1.1-1.4	RECH	1995-04-24	P					23.4				1.8	S	2		N			SC 1.5-1.8--NWC 1.1-1.4	PR0700
1230375	12	3	4	NW1		0375	22.5	16.9	2.5	66.9	ORIG	1994-07-20	S					0	2.6							N				RECH	1995-04-24	S					0	2.6							N				PR0700
1230376	12	3	4	NW1		0376	12	14.9	13	64.9	ORIG	1994-07-20	R		B		G	10.8								N				RECH	1995-04-24	R		B		G	10.8								N				PR0700
1230377	12	3	4	NW1		0377	22.8	14.9	2.2	64.9	ORIG	1994-07-20	P					22.7								N				RECH	1995-04-24	P					22.7						2		N				PR0700
1230378	12	3	4	NW1		0378	13.6	13.8	11.4	63.8	ORIG	1994-07-20	S					0	3.3							N				RECH	1995-04-24	S					0	3.3							N				PR0700
1230379	12	3	4	NW1		0379	15.6	12.9	9.4	62.9	ORIG	1994-07-20	P					22.4								N				RECH	1995-04-24	P					22.4								N				PR0700
1230380	12	3	4	NW1		0380	0.2	12.3	24.8	62.3	ORIG	1994-07-20	P	T				27.4							Y	N				RECH	1995-04-24	P	T				27.4							Y	N				PR0700
1230381	12	3	4	NW1		0381	10.9	10.3	14.1	60.3	ORIG	1994-07-20	C	T	F	T		5.8	5							N			FIRE	RECH	1995-04-24	C	T		T		5.8	5							N			FIRE	PR0700
1230382	12	3	4	NW1		0382	10.6	9.8	14.4	59.8	ORIG	1994-07-20	P	T				6.4								N			FIRE	RECH	1995-04-24	P	T				6.3								N			FIRE	PR0700
1230383	12	3	4	NW1		0383	9.8	8.9	15.2	58.9	ORIG	1994-07-20	R		B		G	14.8								N				RECH	1995-04-24	R		B		G	14.8								N				PR0700
1230384	12	3	4	NW1		0384	23.7	7.6	1.3	57.6	ORIG	1994-07-20	R		B		G	5.6			3.3					N				RECH	1995-04-24	R		B		G	5.6			3.3					N				PR0700
1230385	12	3	4	NW1		0385	23.8	4.6	1.2	54.6	ORIG	1994-07-20	S					0	1.7							N				RECH	1995-04-24	S					0	1.7							N				PR0700
1230386	12	3	4	NW1		0386	20.7	3.7	4.3	53.7	ORIG	1994-07-20	C	T	F	T		6.4	4.9							N				RECH	1995-04-24	C	T	F	T		6.4	4.9							N				PR0700
1230387	12	3	4	NW1		0387	13.5	3.5	11.5	53.5	ORIG	1994-07-20	P					36.3								N				RECH	1995-04-24	P					36.3								N				PR0700
1230388	12	3	4	NW1		0388	6	3	19	53	ORIG	1994-07-20	P					21.7								N				RECH	1995-04-24	P					21.7								N				PR0700
1230389	12	3	4	NW1		0389	6.4	2.7	18.6	52.7	ORIG	1994-07-20	R		B		B	11.9								N				RECH	1995-04-24	R		B		B	11.8								N				PR0700
1230390	12	3	4	NW1		0390	1.2	3.8	23.8	53.8	ORIG	1994-07-20	R		B		G	7.3			2.3					N				RECH	1995-04-24	R		B		G	7.3			2.3					N				PR0700
1230391	12	3	4	SW1		0391	22.9	49.1	2.1	49.1	ORIG	1994-07-20	P					20.8								N				RECH	1995-04-24	P					20.8						3		N				PR0700
1230392	12	3	4	SW1		0392	18.8	45.4	6.2	45.4	ORIG	1994-07-20	P					23.2								N				RECH	1995-04-24	P					23.2								N				PR0700
1230393	12	3	4	SW1		0393	22.4	44.7	2.6	44.7	ORIG	1994-07-20	P					18.5								N				RECH	1995-04-24	P					18.5								N				PR0700
1230394	12	3	4	SW1		0394	15.2	43.4	9.8	43.4	ORIG	1994-07-20	P					16.8								N				RECH	1995-04-24	P					16.8								N				PR0700
1230395	12	3	4	SW1		0395	17.5	42.8	7.5	42.8	ORIG	1994-07-20	P					16.1								N				RECH	1995-04-24	P					16.1						2		N				PR0700
1230396	12	3	4	SW1		0396	1.4	41.9	23.6	41.9	ORIG	1994-07-20	P					14.7								N				RECH	1995-04-24	P					14.7								N				PR0700
1230397	12	3	4	SW1		0397	2	41.5	23	41.5	ORIG	1994-07-20	P					18.8								N				RECH	1995-04-24	P					18.8								N				PR0700
1230398	12	3	4	SW1		0398	2.8	40.6	22.2	40.6	ORIG	1994-07-20	S					0	1.5							N				RECH	1995-04-24	S					0	1.4							N				PR0700
1230399	12	3	4	SW1		0399	7.9	40.7	17.1	40.7	ORIG	1994-07-20	P					30.3				0.3	NE			N			NEC 180	RECH	1995-04-24	P					30.3				0.3	NE			N			NEC 180	PR0700
1230400	12	3	4	SW1		0400	9.4	38	15.6	38	ORIG	1994-07-20	P					24.8								N				RECH	1995-04-24	P					24.8								N				PR0700
1230401	12	3	4	SW1		0401	2.5	37.1	22.5	37.1	ORIG	1994-07-20	P					21.4								N				RECH	1995-04-24	P					21.4								N				PR0700
1230402	12	3	4	SW1		0402	17.8	36.2	7.2	36.2	ORIG	1994-07-20	P					19.4								N				RECH	1995-04-24	P					19.4								N				PR0700
1230403	12	3	4	SW1		0403	24.6	35.1	0.4	35.1	ORIG	1994-07-20	P					17								N				RECH	1995-04-24	P					17								N				PR0700
1230404	12	3	4	SW1		0404	6.1	34.5	18.9	34.5	ORIG	1994-07-20	P					24.7								N				RECH	1995-04-24	P					24.7						2		N				PR0700
1230405	12	3	4	SW1		0405	14.7	33.6	10.3	33.6	ORIG	1994-07-20	P					19.4								N				RECH	1995-04-24	P					19.4								N				PR0700
1230406	12	3	4	SW1		0406	22.9	33.5	2.1	33.5	ORIG	1994-07-20	P					25.4								N				RECH	1995-04-24	P					25.4								N				PR0700
1230407	12	3	4	SW1		0407	20.1	31.8	4.9	31.8	ORIG	1994-07-20	P					17.1								N				RECH	1995-04-24	P					17.1								N				PR0700
1230408	12	3	4	SW1		0408	6.3	24.1	18.7	24.1	ORIG	1994-07-20	S					0	1.8							N				RECH	1995-04-24	S					0	1.8							N				PR0700
1230409	12	3	4	SW1		0409	8	24.3	17	24.3	ORIG	1994-07-20	P					40.9				0.5	NE			N				RECH	1995-04-24	P					40.9				0.5	NE	2		N				PR0700
1230410	12	3	4	SW1		0410	10.6	24.5	14.4	24.5	ORIG	1994-07-20	P					28.1				0.1	S			N				RECH	1995-04-24	P					28.1				0.1	S	1		N				PR0700
1230411	12	3	4	SW1		0411	17.1	25.5	7.9	25.5	ORIG	1994-07-20	R		B		B	14.7								N				RECH	1995-04-24	R		B		B	13.8								N				PR0700
1230412	12	3	4	SW1		0412	22.7	28.3	2.3	28.3	ORIG	1994-07-20	P					21.8								N				RECH	1995-04-24	P					21.8								N				PR0700
1230413	12	3	4	SW1		0413	24.8	28.4	0.2	28.4	ORIG	1994-07-20	P					20								N				RECH	1995-04-24	P					20								N				PR0700
1230414	12	3	4	SW1		0414	19	21	6	21	ORIG	1994-07-20	R		B		G	11.3			2.1					N				RECH	1995-04-24	R		B		G	11.3			2.1					N				PR0700
1230415	12	3	4	SW1		0415	7.3	15.4	17.7	15.4	ORIG	1994-07-20	R		B		G	15.6								N				RECH	1995-04-24	R		B		G	15.6								N				PR0700
1230416	12	3	4	SW1		0416	20	15.9	5	15.9	ORIG	1994-07-20	P					23.2				0.3	E			N			EC 220	RECH	1995-04-24	P					23.2				0.3	E			N			EC 220	PR0700
1230417	12	3	4	SW1		0417	22.6	13.7	2.4	13.7	ORIG	1994-07-20	C					8.3								N				RECH	1995-04-24	C					8.3								N				PR0700
1230418	12	3	4	SW1		0418	10.5	8.8	14.5	8.8	ORIG	1994-07-20	P					18.6								N				RECH	1995-04-24	P					18.6								N				PR0700
1230419	12	3	4	SW1		0419	1.5	8.6	23.5	8.6	ORIG	1994-07-20	P					15.6				1.6	NW			N			NWC 0.4-1.6	RECH	1995-04-24	P					15.6				1.6	NW	3		N			NWC 0.4-1.6	PR0700
1230420	12	3	4	SW1		0420	1	9.4	24	9.4	ORIG	1994-07-20	P					13.4						2		N				RECH	1995-04-24	P	T				13.3						2		N				PR0700
1230421	12	3	4	SW1		0421	0.5	11.2	24.5	11.2	ORIG	1994-07-20	P					21.8								N				RECH	1995-04-24	P					21.8								N				PR0700
1230422	12	3	4	SW1		0422	0.9	5.9	24.1	5.9	ORIG	1994-07-20	P					21.5				2	NW			N			NWC 0.5-2.0	RECH	1995-04-24	P					21.5				2	NW			N			NWC 0.5-2.0	PR0700
1230423	12	3	4	SW1		0423	5.6	6.8	19.4	6.8	ORIG	1994-07-20	S					0	4							N				RECH	1995-04-24	S					0	4							N				PR0700
1230424	12	3	4	SW1		0424	3.6	2.2	21.4	2.2	ORIG	1994-07-20	P					20.2								N				RECH	1995-04-24	P					20.2						1		N				PR0700
1230425	12	3	4	SW1		0425	19.6	1.9	5.4	1.9	ORIG	1994-07-20	S					0	1.5							N				RECH	1995-04-24	S					0	1.5							N				PR0700
1230426	12	3	4	SW1		0426	20.1	4	4.9	4	ORIG	1994-07-20	P					25.4				0.8	S			N			SC 0.5-0.8	RECH	1995-04-24	P					25.4				0.8	S			N			SC 0.5-0.8	PR0700
1230427	12	3	4	SW1		0427	16.8	5.6	8.2	5.6	ORIG	1994-07-20	P					27.1								N				RECH	1995-04-24	P					27.1								N				PR0700
1230428	12	3	4	SW1		0428	14.8	5.5	10.2	5.5	ORIG	1994-07-20	R		B		B	15.6								N				RECH	1995-04-24	R		B		B	15.6								N				PR0700
1230429	12	3	4	SW1		0429	23.9	4.6	1.1	4.6	ORIG	1994-07-20	P					25.3								N				RECH	1995-04-24	P					25.3								N				PR0700
1230430	12	3	4	SW2		0430	10.7	48.1	35.7	48.1	ORIG	1994-07-20	P					16.8								N				RECH	1995-04-24	P					16.8								N				PR0700
1230431	12	3	4	SW2		0431	5.3	47.7	30.3	47.7	ORIG	1994-07-20	P					23.5								N				RECH	1995-04-24	P					23.5								N				PR0700
1230432	12	3	4	SW2	Y	0432	17.4	45.9	42.4	45.9	ORIG	1994-07-20	P					18.5								N				RECH	1995-04-24	P					18.5						1		N				PR0700
1230433	12	3	4	SW2		0433	4.4	43.5	29.4	43.5	ORIG	1994-07-20	P					17.5								N				RECH	1995-04-24	P					17.5								N				PR0700
1230434	12	3	4	SW2		0434	8.2	43.3	33.2	43.3	ORIG	1994-07-20	P					29				0.2	S			N				RECH	1995-04-24	P					29				0.2	S			N				PR0700
1230435	12	3	4	SW2	Y	0435	17.4	41.9	42.4	41.9	ORIG	1994-07-20	S					0	1.7							N				RECH	1995-04-24	S					0	1.7							N				PR0700
1230436	12	3	4	SW2		0436	21.4	40	46.4	40	ORIG	1994-07-20	R		B		G	6.1			1.8					N				RECH	1995-04-24	R		B		G	6.1			1.8					N				PR0700
1230437	12	3	4	SW2	Y	0437	23.1	40.7	48.1	40.7	ORIG	1994-07-20	C		B			5.4	4.4		3.6	2	N			N			TOP OF DEAD 4.4-TOP OF GREEN 3.6	RECH	1995-04-24	C	T		T		5.4	4.4			2	N			N				PR0700
1230438	12	3	4	SW2		0438	17.2	39.3	42.2	39.3	ORIG	1994-07-20	C	T	F	T		5.1	4.9							N				RECH	1995-04-24	C	T		T		5.1	4.9							N				PR0700
1230439	12	3	4	SW2		0439	12.4	38.4	37.4	38.4	ORIG	1994-07-20	S					0	1.4							N				RECH	1995-04-24	S					0	1.4							N				PR0700
1230440	12	3	4	SW2		0440	13.7	35.6	38.7	35.6	ORIG	1994-07-20	C					6.1								N				RECH	1995-04-24	C					6.1								N				PR0700
1230441	12	3	4	SW2		0441	14.1	35.6	39.1	35.6	ORIG	1994-07-20	C					5.6	4.5							N				RECH	1995-04-24	C					5.6	4.5							N				PR0700
1230442	12	3	4	SW2		0442	1.1	36.2	26.1	36.2	ORIG	1994-07-20	P					29.4								N				RECH	1995-04-24	P					29.4								N				PR0700
1230443	12	3	4	SW2		0443	13.1	33.4	38.1	33.4	ORIG	1994-07-20	C					7.4								N				RECH	1995-04-24	C					7.4								N				PR0700
1230444	12	3	4	SW2		0444	17	33.1	42	33.1	ORIG	1994-07-20	B		B			5.7	5.1		2.6					N			TOP OF DEAD 5.1-TOP OF GREEN 2.6	RECH	1995-04-24	B	T	Y	T		5.7	5.1		0.7					N			TOP OF DEAD 5.1-TOP OF GREEN 2.6	PR0700
1230445	12	3	4	SW2	Y	0445	20.7	33.7	45.7	33.7	ORIG	1994-07-20	C					6.7								N				RECH	1995-04-24	C					6.7								N				PR0700
1230446	12	3	4	SW2		0446	19.6	31.4	44.6	31.4	ORIG	1994-07-20	C	T	F	F		13.8	3.3							N				RECH	1995-04-24	C	T		F		13.8	3.3							N				PR0700
1230447	12	3	4	SW2	Y	0447	23.8	29.3	48.8	29.3	ORIG	1994-07-20	C					7.1								N				RECH	1995-04-24	C					7.1								N				PR0700
1230448	12	3	4	SW2		0448	4.2	32.1	29.2	32.1	ORIG	1994-07-20	S					0	2.1							N				RECH	1995-04-24	S					0	2							N				PR0700
1230449	12	3	4	SW2		0449	10.4	30.2	35.4	30.2	ORIG	1994-07-20	P					36.1				0.5	NE			N				RECH	1995-04-24	P					36.1				0.5	NE			N				PR0700
1230450	12	3	4	SW2	Y	0450	18.7	27.7	43.7	27.7	ORIG	1994-07-20	C					7.5								N				RECH	1995-04-24	C					7.5								N				PR0700
1230451	12	3	4	SW2	Y	0451	17.1	25.9	42.1	25.9	ORIG	1994-07-20	P					30								N				RECH	1995-04-24	P					30								N				PR0700
1230452	12	3	4	SW2		0452	7.5	23.8	32.5	23.8	ORIG	1994-07-20	P					28						2		N				RECH	1995-04-24	P	T				28						2		N				PR0700
1230453	12	3	4	SW2		0453	2	21	27	21	ORIG	1994-07-20	S					0	2.2							N				RECH	1995-04-24	S					0	2.2							N				PR0700
1230454	12	3	4	SW2		0454	14.2	20	39.2	20	ORIG	1994-07-20	P					28								N				RECH	1995-04-24	P					28								N				PR0700
1230455	12	3	4	SW2		0455	22.8	20.6	47.8	20.6	ORIG	1994-07-20	P					31.1								N				RECH	1995-04-24	P					31.1								N				PR0700
1230456	12	3	4	SW2		0456	4.1	16.9	29.1	16.9	ORIG	1994-07-20	P					25.4								N				RECH	1995-04-24	P					25.4								N				PR0700
1230457	12	3	4	SW2		0457	1.3	14.9	26.3	14.9	ORIG	1994-07-20	P					15.4								N				RECH	1995-04-24	P					15.4								N				PR0700
1230458	12	3	4	SW2		0458	18.8	15.1	43.8	15.1	ORIG	1994-07-20	P					18.6								N				RECH	1995-04-24	P					18.6						2		N				PR0700
1230459	12	3	4	SW2		0459	13.5	13.4	38.5	13.4	ORIG	1994-07-20	P					18.1								N				RECH	1995-04-24	P					18.1						2		N				PR0700
1230460	12	3	4	SW2		0460	11.1	8.3	36.1	8.3	ORIG	1994-07-20	P					32.5				0.2	E			N				RECH	1995-04-24	P					32.5				0.2	E			N				PR0700
1230461	12	3	4	SW2		0461	20.2	8.7	45.2	8.7	ORIG	1994-07-20	P					16.8								N				RECH	1995-04-24	P					16.8						1		N				PR0700
1230462	12	3	4	SW2		0462	17.1	8	42.1	8	ORIG	1994-07-20	P					23.2								N				RECH	1995-04-24	P					23.2								N				PR0700
1230463	12	3	4	SW2		0463	19.2	3.6	44.2	3.6	ORIG	1994-07-20	P					25.1								N				RECH	1995-04-24	P	T				24.7								N				PR0700
1230464	12	3	4	SW2		0464	0.2	2.9	25.2	2.9	ORIG	1994-07-20	P					26.3				0.3	NE			N				RECH	1995-04-24	P					26.3				0.3	NE	1		N				PR0700
1230465	12	3	4	SW2		0465	13.1	1.8	38.1	1.8	ORIG	1994-07-20	P					25.3								N				RECH	1995-04-24	P					25.3						2		N				PR0700
1230466	12	3	4	SW2		0466	18.1	1.3	43.1	1.3	ORIG	1994-07-20	R		B		G	8.4			5.1					N				RECH	1995-04-24	R		B		G	8.4			5.1					N				PR0700
1230467	12	3	4	SE1		0467	19.8	0	55.2	0	ORIG	1994-07-20	P					23.4								N				RECH	1995-04-24	P					23.4								N				PR0700
1230468	12	3	4	SE1		0468	23.3	2.1	51.7	2.1	ORIG	1994-07-20	P					22.9								N				RECH	1995-04-24	P					22.9								N				PR0700
1230469	12	3	4	SW2	Y	0469	18.3	34.1	43.3	34.1																				RECH	1995-04-24	P					5								N				PR0700
1230470	12	3	4	NW1		0470	8.5	35.7	16.5	85.7	ORIG	1994-07-20	S					0	1.6							N				RECH	1995-04-24	S					0	1.6							N				PR0700
1230471	12	3	4	NE1	Y	0471	1.9	3.3	73.1	53.3																																							PR0700
1230472	12	3	4	SE2		0472	23.4	9.6	98.4	9.6																																							PR0700
1230473	12	3	4	SW2		0473	16.3	39.5	41.3	39.5																																							PR0700
1230474	12	3	4	NW2		0474	18.2	19.6	43.2	69.6																																							PR0700
1230475	12	3	4	NW2	Y	0475	22.4	16	77.4	66																																							PR0700
1230476	12	3	4	NE1	Y	0476	21.5	12.6	53.5	62.6																																							PR0700
1230477	12	3	4	NE1	Y	0477	20.6	11.7	54.4	61.7																																							PR0700
1230478	12	3	4	NE1	Y	0478	16.1	12.1	58.9	62.1																																							PR0700
1230479	12	3	4	NE1	Y	0479	17.3	4.5	57.7	54.5																																							PR0700
1230480	12	3	4	NE1	Y	0480	21.4	2	53.6	52																																							PR0700
1230481	12	3	4	NE1	Y	0481	0.2	1.2	74.8	51.2																																							PR0700
1230482	12	3	4	SE1	Y	0482	25	44.7	53.6	44.7																																							PR0700
1230483	12	3	4	SW2	Y	0483	23.5	36.7	48.5	36.7																																							PR0700
1230484	12	3	4	SW2	Y	0484	24	22.3	29	22.3																																							PR0700
1230485	12	3	4	SW2	Y	0485	22.9	26.7	47.9	26.7																																							PR0700
1230486	12	3	4	SW1	Y	0486	14.2	9.2	10.8	9.2																																							PR0700
1230487	12	3	4	SW2	Y	0487	16.4	45.7	41.4	45.7																																							PR0700
1230488	12	3	4	SE2		0488	24	2	99	2																																							PR0700
1230489	12	3	4	SE1	Y	0489	19	38	56	38																																							PR0700
1230490	12	3	4	SE1	Y	0490	21.2	40	53.8	40																																							PR0700
1230491	12	3	4	SE1	Y	0491	20	45.6	55	45.6																																							PR0700
1230492	12	3	4	NW2		0492	3.2	44.4	28.2	94.4																																							PR0700
1230493	12	3	4	NW2		0493	16.1	22.6	41.1	72.6																																							PR0700
1230494	12	3	4	NW1		0494	19.3	41.9	5.7	91.9																																							PR0700
123438A	12	3	4	SW2		438A	17.2	39.3	42.2	39.3																																							PR0700
[truncated: 189 more columns]

## Sheet: VEGTREE PLOTS 4 AND 5
TREEKEY	UNIT	PLOT	TREAT	SECT	TREE#	FIELDX	FIELDY	ADJUSTX	ADJUSTY	t1_OBCOD	t1_OBDAT	t1_SP	t1_DEAD	t1_DOWN	t1_SPRT	t1_SNAG	t1_DBH	t1_TOTHT	t1_SPRHT	t1_REMHT	t1_CATHT	t1_CATDI	t1_CROWN	t1_LIGHT	t1_HURR	t1_CHAR	t1_SCORC	t1_NOTE	t2_OBCOD	t2_OBDAT	t2_SP	t2_DEAD	t2_DOWN	t2_SPRT	t2_SNAG	t2_DBH	t2_TOTHT	t2_SPRHT	t2_REMHT	t2_CATHT	t2_CATDI	t2_CROWN	t2_LIGHT	t2_HURR	t2_CHAR	t2_SCORC	t2_NOTE	t3_OBCOD	t3_OBDAT
1240701	12	4	4	2	0701	9.3	46.1	19.3	46.1																																							PR0700	2000-03-15
1240702	12	4	4	2	0702	6.9	45.9	16.9	45.9																																							PR0700	2000-03-15
1240703	12	4	4	2	0703	4.2	45.4	14.2	45.4																																							PR0700	2000-03-15
1240704	12	4	4	1	0704	7.2	36.6	2.8	36.6																																							PR0700	2000-03-15
1240705	12	4	4	2	0705	1.7	33.5	11.7	33.5																																							PR0700	2000-03-15
1240706	12	4	4	1	0706	8	22.7	2	22.7																																							PR0700	2000-03-15
1240707	12	4	4	1	0707	8.2	17.8	1.8	17.8																																							PR0700	2000-03-15
1240708	12	4	4	1	0708	7.4	16.3	2.6	16.3																																							PR0700	2000-03-15
1240709	12	4	4	2	0709	9.2	21	19.2	21																																							PR0700	2000-03-15
1240710	12	4	4	2	0710	9.3	18	19.3	18																																							PR0700	2000-03-15
1240711	12	4	4	2	0711	1	17.3	11	17.3																																							PR0700	2000-03-15
1240712	12	4	4	2	0712	6.7	13.9	16.7	13.9																																							PR0700	2000-03-15
1240713	12	4	4	2	0713	6.7	13.3	16.7	13.3																																							PR0700	2000-03-15
1240714	12	4	4	2	0714	3	9.1	13	9.1																																							PR0700	2000-03-15
1240715	12	4	4	2	0715	5.5	7.3	15.5	7.3																																							PR0700	2000-03-15
1240716	12	4	4	2	0716	3.5	6.2	13.5	6.2																																							PR0700	2000-03-15
1240717	12	4	4	2	0717	4.9	4.5	14.9	4.5																																							PR0700	2000-03-15
1240718	12	4	4	2	0718	2	0.9	12	0.9																																							PR0700	2000-03-15
1250807	12	5	4	2	0807	2.7	49.8	12.7	49.8																																							PR0700	2000-03-16
1250808	12	5	4	2	0808	2.8	43.9	12.8	43.9																																							PR0700	2000-03-16
1250809	12	5	4	1	0809	3.6	42.7	6.4	42.7																																							PR0700	2000-03-16
1250810	12	5	4	1	0810	4.2	42.8	5.8	42.8																																							PR0700	2000-03-16
1250811	12	5	4	1	0811	4.8	37.8	5.2	37.8																																							PR0700	2000-03-16
1250812	12	5	4	1	0812	0.7	36.3	9.3	36.3																																							PR0700	2000-03-16
1250813	12	5	4	2	0813	9.7	38.5	19.7	38.5																																							PR0700	2000-03-16
1250814	12	5	4	2	0814	5.4	34.4	15.4	34.4																																							PR0700	2000-03-16
1250815	12	5	4	2	0815	6.3	33.9	16.3	33.9																																							PR0700	2000-03-16
1250816	12	5	4	2	0816	5	33.1	15	33.1																																							PR0700	2000-03-16
1250817	12	5	4	2	0817	5.6	32.7	15.6	32.7																																							PR0700	2000-03-16
1250818	12	5	4	2	0818	4.6	32.1	14.6	32.1																																							PR0700	2000-03-16
1250819	12	5	4	1	0819	10	32	0	32																																							PR0700	2000-03-16
1250820	12	5	4	1	0820	9	25.4	1	25.4																																							PR0700	2000-03-16
1250821	12	5	4	1	0821	8.9	23.8	1.1	23.8																																							PR0700	2000-03-16
1250822	12	5	4	1	0822	4.1	23.2	5.9	23.2																																							PR0700	2000-03-16
1250823	12	5	4	1	0823	4.7	22.3	5.3	22.3																																							PR0700	2000-03-16
1250824	12	5	4	1	0824	4	21.6	6	21.6																																							PR0700	2000-03-16
1250825	12	5	4	1	0825	5.1	21.4	4.9	21.4																																							PR0700	2000-03-16
1250826	12	5	4	1	0826	4.2	19.1	5.8	19.1																																							PR0700	2000-03-16
1250827	12	5	4	1	0827	3.7	17.7	6.3	17.7																																							PR0700	2000-03-16
1250828	12	5	4	1	0828	2.4	17.8	7.6	17.8																																							PR0700	2000-03-16
1250829	12	5	4	2	0829	1.2	22.4	11.2	22.4																																							PR0700	2000-03-16
1250830	12	5	4	2	0830	5	23.5	15	23.5																																							PR0700	2000-03-16
1250831	12	5	4	2	0831	4.8	11	14.8	11																																							PR0700	2000-03-16
1250832	12	5	4	2	0832	6	9.7	16	9.7																																							PR0700	2000-03-16
1250833	12	5	4	2	0833	2.5	6.9	12.5	6.9																																							PR0700	2000-03-16
1250834	12	5	4	1	0834	3.7	8.7	6.3	8.7																																							PR0700	2000-03-16
1250835	12	5	4	1	0835	3.4	6.2	6.6	6.2																																							PR0700	2000-03-16
1250836	12	5	4	1	0836	7.4	5.6	2.6	5.6																																							PR0700	2000-03-16
1250837	12	5	4	1	0837	9.4	5.3	0.6	5.3																																							PR0700	2000-03-16
1250838	12	5	4	1	0838	7.4	5.1	2.6	5.1																																							PR0700	2000-03-16
[truncated: 188 more columns]

## Sheet: Veg Tree #'s
Unit 12
Plot 1				Plot 2				Plot 3
Sec.	Tree#	Species		Sec.	Tree#	Species		Sec.	Tree#	Species
1	502	P		2	263	P		2	63	S
1	503	P		2	264	P		2	64	P
1	504	P		2	268	P		2	74	S
1	505	S		2	270	P		2	75	P
1	506	P		2	271	P		2	76	P
1	511	P		2	272	P		2	77	P
1	515	P		2	277	P		2	81	P
2	583	P		2	282	P		2	91	P
1	586	P		2	283	P		2	92	S
1	591	C		2	288	P		2	93	P
1	592	C		2	290	R		2	94	P
1	593	S		2	291	P		2	98	P
1	594	P		2	295	P		2	163	S
1	595	C		2	296	P		2	167	P
2	636	P		2	298	P		2	169	C
2	637	S		2	309	C		2	178	P
2	638	P		2	311	S		2	180	S
2	639	S		2	313	P		2	183	S
2	640	C		2	314	C		2	191	C
2	642	P		1	354	P		2	301	P
2	694	P		1	361	P		2	303	P
2	695	S		1	371	P		1	307	P
2	700	P		1	381	S		1	309	P
2	701	P		1	383	P		1	317	S
2	702	S		1	384	P		1	318	P
1	723	S		1	388	P		1	320	P
2	732	B		1	389	R		1	322	P
2	733	B		1	390	P		1	326	P
1	734	C		1	394	P		1	432	P
1	735	M		1	395	P		1	435	S
2	736	B		1	396	R		1	437	C
1	737	B		1	397	P		1	445	C
				1	401	P		2	447	C
				1	402	S		1	450	C
				1	405	P		1	451	P
				1	409	P		1	469	P
				1	416	P		2	471	S
				1	418	P		1	475	C
				2	419	P		2	476	M
				1	420	P		2	477	C
				1	421	P		2	478	C
				1	425	P		2	479	C
				1	426	P		2	480	C
				1	512	M		2	481	C
				1	513	M		2	482	C
				1	514	C		1	483	P
				1	515	B		1	484	C
				2	519	C		1	485	C
				2	520	M		1	486	C
				2	521	M		1	487	B
				1	524	C		2	489	C
				1	525	M		2	490	C
								2	491	C
