# Supplementary material for: Repeated Tree Inventories of Pine Forests in South Florida's Big Cypress National Preserve
Source: Ecol Evol. 2024 Oct 23;14(10):e70437. doi: 10.1002/ece3.70437 (PMC11496903; doi:10.1002/ece3.70437)
Supplement: Supplementary file 1 — Appendix S1 [file ECE3-14-e70437-s001.zip › Unit 13.xls]

## Sheet: Plots 1 2 3
TREEKEY	UNIT	PLOT	TREAT	SECT	VEG	TREE#	FIELDX	FIELDY	ADJUSTX	ADJUSTY	t1_OBCOD	t1_OBDAT	t1_SP	t1_DEAD	t1_DOWN	t1_SPRT	t1_SNAG	t1_DBH	t1_TOTHT	t1_SPRHT	t1_REMHT	t1_CATHT	t1_CATDI	t1_CROWN	t1_LIGHT	t1_HURR	t1_CHAR	t1_SCORC	t1_NOTE	t2_OBCOD	t2_OBDAT	t2_SP	t2_DEAD	t2_DOWN	t2_SPRT	t2_SNAG	t2_DBH	t2_TOTHT	t2_SPRHT	t2_REMHT	t2_CATHT	t2_CATDI	t2_CROWN	t2_LIGHT	t2_HURR	t2_CHAR	t2_SCORC	t2_NOTE	t3_OBCOD
1310714	13	1	1	NW2		0714	12.3	27.6	37.3	77.6																																							PR0299
1310715	13	1	1	NE2		0715	1.1	35.7	76.1	35.7																																							PR0299
1310716	13	1	1	SE2		0716	6.3	13.1	81.3	13.1																																							PR0299
1310717	13	1	1	SE1		0717	10.2	6.4	64.8	6.4																																							PR0299
1310718	13	1	1	SW1		0718	22.5	15.4	2.5	15.4																																							PR0299
1310719	13	1	1	SW1		0719	4.9	23.5	20.1	23.5																																							PR0299
1310720	13	1	1	SW2		0720	14.5	46	39.5	46																				RECH	1995-05-25	S					0	1.4							N				PR0299
1310721	13	1	1	SW1		0721	22.4	1.7	2.6	1.7	ORIG	1993-10-04	R		B		G	10			2.4					N				RECH	1995-05-25	R		B		G	10			2.4					N				PR0299
1310722	13	1	1	SW1		0722	22.3	2.5	2.7	2.5	ORIG	1993-10-04	R		B		G	10.6			1.9					N				RECH	1995-05-25	R		B		G	10.6			1.9					N				PR0299
1310723	13	1	1	SW1		0723	1.3	7.4	23.7	7.4	ORIG	1993-10-04	R		B		B	17.2								N				RECH	1995-05-25	R		B			17.2								N				PR0299
1310724	13	1	1	SW1		0724	18	19.4	7	19.4	ORIG	1993-10-04	P					6.3	3.5							N				RECH	1995-05-25	P					6.3	4.2							N				PR0299
1310725	13	1	1	SW1		0725	1.9	21.9	23.1	21.9	ORIG	1993-10-04	P					9.8								N				RECH	1995-05-25	P					9.8						3		N			90% dead	PR0299
1310726	13	1	1	SW1		0726	1.6	23.6	23.4	23.6	ORIG	1993-10-04	P					7.3	5							N				RECH	1995-05-25	P	T				7.3	4.9							N				PR0299
1310727	13	1	1	SW1		0727	10.6	22.3	14.4	22.3	ORIG	1993-10-04	C					9.3								N				RECH	1995-05-25	C	T				9								N				PR0299
1310728	13	1	1	SW1		0728	14.4	24.2	10.6	24.2	ORIG	1993-10-04	P					30.1								N				RECH	1995-05-25	P					30.1								N				PR0299
1310729	13	1	1	SW1		0729	23.8	23.8	1.2	23.8	ORIG	1993-10-04	P					28.1				0.6	S			N				RECH	1995-05-25	P					28.1				0.7	S	1		N			180, 1/2, HOLLOWED OUT AT BASE	PR0299
1310730	13	1	1	SW1		0730	16.8	25.4	8.2	25.4	ORIG	1993-10-04	R		B		G	8								N			CHARRED	RECH	1995-05-25	R		B		G	8								N				PR0299
1310731	13	1	1	SW1		0731	11	31.8	14	31.8	ORIG	1993-10-04	C					7.6								N				RECH	1995-05-25	C	T		T		7.4	5.3							N				PR0299
1310732	13	1	1	SW1		0732	19.9	32.8	5.1	32.8	ORIG	1993-10-04	P					26.3				0.3	S			N				RECH	1995-05-25	P					26.3				0.3	S	1		N			SC 300;NEC 0.2	PR0299
1310733	13	1	1	SW1		0733	22.1	36.4	2.9	36.4	ORIG	1993-10-04	C					5.2	4.2							N				RECH	1995-05-25	C					5.2	4.3							N				PR0299
1310734	13	1	1	SW1		0734	0.4	34.6	24.6	34.6	ORIG	1993-10-04	P					26								N				RECH	1995-05-25	P					26				3.2	SE	1		N			SE 2.8-3.2	PR0299
1310735	13	1	1	SW1		0735	0.5	40.9	24.5	40.9	ORIG	1993-10-04	C					6.5	5.1							N				RECH	1995-05-25	C	T		T		6.4	4.8							N				PR0299
1310736	13	1	1	SW1		0736	9.8	41.1	15.2	41.1	ORIG	1993-10-04	C					9								N				RECH	1995-05-25	C					9								N				PR0299
1310737	13	1	1	SW1		0737	14.5	41.5	10.5	41.5	ORIG	1993-10-04	C					5.8	4.4							N				RECH	1995-05-25	C					5.8	3.9							N				PR0299
1310738	13	1	1	SW1		0738	15.1	41.4	9.9	41.4	ORIG	1993-10-04	C					6.7								N				RECH	1995-05-25	C					6.7								N				PR0299
1310739	13	1	1	SW1		0739	14.6	41.9	10.4	41.9	ORIG	1993-10-04	C					7.1								N				RECH	1995-05-25	C					7.1								N				PR0299
1310740	13	1	1	SW1		0740	15.1	42.2	9.9	42.2	ORIG	1993-10-04	C					5								N				RECH	1995-05-25	C					5	4.5			0.6	NE			N				PR0299
1310741	13	1	1	SW1		0741	15	42.1	10	42.1	ORIG	1993-10-04	C					5								N				RECH	1995-05-25	C	T		T		5.1	4.8							N				PR0299
1310742	13	1	1	SW1		0742	18.2	41.5	6.8	41.5	ORIG	1993-10-04	P					23.6								N				RECH	1995-05-25	P					23.6								N				PR0299
1310743	13	1	1	SW1		0743	16.8	44.4	8.2	44.4	ORIG	1993-10-04	P					24.8								N				RECH	1995-05-25	P					24.8								N				PR0299
1310744	13	1	1	SW1		0744	11.3	46.2	13.7	46.2	ORIG	1993-10-04	S					0	1.5							N			BURNED 1/2 THROUGH AROUND TRUNK	RECH	1995-05-25	S					0	1.4			0.1	NS			N			BURNED 1/2 THROUGH AROUND TRUNK	PR0299
1310745	13	1	1	SW1		0745	20.2	48.1	4.8	48.1	ORIG	1993-10-04	P					26.9				1.1	SE			N				RECH	1995-05-25	P					26.9				1.2	SE			N			180	PR0299
1310746	13	1	1	SW2	Y	0746	15.1	45.2	40.1	45.2	ORIG	1993-10-04	P					31				1.5	WSW			N				RECH	1995-05-25	P					31				1.5	WSW			N			180	PR0299
1310747	13	1	1	SW2	Y	0747	15.1	44.5	40.1	44.5	ORIG	1993-10-04	S					0	1.4							N				RECH	1995-05-25	S					0	1.4							N				PR0299
1310748	13	1	1	SW2	Y	0748	17.5	44.5	42.5	44.5	ORIG	1993-10-04	P					27.4								N				RECH	1995-05-25	P					27.4						1		N				PR0299
1310749	13	1	1	SW2		0749	18	44.9	43	44.9	ORIG	1993-10-04	R		B		G	10.5								N				RECH	1995-05-25	R		B		G	10.5								N				PR0299
1310750	13	1	1	SW2	Y	0750	18.7	43	43.7	43	ORIG	1993-10-04	P					17								N				RECH	1995-05-25	P					17				0.1	E	2		N			180	PR0299
1310751	13	1	1	SW2		0751	6.4	41.1	31.4	41.1	ORIG	1993-10-04	P					24.1				1.2	SES			N				RECH	1995-05-25	R		Y		B	24.1			1.2	1.2	S			N			180, 3/4	PR0299
1310752	13	1	1	SW2		0752	8.4	41.1	33.4	41.1	ORIG	1993-10-04	P					28.3				0.4	N			N				RECH	1995-05-25	P					28.3								N				PR0299
1310753	13	1	1	SW2		0753	6.4	38.5	31.4	38.5	ORIG	1993-10-04	P	T	U			24.3	16.8			0.2	SW			Y			UPROOTED & LYING SW	RECH	1995-05-25	R		U		B	24.3	16.8		0	0.2	SW			Y				PR0299
1310754	13	1	1	SW2		0754	10.1	39.2	35.1	39.2	ORIG	1993-10-04	R		B		G	7.7			4.3					N				RECH	1995-05-25	R		B		G	7.7			4.3					N				PR0299
1310755	13	1	1	SW2		0755	14.7	39.1	39.7	39.1	ORIG	1993-10-04	P					30.6								N				RECH	1995-05-25	P					30.6						1		N				PR0299
1310756	13	1	1	SW2		0756	9.5	35.2	34.5	35.2	ORIG	1993-10-04	P					22.2				0.2	NW			N				RECH	1995-05-25	P					22.2				0.2	NW	1		N			180	PR0299
1310757	13	1	1	SW2		0757	5.2	33.3	30.2	33.3	ORIG	1993-10-04	R		B		G	6			1.4					N			CHARRED	RECH	1995-05-25	R		B		G	6			1.4					N				PR0299
1310758	13	1	1	SW2		0758	13.3	33.2	38.3	33.2	ORIG	1993-10-04	S					0	1.6							N				RECH	1995-05-25	S					0	1.6							N				PR0299
1310759	13	1	1	SW2		0759	14.7	32.7	39.7	32.7	ORIG	1993-10-04	P					27.1				0.1	NWN			N				RECH	1995-05-25	P					27.1				0.2	NWN	1		N			180	PR0299
1310760	13	1	1	SW2		0760	4.1	23.3	29.1	23.3	ORIG	1993-10-04	P					16.3								N				RECH	1995-05-25	P					16.3								N				PR0299
1310761	13	1	1	SW2		0761	19.3	16.8	44.3	16.8	ORIG	1993-10-04	C					6.4	4.7							N				RECH	1995-05-25	C	T		T		6.2	4.8							N				PR0299
1310762	13	1	1	SW2		0762	6.3	11.4	31.3	11.4	ORIG	1993-10-04	S					0	2.1							N				RECH	1995-05-25	S					0	2.1							N				PR0299
1310763	13	1	1	SW2		0763	7.6	11.3	32.6	11.3	ORIG	1993-10-04	R		B		G	16.6								N				RECH	1995-05-25	R		B		G	16.6								N				PR0299
1310764	13	1	1	SW2		0764	8.6	6.8	33.6	6.8	ORIG	1993-10-04	P					41.2				1	S			N			NC 0.2	RECH	1995-05-25	P					41.2				1	S			N			NC 0.2, 180; SC 1/2, 180	PR0299
1310765	13	1	1	SW2		0765	20.5	8.3	45.5	8.3	ORIG	1993-10-04	P					25.8				0.7	SE			N			SEC 0.4-0.7	RECH	1995-05-25	P					25.8				0.8	SE			N			SEC 0.5-0.8; SC 0.1	PR0299
1310766	13	1	1	NW1		0766	19.8	0.9	5.2	50.9	ORIG	1993-10-04	P					25.8								N				RECH	1995-05-25	P					25.8						1		N				PR0299
1310767	13	1	1	NW1		0767	11.5	3.7	13.5	53.7	ORIG	1993-10-04	P					28.9								N				RECH	1995-05-25	P					28.9				0.1	NE			N				PR0299
1310768	13	1	1	NW1		0768	20.6	4.8	4.4	54.8	ORIG	1993-10-04	P					23.2				3.5	SE			N			SEC 1.5-3.5	RECH	1995-05-25	P					23.2				3.5	SE			N			SEC 1.5-3.5	PR0299
1310769	13	1	1	NW1		0769	17.8	8.8	7.2	58.8	ORIG	1993-10-04	P					27.2								N				RECH	1995-05-25	P					27.2								N				PR0299
1310770	13	1	1	NW1		0770	9.5	8.2	15.5	58.2	ORIG	1993-10-04	P					25.6								N				RECH	1995-05-25	P					25.6								N				PR0299
1310771	13	1	1	NW1		0771	12.2	10.7	12.8	60.7	ORIG	1993-10-04	P					25.3								N				RECH	1995-05-25	P					25.3								N				PR0299
1310772	13	1	1	NW1		0772	21.5	11.6	3.5	61.6	ORIG	1993-10-04	P					28				1.9	ESE			N				RECH	1995-05-25	P					28				1.9	ESE			N			ESE 0.3-1.9, 1/2, 180	PR0299
1310773	13	1	1	NW1		0773	10.9	13	14.1	63	ORIG	1993-10-04	P					19.2				0.2	E			N				RECH	1995-05-25	P					19.2								N				PR0299
1310774	13	1	1	NW1		0774	3.1	12.5	21.9	62.5	ORIG	1993-10-04	R		B		G	7.5			1.7					N				RECH	1995-05-25	R		B		G	7.5			1.7					N				PR0299
1310775	13	1	1	NW1		0775	6.6	19	18.4	69	ORIG	1993-10-04	R		B		G	8.9			1.9					N				RECH	1995-05-25	R		B		G	8.9			1.9					N				PR0299
1310776	13	1	1	NW1		0776	5.2	20.3	19.8	70.3	ORIG	1993-10-04	P					5.3	4.5							N				RECH	1995-05-25	P					5.3	4.7							N				PR0299
1310777	13	1	1	NW1		0777	20.6	19.2	4.4	69.2	ORIG	1993-10-04	P					21.6				0.5	NE			N				RECH	1995-05-25	P					21.6				0.6	NE	1		N			NEC 180; SW 0.2	PR0299
1310778	13	1	1	NW1		0778	14.5	20.6	10.5	70.6	ORIG	1993-10-04	P					20.7								N				RECH	1995-05-25	P					20.7								N				PR0299
1310779	13	1	1	NW1		0779	18.2	21.4	6.8	71.4	ORIG	1993-10-04	P					30.3				0.2	S			N				RECH	1995-05-25	P					30.3				0.2	S			N				PR0299
1310780	13	1	1	NW1		0780	14.1	23.9	10.9	73.9	ORIG	1993-10-04	R		B		G	7.8			2					N				RECH	1995-05-25	R		B		G	7.8			2					N				PR0299
1310781	13	1	1	NW1		0781	21.1	25.8	3.9	75.8	ORIG	1993-10-04	C					6.8				0.2	SE			N				RECH	1995-05-25	C					6.8				0.2	SE			N				PR0299
1310782	13	1	1	NW1		0782	24.3	25.8	0.7	75.8	ORIG	1993-10-04	P					24.3				0.3	S			N				RECH	1995-05-25	P					24.3				0.2	S			N				PR0299
1310783	13	1	1	NW1		0783	16.8	28	8.2	78	ORIG	1993-10-04	P					20.1				0.2	SW			N				RECH	1995-05-25	P					20.1				0.2	SW			N				PR0299
1310784	13	1	1	NW1		0784	15.1	28.3	9.9	78.3	ORIG	1993-10-04	P					24.7								N				RECH	1995-05-25	P					24.7								N				PR0299
1310785	13	1	1	NW1		0785	10.8	28.8	14.2	78.8	ORIG	1993-10-04	P					20				0.2	W			N				RECH	1995-05-25	P					20				0.2	W			N			180	PR0299
1310786	13	1	1	NW1		0786	8.4	29.8	16.6	79.8	ORIG	1993-10-04	P					26.3								N				RECH	1995-05-25	P					26.3								N				PR0299
1310787	13	1	1	NW1		0787	12.3	29.9	12.7	79.9	ORIG	1993-10-04	C					5.5	4.6							N				RECH	1995-05-25	C					5.5	4.8							N				PR0299
1310788	13	1	1	NW1		0788	11.7	30.6	13.3	80.6	ORIG	1993-10-04	P					22.8								N				RECH	1995-05-25	P					22.8				0.2	SW			N				PR0299
1310789	13	1	1	NW1		0789	18.5	30.6	6.5	80.6	ORIG	1993-10-04	R		B		G	10.4			2.9					N				RECH	1995-05-25	R		B		G	10.4			2.9					N				PR0299
1310790	13	1	1	NW1		0790	22.5	32.7	2.5	82.7	ORIG	1993-10-04	P	T	Y			24.1	16.3		0.1	0.7	SW			Y			BROKEN @ 0.1 LYING SW	RECH	1995-05-25	R		Y		B	24.1	16.3		0.1	0.7	SW			Y				PR0299
1310791	13	1	1	NW1		0791	17	36.3	8	86.3	ORIG	1993-10-04	R		B		G	11.7			3.5					N				RECH	1995-05-25	R		B		G	11.7			3.5					N				PR0299
1310792	13	1	1	NW1		0792	2	36.8	23	86.8	ORIG	1993-10-04	P					16.5								N				RECH	1995-05-25	P					16.5								N				PR0299
1310793	13	1	1	NW1		0793	20.5	40.2	4.5	90.2	ORIG	1993-10-04	P					31.4								N				RECH	1995-05-25	P					31.4								N				PR0299
1310794	13	1	1	NW1		0794	17.9	43.4	7.1	93.4	ORIG	1993-10-04	C	F		F		7.1	5.1							Y			BENT @ BASE LYING NW--STILL GREEN W/ CONES	RECH	1995-05-25	C	T	Y	T		7.1	5.1		0					Y				PR0299
1310795	13	1	1	NW1		0795	3	43.5	22	93.5	ORIG	1993-10-04	P					27.3								N				RECH	1995-05-25	P					27.3				0.2	W			N				PR0299
1310796	13	1	1	NW1		0796	4.1	47.5	20.9	97.5	ORIG	1993-10-04	P					20				0.5	NEN			N				RECH	1995-05-25	P					20				0.5	NEN			N				PR0299
1310797	13	1	1	NW1		0797	11.3	47	13.7	97	ORIG	1993-10-04	P					23.8				0.3	NE			N				RECH	1995-05-25	P					23.8				0.3	NE			N				PR0299
1310798	13	1	1	NW1		0798	12.6	48.5	12.4	98.5	ORIG	1993-10-04	P					26.8								N				RECH	1995-05-25	P					26.8								N				PR0299
1310799	13	1	1	NW1		0799	21.2	48.5	3.8	98.5	ORIG	1993-10-04	P					22.9								N				RECH	1995-05-25	P					22.9								N				PR0299
1310800	13	1	1	NW1		0800	1.3	48.7	23.7	98.7	ORIG	1993-10-04	P					21.5								N				RECH	1995-05-25	R		B		B	21.3								N				PR0299
1310801	13	1	1	NW2		0801	21.8	47.4	46.8	97.4	ORIG	1993-10-04	P					27.5								N				RECH	1995-05-25	P					27.5								N				PR0299
1310802	13	1	1	NW2		0802	7.2	46.4	32.2	96.4	ORIG	1993-10-04	P					35								N				RECH	1995-05-25	P					35				0.2	SE			N				PR0299
1310803	13	1	1	NW2		0803	19.2	43.3	44.2	93.3	ORIG	1993-10-04	P					28.8								N				RECH	1995-05-25	P					28.8				0.2	SE			N				PR0299
1310804	13	1	1	NW2		0804	24.3	43.8	49.3	93.8	ORIG	1993-10-04	P					13.5				0.3	NW			N				RECH	1995-05-25	P					13.5				0.3	NW			N			1/2	PR0299
1310805	13	1	1	NW2		0805	3.4	41.1	28.4	91.1	ORIG	1993-10-04	P					18.9								N				RECH	1995-05-25	P					18.9								N				PR0299
1310806	13	1	1	NW2		0806	0.7	39.4	25.7	89.4	ORIG	1993-10-04	P					20.8								N				RECH	1995-05-25	P					20.8				0.1	SW			N				PR0299
1310807	13	1	1	NW2		0807	3.4	38.8	28.4	88.8	ORIG	1993-10-04	P					23.8								N				RECH	1995-05-25	P					23.8				0.1	SW			N			EC 0.1	PR0299
1310808	13	1	1	NW2	Y	0808	24.6	25.5	49.6	75.5	ORIG	1993-10-04	P					21.6								N				RECH	1995-05-25	P					21.6				0.9	SE	1		N			1/2	PR0299
1310809	13	1	1	NW2	Y	0809	19.3	25.8	44.3	75.8	ORIG	1993-10-04	P					22.3				1.3	NE			N				RECH	1995-05-25	P					22.3				1.2	NE			N			NEC 0.6-1.2, 1/2	PR0299
1310810	13	1	1	NW2		0810	11.5	25.6	36.5	75.6	ORIG	1993-10-04	P					25.5				0.7	NW			N				RECH	1995-05-25	P					25.5				0.6	W			N			180	PR0299
1310811	13	1	1	NW2		0811	5	24	30	74	ORIG	1993-10-04	P					24.4								N				RECH	1995-05-25	P					24.4								N				PR0299
1310812	13	1	1	NW2		0812	3.5	24	28.5	74	ORIG	1993-10-04	P	T	B			16								Q			2.5 M OF TIP ON GROUND ON E SIDE--LIGHTNING OR H	RECH	1995-05-25	R		B		B	15.3								Q			2.5 M OF TIP ON GROUND ON E SIDE--LIGHTNING OR H	PR0299
1310813	13	1	1	NW2		0813	23.4	22.7	48.4	72.7	ORIG	1993-10-04	R		B		G	25.7								N			ROTTING	RECH	1995-05-25	R		B		G	25.7								N			ROTTING	PR0299
1310814	13	1	1	NW2		0814	10.3	21.8	35.3	71.8	ORIG	1993-10-04	P					24								N				RECH	1995-05-25	P					24				0.2	NW	1		N			SE 0.1	PR0299
1310815	13	1	1	NW2		0815	6.4	20.9	31.4	70.9	ORIG	1993-10-04	P					18.6								N				RECH	1995-05-25	P					18.6								N				PR0299
1310816	13	1	1	NW2		0816	16.5	16.3	41.5	66.3	ORIG	1993-10-04	R		B		G	11.3			2.5					N				RECH	1995-05-25	R		B		G	11.3			2.5					N				PR0299
1310817	13	1	1	NW2	Y	0817	16.2	14.6	41.2	64.6	ORIG	1993-10-04	P					26.6								N				RECH	1995-05-25	P					26.6				0.1	SE			N				PR0299
1310818	13	1	1	NW2		0818	10.1	12.5	35.1	62.5	ORIG	1993-10-04	P					28								N				RECH	1995-05-25	P					28				0.1	SE			N				PR0299
1310819	13	1	1	NW2		0819	9.9	11	34.9	61	ORIG	1993-10-04	R		B		G	8.5								N				RECH	1995-05-25	R		B		G	8.5								N				PR0299
1310820	13	1	1	NW2	Y	0820	24.2	1.5	49.2	51.5	ORIG	1993-10-04	P					31								N				RECH	1995-05-25	P					31								N				PR0299
1310821	13	1	1	NW2		0821	13.6	1.5	38.6	51.5	ORIG	1993-10-04	P					28.3								N				RECH	1995-05-25	P					28.3				0.1	SW			N				PR0299
1310822	13	1	1	NW2		0822	6.7	1.5	31.7	51.5	ORIG	1993-10-04	P					21.4								N				RECH	1995-05-25	P					21.4				0.1	W	1		N			SEC 0.1	PR0299
1310823	13	1	1	NW2	Y	0823	18.5	0.3	43.5	50.3	ORIG	1993-10-04	P					33								N				RECH	1995-05-25	P					33								N				PR0299
1310824	13	1	1	NE1		0824	8.4	4.8	66.6	54.8	ORIG	1993-10-04	P					32.1								N				RECH	1995-05-25	P					32.1								N				PR0299
1310825	13	1	1	NE1		0825	8.9	15.8	66.1	65.8	ORIG	1993-10-04	P					6.5	4.4							N				RECH	1995-05-25	P					6.5	4.8							N				PR0299
1310826	13	1	1	NE1		0826	1.2	19.6	73.8	69.6	ORIG	1993-10-04	S					0	2.1							N				RECH	1995-05-25	S					0	2.4							N				PR0299
1310827	13	1	1	NE1	Y	0827	22.5	26	52.5	76	ORIG	1993-10-04	P					28.2								N				RECH	1995-05-25	P					28.2				0.1	SE			N			SE 1/2, 180; NC 0.1, 180; ROOTS EXPOSED	PR0299
1310828	13	1	1	NE1		0828	6.6	26.4	68.4	76.4	ORIG	1993-10-04	P					7.6								N				RECH	1995-05-25	P					7.6								N				PR0299
1310829	13	1	1	NE1		0829	1.5	31.6	73.5	81.6	ORIG	1993-10-04	P					8.9								N				RECH	1995-05-25	P					8.9								N				PR0299
1310830	13	1	1	NE1		0830	24.3	43	50.7	93	ORIG	1993-10-04	P					23.9				0.7	W			N				RECH	1995-05-25	P					23.9				0.6	W			N			180, 1/2	PR0299
1310831	13	1	1	NE1		0831	15	44	60	94	ORIG	1993-10-04	P					20.7								N				RECH	1995-05-25	P					20.7				0.2	SE	1		N				PR0299
1310832	13	1	1	NE1		0832	10.1	44.3	64.9	94.3	ORIG	1993-10-04	P					25.9								N				RECH	1995-05-25	P					25.9						2		N				PR0299
1310833	13	1	1	NE1		0833	18	46.6	57	96.6	ORIG	1993-10-04	P					24.7				0.5	SW			N				RECH	1995-05-25	P					24.7				0.5	SW			N				PR0299
1310834	13	1	1	NE1		0834	21.9	49.9	53.1	99.9	ORIG	1993-10-04	P					18								N				RECH	1995-05-25	P					18				0.1	NW	1		N				PR0299
1310835	13	1	1	NE2		0835	0.5	48.7	75.5	98.7	ORIG	1993-10-04	P					40.4				0.6	NE			N				RECH	1995-05-25	P					40.4				0.6	NE			N			NE 1/2, 180; SEC 0.1-1.6	PR0299
1310836	13	1	1	NE2		0836	16	48.1	91	98.1	ORIG	1993-10-04	P					23								N				RECH	1995-05-25	P					23								N				PR0299
1310837	13	1	1	NE2		0837	21.8	48.9	96.8	98.9	ORIG	1993-10-04	S					0	1.7							N				RECH	1995-05-25	S					0	1.7							N				PR0299
1310838	13	1	1	NE2		0838	24.8	49	99.8	99	ORIG	1993-10-04	P					26.5								N				RECH	1995-05-25	P					26.5								N				PR0299
1310839	13	1	1	NE2		0839	19.5	50	94.5	100	ORIG	1993-10-04	R		B		G	10.8			1.5					N				RECH	1995-05-25	R		B		G	10.8			1.5					N				PR0299
1310840	13	1	1	NE2		0840	19.5	43.6	94.5	93.6	ORIG	1993-10-04	P					28.8								N				RECH	1995-05-25	P					28.8								N				PR0299
1310841	13	1	1	NE2		0841	20.8	41.2	95.8	91.2	ORIG	1993-10-04	P					28.4								N				RECH	1995-05-25	P					28.4				0.4	NW	1		N			ROOTS EXPOSED	PR0299
1310842	13	1	1	NE2		0842	23	41	98	91	ORIG	1993-10-04	P					24.5				1.5	SE			N			SEC 1.0-1.5	RECH	1995-05-25	P					24.5				1.5	SE			N			SEC 1.0-1.5	PR0299
1310843	13	1	1	NE2		0843	17.5	40.6	92.5	90.6	ORIG	1993-10-04	P					23				2.3	E			N			EC 0.4-2.3	RECH	1995-05-25	P					23				2.4	E	1		N			EC 0.6-2.4	PR0299
1310844	13	1	1	NE2		0844	20.3	38.6	95.3	88.6	ORIG	1993-10-04	R		B		G	11.8			1.4					N				RECH	1995-05-25	R		Y		G	11.8			1.3					N				PR0299
1310845	13	1	1	NE2		0845	24.1	38.2	99.1	88.2	ORIG	1993-10-04	P					31.7								N				RECH	1995-05-25	P					31.7				0.5	NE			N			1/2	PR0299
1310846	13	1	1	NE2		0846	18.7	37.1	93.7	87.1	ORIG	1993-10-04	P					25.7								N				RECH	1995-05-25	P					25.7								N				PR0299
1310847	13	1	1	NE2		0847	18.8	36.4	93.8	86.4	ORIG	1993-10-04	P					17.3								N				RECH	1995-05-25	P					17.3								N				PR0299
1310848	13	1	1	NE2		0848	4.2	19.7	79.2	69.7	ORIG	1993-10-04	R		B		G	8.7			1.8					N				RECH	1995-05-25	R		B		G	8.7			1.8					N				PR0299
1310849	13	1	1	NE2		0849	5.3	20.6	80.3	70.6	ORIG	1993-10-04	P					20.7				1.2	W			N			WC 0.6-1.2	RECH	1995-05-25	P					20.7				1.2	W			N			WC 0.1-1.2;ROOTS EXPOSED SE	PR0299
1310850	13	1	1	NE2		0850	10.6	20.3	85.6	70.3	ORIG	1993-10-04	P					16.2								N				RECH	1995-05-25	P					16.2								N				PR0299
1310851	13	1	1	NE2		0851	13.2	19.9	88.2	69.9	ORIG	1993-10-04	P					32.8								N				RECH	1995-05-25	P					32.8				1.9	S			N			SC 1.6-1.9;ROOTS EXPOSED W	PR0299
1310852	13	1	1	NE2		0852	16.8	19.4	91.8	69.4	ORIG	1993-10-04	P					30								N				RECH	1995-05-25	P					30								N			ROOTS EXPOSED SSW	PR0299
1310853	13	1	1	NE2		0853	8.4	18.6	83.4	68.6	ORIG	1993-10-04	P					35.5				0.5	W			N				RECH	1995-05-25	P					35.5				0.5	W			N			WC 1/2, 180; NC 0.2; SEC 0.4	PR0299
1310854	13	1	1	NE2		0854	6.1	17.8	81.1	67.8	ORIG	1993-10-04	R		B		G	12.1			2.2					N				RECH	1995-05-25	R		B		G	12.1			2.2					N				PR0299
1310855	13	1	1	NE2		0855	8.7	15.7	83.7	65.7	ORIG	1993-10-04	P					24.8				0.3	S			N				RECH	1995-05-25	P					24.8				0.2	S	2		N				PR0299
1310856	13	1	1	NE2		0856	13.6	15.5	88.6	65.5	ORIG	1993-10-04	P					26.4								N				RECH	1995-05-25	P					26.4				0.1	NW			N			NC 0.1	PR0299
1310857	13	1	1	NE2		0857	10.4	14.1	85.4	64.1	ORIG	1993-10-04	S					0	3.8							N				RECH	1995-05-25	S					0	3.7							N				PR0299
1310858	13	1	1	NE2		0858	4.8	12.4	79.8	62.4	ORIG	1993-10-04	P					21.3								N				RECH	1995-05-25	P					21.3						1		N				PR0299
1310859	13	1	1	NE2		0859	7.9	12.3	82.9	62.3	ORIG	1993-10-04	S					0	1.4							N				RECH	1995-05-25	S					0	1.4							N				PR0299
1310860	13	1	1	NE2		0860	14.2	11.3	89.2	61.3	ORIG	1993-10-04	R		B		G	10								N				RECH	1995-05-25	R		Y		G	10			1.2					N				PR0299
1310861	13	1	1	NE2		0861	15.1	12	90.1	62	ORIG	1993-10-04	R		B		G	8.1			2.8					N			CHARRED	RECH	1995-05-25	R		B		G	8.1			2.8					N				PR0299
1310862	13	1	1	NE2		0862	19.6	12.2	94.6	62.2	ORIG	1993-10-04	R		B		G	10								N				RECH	1995-05-25	R		B		G	10								N				PR0299
1310863	13	1	1	NE2		0863	8.7	10.5	83.7	60.5	ORIG	1993-10-04	P					30.3				0.3	S			N				RECH	1995-05-25	P					30.3				0.2	S			N			NW 0.1	PR0299
1310864	13	1	1	NE2		0864	24.4	7.9	99.4	57.9	ORIG	1993-10-04	P					27.1				1	E			N				RECH	1995-05-25	P					27.1				0.9	E			N			EC 0.2-0.9	PR0299
1310865	13	1	1	NE2		0865	24.9	7.9	99.9	57.9	ORIG	1993-10-04	S					0	1.7							N				RECH	1995-05-25	S					0	1.7							N				PR0299
1310866	13	1	1	NE2		0866	21.1	5.1	96.1	55.1	ORIG	1993-10-04	P					26.1								N				RECH	1995-05-25	P					26.1								N				PR0299
1310867	13	1	1	NE2		0867	14.6	1.8	89.6	51.8	ORIG	1993-10-04	P					27.4								N				RECH	1995-05-25	P					27.4				0.1	SW	1		N			ROOTS EXPOSED 360;EC 0.1	PR0299
1310868	13	1	1	NE2		0868	5.1	0.3	80.1	50.3	ORIG	1993-10-04	P					31				0.6	S			N				RECH	1995-05-25	P					31				0.6	S			N				PR0299
1310869	13	1	1	SE1		0869	8.1	0.8	66.9	0.8	ORIG	1993-10-04	P					12.4								N				RECH	1995-05-25	P					12.4								N				PR0299
1310870	13	1	1	SE1		0870	7.6	2.3	67.4	2.3	ORIG	1993-10-04	P					9.8								N				RECH	1995-05-25	P					9.8						2		N				PR0299
1310871	13	1	1	SE1		0871	11	7.9	64	7.9	ORIG	1993-10-04	P					6.7	4.2							N				RECH	1995-05-25	P	T				6.4	4.1							N				PR0299
1310872	13	1	1	SE1		0872	10	8.7	65	8.7	ORIG	1993-10-04	P					10.1								N				RECH	1995-05-25	P					10.1								N				PR0299
1310873	13	1	1	SE1		0873	13.1	15.8	61.9	15.8	ORIG	1993-10-04	R		B		G	9.8								N				RECH	1995-05-25	R		B		G	9.8								N				PR0299
1310874	13	1	1	SE1		0874	19.1	14.5	55.9	14.5	ORIG	1993-10-04	R		B		G	16.6								N				RECH	1995-05-25	R		B		G	16.6								N				PR0299
1310875	13	1	1	SE1		0875	7.2	18.1	67.8	18.1	ORIG	1993-10-04	R		B		G	21.7								N			SOME BARK	RECH	1995-05-25	R		B		G	21.7								N				PR0299
1310876	13	1	1	SE1		0876	1.2	21.9	73.8	21.9	ORIG	1993-10-04	R		B		G	6.7			1.4					N				RECH	1995-05-25	R		B		G	6.7			1.4					N				PR0299
1310877	13	1	1	SE1		0877	8.3	21.8	66.7	21.8	ORIG	1993-10-04	R		B		G	17.4								N				RECH	1995-05-25	R		B		G	17.4								N				PR0299
1310878	13	1	1	SE1		0878	7.2	23	67.8	23	ORIG	1993-10-04	P					6.8	4.8							N				RECH	1995-05-25	P					6.8	5.2							N				PR0299
1310879	13	1	1	SE1		0879	2.9	28.5	72.1	28.5	ORIG	1993-10-04	P					31.3				0.1	W			N				RECH	1995-05-25	P					31.3				0.2	W	1		N			180	PR0299
1310880	13	1	1	SE1		0880	13.4	28.1	61.6	28.1	ORIG	1993-10-04	R		B		G	6.9			1.9					N				RECH	1995-05-25	R		B		G	6.9			1.9					N				PR0299
1310881	13	1	1	SE1		0881	6.8	31.4	68.2	31.4	ORIG	1993-10-04	P					20.7				0.2	NW			N				RECH	1995-05-25	P					20.7				0.2	NW	1		N				PR0299
1310882	13	1	1	SE1		0882	12.6	32.3	62.4	32.3	ORIG	1993-10-04	R		B		B	32.7								N				RECH	1995-05-25	R		B		B	11.1								N				PR0299
1310883	13	1	1	SE1		0883	14.6	32.7	60.4	32.7	ORIG	1993-10-04	R		B		B	29.7								N				RECH	1995-05-25	R		B		B	25.4			5.4					N				PR0299
1310884	13	1	1	SE1		0884	7.7	37	67.3	37	ORIG	1993-10-04	R		B		G	7.2			2					N				RECH	1995-05-25	R		B		G	7.2			2					N				PR0299
1310885	13	1	1	SE1		0885	8.5	38.4	66.5	38.4	ORIG	1993-10-04	P					8								N				RECH	1995-05-25	P					8								N				PR0299
1310886	13	1	1	SE1		0886	3.9	41	71.1	41	ORIG	1993-10-04	P					5	3.2							N				RECH	1995-05-25	P					5	3.4					3		N				PR0299
1310887	13	1	1	SE1		0887	3.1	48.8	71.9	48.8	ORIG	1993-10-04	P					5.6	4.6							N				RECH	1995-05-25	P	T				5.3	4.5							N				PR0299
1310888	13	1	1	SE1		0888	4.5	49.5	70.5	49.5	ORIG	1993-10-04	S					0	2.2							N				RECH	1995-05-25	S					0	2.2							N				PR0299
1310889	13	1	1	SE1		0889	4.1	49.8	70.9	49.8	ORIG	1993-10-04	P					30.5				1.6	S			N				RECH	1995-05-25	P					30.5				1.6	S			N			180, 1/2	PR0299
1310890	13	1	1	SE1		0890	11.4	48.6	63.6	48.6	ORIG	1993-10-04	C					5.8	3							N				RECH	1995-05-25	C	T		T		5.4	3.2							N				PR0299
1310891	13	1	1	SE2		0891	18.9	0	93.9	0	ORIG	1993-10-04	R		B		G	15.8								N				RECH	1995-05-25	R		B		G	15.8								N				PR0299
1310892	13	1	1	SE2		0892	8.5	0.7	83.5	0.7	ORIG	1993-10-04	P					5.5	3.1							N				RECH	1995-05-25	P					5.5	3.2							N				PR0299
1310893	13	1	1	SE2		0893	7	1.4	82	1.4	ORIG	1993-10-04	P					17.8								N				RECH	1995-05-25	P					17.8						1		N				PR0299
1310894	13	1	1	SE2		0894	16.5	2.2	91.5	2.2	ORIG	1993-10-04	P					6.4								N				RECH	1995-05-25	P					6.4								N				PR0299
1310895	13	1	1	SE2		0895	18.9	2.9	93.9	2.9	ORIG	1993-10-04	P					13.6								N				RECH	1995-05-25	P					13.6								N				PR0299
1310896	13	1	1	SE2		0896	24.3	3.3	99.3	3.3	ORIG	1993-10-04	P					5.5	3.5							N				RECH	1995-05-25	P					5.5	3.8							N				PR0299
1310897	13	1	1	SE2		0897	4	11.7	79	11.7	ORIG	1993-10-04	R		B		G	7.8								N				RECH	1995-05-25	R		B		G	7.8								N				PR0299
1310898	13	1	1	SE2		0898	12	14.2	87	14.2	ORIG	1993-10-04	R		B		G	5.8			1.7					N				RECH	1995-05-25	R		B		G	5.8			1.7					N				PR0299
1310899	13	1	1	SE2		0899	23.9	15.2	98.9	15.2	ORIG	1993-10-04	R		B		G	13.2			4.4					N				RECH	1995-05-25	R		B		G	13.2			4.4					N				PR0299
1310900	13	1	1	SE2		0900	15.6	16.1	90.6	16.1	ORIG	1993-10-04	P	T				35.2							Y	N				RECH	1995-05-25	P	T				35.3							Y	N				PR0299
1310901	13	1	1	SE2		0901	23.8	18.8	98.8	18.8	ORIG	1993-10-04	S					0	2.1			0.6	S			N			1/2	RECH	1995-05-25	S					0	2			0.6	S			N			1/2; SICKLY	PR0299
1310902	13	1	1	SE2		0902	10.6	24.8	85.6	24.8	ORIG	1993-10-04	P					28.2								N				RECH	1995-05-25	P					28.2						1		N				PR0299
1310903	13	1	1	SE2		0903	2	22.3	77	22.3	ORIG	1993-10-04	P					7.5								N				RECH	1995-05-25	P					7.5								N				PR0299
1310904	13	1	1	SE2		0904	19.7	26.9	94.7	26.9	ORIG	1993-10-04	P					22.2				0.8	E			N				RECH	1995-05-25	P					22.2				0.8	E			N			180, 1/2	PR0299
1310905	13	1	1	SE2		0905	16.4	34.7	91.4	34.7	ORIG	1993-10-04	R		B		G	10.8			1.7					N			CHARRED	RECH	1995-05-25	R		B		G	10.8			1.7					N				PR0299
1320001	13	2	1	NW1		0001	3.7	49.3	21.3	99.3																				RECH	1994-12-05	P					26								N				PR0299
1320002	13	2	1	NW1		0002	14.2	49.5	10.8	99.5																				RECH	1994-12-05	S					0	4.9							N				PR0299
1320003	13	2	1	NW1		0003	14.7	48.1	10.3	98.1																				RECH	1994-12-05	R		B		G	15.8			4					N				PR0299
1320004	13	2	1	NW1		0004	21.9	47.4	3.1	97.4																				RECH	1994-12-05	P					25.1								N				PR0299
1320005	13	2	1	NW1		0005	7.5	46.8	17.5	96.8																				RECH	1994-12-05	P					23.4								N				PR0299
1320006	13	2	1	NW1		0006	11.7	46.6	13.3	96.6																				RECH	1994-12-05	P					27.3								N				PR0299
1320007	13	2	1	NW1		0007	9.9	45.5	15.1	95.5																				RECH	1994-12-05	P					23.8								N				PR0299
1320008	13	2	1	NW1		0008	11.5	45.5	13.5	95.5																				RECH	1994-12-05	R		B		G	11.4			3.5					N				PR0299
1320009	13	2	1	NW1		0009	24.4	46.1	0.6	96.1																				RECH	1994-12-05	P					35.2				0.7	SE			N			180	PR0299
1320010	13	2	1	NW1		0010	19.7	41.8	5.3	91.8																				RECH	1994-12-05	S					0	2.7							N				PR0299
1320011	13	2	1	NW1		0011	23.4	38.6	1.6	88.6																				RECH	1994-12-05	S					0	1.6							N				PR0299
1320012	13	2	1	NW1		0012	20	38	5	88																				RECH	1994-12-05	R		B		G	6.3			2.1					N				PR0299
1320013	13	2	1	NW1		0013	3.2	39.5	21.8	89.5																				RECH	1994-12-05	S					0	3.8			0.2	SE			N				PR0299
1320014	13	2	1	NW1		0014	17.3	34.6	7.7	84.6																				RECH	1994-12-05	S					0	3.7			0.2	NS			N				PR0299
1320015	13	2	1	NW1		0015	11.3	29.9	13.7	79.9																				RECH	1994-12-05	S					0	2.2							N				PR0299
1320016	13	2	1	NW1		0016	14.8	29.5	10.2	79.5																				RECH	1994-12-05	S		U			0				2.2	SE			N			SEC 180, 1/2 --OLD UPROOT E	PR0299
1320017	13	2	1	NW1		0017	20.4	29.7	4.6	79.7																				RECH	1994-12-05	R		B		G	16.5			4.6					N				PR0299
1320018	13	2	1	NW1		0018	24.3	31.8	0.7	81.8																				RECH	1994-12-05	R		B		G	13.3								N				PR0299
1320019	13	2	1	NW1		0019	23.6	30.1	1.4	80.1																				RECH	1994-12-05	S					0	1.5							N				PR0299
1320020	13	2	1	NW1		0020	7.7	27.5	17.3	77.5																				RECH	1994-12-05	P					31.2								N				PR0299
1320021	13	2	1	NW1		0021	13.4	27.4	11.6	77.4																				RECH	1994-12-05	P					33								N				PR0299
1320022	13	2	1	NW1		0022	11.9	25.8	13.1	75.8																				RECH	1994-12-05	S					0	1.5							N				PR0299
1320023	13	2	1	NW1		0023	12.4	25.9	12.6	75.9																				RECH	1994-12-05	P					24.9								N				PR0299
1320024	13	2	1	NW1		0024	20.4	25.2	4.6	75.2																				RECH	1994-12-05	P					36.9								N				PR0299
1320025	13	2	1	NW1		0025	19	22.8	6	72.8																				RECH	1994-12-05	S					0	1.5							N				PR0299
1320026	13	2	1	NW1		0026	20.4	22.8	4.6	72.8																				RECH	1994-12-05	S					0	3.2							N				PR0299
1320027	13	2	1	NW1		0027	21.9	21.9	3.1	71.9																				RECH	1994-12-05	S					0	1.8							N				PR0299
1320028	13	2	1	NW1		0028	20.4	21	4.6	71																				RECH	1994-12-05	S					0	2							N				PR0299
1320029	13	2	1	NW1		0029	13.8	20.8	11.2	70.8																				RECH	1994-12-05	S					0	3.6							N				PR0299
1320030	13	2	1	NW1		0030	20.8	18.9	4.2	68.9																				RECH	1994-12-05	P					32.7								N				PR0299
1320031	13	2	1	NW1		0031	11.2	17.3	13.8	67.3																				RECH	1994-12-05	S					0	2							N				PR0299
1320032	13	2	1	NW1		0032	15.8	17.5	9.2	67.5																				RECH	1994-12-05	S					0	1.8							N				PR0299
1320033	13	2	1	NW1		0033	13.3	16.6	11.7	66.6																				RECH	1994-12-05	P					31.3								N				PR0299
1320034	13	2	1	NW1		0034	6.7	16	18.3	66																				RECH	1994-12-05	S					0	1.7							N				PR0299
1320035	13	2	1	NW1		0035	4	14.3	21	64.3																				RECH	1994-12-05	P					37.2								N				PR0299
1320036	13	2	1	NW1		0036	20.4	11.8	4.6	61.8																				RECH	1994-12-05	S					0								N				PR0299
1320037	13	2	1	NW1		0037	13.3	11.3	11.7	61.3																				RECH	1994-12-05	P					28.9				3.1	E			N			EC 1.8-3.1	PR0299
1320038	13	2	1	NW1		0038	13.7	9.1	11.3	59.1																				RECH	1994-12-05	S					0	3.4							N				PR0299
1320039	13	2	1	NW1		0039	10.9	8.6	14.1	58.6																				RECH	1994-12-05	P					20.8				2.9	NE			N				PR0299
1320040	13	2	1	NW1		0040	11	7.8	14	57.8																				RECH	1994-12-05	R		B		B	20.2	16.5		4	4	N			Y			NC 0.6-4.0+	PR0299
1320041	13	2	1	NW1		0041	13.9	8.2	11.1	58.2																				RECH	1994-12-05	R		B		G	23.2			2.1					N				PR0299
1320042	13	2	1	NW1		0042	14.5	7.7	10.5	57.7																				RECH	1994-12-05	P					24.1								N				PR0299
1320043	13	2	1	NW1		0043	10.5	5.6	14.5	55.6																				RECH	1994-12-05	P					30.7								N				PR0299
1320044	13	2	1	NW1		0044	14.7	2.9	10.3	52.9																				RECH	1994-12-05	S					0	1.6							N				PR0299
1320045	13	2	1	NW1		0045	16.5	1.8	8.5	51.8																				RECH	1994-12-05	P					27.6								N				PR0299
1320046	13	2	1	NW1		0046	10.3	0.1	14.7	50.1																				RECH	1994-12-05	P					29.3								N				PR0299
1320047	13	2	1	NW1		0047	3.3	3.7	21.7	53.7																				RECH	1994-12-05	R		B		G	10.6								N				PR0299
1320048	13	2	1	NW1		0048	0.1	3.6	24.9	53.6																				RECH	1994-12-05	R		B		G	5.9			2.4					N				PR0299
1320049	13	2	1	NW2		0049	10.1	49.4	35.1	99.4																				RECH	1994-12-05	P					25.5								N				PR0299
1320050	13	2	1	NW2		0050	19.3	49.6	44.3	99.6																				RECH	1994-12-05	P					27.9				0.3	NW			N				PR0299
1320051	13	2	1	NW2		0051	14.5	48.2	39.5	98.2																				RECH	1994-12-05	P					16.8								N				PR0299
1320052	13	2	1	NW2		0052	4.9	48	29.9	98																				RECH	1994-12-05	S					0	1.6							N				PR0299
1320053	13	2	1	NW2		0053	3.1	47.2	28.1	97.2																				RECH	1994-12-05	R		B		G	8.8			2					N				PR0299
1320054	13	2	1	NW2		0054	11	47.3	36	97.3																				RECH	1994-12-05	P					20.5								N				PR0299
1320055	13	2	1	NW2		0055	23.5	47.4	48.5	97.4																				RECH	1994-12-05	S					0	1.6							N				PR0299
1320056	13	2	1	NW2		0056	10.7	44.9	35.7	94.9																				RECH	1994-12-05	P					34.2								N				PR0299
1320057	13	2	1	NW2		0057	15.8	44	40.8	94																				RECH	1994-12-05	P					6.5								N				PR0299
1320058	13	2	1	NW2		0058	19.5	43.9	44.5	93.9																				RECH	1994-12-05	P					7								N				PR0299
1320059	13	2	1	NW2		0059	14.4	42.5	39.4	92.5																				RECH	1994-12-05	S					0	1.8							N				PR0299
1320060	13	2	1	NW2		0060	20.2	41.1	45.2	91.1																				RECH	1994-12-05	P					29.6								N				PR0299
1320061	13	2	1	NW2		0061	2.4	40.3	27.4	90.3																				RECH	1994-12-05	P	T				5	4.4							N			FIRE	PR0299
1320062	13	2	1	NW2		0062	0.5	37.6	25.5	87.6																				RECH	1994-12-05	S					0	1.7							N				PR0299
1320063	13	2	1	NW2		0063	11.4	36.5	36.4	86.5																				RECH	1994-12-05	S					0	1.8							N				PR0299
1320064	13	2	1	NW2		0064	12.6	35.3	37.6	85.3																				RECH	1994-12-05	S					0	1.5							N				PR0299
1320065	13	2	1	NW2		0065	12.3	34.3	37.3	84.3																				RECH	1994-12-05	S					0	2.1							N				PR0299
1320066	13	2	1	NW2		0066	20.9	32	45.9	82																				RECH	1994-12-05	R		B		G	12.5								N				PR0299
1320067	13	2	1	NW2		0067	8.4	31.9	33.4	81.9																				RECH	1994-12-05	S					0	1.9							N				PR0299
1320068	13	2	1	NW2		0068	9.8	30.7	34.8	80.7																				RECH	1994-12-05	R		B		G	8.7			1.5					N				PR0299
1320069	13	2	1	NW2		0069	1.5	29.9	26.5	79.9																				RECH	1994-12-05	P					25.3								N				PR0299
1320070	13	2	1	NW2		0070	4.7	27.3	29.7	77.3																				RECH	1994-12-05	R		B		G	12.2								N				PR0299
1320071	13	2	1	NW2		0071	3.6	27.1	28.6	77.1																				RECH	1994-12-05	S					0	1.5							N				PR0299
1320072	13	2	1	NW2		0072	4.5	23.9	29.5	73.9																				RECH	1994-12-05	P					32.2								N				PR0299
1320073	13	2	1	NW2		0073	9.6	21.8	34.6	71.8																				RECH	1994-12-05	S					0	1.5							N				PR0299
1320074	13	2	1	NW2		0074	11.6	18.5	36.6	68.5																				RECH	1994-12-05	P					37.2								N				PR0299
1320075	13	2	1	NW2	Y	0075	24.2	18.3	49.2	68.3																				RECH	1994-12-05	P					11.9								N				PR0299
1320076	13	2	1	NW2		0076	5.9	18.1	30.9	68.1																				RECH	1994-12-05	S					0	4.5							N				PR0299
1320077	13	2	1	NW2		0077	1.6	18.3	26.6	68.3																				RECH	1994-12-05	S					0	3.2							N				PR0299
1320078	13	2	1	NW2		0078	0.2	17.9	25.2	67.9																				RECH	1994-12-05	S					0	4.7							N				PR0299
1320079	13	2	1	NW2	Y	0079	17.9	12.3	42.9	62.3																				RECH	1994-12-05	S					0	2.4							N				PR0299
1320080	13	2	1	NW2		0080	8.2	10.6	33.2	60.6																				RECH	1994-12-05	S					0	4.9							N				PR0299
1320081	13	2	1	NW2		0081	11.8	10	36.8	60																				RECH	1994-12-05	S					0	3.2							N				PR0299
1320082	13	2	1	NW2	Y	0082	17.5	9.9	42.5	59.9																				RECH	1994-12-05	P					6.1	4.7							N				PR0299
1320083	13	2	1	NW2		0083	4	7.3	29	57.3																				RECH	1994-12-05	R		B		G	11.4								N				PR0299
1320084	13	2	1	NW2		0084	7.6	8	32.6	58																				RECH	1994-12-05	S					0	1.8							N				PR0299
1320085	13	2	1	NW2		0085	8.2	7.8	33.2	57.8																				RECH	1994-12-05	S					0	4							N				PR0299
1320086	13	2	1	NW2		0086	20.3	8	45.3	58																				RECH	1994-12-05	R		B		G	6.7			3.7					N				PR0299
1320087	13	2	1	NW2	Y	0087	19.8	7.6	44.8	57.6																				RECH	1994-12-05	P					11.3								N				PR0299
1320088	13	2	1	NW2		0088	20.6	6.6	45.6	56.6																				RECH	1994-12-05	R		B		G	13								N				PR0299
1320089	13	2	1	NW2		0089	15.4	6.3	40.4	56.3																				RECH	1994-12-05	P					6.1	4.8							N				PR0299
1320090	13	2	1	NW2		0090	8.8	6	33.8	56																				RECH	1994-12-05	S					0	1.6							N				PR0299
1320091	13	2	1	NW2	Y	0091	16.1	4.6	41.1	54.6																				RECH	1994-12-05	S					0	3.2							N				PR0299
1320092	13	2	1	NW2	Y	0092	17.7	4.5	42.7	54.5																				RECH	1994-12-05	P					5.6	4.6					2		N			FIRE	PR0299
1320093	13	2	1	NW2	Y	0093	19.6	5.2	44.6	55.2																				RECH	1994-12-05	P					12.8								N				PR0299
1320094	13	2	1	NW2		0094	24.5	2.3	49.5	52.3																				RECH	1994-12-05	R		B		G	8.7			4.9					N				PR0299
1320095	13	2	1	NW2		0095	10.3	1	35.3	51																				RECH	1994-12-05	R		B		G	6.9								N				PR0299
1320096	13	2	1	NW2		0096	1.8	0.1	26.8	50.1																				RECH	1994-12-05	R		U		B	24	16.9		0					Y				PR0299
1320097	13	2	1	SW1		0097	10.6	49.9	14.4	49.9																				RECH	1994-12-05	S					0	3.6			0.2	S			N				PR0299
1320098	13	2	1	SW1		0098	6.3	48.1	18.7	48.1																				RECH	1994-12-05	R		B		G	10.5								N				PR0299
1320099	13	2	1	SW1		0099	17.2	46.9	7.8	46.9																				RECH	1994-12-05	P					26.9								N				PR0299
1320100	13	2	1	SW1		0100	21.6	45.8	3.4	45.8																				RECH	1994-12-05	R		B		G	16.8			3.9					N				PR0299
1320101	13	2	1	SW1		0101	17	44.4	8	44.4																				RECH	1994-12-05	R		B		G	15.3			4.2					N				PR0299
1320102	13	2	1	SW1		0102	10	43.6	15	43.6																				RECH	1994-12-05	S					0	3.8							N				PR0299
1320103	13	2	1	SW1		0103	0.4	45.7	24.6	45.7																				RECH	1994-12-05	R		B		G	11.8			4.3					N				PR0299
1320104	13	2	1	SW1		0104	5.4	40.7	19.6	40.7																				RECH	1994-12-05	R		B		G	13.1								N				PR0299
1320105	13	2	1	SW1		0105	15	38	10	38																				RECH	1994-12-05	P					31								N				PR0299
1320106	13	2	1	SW1		0106	10.2	37.6	14.8	37.6																				RECH	1994-12-05	R		B		G	11.1								N				PR0299
1320107	13	2	1	SW1		0107	3.3	34.9	21.7	34.9																				RECH	1994-12-05	R		B		G	10.2			2.7					N				PR0299
1320108	13	2	1	SW1		0108	5.5	33.5	19.5	33.5																				RECH	1994-12-05	S					0	2.8							N				PR0299
1320109	13	2	1	SW1		0109	3.3	32.6	21.7	32.6																				RECH	1994-12-05	R		B		G	16.9								N				PR0299
1320110	13	2	1	SW1		0110	0.5	30.4	24.5	30.4																				RECH	1994-12-05	R		B		G	9.3			2.6					N				PR0299
1320111	13	2	1	SW1		0111	20.3	31.7	4.7	31.7																				RECH	1994-12-05	R		B		G	10.5								N				PR0299
1320112	13	2	1	SW1		0112	22	30.8	3	30.8																				RECH	1994-12-05	P					26.9								N				PR0299
1320113	13	2	1	SW1		0113	19.9	30.1	5.1	30.1																				RECH	1994-12-05	P					29.2								N				PR0299
1320114	13	2	1	SW1		0114	23.7	33.7	1.3	33.7																				RECH	1994-12-05	R		B		G	8.8			2.8					N				PR0299
1320115	13	2	1	SW1		0115	25	35.7	0	35.7																				RECH	1994-12-05	S					0	1.6			0.2	S			N			180	PR0299
1320116	13	2	1	SW1		0116	6.9	29.6	18.1	29.6																				RECH	1994-12-05	P					31.4								N				PR0299
1320117	13	2	1	SW1		0117	24.8	27	0.2	27																				RECH	1994-12-05	S					0	1.5			0.3	SW			N				PR0299
1320118	13	2	1	SW1		0118	4.5	26.1	20.5	26.1																				RECH	1994-12-05	S		U			0	2							N			OLD UPROOT	PR0299
1320119	13	2	1	SW1		0119	0.4	22.5	24.6	22.5																				RECH	1994-12-05	R		B		G	17.1			4.3					N				PR0299
1320120	13	2	1	SW1		0120	8.6	21.1	16.4	21.1																				RECH	1994-12-05	P					30.6								N				PR0299
1320121	13	2	1	SW1		0121	6.8	16.6	18.2	16.6																				RECH	1994-12-05	R		B		G	7.2			1.6					N				PR0299
1320122	13	2	1	SW1		0122	6.4	13.5	18.6	13.5																				RECH	1994-12-05	R		B		G	9.9			5.1					N				PR0299
1320123	13	2	1	SW1		0123	6.3	11.5	18.7	11.5																				RECH	1994-12-05	R		B		G	7.9			3.2					N				PR0299
1320124	13	2	1	SW1		0124	18	11.1	7	11.1																				RECH	1994-12-05	R		B		G	9.5			3.2					N				PR0299
1320125	13	2	1	SW1		0125	23.6	11.3	1.4	11.3																				RECH	1994-12-05	R		B		G	10.1			1.7					N				PR0299
1320126	13	2	1	SW1		0126	23.4	11.9	1.6	11.9																				RECH	1994-12-05	S					0	1.6			0.3	N			N			180	PR0299
1320127	13	2	1	SW1		0127	13.1	0.9	11.9	0.9																				RECH	1994-12-05	P					24.9				0.1	S			N				PR0299
1320128	13	2	1	SW1		0128	3.3	4.7	21.7	4.7																				RECH	1994-12-05	P					38.3								N				PR0299
1320129	13	2	1	SW2		0129	11.7	49.9	36.7	49.9																				RECH	1994-12-05	R		B		G	10.6								N				PR0299
1320130	13	2	1	SW2		0130	14.2	48.3	39.2	48.3																				RECH	1994-12-05	R		B		G	8			1.6					N				PR0299
1320131	13	2	1	SW2		0131	15.2	47.3	40.2	47.3																				RECH	1994-12-05	R		B		G	8.9			2					N				PR0299
1320132	13	2	1	SW2		0132	0.9	47.3	25.9	47.3																				RECH	1994-12-05	R		B		G	12.3			1.7					N				PR0299
1320133	13	2	1	SW2		0133	3.7	44.2	28.7	44.2																				RECH	1994-12-05	S					0	1.8			1.8	NS			N			ROTTING TRUNK 0.2-1.8	PR0299
1320134	13	2	1	SW2		0134	14.9	44.9	39.9	44.9																				RECH	1994-12-05	P					5.5	4.6							N				PR0299
1320135	13	2	1	SW2		0135	12.2	43.3	37.2	43.3																				RECH	1994-12-05	R		B		G	12.8			3.5					N				PR0299
1320136	13	2	1	SW2		0136	14.7	42.7	39.7	42.7																				RECH	1994-12-05	P					5.4	3.8							N				PR0299
1320137	13	2	1	SW2		0137	23.6	42.2	48.6	42.2																				RECH	1994-12-05	R		B		G	8.8			2.4					N				PR0299
1320138	13	2	1	SW2		0138	23.3	41.7	48.3	41.7																				RECH	1994-12-05	R		B		G	14.3								N				PR0299
1320139	13	2	1	SW2		0139	1.9	41.8	26.9	41.8																				RECH	1994-12-05	R		B		G	8.3			3					N				PR0299
1320140	13	2	1	SW2		0140	2.3	36.1	27.3	36.1																				RECH	1994-12-05	R		B		G	7.4			4.7					N				PR0299
1320141	13	2	1	SW2		0141	9.2	38.2	34.2	38.2																				RECH	1994-12-05	S					0								N				PR0299
1320142	13	2	1	SW2		0142	24.6	33.2	49.6	33.2																				RECH	1994-12-05	R		B		G	12.6								N				PR0299
1320143	13	2	1	SW2		0143	2.6	28.2	27.6	28.2																				RECH	1994-12-05	R		B		G	15.3								N				PR0299
1320144	13	2	1	SW2		0144	14.8	27.8	39.8	27.8																				RECH	1994-12-05	R		B		G	10			2.9					N				PR0299
1320145	13	2	1	SW2		0145	8.6	25.1	33.6	25.1																				RECH	1994-12-05	R		B		G	11.1								N				PR0299
1320146	13	2	1	SW2		0146	3.9	24.5	28.9	24.5																				RECH	1994-12-05	S					0	1.7							N				PR0299
1320147	13	2	1	SW2		0147	2.6	23	27.6	23																				RECH	1994-12-05	R		B		G	7			1.8					N				PR0299
1320148	13	2	1	SW2		0148	0.2	22.1	25.2	22.1																				RECH	1994-12-05	P					26.2								N				PR0299
1320149	13	2	1	SW2		0149	10.7	22.4	35.7	22.4																				RECH	1994-12-05	S					0	3.8							N				PR0299
1320150	13	2	1	SW2		0150	8.8	21	33.8	21																				RECH	1994-12-05	S					0								N				PR0299
1320151	13	2	1	SW2		0151	5.3	18.8	30.3	18.8																				RECH	1994-12-05	S					0	1.7							N				PR0299
1320152	13	2	1	SW2		0152	14.5	19.2	39.5	19.2																				RECH	1994-12-05	P					26.6								N				PR0299
1320153	13	2	1	SW2		0153	15.8	18.6	40.8	18.6																				RECH	1994-12-05	P					25.3				1	E			N			WC 180 0.6	PR0299
1320154	13	2	1	SW2		0154	18.6	17.1	43.6	17.1																				RECH	1994-12-05	R		B		G	7.6			1.7					N				PR0299
1320155	13	2	1	SW2		0155	3.8	17.7	28.8	17.7																				RECH	1994-12-05	S					0	3.8							N				PR0299
1320156	13	2	1	SW2		0156	21.1	14	46.1	14																				RECH	1994-12-05	P					24.2								N				PR0299
1320157	13	2	1	SW2		0157	25	16.1	50	16.1																				RECH	1994-12-05	S					0	2.7							N				PR0299
1320158	13	2	1	SW2		0158	21.6	13.5	46.6	13.5																				RECH	1994-12-05	S					0	2.4			0.3	NS			N				PR0299
1320159	13	2	1	SW2		0159	20.9	13	45.9	13																				RECH	1994-12-05	R		B		G	10.8			2.8					N				PR0299
1320160	13	2	1	SW2		0160	20.9	7.5	45.9	7.5																				RECH	1994-12-05	P					22.3								N				PR0299
1320161	13	2	1	SW2		0161	23	5.7	48	5.7																				RECH	1994-12-05	P					7								N				PR0299
1320162	13	2	1	SW2		0162	21	2.7	46	2.7																				RECH	1994-12-05	P					7.4								N				PR0299
1320163	13	2	1	SW2		0163	18.4	0.7	43.4	0.7																				RECH	1994-12-05	P					8.2								N				PR0299
1320164	13	2	1	SE1	Y	0164	24.8	49.8	50.2	49.8																				RECH	1994-12-05	P					9.5								N				PR0299
1320165	13	2	1	SE1	Y	0165	24.8	49	50.2	49																				RECH	1994-12-05	S					0								N				PR0299
1320166	13	2	1	SE1		0166	24.6	47.2	50.4	47.2																				RECH	1994-12-05	R		B		G	8			3.1					N				PR0299
1320167	13	2	1	SE1	Y	0167	22.5	46.8	52.5	46.8																				RECH	1994-12-05	P					34.3								N				PR0299
1320168	13	2	1	SE1		0168	14.1	46.7	60.9	46.7																				RECH	1994-12-05	R		B		G	9.7								N				PR0299
1320169	13	2	1	SE1		0169	18.6	45.7	56.4	45.7																				RECH	1994-12-05	R		B		G	10.7			1.8					N				PR0299
1320170	13	2	1	SE1		0170	11.2	43.6	63.8	43.6																				RECH	1994-12-05	R		B		G	11.6								N				PR0299
1320171	13	2	1	SE1		0171	10.8	42.6	64.2	42.6																				RECH	1994-12-05	R		B		G	13.8								N				PR0299
1320172	13	2	1	SE1		0172	12.4	42.4	62.6	42.4																				RECH	1994-12-05	S					0	2							N				PR0299
1320173	13	2	1	SE1		0173	17.8	42.7	57.2	42.7																				RECH	1994-12-05	R		B		G	8.7			3.3					N				PR0299
1320174	13	2	1	SE1		0174	0.2	41.8	74.8	41.8																				RECH	1994-12-05	P					12.1								N				PR0299
1320175	13	2	1	SE1		0175	0.2	40.6	74.8	40.6																				RECH	1994-12-05	R		B		G	9.6			3.6					N				PR0299
1320176	13	2	1	SE1		0176	4.7	38.9	70.3	38.9																				RECH	1994-12-05	R		B		G	11.2			4.9					N				PR0299
1320177	13	2	1	SE1		0177	8	38.4	67	38.4																				RECH	1994-12-05	S					0	1.7							N				PR0299
1320178	13	2	1	SE1	Y	0178	17.9	38.9	57.1	38.9																				RECH	1994-12-05	P					33.8								N				PR0299
1320179	13	2	1	SE1		0179	10.1	37.6	64.9	37.6																				RECH	1994-12-05	P					27.6								N				PR0299
1320180	13	2	1	SE1		0180	3.2	36.1	71.8	36.1																				RECH	1994-12-05	R		B		G	8.5			2.1					N				PR0299
1320181	13	2	1	SE1		0181	1.7	33.4	73.3	33.4																				RECH	1994-12-05	R		B		G	7.9			2.9					N				PR0299
1320182	13	2	1	SE1		0182	0.8	32.7	74.2	32.7																				RECH	1994-12-05	P					30.1								N				PR0299
1320183	13	2	1	SE1		0183	4.7	33.5	70.3	33.5																				RECH	1994-12-05	S	T				0	1.9							N			OLD DEATH	PR0299
1320184	13	2	1	SE1		0184	8.6	33.6	66.4	33.6																				RECH	1994-12-05	R		B		G	13.1			4					N				PR0299
1320185	13	2	1	SE1	Y	0185	18.6	30.7	56.4	30.7																				RECH	1994-12-05	P					38.9				0.5	S			N			SC 0.2-0.5	PR0299
1320186	13	2	1	SE1		0186	4.9	27.5	70.1	27.5																				RECH	1994-12-05	R		B		G	13			1.5					N				PR0299
1320187	13	2	1	SE1		0187	5.4	27.2	69.6	27.2																				RECH	1994-12-05	R		B		G	8.9			1.6					N				PR0299
1320188	13	2	1	SE1		0188	7.9	25.9	67.1	25.9																				RECH	1994-12-05	R		B		G	8.7								N				PR0299
1320189	13	2	1	SE1		0189	13.1	25	61.9	25																				RECH	1994-12-05	R		B		G	11.9			3.1					N				PR0299
1320190	13	2	1	SE1		0190	5.2	24.4	69.8	24.4																				RECH	1994-12-05	S					0	3.3							N				PR0299
1320191	13	2	1	SE1		0191	4.6	23.9	70.4	23.9																				RECH	1994-12-05	S					0	2			0.2	NS			N				PR0299
1320192	13	2	1	SE1		0192	22.7	23.4	52.3	23.4																				RECH	1994-12-05	S					0	2.5							N				PR0299
1320193	13	2	1	SE1		0193	4.3	18.5	70.7	18.5																				RECH	1994-12-05	P					32.4				0.9	ESE			N			ESEC 0.2-0.9, 1/2	PR0299
1320194	13	2	1	SE1		0194	14.9	18.7	60.1	18.7																				RECH	1994-12-05	P					29.2								N				PR0299
1320195	13	2	1	SE1		0195	7.9	15.7	67.1	15.7																				RECH	1994-12-05	P					22.8								N				PR0299
1320196	13	2	1	SE1		0196	18	16	57	16																				RECH	1994-12-05	P					28.3				0.2	NW			N				PR0299
1320197	13	2	1	SE1		0197	24	15.2	51	15.2																				RECH	1994-12-05	P					30.8								N				PR0299
1320198	13	2	1	SE1		0198	0.2	12.4	74.8	12.4																				RECH	1994-12-05	S					0	1.4							N				PR0299
1320199	13	2	1	SE1		0199	4.9	12.1	70.1	12.1																				RECH	1994-12-05	P					27.8								N				PR0299
1320200	13	2	1	SE1		0200	18.4	11.1	56.6	11.1																				RECH	1994-12-05	P					30.4				0.2	W			N				PR0299
1320201	13	2	1	SE1		0201	0.3	10.3	74.7	10.3																				RECH	1994-12-05	P					19.5				0.2	E			N				PR0299
1320202	13	2	1	SE1		0202	1.7	10.3	73.3	10.3																				RECH	1994-12-05	R		B		G	10.3			2.8					N				PR0299
1320203	13	2	1	SE1		0203	6.7	10.8	68.3	10.8																				RECH	1994-12-05	S					0	1.5							N				PR0299
1320204	13	2	1	SE1		0204	11	8.6	64	8.6																				RECH	1994-12-05	P					5.8								N				PR0299
1320205	13	2	1	SE1		0205	11.5	6.7	63.5	6.7																				RECH	1994-12-05	P					22.6				0.2	SE			N				PR0299
1320206	13	2	1	SE1		0206	6.5	5	68.5	5																				RECH	1994-12-05	P					29.3				1	SW			N			180, 1/2	PR0299
1320207	13	2	1	SE1		0207	1.4	4.8	73.6	4.8																				RECH	1994-12-05	P					26.6				0.2	NW			N				PR0299
1320208	13	2	1	SE1		0208	4.3	0.4	70.7	0.4																				RECH	1994-12-05	P					22.8								N				PR0299
1320209	13	2	1	SE1		0209	7.6	0.4	67.4	0.4																				RECH	1994-12-05	P					19.7								N				PR0299
1320210	13	2	1	SE2		0210	10.6	49.4	85.6	49.4																				RECH	1994-12-05	P					9.6								N				PR0299
1320211	13	2	1	SE2		0211	16.2	47.7	91.2	47.7																				RECH	1994-12-05	P					8.7								N				PR0299
1320212	13	2	1	SE2		0212	7.2	47.5	82.2	47.5																				RECH	1994-12-05	R		B		G	8.2			1.5					N				PR0299
1320213	13	2	1	SE2		0213	4.7	47.2	79.7	47.2																				RECH	1994-12-05	P					5.7	3.8							N				PR0299
1320214	13	2	1	SE2		0214	12.6	46.7	87.6	46.7																				RECH	1994-12-05	P					10								N				PR0299
1320215	13	2	1	SE2		0215	13.1	45	88.1	45																				RECH	1994-12-05	P					8.1								N				PR0299
1320216	13	2	1	SE2		0216	4.4	44.1	79.4	44.1																				RECH	1994-12-05	R		B		G	7.3			2.2					N				PR0299
1320217	13	2	1	SE2		0217	0.6	42.4	75.6	42.4																				RECH	1994-12-05	R		B		G	12.4			4.8					N				PR0299
1320218	13	2	1	SE2		0218	10.8	42.1	85.8	42.1																				RECH	1994-12-05	P					8.7								N				PR0299
1320219	13	2	1	SE2		0219	20	43.6	95	43.6																				RECH	1994-12-05	P					6.9								N				PR0299
1320220	13	2	1	SE2		0220	6.3	37.9	81.3	37.9																				RECH	1994-12-05	P					27.2								N				PR0299
1320221	13	2	1	SE2		0221	11.2	37.3	86.2	37.3																				RECH	1994-12-05	P					8.9								N				PR0299
1320222	13	2	1	SE2		0222	24.1	40	99.1	40																				RECH	1994-12-05	R		B		G	8.7			1.8					N				PR0299
1320223	13	2	1	SE2		0223	0.4	37.7	75.4	37.7																				RECH	1994-12-05	P					28								N				PR0299
1320224	13	2	1	SE2		0224	8.1	35	83.1	35																				RECH	1994-12-05	P					7.9								N				PR0299
1320225	13	2	1	SE2		0225	6.4	33.5	81.4	33.5																				RECH	1994-12-05	P					7								N				PR0299
1320226	13	2	1	SE2		0226	5.8	33.1	80.8	33.1																				RECH	1994-12-05	P					6	5.3							N				PR0299
1320227	13	2	1	SE2		0227	18.2	31.8	93.2	31.8																				RECH	1994-12-05	P					29.2								N				PR0299
1320228	13	2	1	SE2		0228	15.4	31.4	90.4	31.4																				RECH	1994-12-05	R		B		G	8.7			2.7					N				PR0299
1320229	13	2	1	SE2		0229	2.2	31.4	77.2	31.4																				RECH	1994-12-05	P					22.8								N				PR0299
1320230	13	2	1	SE2		0230	5.3	28.8	80.3	28.8																				RECH	1994-12-05	P					28.9								N				PR0299
1320231	13	2	1	SE2		0231	9	27.8	84	27.8																				RECH	1994-12-05	P					5.2	4.6							N				PR0299
1320232	13	2	1	SE2		0232	13.9	23.2	88.9	23.2																				RECH	1994-12-05	S					0	1.7							N				PR0299
1320233	13	2	1	SE2		0233	17.2	21.2	92.2	21.2																				RECH	1994-12-05	P					26.7								N				PR0299
1320234	13	2	1	SE2		0234	23.4	21.2	98.4	21.2																				RECH	1994-12-05	P					27								N				PR0299
1320235	13	2	1	SE2		0235	4.3	21.2	79.3	21.2																				RECH	1994-12-05	R		B		G	10.4			2.1					N				PR0299
1320236	13	2	1	SE2		0236	0.9	21.6	75.9	21.6																				RECH	1994-12-05	R		B		G	12.6			2					N				PR0299
1320237	13	2	1	SE2		0237	6.2	19	81.2	19																				RECH	1994-12-05	P					33.3								N			CAMP NAILS	PR0299
1320238	13	2	1	SE2		0238	17.5	17.8	92.5	17.8																				RECH	1994-12-05	P					22.8								N				PR0299
1320239	13	2	1	SE2		0239	24	15.2	99	15.2																				RECH	1994-12-05	P					22.5								N				PR0299
1320240	13	2	1	SE2		0240	16.4	15	91.4	15																				RECH	1994-12-05	S					0	1.4							N				PR0299
1320241	13	2	1	SE2		0241	8.4	12.6	83.4	12.6																				RECH	1994-12-05	P					23.8								N				PR0299
1320242	13	2	1	SE2		0242	1.1	8.5	76.1	8.5																				RECH	1994-12-05	S					0	1.7			0.1	NS			N				PR0299
1320243	13	2	1	SE2		0243	19.2	7.5	94.2	7.5																				RECH	1994-12-05	R		B		G	14.1								N				PR0299
1320244	13	2	1	SE2		0244	15.2	6.7	90.2	6.7																				RECH	1994-12-05	R		B		B	36.5							Y	N				PR0299
1320245	13	2	1	SE2		0245	14	4.8	89	4.8																				RECH	1994-12-05	P					8.7								N				PR0299
1320246	13	2	1	SE2		0246	2.6	4.9	77.6	4.9																				RECH	1994-12-05	P					22.6								N				PR0299
1320247	13	2	1	SE2		0247	2.2	1.3	77.2	1.3																				RECH	1994-12-05	P					25.9								N				PR0299
1320248	13	2	1	SE2		0248	20.3	2.1	95.3	2.1																				RECH	1994-12-05	R		B		G	21.2								N				PR0299
1320249	13	2	1	NE2		0249	2.7	0.9	77.7	50.9																				RECH	1994-12-05	R		B		G	18.1			1.6					N				PR0299
1320250	13	2	1	NE2		0250	12.2	0.4	87.2	50.4																				RECH	1994-12-05	P					10.3								N				PR0299
1320251	13	2	1	NE2		0251	17.9	0.3	92.9	50.3																				RECH	1994-12-05	P					5.9								N				PR0299
1320252	13	2	1	NE2		0252	4.6	3.2	79.6	53.2																				RECH	1994-12-05	P					7.2								N				PR0299
1320253	13	2	1	NE2		0253	12	3.3	87	53.3																				RECH	1994-12-05	P					20.4								N				PR0299
1320254	13	2	1	NE2		0254	12.8	3.7	87.8	53.7																				RECH	1994-12-05	R		B		G	7.5			3.2					N				PR0299
1320255	13	2	1	NE2		0255	5.4	4.6	80.4	54.6																				RECH	1994-12-05	P					7.9								N				PR0299
1320256	13	2	1	NE2		0256	8.6	5.1	83.6	55.1																				RECH	1994-12-05	P					10.1								N				PR0299
1320257	13	2	1	NE2		0257	5.9	7.7	80.9	57.7																				RECH	1994-12-05	P					6.2								N				PR0299
1320258	13	2	1	NE2		0258	14.7	8.3	89.7	58.3																				RECH	1994-12-05	P					24.7								N				PR0299
1320259	13	2	1	NE2		0259	1.6	9.3	76.6	59.3																				RECH	1994-12-05	R		B		G	8.1			3.6					N				PR0299
1320260	13	2	1	NE2		0260	1.7	9.8	76.7	59.8																				RECH	1994-12-05	P					7.7								N				PR0299
1320261	13	2	1	NE2		0261	3.8	11	78.8	61																				RECH	1994-12-05	P					11.4								N				PR0299
1320262	13	2	1	NE2		0262	6.6	12.9	81.6	62.9																				RECH	1994-12-05	P					7.8								N				PR0299
1320263	13	2	1	NE2		0263	6.3	13.6	81.3	63.6																				RECH	1994-12-05	P					8.5								N				PR0299
1320264	13	2	1	NE2		0264	3.5	14.5	78.5	64.5																				RECH	1994-12-05	P					20.8				0.1	NE			N				PR0299
1320265	13	2	1	NE2		0265	0.6	16.2	75.6	66.2																				RECH	1994-12-05	P					5.8								N				PR0299
1320266	13	2	1	NE2		0266	3.2	17.6	78.2	67.6																				RECH	1994-12-05	R		U		B	6	7.5		0					Y				PR0299
1320267	13	2	1	NE2		0267	2.8	17.5	77.8	67.5																				RECH	1994-12-05	R		U		B	5.3	5.5		0					Y				PR0299
1320268	13	2	1	NE2		0268	2.2	18.2	77.2	68.2																				RECH	1994-12-05	P					7.9								N				PR0299
1320269	13	2	1	NE2		0269	6.4	18.8	81.4	68.8																				RECH	1994-12-05	P					7.2								N				PR0299
1320270	13	2	1	NE2		0270	7.6	18.9	82.6	68.9																				RECH	1994-12-05	P					5.9	4.9							N				PR0299
1320271	13	2	1	NE2		0271	10.6	18.9	85.6	68.9																				RECH	1994-12-05	P					11.4								N				PR0299
1320272	13	2	1	NE2		0272	6.6	19.5	81.6	69.5																				RECH	1994-12-05	P					9.5								N				PR0299
1320273	13	2	1	NE2		0273	8.9	21.1	83.9	71.1																				RECH	1994-12-05	P					10								N				PR0299
1320274	13	2	1	NE2		0274	22.8	22.2	97.8	72.2																				RECH	1994-12-05	P					30.3								N				PR0299
1320275	13	2	1	NE2		0275	18.5	23.4	93.5	73.4																				RECH	1994-12-05	P					24.9								N				PR0299
1320276	13	2	1	NE2		0276	6.2	23.1	81.2	73.1																				RECH	1994-12-05	P					11.8								N				PR0299
1320277	13	2	1	NE2		0277	3	25.5	78	75.5																				RECH	1994-12-05	P					12.2				0.2	NW			N				PR0299
1320278	13	2	1	NE2		0278	12.9	26.3	87.9	76.3																				RECH	1994-12-05	P					9								N				PR0299
1320279	13	2	1	NE2		0279	6.9	27	81.9	77																				RECH	1994-12-05	P					5.2								N				PR0299
1320280	13	2	1	NE2		0280	21.5	27	96.5	77																				RECH	1994-12-05	P					23.1								N				PR0299
1320281	13	2	1	NE2		0281	21.9	28	96.9	78																				RECH	1994-12-05	P					12.1								N				PR0299
1320282	13	2	1	NE2		0282	9.2	27.7	84.2	77.7																				RECH	1994-12-05	P					11.6								N				PR0299
1320283	13	2	1	NE2		0283	2.5	29	77.5	79																				RECH	1994-12-05	P					27.3				0.4	SE			N			NC 0.2	PR0299
1320284	13	2	1	NE2		0284	9.7	31.5	84.7	81.5																				RECH	1994-12-05	P					20.3								N				PR0299
1320285	13	2	1	NE2		0285	21.5	31.1	96.5	81.1																				RECH	1994-12-05	P					26								N				PR0299
1320286	13	2	1	NE2		0286	16.2	33.8	91.2	83.8																				RECH	1994-12-05	P					29.2				0.3	N			N				PR0299
1320287	13	2	1	NE2		0287	10.5	35	85.5	85																				RECH	1994-12-05	P					5	4							N				PR0299
1320288	13	2	1	NE2		0288	1.9	36.3	76.9	86.3																				RECH	1994-12-05	R		U		B	29	15.6		0	0.4	N			Y			180	PR0299
1320289	13	2	1	NE2		0289	6.9	33.3	81.9	83.3																				RECH	1994-12-05	P	T	U			6.9	6.3		0					Y				PR0299
1320290	13	2	1	NE2		0290	9.7	39.7	84.7	89.7																				RECH	1994-12-05	R		B		G	21								N				PR0299
1320291	13	2	1	NE2		0291	20.5	39.9	95.5	89.9																				RECH	1994-12-05	C					5.6	4.5							N				PR0299
1320292	13	2	1	NE2		0292	16.9	40.5	91.9	90.5																				RECH	1994-12-05	P					18.7								N				PR0299
1320293	13	2	1	NE2		0293	14.9	41.2	89.9	91.2																				RECH	1994-12-05	P					21.7								N				PR0299
1320294	13	2	1	NE2		0294	19.6	42.2	94.6	92.2																				RECH	1994-12-05	P					9.9								N				PR0299
1320295	13	2	1	NE2		0295	3.8	42.1	78.8	92.1																				RECH	1994-12-05	P					8.3								N				PR0299
1320296	13	2	1	NE2		0296	1.8	42.5	76.8	92.5																				RECH	1994-12-05	P					6.9								N				PR0299
1320297	13	2	1	NE2		0297	23.6	43.5	98.6	93.5																				RECH	1994-12-05	P					6.2	4.5							N				PR0299
1320298	13	2	1	NE2		0298	0.6	45.7	75.6	95.7																				RECH	1994-12-05	R		B		G	8.9								N				PR0299
1320299	13	2	1	NE2		0299	4.3	46.3	79.3	96.3																				RECH	1994-12-05	R		B		G	15.1								N				PR0299
1320300	13	2	1	NE2		0300	19.2	46.5	94.2	96.5																				RECH	1994-12-05	S					0	1.6			0.4	W			N			180, 2/3	PR0299
1320301	13	2	1	NE2		0301	22.6	46.8	97.6	96.8																				RECH	1994-12-05	P					26.4				0.1	NE			N				PR0299
1320302	13	2	1	NE2		0302	1.7	48.7	76.7	98.7																				RECH	1994-12-05	P					20.8								N				PR0299
1320303	13	2	1	NE2		0303	3.4	49.1	78.4	99.1																				RECH	1994-12-05	P					11.2								N				PR0299
1320304	13	2	1	NE2		0304	6.3	49	81.3	99																				RECH	1994-12-05	P					21.6								N				PR0299
1320305	13	2	1	NE2		0305	14.7	48.8	89.7	98.8																				RECH	1994-12-05	P					11								N				PR0299
1320306	13	2	1	NE2		0306	0.2	17.9	75.2	67.9																				RECH	1994-12-05	P	T	Y			5	5		0					N			FIRE	PR0299
1320307	13	2	1	NE1		0307	6.6	0.7	68.4	50.7																				RECH	1994-12-05	P					10.2								N				PR0299
1320308	13	2	1	NE1		0308	14.1	1.1	60.9	51.1																				RECH	1994-12-05	R		B		G	11.9			4.8					N				PR0299
1320309	13	2	1	NE1		0309	2.2	2.5	72.8	52.5																				RECH	1994-12-05	P					11.7								N				PR0299
1320310	13	2	1	NE1		0310	2.4	6	72.6	56																				RECH	1994-12-05	S					0	2.9							N				PR0299
1320311	13	2	1	NE1		0311	6	5.1	69	55.1																				RECH	1994-12-05	S					0	3.8							N				PR0299
1320312	13	2	1	NE1		0312	9	7.5	66	57.5																				RECH	1994-12-05	R		B		G	6.9			2.1					N				PR0299
1320313	13	2	1	NE1		0313	12.7	7.6	62.3	57.6																				RECH	1994-12-05	S					0	1.5							N				PR0299
1320314	13	2	1	NE1	Y	0314	24.6	7.5	50.4	57.5																				RECH	1994-12-05	P					13.5								N				PR0299
1320315	13	2	1	NE1		0315	24.1	9.5	50.9	59.5																				RECH	1994-12-05	R		B		G	10.7								N				PR0299
1320316	13	2	1	NE1		0316	3.3	8	71.7	58																				RECH	1994-12-05	P					11.7								N				PR0299
1320317	13	2	1	NE1		0317	5.9	8.6	69.1	58.6																				RECH	1994-12-05	P					9.1								N				PR0299
1320318	13	2	1	NE1		0318	5.9	9.1	69.1	59.1																				RECH	1994-12-05	P					11.4								N				PR0299
1320319	13	2	1	NE1		0319	9.5	8.9	65.5	58.9																				RECH	1994-12-05	S					0	2.2							N				PR0299
1320320	13	2	1	NE1		0320	8.2	9.3	66.8	59.3																				RECH	1994-12-05	P					15.6								N				PR0299
1320321	13	2	1	NE1		0321	10.9	10.3	64.1	60.3																				RECH	1994-12-05	P					11.1								N				PR0299
1320322	13	2	1	NE1		0322	6.4	10.9	68.6	60.9																				RECH	1994-12-05	P					9.7								N				PR0299
1320323	13	2	1	NE1		0323	5.1	11.1	69.9	61.1																				RECH	1994-12-05	P					11.6								N				PR0299
1320324	13	2	1	NE1		0324	2.5	10.9	72.5	60.9																				RECH	1994-12-05	P					11								N				PR0299
1320325	13	2	1	NE1	Y	0325	20.1	11.9	54.9	61.9																				RECH	1994-12-05	S					0	3.2							N				PR0299
1320326	13	2	1	NE1	Y	0326	20	13.5	55	63.5																				RECH	1994-12-05	P					10.4								N				PR0299
1320327	13	2	1	NE1		0327	5	12	70	62																				RECH	1994-12-05	P					6.7								N				PR0299
1320328	13	2	1	NE1		0328	2.4	12.3	72.6	62.3																				RECH	1994-12-05	P					5.9								N				PR0299
1320329	13	2	1	NE1		0329	1.8	12.5	73.2	62.5																				RECH	1994-12-05	P					13								N				PR0299
1320330	13	2	1	NE1		0330	3.9	13.9	71.1	63.9																				RECH	1994-12-05	S					0	1.6							N				PR0299
1320331	13	2	1	NE1		0331	5.8	13.1	69.2	63.1																				RECH	1994-12-05	P					10.4								N				PR0299
1320332	13	2	1	NE1		0332	7.4	13.4	67.6	63.4																				RECH	1994-12-05	P					11.5								N				PR0299
1320333	13	2	1	NE1		0333	9.8	13.5	65.2	63.5																				RECH	1994-12-05	P	T				5.4								N			FIRE	PR0299
1320334	13	2	1	NE1		0334	12.7	14.9	62.3	64.9																				RECH	1994-12-05	P					27.5								N				PR0299
1320335	13	2	1	NE1		0335	1.4	14.6	73.6	64.6																				RECH	1994-12-05	P					10.8								N				PR0299
1320336	13	2	1	NE1		0336	3.8	16	71.2	66																				RECH	1994-12-05	R		B		G	11.8								N				PR0299
1320337	13	2	1	NE1		0337	6.9	15.9	68.1	65.9																				RECH	1994-12-05	P					14.2				0.1	SE			N				PR0299
1320338	13	2	1	NE1		0338	12.1	18.5	62.9	68.5																				RECH	1994-12-05	P					27.1								N				PR0299
1320339	13	2	1	NE1		0339	0.5	17.7	74.5	67.7																				RECH	1994-12-05	P					8.8								N				PR0299
1320340	13	2	1	NE1		0340	12.3	22.4	62.7	72.4																				RECH	1994-12-05	R		B		G	8.3			3.5					N				PR0299
1320341	13	2	1	NE1		0341	24	22.4	51	72.4																				RECH	1994-12-05	R		B		G	12.6			4.3					N				PR0299
1320342	13	2	1	NE1	Y	0342	23.1	23.4	51.9	73.4																				RECH	1994-12-05	P					12.8								N				PR0299
1320343	13	2	1	NE1		0343	11.5	23.7	63.5	73.7																				RECH	1994-12-05	P					7.3								N				PR0299
1320344	13	2	1	NE1		0344	5.1	23.5	69.9	73.5																				RECH	1994-12-05	P					29.5								N				PR0299
1320345	13	2	1	NE1		0345	15.3	24.5	59.7	74.5																				RECH	1994-12-05	R		B		G	11.6			1.7					N				PR0299
1320346	13	2	1	NE1		0346	0.6	25.6	74.4	75.6																				RECH	1994-12-05	P					23				0.2	SE			N				PR0299
1320347	13	2	1	NE1		0347	11.1	28.3	63.9	78.3																				RECH	1994-12-05	S					0	2.7			0.1	NS			N				PR0299
1320348	13	2	1	NE1		0348	22	29.4	53	79.4																				RECH	1994-12-05	P					6								N				PR0299
1320349	13	2	1	NE1		0349	11	31.8	64	81.8																				RECH	1994-12-05	P					10								N				PR0299
1320350	13	2	1	NE1		0350	10.5	32.7	64.5	82.7																				RECH	1994-12-05	P					7								N				PR0299
1320351	13	2	1	NE1		0351	13.9	32.4	61.1	82.4																				RECH	1994-12-05	P	T	U			25.5	16.2		0	0.7	NE			Y				PR0299
1320352	13	2	1	NE1		0352	24.5	33.5	50.5	83.5																				RECH	1994-12-05	R				G	9.5								N				PR0299
1320353	13	2	1	NE1		0353	20.6	34.7	54.4	84.7																				RECH	1994-12-05	P					10.5								N				PR0299
1320354	13	2	1	NE1		0354	23.9	36.6	51.1	86.6																				RECH	1994-12-05	P					22.8								N				PR0299
1320355	13	2	1	NE1		0355	11	36.8	64	86.8																				RECH	1994-12-05	R		B		G	8.9			2.4					N				PR0299
1320356	13	2	1	NE1		0356	13.3	37.9	61.7	87.9																				RECH	1994-12-05	S					0	1.8							N				PR0299
1320357	13	2	1	NE1		0357	6	37.3	69	87.3																				RECH	1994-12-05	P					20.3								N				PR0299
1320358	13	2	1	NE1		0358	2.4	37.6	72.6	87.6																				RECH	1994-12-05	P					23.8								N				PR0299
1320359	13	2	1	NE1		0359	5.5	39.8	69.5	89.8																				RECH	1994-12-05	P					23.5								N				PR0299
1320360	13	2	1	NE1		0360	5.6	41.1	69.4	91.1																				RECH	1994-12-05	R		B		G	7.1			2.3					N				PR0299
1320361	13	2	1	NE1		0361	9.6	42.1	65.4	92.1																				RECH	1994-12-05	P					5.2	4.4							N				PR0299
1320362	13	2	1	NE1		0362	16	39.8	59	89.8																				RECH	1994-12-05	P					31.8				0.2	NE			N				PR0299
1320363	13	2	1	NE1		0363	20.2	43.7	54.8	93.7																				RECH	1994-12-05	P					26.4				0.3	SE			N				PR0299
1320364	13	2	1	NE1		0364	16.5	43.9	58.5	93.9																				RECH	1994-12-05	P					7.3								N				PR0299
1320365	13	2	1	NE1		0365	2.5	44.3	72.5	94.3																				RECH	1994-12-05	S					0	1.4							N				PR0299
1320366	13	2	1	NE1		0366	2.3	41.7	72.7	91.7																				RECH	1994-12-05	P					5.6	4.9							N				PR0299
1320367	13	2	1	NE1		0367	13.4	47.7	61.6	97.7																				RECH	1994-12-05	P					28.1								N				PR0299
1320368	13	2	1	NE1		0368	5.6	48.7	69.4	98.7																				RECH	1994-12-05	P					12				0.5	E			N			WC 0.5	PR0299
1320369	13	2	1	NE1		0369	4.5	49.4	70.5	99.4																				RECH	1994-12-05	P					25.8				0.5	E			N				PR0299
1320370	13	2	1	NE1		0370	24.9	49.3	50.1	99.3																				RECH	1994-12-05	P					6.4								N				PR0299
1320371	13	2	1	SW2	Y	0371	22	32.3	47	32.3																																							PR0299
1320372	13	2	1	SE1	Y	0372	22.9	46.2	52.1	46.2																																							PR0299
1320373	13	2	1	NW2	Y	0373	23.3	0.3	48.3	50.3																																							PR0299
1320374	13	2	1	NW2	Y	0374	18.4	1.4	43.4	51.4																																							PR0299
1320375	13	2	1	SW2	Y	0375	19.6	49.9	44.6	49.9																																							PR0299
1320376	13	2	1	NW2	Y	0376	16.1	8	41.1	58																																							PR0299
1320377	13	2	1	NW2	Y	0377	16.2	10.6	41.2	60.6																																							PR0299
1320378	13	2	1	NW2	Y	0378	18.4	21	43.4	71																																							PR0299
1320379	13	2	1	NW2	Y	0379	19.1	21.6	44.1	71.6																																							PR0299
1320380	13	2	1	NE1	Y	0380	17.1	33.5	57.9	83.5																																							PR0299
1320381	13	2	1	NE2		0381	10.2	36.7	85.2	86.7																																							PR0299
1320382	13	2	1	NE1		0382	13.6	25.1	61.4	24.9																																							PR0299
1320383	13	2	1	NE2		0383	7	20.1	82	70.1																																							PR0299
1320384	13	2	1	NE2		0384	3.1	3.7	78.1	53.7																																							PR0299
1320385	13	2	1	NE1		0385	19	30.8	56	80.8																																							PR0299
1320386	13	2	1	NE1		0386	18	23	57	73																																							PR0299
1320387	13	2	1	SW2		0387	12.8	47.9	37.8	47.9																																							PR0299
1320388	13	2	1	SW2		0388	9.2	48.6	34.2	48.6																																							PR0299
1320389	13	2	1	NW2		0389	8.7	0.9	33.7	50.9																																							PR0299
1320390	13	2	1	SW2		0390	10.4	41.6	36.4	41.6																																							PR0299
1320391	13	2	1	SW2		0391	7.3	45.5	32.3	45.5																																							PR0299
1320392	13	2	1	SW2		0392	4.8	42.7	29.8	42.7																																							PR0299
1320393	13	2	1	SW2		0393	10.2	26.8	35.2	26.8																																							PR0299
1320394	13	2	1	SW2		0394	9.5	25	34.5	25																																							PR0299
1320395	13	2	1	NW2		0395	13	8.9	38	58.9																																							PR0299
1320396	13	2	1	NW1		0396	13.8	10.5	11.2	60.5																																							PR0299
1320397	13	2	1	NW1		0397	12	8.3	13	58.3																																							PR0299
1320398	13	2	1	NW1		0398	19.2	38.5	5.8	88.5																																							PR0299
1320399	13	2	1	SW1		0399	18.5	12.3	6.5	12.3																																							PR0299
1320400	13	2	1	SW2		0400	5.6	13.8	30.6	13.8																																							PR0299
1320401	13	2	1	SW2		0401	1.8	18.5	26.8	18.5
1320402	13	2	1	SW2		0402	8.2	37.1	33.2	37.1
1320403	13	2	1	SW1		0403	22.4	27.9	2.6	27.9
1320404	13	2	1	NW1		0404	12.9	9.8	12.1	59.8
1320405	13	2	1	NW1		0405	12.1	9.6	12.9	59.6
1320406	13	2	1	NE1		0406	19	12.7	56	62.7
1320407	13	2	1	NE1		0407	11.7	14.5	63.3	64.5
1320408	13	2	1	NE1		0408	5	22.1	70	72.1
1320409	13	2	1	NE1		0409	12.7	21	62.3	71
1330001	13	3	1	NE2		0001	15.5	48.7	90.5	98.7																				RECH	1995-03-16	P					6.7								N				PR0299
1330002	13	3	1	NE2		0002	15.4	47.2	90.4	97.2																				RECH	1995-03-16	P					5.3	5.3							N				PR0299
1330003	13	3	1	NE2		0003	18.1	46.7	93.1	96.7																				RECH	1995-03-16	P					5.3	3.4							N				PR0299
1330004	13	3	1	NE2		0004	10.4	46.3	85.4	96.3																				RECH	1995-03-16	P					9.7								N				PR0299
1330005	13	3	1	NE2		0005	2.7	48.2	77.7	98.2																				RECH	1995-03-16	P					18.7								N				PR0299
1330006	13	3	1	NE2		0006	15.6	45.7	90.6	95.7																				RECH	1995-03-16	P					5.2	4.2							N				PR0299
1330007	13	3	1	NE2		0007	22.5	45.1	97.5	95.1																				RECH	1995-03-16	P					6.6	4.4							N				PR0299
1330008	13	3	1	NE2		0008	8.9	44.1	83.9	94.1																				RECH	1995-03-16	C					10.7								N				PR0299
1330009	13	3	1	NE2		0009	10	43.8	85	93.8																				RECH	1995-03-16	P					5.4	4.1							N				PR0299
1330010	13	3	1	NE2		0010	15.3	43.4	90.3	93.4																				RECH	1995-03-16	P					5.4								N				PR0299
1330011	13	3	1	NE2		0011	13.7	42.9	88.7	92.9																				RECH	1995-03-16	P					8.9								N				PR0299
1330012	13	3	1	NE2		0012	12.2	42.5	87.2	92.5																				RECH	1995-03-16	P					9.3								N				PR0299
1330013	13	3	1	NE2		0013	16.8	42.1	91.8	92.1																				RECH	1995-03-16	P					5.4	4.9							N				PR0299
1330014	13	3	1	NE2		0014	15.8	41.3	90.8	91.3																				RECH	1995-03-16	P					6.7								N				PR0299
1330015	13	3	1	NE2		0015	22.6	41.4	97.6	91.4																				RECH	1995-03-16	P					22.9				0.4	S			N			270	PR0299
1330016	13	3	1	NE2		0016	12.8	41.9	87.8	91.9																				RECH	1995-03-16	R	T	U		B	5.6	4.9		0					Y				PR0299
1330017	13	3	1	NE2		0017	12.5	40.3	87.5	90.3																				RECH	1995-03-16	P					7.1								N				PR0299
1330018	13	3	1	NE2		0018	7.3	36.8	82.3	86.8																				RECH	1995-03-16	C					7.2	4.5							N				PR0299
1330019	13	3	1	NE2		0019	18.8	39.7	93.8	89.7																				RECH	1995-03-16	P					16.8				0.2	N			N				PR0299
1330020	13	3	1	NE2		0020	12.8	38.2	87.8	88.2																				RECH	1995-03-16	P					6.8								N				PR0299
1330021	13	3	1	NE2		0021	9.8	37.3	84.8	87.3																				RECH	1995-03-16	P					14.1								N				PR0299
1330022	13	3	1	NE2		0022	14.5	37.2	89.5	87.2																				RECH	1995-03-16	P					12								N				PR0299
1330023	13	3	1	NE2		0023	10.2	35.3	85.2	85.3																				RECH	1995-03-16	C					7.6								N				PR0299
1330024	13	3	1	NE2		0024	12.5	34.4	87.5	84.4																				RECH	1995-03-16	P					8.7								N				PR0299
1330025	13	3	1	NE2		0025	15.5	33.8	90.5	83.8																				RECH	1995-03-16	P					8.5								N				PR0299
1330026	13	3	1	NE2		0026	13	33.6	88	83.6																				RECH	1995-03-16	P	T				6	4.7							N			FIRE	PR0299
1330027	13	3	1	NE2		0027	22.8	31.7	97.8	81.7																				RECH	1995-03-16	R		B		G	5.1			1.6					N				PR0299
1330028	13	3	1	NE2		0028	9.9	32	84.9	82																				RECH	1995-03-16	P					9.6								N				PR0299
1330029	13	3	1	NE2		0029	5.7	32.2	80.7	82.2																				RECH	1995-03-16	R		B		G	12.1								N				PR0299
1330030	13	3	1	NE2		0030	5.5	32	80.5	82																				RECH	1995-03-16	P					6.5								N				PR0299
1330031	13	3	1	NE2		0031	2.2	32.7	77.2	82.7																				RECH	1995-03-16	P					17.4								N				PR0299
1330032	13	3	1	NE2		0032	0.2	27.2	75.2	77.2																				RECH	1995-03-16	P					19.7								N				PR0299
1330033	13	3	1	NE2		0033	5.5	29.1	80.5	79.1																				RECH	1995-03-16	P					12.7								N				PR0299
1330034	13	3	1	NE2		0034	23.1	29.1	98.1	79.1																				RECH	1995-03-16	P					19.9								N				PR0299
1330035	13	3	1	NE2		0035	13	27.7	88	77.7																				RECH	1995-03-16	P					10.7								N				PR0299
1330036	13	3	1	NE2		0036	5.1	27.4	80.1	77.4																				RECH	1995-03-16	R		B		G	6.6			3.1					N				PR0299
1330037	13	3	1	NE2		0037	13.7	26.1	88.7	76.1																				RECH	1995-03-16	R		B		G	6.5			3					N				PR0299
1330038	13	3	1	NE2		0038	17	25.6	92	75.6																				RECH	1995-03-16	R		B		G	5.5			1.8					N				PR0299
1330039	13	3	1	NE2		0039	14.5	24.5	89.5	74.5																				RECH	1995-03-16	C					6.5	4.2							N				PR0299
1330040	13	3	1	NE2		0040	5.5	23.6	80.5	73.6																				RECH	1995-03-16	C					5.3	3.5			0.3	S			N			180	PR0299
1330041	13	3	1	NE2		0041	9	23	84	73																				RECH	1995-03-16	R		B		G	6.2			4.2					N				PR0299
1330042	13	3	1	NE2		0042	18.4	23.3	93.4	73.3																				RECH	1995-03-16	P					23.3								N				PR0299
1330043	13	3	1	NE2		0043	24	23.6	99	73.6																				RECH	1995-03-16	P					7.7								N				PR0299
1330044	13	3	1	NE2		0044	2.2	21.9	77.2	71.9																				RECH	1995-03-16	R		B		G	6.1			2.4					N				PR0299
1330045	13	3	1	NE2		0045	23.8	22.6	98.8	72.6																				RECH	1995-03-16	P	T				5.6	4.6							N			FIRE	PR0299
1330046	13	3	1	NE2		0046	8.9	21.8	83.9	71.8																				RECH	1995-03-16	P					25.9								N				PR0299
1330047	13	3	1	NE2		0047	2.8	18.4	77.8	68.4																				RECH	1995-03-16	P					18.6				2.8	E			N			EC 1.3-1.7 & 2.4-2.8	PR0299
1330048	13	3	1	NE2		0048	2.1	14.7	77.1	64.7																				RECH	1995-03-16	P					18								N				PR0299
1330049	13	3	1	NE2		0049	3	13.2	78	63.2																				RECH	1995-03-16	P					21.6								N				PR0299
1330050	13	3	1	NE2		0050	15.1	12.4	90.1	62.4																				RECH	1995-03-16	R		B		G	8.8			2					N				PR0299
1330051	13	3	1	NE2		0051	8.7	10	83.7	60																				RECH	1995-03-16	C					5.1	4.7							N				PR0299
1330052	13	3	1	NE2		0052	19	9.5	94	59.5																				RECH	1995-03-16	P					22.6								N				PR0299
1330053	13	3	1	NE2		0053	19.5	8.8	94.5	58.8																				RECH	1995-03-16	P					17.5								N				PR0299
1330054	13	3	1	NE2		0054	6	8.6	81	58.6																				RECH	1995-03-16	P					21.5								N				PR0299
1330055	13	3	1	NE2		0055	25	5.8	100	55.8																				RECH	1995-03-16	P					22.4								N				PR0299
1330056	13	3	1	NE2		0056	22.1	5.1	97.1	55.1																				RECH	1995-03-16	P					19.1								N				PR0299
1330057	13	3	1	NE2		0057	13.6	4.3	88.6	54.3																				RECH	1995-03-16	P					27				0.2	SW			N				PR0299
1330058	13	3	1	NE2		0058	16.8	4.2	91.8	54.2																				RECH	1995-03-16	C					8.4								N				PR0299
1330059	13	3	1	NE2		0059	16.5	3.9	91.5	53.9																				RECH	1995-03-16	C					5.6	5							N				PR0299
1330060	13	3	1	NE1	Y	0060	24.9	0.9	50.1	50.9																				RECH	1995-03-16	P					8.5								N				PR0299
1330061	13	3	1	NE1	Y	0061	16.1	1.7	58.9	51.7																				RECH	1995-03-16	P					24.7								N				PR0299
1330062	13	3	1	NE1		0062	4.7	3.9	70.3	53.9																				RECH	1995-03-16	P					24								N				PR0299
1330063	13	3	1	NE1		0063	8.1	9.5	66.9	59.5																				RECH	1995-03-16	P					17.2								N				PR0299
1330064	13	3	1	NE1	Y	0064	15.8	12.1	59.2	62.1																				RECH	1995-03-16	P					27.7								N				PR0299
1330065	13	3	1	NE1		0065	2.8	12.2	72.2	62.2																				RECH	1995-03-16	P					23.3								N				PR0299
1330066	13	3	1	NE1		0066	1.8	15.1	73.2	65.1																				RECH	1995-03-16	P					21.9								N				PR0299
1330067	13	3	1	NE1		0067	6.5	16.4	68.5	66.4																				RECH	1995-03-16	P					18.9								N				PR0299
1330068	13	3	1	NE1		0068	2.4	18.8	72.6	68.8																				RECH	1995-03-16	P					15.1				1.9	E			N			EC 1.5-1.9	PR0299
1330069	13	3	1	NE1		0069	1.2	19.7	73.8	69.7																				RECH	1995-03-16	P					19				2.1	N			N			NC 1.0-2.1	PR0299
1330070	13	3	1	NE1		0070	2.3	20.6	72.7	70.6																				RECH	1995-03-16	P					16.3								N				PR0299
1330071	13	3	1	NE1		0071	3.8	20.8	71.2	70.8																				RECH	1995-03-16	P					19.8								N				PR0299
1330072	13	3	1	NE1		0072	12.7	23	62.3	73																				RECH	1995-03-16	R		B		G	7.7			1.7					N				PR0299
1330073	13	3	1	NE1		0073	14.5	23.7	60.5	73.7																				RECH	1995-03-16	P					8.8								N				PR0299
1330074	13	3	1	NE1		0074	20.3	27.3	54.7	77.3																				RECH	1995-03-16	R		B		B	29.9								N				PR0299
1330075	13	3	1	NE1		0075	0.5	27.6	74.5	77.6																				RECH	1995-03-16	R		B		G	8.6			1.5					N				PR0299
1330076	13	3	1	NE1		0076	5.6	28.1	69.4	78.1																				RECH	1995-03-16	R		B		G	6.7			2.6					N				PR0299
1330077	13	3	1	NE1		0077	1.5	29	73.5	79																				RECH	1995-03-16	P					23.4				2.2	S			N			SC 1.0-2.2	PR0299
1330078	13	3	1	NE1		0078	10.3	30.6	64.7	80.6																				RECH	1995-03-16	P					23.2								N				PR0299
1330079	13	3	1	NE1		0079	19.2	31.9	55.8	81.9																				RECH	1995-03-16	P					8								N				PR0299
1330080	13	3	1	NE1		0080	17.9	36.3	57.1	86.3																				RECH	1995-03-16	P					25.3								N				PR0299
1330081	13	3	1	NE1		0081	22.8	37.6	52.2	87.6																				RECH	1995-03-16	P					27.5								N				PR0299
1330082	13	3	1	NE1		0082	20.3	38.4	54.7	88.4																				RECH	1995-03-16	S					0	1.6							N				PR0299
1330083	13	3	1	NE1		0083	3.4	40	71.6	90																				RECH	1995-03-16	P					21.8								N				PR0299
1330084	13	3	1	NE1		0084	7.1	42	67.9	92																				RECH	1995-03-16	P					29.4				0.2	S			N			NC 0.3-0.7, 1/2	PR0299
1330085	13	3	1	NE1		0085	15.4	45.4	59.6	95.4																				RECH	1995-03-16	C					5.7	4.1							N				PR0299
1330086	13	3	1	NE1		0086	13.4	47.6	61.6	97.6																				RECH	1995-03-16	C					5.2	4.2			0.5	E			N			EC 0.1-0.5	PR0299
1330087	13	3	1	NE1		0087	13.4	48.2	61.6	98.2																				RECH	1995-03-16	C					7.4								N				PR0299
1330088	13	3	1	NE1		0088	14.9	48.4	60.1	98.4																				RECH	1995-03-16	C					5	4.2							N				PR0299
1330089	13	3	1	NE1		0089	4.8	48.8	70.2	98.8																				RECH	1995-03-16	P					26.9				0.3	W			N				PR0299
1330090	13	3	1	SE1		0090	7.3	47.8	67.7	47.8																				RECH	1995-03-16	P					35				0.9	N			N			180, 1/2	PR0299
1330091	13	3	1	SE1	Y	0091	18.2	48.4	56.8	48.4																				RECH	1995-03-16	P					17.9								N				PR0299
1330092	13	3	1	SE1		0092	4.7	41.8	70.3	41.8																				RECH	1995-03-16	C	T		T		7.9								N				PR0299
1330093	13	3	1	SE1	Y	0093	19.2	41.5	55.8	41.5																				RECH	1995-03-16	P					6.7								N				PR0299
1330094	13	3	1	SE1	Y	0094	24.6	41.3	50.4	41.3																				RECH	1995-03-16	P					9.4								N				PR0299
1330095	13	3	1	SE1	Y	0095	17.1	40.3	57.9	40.3																				RECH	1995-03-16	P					9.9								N				PR0299
1330096	13	3	1	SE1	Y	0096	16	39.1	59	39.1																				RECH	1995-03-16	P					7.9								N				PR0299
1330097	13	3	1	SE1		0097	17	39.3	58	39.3																				RECH	1995-03-16	P					6.2								N				PR0299
1330098	13	3	1	SE1	Y	0098	15.4	37.4	59.6	37.4																				RECH	1995-03-16	P					8.7								N				PR0299
1330099	13	3	1	SE1	Y	0099	21	37.2	54	37.2																				RECH	1995-03-16	P					7.9								N				PR0299
1330100	13	3	1	SE1	Y	0100	15.6	36.3	59.4	36.3																				RECH	1995-03-16	P					9.3								N				PR0299
1330101	13	3	1	SE1		0101	10	33.5	65	33.5																				RECH	1995-03-16	P					21.7				0.2	S			N			1/2	PR0299
1330102	13	3	1	SE1		0102	7.7	32.3	67.3	32.3																				RECH	1995-03-16	P					27.1				3.2	NE			N			NEC 0.8-3.2	PR0299
1330103	13	3	1	SE1	Y	0103	15.3	31.9	59.7	31.9																				RECH	1995-03-16	P					8.4								N				PR0299
1330104	13	3	1	SE1	Y	0104	18.7	30.2	56.3	30.2																				RECH	1995-03-16	P					10.4								N				PR0299
1330105	13	3	1	SE1	Y	0105	18.1	29.6	56.9	29.6																				RECH	1995-03-16	P					8.9								N				PR0299
1330106	13	3	1	SE1	Y	0106	19.4	29.9	55.6	29.9																				RECH	1995-03-16	P					7.7								N				PR0299
1330107	13	3	1	SE1	Y	0107	22.8	30.3	52.2	30.3																				RECH	1995-03-16	P					12.9								N				PR0299
1330108	13	3	1	SE1		0108	4.8	28.8	70.2	28.8																				RECH	1995-03-16	P					20				3.6	E			N			EC 0.6-3.6 180, 1/2	PR0299
1330109	13	3	1	SE1		0109	2.6	28.3	72.4	28.3																				RECH	1995-03-16	P					28.9								N				PR0299
1330110	13	3	1	SE1	Y	0110	21	27	54	27																				RECH	1995-03-16	S					0	1.9			0.3	NW			N			180, 1/2	PR0299
1330111	13	3	1	SE1	Y	0111	22.4	26.6	52.6	26.6																				RECH	1995-03-16	P					11								N				PR0299
1330112	13	3	1	SE1		0112	5.8	24.7	69.2	24.7																				RECH	1995-03-16	P					27.3				0.9	S			N			180, 1/2	PR0299
1330113	13	3	1	SE1		0113	3.1	18.8	71.9	18.8																				RECH	1995-03-16	R		B		G	5.7			1.9					N				PR0299
1330114	13	3	1	SE1		0114	19.6	18.1	55.4	18.1																				RECH	1995-03-16	P					35								N				PR0299
1330115	13	3	1	SE1		0115	21.5	18.2	53.5	18.2																				RECH	1995-03-16	P					9.7								N				PR0299
1330116	13	3	1	SE1		0116	23.7	11.2	51.3	11.2																				RECH	1995-03-16	P					25.2								N				PR0299
1330117	13	3	1	SE1		0117	22.9	9.1	52.1	9.1																				RECH	1995-03-16	P					12.1								N				PR0299
1330118	13	3	1	SE1		0118	19.7	7	55.3	7																				RECH	1995-03-16	P					5.9								N				PR0299
1330119	13	3	1	SE1		0119	13.1	7	61.9	7																				RECH	1995-03-16	P					8.9								N				PR0299
1330120	13	3	1	SE1		0120	23	6.5	52	6.5																				RECH	1995-03-16	P					6.5								N				PR0299
1330121	13	3	1	SE1		0121	23.5	6.6	51.5	6.6																				RECH	1995-03-16	P					5.6								N				PR0299
1330122	13	3	1	SE1		0122	17	6.1	58	6.1																				RECH	1995-03-16	P					5.7								N				PR0299
1330123	13	3	1	SE1		0123	1.6	6.5	73.4	6.5																				RECH	1995-03-16	C					5.2	4.2							N				PR0299
1330124	13	3	1	SE1		0124	2.3	5.2	72.7	5.2																				RECH	1995-03-16	P					5.2	4					4		N			FIRE STRESS	PR0299
1330125	13	3	1	SE1		0125	18.4	5.3	56.6	5.3																				RECH	1995-03-16	P					8.9								N				PR0299
1330126	13	3	1	SE1		0126	17.2	4.7	57.8	4.7																				RECH	1995-03-16	P					9								N				PR0299
1330127	13	3	1	SE1		0127	22.7	4.6	52.3	4.6																				RECH	1995-03-16	P					7.3								N				PR0299
1330128	13	3	1	SE1		0128	16	3.1	59	3.1																				RECH	1995-03-16	P					5.9								N				PR0299
1330129	13	3	1	SE1		0129	16.2	3.1	58.8	3.1																				RECH	1995-03-16	P					11								N				PR0299
1330130	13	3	1	SE1		0130	19.4	3.1	55.6	3.1																				RECH	1995-03-16	R		B		G	8.2								N				PR0299
1330131	13	3	1	SE1		0131	11	2.8	64	2.8																				RECH	1995-03-16	P					11.4								N				PR0299
1330132	13	3	1	SE1		0132	4.5	3.2	70.5	3.2																				RECH	1995-03-16	P					9.9								N				PR0299
1330133	13	3	1	SE1		0133	18.6	2.5	56.4	2.5																				RECH	1995-03-16	P					11.7								N				PR0299
1330134	13	3	1	SE1		0134	18	2.3	57	2.3																				RECH	1995-03-16	P					6.1								N				PR0299
1330135	13	3	1	SE1		0135	14.5	1.8	60.5	1.8																				RECH	1995-03-16	P					5.5								N				PR0299
1330136	13	3	1	SE1		0136	15.1	1.5	59.9	1.5																				RECH	1995-03-16	P					7.3								N				PR0299
1330137	13	3	1	SE1		0137	7.2	1.2	67.8	1.2																				RECH	1995-03-16	P					8.5								N				PR0299
1330138	13	3	1	SE1		0138	13.2	1.1	61.8	1.1																				RECH	1995-03-16	P					6.5								N				PR0299
1330139	13	3	1	SE1		0139	17.7	1	57.3	1																				RECH	1995-03-16	P					6.9								N				PR0299
1330140	13	3	1	SE1		0140	17.2	0.2	57.8	0.2																				RECH	1995-03-16	P					6								N				PR0299
1330141	13	3	1	SE1		0141	14.9	0	60.1	0																				RECH	1995-03-16	P					11.7								N				PR0299
1330142	13	3	1	SE1		0142	2.9	0.9	72.1	0.9																				RECH	1995-03-16	P	T				5.6								N			FIRE	PR0299
1330143	13	3	1	SE2		0143	22.2	0.1	97.2	0.1																				RECH	1995-03-16	P					7								N				PR0299
1330144	13	3	1	SE2		0144	12.3	0.3	87.3	0.3																				RECH	1995-03-16	P					10								N				PR0299
1330145	13	3	1	SE2		0145	7	0.6	82	0.6																				RECH	1995-03-16	P					8.4								N				PR0299
1330146	13	3	1	SE2		0146	5.6	1	80.6	1																				RECH	1995-03-16	P					12.7								N				PR0299
1330147	13	3	1	SE2		0147	14.1	0.6	89.1	0.6																				RECH	1995-03-16	P					7.9								N				PR0299
1330148	13	3	1	SE2		0148	12.6	1.4	87.6	1.4																				RECH	1995-03-16	P					6.8								N				PR0299
1330149	13	3	1	SE2		0149	14.8	1.8	89.8	1.8																				RECH	1995-03-16	P					14.3								N				PR0299
1330150	13	3	1	SE2		0150	10.4	2.8	85.4	2.8																				RECH	1995-03-16	P					13.4								N				PR0299
1330151	13	3	1	SE2		0151	11.4	3.9	86.4	3.9																				RECH	1995-03-16	P					11.1								N				PR0299
1330152	13	3	1	SE2		0152	16.8	3.2	91.8	3.2																				RECH	1995-03-16	P					8.5								N				PR0299
1330153	13	3	1	SE2		0153	17.1	3.9	92.1	3.9																				RECH	1995-03-16	P	T				5.1								N			FIRE	PR0299
1330154	13	3	1	SE2		0154	20.1	3.6	95.1	3.6																				RECH	1995-03-16	C					6.1	4.4							N				PR0299
1330155	13	3	1	SE2		0155	5.1	6.5	80.1	6.5																				RECH	1995-03-16	P					13.3								N				PR0299
1330156	13	3	1	SE2		0156	14.1	6.5	89.1	6.5																				RECH	1995-03-16	P					9.9								N				PR0299
1330157	13	3	1	SE2		0157	12.6	7	87.6	7																				RECH	1995-03-16	P					10								N				PR0299
1330158	13	3	1	SE2		0158	17	6.9	92	6.9																				RECH	1995-03-16	P					12.2								N				PR0299
1330159	13	3	1	SE2		0159	16	7.8	91	7.8																				RECH	1995-03-16	P	T				5.5								N			FIRE	PR0299
1330160	13	3	1	SE2		0160	12.9	8.5	87.9	8.5																				RECH	1995-03-16	P					8.1								N				PR0299
1330161	13	3	1	SE2		0161	21	9	96	9																				RECH	1995-03-16	C					8.7								N				PR0299
1330162	13	3	1	SE2		0162	10.2	9.8	85.2	9.8																				RECH	1995-03-16	P					6.2								N				PR0299
1330163	13	3	1	SE2		0163	3.5	9.7	78.5	9.7																				RECH	1995-03-16	P					6.1								N				PR0299
1330164	13	3	1	SE2		0164	1.4	9.4	76.4	9.4																				RECH	1995-03-16	P					12.3								N				PR0299
1330165	13	3	1	SE2		0165	4.3	11.7	79.3	11.7																				RECH	1995-03-16	P					5.2	4.9							N				PR0299
1330166	13	3	1	SE2		0166	4.6	12.4	79.6	12.4																				RECH	1995-03-16	R				G	6.1								N				PR0299
1330167	13	3	1	SE2		0167	14.3	11.5	89.3	11.5																				RECH	1995-03-16	P					9.5								N				PR0299
1330168	13	3	1	SE2		0168	18.3	10.6	93.3	10.6																				RECH	1995-03-16	C					8.7								N			DEAD?	PR0299
1330169	13	3	1	SE2		0169	18.2	10.2	93.2	10.2																				RECH	1995-03-16	C					8								N			DEAD?	PR0299
1330170	13	3	1	SE2		0170	1.8	14.2	76.8	14.2																				RECH	1995-03-16	P					8.7								N				PR0299
1330171	13	3	1	SE2		0171	20.6	13.9	95.6	13.9																				RECH	1995-03-16	P					12.6								N				PR0299
1330172	13	3	1	SE2		0172	8.8	15.6	83.8	15.6																				RECH	1995-03-16	P					27.1								N				PR0299
1330173	13	3	1	SE2		0173	10.3	15.8	85.3	15.8																				RECH	1995-03-16	S					0	1.5			0.3	NS			N				PR0299
1330174	13	3	1	SE2		0174	18.8	16.2	93.8	16.2																				RECH	1995-03-16	P					8.7						4		N			FIRE STRESS	PR0299
1330175	13	3	1	SE2		0175	24.4	16.1	99.4	16.1																				RECH	1995-03-16	P					12.1								N				PR0299
1330176	13	3	1	SE2		0176	23.6	15.6	98.6	15.6																				RECH	1995-03-16	P					8.6								N				PR0299
1330177	13	3	1	SE2		0177	14.9	18.6	89.9	18.6																				RECH	1995-03-16	P					16.7								N				PR0299
1330178	13	3	1	SE2		0178	15.8	18.6	90.8	18.6																				RECH	1995-03-16	P					8.1								N				PR0299
1330179	13	3	1	SE2		0179	0.2	19.6	75.2	19.6																				RECH	1995-03-16	P					19.3				4.6	SE			N			SEC 0.2-4.6, 180, 1/2	PR0299
1330180	13	3	1	SE2		0180	0.3	23.2	75.3	23.2																				RECH	1995-03-16	P	T				21.2					SE			N			FIRE--SEC 1.7-TOO TALL, 180, 1/2	PR0299
1330181	13	3	1	SE2		0181	15.4	21	90.4	21																				RECH	1995-03-16	P					9.9								N				PR0299
1330182	13	3	1	SE2		0182	20.6	20.7	95.6	20.7																				RECH	1995-03-16	P					10.5								N				PR0299
1330183	13	3	1	SE2		0183	15.6	23.6	90.6	23.6																				RECH	1995-03-16	P					16.3								N				PR0299
1330184	13	3	1	SE2		0184	20.1	23.3	95.1	23.3																				RECH	1995-03-16	P					14.1								N				PR0299
1330185	13	3	1	SE2		0185	22.3	25.1	97.3	25.1																				RECH	1995-03-16	P					16								N				PR0299
1330186	13	3	1	SE2		0186	24.8	24.8	99.8	24.8																				RECH	1995-03-16	P					26.5								N				PR0299
1330187	13	3	1	SE2		0187	20.3	26.3	95.3	26.3																				RECH	1995-03-16	P					12.6								N				PR0299
1330188	13	3	1	SE2		0188	16.5	27.6	91.5	27.6																				RECH	1995-03-16	C					7.9								N				PR0299
1330189	13	3	1	SE2		0189	5	28.9	80	28.9																				RECH	1995-03-16	P					27.5								N				PR0299
1330190	13	3	1	SE2		0190	10.2	32	85.2	32																				RECH	1995-03-16	P					22.6								N				PR0299
1330191	13	3	1	SE2		0191	22.2	31.1	97.2	31.1																				RECH	1995-03-16	P					10.6								N				PR0299
1330192	13	3	1	SE2		0192	24	30.4	99	30.4																				RECH	1995-03-16	P	T				5.9								N			FIRE	PR0299
1330193	13	3	1	SE2		0193	10.6	33.4	85.6	33.4																				RECH	1995-03-16	P					31.8								N				PR0299
1330194	13	3	1	SE2		0194	18.8	33.2	93.8	33.2																				RECH	1995-03-16	P					5.8								N				PR0299
1330195	13	3	1	SE2		0195	20.2	33.7	95.2	33.7																				RECH	1995-03-16	P					5.1						4		N			FIRE STRESS	PR0299
1330196	13	3	1	SE2		0196	23	33.6	98	33.6																				RECH	1995-03-16	P					9.7								N				PR0299
1330197	13	3	1	SE2		0197	24.7	33.3	99.7	33.3																				RECH	1995-03-16	P					5.6								N				PR0299
1330198	13	3	1	SE2		0198	24.7	33.7	99.7	33.7																				RECH	1995-03-16	P					7.8								N				PR0299
1330199	13	3	1	SE2		0199	1.8	35.9	76.8	35.9																				RECH	1995-03-16	P	T				31.4							Y	N				PR0299
1330200	13	3	1	SE2		0200	23.1	35.9	98.1	35.9																				RECH	1995-03-16	P					9.3								N				PR0299
1330201	13	3	1	SE2		0201	25	36.2	100	36.2																				RECH	1995-03-16	P					10.7								N				PR0299
1330202	13	3	1	SE2		0202	22.8	39	97.8	39																				RECH	1995-03-16	P					5.2						4		N			FIRE STRESS	PR0299
1330203	13	3	1	SE2		0203	14.8	39.9	89.8	39.9																				RECH	1995-03-16	C					7.9								N			DEAD?	PR0299
1330204	13	3	1	SE2		0204	22.1	41.7	97.1	41.7																				RECH	1995-03-16	C					8.1								N				PR0299
1330205	13	3	1	SE2		0205	21.5	43.7	96.5	43.7																				RECH	1995-03-16	S					0	2.1							N				PR0299
1330206	13	3	1	SE2		0206	15.3	44.6	90.3	44.6																				RECH	1995-03-16	P					10.1								N				PR0299
1330207	13	3	1	SE2		0207	18.9	45.8	93.9	45.8																				RECH	1995-03-16	C	T		F		5.3	4.3							N				PR0299
1330208	13	3	1	SE2		0208	11.7	45.8	86.7	45.8																				RECH	1995-03-16	P					8.4								N				PR0299
1330209	13	3	1	SE2		0209	7.4	45.9	82.4	45.9																				RECH	1995-03-16	P					31.5								N				PR0299
1330210	13	3	1	SE2		0210	22.8	48.3	97.8	48.3																				RECH	1995-03-16	C	T		T		6	4.3							N				PR0299
1330211	13	3	1	NW1		0211	8.8	1.5	16.2	51.5																				RECH	1995-03-16	P					18.3								N				PR0299
1330212	13	3	1	NW1		0212	17.3	2	7.7	52																				RECH	1995-03-16	S					0	1.4			0.3	NE			N			180, 1/2	PR0299
1330213	13	3	1	NW1		0213	6.4	3.2	18.6	53.2																				RECH	1995-03-16	P					38.8				0.4	NW			N			180, 1/2	PR0299
1330214	13	3	1	NW1		0214	9.8	4.4	15.2	54.4																				RECH	1995-03-16	S					0	1.8							N				PR0299
1330215	13	3	1	NW1		0215	9.7	5	15.3	55																				RECH	1995-03-16	R		B		G	6			1.4					N				PR0299
1330216	13	3	1	NW1		0216	9.4	18.8	15.6	68.8																				RECH	1995-03-16	P					15.5								N				PR0299
1330217	13	3	1	NW1		0217	9.8	19.4	15.2	69.4																				RECH	1995-03-16	P					26								N				PR0299
1330218	13	3	1	NW1		0218	10.4	19.1	14.6	69.1																				RECH	1995-03-16	R		B		G	13.3			2.5					N				PR0299
1330219	13	3	1	NW1		0219	11	19.7	14	69.7																				RECH	1995-03-16	P					24.2								N				PR0299
1330220	13	3	1	NW1		0220	21.9	20.5	3.1	70.5																				RECH	1995-03-16	P					6.4	4.8							N				PR0299
1330221	13	3	1	NW1		0221	4.8	22.1	20.2	72.1																				RECH	1995-03-16	S					0	1.4							N				PR0299
1330222	13	3	1	NW1		0222	18.2	25.9	6.8	75.9																				RECH	1995-03-16	P					20.8								N				PR0299
1330223	13	3	1	NW1		0223	15.4	27.1	9.6	77.1																				RECH	1995-03-16	S					0	1.4							N				PR0299
1330224	13	3	1	NW1		0224	24.2	26.5	0.8	76.5																				RECH	1995-03-16	P					12.2								N				PR0299
1330225	13	3	1	NW1		0225	9	28.1	16	78.1																				RECH	1995-03-16	S					0	1.6							N				PR0299
1330226	13	3	1	NW1		0226	2.5	28.8	22.5	78.8																				RECH	1995-03-16	P					7.3								N				PR0299
1330227	13	3	1	NW1		0227	4.3	28.9	20.7	78.9																				RECH	1995-03-16	P					6.6								N				PR0299
1330228	13	3	1	NW1		0228	3.6	30	21.4	80																				RECH	1995-03-16	P					7.4								N				PR0299
1330229	13	3	1	NW1		0229	2.1	30	22.9	80																				RECH	1995-03-16	P					7.4								N				PR0299
1330230	13	3	1	NW1		0230	23.2	29.9	1.8	79.9																				RECH	1995-03-16	P					9.9								N				PR0299
1330231	13	3	1	NW1		0231	8.8	30.2	16.2	80.2																				RECH	1995-03-16	P					21.1				3.2	E			N			EC 2.8-3.2	PR0299
1330232	13	3	1	NW1		0232	4.2	30.4	20.8	80.4																				RECH	1995-03-16	P	T				6.3								N			FIRE	PR0299
1330233	13	3	1	NW1		0233	4	30.8	21	80.8																				RECH	1995-03-16	P					7.6								N				PR0299
1330234	13	3	1	NW1		0234	2.6	32.4	22.4	82.4																				RECH	1995-03-16	P					9.4								N				PR0299
1330235	13	3	1	NW1		0235	4.9	32.3	20.1	82.3																				RECH	1995-03-16	P	T				8.6								N			FIRE	PR0299
1330236	13	3	1	NW1		0236	3.7	33	21.3	83																				RECH	1995-03-16	P	T				6.7								N			FIRE	PR0299
1330237	13	3	1	NW1		0237	2.7	33.2	22.3	83.2																				RECH	1995-03-16	P					9.3								N				PR0299
1330238	13	3	1	NW1		0238	9.9	33.3	15.1	83.3																				RECH	1995-03-16	R		B		G	9.2			2.5					N				PR0299
1330239	13	3	1	NW1		0239	8	33.4	17	83.4																				RECH	1995-03-16	P	T	U			27.7	17.3		0					Y				PR0299
1330240	13	3	1	NW1		0240	5	35.4	20	85.4																				RECH	1995-03-16	P	T				5.8								N			FIRE	PR0299
1330241	13	3	1	NW1		0241	6.2	35.9	18.8	85.9																				RECH	1995-03-16	P					9.6								N				PR0299
1330242	13	3	1	NW1		0242	16.8	35.3	8.2	85.3																				RECH	1995-03-16	P					8.3								N				PR0299
1330243	13	3	1	NW1		0243	20.4	35.7	4.6	85.7																				RECH	1995-03-16	S					0	2.1							N				PR0299
1330244	13	3	1	NW1		0244	22.1	35.6	2.9	85.6																				RECH	1995-03-16	P					8.2								N				PR0299
1330245	13	3	1	NW1		0245	0.5	36.1	24.5	86.1																				RECH	1995-03-16	P					7.7								N				PR0299
1330246	13	3	1	NW1		0246	0.5	36.6	24.5	86.6																				RECH	1995-03-16	P					6.3								N				PR0299
1330247	13	3	1	NW1		0247	1.4	36.6	23.6	86.6																				RECH	1995-03-16	P					8.9								N				PR0299
1330248	13	3	1	NW1		0248	1.7	37	23.3	87																				RECH	1995-03-16	P					6.7								N				PR0299
1330249	13	3	1	NW1		0249	10	36.4	15	86.4																				RECH	1995-03-16	S					0	4.1							N				PR0299
1330250	13	3	1	NW1		0250	14.4	37.1	10.6	87.1																				RECH	1995-03-16	P					6.5								N				PR0299
1330251	13	3	1	NW1		0251	19.3	36.8	5.7	86.8																				RECH	1995-03-16	P					10.3								N				PR0299
1330252	13	3	1	NW1		0252	23	37.8	2	87.8																				RECH	1995-03-16	P	T				9.7								N			FIRE	PR0299
1330253	13	3	1	NW1		0253	22.9	38.1	2.1	88.1																				RECH	1995-03-16	P	T				8								N			FIRE	PR0299
1330254	13	3	1	NW1		0254	17.3	38.5	7.7	88.5																				RECH	1995-03-16	P					25.9								N				PR0299
1330255	13	3	1	NW1		0255	7.7	38.8	17.3	88.8																				RECH	1995-03-16	P					9.8								N				PR0299
1330256	13	3	1	NW1		0256	7.9	39.9	17.1	89.9																				RECH	1995-03-16	P					9.1								N				PR0299
1330257	13	3	1	NW1		0257	9.4	39.8	15.6	89.8																				RECH	1995-03-16	S					0	2							N				PR0299
1330258	13	3	1	NW1		0258	10.8	39.5	14.2	89.5																				RECH	1995-03-16	P	T				7.4								N			FIRE	PR0299
1330259	13	3	1	NW1		0259	14.1	39.7	10.9	89.7																				RECH	1995-03-16	P					11.4								N				PR0299
1330260	13	3	1	NW1		0260	6.7	40.9	18.3	90.9																				RECH	1995-03-16	P					10								N				PR0299
1330261	13	3	1	NW1		0261	7.7	41.5	17.3	91.5																				RECH	1995-03-16	P					9.9								N				PR0299
1330262	13	3	1	NW1		0262	9.1	41.1	15.9	91.1																				RECH	1995-03-16	P					6.2								N				PR0299
1330263	13	3	1	NW1		0263	10.6	41.4	14.4	91.4																				RECH	1995-03-16	P					13								N				PR0299
1330264	13	3	1	NW1		0264	12.4	41.1	12.6	91.1																				RECH	1995-03-16	P					11.5								N				PR0299
1330265	13	3	1	NW1		0265	12.5	42.1	12.5	92.1																				RECH	1995-03-16	P					8.9								N				PR0299
1330266	13	3	1	NW1		0266	17.8	43.1	7.2	93.1																				RECH	1995-03-16	P					13.1								N				PR0299
1330267	13	3	1	NW1		0267	7.6	45.5	17.4	95.5																				RECH	1995-03-16	P					5.4	3.3							N				PR0299
1330268	13	3	1	NW1		0268	14.5	46.8	10.5	96.8																				RECH	1995-03-16	S					0	1.6							N				PR0299
1330269	13	3	1	NW1		0269	13.4	46.8	11.6	96.8																				RECH	1995-03-16	R		B		G	8.3			1.4					N				PR0299
1330270	13	3	1	NW1		0270	9.1	47.6	15.9	97.6																				RECH	1995-03-16	P					9.1								N				PR0299
1330271	13	3	1	NW1		0271	20.8	48.1	4.2	98.1																				RECH	1995-03-16	P					6.4								N			FIRE	PR0299
1330272	13	3	1	NW1		0272	22.5	49.6	2.5	99.6																				RECH	1995-03-16	P					7.2						4		N			FIRE STRESS	PR0299
1330273	13	3	1	NW1		0273	0.7	48.4	24.3	98.4																				RECH	1995-03-16	P					10.2								N				PR0299
1330274	13	3	1	NW2		0274	7.1	49.3	32.1	99.3																				RECH	1995-03-16	P					30								N				PR0299
1330275	13	3	1	NW2		0275	16.7	48.3	41.7	98.3																				RECH	1995-03-16	P					7.2								N				PR0299
1330276	13	3	1	NW2		0276	13.7	47.1	38.7	97.1																				RECH	1995-03-16	P					5.3	4.7							N				PR0299
1330277	13	3	1	NW2		0277	17.9	46.9	42.9	96.9																				RECH	1995-03-16	C					7.4								N				PR0299
1330278	13	3	1	NW2		0278	16.8	46.1	41.8	96.1																				RECH	1995-03-16	S					0	1.4							N				PR0299
1330279	13	3	1	NW2		0279	11.1	45.9	36.1	95.9																				RECH	1995-03-16	R		B		G	13.5								N				PR0299
1330280	13	3	1	NW2		0280	12.6	45.8	37.6	95.8																				RECH	1995-03-16	S					0	1.8							N				PR0299
1330281	13	3	1	NW2		0281	5.4	46.4	30.4	96.4																				RECH	1995-03-16	R		B		G	18								N				PR0299
1330282	13	3	1	NW2		0282	4.9	45.6	29.9	95.6																				RECH	1995-03-16	S					0	1.4			0.1	NS			N			LEANING S, NOT UPROOTED	PR0299
1330283	13	3	1	NW2		0283	8.9	43.7	33.9	93.7																				RECH	1995-03-16	R		B		G	14.1								N				PR0299
1330284	13	3	1	NW2		0284	12.9	43.8	37.9	93.8																				RECH	1995-03-16	P					7.4								N				PR0299
1330285	13	3	1	NW2		0285	15.4	43.1	40.4	93.1																				RECH	1995-03-16	P	T				7.5								N				PR0299
1330286	13	3	1	NW2		0286	14.8	41.9	39.8	91.9																				RECH	1995-03-16	R		B		G	8.2			1.9					N				PR0299
1330287	13	3	1	NW2		0287	19.3	40.1	44.3	90.1																				RECH	1995-03-16	S	T				0	1.5							N			FIRE	PR0299
1330288	13	3	1	NW2		0288	7.4	39	32.4	89																				RECH	1995-03-16	P					14.9								N				PR0299
1330289	13	3	1	NW2		0289	3.3	38.7	28.3	88.7																				RECH	1995-03-16	P					10.6								N				PR0299
1330290	13	3	1	NW2		0290	15.2	35.1	40.2	85.1																				RECH	1995-03-16	P					28.2								N				PR0299
1330291	13	3	1	NW2		0291	17.9	32.1	42.9	82.1																				RECH	1995-03-16	P					29.3								N				PR0299
1330292	13	3	1	NW2		0292	16.3	31.1	41.3	81.1																				RECH	1995-03-16	P					15.8								N				PR0299
1330293	13	3	1	NW2		0293	24.2	29.9	49.2	79.9																				RECH	1995-03-16	P					29.2								N				PR0299
1330294	13	3	1	NW2		0294	2.3	29.3	27.3	79.3																				RECH	1995-03-16	P					12.8								N				PR0299
1330295	13	3	1	NW2		0295	1.4	28.1	26.4	78.1																				RECH	1995-03-16	P					6.1	4.4							N				PR0299
1330296	13	3	1	NW2		0296	6	27.6	31	77.6																				RECH	1995-03-16	R		B		G	12.4								N				PR0299
1330297	13	3	1	NW2		0297	3.4	21.5	28.4	71.5																				RECH	1995-03-16	R		B		G	12.1			2.2					N				PR0299
1330298	13	3	1	NW2		0298	10.9	21.3	35.9	71.3																				RECH	1995-03-16	P					26.7								N				PR0299
1330299	13	3	1	NW2		0299	12.9	15	37.9	65																				RECH	1995-03-16	P					32.6								N				PR0299
1330300	13	3	1	NW2		0300	12.5	13.8	37.5	63.8																				RECH	1995-03-16	S					0	4.6							N				PR0299
1330301	13	3	1	NW2	Y	0301	24.7	12.7	49.7	62.7																				RECH	1995-03-16	S					0	1.6							N				PR0299
1330302	13	3	1	NW2		0302	1.9	13.4	26.9	63.4																				RECH	1995-03-16	P					29.8								N				PR0299
1330303	13	3	1	NW2		0303	1.2	7.4	26.2	57.4																				RECH	1995-03-16	P					29.5								N				PR0299
1330304	13	3	1	NW2		0304	1.2	7	26.2	57																				RECH	1995-03-16	R		B		G	5.1			2.2					N				PR0299
1330305	13	3	1	NW2		0305	6.2	8	31.2	58																				RECH	1995-03-16	R		B		G	9.5			3.8					N				PR0299
1330306	13	3	1	NW2		0306	6	5.9	31	55.9																				RECH	1995-03-16	R		B		G	6.4			1.6					N				PR0299
1330307	13	3	1	NW2		0307	8	4.4	33	54.4																				RECH	1995-03-16	S					0	1.5							N				PR0299
1330308	13	3	1	NW2		0308	13.3	3.9	38.3	53.9																				RECH	1995-03-16	R		B		G	10.7								N				PR0299
1330309	13	3	1	NW2		0309	13.1	4.5	38.1	54.5																				RECH	1995-03-16	C	T		T		5.1	4.8							N				PR0299
1330310	13	3	1	NW2	Y	0310	20.2	3.7	45.2	53.7																				RECH	1995-03-16	P					26.5								N				PR0299
1330311	13	3	1	NW2		0311	8.5	3.2	33.5	53.2																				RECH	1995-03-16	C					6.8	4.4							N			BARK SPLIT	PR0299
1330312	13	3	1	NW2		0312	2.8	3.6	27.8	53.6																				RECH	1995-03-16	P					19.9								N				PR0299
1330313	13	3	1	NW2		0313	6	2.3	31	52.3																				RECH	1995-03-16	C	T		T		5.5	4.6							N				PR0299
1330314	13	3	1	SW1		0314	1.8	49.8	23.2	49.8																				RECH	1995-03-16	P					22.2								N				PR0299
1330315	13	3	1	SW1		0315	9.5	48	15.5	48																				RECH	1995-03-16	P					21.6								N				PR0299
1330316	13	3	1	SW1		0316	0.5	43.1	24.5	43.1																				RECH	1995-03-16	P					19.6								N				PR0299
1330317	13	3	1	SW1		0317	6.1	41.7	18.9	41.7																				RECH	1995-03-16	P					22.9								N				PR0299
1330318	13	3	1	SW1		0318	17.9	41.3	7.1	41.3																				RECH	1995-03-16	R		B		G	22.6								N				PR0299
1330319	13	3	1	SW1		0319	17.6	38.2	7.4	38.2																				RECH	1995-03-16	S	T				0	1.7							N				PR0299
1330320	13	3	1	SW1		0320	23.9	35.8	1.1	35.8																				RECH	1995-03-16	R		B		G	12.7			2.1					N				PR0299
1330321	13	3	1	SW1		0321	1.5	32.1	23.5	32.1																				RECH	1995-03-16	P					22.5								N				PR0299
1330322	13	3	1	SW1		0322	17.7	31.3	7.3	31.3																				RECH	1995-03-16	R		B		G	9.9			3.6					N				PR0299
1330323	13	3	1	SW1		0323	8.1	28.5	16.9	28.5																				RECH	1995-03-16	S					0	1.6			1.1	NS			N				PR0299
1330324	13	3	1	SW1		0324	11.3	26.5	13.7	26.5																				RECH	1995-03-16	P					25.8								N				PR0299
1330325	13	3	1	SW1		0325	20.1	27.3	4.9	27.3																				RECH	1995-03-16	P					8.9								N				PR0299
1330326	13	3	1	SW1		0326	14.8	23.7	10.2	23.7																				RECH	1995-03-16	P					20.4								N				PR0299
1330327	13	3	1	SW1		0327	22.5	23.9	2.5	23.9																				RECH	1995-03-16	P					7.1								N				PR0299
1330328	13	3	1	SW1		0328	22.9	24.6	2.1	24.6																				RECH	1995-03-16	P					8.5								N				PR0299
1330329	13	3	1	SW1		0329	1.4	22.4	23.6	22.4																				RECH	1995-03-16	P					7.6								N				PR0299
1330330	13	3	1	SW1		0330	1.3	17.9	23.7	17.9																				RECH	1995-03-16	P					17.3								N				PR0299
1330331	13	3	1	SW1		0331	4.5	18.1	20.5	18.1																				RECH	1995-03-16	P					8.7								N				PR0299
1330332	13	3	1	SW1		0332	9.5	17.6	15.5	17.6																				RECH	1995-03-16	R		B		G	10.8			2					N				PR0299
1330333	13	3	1	SW1		0333	24.2	21.4	0.8	21.4																				RECH	1995-03-16	R		B		G	9.8			1.5					N				PR0299
1330334	13	3	1	SW1		0334	23.2	19.3	1.8	19.3																				RECH	1995-03-16	P					6.4	4.5							N				PR0299
1330335	13	3	1	SW1		0335	21.2	18.7	3.8	18.7																				RECH	1995-03-16	R		B		G	10.8			1.8					N				PR0299
1330336	13	3	1	SW1		0336	19.5	16.4	5.5	16.4																				RECH	1995-03-16	R		B		G	10.9			2.8					N				PR0299
1330337	13	3	1	SW1		0337	5.5	15.7	19.5	15.7																				RECH	1995-03-16	P					8								N				PR0299
1330338	13	3	1	SW1		0338	5.8	14.9	19.2	14.9																				RECH	1995-03-16	P					8.7								N				PR0299
1330339	13	3	1	SW1		0339	4.3	14.8	20.7	14.8																				RECH	1995-03-16	P					12.3								N				PR0299
1330340	13	3	1	SW1		0340	0.3	14.8	24.7	14.8																				RECH	1995-03-16	P					13.9								N				PR0299
1330341	13	3	1	SW1		0341	17.3	14.2	7.7	14.2																				RECH	1995-03-16	P	T	B			25.5	12.8		1.4	1	NW			Y			180, 1/2	PR0299
1330342	13	3	1	SW1		0342	4.2	12.9	20.8	12.9																				RECH	1995-03-16	P	T				6.5								N			FIRE	PR0299
1330343	13	3	1	SW1		0343	4.5	12.5	20.5	12.5																				RECH	1995-03-16	P	T	U			9.6	8.6		0					Y				PR0299
1330344	13	3	1	SW1		0344	0.8	12.6	24.2	12.6																				RECH	1995-03-16	P	T				6.4								N			FIRE	PR0299
1330345	13	3	1	SW1		0345	2.1	12.2	22.9	12.2																				RECH	1995-03-16	R		B		B	6.7	6.6		1.9					N			FIRE	PR0299
1330346	13	3	1	SW1		0346	5.2	11.7	19.8	11.7																				RECH	1995-03-16	P					9.9								N				PR0299
1330347	13	3	1	SW1		0347	6.6	11.7	18.4	11.7																				RECH	1995-03-16	P					7.6				0.1	N	2		N			FIRE STRESS	PR0299
1330348	13	3	1	SW1		0348	17.4	12.2	7.6	12.2																				RECH	1995-03-16	C	T		T		8								N			FIRE	PR0299
1330349	13	3	1	SW1		0349	8.7	10.9	16.3	10.9																				RECH	1995-03-16	P					12.2								N				PR0299
1330350	13	3	1	SW1		0350	9	10.2	16	10.2																				RECH	1995-03-16	P					8								N				PR0299
1330351	13	3	1	SW1		0351	2.7	9.8	22.3	9.8																				RECH	1995-03-16	P	T				5.5								N			FIRE	PR0299
1330352	13	3	1	SW1		0352	0.4	9.3	24.6	9.3																				RECH	1995-03-16	P	T				5.7								N			FIRE	PR0299
1330353	13	3	1	SW1		0353	4.2	8.9	20.8	8.9																				RECH	1995-03-16	P					8.4						2		N			FIRE STRESS	PR0299
1330354	13	3	1	SW1		0354	14.3	7.6	10.7	7.6																				RECH	1995-03-16	P					11.4								N				PR0299
1330355	13	3	1	SW1		0355	13.4	6.5	11.6	6.5																				RECH	1995-03-16	P					10.1								N				PR0299
1330356	13	3	1	SW1		0356	7.7	6.5	17.3	6.5																				RECH	1995-03-16	C					7.6								N				PR0299
1330357	13	3	1	SW1		0357	15.2	6.3	9.8	6.3																				RECH	1995-03-16	P					9.8								N				PR0299
1330358	13	3	1	SW1		0358	1.1	5.9	23.9	5.9																				RECH	1995-03-16	P					12.6						1		N			FIRE STRESS	PR0299
1330359	13	3	1	SW1		0359	0.2	5.1	24.8	5.1																				RECH	1995-03-16	P					7								N				PR0299
1330360	13	3	1	SW1		0360	14.1	4.5	10.9	4.5																				RECH	1995-03-16	R		B		G	21.6								N				PR0299
1330361	13	3	1	SW1		0361	7.3	3.5	17.7	3.5																				RECH	1995-03-16	P					9.5								N				PR0299
1330362	13	3	1	SW1		0362	9.9	3.4	15.1	3.4																				RECH	1995-03-16	P					15.2								N				PR0299
1330363	13	3	1	SW1		0363	9	2.6	16	2.6																				RECH	1995-03-16	P					9.8								N				PR0299
1330364	13	3	1	SW1		0364	5.1	2.4	19.9	2.4																				RECH	1995-03-16	P					11						2		N			FIRE STRESS	PR0299
1330365	13	3	1	SW1		0365	2.1	3.6	22.9	3.6																				RECH	1995-03-16	P					9.5						3		N			FIRE STRESS	PR0299
1330366	13	3	1	SW1		0366	21.3	2	3.7	2																				RECH	1995-03-16	P					6.8	4							N				PR0299
1330367	13	3	1	SW1		0367	24.1	0.7	0.9	0.7																				RECH	1995-03-16	P					27								N				PR0299
1330368	13	3	1	SW1		0368	9.4	1.1	15.6	1.1																				RECH	1995-03-16	P					11.1								N				PR0299
1330369	13	3	1	SW1		0369	2.8	0.9	22.2	0.9																				RECH	1995-03-16	P					8.1						4		N			FIRE STRESS	PR0299
1330370	13	3	1	SW1		0370	7.6	0.4	17.4	0.4																				RECH	1995-03-16	P					10.6						2		N			FIRE STRESS	PR0299
1330371	13	3	1	SW1		0371	8.7	0.1	16.3	0.1																				RECH	1995-03-16	P					6.2						3		N			FIRE STRESS	PR0299
1330372	13	3	1	SW2		0372	19.8	0.2	44.8	0.2																				RECH	1995-03-16	P					8.1				0.4	SW			N			NWC IS SCAR FROM FALLEN TREE	PR0299
1330373	13	3	1	SW2		0373	16.8	0.5	41.8	0.5																				RECH	1995-03-16	P					12.1								N				PR0299
1330374	13	3	1	SW2		0374	6.7	0.4	31.7	0.4																				RECH	1995-03-16	P					12.4								N				PR0299
1330375	13	3	1	SW2		0375	7.3	1.3	32.3	1.3																				RECH	1995-03-16	R		B		G	12.8			2.5					N				PR0299
1330376	13	3	1	SW2		0376	21.8	1.6	46.8	1.6																				RECH	1995-03-16	P					9.2								N				PR0299
1330377	13	3	1	SW2		0377	24.6	2.9	49.6	2.9																				RECH	1995-03-16	P					6.1				1.5	SW			N			SWC 0.7-1.5	PR0299
1330378	13	3	1	SW2		0378	4.3	2.1	29.3	2.1																				RECH	1995-03-16	P					11.7								N				PR0299
1330379	13	3	1	SW2		0379	6.7	3.8	31.7	3.8																				RECH	1995-03-16	P					14.6								N				PR0299
1330380	13	3	1	SW2		0380	1.3	4.1	26.3	4.1																				RECH	1995-03-16	P					9.5						3		N			FIRE STRESS	PR0299
1330381	13	3	1	SW2		0381	8.6	4.6	33.6	4.6																				RECH	1995-03-16	R		B		G	8.3			1.6					N				PR0299
1330382	13	3	1	SW2		0382	8.2	4.9	33.2	4.9																				RECH	1995-03-16	R		B		G	9.7			2.8					N				PR0299
1330383	13	3	1	SW2		0383	20.9	3.8	45.9	3.8																				RECH	1995-03-16	P					11.2								N				PR0299
1330384	13	3	1	SW2		0384	24	4.5	49	4.5																				RECH	1995-03-16	P					7.9								N				PR0299
1330385	13	3	1	SW2		0385	22.6	4.7	47.6	4.7																				RECH	1995-03-16	P					9.2								N				PR0299
1330386	13	3	1	SW2		0386	22.1	6.1	47.1	6.1																				RECH	1995-03-16	P					5								N				PR0299
1330387	13	3	1	SW2		0387	22.4	6.4	47.4	6.4																				RECH	1995-03-16	P					6.6								N				PR0299
1330388	13	3	1	SW2		0388	1.8	5.9	26.8	5.9																				RECH	1995-03-16	P					7.2						4		N			FIRE STRESS	PR0299
1330389	13	3	1	SW2		0389	3.2	6.3	28.2	6.3																				RECH	1995-03-16	P					6.3						4		N			FIRE STRESS	PR0299
1330390	13	3	1	SW2		0390	0.7	7	25.7	7																				RECH	1995-03-16	P	T				5.2								N			FIRE	PR0299
1330391	13	3	1	SW2		0391	16	6.9	41	6.9																				RECH	1995-03-16	P					9.9								N				PR0299
1330392	13	3	1	SW2		0392	14.4	7.5	39.4	7.5																				RECH	1995-03-16	P					9								N				PR0299
1330393	13	3	1	SW2		0393	6.7	7.2	31.7	7.2																				RECH	1995-03-16	P	T				5.5	4.6							N			FIRE	PR0299
1330394	13	3	1	SW2		0394	2.7	9.2	27.7	9.2																				RECH	1995-03-16	P					14						2		N			FIRE STRESS	PR0299
1330395	13	3	1	SW2		0395	12.7	9.9	37.7	9.9																				RECH	1995-03-16	P					6.8						2		N			FIRE STRESS	PR0299
1330396	13	3	1	SW2		0396	14.4	10.9	39.4	10.9																				RECH	1995-03-16	P					7.3								N				PR0299
1330397	13	3	1	SW2		0397	2.7	10.9	27.7	10.9																				RECH	1995-03-16	P	T				6.8								N			FIRE	PR0299
1330398	13	3	1	SW2		0398	3.5	11.3	28.5	11.3																				RECH	1995-03-16	P					15.4								N				PR0299
1330399	13	3	1	SW2		0399	1.3	11.4	26.3	11.4																				RECH	1995-03-16	P					20.7								N				PR0299
1330400	13	3	1	SW2		0400	7.2	12.4	32.2	12.4																				RECH	1995-03-16	P	T				5.2								N			FIRE	PR0299
1330401	13	3	1	SW2		0401	7.5	12.6	32.5	12.6																				RECH	1995-03-16	P					8						2		N			FIRE STRESS	PR0299
1330402	13	3	1	SW2		0402	6.1	12.7	31.1	12.7																				RECH	1995-03-16	P	T				5								N			FIRE	PR0299
1330403	13	3	1	SW2		0403	4.9	12.9	29.9	12.9																				RECH	1995-03-16	P	T				6.7								N			FIRE	PR0299
1330404	13	3	1	SW2		0404	6.9	13.3	31.9	13.3																				RECH	1995-03-16	P	T				5.4								N			FIRE	PR0299
1330405	13	3	1	SW2		0405	9.2	13.2	34.2	13.2																				RECH	1995-03-16	P					12.4								N				PR0299
1330406	13	3	1	SW2		0406	5.1	13.5	30.1	13.5																				RECH	1995-03-16	P	T				5.9								N			FIRE	PR0299
1330407	13	3	1	SW2		0407	0.8	13.9	25.8	13.9																				RECH	1995-03-16	P	T				8.5								N			FIRE	PR0299
1330408	13	3	1	SW2		0408	13.5	13.4	38.5	13.4																				RECH	1995-03-16	P					11						2		N			FIRE STRESS	PR0299
1330409	13	3	1	SW2		0409	6.8	13.8	31.8	13.8																				RECH	1995-03-16	P					8						3		N			FIRE STRESS	PR0299
1330410	13	3	1	SW2		0410	4.2	14.2	29.2	14.2																				RECH	1995-03-16	P					10.2						3		N			FIRE STRESS	PR0299
1330411	13	3	1	SW2		0411	6.2	15.6	31.2	15.6																				RECH	1995-03-16	P	T				7.9								N			FIRE	PR0299
1330412	13	3	1	SW2		0412	11.2	16	36.2	16																				RECH	1995-03-16	P					7.2						3		N			FIRE STRESS	PR0299
1330413	13	3	1	SW2		0413	10.7	16.4	35.7	16.4																				RECH	1995-03-16	P	T				5.6								N			FIRE	PR0299
1330414	13	3	1	SW2		0414	7	16.7	32	16.7																				RECH	1995-03-16	P	T				10.4								N			FIRE	PR0299
1330415	13	3	1	SW2		0415	6.6	17.2	31.6	17.2																				RECH	1995-03-16	P	T				5.9								N			FIRE	PR0299
1330416	13	3	1	SW2		0416	16.1	17.4	41.1	17.4																				RECH	1995-03-16	P	T				8								N			FIRE	PR0299
1330417	13	3	1	SW2		0417	9.7	17.6	34.7	17.6																				RECH	1995-03-16	P					7.2						2		N			FIRE STRESS	PR0299
1330418	13	3	1	SW2		0418	9	17.7	34	17.7																				RECH	1995-03-16	P	T				5.5								N			FIRE	PR0299
1330419	13	3	1	SW2		0419	7.7	17.7	32.7	17.7																				RECH	1995-03-16	P	T				5.5								N			FIRE	PR0299
1330420	13	3	1	SW2		0420	15.7	18.1	40.7	18.1																				RECH	1995-03-16	C	T		T		5.7	5.1							N			FIRE	PR0299
1330421	13	3	1	SW2		0421	22	18.4	47	18.4																				RECH	1995-03-16	P					11.1								N				PR0299
1330422	13	3	1	SW2		0422	4.7	18.2	29.7	18.2																				RECH	1995-03-16	P	T				5.8								N			FIRE	PR0299
1330423	13	3	1	SW2		0423	7.7	19	32.7	19																				RECH	1995-03-16	P	T				5.3								N			FIRE	PR0299
1330424	13	3	1	SW2		0424	18.1	19.5	43.1	19.5																				RECH	1995-03-16	P					7.9								N				PR0299
1330425	13	3	1	SW2		0425	5.1	19.5	30.1	19.5																				RECH	1995-03-16	P		U			14.2								N			SLIGHTLY UPROOTED NW	PR0299
1330426	13	3	1	SW2		0426	20.6	20.1	45.6	20.1																				RECH	1995-03-16	S					0	1.5			0.3	NS			N				PR0299
1330427	13	3	1	SW2		0427	21.9	20.4	46.9	20.4																				RECH	1995-03-16	P					9.5						3		N			FIRE STRESS	PR0299
1330428	13	3	1	SW2		0428	5	20.5	30	20.5																				RECH	1995-03-16	P					11								N				PR0299
1330429	13	3	1	SW2		0429	9.5	20.6	34.5	20.6																				RECH	1995-03-16	P					12.6								N				PR0299
1330430	13	3	1	SW2		0430	11.9	20.8	36.9	20.8																				RECH	1995-03-16	P					13.9								N				PR0299
1330431	13	3	1	SW2		0431	12.5	21.1	37.5	21.1																				RECH	1995-03-16	P					8.8								N				PR0299
1330432	13	3	1	SW2		0432	22.7	21.2	47.7	21.2																				RECH	1995-03-16	P					9.2								N				PR0299
1330433	13	3	1	SW2		0433	22.7	21.5	47.7	21.5																				RECH	1995-03-16	P					6.5						2		N			FIRE STRESS	PR0299
1330434	13	3	1	SW2		0434	17.7	21.4	42.7	21.4																				RECH	1995-03-16	P					7.5								N				PR0299
1330435	13	3	1	SW2		0435	9.5	21.4	34.5	21.4																				RECH	1995-03-16	P	T				7								N			FIRE	PR0299
1330436	13	3	1	SW2		0436	3.8	21.2	28.8	21.2																				RECH	1995-03-16	P					8.2						4		N			FIRE STRESS--CROWN 90% DEAD	PR0299
1330437	13	3	1	SW2		0437	0.2	20.9	25.2	20.9																				RECH	1995-03-16	P					9.7								N				PR0299
1330438	13	3	1	SW2		0438	2.8	21.6	27.8	21.6																				RECH	1995-03-16	P					8.3						4		N			FIRE STRESS--CROWN 90% DEAD	PR0299
1330439	13	3	1	SW2		0439	11	21.8	36	21.8																				RECH	1995-03-16	P					11						1		N			FIRE STRESS	PR0299
1330440	13	3	1	SW2		0440	11.7	21.9	36.7	21.9																				RECH	1995-03-16	P					11.5						2		N			FIRE STRESS	PR0299
1330441	13	3	1	SW2		0441	12.8	22	37.8	22																				RECH	1995-03-16	P					11.3								N				PR0299
1330442	13	3	1	SW2		0442	3	22.4	28	22.4																				RECH	1995-03-16	P	T				6.6								N			FIRE	PR0299
1330443	13	3	1	SW2		0443	6.3	22.5	31.3	22.5																				RECH	1995-03-16	P	T				7.1								N			FIRE	PR0299
1330444	13	3	1	SW2		0444	5.2	22.8	30.2	22.8																				RECH	1995-03-16	P	T				8.2								N			FIRE	PR0299
1330445	13	3	1	SW2		0445	3.2	24	28.2	24																				RECH	1995-03-16	P					6.3						4		N			FIRE STRESS	PR0299
1330446	13	3	1	SW2		0446	21.5	24	46.5	24																				RECH	1995-03-16	P					7.2						2		N			FIRE STRESS	PR0299
1330447	13	3	1	SW2	Y	0447	20.8	25.4	45.8	25.4																				RECH	1995-03-16	P	T				6.5								N			FIRE	PR0299
1330448	13	3	1	SW2	Y	0448	16.4	25.4	41.4	25.4																				RECH	1995-03-16	P					9.8						2		N			FIRE STRESS	PR0299
1330449	13	3	1	SW2		0449	6.4	25	31.4	25																				RECH	1995-03-16	P	T				6.2								N			FIRE	PR0299
1330450	13	3	1	SW2		0450	3.1	24.7	28.1	24.7																				RECH	1995-03-16	P					7						2		N			FIRE STRESS	PR0299
1330451	13	3	1	SW2		0451	1.3	25.8	26.3	25.8																				RECH	1995-03-16	P					8.3						2		N			FIRE STRESS	PR0299
1330452	13	3	1	SW2		0452	1.9	25.8	26.9	25.8																				RECH	1995-03-16	P					6.4								N				PR0299
1330453	13	3	1	SW2		0453	4.7	26	29.7	26																				RECH	1995-03-16	P					7.1				0.1	NE	4		N			FIRE STRESS	PR0299
1330454	13	3	1	SW2		0454	3	26.1	28	26.1																				RECH	1995-03-16	P					6.2						4		N			FIRE STRESS	PR0299
1330455	13	3	1	SW2		0455	5.4	28.9	30.4	28.9																				RECH	1995-03-16	P	T				6.6	5.2							N			FIRE	PR0299
1330456	13	3	1	SW2	Y	0456	18.9	25.8	43.9	25.8																				RECH	1995-03-16	P					6.7						2		N			FIRE STRESS	PR0299
1330457	13	3	1	SW2	Y	0457	20.4	25.8	45.4	25.8																				RECH	1995-03-16	P					5.3						2		N			FIRE STRESS	PR0299
1330458	13	3	1	SW2	Y	0458	18.5	26.6	43.5	26.6																				RECH	1995-03-16	P					5.8						2		N			FIRE STRESS	PR0299
1330459	13	3	1	SW2	Y	0459	18	27	43	27																				RECH	1995-03-16	P					11.7						2		N			FIRE STRESS	PR0299
1330460	13	3	1	SW2		0460	19.3	27.2	44.3	27.2																				RECH	1995-03-16	R		B		G	11.1								N				PR0299
1330461	13	3	1	SW2	Y	0461	13.7	27.5	38.7	27.5																				RECH	1995-03-16	P					8.6						4		N			FIRE STRESS--CROWN 90% DEAD	PR0299
1330462	13	3	1	SW2	Y	0462	19.3	27.6	44.3	27.6																				RECH	1995-03-16	P					7								N				PR0299
1330463	13	3	1	SW2	Y	0463	17.9	28	42.9	28																				RECH	1995-03-16	P					8.4								N				PR0299
1330464	13	3	1	SW2	Y	0464	18.7	28.4	43.7	28.4																				RECH	1995-03-16	P					8.9						2		N			FIRE STRESS	PR0299
1330465	13	3	1	SW2	Y	0465	19.6	29.6	44.6	29.6																				RECH	1995-03-16	P					9.1								N				PR0299
1330466	13	3	1	SW2	Y	0466	24.1	30.1	49.1	30.1																				RECH	1995-03-16	P					8.7								N				PR0299
1330467	13	3	1	SW2	Y	0467	18.2	30.6	43.2	30.6																				RECH	1995-03-16	P					8								N				PR0299
1330468	13	3	1	SW2	Y	0468	15.7	30.5	40.7	30.5																				RECH	1995-03-16	P					9.3								N				PR0299
1330469	13	3	1	SW2	Y	0469	24	35.2	49	35.2																				RECH	1995-03-16	P					5.5								N				PR0299
1330470	13	3	1	SW2	Y	0470	24.7	35.9	49.7	35.9																				RECH	1995-03-16	P					22.7								N				PR0299
1330471	13	3	1	SW2		0471	1.7	33.4	26.7	33.4																				RECH	1995-03-16	R		B		G	5.4			1.5					N				PR0299
1330472	13	3	1	SW2		0472	4.7	35.3	29.7	35.3																				RECH	1995-03-16	R		B		G	9.7			3.8					N				PR0299
1330473	13	3	1	SW2		0473	0.9	37.2	25.9	37.2																				RECH	1995-03-16	P					18.5								N				PR0299
1330474	13	3	1	SW2		0474	0.3	37.8	25.3	37.8																				RECH	1995-03-16	P					23.2								N				PR0299
1330475	13	3	1	SW2		0475	1.6	39.5	26.6	39.5																				RECH	1995-03-16	P					21.6								N				PR0299
1330476	13	3	1	SW2		0476	4	40.3	29	40.3																				RECH	1995-03-16	R		B		G	9.3			1.4					N				PR0299
1330477	13	3	1	SW2		0477	12.1	39.7	37.1	39.7																				RECH	1995-03-16	P					29.9				0.3	SE			N				PR0299
1330478	13	3	1	SW2	Y	0478	24.7	41.1	49.7	41.1																				RECH	1995-03-16	P					27.5						2		N			FIRE STRESS	PR0299
1330479	13	3	1	SW2	Y	0479	16.6	42.4	41.6	42.4																				RECH	1995-03-16	P					24.3								N				PR0299
1330480	13	3	1	SW2		0480	8.5	42.1	33.5	42.1																				RECH	1995-03-16	S					0	1.4							N				PR0299
1330481	13	3	1	SW2		0481	2.4	42.9	27.4	42.9																				RECH	1995-03-16	P					19.2								N				PR0299
1330482	13	3	1	SW2		0482	7.6	45.3	32.6	45.3																				RECH	1995-03-16	R		B		G	20.4			2.9					N				PR0299
1330483	13	3	1	SW2		0483	1.1	48.2	26.1	48.2																				RECH	1995-03-16	P					20.2								N				PR0299
1330484	13	3	1	SW2		0484	0.2	48.5	25.2	48.5																				RECH	1995-03-16	P					20.6								N				PR0299
1330485	13	3	1	SW2		0485	8.2	49.1	33.2	49.1																				RECH	1995-03-16	P					6.5								N				PR0299
1330486	13	3	1	SW2		0486	13.5	49.7	38.5	49.7																				RECH	1995-03-16	P					6.7	4.5							N				PR0299
1330487	13	3	1	NE2		0487	20.4	48.6	95.4	98.6																																							PR0299
1330488	13	3	1	NE2		0488	16.9	48.8	91.9	98.8																																							PR0299
1330489	13	3	1	NE2		0489	13.4	23.9	88.4	73.9																																							PR0299
1330490	13	3	1	NE2		0490	24.3	29.4	99.3	79.4																																							PR0299
1330491	13	3	1	NW2		0491	17.5	46.5	42.5	96.5																																							PR0299
1330492	13	3	1	NW2		0492	19.1	32.9	44.1	82.9																																							PR0299
1330493	13	3	1	NW1		0493	8.7	10.9	16.3	60.9																																							PR0299
1330494	13	3	1	NW1		0494	12	45.7	13	95.7																																							PR0299
1330495	13	3	1	NW1		0495	13	46	12	96																																							PR0299
1330496	13	3	1	NW1		0496	11.4	37.2	13.6	87.2																																							PR0299
1330497	13	3	1	SE1	Y	0497	20.9	36.7	54.1	36.7																																							PR0299
1330498	13	3	1	SW2		0498	22.2	42.4	47.2	42.4																																							PR0299
1330499	13	3	1	SW1		0499	10.8	8.9	14.2	8.9																																							PR0299
1330500	13	3	1	SE1	Y	0500	16.6	29	58.4	29																																							PR0299
1330501	13	3	1	SW2		0501	16.7	22.1	41.7	22.1
1330502	13	3	1	SW1		0502	20.9	14	4.1	14
1330503	13	3	1	SW1		0503	20.4	38.1	4.6	38.1
1330504	13	3	1	SW1		0504	21.1	36.1	3.9	36.1
1330505	13	3	1	NW2		0505	0.4	3.7	25.4	53.7
1330506	13	3	1	NE2		0506	4.8	46.1	79.8	96.1
1330507	13	3	1	NE2		0507	8.8	42.1	83.8	92.1
1330508	13	3	1	NE2		0508	17.1	44.4	92.1	94.4
1330509	13	3	1	NE2		0509	18.8	44	93.8	94
1330510	13	3	1	NE2		0510	18.2	43.3	93.2	93.3
1330511	13	3	1	NE2		0511	20.4	43.8	95.4	93.8
1330512	13	3	1	NE2		0512	14	48.2	89	98.2
1330513	13	3	1	NE2		0513	19.3	41.8	94.3	91.8
1330514	13	3	1	SE2		0514	17.8	45.8	92.8	45.8
[truncated: 190 more columns]

## Sheet: Plots 4 5
TREEKEY	UNIT	PLOT	TREAT	SECT	TREE#	FIELDX	FIELDY	ADJUSTX	ADJUSTY	t1_OBCOD	t1_OBDAT	t1_SP	t1_DEAD	t1_DOWN	t1_SPRT	t1_SNAG	t1_DBH	t1_TOTHT	t1_SPRHT	t1_REMHT	t1_CATHT	t1_CATDI	t1_CROWN	t1_LIGHT	t1_HURR	t1_CHAR	t1_SCORC	t1_NOTE	t2_OBCOD	t2_OBDAT	t2_SP	t2_DEAD	t2_DOWN	t2_SPRT	t2_SNAG	t2_DBH	t2_TOTHT	t2_SPRHT	t2_REMHT	t2_CATHT	t2_CATDI	t2_CROWN	t2_LIGHT	t2_HURR	t2_CHAR	t2_SCORC	t2_NOTE	t3_OBCOD	t3_OBDAT
1340822	13	4	1	1	0822	4.1	5.2	5.9	5.2																																							PR0299	1999-01-12
1340823	13	4	1	2	0823	6.3	9.7	16.3	9.7																																							PR0299	1999-01-12
1340824	13	4	1	1	0824	3.3	12.5	6.7	12.5																																							PR0299	1999-01-12
1340825	13	4	1	1	0825	3.3	13.5	6.7	13.5																																							PR0299	1999-01-12
1340826	13	4	1	1	0826	2.4	13.7	7.6	13.7																																							PR0299	1999-01-12
1340827	13	4	1	2	0827	5.8	17.5	15.8	17.5																																							PR0299	1999-01-12
1340828	13	4	1	2	0828	8	20.2	18	20.2																																							PR0299	1999-01-12
1340829	13	4	1	2	0829	9	20.5	19	20.5																																							PR0299	1999-01-12
1340830	13	4	1	2	0830	2.7	20.7	12.7	20.7																																							PR0299	1999-01-12
1340831	13	4	1	1	0831	3.6	21.1	6.4	21.1																																							PR0299	1999-01-12
1340832	13	4	1	1	0832	7.7	21.2	2.3	21.2																																							PR0299	1999-01-12
1340833	13	4	1	1	0833	0.6	24.7	9.4	24.7																																							PR0299	1999-01-12
1340834	13	4	1	2	0834	3.2	25.7	13.2	25.7																																							PR0299	1999-01-12
1340835	13	4	1	2	0835	7.1	25.9	17.1	25.9																																							PR0299	1999-01-12
1340836	13	4	1	1	0836	4	28.1	6	28.1																																							PR0299	1999-01-12
1340837	13	4	1	1	0837	8.4	28.3	1.6	28.3																																							PR0299	1999-01-12
1340838	13	4	1	1	0838	10	29.4	0	29.4																																							PR0299	1999-01-12
1340839	13	4	1	1	0839	9.7	29.7	0.3	29.7																																							PR0299	1999-01-12
1340840	13	4	1	1	0840	8	33.5	2	33.5																																							PR0299	1999-01-12
1340841	13	4	1	1	0841	8.7	33.7	1.3	33.7																																							PR0299	1999-01-12
1340842	13	4	1	1	0842	8.4	34.2	1.6	34.2																																							PR0299	1999-01-12
1340843	13	4	1	2	0843	7.9	35.7	17.9	35.7																																							PR0299	1999-01-12
1340844	13	4	1	1	0844	6.4	36.1	3.6	36.1																																							PR0299	1999-01-12
1340845	13	4	1	1	0845	7.1	36.5	2.9	36.5																																							PR0299	1999-01-12
1340846	13	4	1	2	0846	1.9	38.5	11.9	38.5																																							PR0299	1999-01-12
1340847	13	4	1	1	0847	8.7	39.2	1.3	39.2																																							PR0299	1999-01-12
1340848	13	4	1	2	0848	3.2	41.3	13.2	41.3																																							PR0299	1999-01-12
1340849	13	4	1	2	0849	9.4	41.9	19.4	41.9																																							PR0299	1999-01-12
1340850	13	4	1	2	0850	0.7	45.2	10.7	45.2																																							PR0299	1999-01-12
1340851	13	4	1	2	0851	8.3	48	18.3	48																																							PR0299	1999-01-12
1340852	13	4	1	2	0852	5.2	22.7	15.2	22.7																																							PR0299	1999-01-12
1340853	13	4	1	2	0853	5.5	23	15.5	23																																							PR0299	1999-01-12
1350801	13	5	1	1	0801	9.4	3.5	0.6	3.5																																							PR0299	1999-01-11
1350802	13	5	1	1	0802	9.5	5.2	0.5	5.2																																							PR0299	1999-01-11
1350803	13	5	1	2	0803	1.9	8.4	11.9	8.4																																							PR0299	1999-01-11
1350804	13	5	1	1	0804	1.2	10.3	8.8	10.3																																							PR0299	1999-01-11
1350805	13	5	1	1	0805	6.3	11.3	3.7	11.3																																							PR0299	1999-01-11
1350806	13	5	1	2	0806	5.6	11.4	15.6	11.4																																							PR0299	1999-01-11
1350807	13	5	1	1	0807	6.8	14.3	3.2	14.3																																							PR0299	1999-01-11
1350808	13	5	1	1	0808	0.8	15.2	9.2	15.2																																							PR0299	1999-01-11
1350809	13	5	1	1	0809	7.3	15.5	2.7	15.5																																							PR0299	1999-01-11
1350810	13	5	1	1	0810	7.5	16.3	2.5	16.3																																							PR0299	1999-01-11
1350811	13	5	1	1	0811	4.9	21.3	5.1	21.3																																							PR0299	1999-01-11
1350812	13	5	1	1	0812	8.5	22.1	1.5	22.1																																							PR0299	1999-01-11
1350813	13	5	1	2	0813	4.5	22.2	14.5	22.2																																							PR0299	1999-01-11
1350814	13	5	1	1	0814	9	23.2	1	23.2																																							PR0299	1999-01-11
1350815	13	5	1	1	0815	7.1	28.2	2.9	28.2																																							PR0299	1999-01-11
1350816	13	5	1	2	0816	3.2	33.8	13.2	33.8																																							PR0299	1999-01-11
1350817	13	5	1	2	0817	4.9	40	14.9	40																																							PR0299	1999-01-11
1350818	13	5	1	1	0818	9.2	42.9	0.8	42.9																																							PR0299	1999-01-11
1350819	13	5	1	1	0819	2.9	45.7	7.1	45.7																																							PR0299	1999-01-11
1350820	13	5	1	2	0820	4.8	44.7	14.8	44.7																																							PR0299	1999-01-11
1350821	13	5	1	2	0821	9.9	46.6	19.9	46.6																																							PR0299	1999-01-11
1350822	13	5	1	1	0822	6.9	7.6	3.1	7.6																																							PR0299	1999-01-11
[truncated: 188 more columns]

## Sheet: Veg plot trees
Unit 13									Date:
Plot 1				Plot 2				Plot 3
Sec.	Tree#	Species		Sec.	Tree#	Species		Sec.	Tree#	Species
1	746	P		1	75	P		2	60	P
1	747	S		1	79	S		2	61	P
1	748	P		1	82	P		2	64	P
1	750	P		1	87	P		2	91	P
1	808	P		1	91	S		2	93	P
1	809	P		1	92	P		2	94	P
1	817	P		1	93	P		2	95	P
1	820	P		1	164	P		2	96	P
1	823	P		1	165	S		2	98	P
2	827	P		2	167	P		2	99	P
				2	178	P		2	100	P
				2	185	P		2	103	P
				1	314	P		2	104	P
				2	325	S		2	105	P
				2	326	P		2	106	P
				2	342	P		2	107	P
				1	371	B		2	110	S
				2	372	B		2	111	P
				1	373	B		1	301	S
				1	374	P		1	310	P
				1	375	P		1	447	P
				1	376	P		1	448	P
				1	377	B		1	456	P
				1	378	P		1	457	P
				1	379	P		1	458	P
				2	380	B		1	459	P
								1	461	P
								1	462	P
								1	463	P
								1	464	P
								1	465	P
								1	466	P
								1	467	P
								1	468	P
								1	469	P
								1	470	P
								1	478	P
								1	479	P
								2	497	P
								2	500	P
