# Supplementary material for: Repeated Tree Inventories of Pine Forests in South Florida's Big Cypress National Preserve
Source: Ecol Evol. 2024 Oct 23;14(10):e70437. doi: 10.1002/ece3.70437 (PMC11496903; doi:10.1002/ece3.70437)
Supplement: Supplementary file 1 — Appendix S1 [file ECE3-14-e70437-s001.zip › Unit 14.xls]

## Sheet: TREE PLOTS 1-3
TREEKEY	UNIT	PLOT	TREAT	SECT	VEG	TREE#	FIELDX	FIELDY	ADJUSTX	ADJUSTY	t1_OBCOD	t1_OBDAT	t1_SP	t1_DEAD	t1_DOWN	t1_SPRT	t1_SNAG	t1_DBH	t1_TOTHT	t1_SPRHT	t1_REMHT	t1_CATHT	t1_CATDI	t1_CROWN	t1_LIGHT	t1_HURR	t1_CHAR	t1_SCORC	t1_NOTE	t2_OBCOD	t2_OBDAT	t2_SP	t2_DEAD	t2_DOWN	t2_SPRT	t2_SNAG	t2_DBH	t2_TOTHT	t2_SPRHT	t2_REMHT	t2_CATHT	t2_CATDI	t2_CROWN	t2_LIGHT	t2_HURR	t2_CHAR	t2_SCORC	t2_NOTE	t3_OBCOD
1410500	14	1	5	NW2		0500	8.3	35.7	33.3	85.7																				RECH	1995-05-24	R		B		G	7			2.4					N				PR0898
1410501	14	1	5	SE2		0501	1.6	0.4	76.6	0.4	ORIG	1993-09-07	P					26.4				0.7	SE			N			HOLLOWED OUT @ SEC	RECH	1995-05-24	P					26.4				0.7	SE			N			HOLLOWED OUT @ SEC,1/2	PR0898
1410502	14	1	5	SE2		0502	3.1	1.5	78.1	1.5	ORIG	1993-09-07	P					26								N				RECH	1995-05-24	P					26								N				PR0898
1410503	14	1	5	SE2		0503	9.4	2.9	84.4	2.9	ORIG	1993-09-07	P					21.3								N				RECH	1995-05-24	P					21.3								N				PR0898
1410504	14	1	5	SE2		0504	22.4	5	97.4	5	ORIG	1993-09-07	P					30.1								N				RECH	1995-05-24	P					30.1								N				PR0898
1410505	14	1	5	SE2		0505	4.4	5.6	79.4	5.6	ORIG	1993-09-07	P	T	Y			29.7	17.9		0	0.5	N			Y			BROKEN @ BASE LYING W	RECH	1995-05-24	R		Y		B	29.7	17.9		0	0.5	N			Y				PR0898
1410506	14	1	5	SE2		0506	21.9	10.6	96.9	10.6	ORIG	1993-09-07	R		B		G	6.3			1.8					N				RECH	1995-05-24	R		B		G	6.3			1.8					N				PR0898
1410507	14	1	5	SE2		0507	7.3	10.2	82.3	10.2	ORIG	1993-09-07	P					34.6								N				RECH	1995-05-24	P					34.6				0.6	S			N			1/4	PR0898
1410508	14	1	5	SE2		0508	11.4	13.3	86.4	13.3	ORIG	1993-09-07	P					33.4								N				RECH	1995-05-24	P					33.4								N				PR0898
1410509	14	1	5	SE2		0509	3.3	13.7	78.3	13.7	ORIG	1993-09-07	P					32.4								N				RECH	1995-05-24	P					32.4								N				PR0898
1410510	14	1	5	SE2		0510	19.7	15.7	94.7	15.7	ORIG	1993-09-07	R		B		G	17.2			4.1					N				RECH	1995-05-24	R		B		G	17.2			4.1					N				PR0898
1410511	14	1	5	SE2		0511	2.4	17.7	77.4	17.7	ORIG	1993-09-07	S					0	4.8							N				RECH	1995-05-24	S					0	4.9							N				PR0898
1410512	14	1	5	SE2		0512	24.5	21.9	99.5	21.9	ORIG	1993-09-07	P					25								N				RECH	1995-05-24	P					25								N				PR0898
1410513	14	1	5	SE2		0513	18.7	24.4	93.7	24.4	ORIG	1993-09-07	P	T	Y			40.6	19.2		0.8	0.7	W			Y			TWISTED & BROKEN @ 0.8 LYING WSW	RECH	1995-05-24	R		Y		B	40.6	19.2		0.8	0.7	W			Y				PR0898
1410514	14	1	5	SE2		0514	18	25.1	93	25.1	ORIG	1993-09-07	R		B		G	9.7			1.8					N				RECH	1995-05-24	R		B		G	9.7			1.8					N				PR0898
1410515	14	1	5	SE2		0515	14.3	31.4	89.3	31.4	ORIG	1993-09-07	S					0	3.2							N				RECH	1995-05-24	S					0	3.2							N				PR0898
1410516	14	1	5	SE2		0516	12.6	39.6	87.6	39.6	ORIG	1993-09-07	P					27								N				RECH	1995-05-24	P					27								N				PR0898
1410517	14	1	5	SE2		0517	0.4	42.9	75.4	42.9	ORIG	1993-09-07	R		B		G	13.3								N				RECH	1995-05-24	R		B		G	13.3								N				PR0898
1410518	14	1	5	SE2		0518	0.2	43.8	75.2	43.8	ORIG	1993-09-07	R		B		G	11.3			2.6					N				RECH	1995-05-24	R		B		G	11.3			2.6					N				PR0898
1410519	14	1	5	SE2		0519	3.7	43.8	78.7	43.8	ORIG	1993-09-07	S					0	2.9							N				RECH	1995-05-24	S					0	2.9							N				PR0898
1410520	14	1	5	SE2		0520	14.6	46	89.6	46	ORIG	1993-09-07	P					36.4								N				RECH	1995-05-24	P					36.4								N				PR0898
1410521	14	1	5	SE2		0521	22.3	49.3	97.3	49.3	ORIG	1993-09-07	R		B		G	7.7			2.3					N				RECH	1995-05-24	R		B		G	7.7			2.3					N				PR0898
1410522	14	1	5	SE2		0522	2.3	48.3	77.3	48.3	ORIG	1993-09-07	P	T	Y			38	22.3		0	2.5	NE			Y			HOLLOWED OUT @ NEC--BROKEN @ BASE LYING SW	RECH	1995-05-24	R		Y		B	38	22.3		0	2.5	NE			Y			HOLLOWED OUT @ NEC-	PR0898
1410523	14	1	5	SE1		0523	12.4	2.3	62.6	2.3	ORIG	1993-09-07	R		B		B	35.7	17.7		1.5	0.4	SE			Y			DBH TAKEN @ 2.4-TWISTED OVER @ 1.5 LYING W-SEC HOLLOWED OUT	RECH	1995-05-24	R		Y		B	35.7	17.7		0	0.4	SE			Y				PR0898
1410524	14	1	5	SE1		0524	3	2.9	72	2.9	ORIG	1993-09-07	P					22.7								N				RECH	1995-05-24	P					22.7								N				PR0898
1410525	14	1	5	SE1		0525	2.7	4.7	72.3	4.7	ORIG	1993-09-07	R		B		G	10.7			3.1					N				RECH	1995-05-24	R		B		G	10.7			3.1					N				PR0898
1410526	14	1	5	SE1		0526	3.6	4.8	71.4	4.8	ORIG	1993-09-07	S					0	1.8							N				RECH	1995-05-24	S					0	1.8			0.2	NS			N				PR0898
1410527	14	1	5	SE1		0527	0.8	6.5	74.2	6.5	ORIG	1993-09-07	P					35.8				0.8	NW			N				RECH	1995-05-24	P					35.8				0.9	NW			N			180, 1/2	PR0898
1410528	14	1	5	SE1		0528	7.1	6.8	67.9	6.8	ORIG	1993-09-07	P					32								N				RECH	1995-05-24	P					32								N				PR0898
1410529	14	1	5	SE1		0529	7.8	11	67.2	11	ORIG	1993-09-07	P					32.9				0.5	SE			N				RECH	1995-05-24	P					32.9				0.5	SE			N			SEC 1/2;WC 0.2	PR0898
1410530	14	1	5	SE1		0530	4	11.7	71	11.7	ORIG	1993-09-07	R		B		G	7.4			1.6					N				RECH	1995-05-24	R		B		G	7.4			1.6					N				PR0898
1410531	14	1	5	SE1		0531	19.3	20.1	55.7	20.1	ORIG	1993-09-07	P					28.4				0.5	E			N				RECH	1995-05-24	P					28.4				0.5	NE			N			180, 1/2	PR0898
1410532	14	1	5	SE1		0532	1.6	23.4	73.4	23.4	ORIG	1993-09-07	P					31.8								N				RECH	1995-05-24	P					31.8								N				PR0898
1410533	14	1	5	SE1	Y	0533	15.8	27.3	59.2	27.3	ORIG	1993-09-07	S					0								N				RECH	1995-05-24	S					0								N				PR0898
1410534	14	1	5	SE1		0534	17.1	28.5	57.9	28.5	ORIG	1993-09-07	R		B		G	11.2			1.8					N				RECH	1995-05-24	R		B		G	11.2			1.8					N				PR0898
1410535	14	1	5	SE1	Y	0535	24.6	28.9	50.4	28.9	ORIG	1993-09-07	P					41.2								N				RECH	1995-05-24	P					41.2								N				PR0898
1410536	14	1	5	SE1		0536	13.1	28.9	61.9	28.9	ORIG	1993-09-07	P	T	U			29.5	20.4							Y			UPROOTED & LYING SW	RECH	1995-05-24	R		U		B	29.5	20.4		0					Y				PR0898
1410537	14	1	5	SE1		0537	20.4	32.9	54.6	32.9	ORIG	1993-09-07	R		B		G	7.5			1.5					N				RECH	1995-05-24	R		B		G	7.5			1.5					N				PR0898
1410538	14	1	5	SE1		0538	13.3	34.3	61.7	34.3	ORIG	1993-09-07	P					33.8								N				RECH	1995-05-24	P					33.8								N				PR0898
1410539	14	1	5	SE1		0539	15.3	36.5	59.7	36.5	ORIG	1993-09-07	P	T	B			26.1	22.4		1.8	2.1	ENE			Y			BROKEN @ 1.8 LYING SW--DBH TAKEN @ 3.4	RECH	1995-05-24	R		B		B	23.5	22.4		1.7	2.1	ENE			Y			DBH TAKEN @ 3.4	PR0898
1410540	14	1	5	SE1		0540	19.6	36.4	55.4	36.4	ORIG	1993-09-07	P	T	B			32.4	22.5		3.3	4.4	SE			Y			BROKEN @ 3.3 LYING SW--SEC 1.0-4.4	RECH	1995-05-24	R		B		B	31.9	22.5		3.3	4.4	SE			Y			SEC 1.0-4.4	PR0898
1410541	14	1	5	SE1	Y	0541	21.9	36.4	53.1	36.4	ORIG	1993-09-07	S					0	1.6							N				RECH	1995-05-24	S					0	1.8							N				PR0898
1410542	14	1	5	SE1		0542	12.4	37.6	62.6	37.6	ORIG	1993-09-07	R		B		G	5.6			2.4					N				RECH	1995-05-24	R		B		G	5.6			2.4					N				PR0898
1410543	14	1	5	SE1		0543	10.4	37.7	64.6	37.7	ORIG	1993-09-07	R		B		G	10.1			4.3					N				RECH	1995-05-24	R		B		G	10.1			4.3					N				PR0898
1410544	14	1	5	SE1		0544	5.3	35.5	69.7	35.5	ORIG	1993-09-07	P					32.1								N				RECH	1995-05-24	P					32.1						1		N				PR0898
1410545	14	1	5	SE1		0545	0.9	37.6	74.1	37.6	ORIG	1993-09-07	P	T	U			32	22.6			0.5	NE			Y			UPROOTED & LYING SW	RECH	1995-05-24	R		U		B	32	22.6		0	0.5	NE			Y				PR0898
1410546	14	1	5	SE1		0546	23.2	38.5	51.8	38.5	ORIG	1993-09-07	R		B		G	22.2								N				RECH	1995-05-24	R		B		G	22.2								N				PR0898
1410547	14	1	5	SE1		0547	4.8	41.2	70.2	41.2	ORIG	1993-09-07	R		B		G	14.2								N				RECH	1995-05-24	R		B		G	14.2								N				PR0898
1410548	14	1	5	SE1		0548	10.3	41.2	64.7	41.2	ORIG	1993-09-07	R		B		G	7.2			2.4					N				RECH	1995-05-24	R		B		G	7.2			2.4					N				PR0898
1410549	14	1	5	SE1		0549	4.3	43.2	70.7	43.2	ORIG	1993-09-07	R		B		G	12.4			2.1					N				RECH	1995-05-24	R		B		G	12.4			2.1					N				PR0898
1410550	14	1	5	SE1		0550	2.4	44.3	72.6	44.3	ORIG	1993-09-07	R		B		G	15.8			5.2					N				RECH	1995-05-24	R		B		G	15.8			5.2					N				PR0898
1410551	14	1	5	SE1		0551	23.1	44.7	51.9	44.7	ORIG	1993-09-07	R		B		G	6.4			1.7					N				RECH	1995-05-24	R		B		G	6.4			1.7					N				PR0898
1410553	14	1	5	SE1		0553	15.4	45.7	59.6	45.7	ORIG	1993-09-07	R		B		G	11.8			3.6					N				RECH	1995-05-24	R		B		G	11.8			3.6					N				PR0898
1410554	14	1	5	SE1		0554	6.3	46	68.7	46	ORIG	1993-09-07	R		B		G	8.6			3.8					N				RECH	1995-05-24	R		B		G	8.6			3.8					N				PR0898
1410555	14	1	5	SE1		0555	8.5	47	66.5	47	ORIG	1993-09-07	S					0	3.3							N				RECH	1995-05-24	S					0	3.1			0.4	NS			N				PR0898
1410556	14	1	5	SE1		0556	11	49.5	64	49.5	ORIG	1993-09-07	P					34.2								N				RECH	1995-05-24	P					34.2								N				PR0898
1410557	14	1	5	SE1	Y	0557	17.7	48.9	57.3	48.9	ORIG	1993-09-07	P					27.9								N				RECH	1995-05-24	P					27.9								N				PR0898
1410558	14	1	5	NE1		0558	3.4	3.3	71.6	53.3	ORIG	1993-09-07	R		B		G	12.5								N				RECH	1995-05-24	R		B		G	12.5								N				PR0898
1410559	14	1	5	NE1	Y	0559	16.9	4.9	58.1	54.9	ORIG	1993-09-07	P					38.3				3.1	NE			N			NEC 1.4-3.1	RECH	1995-05-24	P					38.3				3.3	NE			N			NEC 1.5-3.3	PR0898
1410560	14	1	5	NE1	Y	0560	19.9	5.2	55.1	55.2	ORIG	1993-09-07	P					25.6								N				RECH	1995-05-24	P					25.6								N				PR0898
1410561	14	1	5	NE1		0561	20	4	55	54	ORIG	1993-09-07	R		B		G	14.8			4.3					N				RECH	1995-05-24	R		B		G	14.8			4.3					N				PR0898
1410562	14	1	5	NE1		0562	21.9	3.5	53.1	53.5	ORIG	1993-09-07	R		B		G	8.6								N				RECH	1995-05-24	R		B		G	8.6								N				PR0898
1410563	14	1	5	NE1		0563	21.3	9.1	53.7	59.1	ORIG	1993-09-07	R		B		G	12.4			3.9					N				RECH	1995-05-24	R		B		G	12.4			3.9					N				PR0898
1410564	14	1	5	NE1	Y	0564	22	9.7	53	59.7	ORIG	1993-09-07	P					22.2								N				RECH	1995-05-24	P					22.2								N				PR0898
1410565	14	1	5	NE1		0565	12.3	9.5	62.7	59.5	ORIG	1993-09-07	R		B		G	6.2			4.5					N				RECH	1995-05-24	R		B		G	6.2			4.5					N				PR0898
1410566	14	1	5	NE1		0566	14.4	10.4	60.6	60.4	ORIG	1993-09-07	P					31.1				0.6	NE			N				RECH	1995-05-24	P					31.1				0.6	NE			N				PR0898
1410567	14	1	5	NE1		0567	13.5	12.5	61.5	62.5	ORIG	1993-09-07	P					28.7								N				RECH	1995-05-24	P					28.7								N				PR0898
1410568	14	1	5	NE1		0568	7.9	7.9	67.1	57.9	ORIG	1993-09-07	R		B		G	15.6			2.1					N				RECH	1995-05-24	R		B		G	15.6			2.1					N				PR0898
1410569	14	1	5	NE1		0569	1.2	8.9	73.8	58.9	ORIG	1993-09-07	P					26								N				RECH	1995-05-24	P					26								N				PR0898
1410570	14	1	5	NE1		0570	5.2	14.1	69.8	64.1	ORIG	1993-09-07	P					38.1								N				RECH	1995-05-24	P					38.1								N				PR0898
1410571	14	1	5	NE1		0571	23.8	20.9	51.2	70.9	ORIG	1993-09-07	R		B		B	21.8								Q			TIP BROKEN--TOP NOT RECOGNIZED ON GROUND	RECH	1995-05-24	R		B		B	21.6								Q				PR0898
1410572	14	1	5	NE1	Y	0572	19	22.6	56	72.6	ORIG	1993-09-07	P					24.5				0.8	S			N				RECH	1995-05-24	P					24.5				0.9	S			N			180	PR0898
1410573	14	1	5	NE1		0573	0.5	29.7	74.5	79.7	ORIG	1993-09-07	P					27.8				0.8	SE			N				RECH	1995-05-24	P					27.8				0.8	SE			N			1/2	PR0898
1410574	14	1	5	NE1		0574	2	32.4	73	82.4	ORIG	1993-09-07	S					0	2							N				RECH	1995-05-24	S					0	2.1							N				PR0898
1410575	14	1	5	NE1		0575	21.4	31	53.6	81	ORIG	1993-09-07	R		B		B	28.5								N				RECH	1995-05-24	R		B		B	28.1								N				PR0898
1410576	14	1	5	NE1		0576	22	31.4	53	81.4	ORIG	1993-09-07	S					0	1.7							N				RECH	1995-05-24	S					0	1.8							N				PR0898
1410577	14	1	5	NE1		0577	21.4	32	53.6	82	ORIG	1993-09-07	R		B		G	10.1			2.3					N				RECH	1995-05-24	R		B		G	10.1			2.3					N				PR0898
1410578	14	1	5	NE1		0578	4.6	35.1	70.4	85.1	ORIG	1993-09-07	S					0								N				RECH	1995-05-24	S					0								N				PR0898
1410579	14	1	5	NE1		0579	9.6	36.4	65.4	86.4	ORIG	1993-09-07	R		B		G	5.8			1.5					N				RECH	1995-05-24	R		B		G	5.8			1.5					N				PR0898
1410580	14	1	5	NE1		0580	3.1	39.1	71.9	89.1	ORIG	1993-09-07	P					26.5								N				RECH	1995-05-24	P					26.5								N				PR0898
1410581	14	1	5	NE1		0581	12.1	39.2	62.9	89.2	ORIG	1993-09-07	P					37.1				0.3	SE			N				RECH	1995-05-24	P					37.1				0.3	SE			N				PR0898
1410582	14	1	5	NE1		0582	1.2	42.6	73.8	92.6	ORIG	1993-09-07	P					36.1								N				RECH	1995-05-24	P					36.1								N				PR0898
1410583	14	1	5	NE1		0583	15.1	44.9	59.9	94.9	ORIG	1993-09-07	P					31.1				2.2	SW			N				RECH	1995-05-24	P					31.1				2.2	SW			N			180	PR0898
1410584	14	1	5	NE1		0584	24.6	49.5	50.4	99.5	ORIG	1993-09-07	C					13.5								N				RECH	1995-05-24	C					13.5								N				PR0898
1410585	14	1	5	NE2		0585	4.7	4.4	79.7	54.4	ORIG	1993-09-07	P					28.5								N				RECH	1995-05-24	P					28.5				0.3	NW			N			1/2	PR0898
1410586	14	1	5	NE2		0586	0.9	10.6	75.9	60.6	ORIG	1993-09-07	R		B		G	7.3			4.3					N				RECH	1995-05-24	R		B		G	7.3			4.3					N				PR0898
1410587	14	1	5	NE2		0587	21	6.8	96	56.8	ORIG	1993-09-07	P					24.2								N				RECH	1995-05-24	P					24.2								N				PR0898
1410588	14	1	5	NE2		0588	21.5	9.2	96.5	59.2	ORIG	1993-09-07	R		B		G	15.6								N				RECH	1995-05-24	R		B		G	15.6								N				PR0898
1410589	14	1	5	NE2		0589	21.9	10.2	96.9	60.2	ORIG	1993-09-07	P	T	Y			32	21.9		1.3	1.5	SE			Y			BROKEN @ 1.3 LYING NW	RECH	1995-05-24	R		Y		B	32	21.9		1.3	1.5	SE			Y				PR0898
1410590	14	1	5	NE2		0590	20	11.3	95	61.3	ORIG	1993-09-07	P	T				25.4				2.1	NE		Y	N			LIGHTNING-STANDING-ROTTED TO CAMBIUM-NEC 1.0-2.1	RECH	1995-05-24	R		B		B	25.1				2.1	NE		Y	N			STANDING-ROTTED TO CAMBIUM-NEC 1.0-2.1	PR0898
1410591	14	1	5	NE2		0591	23.7	10.8	98.7	60.8	ORIG	1993-09-07	S					0	1.5							N				RECH	1995-05-24	S					0	1.5							N				PR0898
1410592	14	1	5	NE2		0592	6.9	11.1	81.9	61.1	ORIG	1993-09-07	P					28				0.3	W			N				RECH	1995-05-24	P					28				0.3	W			N				PR0898
1410593	14	1	5	NE2		0593	12.9	10.7	87.9	60.7	ORIG	1993-09-07	R		B		G	8.9			1.6					N				RECH	1995-05-24	R		B		G	8.9			1.6					N				PR0898
1410594	14	1	5	NE2		0594	13	12.1	88	62.1	ORIG	1993-09-07	S					0	1.5							N			ROTTED TO 0.7	RECH	1995-05-24	S					0	1.5			1	S			N			ROTTED TO 1.0 AND UP	PR0898
1410595	14	1	5	NE2		0595	3.2	13.5	78.2	63.5	ORIG	1993-09-07	R		B		G	7			5.3					N				RECH	1995-05-24	R		B		G	7			5.3					N				PR0898
1410596	14	1	5	NE2		0596	4.2	15.3	79.2	65.3	ORIG	1993-09-07	S					0	2.3							N				RECH	1995-05-24	S					0	2.3							N				PR0898
1410597	14	1	5	NE2		0597	22	15.7	97	65.7	ORIG	1993-09-07	P					24.8								N				RECH	1995-05-24	P					24.8								N				PR0898
1410598	14	1	5	NE2		0598	13.3	18.5	88.3	68.5	ORIG	1993-09-07	P					38.1				1.1	WNW			N				RECH	1995-05-24	P					38.1				1	WNW			N			WNW 0.1-1.0,180	PR0898
1410599	14	1	5	NE2		0599	17.9	20.4	92.9	70.4	ORIG	1993-09-07	P					16.8				0.2	NE			N			SMALL CROWN	RECH	1995-05-24	P					16.8				0.2	NE			N			SMALL CROWN	PR0898
1410600	14	1	5	NE2		0600	15.8	21.5	90.8	71.5	ORIG	1993-09-07	P					27.8				0.3	NW			N				RECH	1995-05-24	P					27.8				0.3	NW			N			180, 1/2	PR0898
1410601	14	1	5	NE2		0601	4.9	22.9	79.9	72.9	ORIG	1993-09-07	R		B		G	23.6								N				RECH	1995-05-24	R		B		G	23.6								N				PR0898
1410602	14	1	5	NE2		0602	6.6	22.3	81.6	72.3	ORIG	1993-09-07	P					29.6				1.9	NE			N			NEC 0.9-1.9	RECH	1995-05-24	P					29.6				2	NE			N			NEC 0.9-2.0	PR0898
1410603	14	1	5	NE2		0603	11.4	24.1	86.4	74.1	ORIG	1993-09-07	P					23.1								N				RECH	1995-05-24	P					23.1								N				PR0898
1410604	14	1	5	NE2		0604	22.4	25.2	97.4	75.2	ORIG	1993-09-07	R		B		G	25.1								N				RECH	1995-05-24	R		B		G	25.1								N				PR0898
1410605	14	1	5	NE2		0605	19.5	25.9	94.5	75.9	ORIG	1993-09-07	P					28.6				1.4	N			N				RECH	1995-05-24	P					28.6				1.4	W			N			200	PR0898
1410606	14	1	5	NE2		0606	11.5	29.4	86.5	79.4	ORIG	1993-09-07	P					32.2								N				RECH	1995-05-24	P					32.2								N				PR0898
1410607	14	1	5	NE2		0607	4.8	31.8	79.8	81.8	ORIG	1993-09-07	P					24.9								N				RECH	1995-05-24	P					24.9								N				PR0898
1410608	14	1	5	NE2		0608	2.9	30.9	77.9	80.9	ORIG	1993-09-07	S					0	2.2							N				RECH	1995-05-24	S					0	2.2							N				PR0898
1410609	14	1	5	NE2		0609	2.7	32.8	77.7	82.8	ORIG	1993-09-07	P					18.4				3.1	NNE			N			NENC 0.8-3.1--HOLLOWED OUT--ROTTING AROUND 1.0	RECH	1995-05-24	P					18.4				3.1	NNE			N			NNEC 0.8-3.1--HOLLOWED OUT--ROTTING AROUND 1.0	PR0898
1410610	14	1	5	NE2		0610	2	32.7	77	82.7	ORIG	1993-09-07	P					24.4				2.6	NNE			N			HOLLOWD @ NENC BASE	RECH	1995-05-24	P					24.4				2.6	NNE			N			HOLLOWD @ NNE,1/2,180	PR0898
1410611	14	1	5	NE2		0611	19.4	32.6	94.4	82.6	ORIG	1993-09-07	P					20.5								N				RECH	1995-05-24	P					20.5				0.2	NE			N			180, 1/2	PR0898
1410612	14	1	5	NE2		0612	18.9	32.3	93.9	82.3	ORIG	1993-09-07	R		B		G	9.2			1.7					N				RECH	1995-05-24	R		B		G	9.2			1.7					N				PR0898
1410613	14	1	5	NE2		0613	16.9	37.3	91.9	87.3	ORIG	1993-09-07	P					26.8								N				RECH	1995-05-24	P					26.8								N				PR0898
1410614	14	1	5	NE2		0614	18.9	39.1	93.9	89.1	ORIG	1993-09-07	P					36.3								N				RECH	1995-05-24	P					36.3								N				PR0898
1410615	14	1	5	NE2		0615	6.2	39.1	81.2	89.1	ORIG	1993-09-07	P					25.5								N				RECH	1995-05-24	P					25.5				0.3	SE			N			1/2	PR0898
1410616	14	1	5	NE2		0616	2.2	39.7	77.2	89.7	ORIG	1993-09-07	P					25.8				1.6	N			N			NC SCAR 1.3-1.6	RECH	1995-05-24	P					25.8				1.6	N			N			NC SCAR 1.3-1.6	PR0898
1410617	14	1	5	NE2		0617	4.5	40.2	79.5	90.2	ORIG	1993-09-07	R		B		G	14.5			2.2					N				RECH	1995-05-24	R		B		G	14.5			2.2					N				PR0898
1410618	14	1	5	NE2		0618	4.8	41	79.8	91	ORIG	1993-09-07	S					0	1.5							N				RECH	1995-05-24	S					0	1.5							N				PR0898
1410619	14	1	5	NE2		0619	9.1	41	84.1	91	ORIG	1993-09-07	P					27.6								N				RECH	1995-05-24	P					27.6								N				PR0898
1410620	14	1	5	NE2		0620	2.9	42.4	77.9	92.4	ORIG	1993-09-07	P					29.3								N				RECH	1995-05-24	P					29.3								N				PR0898
1410621	14	1	5	NE2		0621	1.5	43.9	76.5	93.9	ORIG	1993-09-07	R		B		G	9								N				RECH	1995-05-24	R		B		G	9								N				PR0898
1410622	14	1	5	NE2		0622	18	46.9	93	96.9	ORIG	1993-09-07	C					11.3				1.6	SW			N			NEC 0.5	RECH	1995-05-24	C					11.3				1.6	SW			N			NEC 0.5,1/2	PR0898
1410623	14	1	5	NE2		0623	20	47.5	95	97.5	ORIG	1993-09-07	C					16.8								N				RECH	1995-05-24	C					16.8								N				PR0898
1410624	14	1	5	NE2		0624	4.6	49.2	79.6	99.2	ORIG	1993-09-07	P					36.2								N				RECH	1995-05-24	P					36.2								N				PR0898
1410625	14	1	5	SW2		0625	12.2	0.8	37.2	0.8	ORIG	1993-09-07	P					34.1				0.7	SE			N			CAT HOLLOWED	RECH	1995-05-24	P					34.1				0.8	SE			N			1/2,180,HOLLOWED	PR0898
1410626	14	1	5	SW2		0626	6.2	1.7	31.2	1.7	ORIG	1993-09-07	S					0	2.5							N				RECH	1995-05-24	S					0	2.4							N				PR0898
1410627	14	1	5	SW2		0627	11.3	3.7	36.3	3.7	ORIG	1993-09-07	P					30.7								N				RECH	1995-05-24	P					30.7								N				PR0898
1410628	14	1	5	SW2		0628	16	10.7	41	10.7	ORIG	1993-09-07	P	T	B			36.2	17		2	2.3	NW			Y			BROKEN @ 2.0 LYING SW--NWC HOLLOWED CAMBIUM	RECH	1995-05-24	R		B		B	18.6	17		2	2.3	NW			Y			NWC HOLLOWED CAMBIUM	PR0898
1410629	14	1	5	SW2		0629	5.8	11.2	30.8	11.2	ORIG	1993-09-07	P					29.1								N			DBH TAKEN @ 1.5	RECH	1995-05-24	P					29.1								N			DBH TAKEN @ 1.5	PR0898
1410630	14	1	5	SW2		0630	10.7	16.2	35.7	16.2	ORIG	1993-09-07	P					34.3								N				RECH	1995-05-24	P					34.3								N				PR0898
1410631	14	1	5	SW2		0631	17.5	16.6	42.5	16.6	ORIG	1993-09-07	R		B		G	10.2			1.6					N				RECH	1995-05-24	R		B		G	10.2			1.6					N				PR0898
1410632	14	1	5	SW2		0632	20.8	19.3	45.8	19.3	ORIG	1993-09-07	P					27.5								N				RECH	1995-05-24	P					27.5								N				PR0898
1410633	14	1	5	SW2		0633	22	20.5	47	20.5	ORIG	1993-09-07	P					36.1								N				RECH	1995-05-24	P					36.1								N				PR0898
1410634	14	1	5	SW2		0634	20.4	25.9	45.4	25.9	ORIG	1993-09-07	R		B		G	14.4			5.2					N				RECH	1995-05-24	R		B		G	14.4			5.2					N				PR0898
1410635	14	1	5	SW2		0635	18.1	25.2	43.1	25.2	ORIG	1993-09-07	R		B		G	11.7			2.3					N				RECH	1995-05-24	R		B		G	11.7			2.3					N				PR0898
1410636	14	1	5	SW2		0636	12.2	23.1	37.2	23.1	ORIG	1993-09-07	R		B		G	17.8			2.4					N				RECH	1995-05-24	R		B		G	17.8			2.4					N				PR0898
1410637	14	1	5	SW2		0637	17.2	27.4	42.2	27.4	ORIG	1993-09-07	R				G	13.7								N				RECH	1995-05-24	R		B		G	13.7								N				PR0898
1410638	14	1	5	SW2		0638	16.5	27.5	41.5	27.5	ORIG	1993-09-07	R		B		G	9.5			2.4					N				RECH	1995-05-24	R		B		G	9.5			2.4					N				PR0898
1410639	14	1	5	SW2		0639	18.6	28.9	43.6	28.9	ORIG	1993-09-07	R		B		G	21.2			5.2					N				RECH	1995-05-24	R		B		G	21.2			5.2					N				PR0898
1410640	14	1	5	SW2	Y	0640	20.2	34.3	45.2	34.3	ORIG	1993-09-07	P					41.1								N				RECH	1995-05-24	P					41.1				2.4	ENE			N			ENEC 1.4-2.4	PR0898
1410641	14	1	5	SW2		0641	24.9	31.1	49.9	31.1	ORIG	1993-09-07	R		B		G	7.8			2.9					N				RECH	1995-05-24	R		B		G	7.8			2.9					N				PR0898
1410642	14	1	5	SW2		0642	21.1	36.1	46.1	36.1	ORIG	1993-09-07	R		B		G	12.2			5.1					N				RECH	1995-05-24	R		B		G	12.2			5.1					N				PR0898
1410643	14	1	5	SW2		0643	18.4	38.9	43.4	38.9	ORIG	1993-09-07	R		B		G	10.8								N				RECH	1995-05-24	R		B		G	10.8								N				PR0898
1410644	14	1	5	SW2	Y	0644	16.1	36.5	41.1	36.5	ORIG	1993-09-07	P					31.6								N				RECH	1995-05-24	P					31.6								N				PR0898
1410645	14	1	5	SW2		0645	19.7	45.5	44.7	45.5	ORIG	1993-09-07	R		B		G	12.7			4					N				RECH	1995-05-24	R		B		G	12.7			4					N				PR0898
1410646	14	1	5	SW2		0646	24.2	47.5	49.2	47.5	ORIG	1993-09-07	R		B		G	7			2.9					N				RECH	1995-05-24	R		B		G	7			2.9					N				PR0898
1410647	14	1	5	SW2		0647	4.9	49.9	29.9	49.9	ORIG	1993-09-07	P					33.6				0.2	NW			N				RECH	1995-05-24	P					33.6				0.2	NW			N				PR0898
1410648	14	1	5	SW2		0648	7.3	49.6	32.3	49.6	ORIG	1993-09-07	P					34.3				1.6	ESE			N				RECH	1995-05-24	P	T				33.8				1.7	ESE			N			180, 1/2	PR0898
1410649	14	1	5	SW2		0649	5	41.2	30	41.2	ORIG	1993-09-07	S					0	2.8							N				RECH	1995-05-24	S					0	2.8							N				PR0898
1410650	14	1	5	SW2		0650	2	18.7	27	18.7	ORIG	1993-09-07	R		B		G	10.9			4.4					N				RECH	1995-05-24	R		B		G	10.9			4.4					N				PR0898
1410651	14	1	5	SW2		0651	0.3	21	25.3	21	ORIG	1993-09-07	S					0	1.8							N				RECH	1995-05-24	S					0	1.8			0.5	E			N			180	PR0898
1410652	14	1	5	SW1		0652	21.8	3.3	3.2	3.3	ORIG	1993-09-07	R		B		G	15.3			3.1					N				RECH	1995-05-24	R		B		G	15.3			3.1					N				PR0898
1410653	14	1	5	SW1		0653	24	3.4	1	3.4	ORIG	1993-09-07	S					0	1.5							N				RECH	1995-05-24	S					0	1.6							N				PR0898
1410654	14	1	5	SW1		0654	19.4	0.3	5.6	0.3	ORIG	1993-09-07	S					0	1.6							N				RECH	1995-05-24	S					0	1.7							N				PR0898
1410655	14	1	5	SW1		0655	13.8	4.2	11.2	4.2	ORIG	1993-09-07	S					0	2.5			0.8	N			N			NC ROTTED AWAY 0.8	RECH	1995-05-24	S					0	2.5			0.9	N			N			1/2	PR0898
1410656	14	1	5	SW1		0656	18	5.1	7	5.1	ORIG	1993-09-07	P					27.8								N				RECH	1995-05-24	P					27.8						1		N				PR0898
1410657	14	1	5	SW1		0657	6.4	7.4	18.6	7.4	ORIG	1993-09-07	S					0	1.8							N				RECH	1995-05-24	S	T				0	1.8			0.4	NE			N			180,GIRDLED EVERYWHERE	PR0898
1410658	14	1	5	SW1		0658	10.6	8.2	14.4	8.2	ORIG	1993-09-07	P					34.5								N				RECH	1995-05-24	P					34.5								N				PR0898
1410659	14	1	5	SW1		0659	23.6	8.9	1.4	8.9	ORIG	1993-09-07	S					0	1.5							N				RECH	1995-05-24	S					0	1.5							N				PR0898
1410660	14	1	5	SW1		0660	2.2	11.9	22.8	11.9	ORIG	1993-09-07	P					32.3								N				RECH	1995-05-24	P					32.3						1		N				PR0898
1410661	14	1	5	SW1		0661	19.7	12.3	5.3	12.3	ORIG	1993-09-07	P					27								N				RECH	1995-05-24	P					27								N				PR0898
1410662	14	1	5	SW1		0662	20.9	13.6	4.1	13.6	ORIG	1993-09-07	P					30.2				3	E			N			EC 0.7-3.0	RECH	1995-05-24	P					30.2				3	E			N			EC 0.8-3.0,1/2,180	PR0898
1410663	14	1	5	SW1		0663	4.8	15.9	20.2	15.9	ORIG	1993-09-07	R		B		G	10.1			2.2					N				RECH	1995-05-24	R		B		G	10.1			2.2					N				PR0898
1410664	14	1	5	SW1		0664	19.5	15.8	5.5	15.8	ORIG	1993-09-07	P					33.8				1.4	SE			N			SEC 0.3-1.4	RECH	1995-05-24	P					33.8				1.5	SE			N			SEC 0.3-1.5,1/2	PR0898
1410665	14	1	5	SW1		0665	22.4	15.6	2.6	15.6	ORIG	1993-09-07	S					0	1.6							N				RECH	1995-05-24	S					0	1.5							N				PR0898
1410666	14	1	5	SW1		0666	1.2	19.4	23.8	19.4	ORIG	1993-09-07	P					31.5								N				RECH	1995-05-24	P					31.5								N				PR0898
1410667	14	1	5	SW1		0667	14.9	19.7	10.1	19.7	ORIG	1993-09-07	P					25.3								N				RECH	1995-05-24	P					25.3						1		N				PR0898
1410668	14	1	5	SW1		0668	10.8	21.4	14.2	21.4	ORIG	1993-09-07	P					25.8								N				RECH	1995-05-24	P					25.8								N				PR0898
1410669	14	1	5	SW1		0669	8.6	22.2	16.4	22.2	ORIG	1993-09-07	P					31.2								N				RECH	1995-05-24	P					31.2						1		N				PR0898
1410670	14	1	5	SW1		0670	6.3	23.6	18.7	23.6	ORIG	1993-09-07	P					21.1								N				RECH	1995-05-24	P					21.1						1		N				PR0898
1410671	14	1	5	SW1		0671	22.9	24.7	2.1	24.7	ORIG	1993-09-07	P	T	Y			21.5			1.3	4.7	N			Y			BROKEN @ 1.3 LEANING SE--HUNG IN TREE #667--NC 0.3-4.7	RECH	1995-05-24	R		Y		B	21.5			1.3	4.7	N			Y			HUNG IN TREE #667--NC 0.3-4.7	PR0898
1410672	14	1	5	SW1		0672	22.2	25	2.8	25	ORIG	1993-09-07	R		B		G	12.8			1.6					N				RECH	1995-05-24	R		B		G	12.8			1.6					N				PR0898
1410673	14	1	5	SW1		0673	13.8	25.5	11.2	25.5	ORIG	1993-09-07	P					26.4				0.6	S			N			SC HOLLOWED OUT	RECH	1995-05-24	P					26.4				0.7	S	1		N			SC HOLLOWED OUT,1/2,180	PR0898
1410674	14	1	5	SW1		0674	21.7	26.9	3.3	26.9	ORIG	1993-09-07	P					22.5				0.5	NW			N			EC 1.7-3.1-ROTTING	RECH	1995-05-24	P					22.5				3.5	E			N			EC 1.8-3.5-ROTTING,180;NWC 0.5	PR0898
1410675	14	1	5	SW1		0675	18.7	27	6.3	27	ORIG	1993-09-07	R		B		G	6			1.7					N				RECH	1995-05-24	R		Y		G	6			1					N				PR0898
1410676	14	1	5	SW1		0676	5.6	29.2	19.4	29.2	ORIG	1993-09-07	P					30.1								N				RECH	1995-05-24	P					30.1								N				PR0898
1410677	14	1	5	SW1		0677	4	29.4	21	29.4	ORIG	1993-09-07	P					30.4								N				RECH	1995-05-24	P					30.4								N				PR0898
1410678	14	1	5	SW1		0678	1.7	29.8	23.3	29.8	ORIG	1993-09-07	P					25.3								N				RECH	1995-05-24	P					25.3								N				PR0898
1410679	14	1	5	SW1		0679	1.5	32	23.5	32	ORIG	1993-09-07	P					32.5								N				RECH	1995-05-24	P					32.5								N				PR0898
1410680	14	1	5	SW1		0680	12.5	32.8	12.5	32.8	ORIG	1993-09-07	P					30.2								N				RECH	1995-05-24	P					30.2						1		N				PR0898
1410681	14	1	5	SW1		0681	13.1	33.5	11.9	33.5	ORIG	1993-09-07	P	T	B		B	22.8	17.1		1.7	1.7	SES			Y			BROKEN @ 1.7 LYING WNW	RECH	1995-05-24	R		B		B	18	17.1		1.6	1.7	SES			Y		0		PR0898
1410682	14	1	5	SW1		0682	24	36.9	1	36.9	ORIG	1993-09-07	S					0	3							N				RECH	1995-05-24	S					0	2.9							N				PR0898
1410683	14	1	5	SW1		0683	21.4	38.4	3.6	38.4	ORIG	1993-09-07	S					0	2							Y			UPROOTED & LEANING W--NOT LYING DOWN	RECH	1995-05-24	S		U			0	2							Y			UPROOTED & LEANING W--NOT LYING DOWN	PR0898
1410684	14	1	5	SW1		0684	22.8	39.6	2.2	39.6	ORIG	1993-09-07	S					0	2.6							N				RECH	1995-05-24	S					0	2.6							N				PR0898
1410685	14	1	5	SW1		0685	19.1	40.3	5.9	40.3	ORIG	1993-09-07	R		B		G	17.9			2.9					N				RECH	1995-05-24	R		B		G	17.9			2.9					N				PR0898
1410686	14	1	5	SW1		0686	18.8	42.2	6.2	42.2	ORIG	1993-09-07	R		B		G	9.5			1.5					N				RECH	1995-05-24	R		B		G	9.5			1.5					N				PR0898
1410687	14	1	5	SW1		0687	22	42	3	42	ORIG	1993-09-07	R		B		G	19.3			5.3					N				RECH	1995-05-24	R		B		G	19.3			5.3					N				PR0898
1410688	14	1	5	SW1		0688	21.7	46.3	3.3	46.3	ORIG	1993-09-07	S					0	1.7							N				RECH	1995-05-24	S					0	1.7							N				PR0898
1410689	14	1	5	SW1		0689	17.7	46.7	7.3	46.7	ORIG	1993-09-07	S					0	2.8							N				RECH	1995-05-24	S					0	2.8			0.2	NS			N				PR0898
1410690	14	1	5	SW1		0690	17.1	47.6	7.9	47.6	ORIG	1993-09-07	R		B		G	12.7			2.3					N				RECH	1995-05-24	R		B		G	12.7			2.3					N				PR0898
1410691	14	1	5	SW1		0691	8.9	46.7	16.1	46.7	ORIG	1993-09-07	P					41.8								N				RECH	1995-05-24	P					41.8								N				PR0898
1410692	14	1	5	SW1		0692	1.8	43.5	23.2	43.5	ORIG	1993-09-07	P	T	Y			27.9	16.9		0	0.7	NE			Y			TWISTED OFF @ BASE LYING SW--NEC HOLLOWED OUT	RECH	1995-05-24	R		Y		B	27.9	16.9		0	0.7	NE			Y			TWISTED OFF @ BASE LYING SW--NEC HOLLOWED OUT	PR0898
1410693	14	1	5	SW1		0693	0.2	40.1	24.8	40.1	ORIG	1993-09-07	P					26.5								N				RECH	1995-05-24	P					26.5						1		N				PR0898
1410694	14	1	5	SW1		0694	1	38.3	24	38.3	ORIG	1993-09-07	R		B		G	10.7								N				RECH	1995-05-24	R		B		G	10.7								N				PR0898
1410695	14	1	5	SW1		0695	5.5	39.3	19.5	39.3	ORIG	1993-09-07	S					0	1.7							N				RECH	1995-05-24	S					0	1.6							N				PR0898
1410696	14	1	5	SW1		0696	6.2	39	18.8	39	ORIG	1993-09-07	R		B		G	15.5			2.3					N				RECH	1995-05-24	R		B		G	15.5			2.3					N				PR0898
1410697	14	1	5	NW1		0697	18.3	1.5	6.7	51.5	ORIG	1993-09-07	P					41.2				4.3	NE			N			NEC 1.4-4.3	RECH	1995-05-24	P					41.2				3.6	NE			N			NEC 0.9-3.6	PR0898
1410698	14	1	5	NW1		0698	9.2	2.7	15.8	52.7	ORIG	1993-09-07	P					37.7								N				RECH	1995-05-24	P					37.7								N				PR0898
1410699	14	1	5	NW1		0699	5.2	5.4	19.8	55.4	ORIG	1993-09-07	R		B		G	11.1			3.8					N				RECH	1995-05-24	R		B		G	11.1			3.8					N				PR0898
1410700	14	1	5	NW1		0700	8.1	7	16.9	57	ORIG	1993-09-07	R		B		G	12.8			3.4					N				RECH	1995-05-24	R		B		G	12.8			3.4					N				PR0898
1410701	14	1	5	NW1		0701	6.3	7.8	18.7	57.8	ORIG	1993-09-07	S					0	1.8							N				RECH	1995-05-24	S					0	1.9							N				PR0898
1410702	14	1	5	NW1		0702	11.8	10.6	13.2	60.6	ORIG	1993-09-07	S					0	2.2							N				RECH	1995-05-24	S					0	2.2							N				PR0898
1410703	14	1	5	NW1		0703	13.5	9.5	11.5	59.5	ORIG	1993-09-07	R		B		G	16			3.1					N				RECH	1995-05-24	R		B		G	16			3.1					N				PR0898
1410704	14	1	5	NW1		0704	12.5	12.7	12.5	62.7	ORIG	1993-09-07	P					38.2								N				RECH	1995-05-24	P					38.2								N				PR0898
1410705	14	1	5	NW1		0705	24.9	15.4	0.1	65.4	ORIG	1993-09-07	P					35				0.5	SW			N			SEC 1.3-2.1	RECH	1995-05-24	P					35				0.8	SW			N			SEC 1.3-2.2;SWC 0.8,3/4	PR0898
1410706	14	1	5	NW1		0706	23.2	16.4	1.8	66.4	ORIG	1993-09-07	P					35.2								N				RECH	1995-05-24	P					35.2				3.5	NE			N			NEC 2.4-3.5	PR0898
1410707	14	1	5	NW1		0707	4	18	21	68	ORIG	1993-09-07	P					45.4								N				RECH	1995-05-24	P					45.4								N				PR0898
1410708	14	1	5	NW1		0708	5.5	17.3	19.5	67.3	ORIG	1993-09-07	R		B		B	18.6			1.5					N				RECH	1995-05-24	R		B		B	13.6			1.5					N				PR0898
1410709	14	1	5	NW1		0709	16	21.9	9	71.9	ORIG	1993-09-07	R		B		G	12.1								N				RECH	1995-05-24	R		B		G	12.1								N				PR0898
1410710	14	1	5	NW1		0710	9.7	22.8	15.3	72.8	ORIG	1993-09-07	R		B		G	11.9								N				RECH	1995-05-24	R		B		G	11.9								N				PR0898
1410711	14	1	5	NW1		0711	7.2	21.2	17.8	71.2	ORIG	1993-09-07	S					0								N				RECH	1995-05-24	S					0	5.3			0.3	NS			N				PR0898
1410712	14	1	5	NW1		0712	0.1	23.5	24.9	73.5	ORIG	1993-09-07	P					8								N				RECH	1995-05-24	P					8								N				PR0898
1410713	14	1	5	NW1		0713	1.8	24.9	23.2	74.9	ORIG	1993-09-07	R		B		G	8			2.6					N				RECH	1995-05-24	R		B		G	8			2.6					N				PR0898
1410714	14	1	5	NW1		0714	13.3	24.8	11.7	74.8	ORIG	1993-09-07	R		B		G	19.7								N				RECH	1995-05-24	R		B		G	19.7								N				PR0898
1410715	14	1	5	NW1		0715	18.9	26	6.1	76	ORIG	1993-09-07	R		B		G	18.8			5.4					N				RECH	1995-05-24	R		B		G	18.8			5.4					N				PR0898
1410716	14	1	5	NW1		0716	20.9	26	4.1	76	ORIG	1993-09-07	R		B		G	16.4			3.6					N				RECH	1995-05-24	R		B		G	16.4			3.6					N				PR0898
1410717	14	1	5	NW1		0717	3.1	26.5	21.9	76.5	ORIG	1993-09-07	P					8								N				RECH	1995-05-24	P					8								N				PR0898
1410718	14	1	5	NW1		0718	2	27	23	77	ORIG	1993-09-07	P					6.2								N				RECH	1995-05-24	P	T				6.3								N				PR0898
1410719	14	1	5	NW1		0719	1.3	27.4	23.7	77.4	ORIG	1993-09-07	P					8.9								N				RECH	1995-05-24	P					8.9								N				PR0898
1410720	14	1	5	NW1		0720	1.8	28	23.2	78	ORIG	1993-09-07	P					5.4								N				RECH	1995-05-24	P					5.4								N				PR0898
1410721	14	1	5	NW1		0721	0.2	28.3	24.8	78.3	ORIG	1993-09-07	P					5.1								N				RECH	1995-05-24	P					5.1								N				PR0898
1410722	14	1	5	NW1		0722	0.4	32.2	24.6	82.2	ORIG	1993-09-07	P					42.5								N				RECH	1995-05-24	P					42.5								N				PR0898
1410723	14	1	5	NW1		0723	7.7	33.1	17.3	83.1	ORIG	1993-09-07	P					6.3								N				RECH	1995-05-24	P					6.3								N				PR0898
1410724	14	1	5	NW1		0724	6.5	35.4	18.5	85.4	ORIG	1993-09-07	P					7.4								N				RECH	1995-05-24	P					7.4								N				PR0898
1410725	14	1	5	NW1		0725	8.7	37	16.3	87	ORIG	1993-09-07	R		B		G	11.2			3					N				RECH	1995-05-24	R		B		G	11.2			3					N				PR0898
1410726	14	1	5	NW1		0726	16	32.8	9	82.8	ORIG	1993-09-07	P					12.7								N				RECH	1995-05-24	P					12.7								N				PR0898
1410727	14	1	5	NW1		0727	24.1	30	0.9	80	ORIG	1993-09-07	R		B		G	9.3			2.1					N				RECH	1995-05-24	R		B		G	9.3			2.1					N				PR0898
1410728	14	1	5	NW1		0728	24.7	33.9	0.3	83.9	ORIG	1993-09-07	P					10.7								N				RECH	1995-05-24	P					10.7								N				PR0898
1410729	14	1	5	NW1		0729	16.2	36.6	8.8	86.6	ORIG	1993-09-07	S					0	2							N				RECH	1995-05-24	S					0	2.1							N				PR0898
1410730	14	1	5	NW1		0730	18.4	38.2	6.6	88.2	ORIG	1993-09-07	R		B		G	7.2			1.8					N				RECH	1995-05-24	R		B		G	7.2			1.8					N				PR0898
1410731	14	1	5	NW1		0731	0.7	37.8	24.3	87.8	ORIG	1993-09-07	R		B		G	12.3			2.1					N				RECH	1995-05-24	R		B		G	12.3			2.1					N				PR0898
1410732	14	1	5	NW1		0732	1.7	40.8	23.3	90.8	ORIG	1993-09-07	S					0	3.2							N				RECH	1995-05-24	S					0	3.2							N				PR0898
1410733	14	1	5	NW1		0733	10.1	39.7	14.9	89.7	ORIG	1993-09-07	S					0	1.5							N				RECH	1995-05-24	S					0	1.6							N				PR0898
1410734	14	1	5	NW1		0734	11.2	40.3	13.8	90.3	ORIG	1993-09-07	R		B		G	12.7			2.8					N				RECH	1995-05-24	R		B		G	12.7			2.8					N				PR0898
1410735	14	1	5	NW1		0735	12.1	40	12.9	90	ORIG	1993-09-07	R		B		G	16.2			2.9					N				RECH	1995-05-24	R		B		G	16.2			2.9					N				PR0898
1410736	14	1	5	NW1		0736	16.4	40	8.6	90	ORIG	1993-09-07	S					0	1.4							N				RECH	1995-05-24	S					0	1.5							N				PR0898
1410737	14	1	5	NW1		0737	14.3	40.8	10.7	90.8	ORIG	1993-09-07	P					7.8								N				RECH	1995-05-24	P					7.8								N				PR0898
1410738	14	1	5	NW1		0738	17.1	40.8	7.9	90.8	ORIG	1993-09-07	P					7.4								N				RECH	1995-05-24	P					7.4								N				PR0898
1410739	14	1	5	NW1		0739	17.5	40.7	7.5	90.7	ORIG	1993-09-07	P					7.3								N				RECH	1995-05-24	P					7.3								N				PR0898
1410740	14	1	5	NW1		0740	15.4	41.7	9.6	91.7	ORIG	1993-09-07	P					6.1								N				RECH	1995-05-24	P					6.1								N				PR0898
1410741	14	1	5	NW1		0741	22	41.1	3	91.1	ORIG	1993-09-07	S					0	2.1							N				RECH	1995-05-24	S					0	2.1							N				PR0898
1410742	14	1	5	NW1		0742	15.8	42.9	9.2	92.9	ORIG	1993-09-07	S					0	2.1							N				RECH	1995-05-24	S					0	2.1							N				PR0898
1410743	14	1	5	NW1		0743	12.8	43.4	12.2	93.4	ORIG	1993-09-07	P					26.9								N				RECH	1995-05-24	P					26.9								N				PR0898
1410744	14	1	5	NW1		0744	13.8	44.2	11.2	94.2	ORIG	1993-09-07	S					0	1.6							N				RECH	1995-05-24	S					0	1.6							N				PR0898
1410745	14	1	5	NW1		0745	17.8	44.5	7.2	94.5	ORIG	1993-09-07	R		B		G	8.2			3.4					N				RECH	1995-05-24	R		B		G	8.2			3.4					N				PR0898
1410746	14	1	5	NW1		0746	19	44.4	6	94.4	ORIG	1993-09-07	P					6.8								N				RECH	1995-05-24	P					6.8								N				PR0898
1410747	14	1	5	NW1		0747	21.5	44.1	3.5	94.1	ORIG	1993-09-07	P					37.6				0.3	NE			N				RECH	1995-05-24	P					37.6				0.2	NE			N			180	PR0898
1410748	14	1	5	NW1		0748	16.2	46.5	8.8	96.5	ORIG	1993-09-07	R		B		G	15			1.6					N				RECH	1995-05-24	R		Y		G	15			1.1					N				PR0898
1410749	14	1	5	NW1		0749	5.3	47.6	19.7	97.6	ORIG	1993-09-07	P					32.7								N			CROWN DYING--1/3 BRANCHES W/O NEEDLES	RECH	1995-05-24	P					32.7						1		N				PR0898
1410750	14	1	5	NW1		0750	9.9	48.2	15.1	98.2	ORIG	1993-09-07	S	T				0	2.2							N				RECH	1995-05-24	S	T				0	2.1							N				PR0898
1410751	14	1	5	NW2	Y	0751	21.6	1	46.6	51	ORIG	1993-09-07	P					36.7								N				RECH	1995-05-24	P					36.7								N				PR0898
1410752	14	1	5	NW2		0752	3	5.3	28	55.3	ORIG	1993-09-07	S					0	2.2							N				RECH	1995-05-24	S					0	2.1							N				PR0898
1410753	14	1	5	NW2		0753	0.4	10.6	25.4	60.6	ORIG	1993-09-07	R		B		G	9.7			2.3					N				RECH	1995-05-24	R		B		G	9.7			2.3					N				PR0898
1410754	14	1	5	NW2		0754	17.5	9.5	42.5	59.5	ORIG	1993-09-07	R		B		G	8.3			5.2					N				RECH	1995-05-24	R		B		G	8.3			5.2					N				PR0898
1410755	14	1	5	NW2	Y	0755	18.7	11.8	43.7	61.8	ORIG	1993-09-07	P					42.8				2	WSW			N			WSWC WIDE	RECH	1995-05-24	P					42.8				2	WSW			N			180, 1/2	PR0898
1410756	14	1	5	NW2		0756	8.2	14.3	33.2	64.3	ORIG	1993-09-07	S					0	3.5							N				RECH	1995-05-24	S					0	3.7							N				PR0898
1410757	14	1	5	NW2		0757	1.1	16.6	26.1	66.6	ORIG	1993-09-07	P	T	Y			35	21.3		1.3	3.4	NW			Y			DBH TAKEN @ 2.0-TWISTED @ 1.3 LYING WSW--NOT COMPLETELY BROKEN OFF	RECH	1995-05-24	R		Y		B	35	21.3		1.3	3.4	NW			Y			DBH TAKEN @ 2.0-TWISTED @ 1.3 LYING WSW--NOT COMPLETELY BROKEN OFF	PR0898
1410758	14	1	5	NW2		0758	0.2	15.4	25.2	65.4	ORIG	1993-09-07	S					0	1.9							N				RECH	1995-05-24	S					0	1.8							N				PR0898
1410759	14	1	5	NW2		0759	11.2	16.3	36.2	66.3	ORIG	1993-09-07	R		B		G	9.1			3.6					N				RECH	1995-05-24	R		B		G	9.1			3.6					N				PR0898
1410760	14	1	5	NW2		0760	9.5	16.8	34.5	66.8	ORIG	1993-09-07	P					35.9								N				RECH	1995-05-24	P					35.9				2.2	NE			N			NEC 1.7-2.2,1/2;SE 1.4-1.5,1/2	PR0898
1410761	14	1	5	NW2		0761	9.8	18.5	34.8	68.5	ORIG	1993-09-07	R		B		G	25.9								N				RECH	1995-05-24	R		B		G	25.9								N				PR0898
1410762	14	1	5	NW2		0762	3.6	19.5	28.6	69.5	ORIG	1993-09-07	S					0	3.3			0.3	N			N				RECH	1995-05-24	S					0	3.3			0.3	N			N			GIRDLED 0.2	PR0898
1410763	14	1	5	NW2		0763	4	20.3	29	70.3	ORIG	1993-09-07	R		B		G	23.7								N				RECH	1995-05-24	R		B		G	23.7								N				PR0898
1410764	14	1	5	NW2		0764	0.3	20.2	25.3	70.2	ORIG	1993-09-07	R		B		G	15.7								N				RECH	1995-05-24	R		B		G	15.7								N				PR0898
1410765	14	1	5	NW2		0765	0.3	21.8	25.3	71.8	ORIG	1993-09-07	P					8.5								N				RECH	1995-05-24	P					8.5								N				PR0898
1410766	14	1	5	NW2		0766	12.9	20	37.9	70	ORIG	1993-09-07	P					33.6				3.5	S			N			DEAD BRANCH	RECH	1995-05-24	P					33.6				2.5	S			N			180, 1/2	PR0898
1410767	14	1	5	NW2		0767	13.3	23.4	38.3	73.4	ORIG	1993-09-07	S					0	2.3							N				RECH	1995-05-24	S					0	2.4							N				PR0898
1410768	14	1	5	NW2		0768	19	23	44	73	ORIG	1993-09-07	R		B		G	17.4			4					N				RECH	1995-05-24	R		B		G	17.4			4					N				PR0898
1410769	14	1	5	NW2		0769	8.9	24.8	33.9	74.8	ORIG	1993-09-07	S					0								N				RECH	1995-05-24	S					0								N				PR0898
1410770	14	1	5	NW2		0770	6.2	25.8	31.2	75.8	ORIG	1993-09-07	R		B		G	10.4			4.1					N				RECH	1995-05-24	R		B		G	10.4			4.1					N				PR0898
1410771	14	1	5	NW2		0771	21.8	29.6	46.8	79.6	ORIG	1993-09-07	P					36.5								N				RECH	1995-05-24	P					36.5								N				PR0898
1410772	14	1	5	NW2		0772	9.5	30.2	34.5	80.2	ORIG	1993-09-07	P					25.6								N				RECH	1995-05-24	P					25.6								N				PR0898
1410773	14	1	5	NW2		0773	15.9	31.3	40.9	81.3	ORIG	1993-09-07	S					0	3.7							N				RECH	1995-05-24	S					0	3.8							N				PR0898
1410774	14	1	5	NW2		0774	8	32	33	82	ORIG	1993-09-07	S					0	2.6			1.7	NS			N			GIRDLED & BURNED- ROTTING, MAY BE DYING	RECH	1995-05-24	S					0	2.5			1.7	NS			N			GIRDLED & BURNED- ROTTING, MAY BE DYING	PR0898
1410775	14	1	5	NW2		0775	4.7	32.6	29.7	82.6	ORIG	1993-09-07	P					10.4								N				RECH	1995-05-24	P					10.4								N				PR0898
1410776	14	1	5	NW2		0776	19.5	34.2	44.5	84.2	ORIG	1993-09-07	P					30.7								N				RECH	1995-05-24	P					30.7								N				PR0898
1410777	14	1	5	NW2		0777	0.4	38.5	25.4	88.5	ORIG	1993-09-07	S					0	2.2							N				RECH	1995-05-24	S					0	2.4							N				PR0898
1410778	14	1	5	NW2		0778	12	39.8	37	89.8	ORIG	1993-09-07	P					28.3				1.4	W			N			WC INTO CAMBIUM-NEC 1.2 INTO CAMBIUM	RECH	1995-05-24	R		B		B	28.3			1.5	1.4	W			N			WC INTO CAMBIUM-NEC 1.2 INTO CAMBIUM	PR0898
1410779	14	1	5	NW2		0779	16.6	43.6	41.6	93.6	ORIG	1993-09-07	P					44.4								N			DEAD BRANCH	RECH	1995-05-24	P					44.4								N				PR0898
1410780	14	1	5	NW2		0780	3.9	43.1	28.9	93.1	ORIG	1993-09-07	R		B		G	9.1			3.2					N				RECH	1995-05-24	R		B		G	9.1			3.2					N				PR0898
1410781	14	1	5	NW2		0781	6.6	45.7	31.6	95.7	ORIG	1993-09-07	C					15.7								N			SMALL BRANCHES DEAD-SPROUTING ALONG MAIN STEM--MANY ORCHIDS	RECH	1995-05-24	C	T		F		15.5								N				PR0898
1420501	14	2	5	NW1		0501	16.7	47.5	8.3	97.5																				RECH	1995-02-09	C					7.6	4.4							N				PR0898
1420502	14	2	5	NW1		0502	21.9	47.2	3.1	97.2																				RECH	1995-02-09	C					11.3								N				PR0898
1420503	14	2	5	NW1		0503	22.1	42.6	2.9	92.6																				RECH	1995-02-09	C					6.3	4.1							N				PR0898
1420504	14	2	5	NW1		0504	7.5	41.8	17.5	91.8																				RECH	1995-02-09	P					29.7								N				PR0898
1420505	14	2	5	NW1		0505	5.1	39.3	19.9	89.3																				RECH	1995-02-09	P					25								N				PR0898
1420506	14	2	5	NW1		0506	20.2	39.9	4.8	89.9																				RECH	1995-02-09	P					6	5.2							N				PR0898
1420507	14	2	5	NW1		0507	19.8	35	5.2	85																				RECH	1995-02-09	C					12.6								N				PR0898
1420508	14	2	5	NW1		0508	14.3	34.4	10.7	84.4																				RECH	1995-02-09	P					25.8								N				PR0898
1420509	14	2	5	NW1		0509	16.1	34	8.9	84																				RECH	1995-02-09	C					17								N				PR0898
1420510	14	2	5	NW1		0510	17.5	28	7.5	78																				RECH	1995-02-09	P					26.5								N				PR0898
1420511	14	2	5	NW1		0511	6.2	27.5	18.8	77.5																				RECH	1995-02-09	C					19								N				PR0898
1420512	14	2	5	NW1		0512	6.8	26.7	18.2	76.7																				RECH	1995-02-09	R		B		G	7			2.3					N				PR0898
1420513	14	2	5	NW1		0513	15.9	25.5	9.1	75.5																				RECH	1995-02-09	P					19.7								N				PR0898
1420514	14	2	5	NW1		0514	23.2	25.6	1.8	75.6																				RECH	1995-02-09	P					27								N				PR0898
1420515	14	2	5	NW1		0515	11.4	20.2	13.6	70.2																				RECH	1995-02-09	P					24.6								N				PR0898
1420516	14	2	5	NW1		0516	19.9	20.6	5.1	70.6																				RECH	1995-02-09	P					20.7								N				PR0898
1420517	14	2	5	NW1		0517	21.3	19.2	3.7	69.2																				RECH	1995-02-09	P					16.7								N				PR0898
1420518	14	2	5	NW1		0518	1.1	19.6	23.9	69.6																				RECH	1995-02-09	P					33								N				PR0898
1420519	14	2	5	NW1		0519	0.6	16.4	24.4	66.4																				RECH	1995-02-09	P					19.9								N				PR0898
1420520	14	2	5	NW1		0520	1.1	16.1	23.9	66.1																				RECH	1995-02-09	R		B		G	9.6			3.4					N				PR0898
1420521	14	2	5	NW1		0521	1.5	15.3	23.5	65.3																				RECH	1995-02-09	P					27.5				0.2	N			N				PR0898
1420522	14	2	5	NW1		0522	19.4	16.6	5.6	66.6																				RECH	1995-02-09	P					17.4								N				PR0898
1420523	14	2	5	NW1		0523	24.1	16.2	0.9	66.2																				RECH	1995-02-09	S					0	1.9							N				PR0898
1420524	14	2	5	NW1		0524	8.2	8.8	16.8	58.8																				RECH	1995-02-09	P					30.2								N				PR0898
1420525	14	2	5	NW1		0525	13.7	3.7	11.3	53.7																				RECH	1995-02-09	R		B		G	11			2					N				PR0898
1420526	14	2	5	NW1		0526	1	13.6	24	63.6																				RECH	1995-02-09	C					5	4							N				PR0898
1420527	14	2	5	NW2		0527	5.8	49.7	30.8	99.7																				RECH	1995-02-09	C	T		F		12.4								N				PR0898
1420528	14	2	5	NW2		0528	0.4	45.1	25.4	95.1																				RECH	1995-02-09	S					0	1.9							N				PR0898
1420529	14	2	5	NW2		0529	16.1	47.2	41.1	97.2																				RECH	1995-02-09	P					21.6								N				PR0898
1420530	14	2	5	NW2		0530	21.3	45.5	46.3	95.5																				RECH	1995-02-09	S					0	2							N				PR0898
1420531	14	2	5	NW2		0531	23.2	45.4	48.2	95.4																				RECH	1995-02-09	P					21.1								N				PR0898
1420532	14	2	5	NW2		0532	23.4	45.1	48.4	95.1																				RECH	1995-02-09	R		B		G	9.1			4.5					N				PR0898
1420533	14	2	5	NW2		0533	3.7	45	28.7	95																				RECH	1995-02-09	R				G	10.3								N				PR0898
1420534	14	2	5	NW2		0534	5.7	43.6	30.7	93.6																				RECH	1995-02-09	C	T		F		10.1	4.7							N				PR0898
1420535	14	2	5	NW2		0535	0.8	41.3	25.8	91.3																				RECH	1995-02-09	P					27.3								N				PR0898
1420536	14	2	5	NW2		0536	22.5	39.8	47.5	89.8																				RECH	1995-02-09	P					12.6								N				PR0898
1420537	14	2	5	NW2		0537	18.4	38.3	43.4	88.3																				RECH	1995-02-09	P					23.1								N				PR0898
1420538	14	2	5	NW2		0538	19.8	37.7	44.8	87.7																				RECH	1995-02-09	P					13.5								N				PR0898
1420539	14	2	5	NW2		0539	4	33.6	29	83.6																				RECH	1995-02-09	R		B		G	5.5			2.2					N				PR0898
1420540	14	2	5	NW2		0540	18	33.6	43	83.6																				RECH	1995-02-09	P					13.6								N				PR0898
1420541	14	2	5	NW2		0541	12.4	30.8	37.4	80.8																				RECH	1995-02-09	P					18.6								N				PR0898
1420542	14	2	5	NW2		0542	19.1	30.3	44.1	80.3																				RECH	1995-02-09	P					27.7								N				PR0898
1420543	14	2	5	NW2	Y	0543	15.6	25.3	40.6	75.3																				RECH	1995-02-09	P					19.7								N				PR0898
1420544	14	2	5	NW2	Y	0544	19.6	23	44.6	73																				RECH	1995-02-09	P					15.3								N				PR0898
1420545	14	2	5	NW2		0545	8.3	18.4	33.3	68.4																				RECH	1995-02-09	P					27.9								N				PR0898
1420546	14	2	5	NW2	Y	0546	21.8	17.7	46.8	67.7																				RECH	1995-02-09	P					24.7								N				PR0898
1420547	14	2	5	NW2	Y	0547	15.3	16.3	40.3	66.3																				RECH	1995-02-09	P					19.6								N				PR0898
1420548	14	2	5	NW2	Y	0548	15.9	15.2	40.9	65.2																				RECH	1995-02-09	P					26.1								N				PR0898
1420549	14	2	5	NW2		0549	3.3	11	28.3	61																				RECH	1995-02-09	P					18.6								N				PR0898
1420550	14	2	5	NW2		0550	3.4	10.4	28.4	60.4																				RECH	1995-02-09	R		B		G	7.9								N				PR0898
1420551	14	2	5	NW2	Y	0551	17	10.9	42	60.9																				RECH	1995-02-09	P					20.3								N				PR0898
1420552	14	2	5	NW2		0552	18.5	10.1	43.5	60.1																				RECH	1995-02-09	R		B		G	5			1.7					N				PR0898
1420553	14	2	5	NW2		0553	14.9	9	39.9	59																				RECH	1995-02-09	R		B		G	7.9			3					N				PR0898
1420554	14	2	5	NW2		0554	5.7	8.3	30.7	58.3																				RECH	1995-02-09	P					21.9								N				PR0898
1420555	14	2	5	NW2		0555	11.5	6.9	36.5	56.9																				RECH	1995-02-09	P					29.4								N				PR0898
1420556	14	2	5	NW2		0556	14.7	6	39.7	56																				RECH	1995-02-09	R		B		G	7.6			2.3					N				PR0898
1420557	14	2	5	NW2	Y	0557	23.7	4.5	48.7	54.5																				RECH	1995-02-09	S					0	1.4							N				PR0898
1420558	14	2	5	NW2		0558	3.7	4.6	28.7	54.6																				RECH	1995-02-09	P					23.5				0.4	W			N			180, 1/2	PR0898
1420559	14	2	5	NW2	Y	0559	22	1	47	51																				RECH	1995-02-09	P					19.2								N				PR0898
1420560	14	2	5	SW1		0560	15.6	46.6	9.4	46.6																				RECH	1995-02-09	S					0	1.9							N				PR0898
1420561	14	2	5	SW1		0561	20.9	45.4	4.1	45.4																				RECH	1995-02-09	R		B		G	5			2.4					N				PR0898
1420562	14	2	5	SW1		0562	11.9	41.3	13.1	41.3																				RECH	1995-02-09	R		B		G	7.3			2.3					N				PR0898
1420563	14	2	5	SW1		0563	19.4	38.3	5.6	38.3																				RECH	1995-02-09	P					25.4								N				PR0898
1420564	14	2	5	SW1		0564	14.3	37.5	10.7	37.5																				RECH	1995-02-09	R		B		G	9.7			3.3					N				PR0898
1420565	14	2	5	SW1		0565	15.9	36.6	9.1	36.6																				RECH	1995-02-09	P					27.5								N				PR0898
1420566	14	2	5	SW1		0566	7.9	27.3	17.1	27.3																				RECH	1995-02-09	P					29.7								N				PR0898
1420567	14	2	5	SW1		0567	15.5	26.3	9.5	26.3																				RECH	1995-02-09	C	T		F		5.2	4.9							N				PR0898
1420568	14	2	5	SW1		0568	5.8	14.4	19.2	14.4																				RECH	1995-02-09	P					31				0.2	W			N				PR0898
1420569	14	2	5	SW1		0569	16.3	13.4	8.7	13.4																				RECH	1995-02-09	P					32.8								N				PR0898
1420570	14	2	5	SW1		0570	16.8	13.9	8.2	13.9																				RECH	1995-02-09	R		B		G	17.2								N				PR0898
1420571	14	2	5	SW1		0571	17.9	10.3	7.1	10.3																				RECH	1995-02-09	S					0	1.4							N				PR0898
1420572	14	2	5	SW1		0572	13.8	9.5	11.2	9.5																				RECH	1995-02-09	R		B		G	7.2			2.8					N				PR0898
1420573	14	2	5	SW1		0573	3.9	9.5	21.1	9.5																				RECH	1995-02-09	R		B		G	12.7			4					N				PR0898
1420574	14	2	5	SW1		0574	7.3	7.2	17.7	7.2																				RECH	1995-02-09	R		B		G	10.3			3					N				PR0898
1420575	14	2	5	SW1		0575	22.8	7.2	2.2	7.2																				RECH	1995-02-09	R		B		B	40.2								N				PR0898
1420576	14	2	5	SW1		0576	24.4	5.8	0.6	5.8																				RECH	1995-02-09	S					0	3							N				PR0898
1420577	14	2	5	SW1		0577	13.4	5.4	11.6	5.4																				RECH	1995-02-09	P					29.2								N				PR0898
1420578	14	2	5	SW1		0578	15.5	5	9.5	5																				RECH	1995-02-09	C					17.4								N				PR0898
1420579	14	2	5	SW1		0579	24.2	4	0.8	4																				RECH	1995-02-09	S					0	3.2							N				PR0898
1420580	14	2	5	SW1		0580	22.8	3.8	2.2	3.8																				RECH	1995-02-09	S					0	2.2							N				PR0898
1420581	14	2	5	SW1		0581	2.2	5.2	22.8	5.2																				RECH	1995-02-09	S					0	2.3			0.2	NS			N				PR0898
1420582	14	2	5	SW1		0582	7.1	4.2	17.9	4.2																				RECH	1995-02-09	R		B		G	9.8			1.5					N				PR0898
1420583	14	2	5	SW1		0583	19.8	1.2	5.2	1.2																				RECH	1995-02-09	P					28.9								N				PR0898
1420584	14	2	5	SW1		0584	20.2	1	4.8	1																				RECH	1995-02-09	S					0	1.8							N				PR0898
1420585	14	2	5	SW2		0585	10	0.6	35	0.6																				RECH	1995-02-09	P					27.5								N				PR0898
1420586	14	2	5	SW2		0586	4.7	3.4	29.7	3.4																				RECH	1995-02-09	S					0	1.6			0.5	NS			N				PR0898
1420587	14	2	5	SW2		0587	20.8	3	45.8	3																				RECH	1995-02-09	S					0	1.9			0.2	E			N			GIRDLED 0.6;EC 180	PR0898
1420588	14	2	5	SW2		0588	18.6	4.4	43.6	4.4																				RECH	1995-02-09	R		B		G	13.1			2.5					N				PR0898
1420589	14	2	5	SW2		0589	9.2	4.6	34.2	4.6																				RECH	1995-02-09	P					19.9								N				PR0898
1420590	14	2	5	SW2		0590	9.6	5.1	34.6	5.1																				RECH	1995-02-09	S					0	1.4			0.2	NS			N				PR0898
1420591	14	2	5	SW2		0591	13.6	6.9	38.6	6.9																				RECH	1995-02-09	P					34.4								N				PR0898
1420592	14	2	5	SW2		0592	2.8	10.3	27.8	10.3																				RECH	1995-02-09	S					0	1.8			0.6	NS			N				PR0898
1420593	14	2	5	SW2		0593	7.8	10.3	32.8	10.3																				RECH	1995-02-09	P					24.7				0.6	S			N			1/2	PR0898
1420594	14	2	5	SW2		0594	8.1	11.1	33.1	11.1																				RECH	1995-02-09	P					20								N				PR0898
1420595	14	2	5	SW2		0595	4.6	12.6	29.6	12.6																				RECH	1995-02-09	S					0	1.6			0.7	NS			N			GIRDLED @ 0.4 & 0.7	PR0898
1420596	14	2	5	SW2		0596	5.6	25.7	30.6	25.7																				RECH	1995-02-09	P					30.8								N				PR0898
1420597	14	2	5	SW2		0597	12.5	27.6	37.5	27.6																				RECH	1995-02-09	P					23.9								N				PR0898
1420598	14	2	5	SW2		0598	11.2	28.5	36.2	28.5																				RECH	1995-02-09	P					29								N				PR0898
1420599	14	2	5	SW2		0599	10.7	29.3	35.7	29.3																				RECH	1995-02-09	R		B		G	5.9			1.6					N				PR0898
1420600	14	2	5	SW2		0600	4.5	30.3	29.5	30.3																				RECH	1995-02-09	R		B		G	8.3			1.7					N				PR0898
1420601	14	2	5	SW2	Y	0601	23.6	32.7	48.6	32.7																				RECH	1995-02-09	P					34.7								N				PR0898
1420602	14	2	5	SW2		0602	12.5	35.7	37.5	35.7																				RECH	1995-02-09	S					0	1.9							N				PR0898
1420603	14	2	5	SW2		0603	4	40	29	40																				RECH	1995-02-09	P					30.5								N				PR0898
1420604	14	2	5	SW2		0604	14.1	42.8	39.1	42.8																				RECH	1995-02-09	C	T		F		15.3				0.9	W			N			1/2	PR0898
1420605	14	2	5	SW2		0605	14.5	41.1	39.5	41.1																				RECH	1995-02-09	R		B		G	10			2					N				PR0898
1420606	14	2	5	SW2	Y	0606	15.7	46.1	40.7	46.1																				RECH	1995-02-09	P					31				2	W			N			200, 1/2	PR0898
1420607	14	2	5	SW2		0607	12.7	47.7	37.7	47.7																				RECH	1995-02-09	R		B		G	6.7			2.6					N				PR0898
1420608	14	2	5	SW2		0608	23.6	49.2	48.6	49.2																				RECH	1995-02-09	R		B		G	5.2			3.9					N				PR0898
1420609	14	2	5	NE1		0609	0.5	0.4	74.5	50.4																				RECH	1995-02-09	R		B		G	12.9			5.2					N				PR0898
1420610	14	2	5	NE1		0610	10.2	4.8	64.8	54.8																				RECH	1995-02-09	R		B		G	13.8			2.5					N				PR0898
1420611	14	2	5	NE1		0611	14.1	4.6	60.9	54.6																				RECH	1995-02-09	P					30.9								N				PR0898
1420612	14	2	5	NE1	Y	0612	18.9	4.7	56.1	54.7																				RECH	1995-02-09	P					29.9								N				PR0898
1420613	14	2	5	NE1		0613	23.9	6.2	51.1	56.2																				RECH	1995-02-09	R		B		G	9			2.4					N				PR0898
1420614	14	2	5	NE1		0614	1.5	10.2	73.5	60.2																				RECH	1995-02-09	R		B		G	6.3			2.6					N				PR0898
1420615	14	2	5	NE1		0615	5.6	10.3	69.4	60.3																				RECH	1995-02-09	P					33.5								N				PR0898
1420616	14	2	5	NE1		0616	4.6	13.2	70.4	63.2																				RECH	1995-02-09	S					0	1.5			0.5	NS			N				PR0898
1420617	14	2	5	NE1		0617	19.1	14.7	55.9	64.7																				RECH	1995-02-09	R		B		G	5			1.7					N				PR0898
1420618	14	2	5	NE1		0618	18.3	18.1	56.7	68.1																				RECH	1995-02-09	R		B		G	5.4			1.6					N				PR0898
1420619	14	2	5	NE1	Y	0619	20	18.6	55	68.6																				RECH	1995-02-09	P					21.6								N				PR0898
1420620	14	2	5	NE1	Y	0620	21.6	18.6	53.4	68.6																				RECH	1995-02-09	P					15.9								N				PR0898
1420621	14	2	5	NE1	Y	0621	18	19.3	57	69.3																				RECH	1995-02-09	P					10.8								N				PR0898
1420622	14	2	5	NE1	Y	0622	20.2	20.7	54.8	70.7																				RECH	1995-02-09	P					24.6								N				PR0898
1420623	14	2	5	NE1	Y	0623	16.8	20.7	58.2	70.7																				RECH	1995-02-09	P					23.5								N				PR0898
1420624	14	2	5	NE1	Y	0624	22.4	23.9	52.6	73.9																				RECH	1995-02-09	P					22.3								N				PR0898
1420625	14	2	5	NE1		0625	4.9	26	70.1	76																				RECH	1995-02-09	C	T		F		11.8								N				PR0898
1420626	14	2	5	NE1		0626	18.6	27.1	56.4	77.1																				RECH	1995-02-09	R		B		G	7.5			3.9					N				PR0898
1420627	14	2	5	NE1		0627	8.4	30.3	66.6	80.3																				RECH	1995-02-09	P					19.9								N				PR0898
1420628	14	2	5	NE1		0628	10.4	31.5	64.6	81.5																				RECH	1995-02-09	P					16.7								N				PR0898
1420629	14	2	5	NE1		0629	14.1	33.4	60.9	83.4																				RECH	1995-02-09	P					25.9								N				PR0898
1420630	14	2	5	NE1		0630	6	35	69	85																				RECH	1995-02-09	P					25.2								N				PR0898
1420631	14	2	5	NE1		0631	12.5	39.3	62.5	89.3																				RECH	1995-02-09	P					15.7								N				PR0898
1420632	14	2	5	NE1		0632	21.3	39.6	53.7	89.6																				RECH	1995-02-09	P					32.1								N				PR0898
1420633	14	2	5	NE1		0633	18.6	40	56.4	90																				RECH	1995-02-09	C					13.1								N				PR0898
1420634	14	2	5	NE1		0634	5.3	41.7	69.7	91.7																				RECH	1995-02-09	P					21.3								N				PR0898
1420635	14	2	5	NE1		0635	7.6	44.6	67.4	94.6																				RECH	1995-02-09	C					7.6								N				PR0898
1420636	14	2	5	NE1		0636	10.2	45.6	64.8	95.6																				RECH	1995-02-09	P					17.5								N				PR0898
1420637	14	2	5	NE1		0637	22	46.7	53	96.7																				RECH	1995-02-09	P					31.8								N				PR0898
1420638	14	2	5	NE1		0638	18.1	48.6	56.9	98.6																				RECH	1995-02-09	C					5.2	4.8							N				PR0898
1420639	14	2	5	NE2		0639	16.5	49.3	91.5	99.3																				RECH	1995-02-09	P					41.4								N				PR0898
1420640	14	2	5	NE2		0640	1	45.1	76	95.1																				RECH	1995-02-09	C					10.5	5.1							N				PR0898
1420641	14	2	5	NE2		0641	13.1	42.7	88.1	92.7																				RECH	1995-02-09	R		B		G	5.9			3.6					N				PR0898
1420642	14	2	5	NE2		0642	12.2	42.2	87.2	92.2																				RECH	1995-02-09	C					9.6	4.8							N				PR0898
1420643	14	2	5	NE2		0643	20.9	42.4	95.9	92.4																				RECH	1995-02-09	R		B		G	6.2			1.9					N				PR0898
1420644	14	2	5	NE2		0644	20.1	38.9	95.1	88.9																				RECH	1995-02-09	P					29.7								N				PR0898
1420645	14	2	5	NE2		0645	5.4	36.2	80.4	86.2																				RECH	1995-02-09	P					30.1								N				PR0898
1420646	14	2	5	NE2		0646	21	33.6	96	83.6																				RECH	1995-02-09	P					24.6				0.1	SW			N				PR0898
1420647	14	2	5	NE2		0647	6.5	30	81.5	80																				RECH	1995-02-09	P					27.5				0.2	N			N			180	PR0898
1420648	14	2	5	NE2		0648	0.3	31.5	75.3	81.5																				RECH	1995-02-09	R		B		G	5.5			1.6					N				PR0898
1420649	14	2	5	NE2		0649	4.1	26.7	79.1	76.7																				RECH	1995-02-09	R		B		G	8.7			2.7					N				PR0898
1420650	14	2	5	NE2		0650	19.5	25	94.5	75																				RECH	1995-02-09	P					25.6								N				PR0898
1420651	14	2	5	NE2		0651	24.3	23.9	99.3	73.9																				RECH	1995-02-09	C					6.1	5.4							N				PR0898
1420652	14	2	5	NE2		0652	10.5	20.8	85.5	70.8																				RECH	1995-02-09	R		B		G	9								N				PR0898
1420653	14	2	5	NE2		0653	14.5	20.1	89.5	70.1																				RECH	1995-02-09	P					22.3				0.2	S			N			NEC 0.2	PR0898
1420654	14	2	5	NE2		0654	5.9	19.8	80.9	69.8																				RECH	1995-02-09	P					21.3								N				PR0898
1420655	14	2	5	NE2		0655	18.7	18.9	93.7	68.9																				RECH	1995-02-09	P					26								N				PR0898
1420656	14	2	5	NE2		0656	22.1	17.5	97.1	67.5																				RECH	1995-02-09	C					6.7	4.8							N				PR0898
1420657	14	2	5	NE2		0657	7.4	13.6	82.4	63.6																				RECH	1995-02-09	P					24.7								N				PR0898
1420658	14	2	5	NE2		0658	4.9	11.7	79.9	61.7																				RECH	1995-02-09	P					20.2								N				PR0898
1420659	14	2	5	NE2		0659	2.1	11	77.1	61																				RECH	1995-02-09	C					5.6	4.4							N				PR0898
1420660	14	2	5	NE2		0660	8.2	7.9	83.2	57.9																				RECH	1995-02-09	R				G	6			2.2					N				PR0898
1420661	14	2	5	NE2		0661	23.9	8.8	98.9	58.8																				RECH	1995-02-09	C					19.1								N				PR0898
1420662	14	2	5	NE2		0662	14.5	4.6	89.5	54.6																				RECH	1995-02-09	P					38.2				0.5	S			N				PR0898
1420663	14	2	5	NE2		0663	17.4	3.9	92.4	53.9																				RECH	1995-02-09	R		B		G	5.1			1.6					N				PR0898
1420664	14	2	5	NE2		0664	19.6	2	94.6	52																				RECH	1995-02-09	R		B		G	12.7			1.6					N				PR0898
1420665	14	2	5	NE2		0665	12.8	0.9	87.8	50.9																				RECH	1995-02-09	P					20								N				PR0898
1420666	14	2	5	NE2	Y	0666	1.3	2.9	76.3	52.9																				RECH	1995-02-09	P					22.3								N				PR0898
1420667	14	2	5	SE1	Y	0667	24.4	48.9	50.6	48.9																				RECH	1995-02-09	P					12.6								N				PR0898
1420668	14	2	5	SE1		0668	23.1	46	51.9	46																				RECH	1995-02-09	P					25.1								N				PR0898
1420669	14	2	5	SE1	Y	0669	24.4	44.2	50.6	44.2																				RECH	1995-02-09	P					15.1								N				PR0898
1420670	14	2	5	SE1		0670	15.4	43.3	59.6	43.3																				RECH	1995-02-09	R		B		G	8			3.8					N				PR0898
1420671	14	2	5	SE1		0671	12.5	39.2	62.5	39.2																				RECH	1995-02-09	P					28.5								N				PR0898
1420672	14	2	5	SE1		0672	5.7	37.3	69.3	37.3																				RECH	1995-02-09	R		B		G	6.4			4.6					N				PR0898
1420673	14	2	5	SE1	Y	0673	23.1	35.2	51.9	35.2																				RECH	1995-02-09	P					23.3								N				PR0898
1420674	14	2	5	SE1	Y	0674	17.6	34.8	57.4	34.8																				RECH	1995-02-09	P					26.4								N				PR0898
1420675	14	2	5	SE1		0675	15.1	33.3	59.9	33.3																				RECH	1995-02-09	S					0	1.7			0.8	NS			N			GIRDLED 0.8 & 0.3	PR0898
1420676	14	2	5	SE1		0676	5.8	33.2	69.2	33.2																				RECH	1995-02-09	P					28.6								N				PR0898
1420677	14	2	5	SE1		0677	8.2	29.9	66.8	29.9																				RECH	1995-02-09	R		B		G	7.1			2.6					N				PR0898
1420678	14	2	5	SE1		0678	23.8	24.3	51.2	24.3																				RECH	1995-02-09	R		B		G	11.8								N				PR0898
1420679	14	2	5	SE1		0679	14.4	21.2	60.6	21.2																				RECH	1995-02-09	R		B		G	6.6			1.6					N				PR0898
1420680	14	2	5	SE1		0680	2.4	21.2	72.6	21.2																				RECH	1995-02-09	P					23.2				0.3	NW			N			180	PR0898
1420681	14	2	5	SE1		0681	7.5	19.7	67.5	19.7																				RECH	1995-02-09	R		B		G	5			2.4					N				PR0898
1420682	14	2	5	SE1		0682	2.6	16.9	72.4	16.9																				RECH	1995-02-09	P					35.8								N				PR0898
1420683	14	2	5	SE1		0683	16.7	16.4	58.3	16.4																				RECH	1995-02-09	P					29.6								N				PR0898
1420684	14	2	5	SE1		0684	22.7	13.9	52.3	13.9																				RECH	1995-02-09	S					0	1.4			0.3	NS			N				PR0898
1420685	14	2	5	SE1		0685	24.2	14.3	50.8	14.3																				RECH	1995-02-09	S					0	1.5			0.7	NS			N				PR0898
1420686	14	2	5	SE1		0686	9.4	10.9	65.6	10.9																				RECH	1995-02-09	R		B		G	18.3			3.4					N				PR0898
1420687	14	2	5	SE1		0687	2.3	7.8	72.7	7.8																				RECH	1995-02-09	P					33.6								N				PR0898
1420688	14	2	5	SE1		0688	19.1	5.5	55.9	5.5																				RECH	1995-02-09	P					24.2								N				PR0898
1420689	14	2	5	SE1		0689	19.3	4.3	55.7	4.3																				RECH	1995-02-09	R		B		G	16.8								N				PR0898
1420690	14	2	5	SE1		0690	20.4	3.3	54.6	3.3																				RECH	1995-02-09	S					0	1.4							N				PR0898
1420691	14	2	5	SE1		0691	19.6	3	55.4	3																				RECH	1995-02-09	P					30.6								N				PR0898
1420692	14	2	5	SE2		0692	13	4.8	88	4.8																				RECH	1995-02-09	P					29.1								N				PR0898
1420693	14	2	5	SE2		0693	6.7	7.6	81.7	7.6																				RECH	1995-02-09	P					23.1								N				PR0898
1420694	14	2	5	SE2		0694	21.4	9.6	96.4	9.6																				RECH	1995-02-09	P					36.8								N				PR0898
1420695	14	2	5	SE2		0695	18.8	10.2	93.8	10.2																				RECH	1995-02-09	S					0	1.6							N				PR0898
1420696	14	2	5	SE2		0696	21.9	19.7	96.9	19.7																				RECH	1995-02-09	P					27.5				0.3	SW			N				PR0898
1420697	14	2	5	SE2		0697	20	22.4	95	22.4																				RECH	1995-02-09	R		B		G	7			3.3					N				PR0898
1420698	14	2	5	SE2		0698	16	23	91	23																				RECH	1995-02-09	P					25.6								N				PR0898
1420699	14	2	5	SE2		0699	8	33.9	83	33.9																				RECH	1995-02-09	P					42								N				PR0898
1420700	14	2	5	SE2		0700	16.4	34.3	91.4	34.3																				RECH	1995-02-09	R		B		G	13.8								N				PR0898
1420701	14	2	5	SE2		0701	23.4	40	98.4	40																				RECH	1995-02-09	R		B		G	9.8			4					N				PR0898
1420702	14	2	5	SE2		0702	8.2	41.5	83.2	41.5																				RECH	1995-02-09	C					5	4.2							N				PR0898
1420703	14	2	5	SE2		0703	7.8	43.8	82.8	43.8																				RECH	1995-02-09	P					20.1								N				PR0898
1420704	14	2	5	SE2		0704	18.9	45	93.9	45																				RECH	1995-02-09	R		B		G	10.1								N				PR0898
1420705	14	2	5	SE2		0705	5.8	45.3	80.8	45.3																				RECH	1995-02-09	R		B		G	6.2			3					N				PR0898
1420706	14	2	5	SE2		0706	0.3	46.4	75.3	46.4																				RECH	1995-02-09	R		B		G	6.6			2.6					N				PR0898
1420707	14	2	5	SE2		0707	13.3	49.4	88.3	49.4																				RECH	1995-02-09	P					26.3								N				PR0898
1420708	14	2	5	SW2	Y	0708	14.7	45.8	39.7	45.8																																							PR0898
1420709	14	2	5	SW2	Y	0709	20.4	39.1	45.4	39.1																																							PR0898
1420710	14	2	5	SW1		0710	10.1	15	14.9	15																																							PR0898
1420711	14	2	5	SW1		0711	12.3	21.6	12.7	21.6																																							PR0898
1420712	14	2	5	SE2		0712	2.9	34.9	79.4	37.8																																							PR0898
1420713	14	2	5	NE2		0713	5.4	37.8	79.4	87.8																																							PR0898
1430501	14	3	5	SE1		0501	4.6	50	70.4	50																				RECH	1995-02-23	P					23.1						3		N			FIRE	PR0898
1430502	14	3	5	SE1		0502	9.9	48.9	65.1	48.9																				RECH	1995-02-23	P					27.4						2		N			FIRE	PR0898
1430503	14	3	5	SE1		0503	15.5	47	59.5	47																				RECH	1995-02-23	P	T				28.7								N			FIRE	PR0898
1430504	14	3	5	SE1	Y	0504	22.2	47.2	52.8	47.2																				RECH	1995-02-23	S					0	1.9							N				PR0898
1430505	14	3	5	SE1		0505	21.2	46.6	53.8	46.6																				RECH	1995-02-23	R		B		G	15.1								N				PR0898
1430506	14	3	5	SE1		0506	10.6	45.1	64.4	45.1																				RECH	1995-02-23	P					26.4				1.4	NW	2		N			NWC 1.2-1.4--DBH TAKEN @ 1.5--FIRE	PR0898
1430507	14	3	5	SE1		0507	19	43.8	56	43.8																				RECH	1995-02-23	P	T				24.5								N			FIRE	PR0898
1430508	14	3	5	SE1		0508	17.7	42.6	57.3	42.6																				RECH	1995-02-23	P	T				27.6								N			FIRE	PR0898
1430509	14	3	5	SE1	Y	0509	25	42.2	50	42.2																				RECH	1995-02-23	S					0	1.6							N				PR0898
1430510	14	3	5	SE1		0510	5	37.7	70	37.7																				RECH	1995-02-23	C	T		F		12.6				0.6	SW			N			FIRE?	PR0898
1430511	14	3	5	SE1		0511	5.6	37.1	69.4	37.1																				RECH	1995-02-23	C					6								N				PR0898
1430512	14	3	5	SE1		0512	13.7	36.6	61.3	36.6																				RECH	1995-02-23	P					14.6						2		N			FIRE	PR0898
1430513	14	3	5	SE1	Y	0513	17	35.4	58	35.4																				RECH	1995-02-23	P					19						2		N			FIRE	PR0898
1430514	14	3	5	SE1		0514	13.4	35	61.6	35																				RECH	1995-02-23	P					19.4						2		N			FIRE	PR0898
1430515	14	3	5	SE1	Y	0515	24.2	34.1	50.8	34.1																				RECH	1995-02-23	P					25						2		N			FIRE	PR0898
1430516	14	3	5	SE1	Y	0516	17.1	30	57.9	30																				RECH	1995-02-23	S					0	1.7							N				PR0898
1430517	14	3	5	SE1	Y	0517	24.7	30	50.3	30																				RECH	1995-02-23	S					0	1.8							N				PR0898
1430518	14	3	5	SE1	Y	0518	16.1	28.8	58.9	28.8																				RECH	1995-02-23	S					0	1.6							N				PR0898
1430519	14	3	5	SE1	Y	0519	21.8	28.5	53.2	28.5																				RECH	1995-02-23	P					18.6						2		N			FIRE	PR0898
1430520	14	3	5	SE1		0520	1.5	38.9	73.5	38.9																				RECH	1995-02-23	C					5.9	5.1			0.4	NE			N			SWC 0.2	PR0898
1430521	14	3	5	SE1		0521	12.4	25	62.6	25																				RECH	1995-02-23	P					38.7								N				PR0898
1430522	14	3	5	SE1		0522	2.8	24	72.2	24																				RECH	1995-02-23	S					0	3.2							N				PR0898
1430523	14	3	5	SE1		0523	5.3	23.2	69.7	23.2																				RECH	1995-02-23	S					0	2.7							N				PR0898
1430524	14	3	5	SE1		0524	6.2	23.4	68.8	23.4																				RECH	1995-02-23	S					0	3.6							N				PR0898
1430525	14	3	5	SE1		0525	18.4	23.5	56.6	23.5																				RECH	1995-02-23	S					0	2.1							N				PR0898
1430526	14	3	5	SE1		0526	9.3	21.8	65.7	21.8																				RECH	1995-02-23	S					0	4.3							N				PR0898
1430527	14	3	5	SE1		0527	1.4	13.8	73.6	13.8																				RECH	1995-02-23	P					33.6								N				PR0898
1430528	14	3	5	SE1		0528	6.2	15	68.8	15																				RECH	1995-02-23	S	T	U			0	2		0	0.3	SE			N			FIRE OR CAT DEATH-DEAD FRONDS--OLD UPROOT	PR0898
1430529	14	3	5	SE1		0529	18.7	11.9	56.3	11.9																				RECH	1995-02-23	S					0	1.4							N				PR0898
1430530	14	3	5	SE1		0530	16.4	11.4	58.6	11.4																				RECH	1995-02-23	P					23.9						2		N			FIRE	PR0898
1430531	14	3	5	SE1		0531	4.5	11.8	70.5	11.8																				RECH	1995-02-23	P					24.1								N				PR0898
1430532	14	3	5	SE1		0532	4.5	11.3	70.5	11.3																				RECH	1995-02-23	P					20.3								N				PR0898
1430533	14	3	5	SE1		0533	16.7	6.6	58.3	6.6																				RECH	1995-02-23	P					23.2								N				PR0898
1430534	14	3	5	SE1		0534	5.9	4.4	69.1	4.4																				RECH	1995-02-23	P					20.4								N				PR0898
1430535	14	3	5	SE1		0535	16.1	3.3	58.9	3.3																				RECH	1995-02-23	P					21.9								N				PR0898
1430536	14	3	5	SE1		0536	17.1	2.3	57.9	2.3																				RECH	1995-02-23	P					15.2				0.2	NE	2		N			SEC 0.7-1.1	PR0898
1430537	14	3	5	SE1		0537	18	1.5	57	1.5																				RECH	1995-02-23	P					24.2								N				PR0898
1430538	14	3	5	SE1		0538	18.6	0.1	56.4	0.1																				RECH	1995-02-23	P					14.9								N				PR0898
1430539	14	3	5	SE1		0539	1.9	1.1	73.1	1.1																				RECH	1995-02-23	P					18.7								N				PR0898
1430540	14	3	5	SE1		0540	5.7	2.5	69.3	2.5																				RECH	1995-02-23	P					18.8								N				PR0898
1430541	14	3	5	SE2		0541	20.9	49.9	95.9	49.9																				RECH	1995-02-23	C					12.3								N			MAY BE DEAD	PR0898
1430542	14	3	5	SE2		0542	17.4	49.6	92.4	49.6																				RECH	1995-02-23	P	T				15.2								N			FIRE	PR0898
1430543	14	3	5	SE2		0543	9.7	48.4	84.7	48.4																				RECH	1995-02-23	P					28.6				0.2	WSW	2		N			FIRE	PR0898
1430544	14	3	5	SE2		0544	8.1	48.1	83.1	48.1																				RECH	1995-02-23	P					25						2		N			FIRE	PR0898
1430545	14	3	5	SE2		0545	2.6	47.9	77.6	47.9																				RECH	1995-02-23	P					25.1						2		N			FIRE	PR0898
1430546	14	3	5	SE2		0546	13.8	43.3	88.8	43.3																				RECH	1995-02-23	P					17.2						4		N			FIRE	PR0898
1430547	14	3	5	SE2		0547	12.2	42.7	87.2	42.7																				RECH	1995-02-23	P	T				16.5								N			FIRE	PR0898
1430548	14	3	5	SE2		0548	22.2	42.2	97.2	42.2																				RECH	1995-02-23	P	T				31.2								N			FIRE	PR0898
1430549	14	3	5	SE2		0549	5.8	41.5	80.8	41.5																				RECH	1995-02-23	P	T				11.6				0.2	SE			N			FIRE--SC 1.2-1.3	PR0898
1430550	14	3	5	SE2		0550	16.4	40.9	91.4	40.9																				RECH	1995-02-23	P					31.8						2		N			FIRE	PR0898
1430551	14	3	5	SE2		0551	24.3	38.9	99.3	38.9																				RECH	1995-02-23	S					0	1.5							N				PR0898
1430552	14	3	5	SE2		0552	8.4	39.3	83.4	39.3																				RECH	1995-02-23	P	T				16.9				0.4	S			N			FIRE, 180, 1/2	PR0898
1430553	14	3	5	SE2		0553	1.5	38.7	76.5	38.7																				RECH	1995-02-23	C					6.4								N				PR0898
1430554	14	3	5	SE2		0554	8.8	37.9	83.8	37.9																				RECH	1995-02-23	P	T				12.3								N			FIRE	PR0898
1430555	14	3	5	SE2		0555	21.5	36.6	96.5	36.6																				RECH	1995-02-23	P					20.7						3		N			FIRE	PR0898
1430556	14	3	5	SE2		0556	2.9	36	77.9	36																				RECH	1995-02-23	C					11.3				0.8	SE			N			NWC 0.7	PR0898
1430557	14	3	5	SE2		0557	7.8	32.7	82.8	32.7																				RECH	1995-02-23	S					0	2.3							N				PR0898
1430558	14	3	5	SE2		0558	23.6	31.7	98.6	31.7																				RECH	1995-02-23	P					28.4						3		N			FIRE	PR0898
1430559	14	3	5	SE2		0559	12.6	30.7	87.6	30.7																				RECH	1995-02-23	P					31.4						2		N			FIRE	PR0898
1430560	14	3	5	SE2		0560	24.3	29.6	99.3	29.6																				RECH	1995-02-23	C					16					N			N			LIVE??--NC 180 1/2	PR0898
1430561	14	3	5	SE2		0561	20.2	27.9	95.2	27.9																				RECH	1995-02-23	R		B		G	20.5			1.7					N				PR0898
1430562	14	3	5	SE2		0562	4.5	27.8	79.5	27.8																				RECH	1995-02-23	P					32.7						1		N			FIRE	PR0898
1430563	14	3	5	SE2		0563	7.2	27.7	82.2	27.7																				RECH	1995-02-23	P					35.7						1		N			FIRE	PR0898
1430564	14	3	5	SE2		0564	9	26.8	84	26.8																				RECH	1995-02-23	S					0	2.7							N				PR0898
1430565	14	3	5	SE2		0565	18.5	27	93.5	27																				RECH	1995-02-23	S					0	1.9							N				PR0898
1430566	14	3	5	SE2		0566	13.2	26.8	88.2	26.8																				RECH	1995-02-23	P	T				13.3				0.2	SE			N			FIRE	PR0898
1430567	14	3	5	SE2		0567	11.1	23.2	86.1	23.2																				RECH	1995-02-23	S					0	1.9							N				PR0898
1430568	14	3	5	SE2		0568	8.5	22.1	83.5	22.1																				RECH	1995-02-23	P					26.2				0.3	SW	2		N			FIRE	PR0898
1430569	14	3	5	SE2		0569	12.2	22.1	87.2	22.1																				RECH	1995-02-23	C					12.7								N				PR0898
1430570	14	3	5	SE2		0570	15.8	21.7	90.8	21.7																				RECH	1995-02-23	C					14.5				0.2	S			N				PR0898
1430571	14	3	5	SE2		0571	15.2	21.4	90.2	21.4																				RECH	1995-02-23	P	T				21.1				0.4	NW			N			FIRE--NWC 180	PR0898
1430572	14	3	5	SE2		0572	24.7	20.8	99.7	20.8																				RECH	1995-02-23	S					0	1.8							N				PR0898
1430573	14	3	5	SE2		0573	15.2	20.5	90.2	20.5																				RECH	1995-02-23	P	T				9.8				0.3	SW			N			FIRE	PR0898
1430574	14	3	5	SE2		0574	17.1	20.2	92.1	20.2																				RECH	1995-02-23	C					5.5	4.9							N				PR0898
1430575	14	3	5	SE2		0575	12.3	19.1	87.3	19.1																				RECH	1995-02-23	C					25.1				0.5	S			N				PR0898
1430576	14	3	5	SE2		0576	17	17.8	92	17.8																				RECH	1995-02-23	C					7.1								N				PR0898
1430577	14	3	5	SE2		0577	23.6	17.4	98.6	17.4																				RECH	1995-02-23	S					0	1.6							N				PR0898
1430578	14	3	5	SE2		0578	0.5	18.2	75.5	18.2																				RECH	1995-02-23	P					17.8						2		N			FIRE	PR0898
1430579	14	3	5	SE2		0579	9.8	16.4	84.8	16.4																				RECH	1995-02-23	S					0	2.7							N				PR0898
1430580	14	3	5	SE2		0580	12.7	16.2	87.7	16.2																				RECH	1995-02-23	P					32.8						1		N			FIRE	PR0898
1430581	14	3	5	SE2		0581	12.7	15.7	87.7	15.7																				RECH	1995-02-23	C					18.6				0.8	SE			N			1/2	PR0898
1430582	14	3	5	SE2		0582	16.1	16	91.1	16																				RECH	1995-02-23	P	T				10.9								N			FIRE	PR0898
1430583	14	3	5	SE2		0583	8.6	15.8	83.6	15.8																				RECH	1995-02-23	S					0	2.2							N				PR0898
1430584	14	3	5	SE2		0584	6.3	15.7	81.3	15.7																				RECH	1995-02-23	C					7.9								N				PR0898
1430585	14	3	5	SE2		0585	6.2	14.2	81.2	14.2																				RECH	1995-02-23	C					10								N				PR0898
1430586	14	3	5	SE2		0586	24.6	14.8	99.6	14.8																				RECH	1995-02-23	P					38.8				0.2	NE	2		N			FIRE	PR0898
1430587	14	3	5	SE2		0587	7.9	13	82.9	13																				RECH	1995-02-23	C	T	Y	F		16	4.2		3.6					N			LIVE??	PR0898
1430588	14	3	5	SE2		0588	24.3	12.8	99.3	12.8																				RECH	1995-02-23	P					14.6						2		N			FIRE	PR0898
1430589	14	3	5	SE2		0589	13.3	12.5	88.3	12.5																				RECH	1995-02-23	P					22.4				0.4	NW	2		N			FIRE	PR0898
1430590	14	3	5	SE2		0590	15.7	12.4	90.7	12.4																				RECH	1995-02-23	C					20.1								N				PR0898
1430591	14	3	5	SE2		0591	5.5	11.9	80.5	11.9																				RECH	1995-02-23	P	T				5.5								N			FIRE	PR0898
1430592	14	3	5	SE2		0592	23.5	10.6	98.5	10.6																				RECH	1995-02-23	S					0	1.6							N				PR0898
1430593	14	3	5	SE2		0593	24	10.9	99	10.9																				RECH	1995-02-23	S					0	2.2							N				PR0898
1430594	14	3	5	SE2		0594	15.6	9.7	90.6	9.7																				RECH	1995-02-23	P					29.1						1		N			FIRE	PR0898
1430595	14	3	5	SE2		0595	16.1	9.7	91.1	9.7																				RECH	1995-02-23	S					0	3.4			0.4	NS			N			ROTTED	PR0898
1430596	14	3	5	SE2		0596	11	8.1	86	8.1																				RECH	1995-02-23	P					26						2		N			FIRE	PR0898
1430597	14	3	5	SE2		0597	10.6	7.3	85.6	7.3																				RECH	1995-02-23	C					12.8								N				PR0898
1430598	14	3	5	SE2		0598	15.5	5	90.5	5																				RECH	1995-02-23	S					0	3.2							N				PR0898
1430599	14	3	5	SE2		0599	14.1	3.6	89.1	3.6																				RECH	1995-02-23	S					0	1.6							N				PR0898
1430600	14	3	5	SE2		0600	4.7	3.4	79.7	3.4																				RECH	1995-02-23	P					20.6				0.5	E	1		N			NWC 0.3	PR0898
1430601	14	3	5	SE2		0601	14.4	3.2	89.4	3.2																				RECH	1995-02-23	S					0	3.7							N				PR0898
1430602	14	3	5	SE2		0602	12.8	2.5	87.8	2.5																				RECH	1995-02-23	S					0	3.3							N				PR0898
1430603	14	3	5	SE2		0603	8.8	2.4	83.8	2.4																				RECH	1995-02-23	P					27.8								N				PR0898
1430604	14	3	5	SE2		0604	9.8	1	84.8	1																				RECH	1995-02-23	C					17.6								N				PR0898
1430605	14	3	5	SE2		0605	13.5	0.6	88.5	0.6																				RECH	1995-02-23	S					0	4.1							N				PR0898
1430606	14	3	5	SE2		0606	18.2	0.8	93.2	0.8																				RECH	1995-02-23	S					0	3							N				PR0898
1430607	14	3	5	SE2		0607	20.3	0.3	95.3	0.3																				RECH	1995-02-23	S					0	4.6							N				PR0898
1430608	14	3	5	NE1		0608	19	1.9	56	51.9																				RECH	1995-02-23	P	T				27.3								N			FIRE	PR0898
1430609	14	3	5	NE1		0609	6.8	1.8	68.2	51.8																				RECH	1995-02-23	P					28.7								N				PR0898
1430610	14	3	5	NE1		0610	4.2	2.7	70.8	52.7																				RECH	1995-02-23	P					21.8				0.8	SE	2		N			FIRE--SEC 0.4-0.8	PR0898
1430611	14	3	5	NE1		0611	7.8	3.1	67.2	53.1																				RECH	1995-02-23	S					0	2.4							N				PR0898
1430612	14	3	5	NE1		0612	7.5	3.7	67.5	53.7																				RECH	1995-02-23	R		B		G	7			5.1					N				PR0898
1430613	14	3	5	NE1		0613	10.9	4.6	64.1	54.6																				RECH	1995-02-23	S					0	1.6							N				PR0898
1430614	14	3	5	NE1		0614	0.5	4.4	74.5	54.4																				RECH	1995-02-23	P	T				12.2								N			FIRE	PR0898
1430615	14	3	5	NE1		0615	8	4.9	67	54.9																				RECH	1995-02-23	S					0	2.1							N				PR0898
1430616	14	3	5	NE1		0616	17.6	6.1	57.4	56.1																				RECH	1995-02-23	P	T				21.5				0.8	W			N			FIRE--WC 1/2	PR0898
1430617	14	3	5	NE1		0617	2.6	10	72.4	60																				RECH	1995-02-23	P					22.7						4		N			FIRE	PR0898
1430618	14	3	5	NE1		0618	18.7	12.5	56.3	62.5																				RECH	1995-02-23	P	T				27.2								N			FIRE	PR0898
1430619	14	3	5	NE1		0619	21	12.8	54	62.8																				RECH	1995-02-23	P	T				26.1								N			FIRE	PR0898
1430620	14	3	5	NE1		0620	13.4	13.2	61.6	63.2																				RECH	1995-02-23	S					0	1.9							N				PR0898
1430621	14	3	5	NE1		0621	4.1	13.8	70.9	63.8																				RECH	1995-02-23	R		B		G	5.8			1.4					N				PR0898
1430622	14	3	5	NE1		0622	0.3	13.8	74.7	63.8																				RECH	1995-02-23	S					0	1.4							N				PR0898
1430623	14	3	5	NE1		0623	2.2	15.8	72.8	65.8																				RECH	1995-02-23	R		B		G	12.5			4.3					N				PR0898
1430624	14	3	5	NE1		0624	12.5	17.8	62.5	67.8																				RECH	1995-02-23	S					0	3							N				PR0898
1430625	14	3	5	NE1		0625	21.1	17.8	53.9	67.8																				RECH	1995-02-23	P	T				23.6								N			FIRE	PR0898
1430626	14	3	5	NE1		0626	8.5	19.2	66.5	69.2																				RECH	1995-02-23	S					0	3.2							N				PR0898
1430627	14	3	5	NE1		0627	6.4	20	68.6	70																				RECH	1995-02-23	S					0	3.9							N				PR0898
1430628	14	3	5	NE1		0628	3.4	23.2	71.6	73.2																				RECH	1995-02-23	S					0	1.5							N				PR0898
1430629	14	3	5	NE1		0629	19.7	22.9	55.3	72.9																				RECH	1995-02-23	S	T				0	1.7							N			FIRE??--OLD LEAN N	PR0898
1430630	14	3	5	NE1		0630	23.8	24.9	51.2	74.9																				RECH	1995-02-23	S					0	3.1							N				PR0898
1430631	14	3	5	NE1		0631	23	25.6	52	75.6																				RECH	1995-02-23	P					27						2		N			FIRE	PR0898
1430632	14	3	5	NE1		0632	5.6	27.4	69.4	77.4																				RECH	1995-02-23	S					0	1.9							N				PR0898
1430633	14	3	5	NE1		0633	8.7	27.7	66.3	77.7																				RECH	1995-02-23	P					31.5						2		N			FIRE	PR0898
1430634	14	3	5	NE1		0634	14	28.5	61	78.5																				RECH	1995-02-23	P					14.3						3		N			FIRE	PR0898
1430635	14	3	5	NE1		0635	23	30.5	52	80.5																				RECH	1995-02-23	P					24						2		N			FIRE	PR0898
1430636	14	3	5	NE1		0636	17.6	31.6	57.4	81.6																				RECH	1995-02-23	P					15.5						2		N			FIRE	PR0898
1430637	14	3	5	NE1		0637	9.2	32.1	65.8	82.1																				RECH	1995-02-23	C					15.3				1	S			N			180, 1/2	PR0898
1430638	14	3	5	NE1		0638	10.3	32.8	64.7	82.8																				RECH	1995-02-23	C	T	Y	F		13.9	10.5		0.5	1	SW			Y			SWC 280, 98% THRU	PR0898
1430639	14	3	5	NE1		0639	24.1	33.2	50.9	83.2																				RECH	1995-02-23	P	T				13.4								N			FIRE	PR0898
1430640	14	3	5	NE1		0640	17.1	34.9	57.9	84.9																				RECH	1995-02-23	P					18				0.2	SW	2		N			FIRE	PR0898
1430641	14	3	5	NE1		0641	18.9	35	56.1	85																				RECH	1995-02-23	S					0	2.1							N				PR0898
1430642	14	3	5	NE1		0642	0.5	35.3	74.5	85.3																				RECH	1995-02-23	S					0	1.5			0.2	WSW			N				PR0898
1430643	14	3	5	NE1		0643	2.9	36.1	72.1	86.1																				RECH	1995-02-23	S					0	2.1							N				PR0898
1430644	14	3	5	NE1		0644	1.8	36.4	73.2	86.4																				RECH	1995-02-23	S					0	1.6							N				PR0898
1430645	14	3	5	NE1		0645	1.4	39	73.6	89																				RECH	1995-02-23	S					0	2.8							N				PR0898
1430646	14	3	5	NE1		0646	7.2	37.8	67.8	87.8																				RECH	1995-02-23	P	T				21.5								N			FIRE	PR0898
1430647	14	3	5	NE1		0647	19.7	37.4	55.3	87.4																				RECH	1995-02-23	P					17.5				0.2	W	3		N			FIRE--WC 180	PR0898
1430648	14	3	5	NE1		0648	17.8	38	57.2	88																				RECH	1995-02-23	P	T				9.8								N			FIRE	PR0898
1430649	14	3	5	NE1		0649	21	38.5	54	88.5																				RECH	1995-02-23	P	T				10.3								N			FIRE	PR0898
1430650	14	3	5	NE1		0650	15.1	38.7	59.9	88.7																				RECH	1995-02-23	P	T				16.5								N			FIRE	PR0898
1430651	14	3	5	NE1		0651	7.5	41	67.5	91																				RECH	1995-02-23	R		U		B	19.9	12.7		0					Y				PR0898
1430652	14	3	5	NE1		0652	13.8	43.4	61.2	93.4																				RECH	1995-02-23	S					0	1.6							N				PR0898
1430653	14	3	5	NE1		0653	17.3	43.9	57.7	93.9																				RECH	1995-02-23	R		B		B	17.8			4.7	0.3	NE			Q			NEC 1/2 180 -STORM OF CENTURY??	PR0898
1430654	14	3	5	NE1		0654	15.8	44	59.2	94																				RECH	1995-02-23	P					27.2						3		N			FIRE	PR0898
1430655	14	3	5	NE1		0655	20.1	41.8	54.9	91.8																				RECH	1995-02-23	P	T				8.5								N			FIRE	PR0898
1430656	14	3	5	NE1		0656	19.7	42.6	55.3	92.6																				RECH	1995-02-23	R		B		G	8.8			1.6					N				PR0898
1430657	14	3	5	NE1		0657	22	42.5	53	92.5																				RECH	1995-02-23	P	T				12								N			FIRE	PR0898
1430658	14	3	5	NE1		0658	23.7	44.8	51.3	94.8																				RECH	1995-02-23	S					0	1.4							N				PR0898
1430659	14	3	5	NE1		0659	15.1	47.4	59.9	97.4																				RECH	1995-02-23	C					11.8				1.3	S			N			180, 1/2	PR0898
1430660	14	3	5	NE1		0660	15.6	47.6	59.4	97.6																				RECH	1995-02-23	S					0	1.5							N				PR0898
1430661	14	3	5	NE1		0661	18.9	48.1	56.1	98.1																				RECH	1995-02-23	P	T				25.6				0.3	S			N			FIRE	PR0898
1430662	14	3	5	NE1		0662	22.5	48	52.5	98																				RECH	1995-02-23	R		B		G	8.5			4.9					N				PR0898
1430663	14	3	5	NE1		0663	21.5	48.6	53.5	98.6																				RECH	1995-02-23	C					11.6				0.3	S			N				PR0898
1430664	14	3	5	NE1		0664	18.3	48.4	56.7	98.4																				RECH	1995-02-23	S					0	1.6							N				PR0898
1430665	14	3	5	NE2		0665	3.4	49.3	78.4	99.3																				RECH	1995-02-23	P	T				13.6								N			FIRE	PR0898
1430666	14	3	5	NE2		0666	11.2	49.3	86.2	99.3																				RECH	1995-02-23	C					13.2								N				PR0898
1430667	14	3	5	NE2		0667	23.1	48.6	98.1	98.6																				RECH	1995-02-23	P					15.5						3		N			FIRE	PR0898
1430668	14	3	5	NE2		0668	20.2	46.1	95.2	96.1																				RECH	1995-02-23	P	T				16								N			FIRE	PR0898
1430669	14	3	5	NE2		0669	3.6	45	78.6	95																				RECH	1995-02-23	S					0	1.6							N				PR0898
1430670	14	3	5	NE2		0670	2.5	44.2	77.5	94.2																				RECH	1995-02-23	P					37.9						1		N			FIRE	PR0898
1430671	14	3	5	NE2		0671	3.2	43.9	78.2	93.9																				RECH	1995-02-23	R		B		G	6.6			3.3					N				PR0898
1430672	14	3	5	NE2		0672	2.3	40.3	77.3	90.3																				RECH	1995-02-23	P					21.9						3		N			FIRE	PR0898
1430673	14	3	5	NE2		0673	11	40.4	86	90.4																				RECH	1995-02-23	P					30.6						3		N			FIRE	PR0898
1430674	14	3	5	NE2		0674	8.7	38.3	83.7	88.3																				RECH	1995-02-23	C					5								N			LIVE??	PR0898
1430675	14	3	5	NE2		0675	15.5	37.6	90.5	87.6																				RECH	1995-02-23	S					0	1.4							N				PR0898
1430676	14	3	5	NE2		0676	11.6	37.1	86.6	87.1																				RECH	1995-02-23	S					0	2.5							N				PR0898
1430677	14	3	5	NE2		0677	7.7	36.9	82.7	86.9																				RECH	1995-02-23	C					10.4								N				PR0898
1430678	14	3	5	NE2		0678	22.3	36	97.3	86																				RECH	1995-02-23	P	T				34.1				0.2	SE			N			FIRE	PR0898
1430679	14	3	5	NE2		0679	12.7	35.2	87.7	85.2																				RECH	1995-02-23	C	T		F		8.8				0.3	SW			N			FIRE	PR0898
1430680	14	3	5	NE2		0680	10.9	35	85.9	85																				RECH	1995-02-23	S					0	1.7							N				PR0898
1430681	14	3	5	NE2		0681	0.9	35.5	75.9	85.5																				RECH	1995-02-23	S					0	2.8							N				PR0898
1430682	14	3	5	NE2		0682	2	34.4	77	84.4																				RECH	1995-02-23	S					0	2.4							N				PR0898
1430683	14	3	5	NE2		0683	14.1	32.4	89.1	82.4																				RECH	1995-02-23	C					14.1				0.9	S			N				PR0898
1430684	14	3	5	NE2		0684	15.8	34.9	90.8	84.9																				RECH	1995-02-23	S					0	1.8							N				PR0898
1430685	14	3	5	NE2		0685	17	35	92	85																				RECH	1995-02-23	S					0	1.5							N				PR0898
1430686	14	3	5	NE2		0686	21.8	32.9	96.8	82.9																				RECH	1995-02-23	S					0	2.1							N				PR0898
1430687	14	3	5	NE2		0687	15.5	31.6	90.5	81.6																				RECH	1995-02-23	S					0	1.6							N				PR0898
1430688	14	3	5	NE2		0688	24.6	30.8	99.6	80.8																				RECH	1995-02-23	P					23.2						4		N			FIRE--98 PERCENT CROWN DEAD	PR0898
1430689	14	3	5	NE2		0689	4.3	31.2	79.3	81.2																				RECH	1995-02-23	P	T				6.9								N			FIRE	PR0898
1430690	14	3	5	NE2		0690	3	30.8	78	80.8																				RECH	1995-02-23	S					0	2.1							N				PR0898
1430691	14	3	5	NE2		0691	9	30.4	84	80.4																				RECH	1995-02-23	S					0	2							N				PR0898
1430692	14	3	5	NE2		0692	6.7	29.8	81.7	79.8																				RECH	1995-02-23	S					0	2.8							N				PR0898
1430693	14	3	5	NE2		0693	17.2	29.9	92.2	79.9																				RECH	1995-02-23	P					17.7						3		N			FIRE	PR0898
1430694	14	3	5	NE2		0694	23.9	29	98.9	79																				RECH	1995-02-23	S					0	1.9							N				PR0898
1430695	14	3	5	NE2		0695	16.7	27.3	91.7	77.3																				RECH	1995-02-23	S					0	2.8							N				PR0898
1430696	14	3	5	NE2		0696	4.4	27.1	79.4	77.1																				RECH	1995-02-23	P	T				5.4								N			FIRE	PR0898
1430697	14	3	5	NE2		0697	2.6	25.9	77.6	75.9																				RECH	1995-02-23	P	T				5.4								N			FIRE	PR0898
1430698	14	3	5	NE2		0698	22.1	26.2	97.1	76.2																				RECH	1995-02-23	P					18						4		N			FIRE--95 PERCENT CROWN DEAD	PR0898
1430699	14	3	5	NE2		0699	12.7	25.2	87.7	75.2																				RECH	1995-02-23	S	T				0	1.6							N			NO FRONDS	PR0898
1430700	14	3	5	NE2		0700	23.7	24.7	98.7	74.7																				RECH	1995-02-23	P					28.8						2		N			FIRE	PR0898
1430701	14	3	5	NE2		0701	15.6	24	90.6	74																				RECH	1995-02-23	P					28.4						3		N			FIRE	PR0898
1430702	14	3	5	NE2		0702	9.3	22.5	84.3	72.5																				RECH	1995-02-23	S					0	1.5							N				PR0898
1430703	14	3	5	NE2		0703	18.1	20.8	93.1	70.8																				RECH	1995-02-23	S					0	4							N				PR0898
1430704	14	3	5	NE2		0704	12.9	19.9	87.9	69.9																				RECH	1995-02-23	S					0	3.1							N				PR0898
1430705	14	3	5	NE2		0705	11.9	19.6	86.9	69.6																				RECH	1995-02-23	S	T				0	3.5			0.4	S			N			NO FRONDS	PR0898
1430706	14	3	5	NE2		0706	18.5	18.7	93.5	68.7																				RECH	1995-02-23	C					16.6								N				PR0898
1430707	14	3	5	NE2		0707	11.6	16.2	86.6	66.2																				RECH	1995-02-23	P	T				23.8								Q			FIRE--SLIGHTLY UPROOTED W	PR0898
1430708	14	3	5	NE2		0708	6.1	16	81.1	66																				RECH	1995-02-23	R		B		G	12.2			3.1					N				PR0898
1430709	14	3	5	NE2		0709	2.4	15.5	77.4	65.5																				RECH	1995-02-23	C					8.9								N				PR0898
1430710	14	3	5	NE2		0710	5.3	14.7	80.3	64.7																				RECH	1995-02-23	S					0	2.3			1.2	SW			N			SWC 0.8-1.2	PR0898
1430711	14	3	5	NE2		0711	16.1	13.5	91.1	63.5																				RECH	1995-02-23	S					0	3.4							N				PR0898
1430712	14	3	5	NE2		0712	19.8	13.8	94.8	63.8																				RECH	1995-02-23	S					0	1.8							N				PR0898
1430713	14	3	5	NE2		0713	22.1	11.8	97.1	61.8																				RECH	1995-02-23	C	T		F		16.5				0.6	SE			N			FIRE--SEC 180	PR0898
1430714	14	3	5	NE2		0714	23.3	11.1	98.3	61.1																				RECH	1995-02-23	P	T				17.7				0.7	NE			N			FIRE--NEC 180	PR0898
1430715	14	3	5	NE2		0715	23.6	11	98.6	61																				RECH	1995-02-23	P	T				20.4				0.5	W			N			FIRE	PR0898
1430716	14	3	5	NE2		0716	1.1	12.2	76.1	62.2																				RECH	1995-02-23	S					0	1.7							N				PR0898
1430717	14	3	5	NE2		0717	4	10.9	79	60.9																				RECH	1995-02-23	R		B		G	14.5			5.1					N				PR0898
1430718	14	3	5	NE2		0718	7.3	9.5	82.3	59.5																				RECH	1995-02-23	S	T				0	2.4							N			FIRE	PR0898
1430719	14	3	5	NE2		0719	18.6	7.7	93.6	57.7																				RECH	1995-02-23	S					0	1.8			0.2	NS			N				PR0898
1430720	14	3	5	NE2		0720	19.3	3.6	94.3	53.6																				RECH	1995-02-23	P	T				14.7								N			FIRE	PR0898
1430721	14	3	5	NE2		0721	15.3	3.3	90.3	53.3																				RECH	1995-02-23	P	T				17.1								N			FIRE	PR0898
1430722	14	3	5	NE2		0722	18.3	2.5	93.3	52.5																				RECH	1995-02-23	C	T		F		9.5								N			FIRE	PR0898
1430723	14	3	5	NE2		0723	21.5	0.9	96.5	50.9																				RECH	1995-02-23	P	T				15.2								N			FIRE	PR0898
1430724	14	3	5	NE2		0724	0.4	5.5	75.4	55.5																				RECH	1995-02-23	P					28.1						2		N			FIRE	PR0898
1430725	14	3	5	SW1		0725	14.4	48.6	10.6	48.6																				RECH	1995-02-23	P					20.7						1		N			FIRE	PR0898
1430726	14	3	5	SW1		0726	2.1	46.5	22.9	46.5																				RECH	1995-02-23	P					15.7						1		N			FIRE	PR0898
1430727	14	3	5	SW1		0727	5.2	45.4	19.8	45.4																				RECH	1995-02-23	R		Y		B	12.7	11		1.1	1.4	E			Y				PR0898
1430728	14	3	5	SW1		0728	12.6	44.6	12.4	44.6																				RECH	1995-02-23	S					0	1.6							N				PR0898
1430729	14	3	5	SW1		0729	18.9	44.9	6.1	44.9																				RECH	1995-02-23	P					27.9						1		N			FIRE	PR0898
1430730	14	3	5	SW1		0730	23.5	44.1	1.5	44.1																				RECH	1995-02-23	P					20.1								N				PR0898
1430731	14	3	5	SW1		0731	1.6	43.5	23.4	43.5																				RECH	1995-02-23	P					8								N				PR0898
1430732	14	3	5	SW1		0732	3.1	41.2	21.9	41.2																				RECH	1995-02-23	R		U		B	15.2	13.6		0	0.3	SW			Y			NC 0.3 180	PR0898
1430733	14	3	5	SW1		0733	2.2	40.8	22.8	40.8																				RECH	1995-02-23	R		U		B	17.5	13.8		0					Y				PR0898
1430734	14	3	5	SW1		0734	6.8	38.9	18.2	38.9																				RECH	1995-02-23	S					0	1.7							N				PR0898
1430735	14	3	5	SW1		0735	9.2	42.3	15.8	42.3																				RECH	1995-02-23	S					0	3.3							N				PR0898
1430736	14	3	5	SW1		0736	9.6	38.3	15.4	38.3																				RECH	1995-02-23	P					20.2						2		N			FIRE	PR0898
1430737	14	3	5	SW1		0737	15.9	39.2	9.1	39.2																				RECH	1995-02-23	P	T				17.4				1	E			N			FIRE--EC 180	PR0898
1430738	14	3	5	SW1		0738	7	37.6	18	37.6																				RECH	1995-02-23	P					19.4						1		N			FIRE	PR0898
1430739	14	3	5	SW1		0739	16.2	37.4	8.8	37.4																				RECH	1995-02-23	S					0	1.7							N				PR0898
1430740	14	3	5	SW1		0740	1.3	36	23.7	36																				RECH	1995-02-23	P					11.4				0.1	N			N				PR0898
1430741	14	3	5	SW1		0741	17.1	35.9	7.9	35.9																				RECH	1995-02-23	P	T				12.9				1	E			N			FIRE--EC 0.7-1.0	PR0898
1430742	14	3	5	SW1		0742	13.2	35.5	11.8	35.5																				RECH	1995-02-23	P					19						2		N			FIRE	PR0898
1430743	14	3	5	SW1		0743	16.1	35.4	8.9	35.4																				RECH	1995-02-23	P	T				19.4								N			FIRE	PR0898
1430744	14	3	5	SW1		0744	17.2	35	7.8	35																				RECH	1995-02-23	P					17.7						1		N			FIRE	PR0898
1430745	14	3	5	SW1		0745	13.8	34.9	11.2	34.9																				RECH	1995-02-23	P					21.1						1		N			FIRE	PR0898
1430746	14	3	5	SW1		0746	16.1	33.4	8.9	33.4																				RECH	1995-02-23	S					0	1.5							N				PR0898
1430747	14	3	5	SW1		0747	8.4	32.8	16.6	32.8																				RECH	1995-02-23	P					29.3								N				PR0898
1430748	14	3	5	SW1		0748	11.6	30.6	13.4	30.6																				RECH	1995-02-23	P					29.8								N				PR0898
1430749	14	3	5	SW1		0749	15.6	30.4	9.4	30.4																				RECH	1995-02-23	P					21.6				1.7	S	1		N			FIRE--SC 1.3-1.7	PR0898
1430750	14	3	5	SW1		0750	20.1	30.2	4.9	30.2																				RECH	1995-02-23	P					26.2						1		N			FIRE	PR0898
1430751	14	3	5	SW1		0751	13.9	29.8	11.1	29.8																				RECH	1995-02-23	P					24.7						2		N			FIRE	PR0898
1430752	14	3	5	SW1		0752	16.6	28.5	8.4	28.5																				RECH	1995-02-23	S					0	3.5							N				PR0898
1430753	14	3	5	SW1		0753	17.3	28.2	7.7	28.2																				RECH	1995-02-23	S					0	3.7							N				PR0898
1430754	14	3	5	SW1		0754	1.2	28.2	23.8	28.2																				RECH	1995-02-23	S					0	4.2							N				PR0898
1430755	14	3	5	SW1		0755	10.3	26.1	14.7	26.1																				RECH	1995-02-23	R		B		G	17.3								N				PR0898
1430756	14	3	5	SW1		0756	3.3	25	21.7	25																				RECH	1995-02-23	S					0	2.4							N				PR0898
1430757	14	3	5	SW1		0757	9.5	24.2	15.5	24.2																				RECH	1995-02-23	S					0								N				PR0898
1430758	14	3	5	SW1		0758	8.5	23.9	16.5	23.9																				RECH	1995-02-23	R		B		G	12.8			3.5					N				PR0898
1430759	14	3	5	SW1		0759	15	24.1	10	24.1																				RECH	1995-02-23	S					0	1.7							N				PR0898
1430760	14	3	5	SW1		0760	21.3	23.8	3.7	23.8																				RECH	1995-02-23	S					0	2			0.2	NS			N				PR0898
1430761	14	3	5	SW1		0761	24.9	21.3	0.1	21.3																				RECH	1995-02-23	S					0	4.4							N				PR0898
1430762	14	3	5	SW1		0762	4.1	23.2	20.9	23.2																				RECH	1995-02-23	S					0	1.7							N				PR0898
1430763	14	3	5	SW1		0763	9.9	20.3	15.1	20.3																				RECH	1995-02-23	S					0	1.4							N				PR0898
1430764	14	3	5	SW1		0764	22.9	19.9	2.1	19.9																				RECH	1995-02-23	P					35.5						2		N			FIRE	PR0898
1430765	14	3	5	SW1		0765	18.3	19.7	6.7	19.7																				RECH	1995-02-23	P					23.5						2		N			FIRE	PR0898
1430766	14	3	5	SW1		0766	19.9	19.5	5.1	19.5																				RECH	1995-02-23	S	T				0	1.6							N				PR0898
1430767	14	3	5	SW1		0767	9.1	18.5	15.9	18.5																				RECH	1995-02-23	S					0	1.7							N				PR0898
1430768	14	3	5	SW1		0768	10.5	18.4	14.5	18.4																				RECH	1995-02-23	S					0	2.1							N				PR0898
1430769	14	3	5	SW1		0769	19.4	18.2	5.6	18.2																				RECH	1995-02-23	S					0	2			0.1	NS			N				PR0898
1430770	14	3	5	SW1		0770	7.6	16.8	17.4	16.8																				RECH	1995-02-23	S					0	1.4			0.3	NS			N			GIRDLED1/2 AROUND TRUNK	PR0898
1430771	14	3	5	SW1		0771	11.5	16.7	13.5	16.7																				RECH	1995-02-23	S					0	1.7							N				PR0898
1430772	14	3	5	SW1		0772	9.4	15.9	15.6	15.9																				RECH	1995-02-23	P					8.9						3		N			FIRE	PR0898
1430773	14	3	5	SW1		0773	3	16.6	22	16.6																				RECH	1995-02-23	P					13.1						1		N			FIRE	PR0898
1430774	14	3	5	SW1		0774	4.9	13.3	20.1	13.3																				RECH	1995-02-23	S					0	2.3							N				PR0898
1430775	14	3	5	SW1		0775	23.1	14.4	1.9	14.4																				RECH	1995-02-23	P					27.8						1		N			FIRE	PR0898
1430776	14	3	5	SW1		0776	18.2	13.7	6.8	13.7																				RECH	1995-02-23	S					0	2.3							N				PR0898
1430777	14	3	5	SW1		0777	18.7	13.2	6.3	13.2																				RECH	1995-02-23	P					20.8				0.4	NW	2		N			FIRE	PR0898
1430778	14	3	5	SW1		0778	21.1	12.3	3.9	12.3																				RECH	1995-02-23	P					30.7						2		N			FIRE	PR0898
1430779	14	3	5	SW1		0779	13.1	10.3	11.9	10.3																				RECH	1995-02-23	P					22.2						2		N			FIRE	PR0898
1430780	14	3	5	SW1		0780	1.3	10.4	23.7	10.4																				RECH	1995-02-23	S					0	1.6							N				PR0898
1430781	14	3	5	SW1		0781	13.5	8.5	11.5	8.5																				RECH	1995-02-23	S					0	3.6			0.8	W			N			180	PR0898
1430782	14	3	5	SW1		0782	21	7.4	4	7.4																				RECH	1995-02-23	C					7.5				1.3	SW			N				PR0898
1430783	14	3	5	SW1		0783	17.9	5.8	7.1	5.8																				RECH	1995-02-23	S					0	2.1							N				PR0898
1430784	14	3	5	SW1		0784	10.6	5.1	14.4	5.1																				RECH	1995-02-23	P					22.6						2		N			FIRE	PR0898
1430785	14	3	5	SW1		0785	4.5	2.6	20.5	2.6																				RECH	1995-02-23	P					23						2		N			FIRE	PR0898
1430786	14	3	5	SW1		0786	1.7	1.6	23.3	1.6																				RECH	1995-02-23	S					0	1.6							N				PR0898
1430787	14	3	5	SW1		0787	19	2.1	6	2.1																				RECH	1995-02-23	R		B		G	13.1								N				PR0898
1430788	14	3	5	SW1		0788	20.1	1.3	4.9	1.3																				RECH	1995-02-23	S	F	U			0	2.7							N			UPROOTED & GROWING NE--OLD	PR0898
1430789	14	3	5	SW1		0789	18.1	1.8	6.9	1.8																				RECH	1995-02-23	R		B		G	7			4.8					N				PR0898
1430790	14	3	5	SW1		0790	10.1	1.6	14.9	1.6																				RECH	1995-02-23	P	T				11.2								N			FIRE	PR0898
1430791	14	3	5	SW1		0791	11.1	1.4	13.9	1.4																				RECH	1995-02-23	P					23.8						1		N			FIRE	PR0898
1430792	14	3	5	SW1		0792	12.6	0.7	12.4	0.7																				RECH	1995-02-23	P					20.4						2		N			FIRE	PR0898
1430793	14	3	5	SW1		0793	5.4	0.6	19.6	0.6																				RECH	1995-02-23	P					18.1				1.3	S	1		N			FIRE-SC 1.2-1.3	PR0898
1430794	14	3	5	SW1		0794	3.4	0.2	21.6	0.2																				RECH	1995-02-23	P					19.9						1		N			FIRE	PR0898
1430795	14	3	5	SW1		0795	11.5	0	13.5	0																				RECH	1995-02-23	P					12.1						2		N			FIRE	PR0898
1430796	14	3	5	SW1		0796	10	0	15	0																				RECH	1995-02-23	S					0	1.7							N				PR0898
1430797	14	3	5	SW2		0797	15.5	48.5	40.5	48.5																				RECH	1995-02-23	S					0	2							N				PR0898
1430798	14	3	5	SW2		0798	15.6	46.4	40.6	46.4																				RECH	1995-02-23	P	T				9.5				0.7	S			N			FIRE--SC 180 1/2	PR0898
1430799	14	3	5	SW2		0799	8	43.8	33	43.8																				RECH	1995-02-23	P					29				0.4	S	1		N			FIRE	PR0898
1430800	14	3	5	SW2		0800	20.2	43.8	45.2	43.8																				RECH	1995-02-23	P					13.4						4		N			FIRE--95 PERCENT CROWN DEAD	PR0898
1430801	14	3	5	SW2		0801	14	43.6	39	43.6																				RECH	1995-02-23	P					20.8						2		N			FIRE	PR0898
1430802	14	3	5	SW2		0802	2.4	43.3	27.4	43.3																				RECH	1995-02-23	S					0	1.5			0.3	NS			N				PR0898
1430803	14	3	5	SW2	Y	0803	22.4	43.1	47.4	43.1																				RECH	1995-02-23	P					27.2				0.7	E	2		N			FIRE-EC 180	PR0898
1430804	14	3	5	SW2		0804	10.8	40.6	35.8	40.6																				RECH	1995-02-23	P					29.6						1		N			FIRE	PR0898
1430805	14	3	5	SW2		0805	20.2	40.6	45.2	40.6																				RECH	1995-02-23	P	T				10.9								N			FIRE	PR0898
1430806	14	3	5	SW2		0806	13.6	39.8	38.6	39.8																				RECH	1995-02-23	S					0	1.5							N				PR0898
1430807	14	3	5	SW2		0807	9.9	39.4	34.9	39.4																				RECH	1995-02-23	S					0	1.4							N				PR0898
1430808	14	3	5	SW2		0808	15	39.2	40	39.2																				RECH	1995-02-23	R		B		G	5.9			1.7					N				PR0898
1430809	14	3	5	SW2		0809	15.7	38	40.7	38																				RECH	1995-02-23	P					22.3								N				PR0898
1430810	14	3	5	SW2		0810	5.4	35.8	30.4	35.8																				RECH	1995-02-23	P					25.8								N				PR0898
1430811	14	3	5	SW2		0811	0.4	33	25.4	33																				RECH	1995-02-23	P					15						2		N			FIRE	PR0898
1430812	14	3	5	SW2		0812	14.8	34.1	39.8	34.1																				RECH	1995-02-23	S					0	1.7							N				PR0898
1430813	14	3	5	SW2		0813	21.8	33.7	46.8	33.7																				RECH	1995-02-23	P	T				19.6				1	W			N			FIRE--WC 180 ,1/2-LEANING N NOT UPROOTED	PR0898
1430814	14	3	5	SW2		0814	12	31.7	37	31.7																				RECH	1995-02-23	C					13.6								N				PR0898
1430815	14	3	5	SW2		0815	16.4	31.4	41.4	31.4																				RECH	1995-02-23	C					13.2								N				PR0898
1430816	14	3	5	SW2		0816	9.9	31.3	34.9	31.3																				RECH	1995-02-23	P					23.5								N				PR0898
1430817	14	3	5	SW2		0817	8.7	31	33.7	31																				RECH	1995-02-23	S					0	1.4			0.3	NS			N			GIRDLED 0.1-0.3	PR0898
1430818	14	3	5	SW2	Y	0818	19.8	31.3	44.8	31.3																				RECH	1995-02-23	C					6.4								N				PR0898
1430819	14	3	5	SW2		0819	13.8	30.6	38.8	30.6																				RECH	1995-02-23	C					6.3								N				PR0898
1430820	14	3	5	SW2		0820	18.5	30.4	43.5	30.4																				RECH	1995-02-23	P					9.7						3		N			FIRE	PR0898
1430821	14	3	5	SW2		0821	20.3	30	45.3	30																				RECH	1995-02-23	C					8.7								N				PR0898
1430822	14	3	5	SW2	Y	0822	19.6	29.7	44.6	29.7																				RECH	1995-02-23	C					13.2								N				PR0898
1430823	14	3	5	SW2	Y	0823	20	29	45	29																				RECH	1995-02-23	C					5.8								N				PR0898
1430824	14	3	5	SW2	Y	0824	19.9	28.9	44.9	28.9																				RECH	1995-02-23	C					6.7								N				PR0898
1430825	14	3	5	SW2		0825	23.3	28.8	48.3	28.8																				RECH	1995-02-23	C					16.7								N				PR0898
1430826	14	3	5	SW2		0826	11.6	28.2	36.6	28.2																				RECH	1995-02-23	P					29.7								N				PR0898
1430827	14	3	5	SW2		0827	12.6	27.5	37.6	27.5																				RECH	1995-02-23	C					14.7				2.8	SW			N			180, 3/4	PR0898
1430828	14	3	5	SW2		0828	3.9	25.8	28.9	25.8																				RECH	1995-02-23	P					19.6								N				PR0898
1430829	14	3	5	SW2		0829	2	26	27	26																				RECH	1995-02-23	R		U		B	17.3	13		0					Y				PR0898
1430830	14	3	5	SW2		0830	0.7	30	25.7	30																				RECH	1995-02-23	S					0	2.2							N				PR0898
1430831	14	3	5	SW2		0831	6.1	29.5	31.1	29.5																				RECH	1995-02-23	S					0	1.5							N				PR0898
1430832	14	3	5	SW2		0832	15.1	23.3	40.1	23.3																				RECH	1995-02-23	R		B		G	12.3								N				PR0898
1430833	14	3	5	SW2		0833	24.1	23.3	49.1	23.3																				RECH	1995-02-23	P					24								N				PR0898
1430834	14	3	5	SW2		0834	6.5	22.6	31.5	22.6																				RECH	1995-02-23	P					36.3								N				PR0898
1430835	14	3	5	SW2		0835	18.1	19.6	43.1	19.6																				RECH	1995-02-23	P					17.4								N				PR0898
1430836	14	3	5	SW2		0836	20.6	17.9	45.6	17.9																				RECH	1995-02-23	P					29.5								N				PR0898
1430837	14	3	5	SW2		0837	5.2	17.1	30.2	17.1																				RECH	1995-02-23	P					19.6								N				PR0898
1430838	14	3	5	SW2		0838	2.6	14.6	27.6	14.6																				RECH	1995-02-23	S					0	1.8							N				PR0898
1430839	14	3	5	SW2		0839	21.8	16.8	46.8	16.8																				RECH	1995-02-23	P					12.9						2		N			FIRE	PR0898
1430840	14	3	5	SW2		0840	21.1	14	46.1	14																				RECH	1995-02-23	P					22.9								N				PR0898
1430841	14	3	5	SW2		0841	22	11.4	47	11.4																				RECH	1995-02-23	P					15.8				1	S			N			SC 0.4-1.0 180	PR0898
1430842	14	3	5	SW2		0842	5.8	10.9	30.8	10.9																				RECH	1995-02-23	S					0	1.5							N				PR0898
1430843	14	3	5	SW2		0843	6.3	8.4	31.3	8.4																				RECH	1995-02-23	S					0	2.1							N				PR0898
1430844	14	3	5	SW2		0844	20	9.6	45	9.6																				RECH	1995-02-23	S					0	1.8							N				PR0898
1430845	14	3	5	SW2		0845	7.4	7.8	32.4	7.8																				RECH	1995-02-23	P					30.2						2		N			FIRE	PR0898
1430846	14	3	5	SW2		0846	16.2	8.1	41.2	8.1																				RECH	1995-02-23	S					0	1.7							N				PR0898
1430847	14	3	5	SW2		0847	18.1	7.1	43.1	7.1																				RECH	1995-02-23	S					0	1.8							N				PR0898
1430848	14	3	5	SW2		0848	24.1	7	49.1	7																				RECH	1995-02-23	P					23								N				PR0898
1430849	14	3	5	SW2		0849	4.4	5.4	29.4	5.4																				RECH	1995-02-23	P					31.6						2		N			FIRE	PR0898
1430850	14	3	5	SW2		0850	20.1	5.1	45.1	5.1																				RECH	1995-02-23	S					0								N				PR0898
1430851	14	3	5	SW2		0851	10.1	3.8	35.1	3.8																				RECH	1995-02-23	P					26.4						2		N			FIRE	PR0898
1430852	14	3	5	SW2		0852	6.3	2.8	31.3	2.8																				RECH	1995-02-23	S					0	2.4							N				PR0898
1430853	14	3	5	SW2		0853	16.5	2.9	41.5	2.9																				RECH	1995-02-23	C					17.4				0.8	N			N			NC 0.1-0.8	PR0898
1430854	14	3	5	SW2		0854	21.6	1.4	46.6	1.4																				RECH	1995-02-23	P					31								N				PR0898
1430855	14	3	5	SW2		0855	0.7	1	25.7	1																				RECH	1995-02-23	P					22.1						2		N			FIRE	PR0898
1430856	14	3	5	NW2		0856	7.8	0.1	32.8	50.1																				RECH	1995-02-23	R		B		G	29.2								N				PR0898
1430857	14	3	5	NW2		0857	23	1.9	48	51.9																				RECH	1995-02-23	P	T				14				0.2	NW			N				PR0898
1430858	14	3	5	NW2		0858	2.7	2.4	27.7	52.4																				RECH	1995-02-23	P					10.8						3		N			FIRE	PR0898
1430859	14	3	5	NW2		0859	0.8	5.3	25.8	55.3																				RECH	1995-02-23	S					0	1.4			0.4	NS			N				PR0898
1430860	14	3	5	NW2		0860	4.9	4.7	29.9	54.7																				RECH	1995-02-23	P					12.4						3		N			FIRE	PR0898
1430861	14	3	5	NW2		0861	2.5	5.5	27.5	55.5																				RECH	1995-02-23	S					0	1.4			0.2	NW			N			180, 1/2	PR0898
1430862	14	3	5	NW2		0862	1.9	6.1	26.9	56.1																				RECH	1995-02-23	P					19.4						2		N			FIRE	PR0898
1430863	14	3	5	NW2		0863	6.2	6.9	31.2	56.9																				RECH	1995-02-23	P					12.9				0.6	S	3		N			FIRE--SC 0.2-0.6	PR0898
1430864	14	3	5	NW2		0864	15.9	7.1	40.9	57.1																				RECH	1995-02-23	P	T				7.3								N			FIRE	PR0898
1430865	14	3	5	NW2	Y	0865	23	6.8	48	56.8																				RECH	1995-02-23	P					15.8						4		N			FIRE--90 PERCENT CROWN DEAD	PR0898
1430866	14	3	5	NW2		0866	8.2	9.3	33.2	59.3																				RECH	1995-02-23	P	T				9.3				0.2	NW			N			FIRE--NWC 180	PR0898
1430867	14	3	5	NW2		0867	7.2	10.9	32.2	60.9																				RECH	1995-02-23	P					15.2				0.2	E	3		N			FIRE-EC 180	PR0898
1430868	14	3	5	NW2		0868	11.3	13.8	36.3	63.8																				RECH	1995-02-23	P					42.1				0.4	W	1		N			FIRE--WC 180	PR0898
1430869	14	3	5	NW2	Y	0869	18.1	14	43.1	64																				RECH	1995-02-23	P					14.8				0.2	N	3		N			FIRE--NC 270 1/2	PR0898
1430870	14	3	5	NW2		0870	18.7	15.1	43.7	65.1																				RECH	1995-02-23	P	T				6.4								N			FIRE	PR0898
1430871	14	3	5	NW2	Y	0871	16.5	16.1	41.5	66.1																				RECH	1995-02-23	P					17.5						2		N			FIRE	PR0898
1430872	14	3	5	NW2		0872	12	16.6	37	66.6																				RECH	1995-02-23	S					0	3.3							N				PR0898
1430873	14	3	5	NW2	Y	0873	4.9	16	29.9	66																				RECH	1995-02-23	P	T				14.8								N			FIRE	PR0898
1430874	14	3	5	NW2		0874	16.7	17.2	41.7	67.2																				RECH	1995-02-23	P	T				5.5								N			FIRE	PR0898
1430875	14	3	5	NW2		0875	0.7	23.5	25.7	73.5																				RECH	1995-02-23	R		U		B	10.2	7.8		0	0.2	SW			Y			UPROOTED?? LYING SW--SWC 180	PR0898
1430876	14	3	5	NW2		0876	7.3	24.2	32.3	74.2																				RECH	1995-02-23	P	T				5.1	5.2							N			FIRE	PR0898
1430877	14	3	5	NW2		0877	11.8	23.6	36.8	73.6																				RECH	1995-02-23	S					0	1.4							N				PR0898
1430878	14	3	5	NW2		0878	3.6	27.2	28.6	77.2																				RECH	1995-02-23	P					16.3						4		N			FIRE--95 PERCENT CROWN DEAD	PR0898
1430879	14	3	5	NW2		0879	18.5	27	43.5	77																				RECH	1995-02-23	P					22.9						2		N			FIRE	PR0898
1430880	14	3	5	NW2		0880	9.4	27.1	34.4	77.1																				RECH	1995-02-23	P	T				10.5				0.1	S			N			FIRE	PR0898
1430881	14	3	5	NW2		0881	12.4	29.4	37.4	79.4																				RECH	1995-02-23	P					24.1						2		N			FIRE	PR0898
1430882	14	3	5	NW2		0882	9.1	30.6	34.1	80.6																				RECH	1995-02-23	P	T	B			9.1	10.6		3.6					N			FIRE-FELL POST BURN	PR0898
1430883	14	3	5	NW2		0883	2.2	31.4	27.2	81.4																				RECH	1995-02-23	S					0	2.2							N				PR0898
1430884	14	3	5	NW2		0884	3.6	32	28.6	82																				RECH	1995-02-23	P					23						3		N			FIRE	PR0898
1430885	14	3	5	NW2		0885	7.9	32	32.9	82																				RECH	1995-02-23	P	T				11.4								N			FIRE	PR0898
1430886	14	3	5	NW2		0886	7.1	32.3	32.1	82.3																				RECH	1995-02-23	P	T				8.7				0.2	W			N			FIRE	PR0898
1430887	14	3	5	NW2		0887	24	39.3	49	89.3																				RECH	1995-02-23	P	T				18.8								N			FIRE	PR0898
1430888	14	3	5	NW2		0888	18.5	32.2	43.5	82.2																				RECH	1995-02-23	P					22.2						2		N			FIRE	PR0898
1430889	14	3	5	NW2		0889	3.3	33.8	28.3	83.8																				RECH	1995-02-23	P					24.9				0.3	NE	2		N			FIRE--NEC 180 1/2 --SC 0.6-0.9	PR0898
1430890	14	3	5	NW2		0890	15.4	37.1	40.4	87.1																				RECH	1995-02-23	P					39.8				0.4	S	3		N			FIRE--SC 180	PR0898
1430891	14	3	5	NW2		0891	14.8	37.4	39.8	87.4																				RECH	1995-02-23	S					0	2.2							N				PR0898
1430892	14	3	5	NW2		0892	5.2	38.4	30.2	88.4																				RECH	1995-02-23	P					26.7						3		N			FIRE	PR0898
1430893	14	3	5	NW2		0893	9.5	39.9	34.5	89.9																				RECH	1995-02-23	P					23.4								N				PR0898
1430894	14	3	5	NW2		0894	23.1	40.2	48.1	90.2																				RECH	1995-02-23	S					0	1.8							N				PR0898
1430895	14	3	5	NW2		0895	0.4	41.5	25.4	91.5																				RECH	1995-02-23	P					25.8				0.3	S	2		N			FIRE	PR0898
1430896	14	3	5	NW2		0896	15	41.2	40	91.2																				RECH	1995-02-23	S					0	2.5							N				PR0898
1430897	14	3	5	NW2		0897	20.8	42.3	45.8	92.3																				RECH	1995-02-23	P					22.5						2		N			FIRE	PR0898
1430898	14	3	5	NW2		0898	13.5	43	38.5	93																				RECH	1995-02-23	S					0	2.5							N				PR0898
1430899	14	3	5	NW2		0899	14.5	46.4	39.5	96.4																				RECH	1995-02-23	P					28.3						2		N			FIRE	PR0898
1430900	14	3	5	NW2		0900	19.8	46.7	44.8	96.7																				RECH	1995-02-23	R		B		G	11.7								N				PR0898
1430901	14	3	5	NW2		0901	22	46.9	47	96.9																				RECH	1995-02-23	P					24								N				PR0898
1430902	14	3	5	NW2		0902	16.5	47.8	41.5	97.8																				RECH	1995-02-23	S					0	2.7							N				PR0898
1430903	14	3	5	NW2		0903	12.6	48.5	37.6	98.5																				RECH	1995-02-23	S					0	3.1							N				PR0898
1430904	14	3	5	NW2		0904	22	49.6	47	99.6																				RECH	1995-02-23	S					0	2.4							N				PR0898
1430905	14	3	5	NW2		0905	0.7	48.1	25.7	98.1																				RECH	1995-02-23	S					0	2							N				PR0898
1430906	14	3	5	NW1		0906	13	49.1	12	99.1																				RECH	1995-02-23	S					0	4.9							N				PR0898
1430907	14	3	5	NW1		0907	23.9	49	1.1	99																				RECH	1995-02-23	R		B		G	7.9			2.8					N				PR0898
1430909	14	3	5	NW1		0909	24.3	48.9	0.7	98.9																				RECH	1995-02-23	P					18.4						2		N			FIRE	PR0898
1430910	14	3	5	NW1		0910	9.9	48	15.1	98																				RECH	1995-02-23	S					0	4.5							N				PR0898
1430911	14	3	5	NW1		0911	2.4	46.3	22.6	96.3																				RECH	1995-02-23	S					0	1.6							N				PR0898
1430912	14	3	5	NW1		0912	24.6	46.9	0.4	96.9																				RECH	1995-02-23	S					0	2.7							N				PR0898
1430913	14	3	5	NW1		0913	15.6	46.7	9.4	96.7																				RECH	1995-02-23	S					0	1.5			0.4	E			N			EC 0.3-0.4	PR0898
1430914	14	3	5	NW1		0914	18.9	46.5	6.1	96.5																				RECH	1995-02-23	S					0	1.9							N				PR0898
1430915	14	3	5	NW1		0915	22.7	46.2	2.3	96.2																				RECH	1995-02-23	S					0	2.6							N				PR0898
1430916	14	3	5	NW1		0916	23.3	44.6	1.7	94.6																				RECH	1995-02-23	P					27.7						1		N			FIRE	PR0898
1430917	14	3	5	NW1		0917	10.9	44.3	14.1	94.3																				RECH	1995-02-23	P					18						3		N			FIRE	PR0898
1430918	14	3	5	NW1		0918	17.6	43.8	7.4	93.8																				RECH	1995-02-23	S					0	1.4							N				PR0898
1430919	14	3	5	NW1		0919	21.2	43.3	3.8	93.3																				RECH	1995-02-23	R		B		G	10.3								N				PR0898
1430920	14	3	5	NW1		0920	20.6	42.4	4.4	92.4																				RECH	1995-02-23	R		B		G	5.7			2.6					N				PR0898
1430921	14	3	5	NW1		0921	16	42.5	9	92.5																				RECH	1995-02-23	P					30.7						1		N			FIRE	PR0898
1430922	14	3	5	NW1		0922	2.7	42.4	22.3	92.4																				RECH	1995-02-23	P					23.5						2		N			FIRE	PR0898
1430923	14	3	5	NW1		0923	9.9	41.3	15.1	91.3																				RECH	1995-02-23	P	T				18.5								N			SOIL WASHED FROM ROOTS	PR0898
1430924	14	3	5	NW1		0924	16.3	41.4	8.7	91.4																				RECH	1995-02-23	P					22.9						1		N			FIRE	PR0898
1430925	14	3	5	NW1		0925	18.9	40.9	6.1	90.9																				RECH	1995-02-23	R		B		G	5.5			1.6					N				PR0898
1430926	14	3	5	NW1		0926	21	39.8	4	89.8																				RECH	1995-02-23	S					0	3							N				PR0898
1430927	14	3	5	NW1		0927	16.1	38.2	8.9	88.2																				RECH	1995-02-23	P					30.2						2		N			FIRE	PR0898
1430928	14	3	5	NW1		0928	19.9	37.6	5.1	87.6																				RECH	1995-02-23	S					0	3.1							N				PR0898
1430929	14	3	5	NW1		0929	23.2	38.2	1.8	88.2																				RECH	1995-02-23	S					0	1.6							N				PR0898
1430930	14	3	5	NW1		0930	23.8	37.9	1.2	87.9																				RECH	1995-02-23	S					0	2.8							N				PR0898
1430931	14	3	5	NW1		0931	5.1	33.8	19.9	83.8																				RECH	1995-02-23	P					18				0.1	SE	3		N			FIRE	PR0898
1430932	14	3	5	NW1		0932	3.3	32	21.7	82																				RECH	1995-02-23	S					0	1.9			0.2	SE			N			270	PR0898
1430933	14	3	5	NW1		0933	23.9	31.4	1.1	81.4																				RECH	1995-02-23	P					16.6						1		N			FIRE	PR0898
1430934	14	3	5	NW1		0934	18.1	32.7	6.9	82.7																				RECH	1995-02-23	S					0	1.6							Q			UPROOTED LEANING S	PR0898
1430935	14	3	5	NW1		0935	18.6	33.5	6.4	83.5																				RECH	1995-02-23	S	T				0	1.7							Q			UPROOTED LEANING S	PR0898
1430936	14	3	5	NW1		0936	12.6	31.2	12.4	81.2																				RECH	1995-02-23	P	T				14								N			FIRE	PR0898
1430937	14	3	5	NW1		0937	13.3	29.6	11.7	79.6																				RECH	1995-02-23	P	T				13.5				1.1	S			N			180, 1/2	PR0898
1430938	14	3	5	NW1		0938	8.5	28.9	16.5	78.9																				RECH	1995-02-23	P					12.6						3		N			FIRE	PR0898
1430939	14	3	5	NW1		0939	5.6	29	19.4	79																				RECH	1995-02-23	S	T				0	1.7			0.7	NS			N			ROTTED	PR0898
1430940	14	3	5	NW1		0940	5.2	28.4	19.8	78.4																				RECH	1995-02-23	P					26.2				0.9	NW	2		N			FIRE--NWC 0.5-0.9	PR0898
1430941	14	3	5	NW1		0941	22.8	29.3	2.2	79.3																				RECH	1995-02-23	S					0	2.2			0.2	NS			N			ROTTED	PR0898
1430942	14	3	5	NW1		0942	0.3	26.3	24.7	76.3																				RECH	1995-02-23	P					27.7				0.2	S	2		N			FIRE	PR0898
1430943	14	3	5	NW1		0943	7.3	26.2	17.7	76.2																				RECH	1995-02-23	P					22.9				0.5	NE	2		N			FIRE--NEC 270 1/2	PR0898
1430944	14	3	5	NW1		0944	16.2	25.3	8.8	75.3																				RECH	1995-02-23	P					34.7				0.6	NE	2		N			FIRE--NEC 180 1/2	PR0898
1430945	14	3	5	NW1		0945	18.7	25.2	6.3	75.2																				RECH	1995-02-23	S					0	4.1							N				PR0898
1430946	14	3	5	NW1		0946	20.2	25.1	4.8	75.1																				RECH	1995-02-23	S					0	2.2							N				PR0898
1430947	14	3	5	NW1		0947	17.9	24	7.1	74																				RECH	1995-02-23	S					0	2.2							N				PR0898
1430948	14	3	5	NW1		0948	14.4	22.4	10.6	72.4																				RECH	1995-02-23	P					30.2						2		N			FIRE	PR0898
1430949	14	3	5	NW1		0949	6.1	19.7	18.9	69.7																				RECH	1995-02-23	R		B		G	8			1.6					N				PR0898
1430950	14	3	5	NW1		0950	12	18.3	13	68.3																				RECH	1995-02-23	S					0	1.5							N				PR0898
1430951	14	3	5	NW1		0951	14.4	17.9	10.6	67.9																				RECH	1995-02-23	S					0	2.7							N				PR0898
1430952	14	3	5	NW1		0952	15.1	17.2	9.9	67.2																				RECH	1995-02-23	S					0	1.6							N				PR0898
1430953	14	3	5	NW1		0953	12	16.6	13	66.6																				RECH	1995-02-23	S					0	2.1							N				PR0898
1430954	14	3	5	NW1		0954	23.6	18	1.4	68																				RECH	1995-02-23	S					0	5							N				PR0898
1430955	14	3	5	NW1		0955	24	17	1	67																				RECH	1995-02-23	S					0	5.4							N				PR0898
1430956	14	3	5	NW1		0956	21.2	15	3.8	65																				RECH	1995-02-23	S					0	2.6							N				PR0898
1430957	14	3	5	NW1		0957	1.5	14.1	23.5	64.1																				RECH	1995-02-23	S					0	1.8							N				PR0898
1430958	14	3	5	NW1		0958	15.8	11.9	9.2	61.9																				RECH	1995-02-23	P					34				0.2	NE			N				PR0898
1430959	14	3	5	NW1		0959	0.9	10.8	24.1	60.8																				RECH	1995-02-23	P					37.5				1.4	W	2		N			FIRE--WC 180, 1/2	PR0898
1430960	14	3	5	NW1		0960	11.5	9.5	13.5	59.5																				RECH	1995-02-23	P					28.3				0.2	SW	2		N			FIRE	PR0898
1430961	14	3	5	NW1		0961	24.1	10.1	0.9	60.1																				RECH	1995-02-23	P					27								N				PR0898
1430962	14	3	5	NW1		0962	6.3	8.7	18.7	58.7																				RECH	1995-02-23	P					20.2						2		N			FIRE	PR0898
1430963	14	3	5	NW1		0963	11.4	8	13.6	58																				RECH	1995-02-23	P					14.2						2		N			FIRE	PR0898
1430964	14	3	5	NW1		0964	9.8	6.4	15.2	56.4																				RECH	1995-02-23	R		B		G	12.5			5.3					N				PR0898
1430965	14	3	5	NW1		0965	4.4	2.6	20.6	52.6																				RECH	1995-02-23	S					0	1.7							N				PR0898
1430966	14	3	5	NW1		0966	14.2	4.3	10.8	54.3																				RECH	1995-02-23	S					0	1.8							N				PR0898
1430967	14	3	5	NW1		0967	14.5	3.8	10.5	53.8																				RECH	1995-02-23	P					30				1.5	N	1		N			FIRE--NC 180 1/2 --SC 0.3 1/2	PR0898
1430968	14	3	5	NW1		0968	0.8	0.6	24.2	50.6																				RECH	1995-02-23	P					27.8								N				PR0898
1430969	14	3	5	NW1		0969	8.5	1.4	16.5	51.4																				RECH	1995-02-23	P					19.7						2		N			FIRE	PR0898
1430970	14	3	5	NW1		0970	16.4	1.8	8.6	51.8																				RECH	1995-02-23	P					17.9						1		N			FIRE	PR0898
1430971	14	3	5	NW1		0971	20.9	0.8	4.1	50.8																				RECH	1995-02-23	P					14.4								N				PR0898
1430972	14	3	5	NW1		0972	17.7	0.1	7.3	50.1																				RECH	1995-02-23	P					16.8						1		N			FIRE	PR0898
1430973	14	3	5	SE1		0973	15.9	45.2	59.9	45.2																																							PR0898
[truncated: 189 more columns]

## Sheet: VEGTREE PLOTS 4 AND 5
TREEKEY	UNIT	PLOT	TREAT	SECT	TREE#	FIELDX	FIELDY	ADJUSTX	ADJUSTY	t1_OBCOD	t1_OBDAT	t1_SP	t1_DEAD	t1_DOWN	t1_SPRT	t1_SNAG	t1_DBH	t1_TOTHT	t1_SPRHT	t1_REMHT	t1_CATHT	t1_CATDI	t1_CROWN	t1_LIGHT	t1_HURR	t1_CHAR	t1_SCORC	t1_NOTE	t2_OBCOD	t2_OBDAT	t2_SP	t2_DEAD	t2_DOWN	t2_SPRT	t2_SNAG	t2_DBH	t2_TOTHT	t2_SPRHT	t2_REMHT	t2_CATHT	t2_CATDI	t2_CROWN	t2_LIGHT	t2_HURR	t2_CHAR	t2_SCORC	t2_NOTE	t3_OBCOD	t3_OBDAT
1440901	14	4	5	1	0901	6.8	6	3.2	6																																							PR0898	1998-06-03
1440902	14	4	5	2	0902	5.4	15	15.4	15																																							PR0898	1998-06-03
1440903	14	4	5	2	0903	2.5	10.5	12.5	10.5																																							PR0898	1998-06-03
1440904	14	4	5	1	0904	5.6	12	4.4	12																																							PR0898	1998-06-03
1440905	14	4	5	2	0905	4.7	12.7	14.7	12.7																																							PR0898	1998-06-03
1440906	14	4	5	1	0906	9.7	18.6	0.3	18.6																																							PR0898	1998-06-03
1440907	14	4	5	1	0907	3.5	22.6	6.5	22.6																																							PR0898	1998-06-03
1440909	14	4	5	1	0909	4.3	22.6	5.7	22.6																																							PR0898	1998-06-03
1440910	14	4	5	1	0910	9.6	28.3	0.4	28.3																																							PR0898	1998-06-03
1440911	14	4	5	2	0911	5.7	38.2	15.7	38.2																																							PR0898	1998-06-03
1440912	14	4	5	2	0912	4.8	38.5	14.8	38.5																																							PR0898	1998-06-03
1440913	14	4	5	1	0913	4.2	43.7	5.8	43.7																																							PR0898	1998-06-03
1440914	14	4	5	2	0914	2.9	46.3	12.9	46.3																																							PR0898	1998-06-03
1440915	14	4	5	2	0915	5.9	46.4	15.9	46.4																																							PR0898	1998-06-03
1440916	14	4	5	2	0916	2.9	47.7	12.9	47.7																																							PR0898	1998-06-03
1440917	14	4	5	1	0917	0.3	47.1	9.7	47.1																																							PR0898	1998-06-03
1450918	14	5	5	1	0918	0	1.9	10	1.9																																							PR0898	1998-06-03
1450919	14	5	5	1	0919	7.2	1.9	2.8	1.9																																							PR0898	1998-06-03
1450920	14	5	5	2	0920	4.9	1.7	14.9	1.7																																							PR0898	1998-06-03
1450921	14	5	5	1	0921	2.1	3.3	7.9	3.3																																							PR0898	1998-06-03
1450922	14	5	5	2	0922	0.2	4.1	10.2	4.1																																							PR0898	1998-06-03
1450923	14	5	5	2	0923	8.3	5.1	18.3	5.1																																							PR0898	1998-06-03
1450924	14	5	5	1	0924	1.1	6.1	8.9	6.1																																							PR0898	1998-06-03
1450925	14	5	5	1	0925	2.7	6.5	7.3	6.5																																							PR0898	1998-06-03
1450926	14	5	5	1	0926	7.9	6.7	2.1	6.7																																							PR0898	1998-06-03
1450927	14	5	5	2	0927	1	7.3	11	7.3																																							PR0898	1998-06-03
1450928	14	5	5	1	0928	6.6	7.4	3.4	7.4																																							PR0898	1998-06-03
1450929	14	5	5	1	0929	3.6	8.6	6.4	8.6																																							PR0898	1998-06-03
1450930	14	5	5	1	0930	7.9	9.5	2.1	9.5																																							PR0898	1998-06-03
1450931	14	5	5	1	0931	5.7	10.3	4.3	10.3																																							PR0898	1998-06-03
1450932	14	5	5	2	0932	4.1	11.1	14.1	11.1																																							PR0898	1998-06-03
1450933	14	5	5	1	0933	9.6	11.1	0.4	11.1																																							PR0898	1998-06-03
1450934	14	5	5	2	0934	8.1	12	18.1	12																																							PR0898	1998-06-03
1450935	14	5	5	1	0935	7.7	12.1	2.3	12.1																																							PR0898	1998-06-03
1450936	14	5	5	1	0936	7.8	13.7	2.2	13.7																																							PR0898	1998-06-03
1450937	14	5	5	2	0937	8.5	17.5	18.5	17.5																																							PR0898	1998-06-03
1450938	14	5	5	2	0938	4.1	17.8	14.1	17.8																																							PR0898	1998-06-03
1450939	14	5	5	2	0939	9	19.3	19	19.3																																							PR0898	1998-06-03
1450940	14	5	5	2	0940	8.1	19.6	18.1	19.6																																							PR0898	1998-06-03
1450941	14	5	5	2	0941	1.3	19.9	11.3	19.9																																							PR0898	1998-06-03
1450942	14	5	5	1	0942	3.1	20.2	6.9	20.2																																							PR0898	1998-06-03
1450943	14	5	5	1	0943	9.7	21.4	0.3	21.4																																							PR0898	1998-06-03
1450944	14	5	5	1	0944	9.8	22.8	0.2	22.8																																							PR0898	1998-06-03
1450945	14	5	5	2	0945	1.3	22.8	11.3	22.8																																							PR0898	1998-06-03
1450946	14	5	5	2	0946	5.1	22.9	15.1	22.9																																							PR0898	1998-06-03
1450947	14	5	5	1	0947	10	27.4	0	27.4																																							PR0898	1998-06-03
1450948	14	5	5	2	0948	9.2	27.9	19.2	27.9																																							PR0898	1998-06-03
1450949	14	5	5	2	0949	6.7	29.3	16.7	29.3																																							PR0898	1998-06-03
1450950	14	5	5	2	0950	5.4	30.3	15.4	30.3																																							PR0898	1998-06-03
1450951	14	5	5	1	0951	3.6	32.3	6.4	32.3																																							PR0898	1998-06-03
1450952	14	5	5	1	0952	7.7	33.8	2.3	33.8																																							PR0898	1998-06-03
1450953	14	5	5	1	0953	8.1	34.3	1.9	34.3																																							PR0898	1998-06-03
1450954	14	5	5	1	0954	6.1	34.9	3.9	34.9																																							PR0898	1998-06-03
1450955	14	5	5	1	0955	10	35.4	0	35.4																																							PR0898	1998-06-03
1450956	14	5	5	2	0956	3.1	36.6	13.1	36.6																																							PR0898	1998-06-03
1450957	14	5	5	1	0957	9.9	37.9	0.1	37.9																																							PR0898	1998-06-03
1450958	14	5	5	2	0958	1.4	38.6	11.4	38.6																																							PR0898	1998-06-03
1450959	14	5	5	1	0959	10	40.3	0	40.3																																							PR0898	1998-06-03
1450960	14	5	5	2	0960	5.4	40.3	15.4	40.3																																							PR0898	1998-06-03
1450961	14	5	5	1	0961	9.2	41	0.8	41																																							PR0898	1998-06-03
1450962	14	5	5	1	0962	6	41.1	4	41.1																																							PR0898	1998-06-03
1450963	14	5	5	1	0963	9.7	44.2	0.3	44.2																																							PR0898	1998-06-03
1450964	14	5	5	1	0964	3.2	44.7	6.8	44.7																																							PR0898	1998-06-03
1450965	14	5	5	2	0965	1.1	44.8	11.1	44.8																																							PR0898	1998-06-03
1450966	14	5	5	1	0966	2.4	45.9	7.6	45.9																																							PR0898	1998-06-03
1450967	14	5	5	1	0967	4	46.1	6	46.1																																							PR0898	1998-06-03
1450968	14	5	5	2	0968	1.2	47.5	11.2	47.5																																							PR0898	1998-06-03
1450969	14	5	5	1	0969	2.8	48.7	7.2	48.7																																							PR0898	1998-06-03
1450970	14	5	5	1	0970	7.9	49.1	2.1	49.1																																							PR0898	1998-06-03
1450971	14	5	5	2	0971	3.3	49.3	13.3	49.3																																							PR0898	1998-06-03
[truncated: 188 more columns]

## Sheet: Veg Tree #'s
Unit 14
Plot 1				Plot 2				Plot 3
Sec.	Tree#	Species		Sec.	Tree#	Species		Sec.	Tree#	Species
2	533	S		1	543	P		2	504	S
2	535	P		1	544	P		1	509	S
2	541	S		1	546	P		2	513	P
2	557	P		1	547	P		1	515	P
2	559	P		1	548	P		2	516	S
2	560	P		1	551	P		1	517	S
2	564	P		2	557	S		2	518	S
2	572	P		1	559	P		2	519	P
1	640	P		1	601	P		1	803	P
1	644	P		1	606	P		1	818	C
1	751	P		2	612	P		1	822	C
1	755	P		2	619	P		1	823	C
				2	620	P		1	824	C
				2	621	P		1	865	P
				2	622	P		1	869	P
				2	623	P		1	871	P
				2	624	P		2	973	B
				2	666	P
				2	667	P
				2	669	P
				2	673	P
				2	674	P
				1	708	M
				1	709	C
