# Supplementary material for: Repeated Tree Inventories of Pine Forests in South Florida's Big Cypress National Preserve
Source: Ecol Evol. 2024 Oct 23;14(10):e70437. doi: 10.1002/ece3.70437 (PMC11496903; doi:10.1002/ece3.70437)
Supplement: Supplementary file 1 — Appendix S1 [file ECE3-14-e70437-s001.zip › Unit 15.xls]

## Sheet: TREE PLOTS 1-3
TREEKEY	UNIT	PLOT	TREAT	SECT	VEG	TREE#	FIELDX	FIELDY	ADJUSTX	ADJUSTY	t1_OBCOD	t1_OBDAT	t1_SP	t1_DEAD	t1_DOWN	t1_SPRT	t1_SNAG	t1_DBH	t1_TOTHT	t1_SPRHT	t1_REMHT	t1_CATHT	t1_CATDI	t1_CROWN	t1_LIGHT	t1_HURR	t1_CHAR	t1_SCORC	t1_NOTE	t2_OBCOD	t2_OBDAT	t2_SP	t2_DEAD	t2_DOWN	t2_SPRT	t2_SNAG	t2_DBH	t2_TOTHT	t2_SPRHT	t2_REMHT	t2_CATHT	t2_CATDI	t2_CROWN	t2_LIGHT	t2_HURR	t2_CHAR	t2_SCORC	t2_NOTE	t3_OBCOD
1510480	15	1	6	SW1		0480	19	0	6	0	ORIG	1993-08-03	P					31.7								N				RECH	1995-05-24	P					31.7								N				PR1097
1510481	15	1	6	SW1		0481	24.6	0.6	0.4	0.6	ORIG	1993-08-03	P					23.1								N				RECH	1995-05-24	P					23.1						1		N				PR1097
1510482	15	1	6	SW1		0482	16.5	3.3	8.5	3.3	ORIG	1993-08-03	P					20.6				0.3	N			N				RECH	1995-05-24	P					20.6				0.2	N			N				PR1097
1510483	15	1	6	SW1		0483	15.4	4.8	9.6	4.8	ORIG	1993-08-03	P					27.5				1.5	E			N			EC 0.4-1.5	RECH	1995-05-24	P					27.5				1.6	E	1		N			EC 0.4-1.6	PR1097
1510484	15	1	6	SW1		0484	13.3	8.4	11.7	8.4	ORIG	1993-08-03	R		B		G	6.4			1.8					N				RECH	1995-05-24	R		B		G	6.4			1.8					N				PR1097
1510485	15	1	6	SW1		0485	6.8	9	18.2	9	ORIG	1993-08-03	P					27.2								N				RECH	1995-05-24	P					27.2								N				PR1097
1510486	15	1	6	SW1		0486	23.3	8.9	1.7	8.9	ORIG	1993-08-03	P					26.2								N				RECH	1995-05-24	P					26.2								N				PR1097
1510487	15	1	6	SW1		0487	9.9	17.6	15.1	17.6	ORIG	1993-08-03	P					22.1								N				RECH	1995-05-24	P					22.1								N				PR1097
1510488	15	1	6	SW1		0488	24.6	24.3	0.4	24.3	ORIG	1993-08-03	P					24.9								N				RECH	1995-05-24	P					24.9								N				PR1097
1510489	15	1	6	SW1		0489	13.7	25.1	11.3	25.1	ORIG	1993-08-03	C		B	T		9.9	5.1		2.5					Y			BROKEN @ 2.5 LYING SW--HT OF THE 4 REMAINING SPROUTS 3.3	RECH	1995-05-24	C		B			9.9	5.1		2.5					Y			BROKEN AT 2.5;HT OF LIVE 4.0	PR1097
1510490	15	1	6	SW1		0490	4.2	26.5	20.8	26.5	ORIG	1993-08-03	P					27.6				0.2	S			N			GROWING NW	RECH	1995-05-24	P					27.6				0.2	S			N			GROWING NW;1/2,180	PR1097
1510491	15	1	6	SW1		0491	5.7	26.8	19.3	26.8	ORIG	1993-08-03	P					20.5								N				RECH	1995-05-24	P					20.5								N				PR1097
1510492	15	1	6	SW1		0492	16.5	26.4	8.5	26.4	ORIG	1993-08-03	C					7.2								N				RECH	1995-05-24	C					7.2				0.1	N			N			SC 0.1	PR1097
1510493	15	1	6	SW1		0493	16.1	29.6	8.9	29.6	ORIG	1993-08-03	C					5.1	3.8							N				RECH	1995-05-24	C					5.1	3.8							N				PR1097
1510494	15	1	6	SW1		0494	14.5	34	10.5	34	ORIG	1993-08-03	C		B	T		12.3	6.5		4					Y			BROKEN @ 4.0 LYING SW--REMAINING SPROUTS HT 5.0	RECH	1995-05-24	C		B	T		12.3			4					Y			BROKEN @ 4.0 LYING SW--REMAINING SPROUTS HT TOO TALL	PR1097
1510495	15	1	6	SW1		0495	17.4	37.3	7.6	37.3	ORIG	1993-08-03	C	T		F		7.4	3.5							N			NO BROWN NEEDLES--LARGER STEMS REMAIN	RECH	1995-05-24	C	T	Y	F		7.4	3.5		0					N				PR1097
1510496	15	1	6	SW1		0496	15.7	39.2	9.3	39.2	ORIG	1993-08-03	C					15								N				RECH	1995-05-24	C					15								N				PR1097
1510497	15	1	6	SW1		0497	9.3	39.4	15.7	39.4	ORIG	1993-08-03	C	T		F		9	4.3							N			NO BROWN NEEDLES--SMALL STEMS REMAIN	RECH	1995-05-24	C	T		F		8.8	4.3							N				PR1097
1510498	15	1	6	SW1		0498	9.6	39.9	15.4	39.9	ORIG	1993-08-03	P					6.1								N				RECH	1995-05-24	P					6.1								N				PR1097
1510499	15	1	6	SW1		0499	13.9	41	11.1	41	ORIG	1993-08-03	C					17.6								N				RECH	1995-05-24	C					17.6								N				PR1097
1510500	15	1	6	SW1		0500	16.2	41.3	8.8	41.3	ORIG	1993-08-03	C					6.6	3.6							N				RECH	1995-05-24	C					6.6	3.9							N				PR1097
1510761	15	1	6	SW1		0761	17.8	42.1	7.2	42.1	ORIG	1993-08-03	C	T		F		5.6	4.2							N			NO BROWN NEEDLES--SMALL STEMS REMAIN	RECH	1995-05-24	C	T	Y	F		5.6	4.2		0					N				PR1097
1510762	15	1	6	SW1		0762	7.8	42.2	17.2	42.2	ORIG	1993-08-03	C					8.7	4.5							N				RECH	1995-05-24	C					8.7	5							N				PR1097
1510763	15	1	6	SW1		0763	12.9	42.9	12.1	42.9	ORIG	1993-08-03	P					6.7	5.3							N				RECH	1995-05-24	P					6.7								N				PR1097
1510764	15	1	6	SW1		0764	12.2	43.3	12.8	43.3	ORIG	1993-08-03	C					12.9								N				RECH	1995-05-24	C					12.9								N				PR1097
1510765	15	1	6	SW1		0765	7.6	44.4	17.4	44.4	ORIG	1993-08-03	P					7.8	5.3							N				RECH	1995-05-24	P					7.8								N				PR1097
1510766	15	1	6	SW1		0766	13.5	44.1	11.5	44.1	ORIG	1993-08-03	C					8.4								N				RECH	1995-05-24	C					8.4								N				PR1097
1510767	15	1	6	SW1		0767	12.2	44.6	12.8	44.6	ORIG	1993-08-03	C					5.4	3.9							N				RECH	1995-05-24	C					5.4	4.3							N				PR1097
1510768	15	1	6	SW1		0768	10.3	45	14.7	45	ORIG	1993-08-03	P					7.6	5							N				RECH	1995-05-24	P					7.6	5							N				PR1097
1510769	15	1	6	SW1		0769	14.1	45.1	10.9	45.1	ORIG	1993-08-03	C					10								N				RECH	1995-05-24	C					10								N				PR1097
1510770	15	1	6	SW1		0770	16.9	44.9	8.1	44.9	ORIG	1993-08-03	C					7.8								N				RECH	1995-05-24	C					7.8	4.7							N				PR1097
1510771	15	1	6	SW1		0771	12.7	45.6	12.3	45.6	ORIG	1993-08-03	C					5.5								N				RECH	1995-05-24	C					5.5	4.5							N				PR1097
1510772	15	1	6	SW1		0772	15.3	46.6	9.7	46.6	ORIG	1993-08-03	C					9.3								N				RECH	1995-05-24	C					9.3								N				PR1097
1510773	15	1	6	SW2		0773	21.9	49.5	46.9	49.5	ORIG	1993-08-03	P					28.1				1.8	SE			N			SEC 0.6-1.8	RECH	1995-05-24	P					28.1				1.8	SE	3		N			SEC 0.6-1.8;SEC 0.1	PR1097
1510774	15	1	6	SW2		0774	15.8	2.2	40.8	2.2	ORIG	1993-08-03	P					29								N				RECH	1995-05-24	P					29				0.1	N	1		N				PR1097
1510775	15	1	6	SW2		0775	11.3	4.4	36.3	4.4	ORIG	1993-08-03	P					18				0.3	E			N				RECH	1995-05-24	P					18				0.3	E	1		N			180	PR1097
1510776	15	1	6	SW2		0776	10.7	5.8	35.7	5.8	ORIG	1993-08-03	P					24.9								N				RECH	1995-05-24	P					24.9								N				PR1097
1510777	15	1	6	SW2		0777	19.3	8.4	44.3	8.4	ORIG	1993-08-03	P					23.8								N				RECH	1995-05-24	P					23.8								N				PR1097
1510778	15	1	6	SW2		0778	7.4	9.2	32.4	9.2	ORIG	1993-08-03	P					26.2				0.4	N			N				RECH	1995-05-24	P					26.2				0.4	N			N				PR1097
1510779	15	1	6	SW2		0779	4.1	16.2	29.1	16.2	ORIG	1993-08-03	P					25.4								N				RECH	1995-05-24	P					25.4				0.1	NE	1		N				PR1097
1510780	15	1	6	SW2		0780	22.4	17.3	47.4	17.3	ORIG	1993-08-03	P					28.3								N				RECH	1995-05-24	P					28.3								N				PR1097
1510781	15	1	6	SW2		0781	11.3	23.9	36.3	23.9	ORIG	1993-08-03	P					27								N				RECH	1995-05-24	P					27								N				PR1097
1510782	15	1	6	SW2		0782	6.8	27.7	31.8	27.7	ORIG	1993-08-03	S					0	1.4							N				RECH	1995-05-24	S					0	1.4			1.5	S			N			SC 0.2-1.5,1/2,180	PR1097
1510783	15	1	6	SW2		0783	7.2	28.3	32.2	28.3	ORIG	1993-08-03	P					27.4				1.5	S			N				RECH	1995-05-24	P					27.4				1.5	S			N				PR1097
1510784	15	1	6	SW2		0784	2.3	29.4	27.3	29.4	ORIG	1993-08-03	P					24.9								N				RECH	1995-05-24	P					24.9								N				PR1097
1510785	15	1	6	SW2		0785	3.9	35.7	28.9	35.7	ORIG	1993-08-03	R		B		G	9.9			4.4					N				RECH	1995-05-24	R		B		G	9.9			4.4					N				PR1097
1510786	15	1	6	SW2	Y	0786	23.3	33.5	48.3	33.5	ORIG	1993-08-03	P					29.7				0.9	SE			N			SEC 1/2; LEANING, NOT UPROOTED	RECH	1995-05-24	P					29.7				0.9	SE			N			SEC 1/2; LEANING, NOT UPROOTED	PR1097
1510787	15	1	6	SW2		0787	6.1	38.4	31.1	38.4	ORIG	1993-08-03	P					26.1				1.8	S			N			SC 0.7-1.8	RECH	1995-05-24	P					26.1				1.8	S			N			SC 0.7-1.8,1/2,90	PR1097
1510788	15	1	6	SW2		0788	6.2	39.7	31.2	39.7	ORIG	1993-08-03	P					28.7								N				RECH	1995-05-24	P					28.7								N				PR1097
1510789	15	1	6	SW2	Y	0789	22.4	42.9	47.4	42.9	ORIG	1993-08-03	P					28				0.2	NE			N				RECH	1995-05-24	P					28				0.1	NE	1		N				PR1097
1510790	15	1	6	SW2		0790	23	46	48	46	ORIG	1993-08-03	P					14.1								N				RECH	1995-05-24	P	T				13.8								N				PR1097
1510791	15	1	6	NW1		0791	7	1	18	51	ORIG	1993-08-03	P					17.2				1	NE			N				RECH	1995-05-24	P					17.2				1	NE			N			180,HOLLOWED OUT	PR1097
1510792	15	1	6	NW1		0792	21.8	0.8	3.2	50.8	ORIG	1993-08-03	P					26.9								N				RECH	1995-05-24	P					26.9								N				PR1097
1510793	15	1	6	NW1		0793	15.1	1.8	9.9	51.8	ORIG	1993-08-03	C					6.3	4.6							N				RECH	1995-05-24	C					6.3	5							N				PR1097
1510794	15	1	6	NW1		0794	10.6	5.1	14.4	55.1	ORIG	1993-08-03	P					22.6				0.2	W			N				RECH	1995-05-24	P					22.6				0.2	W			N				PR1097
1510795	15	1	6	NW1		0795	23.2	7.3	1.8	57.3	ORIG	1993-08-03	C					17								N				RECH	1995-05-24	C					17								N				PR1097
1510796	15	1	6	NW1		0796	11	7.3	14	57.3	ORIG	1993-08-03	P					24.4								N				RECH	1995-05-24	P					24.4				0.2	N			N				PR1097
1510797	15	1	6	NW1		0797	23.4	9.5	1.6	59.5	ORIG	1993-08-03	C					11.7								N				RECH	1995-05-24	C					11.7								N				PR1097
1510798	15	1	6	NW1		0798	21.1	15.7	3.9	65.7	ORIG	1993-08-03	P					29.1				0.2	N			N				RECH	1995-05-24	P					29.1				0.2	N			N				PR1097
1510799	15	1	6	NW1		0799	19.6	16.3	5.4	66.3	ORIG	1993-08-03	P					20.8								N				RECH	1995-05-24	P					20.8								N				PR1097
1510800	15	1	6	NW1		0800	3.9	16.8	21.1	66.8	ORIG	1993-08-03	P					24								N				RECH	1995-05-24	P					24				0.2	NE			N				PR1097
1510801	15	1	6	NW1		0801	22.2	19.3	2.8	69.3	ORIG	1993-08-03	P					17.7								N				RECH	1995-05-24	P					17.7								N				PR1097
1510802	15	1	6	NW1		0802	3.1	24.4	21.9	74.4	ORIG	1993-08-03	C					18.3				0.8	N			N				RECH	1995-05-24	C	T		F		18				1.2	SE			N			SEC HOLLOWED OUT;NC 1.0	PR1097
1510803	15	1	6	NW1		0803	10.3	24.1	14.7	74.1	ORIG	1993-08-03	C					18.3				0.4	S			N				RECH	1995-05-24	C					18.3				0.4	S	2		N			3/4,180, HOLLOWED OUT	PR1097
1510804	15	1	6	NW1		0804	13.8	24.4	11.2	74.4	ORIG	1993-08-03	C					6.2	4							N			TOP 0.8 OF TREE DEAD--TOTAL LIVE 3.2	RECH	1995-05-24	C					6.2	4							N			TOP OF LIVE 4.0	PR1097
1510805	15	1	6	NW1		0805	24	26.3	1	76.3	ORIG	1993-08-03	P					30.5								N				RECH	1995-05-24	P					30.5								N				PR1097
1510806	15	1	6	NW1		0806	22.1	30.6	2.9	80.6	ORIG	1993-08-03	P					24.6				0.9	NW			N				RECH	1995-05-24	P					24.6				0.9	NW			N			180, 1/2	PR1097
1510807	15	1	6	NW1		0807	9.4	32.3	15.6	82.3	ORIG	1993-08-03	C			T		5.5	4.9							N			2ND STEM DBH 4.6	RECH	1995-05-24	C			T		5.5	4.1							N			2ND STEM DBH 4.6	PR1097
1510808	15	1	6	NW1		0808	13	36.3	12	86.3	ORIG	1993-08-03	C					23.4								N				RECH	1995-05-24	C					23.4				0.6	E			N				PR1097
1510809	15	1	6	NW1		0809	23.9	36.9	1.1	86.9	ORIG	1993-08-03	P					23.9								N				RECH	1995-05-24	P					23.9				0.2	NW			N				PR1097
1510810	15	1	6	NW1		0810	10.2	38.5	14.8	88.5	ORIG	1993-08-03	C					8	4.6							N				RECH	1995-05-24	C					8	4.9							N				PR1097
1510811	15	1	6	NW1		0811	8.2	38.2	16.8	88.2	ORIG	1993-08-03	C					5.7								N			MAIN STEM DEAD-DBH 5.7-2 SMALLER STEMS DBHs 4.5 & 4.3	RECH	1995-05-24	C	T		T		4.6								N				PR1097
1510812	15	1	6	NW1		0812	23.6	40.9	1.4	90.9	ORIG	1993-08-03	P					18.2								N				RECH	1995-05-24	P					18.2						1		N				PR1097
1510813	15	1	6	NW1		0813	6.6	40.8	18.4	90.8	ORIG	1993-08-03	C					5.3	2.9							N			MAIN STEM DEAD-SPROUTING @ BASE TO 2.7	RECH	1995-05-24	C	T	Y	T		5.3	2.9		0					N				PR1097
1510814	15	1	6	NW1		0814	3.8	41.6	21.2	91.6	ORIG	1993-08-03	P					33.1								N				RECH	1995-05-24	P					33.1								N				PR1097
1510815	15	1	6	NW1		0815	9	41.4	16	91.4	ORIG	1993-08-03	P					27.8				0.3	W			N				RECH	1995-05-24	P					27.8				0.3	W	2		N			180, 1/2	PR1097
1510816	15	1	6	NW1		0816	18.7	44.4	6.3	94.4	ORIG	1993-08-03	C					5	4.8							N			SMALL STEMS REMAIN	RECH	1995-05-24	C	T	Y	T		5	4.8		0					N				PR1097
1510817	15	1	6	NW1		0817	4.1	46.1	20.9	96.1	ORIG	1993-08-03	P					20.7				0.5	NW			N				RECH	1995-05-24	P					20.7				0.5	NW			N			180, 1/2	PR1097
1510818	15	1	6	NW1		0818	0.4	50	24.6	100	ORIG	1993-08-03	P					21.1								N				RECH	1995-05-24	P					21.1								N				PR1097
1510819	15	1	6	NW1		0819	11.1	49.1	13.9	99.1	ORIG	1993-08-03	P					22.7								N				RECH	1995-05-24	P					22.7						1		N				PR1097
1510820	15	1	6	NW1		0820	17.1	49.1	7.9	99.1	ORIG	1993-08-03	R		B		G	5.1			3.4					N				RECH	1995-05-24	R		B		G	5.1			3.4					N				PR1097
1510821	15	1	6	NW1		0821	23.7	47.7	1.3	97.7	ORIG	1993-08-03	P					25.7								N				RECH	1995-05-24	P					25.7								N				PR1097
1510822	15	1	6	NW2	Y	0822	19.3	2.2	44.3	52.2	ORIG	1993-08-03	P					22.8								N				RECH	1995-05-24	P					22.8								N				PR1097
1510823	15	1	6	NW2		0823	8.8	7.7	33.8	57.7	ORIG	1993-08-03	P					6.2	4.9							N				RECH	1995-05-24	P					6.2	5.2							N				PR1097
1510824	15	1	6	NW2		0824	5.4	10.1	30.4	60.1	ORIG	1993-08-03	R		B		G	11			2.2					N				RECH	1995-05-24	R		B		G	11			2.2					N				PR1097
1510825	15	1	6	NW2		0825	8	10.6	33	60.6	ORIG	1993-08-03	P					27.4								N				RECH	1995-05-24	P					27.4								N			THIN CROWN	PR1097
1510826	15	1	6	NW2		0826	2	14.3	27	64.3	ORIG	1993-08-03	P					30								N				RECH	1995-05-24	P					30								N				PR1097
1510827	15	1	6	NW2	Y	0827	18.3	20.3	43.3	70.3	ORIG	1993-08-03	P					20.1								N				RECH	1995-05-24	P					20.1								N				PR1097
1510828	15	1	6	NW2	Y	0828	18.1	21.3	43.1	71.3	ORIG	1993-08-03	P					36.7								N				RECH	1995-05-24	P					36.7								N				PR1097
1510829	15	1	6	NW2		0829	10.2	23.5	35.2	73.5	ORIG	1993-08-03	R		B		G	24.3			1.9					N				RECH	1995-05-24	R		B		G	24.3			1.9					N				PR1097
1510830	15	1	6	NW2		0830	7.7	26.5	32.7	76.5	ORIG	1993-08-03	P					17.8								N				RECH	1995-05-24	P					17.8								N				PR1097
1510831	15	1	6	NW2		0831	2.4	27.1	27.4	77.1	ORIG	1993-08-03	P					22.4				1.2	NE			N			NEC 1.0-1.2	RECH	1995-05-24	P					22.4				1.2	NE			N			NEC 1.0-1.2	PR1097
1510832	15	1	6	NW2		0832	4.8	31.7	29.8	81.7	ORIG	1993-08-03	P					28.3								N				RECH	1995-05-24	P					28.3								N				PR1097
1510833	15	1	6	NW2		0833	5.6	36.6	30.6	86.6	ORIG	1993-08-03	R		B		B	34.1							Y	N			NO NEEDLES ON GROUND OR TREE-VERY FEW SMALL BRANCHES	RECH	1995-05-24	R		B		B	34							Y	N				PR1097
1510834	15	1	6	NW2		0834	17.6	36.6	42.6	86.6	ORIG	1993-08-03	P					35.8								N				RECH	1995-05-24	P					35.8								N				PR1097
1510835	15	1	6	NW2		0835	23.5	40.7	48.5	90.7	ORIG	1993-08-03	P					31.4								N				RECH	1995-05-24	P					31.4								N				PR1097
1510836	15	1	6	NW2		0836	12.7	42.2	37.7	92.2	ORIG	1993-08-03	P					29.4				0.2	W			N				RECH	1995-05-24	P	T				29.2				0.2	W			N			1/2	PR1097
1510837	15	1	6	NW2		0837	14.1	45.7	39.1	95.7	ORIG	1993-08-03	P					39.6				2.3	E			N			EC 0.8-2.3	RECH	1995-05-24	P					39.6				2.3	E			N			EC 0.8-2.3,1/2,180	PR1097
1510838	15	1	6	NW2		0838	16.2	46	41.2	96	ORIG	1993-08-03	R		B		G	12.9			1.7					N				RECH	1995-05-24	R		B		G	12.9			1.7					N				PR1097
1510839	15	1	6	NW2		0839	1	46.1	26	96.1	ORIG	1993-08-03	P					25.9								N				RECH	1995-05-24	P					25.9								N				PR1097
1510840	15	1	6	NW2		0840	18.1	48.8	43.1	98.8	ORIG	1993-08-03	R		B		G	12.7			2.5					N				RECH	1995-05-24	R		B		G	12.7			2.5					N				PR1097
1510841	15	1	6	SE1		0841	6.3	0.8	68.7	0.8	ORIG	1993-08-03	P					13.6								N				RECH	1995-05-24	P					13.6								N				PR1097
1510842	15	1	6	SE1		0842	9.9	0.9	65.1	0.9	ORIG	1993-08-03	P					14.7								N				RECH	1995-05-24	P					14.7								N				PR1097
1510843	15	1	6	SE1		0843	12.9	0.8	62.1	0.8	ORIG	1993-08-03	P					19.8				0.4	W			N				RECH	1995-05-24	P					19.8								N				PR1097
1510844	15	1	6	SE1		0844	7.2	1.4	67.8	1.4	ORIG	1993-08-03	P					11.9								N				RECH	1995-05-24	P					11.9								N				PR1097
1510845	15	1	6	SE1		0845	6.7	2.5	68.3	2.5	ORIG	1993-08-03	P					15.7								N				RECH	1995-05-24	P					15.7								N				PR1097
1510846	15	1	6	SE1		0846	19.8	3.2	55.2	3.2	ORIG	1993-08-03	P					26.4								N				RECH	1995-05-24	P					26.4								N				PR1097
1510847	15	1	6	SE1		0847	17.1	4.3	57.9	4.3	ORIG	1993-08-03	P					22.4								N				RECH	1995-05-24	P					22.4								N				PR1097
1510848	15	1	6	SE1		0848	12.9	4.3	62.1	4.3	ORIG	1993-08-03	P					19								N				RECH	1995-05-24	P					19								N				PR1097
1510849	15	1	6	SE1		0849	4.8	3.6	70.2	3.6	ORIG	1993-08-03	P					13.2								N				RECH	1995-05-24	P					13.2								N				PR1097
1510850	15	1	6	SE1		0850	1.3	4	73.7	4	ORIG	1993-08-03	P					13.1								N				RECH	1995-05-24	P					13.1								N				PR1097
1510851	15	1	6	SE1		0851	1.7	6.4	73.3	6.4	ORIG	1993-08-03	P					15.1								N				RECH	1995-05-24	P					15.1								N				PR1097
1510852	15	1	6	SE1		0852	3.7	8.7	71.3	8.7	ORIG	1993-08-03	P					20.4								N				RECH	1995-05-24	P					20.4								N				PR1097
1510853	15	1	6	SE1		0853	10.5	8.5	64.5	8.5	ORIG	1993-08-03	P					13								N				RECH	1995-05-24	P					13								N				PR1097
1510854	15	1	6	SE1		0854	10.8	7.1	64.2	7.1	ORIG	1993-08-03	P					11.7								N				RECH	1995-05-24	P					11.7								N				PR1097
1510855	15	1	6	SE1		0855	15.5	6.7	59.5	6.7	ORIG	1993-08-03	P					15.9								N				RECH	1995-05-24	P					15.9								N				PR1097
1510856	15	1	6	SE1		0856	19.2	6.7	55.8	6.7	ORIG	1993-08-03	P					15.2								N				RECH	1995-05-24	P					15.2								N				PR1097
1510857	15	1	6	SE1		0857	3.7	12.5	71.3	12.5	ORIG	1993-08-03	P					5.9	4.9							N				RECH	1995-05-24	P					5.9	5.1							N				PR1097
1510858	15	1	6	SE1		0858	18.8	12.9	56.2	12.9	ORIG	1993-08-03	R		B		G	10.3			3.4					N				RECH	1995-05-24	R		B		G	10.3			3.4					N				PR1097
1510859	15	1	6	SE1		0859	1.1	13.4	73.9	13.4	ORIG	1993-08-03	P					7.9								N				RECH	1995-05-24	P					7.9								N				PR1097
1510860	15	1	6	SE1		0860	1.4	16.9	73.6	16.9	ORIG	1993-08-03	P					7.1								N				RECH	1995-05-24	P					7.1								N				PR1097
1510861	15	1	6	SE1		0861	20.1	17.4	54.9	17.4	ORIG	1993-08-03	P					26.3								N				RECH	1995-05-24	P					26.3								N				PR1097
1510862	15	1	6	SE1		0862	10.2	24.2	64.8	24.2	ORIG	1993-08-03	P					13.2								N				RECH	1995-05-24	P					13.2								N				PR1097
1510863	15	1	6	SE1		0863	6.1	26.9	68.9	26.9	ORIG	1993-08-03	P					15.9								N				RECH	1995-05-24	P					15.9								N				PR1097
1510864	15	1	6	SE1	Y	0864	23.3	27.6	51.7	27.6	ORIG	1993-08-03	P					34.9								N				RECH	1995-05-24	P					34.9								N				PR1097
1510865	15	1	6	SE1	Y	0865	22.9	28.2	52.1	28.2	ORIG	1993-08-03	P					21.8				0.5	SW			N				RECH	1995-05-24	P					21.8				0.6	SW			N			1/2	PR1097
1510866	15	1	6	SE1		0866	22	31.5	53	31.5	ORIG	1993-08-03	R		B		G	26								N				RECH	1995-05-24	R		B		G	20								N				PR1097
1510867	15	1	6	SE1		0867	19.2	32.6	55.8	32.6	ORIG	1993-08-03	S					0	3.4			0.5	E			N			EC 1/2 WAY TREE--MAY BE DYING	RECH	1995-05-24	S	T				0	3.1			0.5	E			N			1/2	PR1097
1510868	15	1	6	SE1		0868	21.9	34.1	53.1	34.1	ORIG	1993-08-03	R		B		G	23.2			3.5					N				RECH	1995-05-24	R		B		G	11.8			3.5					N				PR1097
1510869	15	1	6	SE1		0869	23.9	34.6	51.1	34.6	ORIG	1993-08-03	R		B		G	21.9								N				RECH	1995-05-24	R		B		G	19.8								N				PR1097
1510870	15	1	6	SE1		0870	2	38	73	38	ORIG	1993-08-03	S					0	1.8							N				RECH	1995-05-24	S					0	1.8							N				PR1097
1510871	15	1	6	SE1		0871	1.3	39.7	73.7	39.7	ORIG	1993-08-03	R		B		G	29.6								N				RECH	1995-05-24	R		B		G	29.6								N				PR1097
1510872	15	1	6	SE1		0872	4.6	44.8	70.4	44.8	ORIG	1993-08-03	P					23.9								N				RECH	1995-05-24	P					23.9								N				PR1097
1510873	15	1	6	SE2		0873	2.2	1.4	77.2	1.4	ORIG	1993-08-03	P					6.4								N				RECH	1995-05-24	P					6.4								N				PR1097
1510874	15	1	6	SE2		0874	19.1	0	94.1	0	ORIG	1993-08-03	R		B		G	17.8			2.6					N				RECH	1995-05-24	R		B		G	17.8			2.6					N				PR1097
1510875	15	1	6	SE2		0875	4.3	4.4	79.3	4.4	ORIG	1993-08-03	P					5.2	3.5							N				RECH	1995-05-24	P					5.2	3.8							N				PR1097
1510876	15	1	6	SE2		0876	5.3	7.3	80.3	7.3	ORIG	1993-08-03	P					6.3	4.8							N				RECH	1995-05-24	P					6.3	5.1							N				PR1097
1510877	15	1	6	SE2		0877	4.6	7.7	79.6	7.7	ORIG	1993-08-03	P					6	5.2							N				RECH	1995-05-24	P					6								N				PR1097
1510878	15	1	6	SE2		0878	19.9	7	94.9	7	ORIG	1993-08-03	P					30								N				RECH	1995-05-24	P					30								N				PR1097
1510879	15	1	6	SE2		0879	13.6	9.2	88.6	9.2	ORIG	1993-08-03	S					0	1.4							N				RECH	1995-05-24	S					0	1.5							N				PR1097
1510880	15	1	6	SE2		0880	3.8	9.3	78.8	9.3	ORIG	1993-08-03	P					17.2								N				RECH	1995-05-24	P					17.2								N				PR1097
1510881	15	1	6	SE2		0881	8.9	10.9	83.9	10.9	ORIG	1993-08-03	P					6.5								N				RECH	1995-05-24	P					6.5								N				PR1097
1510882	15	1	6	SE2		0882	10.4	11.6	85.4	11.6	ORIG	1993-08-03	P					6.8								N				RECH	1995-05-24	P					6.8								N				PR1097
1510883	15	1	6	SE2		0883	21.5	11.2	96.5	11.2	ORIG	1993-08-03	P					12.6								N				RECH	1995-05-24	P					12.6								N				PR1097
1510884	15	1	6	SE2		0884	8.1	12.7	83.1	12.7	ORIG	1993-08-03	R		B		G	11.6								N				RECH	1995-05-24	R		B		G	11.6								N				PR1097
1510885	15	1	6	SE2		0885	0.2	14.5	75.2	14.5	ORIG	1993-08-03	R		B		G	14			2.1					N				RECH	1995-05-24	R		B		G	14			2.1					N				PR1097
1510886	15	1	6	SE2		0886	2.2	15	77.2	15	ORIG	1993-08-03	R		B		G	10.1			3.6					N				RECH	1995-05-24	R		B		G	10.1			3.6					N				PR1097
1510887	15	1	6	SE2		0887	2.9	15	77.9	15	ORIG	1993-08-03	P					6.6								N				RECH	1995-05-24	P					6.6								N				PR1097
1510888	15	1	6	SE2		0888	1.7	16.8	76.7	16.8	ORIG	1993-08-03	P					8.2								N				RECH	1995-05-24	P					8.2								N				PR1097
1510889	15	1	6	SE2		0889	6.1	17.7	81.1	17.7	ORIG	1993-08-03	S					0	1.5							N				RECH	1995-05-24	S					0	1.5							N				PR1097
1510890	15	1	6	SE2		0890	3.8	22.1	78.8	22.1	ORIG	1993-08-03	R		B		G	14.9			2.2					N				RECH	1995-05-24	R		B		G	14.9			2.2					N				PR1097
1510891	15	1	6	SE2		0891	8.6	21.6	83.6	21.6	ORIG	1993-08-03	R		B		G	15.5								N				RECH	1995-05-24	R		B		G	15.5								N				PR1097
1510892	15	1	6	SE2		0892	12.9	21.1	87.9	21.1	ORIG	1993-08-03	P					5.3	3.2							N				RECH	1995-05-24	P					5.3	3.8							N				PR1097
1510893	15	1	6	SE2		0893	16.1	21.6	91.1	21.6	ORIG	1993-08-03	R		B		G	22.4								N				RECH	1995-05-24	R		B		G	22.4								N				PR1097
1510894	15	1	6	SE2		0894	2.8	24.2	77.8	24.2	ORIG	1993-08-03	R		B		G	9.1			3.7					N			ROTTED	RECH	1995-05-24	R		B		G	7			3.7					N			ROTTED	PR1097
1510895	15	1	6	SE2		0895	6.3	23.8	81.3	23.8	ORIG	1993-08-03	P					24.8								N				RECH	1995-05-24	P					24.8								N				PR1097
1510896	15	1	6	SE2		0896	22.9	26.3	97.9	26.3	ORIG	1993-08-03	R		B		G	15			3.1					N				RECH	1995-05-24	R		B		G	15			3.1					N				PR1097
1510897	15	1	6	SE2		0897	0.8	32.2	75.8	32.2	ORIG	1993-08-03	P					8.2	5.3							N				RECH	1995-05-24	P					8.2								N				PR1097
1510898	15	1	6	SE2		0898	15.6	32.4	90.6	32.4	ORIG	1993-08-03	S					0	1.5							N				RECH	1995-05-24	S					0	1.5							N				PR1097
1510899	15	1	6	SE2		0899	22	34.4	97	34.4	ORIG	1993-08-03	P					21.3								N				RECH	1995-05-24	P					21.3								N				PR1097
1510900	15	1	6	SE2		0900	12.3	34.9	87.3	34.9	ORIG	1993-08-03	R		B		G	15.7			2.1					N				RECH	1995-05-24	R		B		G	15.7			2.1					N				PR1097
1510901	15	1	6	SE2		0901	12.8	35.4	87.8	35.4	ORIG	1993-08-03	P					27								N				RECH	1995-05-24	P					27								N				PR1097
1510902	15	1	6	SE2		0902	2.8	37.9	77.8	37.9	ORIG	1993-08-03	P					8.3								N				RECH	1995-05-24	P					8.3								N				PR1097
1510903	15	1	6	SE2		0903	18.3	38.1	93.3	38.1	ORIG	1993-08-03	P					20.4								N				RECH	1995-05-24	P					20.4								N				PR1097
1510904	15	1	6	SE2		0904	7.3	39	82.3	39	ORIG	1993-08-03	R		B		G	7			1.5					N				RECH	1995-05-24	R		B		G	7			1.5					N				PR1097
1510905	15	1	6	SE2		0905	2	40.9	77	40.9	ORIG	1993-08-03	P					8.8								N				RECH	1995-05-24	P					8.8								N				PR1097
1510906	15	1	6	SE2		0906	11.8	44.7	86.8	44.7	ORIG	1993-08-03	P					11.9								N				RECH	1995-05-24	P					11.9								N				PR1097
1510907	15	1	6	SE2		0907	11.4	45.6	86.4	45.6	ORIG	1993-08-03	P					6.6								N				RECH	1995-05-24	P					6.6						1		N				PR1097
1510908	15	1	6	SE2		0908	14.5	45.4	89.5	45.4	ORIG	1993-08-03	P					6.3								N				RECH	1995-05-24	P					6.3						1		N				PR1097
1510909	15	1	6	SE2		0909	13.7	46.9	88.7	46.9	ORIG	1993-08-03	P					11.7								N				RECH	1995-05-24	P					11.7						1		N				PR1097
1510910	15	1	6	SE2		0910	23	44.2	98	44.2	ORIG	1993-08-03	R		B		G	20.1			1.5					N				RECH	1995-05-24	R		B		G	19.2			1.5					N				PR1097
1510911	15	1	6	NE1		0911	9.4	0.5	65.6	50.5	ORIG	1993-08-03	P					22.9								N				RECH	1995-05-24	P					22.9								N				PR1097
1510912	15	1	6	NE1	Y	0912	16.3	13.4	58.7	63.4	ORIG	1993-08-03	P					24.7								N				RECH	1995-05-24	P					24.7								N				PR1097
1510913	15	1	6	NE1		0913	6.9	42.7	68.1	92.7	ORIG	1993-08-03	P					17.5								N				RECH	1995-05-24	P					17.5						1		N				PR1097
1510914	15	1	6	NE1		0914	10.8	16.4	64.2	66.4	ORIG	1993-08-03	P					39.7								N			TREE SPLITS BAOVE DBH; 1ST DBH 22.4, 2ND DBH 21.1	RECH	1995-05-24	P					39.7				1.7	N			N			TREE SPLITS ABOVE DBH; 1ST DBH 22.4, 2ND DBH 21.1	PR1097
1510915	15	1	6	NE1		0915	4	22	71	72	ORIG	1993-08-03	P					34.2								N				RECH	1995-05-24	P					34.2				0.7	NW			N				PR1097
1510916	15	1	6	NE1	Y	0916	24.7	23.3	50.3	73.3	ORIG	1993-08-03	P					28.2								N				RECH	1995-05-24	P					28.2								N				PR1097
1510917	15	1	6	NE1		0917	2.5	27.8	72.5	77.8	ORIG	1993-08-03	P					28.3								N				RECH	1995-05-24	P					28.3								N				PR1097
1510918	15	1	6	NE1		0918	13.3	33.4	61.7	83.4	ORIG	1993-08-03	P					25.6								N				RECH	1995-05-24	P					25.6						1		N				PR1097
1510919	15	1	6	NE1		0919	8.2	34.9	66.8	84.9	ORIG	1993-08-03	P					27.5				0.3	N			N				RECH	1995-05-24	P					27.5				0.3	N			N				PR1097
1510920	15	1	6	NE1		0920	17.7	40.8	57.3	90.8	ORIG	1993-08-03	P					17.8								N				RECH	1995-05-24	P					17.8						1		N				PR1097
1510921	15	1	6	NE1		0921	22.9	48	52.1	98	ORIG	1993-08-03	P					20.5								N				RECH	1995-05-24	P					20.5								N				PR1097
1510922	15	1	6	NE2		0922	16.1	45.3	91.1	95.3	ORIG	1993-08-03	R		B		B	41.3			1.8					N				RECH	1995-05-24	R		B		B	41.3			1.4					N				PR1097
1510923	15	1	6	NE2		0923	2	42.9	77	92.9	ORIG	1993-08-03	P					28.5								N				RECH	1995-05-24	P					28.5						1		N				PR1097
1510924	15	1	6	NE2		0924	7.3	42.4	82.3	92.4	ORIG	1993-08-03	P					27				0.2	E			N				RECH	1995-05-24	P					27				0.2	E			N				PR1097
1510925	15	1	6	NE2		0925	19.4	41.3	94.4	91.3	ORIG	1993-08-03	P					43.5				2.2	SE			N			SEC 0.6-2.2	RECH	1995-05-24	P					43.5				2.2	SE	2		N			SEC 0.6-2.2,1/2,180	PR1097
1510926	15	1	6	NE2		0926	4.7	41	79.7	91	ORIG	1993-08-03	P					27.3								N				RECH	1995-05-24	P					27.3								N				PR1097
1510927	15	1	6	NE2		0927	5.9	41	80.9	91	ORIG	1993-08-03	P					28.2								N				RECH	1995-05-24	P					28.2						1		N				PR1097
1510928	15	1	6	NE2		0928	6	39.5	81	89.5	ORIG	1993-08-03	P					30.5								N				RECH	1995-05-24	P					30.5								N				PR1097
1510929	15	1	6	NE2		0929	15.4	34.7	90.4	84.7	ORIG	1993-08-03	S					0	1.7							N				RECH	1995-05-24	S					0	1.7							N				PR1097
1510930	15	1	6	NE2		0930	21.6	30	96.6	80	ORIG	1993-08-03	R		B		G	10.4			4.2					N				RECH	1995-05-24	R		B		G	10.4			4.2					N				PR1097
1510931	15	1	6	NE2		0931	22.9	26.5	97.9	76.5	ORIG	1993-08-03	P					28.9								N				RECH	1995-05-24	P	T				28.6							Q	N				PR1097
1510932	15	1	6	NE2		0932	17.4	24.5	92.4	74.5	ORIG	1993-08-03	P					12.1								N				RECH	1995-05-24	P					12.1								N				PR1097
1510933	15	1	6	NE2		0933	23.3	23.8	98.3	73.8	ORIG	1993-08-03	P					9								N				RECH	1995-05-24	P					9								N				PR1097
1510934	15	1	6	NE2		0934	19.7	21.7	94.7	71.7	ORIG	1993-08-03	R		B		G	10.6			2.9					N				RECH	1995-05-24	R		B		G	10.6			2.9					N				PR1097
1510935	15	1	6	NE2		0935	15.9	19.3	90.9	69.3	ORIG	1993-08-03	R		B		G	12.1								N				RECH	1995-05-24	R		B		G	12.1								N				PR1097
1510936	15	1	6	NE2		0936	19.9	16.3	94.9	66.3	ORIG	1993-08-03	P					12.4								N				RECH	1995-05-24	P					12.4								N				PR1097
1510937	15	1	6	NE2		0937	22.3	14.8	97.3	64.8	ORIG	1993-08-03	R		B		G	18								N				RECH	1995-05-24	R		B		G	18								N				PR1097
1510938	15	1	6	NE2		0938	24.4	13.7	99.4	63.7	ORIG	1993-08-03	P					8.1								N				RECH	1995-05-24	P					8.1								N				PR1097
1510939	15	1	6	NE2		0939	12.3	13.7	87.3	63.7	ORIG	1993-08-03	P	T	Y			29.9	18.2		1.2	0.8	NW			Y				RECH	1995-05-24	R		Y		B	29.9	18.2		1.2	0.8	NW			Y				PR1097
1510940	15	1	6	NE2		0940	7.8	13.7	82.8	63.7	ORIG	1993-08-03	S					0	1.4							N				RECH	1995-05-24	S					0	1.4							N				PR1097
1510941	15	1	6	NE2		0941	7.7	14.7	82.7	64.7	ORIG	1993-08-03	P					36.3								N				RECH	1995-05-24	P					36.3								N				PR1097
1510942	15	1	6	NE2		0942	24.9	17.6	99.9	67.6	ORIG	1993-08-03	P					7.4								N				RECH	1995-05-24	P					7.4								N				PR1097
1510943	15	1	6	NE2		0943	0.5	5.8	75.5	55.8	ORIG	1993-08-03	P					31.7								N				RECH	1995-05-24	P					31.7								N				PR1097
1510944	15	1	6	NE2		0944	0.5	7.4	75.5	57.4	ORIG	1993-08-03	P					29.5								N				RECH	1995-05-24	P					29.5								N				PR1097
1510945	15	1	6	NE2		0945	23.4	1.3	98.4	51.3	ORIG	1993-08-03	R		B		G	18.9								N				RECH	1995-05-24	R		B		G	18.9								N				PR1097
1510946	15	1	6	NE2		0946	24.7	7.8	99.7	57.8	ORIG	1993-08-03	P					5.8	4.9							N				RECH	1995-05-24	P					5.8	4.9							N				PR1097
1510947	15	1	6	NE2		0947	20.1	10.9	95.1	60.9	ORIG	1993-08-03	S					0	1.7							N				RECH	1995-05-24	S					0	1.8							N				PR1097
1510948	15	1	6	NE2		0948	21.1	11.2	96.1	61.2	ORIG	1993-08-03	R		B		G	17.1								N				RECH	1995-05-24	R		B		G	17.1								N				PR1097
1510949	15	1	6	SW1		0949	12.3	27.7	12.7	27.7																				RECH	1995-05-24	C					5	4.3							N				PR1097
1510950	15	1	6	SW1		0950	10.3	41	14.7	41																																							PR1097
1510951	15	1	6	NW1		0951	10.5	31.8	14.5	81.8																																							PR1097
1510952	15	1	6	NW1		0952	11.4	29.4	13.6	79.4																																							PR1097
1510953	15	1	6	NW1		0953	3.9	4.3	21.1	54.3																																							PR1097
1510954	15	1	6	SE2		0954	2.5	41	72.5	41																																							PR1097
1510955	15	1	6	SE2		0955	5.6	5.8	69.4	5.8																																							PR1097
1510956	15	1	6	SW1		0956	13.4	9.9	11.6	9.9
1510957	15	1	6	SW1		0957	17.2	26.4	7.8	26.4
1510958	15	1	6	SW1		0958	17.6	34.4	7.4	34.4
1520001	15	2	6	NE2		0001	1	46.7	76	96.7	ORIG	1994-02-24	P					49.3				0.2	NE			N				RECH	1995-05-30	P					49.3				0.2	NE		Y	N				PR1097
1520002	15	2	6	NE2		0002	0.7	45.6	75.7	95.6	ORIG	1994-02-24	S					0	1.6			0.3	NS			N				RECH	1995-05-30	S					0	1.6			0.3	NS			N				PR1097
1520003	15	2	6	NE2		0003	21.7	49.5	96.7	99.5	ORIG	1994-02-24	S					0	1.5							N				RECH	1995-05-30	S					0	1.5							N				PR1097
1520004	15	2	6	NE2		0004	23.4	43.7	98.4	93.7	ORIG	1994-02-24	S					0	1.8							N				RECH	1995-05-30	S					0	1.8							N				PR1097
1520005	15	2	6	NE2		0005	23.7	41.7	98.7	91.7	ORIG	1994-02-24	S					0	1.4							N				RECH	1995-05-30	S					0	1.4							N				PR1097
1520006	15	2	6	NE2		0006	22.6	40.7	97.6	90.7	ORIG	1994-02-24	P					34.1								N				RECH	1995-05-30	P					34.1								N				PR1097
1520007	15	2	6	NE2		0007	13.3	40.2	88.3	90.2	ORIG	1994-02-24	R		B		G	20.9								N				RECH	1995-05-30	R		B		G	20.9								N				PR1097
1520008	15	2	6	NE2		0008	5.5	39.1	80.5	89.1	ORIG	1994-02-24	S					0	2.1							N				RECH	1995-05-30	S					0	2.1							N				PR1097
1520009	15	2	6	NE2		0009	4.9	37.9	79.9	87.9	ORIG	1994-02-24	P					6	5							N				RECH	1995-05-30	P					6	5.1							N				PR1097
1520010	15	2	6	NE2		0010	18.1	37.7	93.1	87.7	ORIG	1994-02-24	P					36				0.5	W			N			180	RECH	1995-05-30	P					36				0.5	W			N			270	PR1097
1520011	15	2	6	NE2		0011	14.4	37.7	89.4	87.7	ORIG	1994-02-24	R		B		G	17.3			1.9					N				RECH	1995-05-30	R		B		G	17.3			1.9					N				PR1097
1520012	15	2	6	NE2		0012	12.3	36.5	87.3	86.5	ORIG	1994-02-24	P					7.6	5.2							N				RECH	1995-05-30	P					7.6	5.2							N				PR1097
1520013	15	2	6	NE2		0013	17.5	33	92.5	83	ORIG	1994-02-24	R		B		G	12.1			2.8					N				RECH	1995-05-30	R		B		G	12.1			2.8					N				PR1097
1520014	15	2	6	NE2		0014	18.9	32.6	93.9	82.6	ORIG	1994-02-24	P					21.1				2.8	E			N			EC 1.3-2.8	RECH	1995-05-30	P					21.1				2.8	E			N			EC 1.3-2.8	PR1097
1520015	15	2	6	NE2		0015	6.9	30.8	81.9	80.8	ORIG	1994-02-24	P					38.3				0.7	S			N				RECH	1995-05-30	P					38.3				0.7	S			N			180, 1/2	PR1097
1520016	15	2	6	NE2		0016	15.7	30.2	90.7	80.2	ORIG	1994-02-24	P					7.4								N				RECH	1995-05-30	P					7.4								N				PR1097
1520017	15	2	6	NE2		0017	19.3	29.6	94.3	79.6	ORIG	1994-02-24	R		B		G	8.9			1.7					N				RECH	1995-05-30	R		B		G	8.9			1.7					N				PR1097
1520018	15	2	6	NE2		0018	23.9	28.3	98.9	78.3	ORIG	1994-02-24	P					27.7								N				RECH	1995-05-30	P					27.7				0.2	N			N			180	PR1097
1520019	15	2	6	NE2		0019	25	32.5	100	82.5	ORIG	1994-02-24	R		B		G	11.4			2.9					N				RECH	1995-05-30	R		B		G	11.4			2.9					N				PR1097
1520020	15	2	6	NE2		0020	2	35.7	77	85.7	ORIG	1994-02-24	R		B		G	14.7			5.1					N				RECH	1995-05-30	R		B		G	14.7			5.1					N				PR1097
1520021	15	2	6	NE2		0021	12.9	24.2	87.9	74.2	ORIG	1994-02-24	P					28.7								N				RECH	1995-05-30	P					28.7								N				PR1097
1520022	15	2	6	NE2		0022	8.2	23.1	83.2	73.1	ORIG	1994-02-24	R		B		G	11.5			2.5					N				RECH	1995-05-30	R		B		G	11.5			2.5					N				PR1097
1520023	15	2	6	NE2		0023	25	21.8	100	71.8	ORIG	1994-02-24	P					27.4								N				RECH	1995-05-30	P					27.4				0.2	SW			N			180;ROOTS EXPOSED	PR1097
1520024	15	2	6	NE2		0024	16.8	20.5	91.8	70.5	ORIG	1994-02-24	P					6.4	4.6							N				RECH	1995-05-30	P					6.4	4.6							N				PR1097
1520025	15	2	6	NE2		0025	19.1	20	94.1	70	ORIG	1994-02-24	P					7.1	4.4							N				RECH	1995-05-30	P					7.1	5.1							N				PR1097
1520026	15	2	6	NE2		0026	4.9	19.1	79.9	69.1	ORIG	1994-02-24	S					0	1.4							N				RECH	1995-05-30	S					0	1.4							N				PR1097
1520027	15	2	6	NE2		0027	16.1	17.8	91.1	67.8	ORIG	1994-02-24	P					6.4	3.6							N				RECH	1995-05-30	P					6.4	3.6							N				PR1097
1520028	15	2	6	NE2		0028	20	16.1	95	66.1	ORIG	1994-02-24	P					5.5	3.3							N				RECH	1995-05-30	P					5.5	3.7							N				PR1097
1520029	15	2	6	NE2		0029	2.4	13.1	77.4	63.1	ORIG	1994-02-24	B			T		6.1	4.1							N			4 STEMS--DBHs OF 7.2, 5.6, 7.3 & 6.1	RECH	1995-05-30	B			T		6.1	4.1							N			4 STEMS--DBHs OF 7.2, 5.6, 7.3 & 6.1	PR1097
1520030	15	2	6	NE2		0030	3	13.4	78	63.4	ORIG	1994-02-24	C					32.4								N				RECH	1995-05-30	C					32.4								N				PR1097
1520031	15	2	6	NE2		0031	7	12.8	82	62.8	ORIG	1994-02-24	P					8.4								N				RECH	1995-05-30	P					8.4								N				PR1097
1520032	15	2	6	NE2		0032	8.4	11.4	83.4	61.4	ORIG	1994-02-24	P					6	4.6							N				RECH	1995-05-30	P					6	4.6							N				PR1097
1520033	15	2	6	NE2		0033	16.9	10	91.9	60	ORIG	1994-02-24	P	T				31.1							Y	N				RECH	1995-05-30	P	T				31.3							Y	N				PR1097
1520034	15	2	6	NE2		0034	11.6	7	86.6	57	ORIG	1994-02-24	P					21.4								N				RECH	1995-05-30	P					21.4								N				PR1097
1520035	15	2	6	NE2		0035	9.4	1.2	84.4	51.2	ORIG	1994-02-24	P	T				25.6							Y	N				RECH	1995-05-30	P	T				25.4							Y	N				PR1097
1520036	15	2	6	NE2		0036	23.7	0.4	98.7	50.4	ORIG	1994-02-24	P					14.3								N				RECH	1995-05-30	P					14.3								N				PR1097
1520037	15	2	6	NE2		0037	24.3	0.1	99.3	50.1	ORIG	1994-02-24	P					8.1								N				RECH	1995-05-30	P					8.1								N				PR1097
1520038	15	2	6	NE2		0038	23.7	1.2	98.7	51.2	ORIG	1994-02-24	S					0	2.6							N				RECH	1995-05-30	S					0	2.6							N				PR1097
1520039	15	2	6	NE1		0039	10.3	46.5	64.7	96.5	ORIG	1994-02-24	R		B		G	12.7								N				RECH	1995-05-30	R		B		G	12.7								N				PR1097
1520040	15	2	6	NE1		0040	16	36	59	86	ORIG	1994-02-24	R		B		G	11.1								N				RECH	1995-05-30	R		B		G	11.1								N				PR1097
1520041	15	2	6	NE1		0041	11.9	35.1	63.1	85.1	ORIG	1994-02-24	P					6	4.3							N				RECH	1995-05-30	P					6	5.3							N				PR1097
1520042	15	2	6	NE1		0042	15.2	34.7	59.8	84.7	ORIG	1994-02-24	P					6.5								N				RECH	1995-05-30	P					6.5								N				PR1097
1520043	15	2	6	NE1		0043	21.5	35	53.5	85	ORIG	1994-02-24	P					13.1								N				RECH	1995-05-30	P					13.1								N				PR1097
1520044	15	2	6	NE1		0044	22	34.5	53	84.5	ORIG	1994-02-24	P					19.2								N				RECH	1995-05-30	P					19.2								N				PR1097
1520045	15	2	6	NE1		0045	22.4	34.3	52.6	84.3	ORIG	1994-02-24	P					16.3								N				RECH	1995-05-30	P					16.3								N				PR1097
1520046	15	2	6	NE1		0046	15	32	60	82	ORIG	1994-02-24	P					10								N				RECH	1995-05-30	P					10								N				PR1097
1520047	15	2	6	NE1		0047	24.5	31.7	50.5	81.7	ORIG	1994-02-24	P					17.4								N				RECH	1995-05-30	P					17.4								N				PR1097
1520048	15	2	6	NE1		0048	6.1	29.6	68.9	79.6	ORIG	1994-02-24	P					7.8								N				RECH	1995-05-30	P					7.8								N				PR1097
1520049	15	2	6	NE1		0049	15.2	29.9	59.8	79.9	ORIG	1994-02-24	P					6.6								N				RECH	1995-05-30	P					6.6								N				PR1097
1520050	15	2	6	NE1		0050	16.1	29.8	58.9	79.8	ORIG	1994-02-24	P					6.9								N				RECH	1995-05-30	P					6.9								N				PR1097
1520051	15	2	6	NE1		0051	12.9	29.5	62.1	79.5	ORIG	1994-02-24	P					10.6								N				RECH	1995-05-30	P					10.6								N				PR1097
1520052	15	2	6	NE1		0052	3.3	27.6	71.7	77.6	ORIG	1994-02-24	P					5.4	3.8							N				RECH	1995-05-30	P					5.4	4.6							N				PR1097
1520053	15	2	6	NE1		0053	4.8	26.5	70.2	76.5	ORIG	1994-02-24	P					8.8								N				RECH	1995-05-30	P					8.8								N				PR1097
1520054	15	2	6	NE1		0054	12.8	26.6	62.2	76.6	ORIG	1994-02-24	P					10.8								N				RECH	1995-05-30	P					10.8								N				PR1097
1520055	15	2	6	NE1		0055	6.9	26.3	68.1	76.3	ORIG	1994-02-24	P					5	4.3							N				RECH	1995-05-30	P					5	4.3							N				PR1097
1520056	15	2	6	NE1		0056	5.2	25	69.8	75	ORIG	1994-02-24	P					7.6								N				RECH	1995-05-30	P					7.6								N				PR1097
1520057	15	2	6	NE1	Y	0057	25	24.4	50	74.4	ORIG	1994-02-24	P					12.5								N				RECH	1995-05-30	P					12.5								N				PR1097
1520058	15	2	6	NE1		0058	6.3	23.6	68.7	73.6	ORIG	1994-02-24	P					9.4								N				RECH	1995-05-30	P					9.4								N				PR1097
1520059	15	2	6	NE1		0059	5.2	21.2	69.8	71.2	ORIG	1994-02-24	P					6.2	4.8							N				RECH	1995-05-30	P					6.2	4.8							N				PR1097
1520060	15	2	6	NE1		0060	14.8	21	60.2	71	ORIG	1994-02-24	R		B		G	12.7								N				RECH	1995-05-30	R		B		G	12.7								N				PR1097
1520061	15	2	6	NE1		0061	7.3	19.9	67.7	69.9	ORIG	1994-02-24	P					6.1								N				RECH	1995-05-30	P					6.1								N				PR1097
1520062	15	2	6	NE1		0062	3.3	19.8	71.7	69.8	ORIG	1994-02-24	P					7	4.9							N				RECH	1995-05-30	P					7	4.9							N				PR1097
1520063	15	2	6	NE1		0063	5.9	19.6	69.1	69.6	ORIG	1994-02-24	P					6.2								N			FORKS @ 1.0-2ND STEM DBH = 4.9 DBH @ FORK = 8.6	RECH	1995-05-30	P					6.2								N			FORKS @ 1.0-2ND STEM DBH = 4.9 DBH @ FORK = 8.6	PR1097
1520064	15	2	6	NE1	Y	0064	16.9	17.9	58.1	67.9	ORIG	1994-02-24	P					34.5								N				RECH	1995-05-30	P					34.5								N				PR1097
1520065	15	2	6	NE1	Y	0065	22.7	17.6	52.3	67.6	ORIG	1994-02-24	P					8.2								N				RECH	1995-05-30	P					8.2								N				PR1097
1520066	15	2	6	NE1		0066	5.1	17.5	69.9	67.5	ORIG	1994-02-24	P					6.4								N				RECH	1995-05-30	P					6.4								N				PR1097
1520067	15	2	6	NE1		0067	5	16.7	70	66.7	ORIG	1994-02-24	P					5.1	4.6							N				RECH	1995-05-30	P					5.1	4.6							N				PR1097
1520068	15	2	6	NE1		0068	4.1	16	70.9	66	ORIG	1994-02-24	P					5.4	4.8							N				RECH	1995-05-30	P					5.4	4.8							N				PR1097
1520069	15	2	6	NE1		0069	4.6	15.9	70.4	65.9	ORIG	1994-02-24	P					5.8	4.8							N				RECH	1995-05-30	P					5.8	4.8							N				PR1097
1520070	15	2	6	NE1	Y	0070	21.5	15.2	53.5	65.2	ORIG	1994-02-24	P					18.9								N				RECH	1995-05-30	P					18.9								N				PR1097
1520071	15	2	6	NE1		0071	21.9	15	53.1	65	ORIG	1994-02-24	R		B		G	8.8			2.7					N				RECH	1995-05-30	R		B		G	8.8			2.7					N				PR1097
1520072	15	2	6	NE1	Y	0072	16.6	13.8	58.4	63.8	ORIG	1994-02-24	P					9								N				RECH	1995-05-30	P					9								N				PR1097
1520073	15	2	6	NE1		0073	13.5	6.4	61.5	56.4	ORIG	1994-02-24	P					9.8								N				RECH	1995-05-30	P					9.8								N				PR1097
1520074	15	2	6	NE1		0074	13.2	6.3	61.8	56.3	ORIG	1994-02-24	P					6.1	5							N				RECH	1995-05-30	P					6.1	5							N				PR1097
1520075	15	2	6	NE1		0075	12.2	4.7	62.8	54.7	ORIG	1994-02-24	P					12.9								N				RECH	1995-05-30	P					12.9								N				PR1097
1520076	15	2	6	NE1		0076	13.6	4.9	61.4	54.9	ORIG	1994-02-24	R		B		G	11.2			2.6					N				RECH	1995-05-30	R		B		G	11.2			2.6					N				PR1097
1520077	15	2	6	NE1		0077	14.2	4.7	60.8	54.7	ORIG	1994-02-24	P					7.2								N				RECH	1995-05-30	P					7.2								N				PR1097
1520078	15	2	6	NE1		0078	19.5	4	55.5	54	ORIG	1994-02-24	R		B		G	7.9			3.4					N				RECH	1995-05-30	R		B		G	7.9			3.4					N				PR1097
1520079	15	2	6	NE1	Y	0079	19.4	3.2	55.6	53.2	ORIG	1994-02-24	P					19.4								N				RECH	1995-05-30	P					19.4								N				PR1097
1520080	15	2	6	SE2		0080	18.1	44.1	93.1	44.1	ORIG	1994-02-24	P					5	4							N				RECH	1995-05-30	P					5	4.6							N				PR1097
1520081	15	2	6	SE2		0081	15.4	40.8	90.4	40.8	ORIG	1994-02-24	P					6	4.2							N				RECH	1995-05-30	P					6	4.9							N				PR1097
1520082	15	2	6	SE2		0082	14.3	37.1	89.3	37.1	ORIG	1994-02-24	P					10.8								N				RECH	1995-05-30	P					10.8								N				PR1097
1520083	15	2	6	SE2		0083	1.3	36.9	76.3	36.9	ORIG	1994-02-24	R		B		G	15								N				RECH	1995-05-30	R		B		G	15								N				PR1097
1520084	15	2	6	SE2		0084	1.5	36.4	76.5	36.4	ORIG	1994-02-24	P					11.2								N				RECH	1995-05-30	P					11.2								N				PR1097
1520085	15	2	6	SE2		0085	2	36.2	77	36.2	ORIG	1994-02-24	P					10.3								N				RECH	1995-05-30	P					10.3								N				PR1097
1520086	15	2	6	SE2		0086	2.7	35.3	77.7	35.3	ORIG	1994-02-24	P					8.5								N				RECH	1995-05-30	P					8.5								N				PR1097
1520087	15	2	6	SE2		0087	8.7	36	83.7	36	ORIG	1994-02-24	P					7.5								N				RECH	1995-05-30	P					7.5								N				PR1097
1520088	15	2	6	SE2		0088	12	35.5	87	35.5	ORIG	1994-02-24	P					6.3	4.9							N				RECH	1995-05-30	P					6.3	4.9							N				PR1097
1520089	15	2	6	SE2		0089	9.9	34.8	84.9	34.8	ORIG	1994-02-24	P					5	4.3							N				RECH	1995-05-30	P					5	4.3							N				PR1097
1520090	15	2	6	SE2		0090	5.8	33.7	80.8	33.7	ORIG	1994-02-24	P					6.9								N				RECH	1995-05-30	P					6.9				0.8	N			N				PR1097
1520091	15	2	6	SE2		0091	23.2	34.5	98.2	34.5	ORIG	1994-02-24	P					12.5								N				RECH	1995-05-30	P					12.5								N				PR1097
1520092	15	2	6	SE2		0092	22.1	34.4	97.1	34.4	ORIG	1994-02-24	P					5	4.6							N				RECH	1995-05-30	P					5	4.6							N				PR1097
1520093	15	2	6	SE2		0093	22.3	33.2	97.3	33.2	ORIG	1994-02-24	P					10.5								N				RECH	1995-05-30	P					10.5								N				PR1097
1520094	15	2	6	SE2		0094	20.8	33.3	95.8	33.3	ORIG	1994-02-24	P					7.6								N				RECH	1995-05-30	P					7.6								N				PR1097
1520095	15	2	6	SE2		0095	17.5	31.6	92.5	31.6	ORIG	1994-02-24	P					5.4								N				RECH	1995-05-30	P					5.4								N				PR1097
1520096	15	2	6	SE2		0096	18.6	31.2	93.6	31.2	ORIG	1994-02-24	P					10.1								N				RECH	1995-05-30	P					10.1								N				PR1097
1520097	15	2	6	SE2		0097	0.9	30.5	75.9	30.5	ORIG	1994-02-24	P					8.4								N				RECH	1995-05-30	P					8.4								N				PR1097
1520098	15	2	6	SE2		0098	1.9	30.4	76.9	30.4	ORIG	1994-02-24	P					13.5								N				RECH	1995-05-30	P					13.5								N				PR1097
1520099	15	2	6	SE2		0099	12.7	29.7	87.7	29.7	ORIG	1994-02-24	P					6.8	4.2							N				RECH	1995-05-30	P					6.8	4.2							N				PR1097
1520100	15	2	6	SE2		0100	19.2	29.3	94.2	29.3	ORIG	1994-02-24	R		B		G	16.9								N				RECH	1995-05-30	R		B		G	16.9								N				PR1097
1520101	15	2	6	SE2		0101	22.4	30	97.4	30	ORIG	1994-02-24	P					8.2								N				RECH	1995-05-30	P					8.2								N				PR1097
1520102	15	2	6	SE2		0102	7.7	28.5	82.7	28.5	ORIG	1994-02-24	P					16.9								N				RECH	1995-05-30	P					16.9								N				PR1097
1520103	15	2	6	SE2		0103	0.1	28.3	75.1	28.3	ORIG	1994-02-24	P					5.4								N				RECH	1995-05-30	P					5.4								N				PR1097
1520104	15	2	6	SE2		0104	0.9	27.7	75.9	27.7	ORIG	1994-02-24	P					12.6								N				RECH	1995-05-30	P					12.6								N				PR1097
1520105	15	2	6	SE2		0105	3.8	26.2	78.8	26.2	ORIG	1994-02-24	P					7.1								N				RECH	1995-05-30	P					7.1								N				PR1097
1520106	15	2	6	SE2		0106	9.7	27	84.7	27	ORIG	1994-02-24	P					21.7								N				RECH	1995-05-30	P					21.7								N				PR1097
1520107	15	2	6	SE2		0107	17.1	25.3	92.1	25.3	ORIG	1994-02-24	P					13.7								N				RECH	1995-05-30	P					13.7								N				PR1097
1520108	15	2	6	SE2		0108	22.9	26.3	97.9	26.3	ORIG	1994-02-24	R		B		G	18.6								N				RECH	1995-05-30	R		B		G	18.6								N				PR1097
1520109	15	2	6	SE2		0109	2.5	23.8	77.5	23.8	ORIG	1994-02-24	P					21.2								N				RECH	1995-05-30	P					21.2								N				PR1097
1520110	15	2	6	SE2		0110	3.7	22.4	78.7	22.4	ORIG	1994-02-24	P					16.1								N				RECH	1995-05-30	P					16.1								N				PR1097
1520111	15	2	6	SE2		0111	0.1	19.3	75.1	19.3	ORIG	1994-02-24	P					5.9								N				RECH	1995-05-30	P					5.9								N				PR1097
1520112	15	2	6	SE2		0112	1.7	18	76.7	18	ORIG	1994-02-24	P					5.4	4.7							N				RECH	1995-05-30	P					5.4	5.1							N				PR1097
1520113	15	2	6	SE2		0113	9.3	20	84.3	20	ORIG	1994-02-24	P					32.3				0.3	SW			N				RECH	1995-05-30	P					32.3				0.3	SW			N			SEC 0.3;ROOTS EXPOSED N	PR1097
1520114	15	2	6	SE2		0114	13.5	21.1	88.5	21.1	ORIG	1994-02-24	P					6.8								N				RECH	1995-05-30	P					6.8								N				PR1097
1520115	15	2	6	SE2		0115	13.6	20.9	88.6	20.9	ORIG	1994-02-24	P					5.6								N				RECH	1995-05-30	P					5.6								N				PR1097
1520116	15	2	6	SE2		0116	16.1	21.8	91.1	21.8	ORIG	1994-02-24	P					5.7	4.9							N				RECH	1995-05-30	P					5.7	4.9							N				PR1097
1520117	15	2	6	SE2		0117	14.7	20.5	89.7	20.5	ORIG	1994-02-24	P					7.7								N				RECH	1995-05-30	P					7.7								N				PR1097
1520118	15	2	6	SE2		0118	19.3	19.9	94.3	19.9	ORIG	1994-02-24	P					5.5	4.9							N				RECH	1995-05-30	P					5.5	4.9							N				PR1097
1520119	15	2	6	SE2		0119	15.4	19.6	90.4	19.6	ORIG	1994-02-24	P					6.8	4.4							N				RECH	1995-05-30	P					6.8	4.4							N				PR1097
1520120	15	2	6	SE2		0120	11.8	19.8	86.8	19.8	ORIG	1994-02-24	P					6.5								N				RECH	1995-05-30	P					6.5								N				PR1097
1520121	15	2	6	SE2		0121	21.7	18.7	96.7	18.7	ORIG	1994-02-24	P					5	3.5							N				RECH	1995-05-30	P					5	3.5							N				PR1097
1520122	15	2	6	SE2		0122	16.1	16.9	91.1	16.9	ORIG	1994-02-24	P					6.8								N				RECH	1995-05-30	P					6.8								N				PR1097
1520123	15	2	6	SE2		0123	15.4	16.5	90.4	16.5	ORIG	1994-02-24	P					7.2								N				RECH	1995-05-30	P					7.2								N				PR1097
1520124	15	2	6	SE2		0124	17.3	16.7	92.3	16.7	ORIG	1994-02-24	P					5.8								N				RECH	1995-05-30	P					5.8								N				PR1097
1520125	15	2	6	SE2		0125	13.7	15.9	88.7	15.9	ORIG	1994-02-24	P					8								N				RECH	1995-05-30	P					8								N				PR1097
1520126	15	2	6	SE2		0126	8.6	15.7	83.6	15.7	ORIG	1994-02-24	S					0	2.6							N				RECH	1995-05-30	S					0	2.5			0.2	W			N				PR1097
1520127	15	2	6	SE2		0127	1.5	15.6	76.5	15.6	ORIG	1994-02-24	R		B		G	14.2								N				RECH	1995-05-30	R		B		G	14.2								N				PR1097
1520128	15	2	6	SE2		0128	1.1	14.3	76.1	14.3	ORIG	1994-02-24	P					8.1								N				RECH	1995-05-30	P					8.1								N				PR1097
1520129	15	2	6	SE2		0129	15.3	15.2	90.3	15.2	ORIG	1994-02-24	P					7.5								N				RECH	1995-05-30	P					7.5								N				PR1097
1520130	15	2	6	SE2		0130	18.5	14.5	93.5	14.5	ORIG	1994-02-24	P	T	U			7.1	5.5							Y			UPROOTED & LYING SW	RECH	1995-05-30	R		U		B	7.1	5.5		0					Y				PR1097
1520131	15	2	6	SE2		0131	22.5	15	97.5	15	ORIG	1994-02-24	P					6.4								N				RECH	1995-05-30	P					6.4								N				PR1097
1520132	15	2	6	SE2		0132	24.1	14.4	99.1	14.4	ORIG	1994-02-24	P					11.5								N				RECH	1995-05-30	P					11.5								N				PR1097
1520133	15	2	6	SE2		0133	22.2	13.8	97.2	13.8	ORIG	1994-02-24	P					5.8								N				RECH	1995-05-30	P					5.8								N				PR1097
1520134	15	2	6	SE2		0134	12.4	12.2	87.4	12.2	ORIG	1994-02-24	P					22.4								N				RECH	1995-05-30	P					22.4								N				PR1097
1520135	15	2	6	SE2		0135	3.4	13.4	78.4	13.4	ORIG	1994-02-24	P					12.8								N				RECH	1995-05-30	P					12.8				0.1	N			N				PR1097
1520136	15	2	6	SE2		0136	3.7	12.4	78.7	12.4	ORIG	1994-02-24	P					9.9								N				RECH	1995-05-30	P					9.9								N				PR1097
1520137	15	2	6	SE2		0137	0.5	11.2	75.5	11.2	ORIG	1994-02-24	P					10.3								N				RECH	1995-05-30	P					10.3								N				PR1097
1520138	15	2	6	SE2		0138	19.9	11.4	94.9	11.4	ORIG	1994-02-24	P					8.6								N				RECH	1995-05-30	P					8.6								N				PR1097
1520139	15	2	6	SE2		0139	18.6	10.1	93.6	10.1	ORIG	1994-02-24	P					7								N				RECH	1995-05-30	P					7								N				PR1097
1520140	15	2	6	SE2		0140	21.5	10.3	96.5	10.3	ORIG	1994-02-24	P					12.9								N				RECH	1995-05-30	P					12.9								N				PR1097
1520141	15	2	6	SE2		0141	24.2	11	99.2	11	ORIG	1994-02-24	P					5.6	5.1							N				RECH	1995-05-30	P					5.6	5.1							N				PR1097
1520142	15	2	6	SE2		0142	24.8	11.2	99.8	11.2	ORIG	1994-02-24	P					7.9								N				RECH	1995-05-30	P					7.9								N				PR1097
1520143	15	2	6	SE2		0143	21.2	8.7	96.2	8.7	ORIG	1994-02-24	P					8.4								N				RECH	1995-05-30	P					8.4								N				PR1097
1520144	15	2	6	SE2		0144	4.9	10.6	79.9	10.6	ORIG	1994-02-24	P					11.3								N				RECH	1995-05-30	P					11.3								N				PR1097
1520145	15	2	6	SE2		0145	6.8	8.3	81.8	8.3	ORIG	1994-02-24	P					6.1								N				RECH	1995-05-30	P					6.1								N				PR1097
1520146	15	2	6	SE2		0146	2.7	7.5	77.7	7.5	ORIG	1994-02-24	P					12								N				RECH	1995-05-30	P					12								N				PR1097
1520147	15	2	6	SE2		0147	2.2	6.8	77.2	6.8	ORIG	1994-02-24	P					15.5								N				RECH	1995-05-30	P					15.5								N				PR1097
1520148	15	2	6	SE2		0148	24.3	7.5	99.3	7.5	ORIG	1994-02-24	P					10								N				RECH	1995-05-30	P					10								N				PR1097
1520149	15	2	6	SE2		0149	24.7	5.9	99.7	5.9	ORIG	1994-02-24	P					7.1								N				RECH	1995-05-30	P					7.1								N				PR1097
1520150	15	2	6	SE2		0150	24.3	5.7	99.3	5.7	ORIG	1994-02-24	P					5.2								N				RECH	1995-05-30	P					5.2								N				PR1097
1520151	15	2	6	SE2		0151	22.4	5.8	97.4	5.8	ORIG	1994-02-24	P					8								N				RECH	1995-05-30	P					8								N				PR1097
1520152	15	2	6	SE2		0152	21.8	6.2	96.8	6.2	ORIG	1994-02-24	P					5.7								N				RECH	1995-05-30	P					5.7								N				PR1097
1520153	15	2	6	SE2		0153	22.9	4.9	97.9	4.9	ORIG	1994-02-24	P					8.2								N				RECH	1995-05-30	P					8.2								N				PR1097
1520154	15	2	6	SE2		0154	19.6	2.6	94.6	2.6	ORIG	1994-02-24	R		B		B	41.4							Y	N				RECH	1995-05-30	R		B		B	41.4							Y	N				PR1097
1520155	15	2	6	SE2		0155	2.1	1.5	77.1	1.5	ORIG	1994-02-24	P					6.3								N				RECH	1995-05-30	P					6.3								N				PR1097
1520156	15	2	6	SE2		0156	3.3	2.2	78.3	2.2	ORIG	1994-02-24	P					7.9								N				RECH	1995-05-30	P					7.9								N				PR1097
1520157	15	2	6	SE2		0157	3	2.5	78	2.5	ORIG	1994-02-24	P					11.1								N				RECH	1995-05-30	P					11.1								N				PR1097
1520158	15	2	6	SE2		0158	0.9	2.9	75.9	2.9	ORIG	1994-02-24	P					10.4								N				RECH	1995-05-30	P					10.4								N				PR1097
1520159	15	2	6	SE2		0159	2.5	4.1	77.5	4.1	ORIG	1994-02-24	P					6.5								N				RECH	1995-05-30	P					6.5								N				PR1097
1520160	15	2	6	SE2		0160	4.2	4.2	79.2	4.2	ORIG	1994-02-24	P					8.6								N				RECH	1995-05-30	P					8.6								N				PR1097
1520161	15	2	6	SE2		0161	5.3	4.6	80.3	4.6	ORIG	1994-02-24	P					8.9								N				RECH	1995-05-30	P					8.9								N				PR1097
1520162	15	2	6	SE2		0162	4.9	4.8	79.9	4.8	ORIG	1994-02-24	P					8.3								N				RECH	1995-05-30	P					8.3								N				PR1097
1520163	15	2	6	SE1	Y	0163	18.5	47.5	56.5	47.5	ORIG	1994-02-24	P					10								N				RECH	1995-05-30	P					10								N				PR1097
1520164	15	2	6	SE1		0164	10.1	44.9	64.9	44.9	ORIG	1994-02-24	P					5.9	4.4							N				RECH	1995-05-30	P					5.9	4.9							N				PR1097
1520165	15	2	6	SE1	Y	0165	15.3	43.1	59.7	43.1	ORIG	1994-02-24	S					0	1.7							N				RECH	1995-05-30	S					0	1.7							N				PR1097
1520166	15	2	6	SE1	Y	0166	15.5	42.8	59.5	42.8	ORIG	1994-02-24	P					7.6								N				RECH	1995-05-30	P					7.6								N				PR1097
1520167	15	2	6	SE1	Y	0167	24.2	42.5	50.8	42.5	ORIG	1994-02-24	P					24.6								N				RECH	1995-05-30	P					24.6								N				PR1097
1520168	15	2	6	SE1		0168	9	38.4	66	38.4	ORIG	1994-02-24	P	T				33.6							Y	N				RECH	1995-05-30	R		B		B	33.4							Y	N				PR1097
1520169	15	2	6	SE1	Y	0169	15.9	37	59.1	37	ORIG	1994-02-24	P					6.5								N				RECH	1995-05-30	P					6.5								N				PR1097
1520170	15	2	6	SE1	Y	0170	19	37.2	56	37.2	ORIG	1994-02-24	P					6.6								N				RECH	1995-05-30	P					6.6								N				PR1097
1520171	15	2	6	SE1	Y	0171	24	33.7	51	33.7	ORIG	1994-02-24	P					26.6								N				RECH	1995-05-30	P					26.6								N				PR1097
1520172	15	2	6	SE1		0172	3.2	36.5	71.8	36.5	ORIG	1994-02-24	P					8								N				RECH	1995-05-30	P					8								N				PR1097
1520173	15	2	6	SE1		0173	4.6	36	70.4	36	ORIG	1994-02-24	P					8.6								N				RECH	1995-05-30	P					8.6								N				PR1097
1520174	15	2	6	SE1		0174	5.6	34.5	69.4	34.5	ORIG	1994-02-24	P					6	4.7							N				RECH	1995-05-30	P					6	4.7							N				PR1097
1520175	15	2	6	SE1		0175	6.3	33.4	68.7	33.4	ORIG	1994-02-24	P					6.9								N				RECH	1995-05-30	P					6.9								N				PR1097
1520176	15	2	6	SE1		0176	3.5	33.1	71.5	33.1	ORIG	1994-02-24	P					8.1								N				RECH	1995-05-30	P					8.1								N				PR1097
1520177	15	2	6	SE1		0177	4.3	31.7	70.7	31.7	ORIG	1994-02-24	P					6.2	5							N				RECH	1995-05-30	P					6.2	5							N				PR1097
1520178	15	2	6	SE1		0178	6	32.1	69	32.1	ORIG	1994-02-24	P					8.7								N				RECH	1995-05-30	P					8.7								N				PR1097
1520179	15	2	6	SE1		0179	8.2	32.7	66.8	32.7	ORIG	1994-02-24	P					8.9								N				RECH	1995-05-30	P					8.9								N				PR1097
1520180	15	2	6	SE1		0180	7.4	31.8	67.6	31.8	ORIG	1994-02-24	P					10.8								N				RECH	1995-05-30	P					10.8								N				PR1097
1520181	15	2	6	SE1		0181	7.5	31	67.5	31	ORIG	1994-02-24	P					5.3								N				RECH	1995-05-30	P					5.3								N				PR1097
1520182	15	2	6	SE1		0182	8.1	30.4	66.9	30.4	ORIG	1994-02-24	P					7.1								N				RECH	1995-05-30	P					7.1								N				PR1097
1520183	15	2	6	SE1		0183	3.2	30.3	71.8	30.3	ORIG	1994-02-24	P					6.8								N				RECH	1995-05-30	P					6.8								N				PR1097
1520184	15	2	6	SE1		0184	0.2	30.1	74.8	30.1	ORIG	1994-02-24	P					5.5								N				RECH	1995-05-30	P					5.5								N				PR1097
1520185	15	2	6	SE1		0185	6.7	29.1	68.3	29.1	ORIG	1994-02-24	P					5.3	5							N				RECH	1995-05-30	P					5.3	5							N				PR1097
1520186	15	2	6	SE1		0186	11.6	29.6	63.4	29.6	ORIG	1994-02-24	P					22.4								N				RECH	1995-05-30	P					22.4								N				PR1097
1520187	15	2	6	SE1	Y	0187	23.4	28.8	51.6	28.8	ORIG	1994-02-24	P					36.5								N				RECH	1995-05-30	P					36.5								N				PR1097
1520188	15	2	6	SE1		0188	4.6	27.4	70.4	27.4	ORIG	1994-02-24	P					16.7								N				RECH	1995-05-30	P					16.7								N				PR1097
1520189	15	2	6	SE1		0189	2.5	28.6	72.5	28.6	ORIG	1994-02-24	P					11.2								N				RECH	1995-05-30	P					11.2								N				PR1097
1520190	15	2	6	SE1		0190	9.1	24	65.9	24	ORIG	1994-02-24	R		B		G	20.3								N				RECH	1995-05-30	R		B		G	20.3								N				PR1097
1520191	15	2	6	SE1		0191	9.7	20.8	65.3	20.8	ORIG	1994-02-24	P					5.9								N				RECH	1995-05-30	P					5.9								N				PR1097
1520192	15	2	6	SE1		0192	3.2	18.7	71.8	18.7	ORIG	1994-02-24	P					5.2								N				RECH	1995-05-30	P					5.2								N				PR1097
1520193	15	2	6	SE1		0193	0	17.2	75	17.2	ORIG	1994-02-24	R		B		G	16								N				RECH	1995-05-30	R		B		G	16								N				PR1097
1520194	15	2	6	SE1		0194	5	17.5	70	17.5	ORIG	1994-02-24	P					14.1								N				RECH	1995-05-30	P					14.1								N				PR1097
1520195	15	2	6	SE1		0195	7.2	17	67.8	17	ORIG	1994-02-24	P					14.9								N				RECH	1995-05-30	P					14.9								N				PR1097
1520196	15	2	6	SE1		0196	6	16	69	16	ORIG	1994-02-24	R		B		G	13.8								N				RECH	1995-05-30	R		B		G	13.8								N				PR1097
1520197	15	2	6	SE1		0197	9	16.2	66	16.2	ORIG	1994-02-24	P					19.6								N				RECH	1995-05-30	P					19.6								N				PR1097
1520198	15	2	6	SE1		0198	14.4	17.2	60.6	17.2	ORIG	1994-02-24	P					21.2								N				RECH	1995-05-30	P					21.2								N				PR1097
1520199	15	2	6	SE1		0199	17.2	17.2	57.8	17.2	ORIG	1994-02-24	R		B		G	34.8			1.9					N				RECH	1995-05-30	R		B		G	15.6			1.9					N				PR1097
1520200	15	2	6	SE1		0200	17	16.6	58	16.6	ORIG	1994-02-24	P					5.6								N				RECH	1995-05-30	P					5.6								N				PR1097
1520201	15	2	6	SE1		0201	17.7	17.4	57.3	17.4	ORIG	1994-02-24	P					6.1								N				RECH	1995-05-30	P	T				6								N				PR1097
1520203	15	2	6	SE1		0203	11.8	14.8	63.2	14.8	ORIG	1994-02-24	P					16.2								N				RECH	1995-05-30	P					16.2								N				PR1097
1520204	15	2	6	SE1		0204	12.1	14.1	62.9	14.1	ORIG	1994-02-24	P					13.7								N				RECH	1995-05-30	P					13.7								N				PR1097
1520205	15	2	6	SE1		0205	5.2	14.4	69.8	14.4	ORIG	1994-02-24	P					9.4								N				RECH	1995-05-30	P					9.4								N				PR1097
1520206	15	2	6	SE1		0206	2.4	15.5	72.6	15.5	ORIG	1994-02-24	P					15.6								N				RECH	1995-05-30	P					15.6								N				PR1097
1520207	15	2	6	SE1		0207	4.9	13.3	70.1	13.3	ORIG	1994-02-24	P					5.4								N				RECH	1995-05-30	P					5.4								N				PR1097
1520208	15	2	6	SE1		0208	3.8	12.7	71.2	12.7	ORIG	1994-02-24	P					6.2								N				RECH	1995-05-30	P					6.2								N				PR1097
1520209	15	2	6	SE1		0209	5.2	11.6	69.8	11.6	ORIG	1994-02-24	R		B		G	20.9								N				RECH	1995-05-30	R		B		G	20.9								N				PR1097
1520210	15	2	6	SE1		0210	1.4	12.4	73.6	12.4	ORIG	1994-02-24	P					27.4				0.3	W			N			TOP 4.0 DEAD	RECH	1995-05-30	P					27.4				0.3	W			N			EC 0.2;TOP 4 METER DEAD	PR1097
1520211	15	2	6	SE1		0211	9	12.5	66	12.5	ORIG	1994-02-24	P					16.6								N				RECH	1995-05-30	P					16.6								N				PR1097
1520212	15	2	6	SE1		0212	9.5	11.7	65.5	11.7	ORIG	1994-02-24	R		B		G	14.6								N				RECH	1995-05-30	R		B		G	14.6								N				PR1097
1520213	15	2	6	SE1		0213	17.9	12.2	57.1	12.2	ORIG	1994-02-24	P					25.4								N				RECH	1995-05-30	P					25.4								N				PR1097
1520214	15	2	6	SE1		0214	24.9	12.3	50.1	12.3	ORIG	1994-02-24	R		B		G	23.1								N				RECH	1995-05-30	R		B		G	23.1								N				PR1097
1520215	15	2	6	SE1		0215	13.2	10.2	61.8	10.2	ORIG	1994-02-24	P					8.2								N				RECH	1995-05-30	P					8.2								N				PR1097
1520216	15	2	6	SE1		0216	12.7	9.4	62.3	9.4	ORIG	1994-02-24	P					14.8								N				RECH	1995-05-30	P					14.8								N				PR1097
1520217	15	2	6	SE1		0217	6.8	7.9	68.2	7.9	ORIG	1994-02-24	R		B		G	13.8								N				RECH	1995-05-30	R		B		G	13.8								N				PR1097
1520218	15	2	6	SE1		0218	4	7.8	71	7.8	ORIG	1994-02-24	R		B		G	11.4			3.2					N				RECH	1995-05-30	R		B		G	11.4			3.2					N				PR1097
1520219	15	2	6	SE1		0219	0.9	8.5	74.1	8.5	ORIG	1994-02-24	P					7.5								N				RECH	1995-05-30	P					7.5								N				PR1097
1520220	15	2	6	SE1		0220	0.4	8.8	74.6	8.8	ORIG	1994-02-24	R		B		G	6.2			3					N				RECH	1995-05-30	R		B		G	6.2			3					N				PR1097
1520221	15	2	6	SE1		0221	0.6	5.7	74.4	5.7	ORIG	1994-02-24	R		B		G	14.6								N				RECH	1995-05-30	R		B		G	14.6								N				PR1097
1520222	15	2	6	SE1		0222	1	4.8	74	4.8	ORIG	1994-02-24	P					7.8								N				RECH	1995-05-30	P					7.8								N				PR1097
1520223	15	2	6	SE1		0223	13	6.8	62	6.8	ORIG	1994-02-24	P					7.8								N				RECH	1995-05-30	P					7.8								N				PR1097
1520224	15	2	6	SE1		0224	8	5.2	67	5.2	ORIG	1994-02-24	P					25.4								N				RECH	1995-05-30	P					25.4								N				PR1097
1520225	15	2	6	SE1		0225	1.6	0.1	73.4	0.1	ORIG	1994-02-24	R		B		G	21.6			1.9					N				RECH	1995-05-30	R		B		G	21.6			1.9					N				PR1097
1520226	15	2	6	SE1		0226	12.7	2	62.3	2	ORIG	1994-02-24	P					34.5								N				RECH	1995-05-30	P					34.5								N				PR1097
1520227	15	2	6	SE1		0227	19.9	6	55.1	6	ORIG	1994-02-24	P					5.4	5.2							N				RECH	1995-05-30	P					5.4	5.2							N				PR1097
1520228	15	2	6	SE1		0228	24.1	5.2	50.9	5.2	ORIG	1994-02-24	R		B		G	5			3.3					N				RECH	1995-05-30	R		B		G	5			3.3					N				PR1097
1520229	15	2	6	SE1		0229	23.5	4.1	51.5	4.1	ORIG	1994-02-24	P					8								N				RECH	1995-05-30	P					8								N				PR1097
1520230	15	2	6	SE1		0230	24.2	3.3	50.8	3.3	ORIG	1994-02-24	P					7.1								N				RECH	1995-05-30	P					7.1								N				PR1097
1520231	15	2	6	NW2		0231	0.9	2.1	25.9	52.1	ORIG	1994-02-24	P					22.8								N				RECH	1995-05-30	P					22.8								N				PR1097
1520232	15	2	6	NW2		0232	4.2	2.8	29.2	52.8	ORIG	1994-02-24	P					12.5								N				RECH	1995-05-30	P					12.5								N				PR1097
1520233	15	2	6	NW2		0233	8.6	2	33.6	52	ORIG	1994-02-24	P					27.4								N				RECH	1995-05-30	P					27.4								N				PR1097
1520234	15	2	6	NW2	Y	0234	17.9	1.6	42.9	51.6	ORIG	1994-02-24	P					15.2								N				RECH	1995-05-30	P					15.2				0.2	E			N			220	PR1097
1520235	15	2	6	NW2		0235	13.3	3.7	38.3	53.7	ORIG	1994-02-24	R		B		G	21.9								N				RECH	1995-05-30	R		B		G	21.9								N				PR1097
1520236	15	2	6	NW2	Y	0236	17.8	5.9	42.8	55.9	ORIG	1994-02-24	P					21.4				0.4	W			N			180	RECH	1995-05-30	P					21.4				0.4	W			N			180	PR1097
1520237	15	2	6	NW2		0237	0.5	6.2	25.5	56.2	ORIG	1994-02-24	P					19.1								N				RECH	1995-05-30	P					19.1								N				PR1097
1520238	15	2	6	NW2		0238	0.4	9.8	25.4	59.8	ORIG	1994-02-24	P					13.9								N				RECH	1995-05-30	P					13.9								N				PR1097
1520239	15	2	6	NW2		0239	1.3	10.3	26.3	60.3	ORIG	1994-02-24	R		B		G	15.9								N				RECH	1995-05-30	R		B		G	15.9								N				PR1097
1520240	15	2	6	NW2		0240	5.1	9.4	30.1	59.4	ORIG	1994-02-24	R		B		G	20.6								N				RECH	1995-05-30	R		B		G	20.6								N				PR1097
1520241	15	2	6	NW2		0241	12.8	8.7	37.8	58.7	ORIG	1994-02-24	R		B		G	8.3			1.9					N				RECH	1995-05-30	R		B		G	8.3			1.9					N				PR1097
1520242	15	2	6	NW2		0242	12.1	9.8	37.1	59.8	ORIG	1994-02-24	R		B		G	13.5			1.9					N				RECH	1995-05-30	R		B		G	13.5			1.9					N				PR1097
1520243	15	2	6	NW2	Y	0243	21.7	9.7	46.7	59.7	ORIG	1994-02-24	S					0	1.5			0.3	SE			N			SEC ROTTING	RECH	1995-05-30	S					0	1.5			0.3	SE			N			SEC ROTTING	PR1097
1520244	15	2	6	NW2		0244	24	9.8	49	59.8	ORIG	1994-02-24	R		B		G	5.2			1.6					N				RECH	1995-05-30	R		B		G	5.2			1.6					N				PR1097
1520245	15	2	6	NW2		0245	3.2	13.4	28.2	63.4	ORIG	1994-02-24	P					26.2								N				RECH	1995-05-30	P					26.2				0.3	W			N				PR1097
1520246	15	2	6	NW2		0246	3.6	14.1	28.6	64.1	ORIG	1994-02-24	R		B		G	13.5								N				RECH	1995-05-30	R		B		G	13.5								N				PR1097
1520247	15	2	6	NW2		0247	6.5	11.5	31.5	61.5	ORIG	1994-02-24	R		B		G	11								N				RECH	1995-05-30	R		B		G	11								N				PR1097
1520248	15	2	6	NW2	Y	0248	24.8	12.8	49.8	62.8	ORIG	1994-02-24	P					16								N				RECH	1995-05-30	P					16								N				PR1097
1520249	15	2	6	NW2	Y	0249	18.6	16.2	43.6	66.2	ORIG	1994-02-24	P					44.5								N				RECH	1995-05-30	P					44.5								N				PR1097
1520250	15	2	6	NW2		0250	23.3	19	48.3	69	ORIG	1994-02-24	R		B		G	6.9			2.5					N				RECH	1995-05-30	R		B		G	6.9			2.5					N				PR1097
1520251	15	2	6	NW2		0251	4.5	18	29.5	68	ORIG	1994-02-24	P					14.7								N				RECH	1995-05-30	P					14.7								N				PR1097
1520252	15	2	6	NW2		0252	5.1	20.4	30.1	70.4	ORIG	1994-02-24	R		B		G	14.5								N				RECH	1995-05-30	R		B		G	14.5								N				PR1097
1520253	15	2	6	NW2		0253	4.2	21.1	29.2	71.1	ORIG	1994-02-24	R		B		G	21.6			2.8					N				RECH	1995-05-30	R		B		G	21.6			2.8					N				PR1097
1520254	15	2	6	NW2		0254	9.4	21.5	34.4	71.5	ORIG	1994-02-24	P					40.9				3.8	SE			N			SEC 1.5-3.8 NC 0.4 SC 0.2	RECH	1995-05-30	P					40.9				3.8	SE			N			SEC 1.5-3.8 NC 0.4 SC 0.2	PR1097
1520255	15	2	6	NW2	Y	0255	19	22.7	44	72.7	ORIG	1994-02-24	P					5.2	4.7							N				RECH	1995-05-30	P					5.2	4.7							N				PR1097
1520256	15	2	6	NW2	Y	0256	24.8	22	49.8	72	ORIG	1994-02-24	P					9.6								N				RECH	1995-05-30	P					9.6								N				PR1097
1520257	15	2	6	NW2		0257	23.6	23.5	48.6	73.5	ORIG	1994-02-24	R		B		G	18.8			3.5					N				RECH	1995-05-30	R		B		G	18.8			3.5					N				PR1097
1520258	15	2	6	NW2	Y	0258	24.4	24.5	49.4	74.5	ORIG	1994-02-24	P					27.3								N				RECH	1995-05-30	P					27.3								N				PR1097
1520259	15	2	6	NW2		0259	8.7	26	33.7	76	ORIG	1994-02-24	P					12.8								N				RECH	1995-05-30	P					12.8								N				PR1097
1520260	15	2	6	NW2		0260	15	26.4	40	76.4	ORIG	1994-02-24	R		B		G	18								N				RECH	1995-05-30	R		B		G	18								N				PR1097
1520261	15	2	6	NW2		0261	15.4	26.7	40.4	76.7	ORIG	1994-02-24	P					6								N				RECH	1995-05-30	P					6								N				PR1097
1520262	15	2	6	NW2		0262	17.5	27.7	42.5	77.7	ORIG	1994-02-24	P					5.3								N			FORKS @ 1.0--2ND DBH = 3.6--DBH @ FORK = 7.1	RECH	1995-05-30	P					5.3								N			FORKS @ 1.0--2ND DBH = 3.6--DBH @ FORK = 7.1	PR1097
1520263	15	2	6	NW2		0263	15.8	28.3	40.8	78.3	ORIG	1994-02-24	P					8.5								N				RECH	1995-05-30	P					8.5								N				PR1097
1520264	15	2	6	NW2		0264	21.8	28.8	46.8	78.8	ORIG	1994-02-24	R		B		G	13								N				RECH	1995-05-30	R		B		G	13								N				PR1097
1520265	15	2	6	NW2		0265	10.9	31.9	35.9	81.9	ORIG	1994-02-24	R		B		G	16.8								N				RECH	1995-05-30	R		B		G	16.8								N				PR1097
1520266	15	2	6	NW2		0266	10	32.3	35	82.3	ORIG	1994-02-24	P					31.8				0.4	NE			N				RECH	1995-05-30	P					31.8				0.4	NE			N				PR1097
1520267	15	2	6	NW2		0267	4.9	33.7	29.9	83.7	ORIG	1994-02-24	P					6.2								N				RECH	1995-05-30	P					6.2								N				PR1097
1520268	15	2	6	NW2		0268	2.8	39.2	27.8	89.2	ORIG	1994-02-24	P					40.4								N				RECH	1995-05-30	P					40.4								N				PR1097
1520269	15	2	6	NW2		0269	7.2	39.2	32.2	89.2	ORIG	1994-02-24	P					29.7								N				RECH	1995-05-30	P					29.7								N				PR1097
1520270	15	2	6	NW2		0270	17.2	42.8	42.2	92.8	ORIG	1994-02-24	P					25.8								N				RECH	1995-05-30	P					25.8								N				PR1097
1520271	15	2	6	NW1		0271	11.6	2.4	13.4	52.4	ORIG	1994-02-24	P					9.3								N				RECH	1995-05-30	P					9.3								N				PR1097
1520272	15	2	6	NW1		0272	1.8	2.7	23.2	52.7	ORIG	1994-02-24	P					20.9								N				RECH	1995-05-30	P					20.9								N				PR1097
1520273	15	2	6	NW1		0273	9.3	3.5	15.7	53.5	ORIG	1994-02-24	P					14.4								N				RECH	1995-05-30	P					14.4								N				PR1097
1520274	15	2	6	NW1		0274	10.9	3.6	14.1	53.6	ORIG	1994-02-24	P					5.8								N				RECH	1995-05-30	P					5.8								N				PR1097
1520275	15	2	6	NW1		0275	7.6	5.2	17.4	55.2	ORIG	1994-02-24	R		B		G	14			2.3					N				RECH	1995-05-30	R		B		G	14			2.3					N				PR1097
1520276	15	2	6	NW1		0276	3.5	7	21.5	57	ORIG	1994-02-24	P					11.6								N				RECH	1995-05-30	P					11.6								N				PR1097
1520277	15	2	6	NW1		0277	4.7	7.9	20.3	57.9	ORIG	1994-02-24	P					10.1								N				RECH	1995-05-30	P					10.1								N				PR1097
1520278	15	2	6	NW1		0278	9.5	8	15.5	58	ORIG	1994-02-24	P					14.3								N				RECH	1995-05-30	P					14.3								N				PR1097
1520279	15	2	6	NW1		0279	18.1	7.2	6.9	57.2	ORIG	1994-02-24	S					0	2.8							N				RECH	1995-05-30	S					0	2.8							N				PR1097
1520280	15	2	6	NW1		0280	17.9	8.7	7.1	58.7	ORIG	1994-02-24	R		B		G	17.1			2.1					N				RECH	1995-05-30	R		B		G	17.1			2.1					N				PR1097
1520281	15	2	6	NW1		0281	5	9.3	20	59.3	ORIG	1994-02-24	P					16.9								N				RECH	1995-05-30	P					16.9								N				PR1097
1520282	15	2	6	NW1		0282	5.2	9.9	19.8	59.9	ORIG	1994-02-24	P					13.5								N				RECH	1995-05-30	P					13.5								N				PR1097
1520283	15	2	6	NW1		0283	14.6	10.2	10.4	60.2	ORIG	1994-02-24	P					38.1								N				RECH	1995-05-30	P					38.1								N				PR1097
1520284	15	2	6	NW1		0284	0.6	11	24.4	61	ORIG	1994-02-24	R		B		G	17.9			2.4					N				RECH	1995-05-30	R		B		G	17.9			2.4					N				PR1097
1520285	15	2	6	NW1		0285	3.9	11.7	21.1	61.7	ORIG	1994-02-24	P					19.8								N				RECH	1995-05-30	P					19.8								N				PR1097
1520286	15	2	6	NW1		0286	4.7	11.7	20.3	61.7	ORIG	1994-02-24	P					11.2								N				RECH	1995-05-30	P					11.2								N				PR1097
1520287	15	2	6	NW1		0287	6.4	12.5	18.6	62.5	ORIG	1994-02-24	P					8.5								N				RECH	1995-05-30	P					8.5								N				PR1097
1520288	15	2	6	NW1		0288	8	14.4	17	64.4	ORIG	1994-02-24	P					10.1								N				RECH	1995-05-30	P					10.1								N				PR1097
1520289	15	2	6	NW1		0289	24.9	15.1	0.1	65.1	ORIG	1994-02-24	P					17.9								N				RECH	1995-05-30	P					17.9								N				PR1097
1520290	15	2	6	NW1		0290	1.7	18.3	23.3	68.3	ORIG	1994-02-24	P					18								N				RECH	1995-05-30	P					18								N				PR1097
1520291	15	2	6	NW1		0291	4.7	18	20.3	68	ORIG	1994-02-24	P					20.5								N				RECH	1995-05-30	P					20.5								N				PR1097
1520292	15	2	6	NW1		0292	10.7	18.8	14.3	68.8	ORIG	1994-02-24	P					25.3								N				RECH	1995-05-30	P					25.3								N				PR1097
1520293	15	2	6	NW1		0293	16.4	20.3	8.6	70.3	ORIG	1994-02-24	P					13.9								N				RECH	1995-05-30	P					13.9								N				PR1097
1520294	15	2	6	NW1		0294	19.6	22.6	5.4	72.6	ORIG	1994-02-24	P					16.5								N				RECH	1995-05-30	P					16.5								N				PR1097
1520295	15	2	6	NW1		0295	22.6	25.5	2.4	75.5	ORIG	1994-02-24	P					24.2								N				RECH	1995-05-30	P					24.2								N				PR1097
1520296	15	2	6	NW1		0296	12.8	29.1	12.2	79.1	ORIG	1994-02-24	P					6.1								N				RECH	1995-05-30	P					6.1								N				PR1097
1520297	15	2	6	NW1		0297	11.6	33.8	13.4	83.8	ORIG	1994-02-24	P					36.5				0.7	N			N				RECH	1995-05-30	P					36.5				0.7	N			N				PR1097
1520298	15	2	6	NW1		0298	18.9	32.9	6.1	82.9	ORIG	1994-02-24	P					7.8								N				RECH	1995-05-30	P					7.8								N				PR1097
1520299	15	2	6	NW1		0299	18.5	33.5	6.5	83.5	ORIG	1994-02-24	P					5.7								N				RECH	1995-05-30	P					5.7								N				PR1097
1520300	15	2	6	NW1		0300	21.2	35.4	3.8	85.4	ORIG	1994-02-24	P					6.8								N				RECH	1995-05-30	P					6.8								N				PR1097
1520301	15	2	6	NW1		0301	7.5	35.8	17.5	85.8	ORIG	1994-02-24	P					5.7								N				RECH	1995-05-30	P					5.7								N				PR1097
1520302	15	2	6	NW1		0302	13.3	36.6	11.7	86.6	ORIG	1994-02-24	P					8.3								N				RECH	1995-05-30	P					8.3								N				PR1097
1520303	15	2	6	NW1		0303	14.9	36.9	10.1	86.9	ORIG	1994-02-24	R		B		G	11			1.7					N				RECH	1995-05-30	R		B		G	11			1.7					N				PR1097
1520304	15	2	6	NW1		0304	16.5	37.3	8.5	87.3	ORIG	1994-02-24	P					8.7								N				RECH	1995-05-30	P					8.7								N				PR1097
1520305	15	2	6	NW1		0305	21.7	37.3	3.3	87.3	ORIG	1994-02-24	P					10.5								N				RECH	1995-05-30	P					10.5								N				PR1097
1520306	15	2	6	NW1		0306	19.2	38.2	5.8	88.2	ORIG	1994-02-24	P					5.1	4.4							N				RECH	1995-05-30	P					5.1	4.4							N				PR1097
1520307	15	2	6	NW1		0307	16	38.5	9	88.5	ORIG	1994-02-24	P					8.4								N				RECH	1995-05-30	P					8.4								N				PR1097
1520308	15	2	6	NW1		0308	11.3	38.1	13.7	88.1	ORIG	1994-02-24	P	T	Y			36.3	19.6		1.2	1.4	E			Y			DBH TAKEN @ 2.0-BROKEN @ 1.2 LYING SW-NC 0.1 SWC 0.3	RECH	1995-05-30	R		Y		B	36.3	19.6		1.2	1.4	E			Y			DBH TAKEN @ 2.0-BROKEN @ 1.2 LYING SW-NC 0.1 SWC 0.3	PR1097
1520309	15	2	6	NW1		0309	3.1	38.5	21.9	88.5	ORIG	1994-02-24	P					22.1								N				RECH	1995-05-30	P					22.1								N				PR1097
1520310	15	2	6	NW1		0310	19.1	39.3	5.9	89.3	ORIG	1994-02-24	P					6.5								N				RECH	1995-05-30	P					6.5								N				PR1097
1520311	15	2	6	NW1		0311	18.8	40.1	6.2	90.1	ORIG	1994-02-24	P					11								N				RECH	1995-05-30	P					11								N				PR1097
1520312	15	2	6	NW1		0312	17.1	40.9	7.9	90.9	ORIG	1994-02-24	P					7.8								N				RECH	1995-05-30	P					7.8								N				PR1097
1520313	15	2	6	NW1		0313	16.3	41.3	8.7	91.3	ORIG	1994-02-24	S					0	1.5							N				RECH	1995-05-30	S					0	1.5							N				PR1097
1520314	15	2	6	NW1		0314	12.1	40.9	12.9	90.9	ORIG	1994-02-24	P					34.6				0.3	N			N			180	RECH	1995-05-30	P					34.6				0.3	N			N			180	PR1097
1520315	15	2	6	NW1		0315	14.6	42.6	10.4	92.6	ORIG	1994-02-24	P					9.2								N				RECH	1995-05-30	P					9.2								N				PR1097
1520316	15	2	6	NW1		0316	1.2	42.8	23.8	92.8	ORIG	1994-02-24	P		U			8.2								Y			UPROOTED NW-HIT BY TREE FROM N-STILL RESTING ON IT	RECH	1995-05-30	P		U			8.2								Y			UPROOTED NW-HIT BY TREE FROM N-STILL RESTING ON IT	PR1097
1520317	15	2	6	NW1		0317	16.2	44.3	8.8	94.3	ORIG	1994-02-24	P					6.8	4.7							N				RECH	1995-05-30	P					6.8	4.7							N				PR1097
1520318	15	2	6	NW1		0318	22.2	45.8	2.8	95.8	ORIG	1994-02-24	P					23.1								N				RECH	1995-05-30	P					23.1								N				PR1097
1520319	15	2	6	NW1		0319	6.1	43.6	18.9	93.6	ORIG	1994-02-24	P					8.5								N				RECH	1995-05-30	P					8.5								N				PR1097
1520320	15	2	6	NW1		0320	5.4	44.4	19.6	94.4	ORIG	1994-02-24	P					9.6								N				RECH	1995-05-30	P					9.6								N				PR1097
1520321	15	2	6	NW1		0321	3.8	45.3	21.2	95.3	ORIG	1994-02-24	P					7								N				RECH	1995-05-30	P					7								N				PR1097
1520322	15	2	6	NW1		0322	4.8	49.6	20.2	99.6	ORIG	1994-02-24	P					27.3								N				RECH	1995-05-30	P					27.3								N				PR1097
1520323	15	2	6	NW1		0323	15.7	49.7	9.3	99.7	ORIG	1994-02-24	P					10.4								N				RECH	1995-05-30	P					10.4								N				PR1097
1520324	15	2	6	NW1		0324	16.3	49.1	8.7	99.1	ORIG	1994-02-24	P					6.9								N				RECH	1995-05-30	P					6.9								N				PR1097
1520325	15	2	6	NW1		0325	12.4	49.1	12.6	99.1	ORIG	1994-02-24	P					9.6								N				RECH	1995-05-30	P					9.6								N				PR1097
1520326	15	2	6	SW1		0326	1.2	47.7	23.8	97.7	ORIG	1994-02-24	P					19.8								N				RECH	1995-05-30	P					19.8								N				PR1097
1520327	15	2	6	SW1		0327	5.8	44.3	19.2	94.3	ORIG	1994-02-24	P					40.1								N				RECH	1995-05-30	P					40.1								N				PR1097
1520328	15	2	6	SW1		0328	7	45.1	18	95.1	ORIG	1994-02-24	P					25.7								N				RECH	1995-05-30	P					25.7								N				PR1097
1520329	15	2	6	SW1		0329	14.4	45.6	10.6	95.6	ORIG	1994-02-24	P					18.3								N				RECH	1995-05-30	P					18.3								N				PR1097
1520330	15	2	6	SW1		0330	20.5	44.2	4.5	94.2	ORIG	1994-02-24	R		B		G	15.9								N				RECH	1995-05-30	R		B		G	15.9								N				PR1097
1520331	15	2	6	SW1		0331	17.7	43.4	7.3	93.4	ORIG	1994-02-24	P					28.2								N				RECH	1995-05-30	P					28.2								N				PR1097
1520332	15	2	6	SW1		0332	23	41.9	2	91.9	ORIG	1994-02-24	P					8.1								N				RECH	1995-05-30	P					8.1								N				PR1097
1520333	15	2	6	SW1		0333	6.4	41.7	18.6	91.7	ORIG	1994-02-24	R		B		G	22								N				RECH	1995-05-30	R		B		G	22								N				PR1097
1520334	15	2	6	SW1		0334	4.3	37	20.7	87	ORIG	1994-02-24	S					0	2.4							N				RECH	1995-05-30	S					0	2.4							N				PR1097
1520335	15	2	6	SW1		0335	3.8	37.9	21.2	87.9	ORIG	1994-02-24	R		B		G	6.7			1.6					N				RECH	1995-05-30	R		B		G	6.7			1.6					N				PR1097
1520336	15	2	6	SW1		0336	19.4	38.5	5.6	88.5	ORIG	1994-02-24	P					43				1.7	ESE			N				RECH	1995-05-30	P					43				1.8	ESE			N			180	PR1097
1520337	15	2	6	SW1		0337	18.5	38	6.5	88	ORIG	1994-02-24	S					0	2.3							N				RECH	1995-05-30	S					0	2.2							N				PR1097
1520338	15	2	6	SW1		0338	6.8	35.6	18.2	85.6	ORIG	1994-02-24	P					11.2								N				RECH	1995-05-30	P					11.2								N				PR1097
1520339	15	2	6	SW1		0339	9.3	33.2	15.7	83.2	ORIG	1994-02-24	P					5.7	4.4							N				RECH	1995-05-30	P					5.7	4.8							N				PR1097
1520340	15	2	6	SW1		0340	11.4	33.2	13.6	83.2	ORIG	1994-02-24	P					8.7								N				RECH	1995-05-30	P					8.7								N				PR1097
1520341	15	2	6	SW1		0341	13.1	33.4	11.9	83.4	ORIG	1994-02-24	P					5	4.9							N				RECH	1995-05-30	P					5	4.9							N				PR1097
1520342	15	2	6	SW1		0342	11.8	31.8	13.2	81.8	ORIG	1994-02-24	S					0	1.5							N				RECH	1995-05-30	S					0	1.5							N				PR1097
1520343	15	2	6	SW1		0343	8.8	31.9	16.2	81.9	ORIG	1994-02-24	P					10.1								N				RECH	1995-05-30	P					10.1								N				PR1097
1520344	15	2	6	SW1		0344	1.2	31.3	23.8	81.3	ORIG	1994-02-24	P					29.7								N				RECH	1995-05-30	P					29.7								N				PR1097
1520345	15	2	6	SW1		0345	3.9	30.9	21.1	80.9	ORIG	1994-02-24	P					8								N				RECH	1995-05-30	P					8								N				PR1097
1520346	15	2	6	SW1		0346	12.9	29	12.1	79	ORIG	1994-02-24	R		B		G	24			5.2					N				RECH	1995-05-30	R		B		G	24			5.2					N				PR1097
1520347	15	2	6	SW1		0347	7.4	27.9	17.6	77.9	ORIG	1994-02-24	P					22.1								N				RECH	1995-05-30	P					22.1								N				PR1097
1520348	15	2	6	SW1		0348	9.8	27.8	15.2	77.8	ORIG	1994-02-24	P					5.5								N				RECH	1995-05-30	P					5.5								N				PR1097
1520349	15	2	6	SW1		0349	4.8	27.7	20.2	77.7	ORIG	1994-02-24	P					6.3								N				RECH	1995-05-30	P					6.3								N				PR1097
1520350	15	2	6	SW1		0350	12.2	26.5	12.8	76.5	ORIG	1994-02-24	P					5.7								N				RECH	1995-05-30	P					5.7								N				PR1097
1520351	15	2	6	SW1		0351	1.8	27	23.2	77	ORIG	1994-02-24	P					7.9								N				RECH	1995-05-30	P					7.9								N				PR1097
1520352	15	2	6	SW1		0352	0.4	26.8	24.6	76.8	ORIG	1994-02-24	P					9.7								N				RECH	1995-05-30	P					9.7								N				PR1097
1520353	15	2	6	SW1		0353	2.9	26.7	22.1	76.7	ORIG	1994-02-24	P					5.1								N				RECH	1995-05-30	P					5.1								N				PR1097
1520354	15	2	6	SW1		0354	3.1	26.6	21.9	76.6	ORIG	1994-02-24	P					7.1								N				RECH	1995-05-30	P					7.1								N				PR1097
1520355	15	2	6	SW1		0355	9.5	26.9	15.5	76.9	ORIG	1994-02-24	P					6.9								N				RECH	1995-05-30	P					6.9								N				PR1097
1520356	15	2	6	SW1		0356	9.8	26.5	15.2	76.5	ORIG	1994-02-24	P					5.3								N				RECH	1995-05-30	P					5.3								N				PR1097
1520357	15	2	6	SW1		0357	12.4	26.8	12.6	76.8	ORIG	1994-02-24	P					5								N				RECH	1995-05-30	P	T	Y			5			0					N			BUGGY DROVE OVER	PR1097
1520358	15	2	6	SW1		0358	24.9	26.4	0.1	76.4	ORIG	1994-02-24	P					27.5								N				RECH	1995-05-30	P					27.5				0.6	NE			N			NEC 0.3-0.6	PR1097
1520359	15	2	6	SW1		0359	11.8	26.2	13.2	76.2	ORIG	1994-02-24	P					8								N				RECH	1995-05-30	P					8								N				PR1097
1520360	15	2	6	SW1		0360	10.8	25.6	14.2	75.6	ORIG	1994-02-24	P					5.6								N				RECH	1995-05-30	P					5.6								N				PR1097
1520361	15	2	6	SW1		0361	5.8	25.7	19.2	75.7	ORIG	1994-02-24	P					5.3								N				RECH	1995-05-30	P					5.3								N				PR1097
1520362	15	2	6	SW1		0362	8.9	25.7	16.1	75.7	ORIG	1994-02-24	S					0	3.4							N				RECH	1995-05-30	S					0	3.5							N				PR1097
1520363	15	2	6	SW1		0363	8	24.5	17	74.5	ORIG	1994-02-24	P					8.1								N				RECH	1995-05-30	P					8.1								N				PR1097
1520364	15	2	6	SW1		0364	11.9	23.8	13.1	73.8	ORIG	1994-02-24	P					6.1								N				RECH	1995-05-30	P					6.1								N				PR1097
1520365	15	2	6	SW1		0365	12.9	23.8	12.1	73.8	ORIG	1994-02-24	P					6.8								N				RECH	1995-05-30	P					6.8								N				PR1097
1520366	15	2	6	SW1		0366	15.4	24.3	9.6	74.3	ORIG	1994-02-24	P					5.6								N				RECH	1995-05-30	P					5.6								N				PR1097
1520367	15	2	6	SW1		0367	11.2	23.1	13.8	73.1	ORIG	1994-02-24	P					9.1								N				RECH	1995-05-30	P					9.1								N				PR1097
1520368	15	2	6	SW1		0368	14.7	23.3	10.3	73.3	ORIG	1994-02-24	P					7.7								N				RECH	1995-05-30	P					7.7								N				PR1097
1520369	15	2	6	SW1		0369	15.7	23.4	9.3	73.4	ORIG	1994-02-24	P					10.5								N				RECH	1995-05-30	P					10.5								N				PR1097
1520370	15	2	6	SW1		0370	17.9	23.4	7.1	73.4	ORIG	1994-02-24	P					5.7	5							N				RECH	1995-05-30	P					5.7	5							N				PR1097
1520371	15	2	6	SW1		0371	19.6	22.8	5.4	72.8	ORIG	1994-02-24	P					6.1	5							N				RECH	1995-05-30	P					6.1	5							N				PR1097
1520372	15	2	6	SW1		0372	21.1	22.4	3.9	72.4	ORIG	1994-02-24	R		B		G	9.1			1.9					N				RECH	1995-05-30	R		B		G	9.1			1.9					N				PR1097
1520373	15	2	6	SW1		0373	14.4	22.5	10.6	72.5	ORIG	1994-02-24	P					9.1								N				RECH	1995-05-30	P					9.1								N				PR1097
1520374	15	2	6	SW1		0374	16	22.2	9	72.2	ORIG	1994-02-24	P					5.6								N				RECH	1995-05-30	P					5.6								N				PR1097
1520375	15	2	6	SW1		0375	11.3	21.9	13.7	71.9	ORIG	1994-02-24	P					5.1	5.1							N				RECH	1995-05-30	P					5.1	5.1							N				PR1097
1520376	15	2	6	SW1		0376	10.1	21.2	14.9	71.2	ORIG	1994-02-24	P					5	5.2							N				RECH	1995-05-30	P					5	5.2							N				PR1097
1520377	15	2	6	SW1		0377	1.9	21.3	23.1	71.3	ORIG	1994-02-24	P					17.7								N				RECH	1995-05-30	P					17.7								N				PR1097
1520378	15	2	6	SW1		0378	1.4	21.8	23.6	71.8	ORIG	1994-02-24	P					12.4								N				RECH	1995-05-30	P					12.4								N				PR1097
1520379	15	2	6	SW1		0379	6	20.8	19	70.8	ORIG	1994-02-24	P					25.4								N				RECH	1995-05-30	P					25.4								N				PR1097
1520380	15	2	6	SW1		0380	12.1	20.6	12.9	70.6	ORIG	1994-02-24	P					7.6								N				RECH	1995-05-30	P					7.6								N				PR1097
1520381	15	2	6	SW1		0381	17.5	20.7	7.5	70.7	ORIG	1994-02-24	P					6.1								N				RECH	1995-05-30	P					6.1								N				PR1097
1520382	15	2	6	SW1		0382	18.1	20.8	6.9	70.8	ORIG	1994-02-24	P					7.2								N				RECH	1995-05-30	P					7.2								N				PR1097
1520383	15	2	6	SW1		0383	21.8	20.6	3.2	70.6	ORIG	1994-02-24	P					5.2	5.1							N				RECH	1995-05-30	P					5.2	5.1							N				PR1097
1520384	15	2	6	SW1		0384	19.8	20.4	5.2	70.4	ORIG	1994-02-24	P					6.4	5							N				RECH	1995-05-30	P					6.4	5							N				PR1097
1520385	15	2	6	SW1		0385	21.4	19.9	3.6	69.9	ORIG	1994-02-24	P					6.9								N				RECH	1995-05-30	P					6.9								N				PR1097
1520386	15	2	6	SW1		0386	20.9	19	4.1	69	ORIG	1994-02-24	P					5.9	4.8							N				RECH	1995-05-30	P					5.9	5							N				PR1097
1520387	15	2	6	SW1		0387	14.2	20	10.8	70	ORIG	1994-02-24	P					6.1								N				RECH	1995-05-30	P					6.1								N				PR1097
1520388	15	2	6	SW1		0388	2.8	18.8	22.2	68.8	ORIG	1994-02-24	P					6.2								N				RECH	1995-05-30	P					6.2								N				PR1097
1520389	15	2	6	SW1		0389	1.3	19.3	23.7	69.3	ORIG	1994-02-24	P					9.9								N				RECH	1995-05-30	P					9.9								N				PR1097
1520390	15	2	6	SW1		0390	0.1	17.2	24.9	67.2	ORIG	1994-02-24	P					6.3								N				RECH	1995-05-30	P					6.3								N				PR1097
1520391	15	2	6	SW1		0391	2.5	17.1	22.5	67.1	ORIG	1994-02-24	P					7.6								N				RECH	1995-05-30	P					7.6								N				PR1097
1520392	15	2	6	SW1		0392	14.7	15.8	10.3	65.8	ORIG	1994-02-24	P					6.6								N				RECH	1995-05-30	P					6.6								N				PR1097
1520393	15	2	6	SW1		0393	1.4	15.1	23.6	65.1	ORIG	1994-02-24	P					7.3								N				RECH	1995-05-30	P					7.3								N				PR1097
1520394	15	2	6	SW1		0394	1.4	14	23.6	64	ORIG	1994-02-24	P					6.1								N				RECH	1995-05-30	P					6.1								N				PR1097
1520395	15	2	6	SW1		0395	0.6	13.3	24.4	63.3	ORIG	1994-02-24	S					0	1.4			0.2	NS			N				RECH	1995-05-30	S					0	1.4			0.2	NS			N				PR1097
1520396	15	2	6	SW1		0396	2.4	13.2	22.6	63.2	ORIG	1994-02-24	P					11.9								N				RECH	1995-05-30	P					11.9								N				PR1097
1520397	15	2	6	SW1		0397	2.2	12.1	22.8	62.1	ORIG	1994-02-24	R		B		G	13.7			2.2					N				RECH	1995-05-30	R		B		G	13.7			2.2					N				PR1097
1520398	15	2	6	SW1		0398	10.3	11.9	14.7	61.9	ORIG	1994-02-24	P					31.7								N				RECH	1995-05-30	P					31.7								N				PR1097
1520399	15	2	6	SW1		0399	4.8	9.2	20.2	59.2	ORIG	1994-02-24	R		B		G	19.6			4.6					N				RECH	1995-05-30	R		B		G	19.6			4.6					N				PR1097
1520400	15	2	6	SW1		0400	0.7	4.1	24.3	54.1	ORIG	1994-02-24	P					37.9								N				RECH	1995-05-30	P					37.9				0.3	SE			N				PR1097
1520401	15	2	6	SW1		0401	23.5	4.5	1.5	54.5	ORIG	1994-02-24	P					40.4				0.5	N			N				RECH	1995-05-30	P					40.4				0.5	N			N				PR1097
1520402	15	2	6	SW1		0402	25	7.9	0	57.9	ORIG	1994-02-24	P					29.8								N				RECH	1995-05-30	P					29.8								N				PR1097
1520403	15	2	6	SW2		0403	9.3	49.7	15.7	99.7	ORIG	1994-02-24	P					16.8								N				RECH	1995-05-30	P					16.8								N				PR1097
1520404	15	2	6	SW2		0404	10.8	49.1	14.2	99.1	ORIG	1994-02-24	P					21.3				0.2	NE			N				RECH	1995-05-30	P					21.3				0.1	NE			N				PR1097
1520405	15	2	6	SW2	Y	0405	15	47.5	10	97.5	ORIG	1994-02-24	P					26.8								N				RECH	1995-05-30	P					26.8								N				PR1097
1520406	15	2	6	SW2	Y	0406	21	48.3	4	98.3	ORIG	1994-02-24	P					23.3								N				RECH	1995-05-30	P					23.3								N				PR1097
1520407	15	2	6	SW2	Y	0407	24.3	49.5	0.7	99.5	ORIG	1994-02-24	P					17.8								N				RECH	1995-05-30	P					17.8								N				PR1097
1520408	15	2	6	SW2		0408	1.9	47.3	23.1	97.3	ORIG	1994-02-24	P					26.1								N				RECH	1995-05-30	P					26.1								N				PR1097
1520409	15	2	6	SW2		0409	2.3	45.8	22.7	95.8	ORIG	1994-02-24	P					8.7								N				RECH	1995-05-30	P					8.7								N				PR1097
1520410	15	2	6	SW2		0410	3.8	43.8	21.2	93.8	ORIG	1994-02-24	P					21.1				0.1	W			N				RECH	1995-05-30	P					21.1				0.2	W	1		N				PR1097
1520411	15	2	6	SW2		0411	6.3	44.5	18.7	94.5	ORIG	1994-02-24	P					11.3								N				RECH	1995-05-30	P					11.3								N				PR1097
1520412	15	2	6	SW2		0412	10.6	41.8	14.4	91.8	ORIG	1994-02-24	P					20								N				RECH	1995-05-30	P					20								N				PR1097
1520413	15	2	6	SW2		0413	1.7	37.3	23.3	87.3	ORIG	1994-02-24	P					21.4								N				RECH	1995-05-30	P					21.4								N				PR1097
1520414	15	2	6	SW2	Y	0414	15.1	36.6	9.9	86.6	ORIG	1994-02-24	P					24.8				0.4	S			N				RECH	1995-05-30	P					24.8				0.3	S			N				PR1097
1520415	15	2	6	SW2	Y	0415	17.9	34.3	7.1	84.3	ORIG	1994-02-24	P					11.4								N				RECH	1995-05-30	P					11.4								N				PR1097
1520416	15	2	6	SW2	Y	0416	17.4	33.9	7.6	83.9	ORIG	1994-02-24	P					6.6								N				RECH	1995-05-30	P					6.6								N				PR1097
1520417	15	2	6	SW2		0417	11.9	34.5	13.1	84.5	ORIG	1994-02-24	P					11.8								N				RECH	1995-05-30	P					11.8								N				PR1097
1520418	15	2	6	SW2		0418	2.6	32.2	22.4	82.2	ORIG	1994-02-24	P					19.5								N				RECH	1995-05-30	P					19.5								N				PR1097
1520419	15	2	6	SW2		0419	2.7	31.1	22.3	81.1	ORIG	1994-02-24	S					0	2.5							N				RECH	1995-05-30	S					0	2.5							N				PR1097
1520420	15	2	6	SW2		0420	3.6	31.2	21.4	81.2	ORIG	1994-02-24	P					20.7								N				RECH	1995-05-30	P					20.7								N				PR1097
1520421	15	2	6	SW2		0421	9.8	31.8	15.2	81.8	ORIG	1994-02-24	P					20.5								N				RECH	1995-05-30	P					20.5								N				PR1097
1520422	15	2	6	SW2	Y	0422	15.6	31.5	9.4	81.5	ORIG	1994-02-24	P					5.4								N				RECH	1995-05-30	P					5.4								N				PR1097
1520423	15	2	6	SW2	Y	0423	15.9	31.5	9.1	81.5	ORIG	1994-02-24	P					6.6								N				RECH	1995-05-30	P					6.6								N				PR1097
1520424	15	2	6	SW2		0424	14.6	30.3	10.4	80.3	ORIG	1994-02-24	P					9.7								N				RECH	1995-05-30	P					9.7								N				PR1097
1520425	15	2	6	SW2		0425	6.7	29.9	18.3	79.9	ORIG	1994-02-24	P					13.8								N				RECH	1995-05-30	P					13.8						1		N				PR1097
1520426	15	2	6	SW2		0426	23.4	28.6	1.6	78.6	ORIG	1994-02-24	R		B		G	16.2								N				RECH	1995-05-30	R		B		G	16.2								N				PR1097
1520427	15	2	6	SW2		0427	9	27.5	16	77.5	ORIG	1994-02-24	P					7.9								N				RECH	1995-05-30	P					7.9								N				PR1097
1520428	15	2	6	SW2		0428	11.2	27.3	13.8	77.3	ORIG	1994-02-24	P					15.6								N				RECH	1995-05-30	P					15.6								N				PR1097
1520429	15	2	6	SW2		0429	12.5	26.5	12.5	76.5	ORIG	1994-02-24	P					5.6								N				RECH	1995-05-30	P					5.6								N				PR1097
1520430	15	2	6	SW2		0430	4.9	26.3	20.1	76.3	ORIG	1994-02-24	P					14.5								N				RECH	1995-05-30	P					14.5								N				PR1097
1520431	15	2	6	SW2		0431	0.1	25.4	24.9	75.4	ORIG	1994-02-24	P					11.3								N				RECH	1995-05-30	P					11.3				0.1	NW			N				PR1097
1520432	15	2	6	SW2	Y	0432	15.4	25.9	9.6	75.9	ORIG	1994-02-24	P					15.3								N				RECH	1995-05-30	P					15.3								N				PR1097
1520433	15	2	6	SW2		0433	16.7	24.9	8.3	74.9	ORIG	1994-02-24	P					16.9								N				RECH	1995-05-30	P					16.9								N				PR1097
1520434	15	2	6	SW2		0434	13.5	25	11.5	75	ORIG	1994-02-24	P					5.6								N				RECH	1995-05-30	P					5.6								N				PR1097
1520435	15	2	6	SW2	Y	0435	20.9	26.3	4.1	76.3	ORIG	1994-02-24	P					25.8								N				RECH	1995-05-30	P					25.8								N				PR1097
1520436	15	2	6	SW2		0436	6.3	24.8	18.7	74.8	ORIG	1994-02-24	P					6.2								N				RECH	1995-05-30	P					6.2								N				PR1097
1520437	15	2	6	SW2		0437	5	24.4	20	74.4	ORIG	1994-02-24	P					7.1								N				RECH	1995-05-30	P					7.1								N				PR1097
1520438	15	2	6	SW2		0438	2.9	24.2	22.1	74.2	ORIG	1994-02-24	P					16.8								N				RECH	1995-05-30	P					16.8								N				PR1097
1520439	15	2	6	SW2		0439	0.5	24.4	24.5	74.4	ORIG	1994-02-24	S	F	U			0	2							N			UPROOTED & LEANING LOW TO SE	RECH	1995-05-30	S		U			0	1.7							N			UPROOTED & LEANING LOW TO SE	PR1097
1520440	15	2	6	SW2		0440	8.7	23.3	16.3	73.3	ORIG	1994-02-24	P					17								N				RECH	1995-05-30	P					17								N				PR1097
1520441	15	2	6	SW2		0441	7.2	22.4	17.8	72.4	ORIG	1994-02-24	P					6.6								N				RECH	1995-05-30	P					6.6								N				PR1097
1520442	15	2	6	SW2		0442	4.6	21.7	20.4	71.7	ORIG	1994-02-24	P					6.6								N				RECH	1995-05-30	P					6.6								N				PR1097
1520443	15	2	6	SW2		0443	4	20.6	21	70.6	ORIG	1994-02-24	P					7								N				RECH	1995-05-30	P					7								N				PR1097
1520444	15	2	6	SW2		0444	10.8	21.1	14.2	71.1	ORIG	1994-02-24	P					12.6								N				RECH	1995-05-30	P					12.6								N				PR1097
1520445	15	2	6	SW2		0445	10.2	19.4	14.8	69.4	ORIG	1994-02-24	R		B		G	15.8			5					N				RECH	1995-05-30	R		B		G	15.8			5					N				PR1097
1520446	15	2	6	SW2		0446	13	20.3	12	70.3	ORIG	1994-02-24	P					19.3								N				RECH	1995-05-30	P					19.3								N				PR1097
1520447	15	2	6	SW2		0447	5.5	19.7	19.5	69.7	ORIG	1994-02-24	P					7.8								N				RECH	1995-05-30	P					7.8								N				PR1097
1520448	15	2	6	SW2		0448	3.2	19.3	21.8	69.3	ORIG	1994-02-24	P					9.5								N				RECH	1995-05-30	P					9.5								N				PR1097
1520449	15	2	6	SW2		0449	2.7	18.9	22.3	68.9	ORIG	1994-02-24	P					6.3								N				RECH	1995-05-30	P					6.3								N				PR1097
1520450	15	2	6	SW2		0450	4.2	19	20.8	69	ORIG	1994-02-24	P					9.3								N				RECH	1995-05-30	P					9.3								N				PR1097
1520451	15	2	6	SW2		0451	17.9	18.6	7.1	68.6	ORIG	1994-02-24	P					12.9								N				RECH	1995-05-30	P					12.9								N				PR1097
1520452	15	2	6	SW2		0452	14.8	18.9	10.2	68.9	ORIG	1994-02-24	R		B		G	7.2			1.6					N				RECH	1995-05-30	R		B		G	7.2			1.6					N				PR1097
1520453	15	2	6	SW2		0453	3.1	17.1	21.9	67.1	ORIG	1994-02-24	P					7								N				RECH	1995-05-30	P					7								N				PR1097
1520454	15	2	6	SW2		0454	0.9	16	24.1	66	ORIG	1994-02-24	P					5.7								N				RECH	1995-05-30	P					5.7								N				PR1097
1520455	15	2	6	SW2		0455	0.2	14.7	24.8	64.7	ORIG	1994-02-24	P					9.4								N				RECH	1995-05-30	P					9.4								N				PR1097
1520456	15	2	6	SW2		0456	0.7	13.4	24.3	63.4	ORIG	1994-02-24	P					12.6								N				RECH	1995-05-30	P					12.6								N				PR1097
1520457	15	2	6	SW2		0457	3.9	13.5	21.1	63.5	ORIG	1994-02-24	P					9.2								N				RECH	1995-05-30	P					9.2								N				PR1097
1520458	15	2	6	SW2		0458	4.8	15.4	20.2	65.4	ORIG	1994-02-24	P					7.3								N				RECH	1995-05-30	P					7.3								N				PR1097
1520459	15	2	6	SW2		0459	1.9	11.9	23.1	61.9	ORIG	1994-02-24	P					8.5								N				RECH	1995-05-30	P					8.5								N				PR1097
1520460	15	2	6	SW2		0460	21.7	17.5	3.3	67.5	ORIG	1994-02-24	P					12.3								N				RECH	1995-05-30	P					12.3								N				PR1097
1520461	15	2	6	SW2		0461	22.7	17.3	2.3	67.3	ORIG	1994-02-24	P					8.3								N				RECH	1995-05-30	P					8.3								N				PR1097
1520462	15	2	6	SW2		0462	19.8	18	5.2	68	ORIG	1994-02-24	P					5	5.1							N				RECH	1995-05-30	P					5	5.1							N				PR1097
1520463	15	2	6	SW2		0463	6.9	16.6	18.1	66.6	ORIG	1994-02-24	P					5.4								N				RECH	1995-05-30	P					5.4								N				PR1097
1520464	15	2	6	SW2		0464	10.9	16.8	14.1	66.8	ORIG	1994-02-24	P					6.4								N				RECH	1995-05-30	P					6.4								N				PR1097
1520465	15	2	6	SW2		0465	11.8	16.9	13.2	66.9	ORIG	1994-02-24	P					6.3								N				RECH	1995-05-30	P					6.3								N				PR1097
1520466	15	2	6	SW2		0466	9.6	16.1	15.4	66.1	ORIG	1994-02-24	P					5.8								N				RECH	1995-05-30	P					5.8								N				PR1097
1520467	15	2	6	SW2		0467	16.8	16.4	8.2	66.4	ORIG	1994-02-24	P					9.8								N				RECH	1995-05-30	P					9.8								N				PR1097
1520468	15	2	6	SW2		0468	19	16.2	6	66.2	ORIG	1994-02-24	P					5.4								N				RECH	1995-05-30	P					5.4								N				PR1097
1520469	15	2	6	SW2		0469	21.4	15.8	3.6	65.8	ORIG	1994-02-24	P					6.9								N				RECH	1995-05-30	P					6.9								N				PR1097
1520470	15	2	6	SW2		0470	21.8	15.9	3.2	65.9	ORIG	1994-02-24	P					10.3								N				RECH	1995-05-30	P					10.3								N				PR1097
1520471	15	2	6	SW2		0471	22.7	16	2.3	66	ORIG	1994-02-24	P					5.5								N				RECH	1995-05-30	P					5.5								N				PR1097
1520472	15	2	6	SW2		0472	22.6	15.1	2.4	65.1	ORIG	1994-02-24	P					6.3								N				RECH	1995-05-30	P					6.3								N				PR1097
1520473	15	2	6	SW2		0473	16.9	15.3	8.1	65.3	ORIG	1994-02-24	P					13.6								N				RECH	1995-05-30	P					13.6								N				PR1097
1520474	15	2	6	SW2		0474	7	14.9	18	64.9	ORIG	1994-02-24	P					14.4								N				RECH	1995-05-30	P					14.4								N				PR1097
1520475	15	2	6	SW2		0475	22.8	14.8	2.2	64.8	ORIG	1994-02-24	P					8.4								N				RECH	1995-05-30	P					8.4								N				PR1097
1520476	15	2	6	SW2		0476	12.2	13.9	12.8	63.9	ORIG	1994-02-24	P					11.8								N				RECH	1995-05-30	P					11.8								N				PR1097
1520477	15	2	6	SW2		0477	17.9	13.6	7.1	63.6	ORIG	1994-02-24	P					9								N				RECH	1995-05-30	P					9								N				PR1097
1520478	15	2	6	SW2		0478	20.3	13.1	4.7	63.1	ORIG	1994-02-24	P					10								N				RECH	1995-05-30	P					10								N				PR1097
1520479	15	2	6	SW2		0479	7.9	13.4	17.1	63.4	ORIG	1994-02-24	R		B		G	12.9								N				RECH	1995-05-30	R		B		G	12.9								N				PR1097
1520480	15	2	6	SW2		0480	3.7	12.4	21.3	62.4	ORIG	1994-02-24	P					7.3								N				RECH	1995-05-30	P					7.3								N				PR1097
1520481	15	2	6	SW2		0481	1.5	10.5	23.5	60.5	ORIG	1994-02-24	P					7.5								N				RECH	1995-05-30	P					7.5								N				PR1097
1520482	15	2	6	SW2		0482	0.1	9	24.9	59	ORIG	1994-02-24	P					17.3								N				RECH	1995-05-30	P					17.3								N				PR1097
1520483	15	2	6	SW2		0483	3.4	10.6	21.6	60.6	ORIG	1994-02-24	P					6.4								N				RECH	1995-05-30	P					6.4								N				PR1097
1520484	15	2	6	SW2		0484	4.8	10.5	20.2	60.5	ORIG	1994-02-24	P					5.8								N				RECH	1995-05-30	P					5.8								N				PR1097
1520485	15	2	6	SW2		0485	6.7	10.7	18.3	60.7	ORIG	1994-02-24	P					12								N				RECH	1995-05-30	P					12								N				PR1097
1520486	15	2	6	SW2		0486	7.6	10.9	17.4	60.9	ORIG	1994-02-24	P					5.2								N				RECH	1995-05-30	P					5.2								N				PR1097
1520487	15	2	6	SW2		0487	9.5	12.2	15.5	62.2	ORIG	1994-02-24	P					6								N				RECH	1995-05-30	P					6								N				PR1097
1520488	15	2	6	SW2		0488	11.1	12.3	13.9	62.3	ORIG	1994-02-24	P					8.3								N				RECH	1995-05-30	P					8.3								N				PR1097
1520489	15	2	6	SW2		0489	12.9	12	12.1	62	ORIG	1994-02-24	P					9.4								N				RECH	1995-05-30	P					9.4								N				PR1097
1520490	15	2	6	SW2		0490	10.4	11.3	14.6	61.3	ORIG	1994-02-24	R		B		G	15								N				RECH	1995-05-30	R		B		G	15								N				PR1097
1520491	15	2	6	SW2		0491	13.6	10.8	11.4	60.8	ORIG	1994-02-24	S					0	2.7							N				RECH	1995-05-30	S					0	2.7							N				PR1097
1520492	15	2	6	SW2		0492	15.4	11	9.6	61	ORIG	1994-02-24	P					18.8								N				RECH	1995-05-30	P					18.8								N				PR1097
1520493	15	2	6	SW2		0493	23.9	11.1	1.1	61.1	ORIG	1994-02-24	P					11.5								N				RECH	1995-05-30	P					11.5								N				PR1097
1520494	15	2	6	SW2		0494	9	9.5	16	59.5	ORIG	1994-02-24	P					6.7								N				RECH	1995-05-30	P					6.7								N				PR1097
1520495	15	2	6	SW2		0495	10.9	10	14.1	60	ORIG	1994-02-24	P					7.1								N				RECH	1995-05-30	P					7.1								N				PR1097
1520496	15	2	6	SW2		0496	11.8	8.7	13.2	58.7	ORIG	1994-02-24	P					16.5								N				RECH	1995-05-30	P					16.5								N				PR1097
1520497	15	2	6	SW2		0497	16.5	9.5	8.5	59.5	ORIG	1994-02-24	P					11								N				RECH	1995-05-30	P					11								N				PR1097
1520498	15	2	6	SW2		0498	18.8	9.5	6.2	59.5	ORIG	1994-02-24	P					6.6								N				RECH	1995-05-30	P					6.6								N				PR1097
1520499	15	2	6	SW2		0499	11.1	6.2	13.9	56.2	ORIG	1994-02-24	P					7.5								N				RECH	1995-05-30	P					7.5								N				PR1097
1520500	15	2	6	SW2		0500	12.8	6.5	12.2	56.5	ORIG	1994-02-24	P					6.7								N				RECH	1995-05-30	P					6.7								N				PR1097
1520501	15	2	6	SW2		0501	13.9	7.5	11.1	57.5	ORIG	1994-02-24	S					0	2							N				RECH	1995-05-30	S					0	2.1							N				PR1097
1520502	15	2	6	SW2		0502	24.5	8.2	0.5	58.2	ORIG	1994-02-24	P					22.3								N				RECH	1995-05-30	P					22.3								N				PR1097
1520503	15	2	6	SW2		0503	15.1	7.3	9.9	57.3	ORIG	1994-02-24	P					10.5								N				RECH	1995-05-30	P					10.5								N				PR1097
1520504	15	2	6	SW2		0504	14.9	6.6	10.1	56.6	ORIG	1994-02-24	P					7.3								N				RECH	1995-05-30	P					7.3								N				PR1097
1520505	15	2	6	SW2		0505	15.2	5.8	9.8	55.8	ORIG	1994-02-24	P					10								N				RECH	1995-05-30	P					10								N				PR1097
1520506	15	2	6	SW2		0506	24.8	5.6	0.2	55.6	ORIG	1994-02-24	P					20.4								N				RECH	1995-05-30	P					20.4								N				PR1097
1520507	15	2	6	SW2		0507	20.3	4.5	4.7	54.5	ORIG	1994-02-24	P					6.9								N				RECH	1995-05-30	P					6.9								N				PR1097
1520508	15	2	6	SW2		0508	15.5	4.4	9.5	54.4	ORIG	1994-02-24	P					9.2								N				RECH	1995-05-30	P					9.2								N				PR1097
1520509	15	2	6	SW2		0509	13	2.4	12	52.4	ORIG	1994-02-24	R		B		G	18.9								N				RECH	1995-05-30	R		B		G	18.9								N				PR1097
1520510	15	2	6	SW2		0510	15.3	2.1	9.7	52.1	ORIG	1994-02-24	P					24.7				0.2	W			N			NC 0.2	RECH	1995-05-30	P					24.7				0.1	W			N			NC 0.2	PR1097
1520511	15	2	6	SW2		0511	11.9	0.9	13.1	50.9	ORIG	1994-02-24	P					14.7								N				RECH	1995-05-30	P					14.7								N				PR1097
1520512	15	2	6	SW2		0512	20.1	0.6	4.9	50.6	ORIG	1994-02-24	P					11.3								N				RECH	1995-05-30	P					11.3								N				PR1097
1520513	15	2	6	SW2		0513	18.6	1.6	6.4	51.6	ORIG	1994-02-24	P					13.7				0.3	NE			N			300	RECH	1995-05-30	P					13.7				0.3	NE			N				PR1097
1520514	15	2	6	SE2		0514	1.1	10	76.1	10																				RECH	1995-05-30	P					5.7								N				PR1097
1520515	15	2	6	SE2		0515	2.3	10.1	77.3	10.1																				RECH	1995-05-30	P					5.2								N				PR1097
1520516	15	2	6	SE2		0516	16.4	29	91.4	29																				RECH	1995-05-30	P					5.2	4.5							N				PR1097
1520517	15	2	6	SE2		0517	1.9	29.3	76.9	29.3																				RECH	1995-05-30	P					5.1						2		N				PR1097
1520518	15	2	6	SE2		0518	7.3	35	82.3	35																				RECH	1995-05-30	P					5.1	4.4							N				PR1097
1520519	15	2	6	SE2		0519	9.5	34.8	84.5	34.8																				RECH	1995-05-30	P					5	5.1							N				PR1097
1520520	15	2	6	NE2		0520	14.7	20.3	89.7	70.3																				RECH	1995-05-30	P					5.4	3.6							N				PR1097
1520521	15	2	6	NE2		0521	17.6	18.6	92.6	68.6																				RECH	1995-05-30	P					5.2	4.6							N				PR1097
1520522	15	2	6	NE2		0522	17.7	14.8	92.7	64.8																				RECH	1995-05-30	P					5.3	4.4							N				PR1097
1520523	15	2	6	NE2		0523	21.4	14.1	96.4	64.1																				RECH	1995-05-30	P					5.3	4.6							N				PR1097
1520524	15	2	6	NE2		0524	11.1	12.9	86.1	62.9																				RECH	1995-05-30	P					5.5	4.1							N				PR1097
1520525	15	2	6	NE1		0525	5.3	30.2	69.7	80.2																				RECH	1995-05-30	P					5.6	4.8							N				PR1097
1520526	15	2	6	NE1		0526	9.6	1.9	65.4	51.9																				RECH	1995-05-30	P					5.5	4.5							N				PR1097
1520527	15	2	6	SE1	Y	0527	18.1	48.9	56.9	48.9																				RECH	1995-05-30	P					5.4	4.7							N				PR1097
1520528	15	2	6	SE1		0528	1.7	31.7	73.3	31.7																				RECH	1995-05-30	P					5	4.8							N				PR1097
1520529	15	2	6	SE1		0529	2.9	1.1	72.1	1.1																				RECH	1995-05-30	P					5.4	5.1							N				PR1097
1520530	15	2	6	SE1		0530	8.7	2.1	66.3	2.1																				RECH	1995-05-30	P					5.4	4.8							N				PR1097
1520531	15	2	6	SW2		0531	2.3	16.2	22.7	66.2																				RECH	1995-05-30	P					5.3								N				PR1097
1520532	15	2	6	SW2		0532	8.8	26.4	16.2	76.4																				RECH	1995-05-30	P					5.2	5.2							N				PR1097
1520533	15	2	6	SW1		0533	19.9	46.7	5.1	96.7																				RECH	1995-05-30	P					5.2								N				PR1097
1520534	15	2	6	SW1		0534	5.9	26.7	19.1	76.7																				RECH	1995-05-30	P					5.2								N				PR1097
1520535	15	2	6	NW1		0535	12.6	30.1	12.4	80.1																				RECH	1995-05-30	P					5.1	4.9							N				PR1097
1520536	15	2	6	NW1		0536	20.4	41.6	4.6	91.6																				RECH	1995-05-30	P					5.1								N				PR1097
1520537	15	2	6	NE2		0537	17.8	38.3	92.8	88.3																																							PR1097
1520538	15	2	6	NE2		0538	21	16.3	96	66.3																																							PR1097
1520539	15	2	6	NE2		0539	18.3	15.2	93.3	65.2																																							PR1097
1520540	15	2	6	NE2		0540	20.3	11.4	95.3	61.4																																							PR1097
1520541	15	2	6	NE2		0541	24.1	4.6	99.1	54.6																																							PR1097
1520542	15	2	6	NE2		0542	12.8	13.5	87.8	63.5																																							PR1097
1520543	15	2	6	NE1		0543	8.4	28.5	66.6	78.5																																							PR1097
1520544	15	2	6	NE1		0544	12.3	27.7	62.7	77.7																																							PR1097
1520545	15	2	6	NE1	Y	0545	20.9	22	54.1	72																																							PR1097
1520546	15	2	6	NE1	Y	0546	22.4	10.3	52.6	60.3																																							PR1097
1520547	15	2	6	NE1	Y	0547	20.9	9.1	54.1	59.1																																							PR1097
1520548	15	2	6	NE1	Y	0548	24.9	9.8	50.1	59.8																																							PR1097
1520549	15	2	6	NE1	Y	0549	23.5	5.3	51.5	55.3																																							PR1097
1520550	15	2	6	NE1	Y	0550	23.5	3.8	51.5	53.8																																							PR1097
1520551	15	2	6	SE1	Y	0551	17.9	47	57.1	47																																							PR1097
1520552	15	2	6	SE1	Y	0552	17.3	46.6	57.7	46.6																																							PR1097
1520553	15	2	6	SE1	Y	0553	15.1	45.6	59.9	45.6																																							PR1097
1520554	15	2	6	SE1		0554	9.9	45.8	65.1	45.8																																							PR1097
1520555	15	2	6	SE1	Y	0555	17.3	38.3	57.7	38.3																																							PR1097
1520556	15	2	6	SE2		0556	2.6	35.6	77.6	35.6																																							PR1097
1520557	15	2	6	SE2		0557	3	35.8	78	35.8																																							PR1097
1520558	15	2	6	SE2		0558	8.5	32.9	83.5	32.9																																							PR1097
1520559	15	2	6	SE2		0559	20.3	20.9	95.3	20.9																																							PR1097
1520560	15	2	6	SE2		0560	20.2	17	95.2	17																																							PR1097
1520561	15	2	6	SE2		0561	20.2	12.3	95.2	12.3																																							PR1097
1520562	15	2	6	SE2		0562	15.7	14.7	90.7	14.7																																							PR1097
1520563	15	2	6	SE2		0563	3.8	8.7	78.8	8.7																																							PR1097
1520564	15	2	6	SW2		0564	24.9	23.6	49.9	23.6																																							PR1097
1520565	15	2	6	SW1		0565	18.2	16.4	6.8	16.4																																							PR1097
1520566	15	2	6	NW1		0566	13.3	28.9	11.7	78.9																																							PR1097
1520567	15	2	6	NW1		0567	7.9	38.9	17.1	88.9																																							PR1097
1520568	15	2	6	NW2		0568	11.4	31.6	36.4	81.6																																							PR1097
1520569	15	2	6	NE1		0569	14.3	28.3	60.7	78.3
1520570	15	2	6	NE1		0570	4.3	27	70.7	77
1520571	15	2	6	NE1		0571	21.8	31	53.2	81
1520572	15	2	6	NE2		0572	8.4	13.1	83.4	63.1
1520573	15	2	6	NE2		0573	8.9	13.1	83.9	63.1
1520574	15	2	6	NE2		0574	5.2	11.8	80.2	61.8
1520575	15	2	6	NE2		0575	1.4	9.4	76.4	59.4
1530609	15	3	6	NW1		0609	0.2	49.3	24.8	99.3	ORIG	1994-08-30	P					22.4				2.4	NE			N			NEC 1.0-2.4	RECH	1995-05-23	P					22.4				2.4	NE			N			NEC 1.0-2.4	PR1097
1530610	15	3	6	NW1		0610	6.1	48.5	18.9	98.5	ORIG	1994-08-30	R		B		G	9			2.1					N				RECH	1995-05-23	R		B		G	9			2.1					N				PR1097
1530611	15	3	6	NW1		0611	5.4	47.6	19.6	97.6	ORIG	1994-08-30	R		B		G	10.6			1.8					N				RECH	1995-05-23	R		B		G	10.6			1.8					N				PR1097
1530612	15	3	6	NW1		0612	6.3	47.5	18.7	97.5	ORIG	1994-08-30	S					0	1.5							N				RECH	1995-05-23	S					0	1.5							N				PR1097
1530613	15	3	6	NW1		0613	8.7	47.1	16.3	97.1	ORIG	1994-08-30	P					29.1								N				RECH	1995-05-23	P					29.1								N				PR1097
1530614	15	3	6	NW1		0614	22	45.8	3	95.8	ORIG	1994-08-30	P	T	U			10.4	8.5		0					Y				RECH	1995-05-23	R		U		B	10.4	8.5		0					Y				PR1097
1530615	15	3	6	NW1		0615	15.8	42.3	9.2	92.3	ORIG	1994-08-30	P					25.2								N				RECH	1995-05-23	P					25.2								N				PR1097
1530616	15	3	6	NW1		0616	24.5	41.5	0.5	91.5	ORIG	1994-08-30	R		B		G	20.1			3.2					N				RECH	1995-05-23	R		B		G	20.1			3.2					N				PR1097
1530617	15	3	6	NW1		0617	7.6	40.8	17.4	90.8	ORIG	1994-08-30	R		B		G	11.8								N				RECH	1995-05-23	R		B		G	11.8								N				PR1097
1530618	15	3	6	NW1		0618	4.4	40.4	20.6	90.4	ORIG	1994-08-30	R		B		G	16.3			3.8					N				RECH	1995-05-23	R		B		G	16.3			3.8					N				PR1097
1530619	15	3	6	NW1		0619	0.3	42.9	24.7	92.9	ORIG	1994-08-30	R		B		G	19.3								N				RECH	1995-05-23	R		B		G	19.3								N				PR1097
1530620	15	3	6	NW1		0620	10.3	39.1	14.7	89.1	ORIG	1994-08-30	P					38.7				1.8	E			N			EC 0.2-1.8 1/2	RECH	1995-05-23	P					38.7				1.8	E			N			EC 0.2-1.8 1/2	PR1097
1530621	15	3	6	NW1		0621	12.5	35.4	12.5	85.4	ORIG	1994-08-30	R		B		G	10.6			2					N				RECH	1995-05-23	R		B		G	10.6			2					N				PR1097
1530622	15	3	6	NW1		0622	20.4	33.4	4.6	83.4	ORIG	1994-08-30	P					25.1								N				RECH	1995-05-23	P					25.1								N				PR1097
1530623	15	3	6	NW1		0623	8.7	30.5	16.3	80.5	ORIG	1994-08-30	P		U			11								N			UPROOTED SLIGHTLY SW	RECH	1995-05-23	P		U			11								N			UPROOTED SLIGHTLY SW	PR1097
1530624	15	3	6	NW1		0624	2.5	29.2	22.5	79.2	ORIG	1994-08-30	R		B		G	8.6			1.8					N				RECH	1995-05-23	R		B		G	8.6			1.8					N				PR1097
1530625	15	3	6	NW1		0625	9	27.9	16	77.9	ORIG	1994-08-30	R		B		G	11.1			3.6					N				RECH	1995-05-23	R		B		G	11.1			3.6					N				PR1097
1530626	15	3	6	NW1		0626	14.2	26	10.8	76	ORIG	1994-08-30	P					23								N				RECH	1995-05-23	P					23								N				PR1097
1530627	15	3	6	NW1		0627	21.6	24.7	3.4	74.7	ORIG	1994-08-30	P					38.6				0.5	SE			N				RECH	1995-05-23	P					38.6				0.5	SE			N				PR1097
1530628	15	3	6	NW1		0628	1.4	18.6	23.6	68.6	ORIG	1994-08-30	R		B		B	37.1							Y	N				RECH	1995-05-23	R		B		B	37							Y	N				PR1097
1530629	15	3	6	NW1		0629	7.4	15.6	17.6	65.6	ORIG	1994-08-30	P					6.3								N				RECH	1995-05-23	P					6.3								N				PR1097
1530630	15	3	6	NW1		0630	14.1	14.6	10.9	64.6	ORIG	1994-08-30	P					8.1								N				RECH	1995-05-23	P					8.1								N				PR1097
1530631	15	3	6	NW1		0631	13	12.5	12	62.5	ORIG	1994-08-30	R		B		G	18.6			4					N				RECH	1995-05-23	R		B		G	18.6			4					N				PR1097
1530632	15	3	6	NW1		0632	19.6	9.8	5.4	59.8	ORIG	1994-08-30	R		B		G	8.9			2.3					N				RECH	1995-05-23	R		B		G	8.9			2.3					N				PR1097
1530633	15	3	6	NW1		0633	8.2	10.6	16.8	60.6	ORIG	1994-08-30	R		B		G	5.5			1.8					N				RECH	1995-05-23	R		B		G	5.5			1.8					N				PR1097
1530634	15	3	6	NW1		0634	9	9.1	16	59.1	ORIG	1994-08-30	P					44.5				2.1	E			N			EC 0.7-2.1	RECH	1995-05-23	P					44.5				2.1	E			N			EC 0.7-2.1	PR1097
1530635	15	3	6	NW1		0635	14.7	8.7	10.3	58.7	ORIG	1994-08-30	R		B		G	11.4			2.3					N				RECH	1995-05-23	R		B		G	11.4			2.3					N				PR1097
1530636	15	3	6	NW1		0636	17.5	5.6	7.5	55.6	ORIG	1994-08-30	P					10.9								N				RECH	1995-05-23	P					10.9								N				PR1097
1530637	15	3	6	NW1		0637	19.1	5.2	5.9	55.2	ORIG	1994-08-30	P					5.9						4		N			FIRE-MOST OF CROWN DEAD-1 GREEN TUFT	RECH	1995-05-23	P	T				6						4		N				PR1097
1530638	15	3	6	NW1		0638	18.5	4.9	6.5	54.9	ORIG	1994-08-30	P					10.8								N				RECH	1995-05-23	P					10.8								N				PR1097
1530639	15	3	6	NW1		0639	20	4.9	5	54.9	ORIG	1994-08-30	P					10.5								N				RECH	1995-05-23	P					10.5								N				PR1097
1530640	15	3	6	NW1		0640	21.3	4.4	3.7	54.4	ORIG	1994-08-30	P					6.5								N				RECH	1995-05-23	P					6.5								N				PR1097
1530641	15	3	6	NW1		0641	20.9	4.9	4.1	54.9	ORIG	1994-08-30	P					7.5								N				RECH	1995-05-23	P					7.5								N				PR1097
1530642	15	3	6	NW1		0642	19.2	4.1	5.8	54.1	ORIG	1994-08-30	P					9.5								N				RECH	1995-05-23	P					9.5								N				PR1097
1530643	15	3	6	NW1		0643	20	3.7	5	53.7	ORIG	1994-08-30	P					7								N				RECH	1995-05-23	P					7								N				PR1097
1530644	15	3	6	NW1		0644	20.9	3.2	4.1	53.2	ORIG	1994-08-30	P					6.4								N				RECH	1995-05-23	P					6.4								N				PR1097
1530645	15	3	6	NW1		0645	22.8	2.7	2.2	52.7	ORIG	1994-08-30	P					6.1								N				RECH	1995-05-23	P					6.1								N				PR1097
1530646	15	3	6	NW1		0646	21.7	3.2	3.3	53.2	ORIG	1994-08-30	P					5.5	4.2							N				RECH	1995-05-23	P					5.5	4.2							N				PR1097
1530647	15	3	6	NW1		0647	19	2.8	6	52.8	ORIG	1994-08-30	P					5.4								N				RECH	1995-05-23	P					5.4								N				PR1097
1530648	15	3	6	NW1		0648	18.1	2.2	6.9	52.2	ORIG	1994-08-30	P					8.3								N				RECH	1995-05-23	P					8.3								N				PR1097
1530649	15	3	6	NW1		0649	5.2	2.2	19.8	52.2	ORIG	1994-08-30	P					25.4								N				RECH	1995-05-23	P					25.4								N				PR1097
1530650	15	3	6	NW2		0650	15.3	48.5	40.3	98.5	ORIG	1994-08-30	S					0	2.6							N				RECH	1995-05-23	S					0	2.6							N				PR1097
1530651	15	3	6	NW2		0651	23.5	47.9	48.5	97.9	ORIG	1994-08-30	R		B		G	8.2			3.5					N				RECH	1995-05-23	R		B		G	8.2			3.5					N				PR1097
1530652	15	3	6	NW2		0652	6.5	46.5	31.5	96.5	ORIG	1994-08-30	S					0	1.5							N				RECH	1995-05-23	S					0	1.6							N				PR1097
1530653	15	3	6	NW2		0653	6.2	45.4	31.2	95.4	ORIG	1994-08-30	R		B		G	20.3								N				RECH	1995-05-23	R		B		G	20.3								N				PR1097
1530654	15	3	6	NW2		0654	21.8	45.4	46.8	95.4	ORIG	1994-08-30	P					12.5								N				RECH	1995-05-23	P					12.5								N				PR1097
1530655	15	3	6	NW2		0655	1.5	43.5	26.5	93.5	ORIG	1994-08-30	P					12.5								N				RECH	1995-05-23	P					12.5								N				PR1097
1530656	15	3	6	NW2		0656	2.1	42.5	27.1	92.5	ORIG	1994-08-30	P					12.1								N				RECH	1995-05-23	P					12.1								N				PR1097
1530657	15	3	6	NW2		0657	20.5	42.8	45.5	92.8	ORIG	1994-08-30	R		B		G	12.1			3.1					N				RECH	1995-05-23	R		B		G	12.1			3.1					N				PR1097
1530658	15	3	6	NW2		0658	19.7	42.2	44.7	92.2	ORIG	1994-08-30	P					15								N				RECH	1995-05-23	P					15								N				PR1097
1530659	15	3	6	NW2		0659	5.5	35.2	30.5	85.2	ORIG	1994-08-30	R		B		G	23.2			2.1					N				RECH	1995-05-23	R		B		G	23.2			2.1					N				PR1097
1530660	15	3	6	NW2		0660	5.2	34.4	30.2	84.4	ORIG	1994-08-30	S					0	2.3			0.4	NW			N				RECH	1995-05-23	S					0	2.3			0.4	NW			N				PR1097
1530661	15	3	6	NW2		0661	11	34.2	36	84.2	ORIG	1994-08-30	P					23.9								N				RECH	1995-05-23	P					23.9								N				PR1097
1530662	15	3	6	NW2		0662	3.7	33.5	28.7	83.5	ORIG	1994-08-30	R		B		G	21.4								N				RECH	1995-05-23	R		B		G	21.4								N				PR1097
1530663	15	3	6	NW2		0663	0.4	34.7	25.4	84.7	ORIG	1994-08-30	R		B		G	27.7								N				RECH	1995-05-23	R		B		G	27.7								N				PR1097
1530664	15	3	6	NW2		0664	17.5	32.9	42.5	82.9	ORIG	1994-08-30	R		B		G	19.7			4.7					N				RECH	1995-05-23	R		B		G	19.7			4.7					N				PR1097
1530665	15	3	6	NW2		0665	13.3	31.7	38.3	81.7	ORIG	1994-08-30	S					0	2.4							N				RECH	1995-05-23	S					0	2.4							N				PR1097
1530666	15	3	6	NW2		0666	24.6	42.4	49.6	92.4	ORIG	1994-08-30	R		B		G	15.3			2.2					N				RECH	1995-05-23	R		B		G	15.3			2.2					N				PR1097
1530667	15	3	6	NW2		0667	21.5	31	46.5	81	ORIG	1994-08-30	P					28.5								N				RECH	1995-05-23	P					28.5								N				PR1097
1530668	15	3	6	NW2		0668	22.3	30.3	47.3	80.3	ORIG	1994-08-30	P					17								N				RECH	1995-05-23	P					17								N				PR1097
1530669	15	3	6	NW2		0669	20.1	29.2	45.1	79.2	ORIG	1994-08-30	P					18.2								N				RECH	1995-05-23	P					18.2								N				PR1097
1530670	15	3	6	NW2		0670	21.7	27.8	46.7	77.8	ORIG	1994-08-30	P					23.2								N				RECH	1995-05-23	P					23.2								N				PR1097
1530671	15	3	6	NW2		0671	6.4	27.7	31.4	77.7	ORIG	1994-08-30	P					5.5	4.5							N				RECH	1995-05-23	P					5.5	4.5							N				PR1097
1530672	15	3	6	NW2		0672	6.5	27.2	31.5	77.2	ORIG	1994-08-30	P					6.7								N				RECH	1995-05-23	P					6.7								N				PR1097
1530673	15	3	6	NW2		0673	6.2	26.8	31.2	76.8	ORIG	1994-08-30	P					7.2								N				RECH	1995-05-23	P					7.2								N				PR1097
1530674	15	3	6	NW2		0674	6	24.6	31	74.6	ORIG	1994-08-30	P					5.3	5							N				RECH	1995-05-23	P					5.3	5							N				PR1097
1530675	15	3	6	NW2	Y	0675	24.2	19.8	49.2	69.8	ORIG	1994-08-30	P					5.6								N				RECH	1995-05-23	P					5.6								N				PR1097
1530676	15	3	6	NW2	Y	0676	24.8	18.3	49.8	68.3	ORIG	1994-08-30	P					6.7								N				RECH	1995-05-23	P					6.7								N				PR1097
1530677	15	3	6	NW2		0677	12.3	18	37.3	68	ORIG	1994-08-30	P	T				32.9							Q	N			DEATH UNKNOWN? FEW BROWN NEEDLES LEFT-NOT FAR FROM #628 LIGHTNING	RECH	1995-05-23	P	T				32.9							Q	N			DEATH UNKNOWN? FEW BROWN NEEDLES LEFT-NOT FAR FROM #628 LIGHTNING	PR1097
1530678	15	3	6	NW2		0678	12.2	16.9	37.2	66.9	ORIG	1994-08-30	S					0	2.2							N				RECH	1995-05-23	S					0	2.3							N				PR1097
1530679	15	3	6	NW2		0679	19.3	17.1	44.3	67.1	ORIG	1994-08-30	P					6	4.5							N				RECH	1995-05-23	P					6	4.5							N				PR1097
1530680	15	3	6	NW2	Y	0680	18.5	14.4	43.5	64.4	ORIG	1994-08-30	P					5.2	5.3							N				RECH	1995-05-23	P					5.2	5.3							N				PR1097
1530681	15	3	6	NW2	Y	0681	18.6	14.1	43.6	64.1	ORIG	1994-08-30	P					8.4								N				RECH	1995-05-23	P					8.4								N				PR1097
1530682	15	3	6	NW2	Y	0682	17.2	14	42.2	64	ORIG	1994-08-30	P					5.7	4.8							N				RECH	1995-05-23	P					5.7	4.8							N				PR1097
1530683	15	3	6	NW2	Y	0683	19.2	13.3	44.2	63.3	ORIG	1994-08-30	P					9.9								N				RECH	1995-05-23	P					9.9								N				PR1097
1530684	15	3	6	NW2	Y	0684	19.3	10.8	44.3	60.8	ORIG	1994-08-30	C					8.1	5.1							N				RECH	1995-05-23	C					8.1	5.2							N				PR1097
1530685	15	3	6	NW2	Y	0685	17.7	8.6	42.7	58.6	ORIG	1994-08-30	P					5.3	4.2							N				RECH	1995-05-23	P					5.3	4.2							N				PR1097
1530686	15	3	6	NW2	Y	0686	23	9.1	48	59.1	ORIG	1994-08-30	P					5.2	4.9							N				RECH	1995-05-23	P					5.2	4.9							N				PR1097
1530687	15	3	6	NW2		0687	2.1	8.2	27.1	58.2	ORIG	1994-08-30	P					6.3	4.4							N				RECH	1995-05-23	P					6.3	4.4							N				PR1097
1530688	15	3	6	NW2		0688	2	5.9	27	55.9	ORIG	1994-08-30	P					6.3								N				RECH	1995-05-23	P					6.3								N				PR1097
1530689	15	3	6	NW2		0689	4.5	6.2	29.5	56.2	ORIG	1994-08-30	P					5.2	4.3							N				RECH	1995-05-23	P					5.2	4.3							N				PR1097
1530690	15	3	6	NW2		0690	10.6	2.3	35.6	52.3	ORIG	1994-08-30	P					19.8								N				RECH	1995-05-23	P					19.8								N				PR1097
1530691	15	3	6	NW2		0691	13.2	1.8	38.2	51.8	ORIG	1994-08-30	P					21.7								N				RECH	1995-05-23	P					21.7								N				PR1097
1530692	15	3	6	NW2	Y	0692	24.1	0.6	49.1	50.6	ORIG	1994-08-30	P					10.1								N				RECH	1995-05-23	P					10.1								N				PR1097
1530693	15	3	6	SW1		0693	24.1	50	0.9	50	ORIG	1994-08-30	C					8.8								N				RECH	1995-05-23	C					8.8								N				PR1097
1530694	15	3	6	SW1		0694	19.2	49.7	5.8	49.7	ORIG	1994-08-30	C					7.7	4.4							N				RECH	1995-05-23	C					7.7	4.4							N				PR1097
1530695	15	3	6	SW1		0695	18.3	49.4	6.7	49.4	ORIG	1994-08-30	P					10.3								N				RECH	1995-05-23	P					10.3								N				PR1097
1530696	15	3	6	SW1		0696	14.3	48.7	10.7	48.7	ORIG	1994-08-30	P					5.8	5							N				RECH	1995-05-23	P					5.8	5							N				PR1097
1530697	15	3	6	SW1		0697	4.8	48.3	20.2	48.3	ORIG	1994-08-30	S					0	1.6							N				RECH	1995-05-23	S					0	1.7							N				PR1097
1530698	15	3	6	SW1		0698	2.9	48.1	22.1	48.1	ORIG	1994-08-30	R		B		G	9.2			3.1					N				RECH	1995-05-23	R		B		G	9.2			3.1					N				PR1097
1530699	15	3	6	SW1		0699	11.4	46.8	13.6	46.8	ORIG	1994-08-30	P					6.5	5.2							N				RECH	1995-05-23	P					6.5	5.2							N				PR1097
1530700	15	3	6	SW1		0700	13.1	47.3	11.9	47.3	ORIG	1994-08-30	P					5.1	4.4							N				RECH	1995-05-23	P					5.1	4.4							N				PR1097
1530701	15	3	6	SW1		0701	20.1	47.7	4.9	47.7	ORIG	1994-08-30	P					5.3								N				RECH	1995-05-23	P					5.3								N				PR1097
1530702	15	3	6	SW1		0702	19.7	47.4	5.3	47.4	ORIG	1994-08-30	P					6.1								N				RECH	1995-05-23	P					6.1								N				PR1097
1530703	15	3	6	SW1		0703	14.3	46.7	10.7	46.7	ORIG	1994-08-30	P					5.3	5.2							N				RECH	1995-05-23	P					5.3	5.2							N				PR1097
1530704	15	3	6	SW1		0704	12.8	46.3	12.2	46.3	ORIG	1994-08-30	P					5.2								N				RECH	1995-05-23	P					5.2								N				PR1097
1530705	15	3	6	SW1		0705	12.2	44.7	12.8	44.7	ORIG	1994-08-30	P					7.2								N				RECH	1995-05-23	P					7.2								N				PR1097
1530706	15	3	6	SW1		0706	15.3	44.6	9.7	44.6	ORIG	1994-08-30	P					6								N				RECH	1995-05-23	P					6								N				PR1097
1530707	15	3	6	SW1		0707	14.7	44.5	10.3	44.5	ORIG	1994-08-30	P		U			7.9								N			UPROOTED SLIGHTLY W	RECH	1995-05-23	P		U			7.9								N			UPROOTED SLIGHTLY W	PR1097
1530708	15	3	6	SW1		0708	20.2	44.5	4.8	44.5	ORIG	1994-08-30	P					11.1								N				RECH	1995-05-23	P					11.1								N				PR1097
1530709	15	3	6	SW1		0709	19.6	44.8	5.4	44.8	ORIG	1994-08-30	P					9.9								N				RECH	1995-05-23	P					9.9								N				PR1097
1530710	15	3	6	SW1		0710	19.6	43.5	5.4	43.5	ORIG	1994-08-30	P					7.2								N				RECH	1995-05-23	P					7.2								N				PR1097
1530711	15	3	6	SW1		0711	18.4	42.4	6.6	42.4	ORIG	1994-08-30	P					6.2								N				RECH	1995-05-23	P					6.2								N				PR1097
1530712	15	3	6	SW1		0712	20	42.4	5	42.4	ORIG	1994-08-30	P					9.5								N				RECH	1995-05-23	P					9.5								N				PR1097
1530713	15	3	6	SW1		0713	21.9	40.8	3.1	40.8	ORIG	1994-08-30	C					8.2								N				RECH	1995-05-23	C					8.2								N				PR1097
1530714	15	3	6	SW1		0714	14.3	40	10.7	40	ORIG	1994-08-30	P					8.7								N				RECH	1995-05-23	P					8.7								N				PR1097
1530715	15	3	6	SW1		0715	6.7	35.5	18.3	35.5	ORIG	1994-08-30	R		B		G	9.1			4.9					N				RECH	1995-05-23	R		B		G	9.1			4.9					N				PR1097
1530716	15	3	6	SW1		0716	13.8	35	11.2	35	ORIG	1994-08-30	P					34.9								N				RECH	1995-05-23	P					34.9								N				PR1097
1530717	15	3	6	SW1		0717	20.7	32.6	4.3	32.6	ORIG	1994-08-30	P					24.1				0.2	SW			N				RECH	1995-05-23	P					24.1				0.2	SW			N				PR1097
1530718	15	3	6	SW1		0718	17.1	27.3	7.9	27.3	ORIG	1994-08-30	R		B		G	20			4.4					N				RECH	1995-05-23	R		B		G	20			4.4					N				PR1097
1530719	15	3	6	SW1		0719	8.9	23.9	16.1	23.9	ORIG	1994-08-30	P					6.8	4.4							N				RECH	1995-05-23	P					6.8	4.4							N				PR1097
1530720	15	3	6	SW1		0720	19.8	24.5	5.2	24.5	ORIG	1994-08-30	P					6.7								N				RECH	1995-05-23	P					6.7								N				PR1097
1530721	15	3	6	SW1		0721	18.9	23.6	6.1	23.6	ORIG	1994-08-30	P					10								N				RECH	1995-05-23	P					10								N				PR1097
1530722	15	3	6	SW1		0722	20.8	23.7	4.2	23.7	ORIG	1994-08-30	P					9.2								N				RECH	1995-05-23	P					9.2								N				PR1097
1530723	15	3	6	SW1		0723	19.6	23.2	5.4	23.2	ORIG	1994-08-30	P		U			11.2								N			UPROOTED & LEANING SW	RECH	1995-05-23	P		U			11.2								N			UPROOTED & LEANING SW	PR1097
1530724	15	3	6	SW1		0724	11.3	22.9	13.7	22.9	ORIG	1994-08-30	P					7								N				RECH	1995-05-23	P					7								N				PR1097
1530725	15	3	6	SW1		0725	9.6	22.8	15.4	22.8	ORIG	1994-08-30	P					7.6								N				RECH	1995-05-23	P					7.6								N				PR1097
1530726	15	3	6	SW1		0726	10.6	22	14.4	22	ORIG	1994-08-30	P					6.3								N				RECH	1995-05-23	P					6.3								N				PR1097
1530727	15	3	6	SW1		0727	15.7	21.8	9.3	21.8	ORIG	1994-08-30	P					8.4								N				RECH	1995-05-23	P					8.4								N				PR1097
1530728	15	3	6	SW1		0728	7.4	20.8	17.6	20.8	ORIG	1994-08-30	P					7.4								N				RECH	1995-05-23	P					7.4								N				PR1097
1530729	15	3	6	SW1		0729	8.6	20.3	16.4	20.3	ORIG	1994-08-30	P					5.3								N				RECH	1995-05-23	P					5.3								N				PR1097
1530730	15	3	6	SW1		0730	1.3	18.9	23.7	18.9	ORIG	1994-08-30	R		B		G	13.7								N				RECH	1995-05-23	R		B		G	13.7								N				PR1097
1530731	15	3	6	SW1		0731	2.8	18.8	22.2	18.8	ORIG	1994-08-30	P					19.5								N				RECH	1995-05-23	P					19.5								N				PR1097
1530732	15	3	6	SW1		0732	7.2	18.3	17.8	18.3	ORIG	1994-08-30	P					5	4.5							N				RECH	1995-05-23	P					5	4.5							N				PR1097
1530733	15	3	6	SW1		0733	12	18.6	13	18.6	ORIG	1994-08-30	P					6.6								N				RECH	1995-05-23	P					6.6								N				PR1097
1530734	15	3	6	SW1		0734	11.8	18	13.2	18	ORIG	1994-08-30	P					7.3								N				RECH	1995-05-23	P					7.3								N				PR1097
1530735	15	3	6	SW1		0735	16.1	17.5	8.9	17.5	ORIG	1994-08-30	C	T		F		13.7				1	SE			N			180, 1/2	RECH	1995-05-23	C	T		F		13.9				1	SE			N			180, 1/2	PR1097
1530736	15	3	6	SW1		0736	20.9	18	4.1	18	ORIG	1994-08-30	C					15								N				RECH	1995-05-23	C					15								N				PR1097
1530737	15	3	6	SW1		0737	12.8	16.5	12.2	16.5	ORIG	1994-08-30	P					6.7								N				RECH	1995-05-23	P					6.7								N				PR1097
1530738	15	3	6	SW1		0738	13.6	14.7	11.4	14.7	ORIG	1994-08-30	P					6.4								N				RECH	1995-05-23	P					6.4								N				PR1097
1530739	15	3	6	SW1		0739	20.8	13.7	4.2	13.7	ORIG	1994-08-30	P					26.1				0.2	SW			N			180	RECH	1995-05-23	P					26.1				0.2	SW			N			180	PR1097
1530740	15	3	6	SW1		0740	9.7	12.6	15.3	12.6	ORIG	1994-08-30	P					19.1								N				RECH	1995-05-23	P					19.1								N				PR1097
1530741	15	3	6	SW1		0741	11.6	11.6	13.4	11.6	ORIG	1994-08-30	P					21.7								N				RECH	1995-05-23	P					21.7								N				PR1097
1530742	15	3	6	SW1		0742	0.5	13.1	24.5	13.1	ORIG	1994-08-30	P					5.6	4.1							N				RECH	1995-05-23	P					5.6	4.1							N				PR1097
1530743	15	3	6	SW1		0743	2	11.5	23	11.5	ORIG	1994-08-30	P					6.1								N				RECH	1995-05-23	P					6.1								N				PR1097
1530744	15	3	6	SW1		0744	0.5	10.5	24.5	10.5	ORIG	1994-08-30	P					10.1								N				RECH	1995-05-23	P					10.1								N				PR1097
1530745	15	3	6	SW1		0745	1.4	8.3	23.6	8.3	ORIG	1994-08-30	P					6								N				RECH	1995-05-23	P					6								N				PR1097
1530746	15	3	6	SW1		0746	11	8.2	14	8.2	ORIG	1994-08-30	C					14.5								N				RECH	1995-05-23	C					14.5								N				PR1097
1530747	15	3	6	SW1		0747	13	6.6	12	6.6	ORIG	1994-08-30	C					8.2	5							N				RECH	1995-05-23	C					8.2	5							N				PR1097
1530748	15	3	6	SW1		0748	3.3	7.4	21.7	7.4	ORIG	1994-08-30	P					7								N				RECH	1995-05-23	P					7								N				PR1097
1530749	15	3	6	SW1		0749	0.6	6.1	24.4	6.1	ORIG	1994-08-30	P					5.9								N				RECH	1995-05-23	P					5.9								N				PR1097
1530750	15	3	6	SW1		0750	3.5	5.8	21.5	5.8	ORIG	1994-08-30	P					5.3								N				RECH	1995-05-23	P					5.3								N				PR1097
1530751	15	3	6	SW1		0751	4.3	5.6	20.7	5.6	ORIG	1994-08-30	P					9.7								N				RECH	1995-05-23	P					9.7								N				PR1097
1530752	15	3	6	SW1		0752	3.7	5.3	21.3	5.3	ORIG	1994-08-30	P					8.7								N				RECH	1995-05-23	P					8.7								N				PR1097
1530753	15	3	6	SW1		0753	0.6	5.2	24.4	5.2	ORIG	1994-08-30	P					5.4								N				RECH	1995-05-23	P					5.4								N				PR1097
1530754	15	3	6	SW1		0754	4.1	4.7	20.9	4.7	ORIG	1994-08-30	P					7.4								N				RECH	1995-05-23	P					7.4								N				PR1097
1530755	15	3	6	SW1		0755	10	4.6	15	4.6	ORIG	1994-08-30	P					8.4								N				RECH	1995-05-23	P					8.4								N				PR1097
1530756	15	3	6	SW1		0756	9.7	4	15.3	4	ORIG	1994-08-30	P					6.7								N				RECH	1995-05-23	P					6.7								N				PR1097
1530757	15	3	6	SW1		0757	7.2	3.9	17.8	3.9	ORIG	1994-08-30	P					6.1								N				RECH	1995-05-23	P					6.1								N				PR1097
1530758	15	3	6	SW1		0758	7.4	3.9	17.6	3.9	ORIG	1994-08-30	P					6.3								N				RECH	1995-05-23	P					6.3								N				PR1097
1530759	15	3	6	SW1		0759	10.7	3.7	14.3	3.7	ORIG	1994-08-30	P					7.2								N				RECH	1995-05-23	P					7.2								N				PR1097
1530760	15	3	6	SW1		0760	4.1	3.6	20.9	3.6	ORIG	1994-08-30	P					5.5								N				RECH	1995-05-23	P					5.5								N				PR1097
1530761	15	3	6	SW1		0761	7.4	3.4	17.6	3.4	ORIG	1994-08-30	P					6								N				RECH	1995-05-23	P					6								N				PR1097
1530762	15	3	6	SW1		0762	7.1	3.2	17.9	3.2	ORIG	1994-08-30	P					7.9								N				RECH	1995-05-23	P					7.9								N				PR1097
1530763	15	3	6	SW1		0763	7.2	3	17.8	3	ORIG	1994-08-30	P					8.1								N				RECH	1995-05-23	P					8.1								N				PR1097
1530764	15	3	6	SW1		0764	7.9	2.9	17.1	2.9	ORIG	1994-08-30	P					6.7								N				RECH	1995-05-23	P					6.7								N				PR1097
1530765	15	3	6	SW1		0765	12.3	3.1	12.7	3.1	ORIG	1994-08-30	P					6.3								N				RECH	1995-05-23	P					6.3								N				PR1097
1530766	15	3	6	SW1		0766	9.8	2.7	15.2	2.7	ORIG	1994-08-30	P					6.7								N				RECH	1995-05-23	P					6.7								N				PR1097
1530767	15	3	6	SW1		0767	8.6	2	16.4	2	ORIG	1994-08-30	P					6								N				RECH	1995-05-23	P					6								N				PR1097
1530768	15	3	6	SW1		0768	9.5	0.8	15.5	0.8	ORIG	1994-08-30	P					7.6								N				RECH	1995-05-23	P					7.6								N				PR1097
1530769	15	3	6	SW1		0769	5.6	0.7	19.4	0.7	ORIG	1994-08-30	P					6.1								N				RECH	1995-05-23	P					6.1								N				PR1097
1530770	15	3	6	SW1		0770	7.5	0.2	17.5	0.2	ORIG	1994-08-30	P					5.9								N				RECH	1995-05-23	P					5.9								N				PR1097
1530771	15	3	6	SW1		0771	0.3	1.2	24.7	1.2	ORIG	1994-08-30	P					5.6								N				RECH	1995-05-23	P					5.6								N				PR1097
1530772	15	3	6	SW2		0772	16.5	0.9	41.5	0.9	ORIG	1994-08-30	P					7.9								N				RECH	1995-05-23	P					7.9								N				PR1097
1530773	15	3	6	SW2		0773	16.8	1.2	41.8	1.2	ORIG	1994-08-30	P					7.4								N				RECH	1995-05-23	P					7.4								N				PR1097
1530774	15	3	6	SW2		0774	23.2	1.6	48.2	1.6	ORIG	1994-08-30	P	T				6	3.4							N				RECH	1995-05-23	R		B		B	5.5	2.7							N				PR1097
1530775	15	3	6	SW2		0775	20.3	2.4	45.3	2.4	ORIG	1994-08-30	P					8.4								N				RECH	1995-05-23	P					8.4								N				PR1097
1530776	15	3	6	SW2		0776	22.8	2.5	47.8	2.5	ORIG	1994-08-30	P					10								N				RECH	1995-05-23	P					10								N				PR1097
1530777	15	3	6	SW2		0777	22.6	3.5	47.6	3.5	ORIG	1994-08-30	P					5.2								N				RECH	1995-05-23	P					5.2								N				PR1097
1530778	15	3	6	SW2		0778	22.1	3.6	47.1	3.6	ORIG	1994-08-30	P					8								N				RECH	1995-05-23	P					8								N				PR1097
1530779	15	3	6	SW2		0779	24.9	3.7	49.9	3.7	ORIG	1994-08-30	P					6	5							N				RECH	1995-05-23	P					6	5							N				PR1097
1530780	15	3	6	SW2		0780	8.8	2.8	33.8	2.8	ORIG	1994-08-30	P					8.7								N				RECH	1995-05-23	P					8.7								N				PR1097
1530781	15	3	6	SW2		0781	3.9	2	28.9	2	ORIG	1994-08-30	P					9.2								N				RECH	1995-05-23	P					9.2								N				PR1097
1530782	15	3	6	SW2		0782	8.4	4.6	33.4	4.6	ORIG	1994-08-30	P					5.1								N				RECH	1995-05-23	P					5.1								N				PR1097
1530783	15	3	6	SW2		0783	10.2	4.6	35.2	4.6	ORIG	1994-08-30	P					6.9								N				RECH	1995-05-23	P					6.9								N				PR1097
1530784	15	3	6	SW2		0784	1.8	5.7	26.8	5.7	ORIG	1994-08-30	P					9.4								N				RECH	1995-05-23	P					9.4								N				PR1097
1530785	15	3	6	SW2		0785	0.7	7.2	25.7	7.2	ORIG	1994-08-30	P					10.1								N				RECH	1995-05-23	P					10.1								N				PR1097
1530786	15	3	6	SW2		0786	6.5	6.2	31.5	6.2	ORIG	1994-08-30	P					13.5								N				RECH	1995-05-23	P					13.5								N				PR1097
1530787	15	3	6	SW2		0787	9.2	6	34.2	6	ORIG	1994-08-30	P					6								N				RECH	1995-05-23	P					6								N				PR1097
1530788	15	3	6	SW2		0788	8.9	6.3	33.9	6.3	ORIG	1994-08-30	P					8.4								N				RECH	1995-05-23	P					8.4								N				PR1097
1530789	15	3	6	SW2		0789	8.6	6.5	33.6	6.5	ORIG	1994-08-30	P					11.5								N				RECH	1995-05-23	P					11.5								N				PR1097
1530790	15	3	6	SW2		0790	13.5	7.8	38.5	7.8	ORIG	1994-08-30	P					5.2	4							N				RECH	1995-05-23	P					5.2	4							N				PR1097
1530791	15	3	6	SW2		0791	0.2	8.9	25.2	8.9	ORIG	1994-08-30	P					11.4								N				RECH	1995-05-23	P					11.4								N				PR1097
1530792	15	3	6	SW2		0792	0.5	9.6	25.5	9.6	ORIG	1994-08-30	P					7.4								N				RECH	1995-05-23	P					7.4								N				PR1097
1530793	15	3	6	SW2		0793	10.9	10.6	35.9	10.6	ORIG	1994-08-30	P					6	4.4							N				RECH	1995-05-23	P					6	4.4							N				PR1097
1530794	15	3	6	SW2		0794	17.7	13.3	42.7	13.3	ORIG	1994-08-30	P					31								N				RECH	1995-05-23	P					31								N				PR1097
1530795	15	3	6	SW2		0795	0.7	12.5	25.7	12.5	ORIG	1994-08-30	P					8.4								N				RECH	1995-05-23	P					8.4								N				PR1097
1530796	15	3	6	SW2		0796	1.1	12.8	26.1	12.8	ORIG	1994-08-30	P					5.3								N				RECH	1995-05-23	P					5.3								N				PR1097
1530797	15	3	6	SW2		0797	1.3	12.8	26.3	12.8	ORIG	1994-08-30	P					6.7								N				RECH	1995-05-23	P					6.7								N				PR1097
1530798	15	3	6	SW2		0798	5.9	17.2	30.9	17.2	ORIG	1994-08-30	P					31.1				0.4	SW			N			NWC 0.1	RECH	1995-05-23	P					31.1				0.4	SW			N			NWC 0.1	PR1097
1530799	15	3	6	SW2		0799	21.7	16.3	46.7	16.3	ORIG	1994-08-30	P					32.7								N				RECH	1995-05-23	P					32.7								N				PR1097
1530800	15	3	6	SW2		0800	11.4	19.3	36.4	19.3	ORIG	1994-08-30	R		B		G	12.2			3					N				RECH	1995-05-23	R		B		G	12.2			3					N				PR1097
1530801	15	3	6	SW2		0801	10.7	22.8	35.7	22.8	ORIG	1994-08-30	P					33.7				1.3	S			N			SC 1.0-1.3	RECH	1995-05-23	P					33.7				1.3	S			N			SC 1.0-1.3	PR1097
1530802	15	3	6	SW2		0802	5.5	27.3	30.5	27.3	ORIG	1994-08-30	P					45.3				2.8	SW			N				RECH	1995-05-23	P					45.3				2.8	SW			N				PR1097
1530803	15	3	6	SW2		0803	3.4	27.8	28.4	27.8	ORIG	1994-08-30	P					35.9								N				RECH	1995-05-23	P					35.9								N				PR1097
1530804	15	3	6	SW2	Y	0804	19.3	30.5	44.3	30.5	ORIG	1994-08-30	P					25								N				RECH	1995-05-23	P					25								N				PR1097
1530805	15	3	6	SW2	Y	0805	18.5	33.3	43.5	33.3	ORIG	1994-08-30	P					26.7								N				RECH	1995-05-23	P					26.7								N				PR1097
1530806	15	3	6	SW2	Y	0806	18.8	36.6	43.8	36.6	ORIG	1994-08-30	P					24.7								N				RECH	1995-05-23	P					24.7								N				PR1097
1530807	15	3	6	SW2		0807	6.7	38.3	31.7	38.3	ORIG	1994-08-30	P					31.2				1.4	S			N			SC 0.3-1.4	RECH	1995-05-23	P					31.2				1.4	S			N			SC 0.3-1.4	PR1097
1530808	15	3	6	SW2	Y	0808	18.5	40.8	43.5	40.8	ORIG	1994-08-30	S					0	1.9			0.2	NS			N				RECH	1995-05-23	S					0	1.8			0.2	NS			N				PR1097
1530809	15	3	6	SW2		0809	12.6	43.7	37.6	43.7	ORIG	1994-08-30	P					16.6								N				RECH	1995-05-23	P					16.6								N				PR1097
1530810	15	3	6	SW2	Y	0810	16.9	44.3	41.9	44.3	ORIG	1994-08-30	P					19.7								N				RECH	1995-05-23	P					19.7								N				PR1097
1530811	15	3	6	SW2		0811	10.8	44.9	35.8	44.9	ORIG	1994-08-30	P					21.2								N				RECH	1995-05-23	P					21.2								N				PR1097
1530812	15	3	6	SW2	Y	0812	21	46.9	46	46.9	ORIG	1994-08-30	P					21.9								N				RECH	1995-05-23	P					21.9								N				PR1097
1530813	15	3	6	SW2	Y	0813	17.4	47.9	42.4	47.9	ORIG	1994-08-30	P					17.5								N				RECH	1995-05-23	P					17.5								N				PR1097
1530814	15	3	6	SW2	Y	0814	23.8	49.7	48.8	49.7	ORIG	1994-08-30	P					17.3								N				RECH	1995-05-23	P					17.3								N				PR1097
1530815	15	3	6	SW2		0815	1.2	48.2	26.2	48.2	ORIG	1994-08-30	P					5.4	4.2							N				RECH	1995-05-23	P					5.4	4.2							N				PR1097
1530816	15	3	6	NE1		0816	24.3	47.8	50.7	97.8	ORIG	1994-08-30	P					8.9								N				RECH	1995-05-23	P					8.9								N				PR1097
1530817	15	3	6	NE1		0817	7.5	45.7	67.5	95.7	ORIG	1994-08-30	P					5.9	4.3							N				RECH	1995-05-23	P					5.9	4.3							N				PR1097
1530818	15	3	6	NE1		0818	12.8	42.9	62.2	92.9	ORIG	1994-08-30	P					5.4								N				RECH	1995-05-23	P					5.4								N				PR1097
1530819	15	3	6	NE1		0819	17.2	43.4	57.8	93.4	ORIG	1994-08-30	P					6.8								N				RECH	1995-05-23	P					6.8								N				PR1097
1530820	15	3	6	NE1		0820	13.5	42.9	61.5	92.9	ORIG	1994-08-30	P	T	U			7.7	5.7		0					Y				RECH	1995-05-23	R		U		B	7.7	5.7		0					Y				PR1097
1530821	15	3	6	NE1		0821	22.1	42.9	52.9	92.9	ORIG	1994-08-30	P					22.8								N				RECH	1995-05-23	P					22.8								N				PR1097
1530822	15	3	6	NE1		0822	13.4	41.7	61.6	91.7	ORIG	1994-08-30	P					6.5								N				RECH	1995-05-23	P					6.5								N				PR1097
1530823	15	3	6	NE1		0823	12.6	41.6	62.4	91.6	ORIG	1994-08-30	P					5.6	4.7							N				RECH	1995-05-23	P					5.6	4.7							N				PR1097
1530824	15	3	6	NE1		0824	22.4	40	52.6	90	ORIG	1994-08-30	P					25.9								N				RECH	1995-05-23	P					25.9								N				PR1097
1530825	15	3	6	NE1		0825	22.6	34.4	52.4	84.4	ORIG	1994-08-30	R		B		G	9.1			1.5					N				RECH	1995-05-23	R		B		G	9.1			1.5					N				PR1097
1530826	15	3	6	NE1		0826	7.6	31.9	67.4	81.9	ORIG	1994-08-30	P					45.9								N				RECH	1995-05-23	P					45.9								N				PR1097
1530827	15	3	6	NE1		0827	20.9	29.4	54.1	79.4	ORIG	1994-08-30	P					7								N				RECH	1995-05-23	P					7								N				PR1097
1530828	15	3	6	NE1		0828	20	27.4	55	77.4	ORIG	1994-08-30	S	T				0	1.7							N				RECH	1995-05-23	S	T				0	1.7							N				PR1097
1530829	15	3	6	NE1		0829	12.1	21.8	62.9	71.8	ORIG	1994-08-30	R		B		G	9.4								N				RECH	1995-05-23	R		B		G	9.4								N				PR1097
1530830	15	3	6	NE1		0830	17.8	21.4	57.2	71.4	ORIG	1994-08-30	R		B		G	15.3								N				RECH	1995-05-23	R		B		G	15.3								N				PR1097
1530831	15	3	6	NE1	Y	0831	22.3	20	52.7	70	ORIG	1994-08-30	P					8.6								N				RECH	1995-05-23	P					8.6								N				PR1097
1530832	15	3	6	NE1	Y	0832	24.5	21.5	50.5	71.5	ORIG	1994-08-30	P					5.3								N				RECH	1995-05-23	P					5.3								N				PR1097
1530833	15	3	6	NE1	Y	0833	24.5	18.6	50.5	68.6	ORIG	1994-08-30	P					5.6								N				RECH	1995-05-23	P					5.6								N				PR1097
1530834	15	3	6	NE1	Y	0834	17.9	17	57.1	67	ORIG	1994-08-30	P					9.1								N				RECH	1995-05-23	P					9.1								N				PR1097
1530835	15	3	6	NE1		0835	3.8	13.5	71.2	63.5	ORIG	1994-08-30	P					7								N				RECH	1995-05-23	P					7								N				PR1097
1530836	15	3	6	NE1		0836	6.4	13.9	68.6	63.9	ORIG	1994-08-30	P					5.1	5							N				RECH	1995-05-23	P					5.1	5							N				PR1097
1530837	15	3	6	NE1		0837	4.2	13.2	70.8	63.2	ORIG	1994-08-30	P					8.6								N				RECH	1995-05-23	P					8.6								N				PR1097
1530838	15	3	6	NE1		0838	6.8	12.9	68.2	62.9	ORIG	1994-08-30	P					17.8								N				RECH	1995-05-23	P					17.8								N				PR1097
1530839	15	3	6	NE1	Y	0839	17.7	12	57.3	62	ORIG	1994-08-30	P					31.4								N				RECH	1995-05-23	P					31.4								N				PR1097
1530840	15	3	6	NE1	Y	0840	19.2	9.3	55.8	59.3	ORIG	1994-08-30	P					26.5				1.3	E			N			EC 0.3-1.3	RECH	1995-05-23	P					26.5				1.3	E			N			EC 0.3-1.3	PR1097
1530841	15	3	6	NE1		0841	4.2	8.4	70.8	58.4	ORIG	1994-08-30	P					5.6	4.8							N				RECH	1995-05-23	P					5.6	4.8							N				PR1097
1530842	15	3	6	NE1		0842	2.1	6.5	72.9	56.5	ORIG	1994-08-30	P		U			7.7	6							N			UPROOTED & LEANING NW	RECH	1995-05-23	P		U			7.7	6							N			UPROOTED & LEANING NW	PR1097
1530843	15	3	6	NE1		0843	1.5	5.7	73.5	55.7	ORIG	1994-08-30	P					5.1								N				RECH	1995-05-23	P					5.1								N				PR1097
1530844	15	3	6	NE1		0844	1	5.7	74	55.7	ORIG	1994-08-30	R		B		G	13.3								N				RECH	1995-05-23	R		B		G	13.3								N				PR1097
1530845	15	3	6	NE1		0845	9.3	6.2	65.7	56.2	ORIG	1994-08-30	P					5.5	4.6							N				RECH	1995-05-23	P					5.5	4.6							N				PR1097
1530846	15	3	6	NE1	Y	0846	20.5	6.5	54.5	56.5	ORIG	1994-08-30	P					5	4.7							N				RECH	1995-05-23	P					5	4.7							N				PR1097
1530847	15	3	6	NE1		0847	8.4	6.7	66.6	56.7	ORIG	1994-08-30	P					6.4	5							N				RECH	1995-05-23	P					6.4	5							N				PR1097
1530848	15	3	6	NE1		0848	9.4	3.9	65.6	53.9	ORIG	1994-08-30	P					6.8	5							N				RECH	1995-05-23	P					6.8	5							N				PR1097
1530849	15	3	6	NE1		0849	10.6	3.3	64.4	53.3	ORIG	1994-08-30	P					5.6	4.8							N				RECH	1995-05-23	P					5.6	4.8							N				PR1097
1530850	15	3	6	NE1	Y	0850	24.7	2.7	50.3	52.7	ORIG	1994-08-30	P					8.2								N				RECH	1995-05-23	P					8.2								N				PR1097
1530851	15	3	6	NE1		0851	10.4	1.5	64.6	51.5	ORIG	1994-08-30	P					5.3	4.7							N				RECH	1995-05-23	P					5.3	4.7							N				PR1097
1530852	15	3	6	NE2		0852	6.2	49	81.2	99	ORIG	1994-08-30	P					17.1								N				RECH	1995-05-23	P					17.1								N				PR1097
1530853	15	3	6	NE2		0853	17.5	43	92.5	93	ORIG	1994-08-30	P					5.6	4.9							N				RECH	1995-05-23	P					5.6	4.9							N				PR1097
1530854	15	3	6	NE2		0854	24.9	43.1	99.9	93.1	ORIG	1994-08-30	P					29.9				1.8	E			N			EC 0.7-1.8	RECH	1995-05-23	P					29.9				1.8	E			N			EC 0.7-1.8	PR1097
1530855	15	3	6	NE2		0855	17.3	40.8	92.3	90.8	ORIG	1994-08-30	P					6.8								N				RECH	1995-05-23	P					6.8								N				PR1097
1530856	15	3	6	NE2		0856	18.5	40.5	93.5	90.5	ORIG	1994-08-30	P					5	3.7							N				RECH	1995-05-23	P					5	3.7							N				PR1097
1530857	15	3	6	NE2		0857	8.7	39.7	83.7	89.7	ORIG	1994-08-30	P					42.7								N				RECH	1995-05-23	P					42.7								N				PR1097
1530858	15	3	6	NE2		0858	11.9	34.8	86.9	84.8	ORIG	1994-08-30	P		U			5.6	5.4							N			UPROOTED & LEANING NW	RECH	1995-05-23	P		U			5.6	5.4							N			UPROOTED & LEANING NW	PR1097
1530859	15	3	6	NE2		0859	13.9	34.7	88.9	84.7	ORIG	1994-08-30	P					5.7	4.5							N				RECH	1995-05-23	P					5.7	4.5							N				PR1097
1530860	15	3	6	NE2		0860	12.2	34.6	87.2	84.6	ORIG	1994-08-30	P					6.5								N				RECH	1995-05-23	P					6.5								N				PR1097
1530861	15	3	6	NE2		0861	21	33	96	83	ORIG	1994-08-30	C					8.5								N				RECH	1995-05-23	C					8.5								N				PR1097
1530862	15	3	6	NE2		0862	23.5	31.8	98.5	81.8	ORIG	1994-08-30	C					6.8								N				RECH	1995-05-23	C					6.8								N				PR1097
1530863	15	3	6	NE2		0863	2.4	27.4	77.4	77.4	ORIG	1994-08-30	P					41.6								N				RECH	1995-05-23	P					41.6								N				PR1097
1530864	15	3	6	NE2		0864	20.6	26.7	95.6	76.7	ORIG	1994-08-30	P					26.8								N				RECH	1995-05-23	P					26.8								N				PR1097
1530865	15	3	6	NE2		0865	13.6	21.2	88.6	71.2	ORIG	1994-08-30	P					17.5								N				RECH	1995-05-23	P					17.5						1		N				PR1097
1530866	15	3	6	NE2		0866	14.4	21.1	89.4	71.1	ORIG	1994-08-30	P					19.3								N				RECH	1995-05-23	P					19.3								N				PR1097
1530867	15	3	6	NE2		0867	4.9	20.6	79.9	70.6	ORIG	1994-08-30	P					7.2								N				RECH	1995-05-23	P					7.2								N				PR1097
1530868	15	3	6	NE2		0868	3.6	17.2	78.6	67.2	ORIG	1994-08-30	R		B		G	9.7								N				RECH	1995-05-23	R		B		G	9.7								N				PR1097
1530869	15	3	6	NE2		0869	13	17.9	88	67.9	ORIG	1994-08-30	P					20.7								N				RECH	1995-05-23	P					20.7								N				PR1097
1530870	15	3	6	NE2		0870	7.2	14.2	82.2	64.2	ORIG	1994-08-30	C					9.4	4.2							N				RECH	1995-05-23	C					9.4	4.2							N				PR1097
1530871	15	3	6	NE2		0871	23.4	15.2	98.4	65.2	ORIG	1994-08-30	P					7.4								N				RECH	1995-05-23	P					7.4								N				PR1097
1530872	15	3	6	NE2		0872	0.1	11.2	75.1	61.2	ORIG	1994-08-30	P					6.5	4.5							N				RECH	1995-05-23	P					6.5	4.5							N				PR1097
1530873	15	3	6	NE2		0873	7.7	10.7	82.7	60.7	ORIG	1994-08-30	P					18.6								N				RECH	1995-05-23	P					18.6								N				PR1097
1530874	15	3	6	NE2		0874	16.3	7.9	91.3	57.9	ORIG	1994-08-30	P					28				1.5	SE			N				RECH	1995-05-23	P					28				1.5	SE			N				PR1097
1530875	15	3	6	NE2		0875	4.4	2.7	79.4	52.7	ORIG	1994-08-30	P					6								N				RECH	1995-05-23	P					6								N				PR1097
1530876	15	3	6	SE1		0876	13.2	48.4	61.8	48.4	ORIG	1994-08-30	P					28.6				1	SW			N				RECH	1995-05-23	P					28.6				1	SW			N				PR1097
1530877	15	3	6	SE1		0877	6.4	43.5	68.6	43.5	ORIG	1994-08-30	P					6.3								N				RECH	1995-05-23	P					6.3								N				PR1097
1530878	15	3	6	SE1		0878	7.6	42.1	67.4	42.1	ORIG	1994-08-30	P					7.8								N				RECH	1995-05-23	P					7.8								N				PR1097
1530879	15	3	6	SE1	Y	0879	9.9	40.8	65.1	40.8	ORIG	1994-08-30	S					0	2.9			0.6	NS			N			GIRDLED 2/3	RECH	1995-05-23	S					0	2.9			0.6	NS			N			GIRDLED 2/3	PR1097
1530880	15	3	6	SE1		0880	14.3	41.5	60.7	41.5	ORIG	1994-08-30	P	T	Y			28.6	13.3		0					Y			SEC BURNED OUT, CAN'T MEASURE	RECH	1995-05-23	R		Y		B	28.6	13.3		0					Y			SEC BURNED OUT, CAN'T MEASURE	PR1097
1530881	15	3	6	SE1		0881	18.2	39.1	56.8	39.1	ORIG	1994-08-30	P	T				31.3				1.1	N			N			FIRE-SC 0.8-SEE THROUGH HOLE IN TREE 0.6 HT X 0.3 WT	RECH	1995-05-23	P	T				31.5				1.1	N			N			FIRE-SC 0.8-SEE THROUGH HOLE IN TREE 0.6 HT X 0.3 WT	PR1097
1530882	15	3	6	SE1		0882	2.9	39.5	72.1	39.5	ORIG	1994-08-30	R		B		G	13			3					N				RECH	1995-05-23	R		B		G	13			3					N				PR1097
1530883	15	3	6	SE1		0883	11.3	28.2	63.7	28.2	ORIG	1994-08-30	P					31.3								N				RECH	1995-05-23	P					31.3								N				PR1097
1530884	15	3	6	SE1	Y	0884	24.7	28.1	50.3	28.1	ORIG	1994-08-30	P					27				1.3	E			N			SWC 0.6	RECH	1995-05-23	P					27				1.3	E			N			SWC 0.6	PR1097
1530885	15	3	6	SE1		0885	7.5	22.6	67.5	22.6	ORIG	1994-08-30	S					0	1.5							N				RECH	1995-05-23	S					0	1.5							N				PR1097
1530886	15	3	6	SE1		0886	11.8	27.5	63.2	27.5	ORIG	1994-08-30	P	T	Y			32.5	19.2		0	2.5	NE			Y			SWC CAN'T MEASURE	RECH	1995-05-23	R		Y		B	32.5	19.2		0	2.5	NE			Y			SWC CAN'T MEASURE	PR1097
1530887	15	3	6	SE1		0887	17.7	23	57.3	23	ORIG	1994-08-30	P					7.8								N				RECH	1995-05-23	P					7.8								N				PR1097
1530888	15	3	6	SE1		0888	17.9	22	57.1	22	ORIG	1994-08-30	P					6.8								N				RECH	1995-05-23	P					6.8								N				PR1097
1530889	15	3	6	SE1		0889	22.3	21.9	52.7	21.9	ORIG	1994-08-30	P					7.2								N				RECH	1995-05-23	P					7.2								N				PR1097
1530890	15	3	6	SE1		0890	15.8	21	59.2	21	ORIG	1994-08-30	P					7.8								N				RECH	1995-05-23	P					7.8								N				PR1097
1530891	15	3	6	SE1		0891	7.2	21	67.8	21	ORIG	1994-08-30	S					0	1.6							N				RECH	1995-05-23	S					0	1.5							N				PR1097
1530892	15	3	6	SE1		0892	24.8	20.4	50.2	20.4	ORIG	1994-08-30	R		B		G	13.5			4.5					N				RECH	1995-05-23	R		B		G	13.5			4.5					N				PR1097
1530893	15	3	6	SE1		0893	22.6	19.7	52.4	19.7	ORIG	1994-08-30	R		B		G	11.1			4.1					N				RECH	1995-05-23	R		B		G	11.1			4.1					N				PR1097
1530894	15	3	6	SE1		0894	21.1	19.7	53.9	19.7	ORIG	1994-08-30	P					9.3								N				RECH	1995-05-23	P					9.3								N				PR1097
1530895	15	3	6	SE1		0895	19	19.3	56	19.3	ORIG	1994-08-30	P					8.1								N				RECH	1995-05-23	P					8.1								N				PR1097
1530896	15	3	6	SE1		0896	12.5	18.8	62.5	18.8	ORIG	1994-08-30	P					8.2								N				RECH	1995-05-23	P					8.2								N				PR1097
1530897	15	3	6	SE1		0897	20.2	17.1	54.8	17.1	ORIG	1994-08-30	P					6.6								N				RECH	1995-05-23	P					6.6								N				PR1097
1530898	15	3	6	SE1		0898	22	16.9	53	16.9	ORIG	1994-08-30	P					5.8								N				RECH	1995-05-23	P					5.8								N				PR1097
1530899	15	3	6	SE1		0899	20.9	16.2	54.1	16.2	ORIG	1994-08-30	P					5	4.3							N				RECH	1995-05-23	P					5	4.3							N				PR1097
1530900	15	3	6	SE1		0900	21.6	16.4	53.4	16.4	ORIG	1994-08-30	P					6.5								N				RECH	1995-05-23	P					6.5								N				PR1097
1530901	15	3	6	SE1		0901	21.1	12.5	53.9	12.5	ORIG	1994-08-30	P					5								N				RECH	1995-05-23	P					5								N				PR1097
1530902	15	3	6	SE1		0902	11.9	9.4	63.1	9.4	ORIG	1994-08-30	P					31								N				RECH	1995-05-23	P					31								N				PR1097
1530903	15	3	6	SE1		0903	4.6	8.7	70.4	8.7	ORIG	1994-08-30	R		B		G	17.5								N				RECH	1995-05-23	R		B		G	17.5								N				PR1097
1530904	15	3	6	SE1		0904	21.2	7.9	53.8	7.9	ORIG	1994-08-30	P					6.1								N				RECH	1995-05-23	P					6.1								N				PR1097
1530905	15	3	6	SE1		0905	19.3	3.4	55.7	3.4	ORIG	1994-08-30	P					5.6								N				RECH	1995-05-23	P					5.6								N				PR1097
1530906	15	3	6	SE1		0906	20	3.1	55	3.1	ORIG	1994-08-30	P					5.2	4.4							N				RECH	1995-05-23	P					5.2	4.4							N				PR1097
1530907	15	3	6	SE1		0907	21.1	2.7	53.9	2.7	ORIG	1994-08-30	P					5.4	4.8							N				RECH	1995-05-23	P					5.4	4.8							N				PR1097
1530908	15	3	6	SE1		0908	20.3	2.1	54.7	2.1	ORIG	1994-08-30	P					6.9								N				RECH	1995-05-23	P					6.9								N				PR1097
1530909	15	3	6	SE1		0909	23.2	0.9	51.8	0.9	ORIG	1994-08-30	P					5.6								N				RECH	1995-05-23	P					5.6								N				PR1097
1530910	15	3	6	SE1		0910	4.9	0.1	70.1	0.1	ORIG	1994-08-30	P					34.3								N				RECH	1995-05-23	P					34.3								N				PR1097
1530911	15	3	6	SE1		0911	0.1	2.5	74.9	2.5	ORIG	1994-08-30	R		B		G	9.2			2.1					N				RECH	1995-05-23	R		B		G	9.2			2.1					N				PR1097
1530912	15	3	6	SE2		0912	1.4	49.8	76.4	49.8	ORIG	1994-08-30	P					36.6				0.5	SW			N				RECH	1995-05-23	P					36.6				0.5	SW			N				PR1097
1530913	15	3	6	SE2		0913	21.3	49	96.3	49	ORIG	1994-08-30	P					30.7								N				RECH	1995-05-23	P					30.7								N				PR1097
1530914	15	3	6	SE2		0914	20.8	47.5	95.8	47.5	ORIG	1994-08-30	P					22.5				0.2	NE			N			NEC 0.5-1.4	RECH	1995-05-23	P					22.5				0.2	NE			N			NEC 0.5-1.4	PR1097
1530915	15	3	6	SE2		0915	17.6	42.3	92.6	42.3	ORIG	1994-08-30	S					0	1.7			0.3	NS			N				RECH	1995-05-23	S					0	1.6			0.3	NS			N				PR1097
1530916	15	3	6	SE2		0916	4.3	41.4	79.3	41.4	ORIG	1994-08-30	P					32.8				1.3	SW			N			180	RECH	1995-05-23	P					32.8				1.3	SW			N			180	PR1097
1530917	15	3	6	SE2		0917	3.8	41	78.8	41	ORIG	1994-08-30	P					29.7								N				RECH	1995-05-23	P					29.7								N				PR1097
1530918	15	3	6	SE2		0918	10.8	40.5	85.8	40.5	ORIG	1994-08-30	P					21.2								N				RECH	1995-05-23	P					21.2								N				PR1097
1530919	15	3	6	SE2		0919	16.2	36.9	91.2	36.9	ORIG	1994-08-30	S					0	2.2			0.5	SE			N				RECH	1995-05-23	S					0	2.1			0.5	SE			N				PR1097
1530920	15	3	6	SE2		0920	3.1	29.1	78.1	29.1	ORIG	1994-08-30	S					0	1.5							N				RECH	1995-05-23	S					0	1.5							N				PR1097
1530921	15	3	6	SE2		0921	1.1	28.7	76.1	28.7	ORIG	1994-08-30	P					27.1								N				RECH	1995-05-23	P					27.1								N				PR1097
1530922	15	3	6	SE2		0922	15.2	27.6	90.2	27.6	ORIG	1994-08-30	P					24.7				0.4	SW			N			180, 1/2	RECH	1995-05-23	P					24.7				0.4	SW			N			180, 1/2	PR1097
1530923	15	3	6	SE2		0923	11.9	23.3	86.9	23.3	ORIG	1994-08-30	P					37.1								N				RECH	1995-05-23	P					37.1								N				PR1097
1530924	15	3	6	SE2		0924	1.9	21.9	76.9	21.9	ORIG	1994-08-30	P					35.4								N				RECH	1995-05-23	P					35.4								N				PR1097
1530925	15	3	6	SE2		0925	11.1	17.4	86.1	17.4	ORIG	1994-08-30	S					0	2.5							N				RECH	1995-05-23	S					0	2.4							N				PR1097
1530926	15	3	6	SE2		0926	7.7	12.9	82.7	12.9	ORIG	1994-08-30	P					31.2								N				RECH	1995-05-23	P					31.2								N				PR1097
1530927	15	3	6	SE2		0927	10.8	9.8	85.8	9.8	ORIG	1994-08-30	P					36				0.3	NW			N				RECH	1995-05-23	P					36				0.3	NW			N				PR1097
1530928	15	3	6	SE2		0928	19.4	10.9	94.4	10.9	ORIG	1994-08-30	P	T	Y			23.7	16.6		0.9	1.9	SE			Y			SWC 180 -OVAL TAG #111-DEB's?	RECH	1995-05-23	R		Y		B	23.7	16.6		0.9	1.9	SE			Y			SWC 180 -OVAL TAG #111-DEB's?	PR1097
1530929	15	3	6	SE2		0929	18.6	7	93.6	7	ORIG	1994-08-30	R		B		G	12.1								N				RECH	1995-05-23	R		B		G	12.1								N				PR1097
1530930	15	3	6	SE2		0930	14.9	5.1	89.9	5.1	ORIG	1994-08-30	R		B		G	14.9								N				RECH	1995-05-23	R		B		G	14.9								N				PR1097
1530931	15	3	6	SE2		0931	12.3	2.5	87.3	2.5	ORIG	1994-08-30	S					0	1.8							N				RECH	1995-05-23	S					0	1.7							N				PR1097
1530932	15	3	6	SE2		0932	24.9	5.9	99.9	5.9	ORIG	1994-08-30	R		B		G	9.9								N				RECH	1995-05-23	R		B		G	9.9								N				PR1097
1530933	15	3	6	SE2		0933	2.6	1.1	77.6	1.1	ORIG	1994-08-30	R		B		G	7.3			1.7					N				RECH	1995-05-23	R		B		G	7.3			1.7					N				PR1097
1530934	15	3	6	SE1		0934	23.7	15.3	51.3	15.3																				RECH	1995-05-23	P					5	4.8							N				PR1097
1530935	15	3	6	SW1		0935	12.4	49.8	12.6	49.8																				RECH	1995-05-23	P					5.2	4.3							N				PR1097
1530936	15	3	6	NW2		0936	4.7	6.7	29.7	56.7																																							PR1097
1530937	15	3	6	NW2	Y	0937	17.4	16	42.4	66																																							PR1097
1530938	15	3	6	NW2	Y	0938	20.2	6.7	45.2	56.7																																							PR1097
1530939	15	3	6	NE1	Y	0939	23.2	13	51.8	63																																							PR1097
1530940	15	3	6	NE1	Y	0940	25	11	50	61																																							PR1097
1530941	15	3	6	NE1	Y	0941	21.2	4.6	53.8	54.6																																							PR1097
1530942	15	3	6	NE1	Y	0942	22.4	4.4	52.6	54.4																																							PR1097
1530943	15	3	6	NE1		0943	7.3	6	67.7	56																																							PR1097
1530944	15	3	6	NE1		0944	8.6	7.3	66.4	57.3																																							PR1097
1530945	15	3	6	NE2		0945	0.3	12.1	75.3	62.1																																							PR1097
1530946	15	3	6	NE2		0946	15.7	46.8	90.7	96.8																																							PR1097
1530947	15	3	6	SE1		0947	16.5	19.4	58.5	19.4																																							PR1097
1530948	15	3	6	SE1		0948	20.3	16.4	54.7	16.4																																							PR1097
1530949	15	3	6	SE1		0949	23.9	13.5	51.1	13.5																																							PR1097
1530950	15	3	6	SW2		0950	23.6	7.5	48.6	7.5																																							PR1097
1530951	15	3	6	SE1		0951	21.8	1.9	53.2	1.9																																							PR1097
1530952	15	3	6	SW1		0952	1.4	7.8	23.6	7.8																																							PR1097
1530953	15	3	6	SW1		0953	0.6	9.2	24.4	9.2																																							PR1097
1530954	15	3	6	SW1		0954	4.6	2.5	20.4	2.5																																							PR1097
1530955	15	3	6	SW1		0955	16.3	4.1	8.7	4.1																																							PR1097
1530956	15	3	6	SW1		0956	14.3	16.9	10.7	16.9																																							PR1097
1530957	15	3	6	SW1		0957	13.8	16.5	11.2	16.5																																							PR1097
1530958	15	3	6	SW1		0958	11.9	18.3	13.1	18.3																																							PR1097
1530959	15	3	6	NE1		0959	17.6	46.7	57.4	96.7																																							PR1097
1530960	15	3	6	NE1	Y	0960	18.5	23.5	56.5	73.5
1530961	15	3	6	NE1	Y	0961	21.4	21.8	53.6	71.8
1530962	15	3	6	NE1		0962	0.4	6.4	74.6	56.4
1530963	15	3	6	SE1		0963	20	4.1	55	4.1
1530964	15	3	6	SW1		0964	12.1	45.3	12.9	45.3
1530965	15	3	6	SW1		0965	10.7	22.7	14.3	22.7
1530966	15	3	6	SW1		0966	4.2	22.3	20.8	22.3
[truncated: 189 more columns]

## Sheet: VEGTREE PLOTS 4 AND 5
TREEKEY	UNIT	PLOT	TREAT	SECT	TREE#	FIELDX	FIELDY	ADJUSTX	ADJUSTY	t1_OBCOD	t1_OBDAT	t1_SP	t1_DEAD	t1_DOWN	t1_SPRT	t1_SNAG	t1_DBH	t1_TOTHT	t1_SPRHT	t1_REMHT	t1_CATHT	t1_CATDI	t1_CROWN	t1_LIGHT	t1_HURR	t1_CHAR	t1_SCORC	t1_NOTE	t2_OBCOD	t2_OBDAT	t2_SP	t2_DEAD	t2_DOWN	t2_SPRT	t2_SNAG	t2_DBH	t2_TOTHT	t2_SPRHT	t2_REMHT	t2_CATHT	t2_CATDI	t2_CROWN	t2_LIGHT	t2_HURR	t2_CHAR	t2_SCORC	t2_NOTE	t3_OBCOD	t3_OBDAT
1540934	15	4	6	1	0934	9	4	1	4																																							PR1097	1997-05-22
1540935	15	4	6	2	0935	1.5	8.3	11.5	8.3																																							PR1097	1997-05-22
1540936	15	4	6	2	0936	1.5	11.9	11.5	11.9																																							PR1097	1997-05-22
1540937	15	4	6	2	0937	4.2	15.9	14.2	15.9																																							PR1097	1997-05-22
1540938	15	4	6	1	0938	5.1	19	4.9	19																																							PR1097	1997-05-22
1540939	15	4	6	2	0939	5.8	20.2	15.8	20.2																																							PR1097	1997-05-22
1540940	15	4	6	1	0940	6.8	20.6	3.2	20.6																																							PR1097	1997-05-22
1540941	15	4	6	1	0941	6.8	21.3	3.2	21.3																																							PR1097	1997-05-22
1540942	15	4	6	1	0942	5.4	22.4	4.6	22.4																																							PR1097	1997-05-22
1540943	15	4	6	2	0943	4.7	25.1	14.7	25.1																																							PR1097	1997-05-22
1540944	15	4	6	2	0944	6.3	25.5	16.3	25.5																																							PR1097	1997-05-22
1540945	15	4	6	2	0945	6.4	29.9	16.4	29.9																																							PR1097	1997-05-22
1540946	15	4	6	1	0946	8.2	33.5	1.8	33.5																																							PR1097	1997-05-22
1540947	15	4	6	1	0947	1.9	34.1	8.1	34.1																																							PR1097	1997-05-22
1540948	15	4	6	2	0948	8	34.7	18	34.7																																							PR1097	1997-05-22
1540949	15	4	6	1	0949	0.7	34.7	9.3	34.7																																							PR1097	1997-05-22
1540950	15	4	6	1	0950	10	35.9	0	35.9																																							PR1097	1997-05-22
1540951	15	4	6	2	0951	9.2	35.8	19.2	35.8																																							PR1097	1997-05-22
1540952	15	4	6	2	0952	1.8	36	11.8	36																																							PR1097	1997-05-22
1540953	15	4	6	2	0953	2.6	36.5	12.6	36.5																																							PR1097	1997-05-22
1540954	15	4	6	1	0954	7.2	36.9	2.8	36.9																																							PR1097	1997-05-22
1540955	15	4	6	1	0955	8	37.4	2	37.4																																							PR1097	1997-05-22
1540956	15	4	6	1	0956	1.8	40.1	8.2	40.1																																							PR1097	1997-05-22
1540957	15	4	6	2	0957	8.3	40.4	18.3	40.4																																							PR1097	1997-05-22
1540958	15	4	6	2	0958	4.5	40.6	14.5	40.6																																							PR1097	1997-05-22
1540959	15	4	6	1	0959	9.3	44.8	0.7	44.8																																							PR1097	1997-05-22
1540960	15	4	6	1	0960	6	45.9	4	45.9																																							PR1097	1997-05-22
1540961	15	4	6	2	0961	2.6	47.2	12.6	47.2																																							PR1097	1997-05-22
1550106	15	5	6	2	0106	3.7	0.6	13.7	0.6																																							PR1097	1997-07-21
1550107	15	5	6	1	0107	1.1	3.3	8.9	3.3																																							PR1097	1997-07-21
1550108	15	5	6	1	0108	8.4	5.6	1.6	5.6																																							PR1097	1997-07-21
1550109	15	5	6	2	0109	5.8	10.6	15.8	10.6																																							PR1097	1997-07-21
1550110	15	5	6	1	0110	9.7	16.1	0.3	16.1																																							PR1097	1997-07-21
1550111	15	5	6	1	0111	7.9	16.2	2.1	16.2																																							PR1097	1997-07-21
1550112	15	5	6	1	0112	4.2	18.2	5.8	18.2																																							PR1097	1997-07-21
1550113	15	5	6	1	0113	7	21.3	3	21.3																																							PR1097	1997-07-21
1550114	15	5	6	1	0114	9	23.7	1	23.7																																							PR1097	1997-07-21
1550115	15	5	6	1	0115	9.8	25.5	0.2	25.5																																							PR1097	1997-07-21
1550116	15	5	6	2	0116	7.2	25.9	17.2	25.9																																							PR1097	1997-07-21
1550117	15	5	6	1	0117	6.2	26.2	3.8	26.2																																							PR1097	1997-07-21
1550118	15	5	6	1	0118	4.7	27.8	5.3	27.8																																							PR1097	1997-07-21
1550119	15	5	6	1	0119	5.6	27.9	4.4	27.9																																							PR1097	1997-07-21
1550120	15	5	6	1	0120	6.1	29.9	3.9	29.9																																							PR1097	1997-07-21
1550121	15	5	6	1	0121	7.9	36.8	2.1	36.8																																							PR1097	1997-07-21
1550122	15	5	6	1	0122	4.8	39	5.2	39																																							PR1097	1997-07-21
1550123	15	5	6	1	0123	8.6	43.3	1.4	43.3																																							PR1097	1997-07-21
1550124	15	5	6	1	0124	8.9	44.9	1.1	44.9																																							PR1097	1997-07-21
[truncated: 188 more columns]

## Sheet: Veg Tree #s
Unit 15									Date:
Plot 1				Plot 2				Plot 3
Sec.	Tree#	Species		Sec.	Tree#	Species		Sec.	Tree#	Species
1	786	P		2	57	P		1	675	P
1	789	P		2	64	P		1	676	P
1	822	P		2	65	P		1	680	P
1	827	P		2	70	P		1	681	P
1	828	P		2	72	P		1	682	P
2	864	P		2	79	P		1	683	P
2	865	P		2	163	P		1	684	C
2	912	P		2	165	S		1	685	P
1	916	P		2	166	P		1	686	P
				2	167	P		1	692	P
				2	169	P		1	804	P
				2	170	R		1	805	P
				2	171	P		1	806	P
				2	187	P		1	808	S
				1	234	P		1	810	P
				1	236	P		1	812	P
				1	243	S		1	813	P
				2	248	P		1	814	P
				1	249	P		2	831	P
				1	255	R		2	832	P
				2	256	R		2	833	P
				1	258	P		2	834	P
				1	405	P		2	839	P
				1	406	P		2	840	P
				1	407	P		2	846	P
				1	414	P		2	850	P
				1	415	P		1	879	S
				1	416	R		2	884	R
				1	422	R		1	937	P
				1	423	R		1	938	P
				1	432	P		2	939	C
				1	435	P		2	940	C
				2	527	P		2	941	P
				2	545	P		2	942	P
				2	546	R		2	960	P
				2	547	R		2	961	P
				2	548	P
				2	549	R
				2	550	R
				2	551	P
				2	552	P
				2	553	R
				2	555	R
