# Supplementary material for: Repeated Tree Inventories of Pine Forests in South Florida's Big Cypress National Preserve
Source: Ecol Evol. 2024 Oct 23;14(10):e70437. doi: 10.1002/ece3.70437 (PMC11496903; doi:10.1002/ece3.70437)
Supplement: Supplementary file 1 — Appendix S1 [file ECE3-14-e70437-s001.zip › Unit 16.xls]

## Sheet: TREE PLOTS 1-3
TREEKEY	UNIT	PLOT	TREAT	SECT	VEG	TREE#	FIELDX	FIELDY	ADJUSTX	ADJUSTY	t1_OBCOD	t1_OBDAT	t1_SP	t1_DEAD	t1_DOWN	t1_SPRT	t1_SNAG	t1_DBH	t1_TOTHT	t1_SPRHT	t1_REMHT	t1_CATHT	t1_CATDI	t1_CROWN	t1_LIGHT	t1_HURR	t1_CHAR	t1_SCORC	t1_NOTE	t2_OBCOD	t2_OBDAT	t2_SP	t2_DEAD	t2_DOWN	t2_SPRT	t2_SNAG	t2_DBH	t2_TOTHT	t2_SPRHT	t2_REMHT	t2_CATHT	t2_CATDI	t2_CROWN	t2_LIGHT	t2_HURR	t2_CHAR	t2_SCORC	t2_NOTE	t3_OBCOD
1610499	16	1	4	SW1		0499	15.9	9.1	9.1	9.1
1610500	16	1	4	NW1		0500	0	22.1	25	72.1																																							PR0597
1610501	16	1	4	NE1		0501	15.7	40	59.3	90																																							PR0597
1610502	16	1	4	NW1		0502	3.8	40.8	21.2	90.8																																							PR0597
1610503	16	1	4	NW2	Y	0503	20.9	17.1	45.9	67.1																																							PR0597
1610504	16	1	4	NW2	Y	0504	22	16.9	47	66.9																																							PR0597
1610505	16	1	4	NW2	Y	0505	23.9	20.1	48.9	70.1																																							PR0597
1610506	16	1	4	NW2	Y	0506	14.9	18.5	39.9	68.5																																							PR0597
1610507	16	1	4	NW2	Y	0507	15.6	15.7	40.6	65.7																																							PR0597
1610508	16	1	4	NW2	Y	0508	18.8	14.1	43.8	64.1																																							PR0597
1610509	16	1	4	NE2		0509	15.3	7.6	90.3	57.6	ORIG	1994-06-15	P					22.2								N				RECH	1995-03-13	P					22.2								N				PR0597
1610510	16	1	4	NE2		0510	14	9.9	89	59.9	ORIG	1994-06-15	P					25.2								N				RECH	1995-03-13	P					25.2								N				PR0597
1610511	16	1	4	NE2		0511	2.1	11.1	77.1	61.1	ORIG	1994-06-15	P					27.1								N				RECH	1995-03-13	P					27.1								N				PR0597
1610512	16	1	4	NE2		0512	18.9	11.7	93.9	61.7	ORIG	1994-06-15	P					25.7								N				RECH	1995-03-13	P					25.7								N				PR0597
1610513	16	1	4	NE2		0513	17.7	15	92.7	65	ORIG	1994-06-15	R		B		G	9.1			2.9					N				RECH	1995-03-13	R		B		G	9.1			2.9					N				PR0597
1610514	16	1	4	NE2		0514	4.6	16.1	79.6	66.1	ORIG	1994-06-15	P					14.1								N				RECH	1995-03-13	P					14.1								N				PR0597
1610515	16	1	4	NE2		0515	24.1	17.3	99.1	67.3	ORIG	1994-06-15	C					5.7	4							N				RECH	1995-03-13	C					5.7	4							N				PR0597
1610516	16	1	4	NE2		0516	1.7	20.6	76.7	70.6	ORIG	1994-06-15	P					14.5								N				RECH	1995-03-13	P					14.5								N				PR0597
1610517	16	1	4	NE2		0517	1.9	24.5	76.9	74.5	ORIG	1994-06-15	P					20.3								N				RECH	1995-03-13	P					20.3								N				PR0597
1610518	16	1	4	NE2		0518	15.1	21.8	90.1	71.8	ORIG	1994-06-15	C					7.1	4.2			1.3	N			N			FORKS @ 1.5	RECH	1995-03-13	C					7.1	4.2			1.3	N			N			FORKS @ 1.5	PR0597
1610519	16	1	4	NE2		0519	24.5	23.8	99.5	73.8	ORIG	1994-06-15	C					7.1	3							N				RECH	1995-03-13	C					7.1	3							N				PR0597
1610520	16	1	4	NE2		0520	17.6	24.6	92.6	74.6	ORIG	1994-06-15	P					21.8								N				RECH	1995-03-13	P					21.8								N				PR0597
1610521	16	1	4	NE2		0521	20.7	25.6	95.7	75.6	ORIG	1994-06-15	C	T	B	F		13				1.2	N			N			180, 7/8	RECH	1995-03-13	C	T	Y	F		13			0.6	1.2	N			N			180, 7/8	PR0597
1610522	16	1	4	NE2		0522	18.8	32.3	93.8	82.3	ORIG	1994-06-15	P					26								N				RECH	1995-03-13	P					26								N				PR0597
1610523	16	1	4	NE2		0523	17.1	32.7	92.1	82.7	ORIG	1994-06-15	P					17.5								N				RECH	1995-03-13	P					17.5								N				PR0597
1610524	16	1	4	NE2		0524	12.4	33.1	87.4	83.1	ORIG	1994-06-15	P					22.3								N				RECH	1995-03-13	P					22.3								N				PR0597
1610525	16	1	4	NE2		0525	4.9	32	79.9	82	ORIG	1994-06-15	P					24.9				0.2	W			N				RECH	1995-03-13	P					24.9				0.2	W	1		N				PR0597
1610526	16	1	4	NE2		0526	23	34.9	98	84.9	ORIG	1994-06-15	P					32.7								N				RECH	1995-03-13	P					32.7								N				PR0597
1610527	16	1	4	NE2		0527	15.5	37.3	90.5	87.3	ORIG	1994-06-15	P					21.4								N				RECH	1995-03-13	P					21.4								N				PR0597
1610528	16	1	4	NE2		0528	15.7	39.1	90.7	89.1	ORIG	1994-06-15	P					27.4								N				RECH	1995-03-13	P					27.4								N				PR0597
1610529	16	1	4	NE2		0529	6.4	40.4	81.4	90.4	ORIG	1994-06-15	P					28.5								N				RECH	1995-03-13	P					28.5								N				PR0597
1610530	16	1	4	NE2		0530	10	41.8	85	91.8	ORIG	1994-06-15	P					20.8				0.3	N			N				RECH	1995-03-13	P					20.8				0.3	N	2		N				PR0597
1610531	16	1	4	NE2		0531	21.8	41.7	96.8	91.7	ORIG	1994-06-15	C					8				2	W			N			WC 0.8-2.0	RECH	1995-03-13	C					8				2	W			N			WC 0.8-2.0	PR0597
1610532	16	1	4	NE2		0532	12.9	42.1	87.9	92.1	ORIG	1994-06-15	P					17.9								N				RECH	1995-03-13	P					17.9								N				PR0597
1610533	16	1	4	NE2		0533	14	43.2	89	93.2	ORIG	1994-06-15	P					24.2				0.5	N			N				RECH	1995-03-13	P					24.2				0.5	N			N				PR0597
1610534	16	1	4	NE2		0534	12.5	43.5	87.5	93.5	ORIG	1994-06-15	R		B		G	9.2			2.7					N				RECH	1995-03-13	R		B		G	9.2			2.7					N				PR0597
1610535	16	1	4	NE2		0535	15.2	46.3	90.2	96.3	ORIG	1994-06-15	P					27.3								N				RECH	1995-03-13	P					27.3								N				PR0597
1610536	16	1	4	NE2		0536	8.4	47.2	83.4	97.2	ORIG	1994-06-15	P					28.3				0.5	N			N			180	RECH	1995-03-13	P					28.3				0.5	N	1		N			180	PR0597
1610537	16	1	4	NE2		0537	14	48.6	89	98.6	ORIG	1994-06-15	P					15.6								N				RECH	1995-03-13	P					15.6								N				PR0597
1610538	16	1	4	NE2		0538	16.5	49	91.5	99	ORIG	1994-06-15	P					27								N				RECH	1995-03-13	P					27								N				PR0597
1610539	16	1	4	NE1		0539	1.5	49.1	73.5	99.1	ORIG	1994-06-15	P					31.6				0.3	E			N			SWC 2.3-2.9	RECH	1995-03-13	P					31.6				0.3	E			N			SWC 2.3-2.9	PR0597
1610540	16	1	4	NE1		0540	22.5	49.9	52.5	99.9	ORIG	1994-06-15	C					8	5							N			SPROUTS TO 4.0	RECH	1995-03-13	C					8	5							N			SPROUTS TO 4.0	PR0597
1610541	16	1	4	NE1		0541	24.2	49.3	50.8	99.3	ORIG	1994-06-15	C					9.3	4.9							N				RECH	1995-03-13	C					9.3	4.9							N				PR0597
1610542	16	1	4	NE1		0542	17.2	48.4	57.8	98.4	ORIG	1994-06-15	C					9.9								N				RECH	1995-03-13	C					9.9								N				PR0597
1610543	16	1	4	NE1		0543	20.7	46.9	54.3	96.9	ORIG	1994-06-15	C					10.7								N				RECH	1995-03-13	C					10.7								N				PR0597
1610544	16	1	4	NE1		0544	23.6	45.8	51.4	95.8	ORIG	1994-06-15	C					9.7								N				RECH	1995-03-13	C					9.7								N				PR0597
1610545	16	1	4	NE1		0545	9.5	45.5	65.5	95.5	ORIG	1994-06-15	P					22.5								N				RECH	1995-03-13	P					22.5								N				PR0597
1610546	16	1	4	NE1		0546	6.7	46.2	68.3	96.2	ORIG	1994-06-15	P					17.3				0.1	SE			N				RECH	1995-03-13	P					17.3				0.1	SE			N				PR0597
1610547	16	1	4	NE1		0547	4.9	45.5	70.1	95.5	ORIG	1994-06-15	P					26.3								N				RECH	1995-03-13	P					26.3								N				PR0597
1610548	16	1	4	NE1		0548	1.6	45.5	73.4	95.5	ORIG	1994-06-15	P					18.1				0.4	NE			N				RECH	1995-03-13	P					18.1				0.4	NE			N				PR0597
1610549	16	1	4	NE1		0549	12.3	45	62.7	95	ORIG	1994-06-15	P					26.2								N				RECH	1995-03-13	P					26.2								N				PR0597
1610550	16	1	4	NE1		0550	4	42.9	71	92.9	ORIG	1994-06-15	P					18.4								N				RECH	1995-03-13	P					18.4								N				PR0597
1610551	16	1	4	NE1		0551	7.3	40.9	67.7	90.9	ORIG	1994-06-15	P					16.2								N				RECH	1995-03-13	P					16.2								N				PR0597
1610552	16	1	4	NE1		0552	21.9	41.1	53.1	91.1	ORIG	1994-06-15	C					12.8								N				RECH	1995-03-13	C					12.8								N				PR0597
1610553	16	1	4	NE1		0553	23.4	42.4	51.6	92.4	ORIG	1994-06-15	P					24.6								N				RECH	1995-03-13	P					24.6								N				PR0597
1610554	16	1	4	NE1		0554	4.9	38.4	70.1	88.4	ORIG	1994-06-15	P					20.4								N				RECH	1995-03-13	P					20.4								N				PR0597
1610555	16	1	4	NE1		0555	7.4	37.7	67.6	87.7	ORIG	1994-06-15	R		B		G	11.2								N				RECH	1995-03-13	R		B		G	11.2								N				PR0597
1610556	16	1	4	NE1		0556	6.7	37.4	68.3	87.4	ORIG	1994-06-15	S					0	1.5							N				RECH	1995-03-13	S					0	1.4							N				PR0597
1610557	16	1	4	NE1		0557	7.1	36.8	67.9	86.8	ORIG	1994-06-15	P					15.2								N				RECH	1995-03-13	P					15.2								N				PR0597
1610558	16	1	4	NE1		0558	12	36.7	63	86.7	ORIG	1994-06-15	P					12								N				RECH	1995-03-13	P					12						1		N				PR0597
1610559	16	1	4	NE1		0559	14.6	36.6	60.4	86.6	ORIG	1994-06-15	P					18.4								N				RECH	1995-03-13	P					18.4								N				PR0597
1610560	16	1	4	NE1		0560	18.9	35.8	56.1	85.8	ORIG	1994-06-15	S					0	2.5							N				RECH	1995-03-13	S					0	2.5							N				PR0597
1610561	16	1	4	NE1		0561	18.4	35.5	56.6	85.5	ORIG	1994-06-15	P					33.3				2.1	NW			N				RECH	1995-03-13	P					33.3				2.1	NW	1		N				PR0597
1610562	16	1	4	NE1		0562	3.7	35.2	71.3	85.2	ORIG	1994-06-15	P					23				0.3	W			N			WC 0.2-0.3	RECH	1995-03-13	P					23				0.3	W			N			WC 0.2-0.3	PR0597
1610563	16	1	4	NE1		0563	8.1	35.1	66.9	85.1	ORIG	1994-06-15	P					18.7								N				RECH	1995-03-13	P					18.7								N				PR0597
1610564	16	1	4	NE1		0564	13.9	34.7	61.1	84.7	ORIG	1994-06-15	P					24.1								N				RECH	1995-03-13	P					24.1								N				PR0597
1610565	16	1	4	NE1		0565	16.2	34.8	58.8	84.8	ORIG	1994-06-15	P					15.3								N				RECH	1995-03-13	P					15.3								N				PR0597
1610566	16	1	4	NE1		0566	17.2	32.7	57.8	82.7	ORIG	1994-06-15	P					22								N				RECH	1995-03-13	P					22								N				PR0597
1610567	16	1	4	NE1		0567	21.2	32	53.8	82	ORIG	1994-06-15	P					19.2								N				RECH	1995-03-13	P					19.2								N				PR0597
1610568	16	1	4	NE1		0568	11.8	31	63.2	81	ORIG	1994-06-15	P					18.2								N				RECH	1995-03-13	P					18.2								N				PR0597
1610569	16	1	4	NE1		0569	17.8	30.8	57.2	80.8	ORIG	1994-06-15	P					21.5								N				RECH	1995-03-13	P					21.5						2		N				PR0597
1610570	16	1	4	NE1		0570	6.7	30.4	68.3	80.4	ORIG	1994-06-15	P					21.8								N				RECH	1995-03-13	P					21.8								N				PR0597
1610571	16	1	4	NE1		0571	6.1	30	68.9	80	ORIG	1994-06-15	P					15.8								N				RECH	1995-03-13	P					15.8						3		N				PR0597
1610572	16	1	4	NE1		0572	12.9	29	62.1	79	ORIG	1994-06-15	P					22.8								N				RECH	1995-03-13	P					22.8								N				PR0597
1610573	16	1	4	NE1		0573	0.2	28.7	74.8	78.7	ORIG	1994-06-15	R		B		G	9.7								N				RECH	1995-03-13	R		B		G	9.7								N				PR0597
1610574	16	1	4	NE1		0574	2.3	28.1	72.7	78.1	ORIG	1994-06-15	P					18.1								N				RECH	1995-03-13	P					18.1						2		N				PR0597
1610575	16	1	4	NE1		0575	17.6	24.2	57.4	74.2	ORIG	1994-06-15	P					25.7				0.6	S			N			SC 0.3-0.6	RECH	1995-03-13	P	T	U			25.7				0.6	S			N			SC 0.3-0.6;SLIGHT UPROOT TO NORTH	PR0597
1610576	16	1	4	NE1		0576	7.2	23.1	67.8	73.1	ORIG	1994-06-15	P					25.8								N				RECH	1995-03-13	P					25.8						2		N				PR0597
1610577	16	1	4	NE1		0577	13.1	18.3	61.9	68.3	ORIG	1994-06-15	P					14.8								N				RECH	1995-03-13	P					14.8						2		N				PR0597
1610578	16	1	4	NE1		0578	8.6	17.7	66.4	67.7	ORIG	1994-06-15	P					21.4								N				RECH	1995-03-13	P					21.4								N				PR0597
1610579	16	1	4	NE1	Y	0579	21.9	15.3	53.1	65.3	ORIG	1994-06-15	P					17.5						2		N				RECH	1995-03-13	P					17.5						2		N				PR0597
1610580	16	1	4	NE1		0580	14.1	8.3	60.9	58.3	ORIG	1994-06-15	R		B		G	31			2.4					N				RECH	1995-03-13	R		B		G	31			2.4					N				PR0597
1610581	16	1	4	NE1		0581	4.9	5.2	70.1	55.2	ORIG	1994-06-15	P					29.7								N				RECH	1995-03-13	P					29.7								N				PR0597
1610582	16	1	4	NE1		0582	7.3	5.2	67.7	55.2	ORIG	1994-06-15	P					32.8								N				RECH	1995-03-13	P					32.8						2		N				PR0597
1610583	16	1	4	NE1	Y	0583	18.1	2.4	56.9	52.4	ORIG	1994-06-15	P					35.2				0.6	N			N			SC 0.6, WC 0.2	RECH	1995-03-13	P					35.2				0.6	N			N			SC 0.6, WC 0.2	PR0597
1610584	16	1	4	NE1		0584	13.4	2	61.6	52	ORIG	1994-06-15	R		B		G	10.6			1.6					N				RECH	1995-03-13	R		B		G	10.6			1.6					N				PR0597
1610585	16	1	4	NE1	Y	0585	24	1.8	51	51.8	ORIG	1994-06-15	P					21						2		N				RECH	1995-03-13	P					21						2		N				PR0597
1610586	16	1	4	SE2		0586	22.7	44.7	97.7	44.7	ORIG	1994-06-15	P					15.6								N				RECH	1995-03-13	P					15.6								N				PR0597
1610587	16	1	4	SE2		0587	15.8	42.4	90.8	42.4	ORIG	1994-06-15	P					31.7								N				RECH	1995-03-13	P					31.7						2		N				PR0597
1610588	16	1	4	SE2		0588	14	39.5	89	39.5	ORIG	1994-06-15	P					37.7								N				RECH	1995-03-13	P					37.7								N				PR0597
1610589	16	1	4	SE2		0589	16.3	32	91.3	32	ORIG	1994-06-15	P					31								N				RECH	1995-03-13	P					31								N				PR0597
1610590	16	1	4	SE2		0590	22.4	31.1	97.4	31.1	ORIG	1994-06-15	P					27.6								N				RECH	1995-03-13	P					27.6								N				PR0597
1610591	16	1	4	SE2		0591	11.4	29.8	86.4	29.8	ORIG	1994-06-15	P					29.6								N				RECH	1995-03-13	P					29.6								N				PR0597
1610592	16	1	4	SE2		0592	12.8	29.1	87.8	29.1	ORIG	1994-06-15	P					33.1								N				RECH	1995-03-13	P					33.1						2		N				PR0597
1610593	16	1	4	SE2		0593	3.5	25	78.5	25	ORIG	1994-06-15	S					0	1.5							N				RECH	1995-03-13	S					0	1.5							N				PR0597
1610594	16	1	4	SE2		0594	20.1	22.8	95.1	22.8	ORIG	1994-06-15	C					11.8								N				RECH	1995-03-13	C					11.8								N				PR0597
1610595	16	1	4	SE2		0595	11.2	18.9	86.2	18.9	ORIG	1994-06-15	P					51.6				1.8	W			N				RECH	1995-03-13	P					51.6				1.8	W			N				PR0597
1610596	16	1	4	SE2		0596	24.8	16.4	99.8	16.4	ORIG	1994-06-15	C					17.9				0.3	SE			N				RECH	1995-03-13	C					17.9				0.3	SE			N				PR0597
1610597	16	1	4	SE2		0597	11.6	15.3	86.6	15.3	ORIG	1994-06-15	R		B		G	16.6			2.2					N				RECH	1995-03-13	R		B		G	16.6			2.2					N				PR0597
1610598	16	1	4	SE2		0598	1.3	8.9	76.3	8.9	ORIG	1994-06-15	P					17.1								N				RECH	1995-03-13	P					17.1								N				PR0597
1610599	16	1	4	SE2		0599	1.8	7	76.8	7	ORIG	1994-06-15	P					20.1								N				RECH	1995-03-13	P					20.1								N				PR0597
1610600	16	1	4	SE2		0600	8.5	5.3	83.5	5.3	ORIG	1994-06-15	P					28.2								N				RECH	1995-03-13	P					28.2								N				PR0597
1610601	16	1	4	SE2		0601	21.2	1.4	96.2	1.4	ORIG	1994-06-15	P					20.6								N				RECH	1995-03-13	P					20.6								N				PR0597
1610602	16	1	4	SE1		0602	9.6	2.5	65.4	2.5	ORIG	1994-06-15	P					35.4								N				RECH	1995-03-13	P					35.4								N				PR0597
1610603	16	1	4	SE1		0603	7.1	3.5	67.9	3.5	ORIG	1994-06-15	P					26.2								N				RECH	1995-03-13	P					26.2								N				PR0597
1610604	16	1	4	SE1		0604	16.3	4.8	58.7	4.8	ORIG	1994-06-15	C					20								N				RECH	1995-03-13	C					20								N				PR0597
1610605	16	1	4	SE1		0605	20.7	4.4	54.3	4.4	ORIG	1994-06-15	C					5.7	4.6							N				RECH	1995-03-13	C					5.7	4.6							N				PR0597
1610606	16	1	4	SE1		0606	14.6	8	60.4	8	ORIG	1994-06-15	C					16.3				0.5	W			N				RECH	1995-03-13	C					16.3				0.5	W			N				PR0597
1610607	16	1	4	SE1		0607	21.3	11.3	53.7	11.3	ORIG	1994-06-15	C	T	B	F		10.1				0.7	W			N				RECH	1995-03-13	C	T	B	F		10.1				0.7	W			N				PR0597
1610608	16	1	4	SE1		0608	20.1	11.7	54.9	11.7	ORIG	1994-06-15	C	T	B	F		14.7								N				RECH	1995-03-13	C	T	B	F		14.7								N				PR0597
1610609	16	1	4	SE1		0609	21.4	12.6	53.6	12.6	ORIG	1994-06-15	C					9.5				1.1	S			N			180, 1/2	RECH	1995-03-13	C					9.5				1.1	S			N			180, 1/2	PR0597
1610610	16	1	4	SE1		0610	18.7	13.2	56.3	13.2	ORIG	1994-06-15	P					30.5								N				RECH	1995-03-13	P					30.5								N				PR0597
1610611	16	1	4	SE1		0611	4.6	11.3	70.4	11.3	ORIG	1994-06-15	R		B		G	21.1			2.7					N				RECH	1995-03-13	R		B		G	21.1			2.7					N				PR0597
1610612	16	1	4	SE1		0612	10.4	14.9	64.6	14.9	ORIG	1994-06-15	S					0	1.6							N				RECH	1995-03-13	S					0	1.7							N				PR0597
1610613	16	1	4	SE1		0613	5.1	23.3	69.9	23.3	ORIG	1994-06-15	R		B		G	11.8			1.9					N				RECH	1995-03-13	R		B		G	11.8			1.9					N				PR0597
1610614	16	1	4	SE1	Y	0614	20.9	28.1	54.1	28.1	ORIG	1994-06-15	P					39.1								N				RECH	1995-03-13	P					39.1								N				PR0597
1610615	16	1	4	SE1		0615	16.5	29.1	58.5	29.1	ORIG	1994-06-15	R		B		G	16.9								N				RECH	1995-03-13	R		B		G	16.9								N				PR0597
1610616	16	1	4	SE1		0616	12.9	32.1	62.1	32.1	ORIG	1994-06-15	P					22.4				0.5	NE			N				RECH	1995-03-13	P					22.4				0.5	NE			N				PR0597
1610617	16	1	4	SE1		0617	2	34.5	73	34.5	ORIG	1994-06-15	P					42.2								N				RECH	1995-03-13	P					42.2								N				PR0597
1610618	16	1	4	SE1	Y	0618	15.3	34.4	59.7	34.4	ORIG	1994-06-15	P					14.4								N				RECH	1995-03-13	P					14.4								N				PR0597
1610619	16	1	4	SE1		0619	9.3	35.8	65.7	35.8	ORIG	1994-06-15	S					0	1.4							N				RECH	1995-03-13	S					0	1.4							N				PR0597
1610620	16	1	4	SE1	Y	0620	21.8	36	53.2	36	ORIG	1994-06-15	P					21.9								N				RECH	1995-03-13	P					21.9								N				PR0597
1610621	16	1	4	SE1	Y	0621	21.3	36.3	53.7	36.3	ORIG	1994-06-15	P					6.4								N				RECH	1995-03-13	P					6.4								N				PR0597
1610622	16	1	4	SE1	Y	0622	20.4	36.8	54.6	36.8	ORIG	1994-06-15	P					8.4								N				RECH	1995-03-13	P					8.4								N				PR0597
1610623	16	1	4	SE1	Y	0623	21.8	37.3	53.2	37.3	ORIG	1994-06-15	P					13.6								N				RECH	1995-03-13	P					13.6								N				PR0597
1610624	16	1	4	SE1		0624	7.1	41.1	67.9	41.1	ORIG	1994-06-15	P					31.4				0.6	NW			N			NEC 0.2	RECH	1995-03-13	P					31.4				0.6	NW			N			NEC 0.2	PR0597
1610625	16	1	4	SW2		0625	0.4	49.6	25.4	49.6	ORIG	1994-06-15	P					40.8				1	SE			N				RECH	1995-03-13	P					40.8				1	SE			N				PR0597
1610626	16	1	4	SW2		0626	22.6	49.7	47.6	49.7	ORIG	1994-06-15	P	T				10.6								N				RECH	1995-03-13	P	T				10.6								N				PR0597
1610627	16	1	4	SW2	Y	0627	21.9	48.8	46.9	48.8	ORIG	1994-06-15	P					18.9								N				RECH	1995-03-13	P					18.9								N				PR0597
1610628	16	1	4	SW2	Y	0628	23.7	48.5	48.7	48.5	ORIG	1994-06-15	P					14.2								N				RECH	1995-03-13	P					14.2								N				PR0597
1610629	16	1	4	SW2		0629	12.9	47.4	37.9	47.4	ORIG	1994-06-15	P					10.9						3		N				RECH	1995-03-13	P					10.9						2		N				PR0597
1610630	16	1	4	SW2	Y	0630	21.9	47.5	46.9	47.5	ORIG	1994-06-15	P					13.3								N				RECH	1995-03-13	P					13.3								N				PR0597
1610631	16	1	4	SW2	Y	0631	22.4	47.2	47.4	47.2	ORIG	1994-06-15	P					26.7								N				RECH	1995-03-13	P					26.7								N				PR0597
1610632	16	1	4	SW2		0632	0.8	40.2	25.8	40.2	ORIG	1994-06-15	R		B		G	8.8								N				RECH	1995-03-13	R		B		G	8.8								N				PR0597
1610633	16	1	4	SW2		0633	1.1	38.1	26.1	38.1	ORIG	1994-06-15	P					31.6								N				RECH	1995-03-13	P					31.6						1		N				PR0597
1610634	16	1	4	SW2		0634	11.5	38.2	36.5	38.2	ORIG	1994-06-15	P					22.3								N				RECH	1995-03-13	P					22.3								N				PR0597
1610635	16	1	4	SW2		0635	1	36.3	26	36.3	ORIG	1994-06-15	P					27.4								N				RECH	1995-03-13	P					27.4								N				PR0597
1610636	16	1	4	SW2		0636	4.2	35.8	29.2	35.8	ORIG	1994-06-15	P					31.1				1.3	SW			N			SWC 0.5-1.3	RECH	1995-03-13	P					31.1				1.3	SW			N			SWC 0.5-1.3	PR0597
1610637	16	1	4	SW2		0637	12.4	35.3	37.4	35.3	ORIG	1994-06-15	P					25.5								N				RECH	1995-03-13	P					25.5								N				PR0597
1610638	16	1	4	SW2	Y	0638	16.4	34.9	41.4	34.9	ORIG	1994-06-15	C					8	4.2							N				RECH	1995-03-13	C					8	4.2							N				PR0597
1610639	16	1	4	SW2		0639	1.6	27.6	26.6	27.6	ORIG	1994-06-15	R		B		G	9.3			2.2					N				RECH	1995-03-13	R		B		G	9.3			2.2					N				PR0597
1610640	16	1	4	SW2		0640	20.9	24.2	45.9	24.2	ORIG	1994-06-15	P					31				0.1	N			N				RECH	1995-03-13	P					31				0.1	N			N				PR0597
1610641	16	1	4	SW2		0641	6.7	23.9	31.7	23.9	ORIG	1994-06-15	P					20				1.5	SW			N			NC 0.6-1.5	RECH	1995-03-13	P					20				1.5	SW	1		N			NC 0.6-1.5	PR0597
1610642	16	1	4	SW2		0642	12	23.1	37	23.1	ORIG	1994-06-15	P					22.2								N				RECH	1995-03-13	P					22.2								N				PR0597
1610643	16	1	4	SW2		0643	3.1	21.4	28.1	21.4	ORIG	1994-06-15	P					24								N				RECH	1995-03-13	P					24						2		N				PR0597
1610644	16	1	4	SW2		0644	21.2	11.3	46.2	11.3	ORIG	1994-06-15	P					23.2								N				RECH	1995-03-13	P					23.2								N				PR0597
1610645	16	1	4	SW2		0645	7.8	9.9	32.8	9.9	ORIG	1994-06-15	R		B		G	9			4.2					N				RECH	1995-03-13	R		B		G	9			4.2					N				PR0597
1610646	16	1	4	SW2		0646	2.9	9.7	27.9	9.7	ORIG	1994-06-15	P					13.5								N				RECH	1995-03-13	P					13.5								N				PR0597
1610647	16	1	4	SW2		0647	1.8	8.6	26.8	8.6	ORIG	1994-06-15	P					6								N				RECH	1995-03-13	P					6								N				PR0597
1610648	16	1	4	SW2		0648	8.9	7.4	33.9	7.4	ORIG	1994-06-15	P					20.9								N				RECH	1995-03-13	P					20.9								N				PR0597
1610649	16	1	4	SW2		0649	19.2	6.7	44.2	6.7	ORIG	1994-06-15	P					37.6								N				RECH	1995-03-13	P					37.6								N				PR0597
1610650	16	1	4	SW2		0650	17.7	5.8	42.7	5.8	ORIG	1994-06-15	R		B		G	5.1			1.8					N				RECH	1995-03-13	R		B		G	5.1			1.8					N				PR0597
1610651	16	1	4	SW2		0651	18.9	5	43.9	5	ORIG	1994-06-15	S					0	1.5							N				RECH	1995-03-13	S					0	1.4							N				PR0597
1610652	16	1	4	SW2		0652	7.4	1.3	32.4	1.3	ORIG	1994-06-15	P					24.6								N				RECH	1995-03-13	P					24.6								N				PR0597
1610653	16	1	4	SW2		0653	0.8	0.3	25.8	0.3	ORIG	1994-06-15	R		B		G	7.8			2.1					N				RECH	1995-03-13	R		B		G	7.8			2.1					N				PR0597
1610654	16	1	4	SW1		0654	8.2	45.5	16.8	45.5	ORIG	1994-06-15	P					34.5								N				RECH	1995-03-13	P					34.5								N				PR0597
1610655	16	1	4	SW1		0655	11.5	36.3	13.5	36.3	ORIG	1994-06-15	R		B		G	13.6								N				RECH	1995-03-13	R		B		G	13.6								N				PR0597
1610656	16	1	4	SW1		0656	14.7	34	10.3	34	ORIG	1994-06-15	R		B		G	14.6			2.8					N				RECH	1995-03-13	R		B		G	14.6			2.8					N				PR0597
1610657	16	1	4	SW1		0657	18.5	26.7	6.5	26.7	ORIG	1994-06-15	P					27.5								N				RECH	1995-03-13	P					27.5								N				PR0597
1610658	16	1	4	SW1		0658	23.8	26.9	1.2	26.9	ORIG	1994-06-15	R		B		G	16.5								N				RECH	1995-03-13	R		B		G	16.5								N				PR0597
1610659	16	1	4	SW1		0659	1.8	25.5	23.2	25.5	ORIG	1994-06-15	P	T				24.7				0.4	E			N			WC 0.1, SC 0.3	RECH	1995-03-13	R		B		B	24.7				0.4	E			N			WC 0.1, SC 0.3	PR0597
1610660	16	1	4	SW1		0660	9.8	24.3	15.2	24.3	ORIG	1994-06-15	C					8.9	4.4							N			SPROUTS TO 3.4	RECH	1995-03-13	C					8.9	4.4							N			SPROUTS TO 3.4	PR0597
1610661	16	1	4	SW1		0661	9.8	23.7	15.2	23.7	ORIG	1994-06-15	C					7.6	3.8							N			SPROUTS TO 3.4	RECH	1995-03-13	C					7.6	3.8							N			SPROUTS TO 3.4	PR0597
1610662	16	1	4	SW1		0662	20.8	21.4	4.2	21.4	ORIG	1994-06-15	P					31.9								N				RECH	1995-03-13	P					31.9								N				PR0597
1610663	16	1	4	SW1		0663	12.3	21.3	12.7	21.3	ORIG	1994-06-15	C					8.9	6							N				RECH	1995-03-13	C					8.9	6							N				PR0597
1610664	16	1	4	SW1		0664	14.8	21.2	10.2	21.2	ORIG	1994-06-15	P					20.8								N				RECH	1995-03-13	P					20.8								N				PR0597
1610665	16	1	4	SW1		0665	17.7	20	7.3	20	ORIG	1994-06-15	P					28.4								N				RECH	1995-03-13	P					28.4								N				PR0597
1610666	16	1	4	SW1		0666	0.9	19.4	24.1	19.4	ORIG	1994-06-15	R		B		G	7.6			2.7					N				RECH	1995-03-13	R		B		G	7.6			2.7					N				PR0597
1610667	16	1	4	SW1		0667	11.7	18.6	13.3	18.6	ORIG	1994-06-15	C	T	B	F		9.6	4.9			0.8	W			N				RECH	1995-03-13	C	T	B	F		9.6	4.9			0.8	W			N				PR0597
1610668	16	1	4	SW1		0668	4.6	18.6	20.4	18.6	ORIG	1994-06-15	R		B		G	5.2			2.8					N				RECH	1995-03-13	R		B		G	5.2			2.8					N				PR0597
1610669	16	1	4	SW1		0669	3.4	17.8	21.6	17.8	ORIG	1994-06-15	R		B		G	8.3			2.3					N				RECH	1995-03-13	R		B		G	8.3			2.3					N				PR0597
1610670	16	1	4	SW1		0670	14	16.6	11	16.6	ORIG	1994-06-15	C	F	B			7.5	2.4		2.2					N			MAIN STEM BROKEN @ 2.2, GREEN TO 2.4	RECH	1995-03-13	C	F	B			7.5	2.4		2.2					N			MAIN STEM BROKEN @ 2.2, GREEN TO 2.4	PR0597
1610671	16	1	4	SW1		0671	20.1	15.6	4.9	15.6	ORIG	1994-06-15	C					15.4								N				RECH	1995-03-13	C					15.4								N				PR0597
1610672	16	1	4	SW1		0672	7.1	15.4	17.9	15.4	ORIG	1994-06-15	R		B		G	10.5			1.9					N				RECH	1995-03-13	R		B		G	10.5			1.9					N				PR0597
1610673	16	1	4	SW1		0673	13.1	13.7	11.9	13.7	ORIG	1994-06-15	C					8.9								N				RECH	1995-03-13	C					8.9								N				PR0597
1610674	16	1	4	SW1		0674	16.7	12.6	8.3	12.6	ORIG	1994-06-15	P					20								N				RECH	1995-03-13	P					20								N				PR0597
1610675	16	1	4	SW1		0675	19.9	12.4	5.1	12.4	ORIG	1994-06-15	C					12				0.5	W			N			NEC 0.4	RECH	1995-03-13	C					12				0.5	W			N			NEC 0.4	PR0597
1610676	16	1	4	SW1		0676	24.1	10.8	0.9	10.8	ORIG	1994-06-15	P					28.1								N				RECH	1995-03-13	P					28.1								N				PR0597
1610677	16	1	4	SW1		0677	16.6	10.6	8.4	10.6	ORIG	1994-06-15	C					5.2	2.3							N				RECH	1995-03-13	C					5.2	2.3							N				PR0597
1610678	16	1	4	SW1		0678	9.9	7.6	15.1	7.6	ORIG	1994-06-15	P					25.3								N				RECH	1995-03-13	P					25.3								N				PR0597
1610679	16	1	4	SW1		0679	22.3	5.8	2.7	5.8	ORIG	1994-06-15	C					9.7	5.3							N				RECH	1995-03-13	C					9.7	5.3							N				PR0597
1610680	16	1	4	SW1		0680	20.2	4.6	4.8	4.6	ORIG	1994-06-15	P					21								N				RECH	1995-03-13	P					21								N				PR0597
1610681	16	1	4	SW1		0681	2.6	5.1	22.4	5.1	ORIG	1994-06-15	P					25.5								N				RECH	1995-03-13	P					25.5								N				PR0597
1610682	16	1	4	SW1		0682	4.1	2.6	20.9	2.6	ORIG	1994-06-15	P					19.5								N				RECH	1995-03-13	P					19.5								N				PR0597
1610683	16	1	4	SW1		0683	6.3	2.4	18.7	2.4	ORIG	1994-06-15	P					13.9								N				RECH	1995-03-13	P					13.9						2		N				PR0597
1610684	16	1	4	SW1		0684	13.9	1.1	11.1	1.1	ORIG	1994-06-15	S					0	3.3							N				RECH	1995-03-13	S					0	3.3							N				PR0597
1610685	16	1	4	NW2		0685	0.7	3.1	25.7	53.1	ORIG	1994-06-15	P					25.5								N				RECH	1995-03-13	P					25.5								N				PR0597
1610686	16	1	4	NW2		0686	14.5	5.4	39.5	55.4	ORIG	1994-06-15	P					29.9								N				RECH	1995-03-13	P					29.9						2		N				PR0597
1610687	16	1	4	NW2		0687	2.9	5.8	27.9	55.8	ORIG	1994-06-15	P					18								N				RECH	1995-03-13	P					18								N				PR0597
1610688	16	1	4	NW2		0688	3.6	6.2	28.6	56.2	ORIG	1994-06-15	P					26.6								N				RECH	1995-03-13	P					26.6								N				PR0597
1610689	16	1	4	NW2		0689	3.8	8.9	28.8	58.9	ORIG	1994-06-15	P					20.9								N				RECH	1995-03-13	P					20.9								N				PR0597
1610690	16	1	4	NW2	Y	0690	20.9	15.1	45.9	65.1	ORIG	1994-06-15	P					13.8								N				RECH	1995-03-13	P					13.8								N				PR0597
1610691	16	1	4	NW2		0691	9.5	19.4	34.5	69.4	ORIG	1994-06-15	P					24.6				0.6	W			N				RECH	1995-03-13	P					24.6				0.6	W			N				PR0597
1610692	16	1	4	NW2		0692	12.2	21.4	37.2	71.4	ORIG	1994-06-15	P					5.3	4.9							N				RECH	1995-03-13	P					5.3	4.9							N				PR0597
1610693	16	1	4	NW2		0693	20.2	25	45.2	75	ORIG	1994-06-15	C					6.4	4							N				RECH	1995-03-13	C					6.4	4							N				PR0597
1610694	16	1	4	NW2		0694	24.6	29.5	49.6	79.5	ORIG	1994-06-15	S					0	1.7							N				RECH	1995-03-13	S					0	1.7							N				PR0597
1610695	16	1	4	NW2		0695	23.8	30	48.8	80	ORIG	1994-06-15	P					29.9				0.1	E			N				RECH	1995-03-13	P					29.9				0.1	E			N				PR0597
1610696	16	1	4	NW2		0696	14.7	31	39.7	81	ORIG	1994-06-15	P					22.8				0.2	NW			N				RECH	1995-03-13	P					22.8				0.2	NW			N				PR0597
1610697	16	1	4	NW2		0697	16	32	41	82	ORIG	1994-06-15	P					21.9								N				RECH	1995-03-13	P					21.9								N				PR0597
1610698	16	1	4	NW2		0698	10.7	33.9	35.7	83.9	ORIG	1994-06-15	P					25.7								N				RECH	1995-03-13	P					25.7								N				PR0597
1610699	16	1	4	NW2		0699	17.5	35.9	42.5	85.9	ORIG	1994-06-15	P					16.7								N				RECH	1995-03-13	P					16.7								N				PR0597
1610700	16	1	4	NW2		0700	17.1	39.4	42.1	89.4	ORIG	1994-06-15	P					24.8								N				RECH	1995-03-13	P					24.8								N				PR0597
1610701	16	1	4	NW2		0701	19.6	40	44.6	90	ORIG	1994-06-15	P					24.2								N				RECH	1995-03-13	P					24.2								N				PR0597
1610702	16	1	4	NW2		0702	21	40	46	90	ORIG	1994-06-15	P					17.3								N				RECH	1995-03-13	P					17.3								N				PR0597
1610703	16	1	4	NW2		0703	12.7	40	37.7	90	ORIG	1994-06-15	P					24								N				RECH	1995-03-13	P					24								N				PR0597
1610704	16	1	4	NW2		0704	1.2	40.4	26.2	90.4	ORIG	1994-06-15	P	T				30.4				0.3	W			Y				RECH	1995-03-13	R		B		B	30.2				0.3	W			Y				PR0597
1610705	16	1	4	NW2		0705	20.1	41.4	45.1	91.4	ORIG	1994-06-15	P					13.3								N				RECH	1995-03-13	P					13.3								N				PR0597
1610706	16	1	4	NW2		0706	22.6	41.7	47.6	91.7	ORIG	1994-06-15	P					18.8								N				RECH	1995-03-13	P					18.8								N				PR0597
1610707	16	1	4	NW2		0707	19.8	42.8	44.8	92.8	ORIG	1994-06-15	P					19.9								N				RECH	1995-03-13	P					19.9								N				PR0597
1610708	16	1	4	NW2		0708	9.1	43	34.1	93	ORIG	1994-06-15	R		B		G	13.4								N				RECH	1995-03-13	R		B		G	13.4								N				PR0597
1610709	16	1	4	NW2		0709	13.8	43.8	38.8	93.8	ORIG	1994-06-15	P					8.2								N				RECH	1995-03-13	P					8.2								N				PR0597
1610710	16	1	4	NW2		0710	17.1	43.9	42.1	93.9	ORIG	1994-06-15	P					18								N				RECH	1995-03-13	P					18								N				PR0597
1610711	16	1	4	NW2		0711	11.2	45.4	36.2	95.4	ORIG	1994-06-15	P					39.5								N				RECH	1995-03-13	P					39.5								N				PR0597
1610712	16	1	4	NW2		0712	19.4	46.3	44.4	96.3	ORIG	1994-06-15	C					6.9								N				RECH	1995-03-13	C					6.9								N				PR0597
1610713	16	1	4	NW2		0713	23.5	46.5	48.5	96.5	ORIG	1994-06-15	C					8.1								N				RECH	1995-03-13	C					8.1								N				PR0597
1610714	16	1	4	NW2		0714	24.5	48.2	49.5	98.2	ORIG	1994-06-15	C					10.2								N				RECH	1995-03-13	C					10.2								N				PR0597
1610715	16	1	4	NW2		0715	20.7	49.2	45.7	99.2	ORIG	1994-06-15	C					6.4								N				RECH	1995-03-13	C					6.4								N				PR0597
1610716	16	1	4	NW1		0716	24.5	4.5	0.5	54.5	ORIG	1994-06-15	P					35.2								N				RECH	1995-03-13	P					35.2								N				PR0597
1610717	16	1	4	NW1		0717	23.8	7.2	1.2	57.2	ORIG	1994-06-15	P					27.4								N				RECH	1995-03-13	P					27.4								N				PR0597
1610718	16	1	4	NW1		0718	14.5	12.2	10.5	62.2	ORIG	1994-06-15	R		B		G	19.9								N				RECH	1995-03-13	R		B		G	19.9								N				PR0597
1610719	16	1	4	NW1		0719	9.6	11.7	15.4	61.7	ORIG	1994-06-15	R		B		G	10.2			2.5					N				RECH	1995-03-13	R		B		G	10.2			2.5					N				PR0597
1610720	16	1	4	NW1		0720	4.9	16.2	20.1	66.2	ORIG	1994-06-15	R		B		G	17.5								N				RECH	1995-03-13	R		B		G	17.5								N				PR0597
1610721	16	1	4	NW1		0721	7.5	15.7	17.5	65.7	ORIG	1994-06-15	R		B		G	8.5			1.6					N				RECH	1995-03-13	R		B		G	8.5			1.6					N				PR0597
1610722	16	1	4	NW1		0722	16.4	16.1	8.6	66.1	ORIG	1994-06-15	S					0								N				RECH	1995-03-13	S					0								N				PR0597
1610723	16	1	4	NW1		0723	21.2	16.5	3.8	66.5	ORIG	1994-06-15	P					40.6								N				RECH	1995-03-13	P					40.6								N				PR0597
1610724	16	1	4	NW1		0724	23.4	16.6	1.6	66.6	ORIG	1994-06-15	R		B		G	9			4.5					N				RECH	1995-03-13	R		B		G	9			4.5					N				PR0597
1610725	16	1	4	NW1		0725	12.6	18.5	12.4	68.5	ORIG	1994-06-15	P	T				34			1.5				Y	N			TWISTED @ 1.5,HUNG IN #726-	RECH	1995-03-13	P	T				35.9			1.5				Y	N			TWISTED @ 1.5,HUNG IN #726-	PR0597
1610726	16	1	4	NW1		0726	13.8	19.8	11.2	69.8	ORIG	1994-06-15	P	T				40.1							Y	N			TREE #725 HUNG UP	RECH	1995-03-13	P	T				39.7							Y	N			TREE #725 HUNG UP	PR0597
1610727	16	1	4	NW1		0727	17.6	19.2	7.4	69.2	ORIG	1994-06-15	R		B		G	23.8								N				RECH	1995-03-13	R		B		G	23.8								N				PR0597
1610728	16	1	4	NW1		0728	1.6	18.6	23.4	68.6	ORIG	1994-06-15	P					5.1	3.9							N				RECH	1995-03-13	P					5.1	3.9							N				PR0597
1610729	16	1	4	NW1		0729	12.4	22	12.6	72	ORIG	1994-06-15	R		B		G	14.1								N				RECH	1995-03-13	R		B		G	14.1								N				PR0597
1610730	16	1	4	NW1		0730	19	21.2	6	71.2	ORIG	1994-06-15	S					0	1.5							N				RECH	1995-03-13	S					0	1.6							N				PR0597
1610731	16	1	4	NW1		0731	21.8	23.2	3.2	73.2	ORIG	1994-06-15	R		B		G	15.3								N				RECH	1995-03-13	R		B		G	15.3								N				PR0597
1610732	16	1	4	NW1		0732	3.6	23.9	21.4	73.9	ORIG	1994-06-15	R		B		G	12.7			2.3					N				RECH	1995-03-13	R		B		G	12.7			2.3					N				PR0597
1610733	16	1	4	NW1		0733	1.1	25.9	23.9	75.9	ORIG	1994-06-15	P					24.5								N				RECH	1995-03-13	P					24.5								N				PR0597
1610734	16	1	4	NW1		0734	15.4	25.6	9.6	75.6	ORIG	1994-06-15	R		B		G	6.6			1.7					N				RECH	1995-03-13	R		B		G	6.6			1.7					N				PR0597
1610735	16	1	4	NW1		0735	4.7	30	20.3	80	ORIG	1994-06-15	R		B		G	6.7			1.8					N				RECH	1995-03-13	R		B		G	6.7			1.8					N				PR0597
1610736	16	1	4	NW1		0736	8.2	30.7	16.8	80.7	ORIG	1994-06-15	P	T				25	14			0.6	N			Y			SC 0.2	RECH	1995-03-13	R		B		B	25	14		2.5	0.6	N			Y			SC 0.2	PR0597
1610737	16	1	4	NW1		0737	14.8	33.1	10.2	83.1	ORIG	1994-06-15	R		B		G	13.1			3.5					N				RECH	1995-03-13	R		B		G	13.1			3.5					N				PR0597
1610738	16	1	4	NW1		0738	20.8	35.2	4.2	85.2	ORIG	1994-06-15	P					26.3								N				RECH	1995-03-13	P					26.3								N				PR0597
1610739	16	1	4	NW1		0739	3.8	35.7	21.2	85.7	ORIG	1994-06-15	P					35.5								N				RECH	1995-03-13	P					35.5								N				PR0597
1610740	16	1	4	NW1		0740	0.2	41	24.8	91	ORIG	1994-06-15	S					0	1.5							N				RECH	1995-03-13	S					0	1.6							N				PR0597
1610741	16	1	4	NW1		0741	9.9	37.9	15.1	87.9	ORIG	1994-06-15	R		B		G	12.3			2					N				RECH	1995-03-13	R		B		G	12.3			2					N				PR0597
1610742	16	1	4	NW1		0742	17.1	38.8	7.9	88.8	ORIG	1994-06-15	R		B		G	22.1								N				RECH	1995-03-13	R		B		G	22.1								N				PR0597
1610743	16	1	4	NW1		0743	14	40.3	11	90.3	ORIG	1994-06-15	R		B		G	19.7			4					N				RECH	1995-03-13	R		B		G	19.7			4					N				PR0597
1610744	16	1	4	NW1		0744	22.4	40.4	2.6	90.4	ORIG	1994-06-15	R		B		G	8.5			1.6					N				RECH	1995-03-13	R		B		G	8.5			1.6					N				PR0597
1610745	16	1	4	NW1		0745	19.5	41.1	5.5	91.1	ORIG	1994-06-15	P					27.9				0.8	SW			N				RECH	1995-03-13	P					27.9				0.8	SW			N				PR0597
1610746	16	1	4	NW1		0746	11.3	42.5	13.7	92.5	ORIG	1994-06-15	P					30.7								N				RECH	1995-03-13	P					30.7								N				PR0597
1610747	16	1	4	NW1		0747	24	43	1	93	ORIG	1994-06-15	P					23.2								N				RECH	1995-03-13	P					23.2								N				PR0597
1610748	16	1	4	NW1		0748	25	44.3	0	94.3	ORIG	1994-06-15	P					31.7								N				RECH	1995-03-13	P					31.7								N				PR0597
1610749	16	1	4	NW1		0749	20.1	49.2	4.9	99.2	ORIG	1994-06-15	R		Y		B	27	15.7		0.7	0.7	SW			Y			3/4 ,DEAD B4 FIRE	RECH	1995-03-13	R		Y		B	27	15.7		0.7	0.7	SW			Y			3/4 ,DEAD B4 FIRE	PR0597
1610750	16	1	4	NW1		0750	3.4	48.8	21.6	98.8	ORIG	1994-06-15	S					0	3.1			0.4	NS			N				RECH	1995-03-13	S					0	3.3			0.4	NS			N				PR0597
1620355	16	2	4	NE2		0355	21.9	35.6	96.9	85.6
1620356	16	2	4	NE1		0356	0.3	33.7	74.7	83.7	ORIG	1994-08-16	P					39.7								N				RECH	1995-05-22	P					39.7								N				PR0597
1620357	16	2	4	SW2		0357	1.8	9	26.8	9	ORIG	1994-08-16	P					34.2								N				RECH	1995-05-22	P					34.2								N				PR0597
1620358	16	2	4	SE2		0358	0.5	0.9	75.5	0.9	ORIG	1994-08-16	S					0	1.4			0.2	NE			N				RECH	1995-05-22	S					0	1.4			0.2	NE			N				PR0597
1620359	16	2	4	SE2		0359	2.7	0.4	77.7	0.4	ORIG	1994-08-16	P					31								N				RECH	1995-05-22	P					31								N				PR0597
1620360	16	2	4	SE2		0360	18.8	49.1	93.8	49.1	ORIG	1994-08-16	P					17.1								N				RECH	1995-05-22	P					17.1						2		N				PR0597
1620361	16	2	4	SE2		0361	24.8	48.8	99.8	48.8	ORIG	1994-08-16	P					28				1.1	SW			N				RECH	1995-05-22	P					28				1.1	SW			N				PR0597
1620362	16	2	4	SE2		0362	21.6	48.4	96.6	48.4	ORIG	1994-08-16	P					29.2				0.4	NE			N			NEC 0.2-0.4	RECH	1995-05-22	P					29.2				0.4	NE			N			NEC 0.2-0.4	PR0597
1620363	16	2	4	SE2		0363	3.4	47.3	78.4	47.3	ORIG	1994-08-16	P					29.8								N				RECH	1995-05-22	P					29.8								N				PR0597
1620364	16	2	4	SE2		0364	6.8	44.9	81.8	44.9	ORIG	1994-08-16	P					28.5				1.3	NW			N			NWC 0.4-1.3	RECH	1995-05-22	P					28.5				1.3	NW			N			NWC 0.4-1.3	PR0597
1620365	16	2	4	SE2		0365	20.8	43.5	95.8	43.5	ORIG	1994-08-16	P					18.9				1.1	NW			N			NWC 0.8-1.1	RECH	1995-05-22	P					18.9				1.1	NW			N			NWC 0.8-1.1	PR0597
1620366	16	2	4	SE2		0366	22.9	41.5	97.9	41.5	ORIG	1994-08-16	P					33.3				0.7	E			N			EC 0.1-0.7	RECH	1995-05-22	P					33.3				0.7	E			N			EC 0.1-0.7	PR0597
1620367	16	2	4	SE2		0367	0.1	40.3	75.1	40.3	ORIG	1994-08-16	P					27.6								N				RECH	1995-05-22	P					27.6						1		N				PR0597
1620368	16	2	4	SE2		0368	1.2	43.3	76.2	43.3	ORIG	1994-08-16	P					22.1								N				RECH	1995-05-22	P					22.1						1		N				PR0597
1620369	16	2	4	SE2		0369	6.6	37	81.6	37	ORIG	1994-08-16	R		B		G	15								N				RECH	1995-05-22	R		B		G	15								N				PR0597
1620370	16	2	4	SE2		0370	10.6	38.6	85.6	38.6	ORIG	1994-08-16	P					22				0.5	W			N			220, 1/2	RECH	1995-05-22	P					22				0.5	W	2		N			220, 1/2	PR0597
1620371	16	2	4	SE2		0371	18.5	38.1	93.5	38.1	ORIG	1994-08-16	P					33.1								N				RECH	1995-05-22	P					33.1								N				PR0597
1620372	16	2	4	SE2		0372	9.3	35.8	84.3	35.8	ORIG	1994-08-16	P	T	U			35.6	19.3			0.8	E			Y			WC 0.2	RECH	1995-05-22	R		U		B	35.6	19.3		0	0.8	E			Y			WC 0.2	PR0597
1620373	16	2	4	SE2		0373	11.6	35.3	86.6	35.3	ORIG	1994-08-16	R		B		G	12.1								N				RECH	1995-05-22	R		B		G	12.1								N				PR0597
1620374	16	2	4	SE2		0374	20.3	35.5	95.3	35.5	ORIG	1994-08-16	P					26.1								N				RECH	1995-05-22	P					26.1								N				PR0597
1620375	16	2	4	SE2		0375	15.2	28.6	90.2	28.6	ORIG	1994-08-16	S					0	1.7							N				RECH	1995-05-22	S					0	1.7							N				PR0597
1620376	16	2	4	SE2		0376	18.4	26.2	93.4	26.2	ORIG	1994-08-16	R		B		G	30.6								N				RECH	1995-05-22	R		B		G	30.6								N				PR0597
1620377	16	2	4	SE2		0377	23.2	23.9	98.2	23.9	ORIG	1994-08-16	P					20.7								N				RECH	1995-05-22	P					20.7								N				PR0597
1620378	16	2	4	SE2		0378	13.4	23.8	88.4	23.8	ORIG	1994-08-16	P					22.5								N				RECH	1995-05-22	P					22.5								N				PR0597
1620379	16	2	4	SE2		0379	5.8	22.6	80.8	22.6	ORIG	1994-08-16	P					32.3								N				RECH	1995-05-22	P					32.3								N				PR0597
1620380	16	2	4	SE2		0380	4.1	19	79.1	19	ORIG	1994-08-16	P					32.4								N				RECH	1995-05-22	P					32.4								N				PR0597
1620381	16	2	4	SE2		0381	14	19.9	89	19.9	ORIG	1994-08-16	P					30.4				1.7	SE			N			SEC 0.9-1.7	RECH	1995-05-22	P					30.4				1.7	SE			N			SEC 0.9-1.7	PR0597
1620382	16	2	4	SE2		0382	16.4	19.4	91.4	19.4	ORIG	1994-08-16	R		B		B	24.7							Q	N				RECH	1995-05-22	R		B		B	24.6							Q	N				PR0597
1620383	16	2	4	SE2		0383	24.7	19.4	99.7	19.4	ORIG	1994-08-16	R		B		G	19.2								N				RECH	1995-05-22	R		B		G	19.2								N				PR0597
1620384	16	2	4	SE2		0384	14.9	18.6	89.9	18.6	ORIG	1994-08-16	R		B		B	17							Q	N			NEXT TO POSSIBLE LIGHTNING TREE #382	RECH	1995-05-22	R		B		B	16.8							Q	N			NEXT TO POSSIBLE LIGHTNING TREE #382	PR0597
1620385	16	2	4	SE2		0385	22.3	18.4	97.3	18.4	ORIG	1994-08-16	P					31.6				1.6	S			N			SC 1.2-1.6	RECH	1995-05-22	P					31.6				1.6	S			N			SC 1.2-1.6	PR0597
1620386	16	2	4	SE2		0386	10.3	18.3	85.3	18.3	ORIG	1994-08-16	R		B		B	21.5	17.4		1.6					Y				RECH	1995-05-22	R		B		B	15.6	17.4		1.6					Y				PR0597
1620387	16	2	4	SE2		0387	14.3	17.2	89.3	17.2	ORIG	1994-08-16	P					19.7								N				RECH	1995-05-22	P					19.7								N				PR0597
1620388	16	2	4	SE2		0388	8	14.5	83	14.5	ORIG	1994-08-16	R		B		G	13.9			4.1					N				RECH	1995-05-22	R		B		G	13.9			4.1					N				PR0597
1620389	16	2	4	SE2		0389	9.9	12.8	84.9	12.8	ORIG	1994-08-16	P					25								N				RECH	1995-05-22	P					25								N				PR0597
1620390	16	2	4	SE2		0390	15.3	12.2	90.3	12.2	ORIG	1994-08-16	S					0	2.5							N				RECH	1995-05-22	S					0	2.5							N				PR0597
1620391	16	2	4	SE2		0391	16.7	11.1	91.7	11.1	ORIG	1994-08-16	P					26.3				2	SW			N			SWC 0.3-2.0	RECH	1995-05-22	P					26.3				2	SW			N			SWC 0.3-2.0	PR0597
1620392	16	2	4	SE2		0392	18.6	9.9	93.6	9.9	ORIG	1994-08-16	R		B		G	5.5			1.6					N				RECH	1995-05-22	R		B		G	5.5			1.6					N				PR0597
1620393	16	2	4	SE2		0393	8.1	9.1	83.1	9.1	ORIG	1994-08-16	P					23.7				0.3	SE			N				RECH	1995-05-22	P					23.7				0.3	SE			N				PR0597
1620394	16	2	4	SE2		0394	16.2	8.4	91.2	8.4	ORIG	1994-08-16	P					28.2				2.1	SE			N			180	RECH	1995-05-22	P					28.2				2.1	SE			N			180	PR0597
1620395	16	2	4	SE2		0395	12.3	7.2	87.3	7.2	ORIG	1994-08-16	S					0	1.4							N				RECH	1995-05-22	S					0	1.4							N				PR0597
1620396	16	2	4	SE2		0396	22	6.7	97	6.7	ORIG	1994-08-16	R		B		G	15.4			2					N				RECH	1995-05-22	R		B		G	15.4			2					N				PR0597
1620397	16	2	4	SE2		0397	24.1	6.7	99.1	6.7	ORIG	1994-08-16	P					23.4								N				RECH	1995-05-22	P					23.4								N				PR0597
1620398	16	2	4	SE2		0398	22.5	4.3	97.5	4.3	ORIG	1994-08-16	P					32.3								N				RECH	1995-05-22	P					32.3								N				PR0597
1620399	16	2	4	SE2		0399	23.8	2.2	98.8	2.2	ORIG	1994-08-16	R		B		G	7.6			2.9					N				RECH	1995-05-22	R		B		G	7.6			2.9					N				PR0597
1620400	16	2	4	SE2		0400	9.4	0.7	84.4	0.7	ORIG	1994-08-16	R		B		G	11.2								N				RECH	1995-05-22	R		B		G	11.2								N				PR0597
1620401	16	2	4	SE1		0401	2.2	48.6	72.8	48.6	ORIG	1994-08-16	P					31.5								N				RECH	1995-05-22	P					31.5								N				PR0597
1620402	16	2	4	SE1		0402	14.1	48.5	60.9	48.5	ORIG	1994-08-16	P					37.4				2.1	S			N			SC 180 0.3-2.1	RECH	1995-05-22	P					37.4				2.1	S			N			SC 180 0.3-2.1	PR0597
1620403	16	2	4	SE1		0403	13.9	46.6	61.1	46.6	ORIG	1994-08-16	S					0	1.6							N				RECH	1995-05-22	S					0	1.6							N				PR0597
1620404	16	2	4	SE1	Y	0404	18.5	46.8	56.5	46.8	ORIG	1994-08-16	P					30								N				RECH	1995-05-22	P					30								N				PR0597
1620405	16	2	4	SE1		0405	14.4	46.6	60.6	46.6	ORIG	1994-08-16	R		B		G	9.5			2					N				RECH	1995-05-22	R		B		G	9.5			2					N				PR0597
1620406	16	2	4	SE1		0406	12.8	44.3	62.2	44.3	ORIG	1994-08-16	P					21						4		N				RECH	1995-05-22	P					21						4		N				PR0597
1620407	16	2	4	SE1	Y	0407	23.3	42.6	51.7	42.6	ORIG	1994-08-16	P					28.6						2		N				RECH	1995-05-22	P					28.6						2		N				PR0597
1620408	16	2	4	SE1		0408	19.4	41.9	55.6	41.9	ORIG	1994-08-16	P					27						4		N				RECH	1995-05-22	P	T				26.5						4		N				PR0597
1620409	16	2	4	SE1		0409	5.4	42.3	69.6	42.3	ORIG	1994-08-16	R		B		G	5.3			1.5					N				RECH	1995-05-22	R		B		G	5.3			1.5					N				PR0597
1620410	16	2	4	SE1		0410	6.4	40.8	68.6	40.8	ORIG	1994-08-16	R		B		G	11.7								N				RECH	1995-05-22	R		B		G	11.7								N				PR0597
1620411	16	2	4	SE1		0411	13.1	38.5	61.9	38.5	ORIG	1994-08-16	S					0	3.2							N				RECH	1995-05-22	S					0	3.2							N				PR0597
1620412	16	2	4	SE1		0412	21.7	40	53.3	40	ORIG	1994-08-16	R		B		G	16.3								N				RECH	1995-05-22	R		B		G	16.3								N				PR0597
1620413	16	2	4	SE1		0413	24.8	38.8	50.2	38.8	ORIG	1994-08-16	R		B		G	23.2			4					N				RECH	1995-05-22	R		B		G	23.2			4					N				PR0597
1620414	16	2	4	SE1		0414	5.4	37.2	69.6	37.2	ORIG	1994-08-16	P	T				23.4				0.4	NE			N			FIRE-WC 0.2	RECH	1995-05-22	P	T				23				0.4	NE			N			FIRE-WC 0.2	PR0597
1620415	16	2	4	SE1		0415	13.6	37	61.4	37	ORIG	1994-08-16	S					0	2							N				RECH	1995-05-22	S					0	2							N				PR0597
1620416	16	2	4	SE1		0416	17.3	36.4	57.7	36.4	ORIG	1994-08-16	P	T				32.8								N			FIRE	RECH	1995-05-22	P	T				32.5								N			FIRE	PR0597
1620417	16	2	4	SE1		0417	5.8	33.8	69.2	33.8	ORIG	1994-08-16	R		B		G	17.9								N				RECH	1995-05-22	R		B		G	17.9								N				PR0597
1620418	16	2	4	SE1		0418	7.9	33.4	67.1	33.4	ORIG	1994-08-16	P					33								N				RECH	1995-05-22	P	T				32.7								N				PR0597
1620419	16	2	4	SE1		0419	13.2	32.2	61.8	32.2	ORIG	1994-08-16	P	T				36.4				0.8	N			N			FIRE	RECH	1995-05-22	P	T				35.9				0.8	N			N			FIRE	PR0597
1620420	16	2	4	SE1	Y	0420	18	31.6	57	31.6	ORIG	1994-08-16	S					0	3.4							N				RECH	1995-05-22	S					0	3.4							N				PR0597
1620421	16	2	4	SE1	Y	0421	23.2	32.2	51.8	32.2	ORIG	1994-08-16	S					0	1.7			0.4	NS			N			SWC 0.1 NC 0.2	RECH	1995-05-22	S					0	1.7			0.4	NS			N			SWC 0.1 NC 0.2	PR0597
1620422	16	2	4	SE1		0422	23.3	30.2	51.7	30.2	ORIG	1994-08-16	P	T	B			26.8	17.5		2	2.8	SW			Y			SWC 180	RECH	1995-05-22	R		B		B	26.8	17.5		2	2.8	SW			Y			SWC 180	PR0597
1620423	16	2	4	SE1	Y	0423	24	30	51	30	ORIG	1994-08-16	P					28.3				0.1	SW	2		N			SC 0.3-1.0	RECH	1995-05-22	P					28.3				1	S	2		N			SC 0.3-1.0;SW 0.1	PR0597
1620424	16	2	4	SE1		0424	1.7	26.4	73.3	26.4	ORIG	1994-08-16	P					31.3								N				RECH	1995-05-22	P					31.3								N				PR0597
1620425	16	2	4	SE1		0425	10	23.9	65	23.9	ORIG	1994-08-16	P					26								N				RECH	1995-05-22	P					26								N				PR0597
1620426	16	2	4	SE1		0426	24.1	23.4	50.9	23.4	ORIG	1994-08-16	P					25.9						3		N			FIRE	RECH	1995-05-22	P	T				25.9						4		N			FIRE	PR0597
1620427	16	2	4	SE1		0427	15.1	20.1	59.9	20.1	ORIG	1994-08-16	P					26.9								N				RECH	1995-05-22	P					26.9						1		N				PR0597
1620428	16	2	4	SE1		0428	6.9	19.8	68.1	19.8	ORIG	1994-08-16	P					29								N				RECH	1995-05-22	P					29						1		N				PR0597
1620429	16	2	4	SE1		0429	21.5	18	53.5	18	ORIG	1994-08-16	P					26.6				0.3	NE			N			NEC 0.1-0.3	RECH	1995-05-22	P					26.6				0.3	NE	1		N			NEC 0.1-0.3	PR0597
1620430	16	2	4	SE1		0430	10.9	16.8	64.1	16.8	ORIG	1994-08-16	P					29.7								N				RECH	1995-05-22	P					29.7						1		N				PR0597
1620431	16	2	4	SE1		0431	7.1	16.6	67.9	16.6	ORIG	1994-08-16	S					0	3							N				RECH	1995-05-22	S					0	3							N				PR0597
1620432	16	2	4	SE1		0432	7.2	16.1	67.8	16.1	ORIG	1994-08-16	S					0	4.1							N				RECH	1995-05-22	S					0	4.1							N				PR0597
1620433	16	2	4	SE1		0433	7	10.3	68	10.3	ORIG	1994-08-16	P					32.6								N				RECH	1995-05-22	P					32.6								N				PR0597
1620434	16	2	4	SE1		0434	11	11.1	64	11.1	ORIG	1994-08-16	P					31.4								N				RECH	1995-05-22	P					31.4								N				PR0597
1620435	16	2	4	SE1		0435	16	13.1	59	13.1	ORIG	1994-08-16	S					0	1.5							N				RECH	1995-05-22	S					0	1.5							N				PR0597
1620436	16	2	4	SE1		0436	21.3	11	53.7	11	ORIG	1994-08-16	P					22								N				RECH	1995-05-22	P					22						2		N				PR0597
1620437	16	2	4	SE1		0437	15.4	5	59.6	5	ORIG	1994-08-16	P					27								N				RECH	1995-05-22	P					27								N				PR0597
1620438	16	2	4	SE1		0438	23.9	3.5	51.1	3.5	ORIG	1994-08-16	P					29.7								N				RECH	1995-05-22	P					29.7								N				PR0597
1620439	16	2	4	SE1		0439	1.5	2.6	73.5	2.6	ORIG	1994-08-16	R		B		G	12.3			2.8					N				RECH	1995-05-22	R		B		G	12.3			2.8					N				PR0597
1620440	16	2	4	SE1		0440	0.7	1.7	74.3	1.7	ORIG	1994-08-16	S					0	2.3							N				RECH	1995-05-22	S					0	2.2							N				PR0597
1620441	16	2	4	SE1		0441	10.3	0.5	64.7	0.5	ORIG	1994-08-16	P					17				0.2	N			N				RECH	1995-05-22	P					17				0.2	N			N				PR0597
1620442	16	2	4	NE2		0442	0.5	0.1	75.5	50.1	ORIG	1994-08-16	P					22.8								N				RECH	1995-05-22	P					22.8								N				PR0597
1620443	16	2	4	NE2		0443	15	0.3	90	50.3	ORIG	1994-08-16	R		B		G	6.8			2.7					N				RECH	1995-05-22	R		B		G	6.8			2.7					N				PR0597
1620444	16	2	4	NE2		0444	15.1	2.5	90.1	52.5	ORIG	1994-08-16	P					35.2				0.5	N			N				RECH	1995-05-22	P					35.2				0.5	N	1		N				PR0597
1620445	16	2	4	NE2		0445	19.4	3.1	94.4	53.1	ORIG	1994-08-16	R		B		G	8.5			3					N				RECH	1995-05-22	R		B		G	8.5			3					N				PR0597
1620446	16	2	4	NE2		0446	7.4	3.4	82.4	53.4	ORIG	1994-08-16	P					28.2				0.1	S			N				RECH	1995-05-22	P					28.2				0.1	S			N				PR0597
1620447	16	2	4	NE2		0447	8	3.7	83	53.7	ORIG	1994-08-16	S					0	1.5							N				RECH	1995-05-22	S					0	1.5							N				PR0597
1620448	16	2	4	NE2		0448	1.3	4.1	76.3	54.1	ORIG	1994-08-16	R		B		G	11.3			3.8					N				RECH	1995-05-22	R		B		G	11.3			3.8					N				PR0597
1620449	16	2	4	NE2		0449	6.2	4.9	81.2	54.9	ORIG	1994-08-16	P					28.3								N				RECH	1995-05-22	P					28.3								N				PR0597
1620450	16	2	4	NE2		0450	10.4	5.6	85.4	55.6	ORIG	1994-08-16	P					34								N				RECH	1995-05-22	P					34								N				PR0597
1620451	16	2	4	NE2		0451	19.6	7.3	94.6	57.3	ORIG	1994-08-16	R		B		B	18.6			1.8					N				RECH	1995-05-22	R		B		B	18.6			1.8					N				PR0597
1620452	16	2	4	NE2		0452	16.1	8.2	91.1	58.2	ORIG	1994-08-16	R		B		G	16								N				RECH	1995-05-22	R		B		G	16								N				PR0597
1620453	16	2	4	NE2		0453	17.3	8.9	92.3	58.9	ORIG	1994-08-16	P					29.9								N				RECH	1995-05-22	P					29.9								N				PR0597
1620454	16	2	4	NE2		0454	19	12.5	94	62.5	ORIG	1994-08-16	P					20.4								N				RECH	1995-05-22	P					20.4								N				PR0597
1620455	16	2	4	NE2		0455	8.9	12.8	83.9	62.8	ORIG	1994-08-16	P					22.1								N				RECH	1995-05-22	P					22.1								N				PR0597
1620456	16	2	4	NE2		0456	1.2	11.5	76.2	61.5	ORIG	1994-08-16	P					24.4								N				RECH	1995-05-22	P					24.4						1		N				PR0597
1620457	16	2	4	NE2		0457	9.6	15.1	84.6	65.1	ORIG	1994-08-16	P					28								N				RECH	1995-05-22	P					28								N				PR0597
1620458	16	2	4	NE2		0458	10.5	15.4	85.5	65.4	ORIG	1994-08-16	S					0	1.8							N				RECH	1995-05-22	S					0	1.8							N				PR0597
1620459	16	2	4	NE2		0459	3.4	16.6	78.4	66.6	ORIG	1994-08-16	R		Y		B	24.1	18.3		1.3	1.5	E			Y			180	RECH	1995-05-22	R		Y		B	24.1	18.3		1.3	1.5	E			Y			180	PR0597
1620460	16	2	4	NE2		0460	1.8	17.7	76.8	67.7	ORIG	1994-08-16	P					30.3								N				RECH	1995-05-22	P					30.3								N				PR0597
1620461	16	2	4	NE2		0461	4.5	18.2	79.5	68.2	ORIG	1994-08-16	R		B		G	23.1								N				RECH	1995-05-22	R		B		G	23.1								N				PR0597
1620462	16	2	4	NE2		0462	3.5	20.9	78.5	70.9	ORIG	1994-08-16	R		B		G	18.5								N				RECH	1995-05-22	R		B		G	18.5								N				PR0597
1620463	16	2	4	NE2		0463	17.3	16.3	92.3	66.3	ORIG	1994-08-16	P					27.9								N				RECH	1995-05-22	P					27.9								N				PR0597
1620464	16	2	4	NE2		0464	24.6	17.9	99.6	67.9	ORIG	1994-08-16	P					22.1				0.9	W			N			WC 0.6-0.9	RECH	1995-05-22	P					22.1				0.9	W			N			WC 0.6-0.9	PR0597
1620465	16	2	4	NE2		0465	14.8	23.1	89.8	73.1	ORIG	1994-08-16	P					28.4								N				RECH	1995-05-22	P					28.4								N				PR0597
1620466	16	2	4	NE2		0466	11.1	24.6	86.1	74.6	ORIG	1994-08-16	R		B		G	15.5			2.5					N				RECH	1995-05-22	R		B		G	15.5			2.5					N				PR0597
1620467	16	2	4	NE2		0467	13.3	25.3	88.3	75.3	ORIG	1994-08-16	P					16.6				0.8	NW			N			NWC 0.5-0.8	RECH	1995-05-22	P					16.6				0.8	NW			N			NWC 0.5-0.8	PR0597
1620468	16	2	4	NE2		0468	19.2	26.4	94.2	76.4	ORIG	1994-08-16	P					34.8				0.3	NE			N			180	RECH	1995-05-22	P					34.8				0.3	NE			N			180	PR0597
1620469	16	2	4	NE2		0469	8.8	26.6	83.8	76.6	ORIG	1994-08-16	P					28.1				0.3	NE			N				RECH	1995-05-22	P					28.1				0.3	NE			N				PR0597
1620470	16	2	4	NE2		0470	7.3	27	82.3	77	ORIG	1994-08-16	R		B		G	12.8			4.1					N				RECH	1995-05-22	R		B		G	12.8			4.1					N				PR0597
1620471	16	2	4	NE2		0471	4.7	28.5	79.7	78.5	ORIG	1994-08-16	R		B		G	13.2			1.5					N				RECH	1995-05-22	R		B		G	13.2			1.5					N				PR0597
1620472	16	2	4	NE2		0472	24.4	27.7	99.4	77.7	ORIG	1994-08-16	R		B		G	15.3			2.5					N				RECH	1995-05-22	R		B		G	15.3			2.5					N				PR0597
1620473	16	2	4	NE2		0473	21.9	31.1	96.9	81.1	ORIG	1994-08-16	R		B		G	13.8			3.1					N				RECH	1995-05-22	R		B		G	13.8			3.1					N				PR0597
1620474	16	2	4	NE2		0474	8.5	33	83.5	83	ORIG	1994-08-16	P					34.2								N				RECH	1995-05-22	P					34.2								N				PR0597
1620475	16	2	4	NE2		0475	10.8	42.9	85.8	92.9	ORIG	1994-08-16	C					16.5								N				RECH	1995-05-22	C					16.5								N				PR0597
1620476	16	2	4	NE2		0476	15.7	42.4	90.7	92.4	ORIG	1994-08-16	C					7.8								N				RECH	1995-05-22	C					7.8								N				PR0597
1620477	16	2	4	NE2		0477	20.5	42.5	95.5	92.5	ORIG	1994-08-16	C					14								N				RECH	1995-05-22	C					14								N				PR0597
1620478	16	2	4	NE2		0478	19.1	44.2	94.1	94.2	ORIG	1994-08-16	C					16.2								N				RECH	1995-05-22	C					16.2								N				PR0597
1620479	16	2	4	NE2		0479	12.6	45.7	87.6	95.7	ORIG	1994-08-16	C					5.5	4.6							N				RECH	1995-05-22	C					5.5	4.6							N				PR0597
1620480	16	2	4	NE2		0480	20.8	45.9	95.8	95.9	ORIG	1994-08-16	C					15.2								N				RECH	1995-05-22	C					15.2								N				PR0597
1620481	16	2	4	NE2		0481	17.9	47.1	92.9	97.1	ORIG	1994-08-16	P					12.1								N				RECH	1995-05-22	P					12.1								N				PR0597
1620482	16	2	4	NE2		0482	13.1	48.8	88.1	98.8	ORIG	1994-08-16	C					17.2								N				RECH	1995-05-22	C					17.2								N				PR0597
1620483	16	2	4	NE2		0483	20.1	49	95.1	99	ORIG	1994-08-16	P					14.1								N				RECH	1995-05-22	P					14.1								N				PR0597
1620484	16	2	4	NE2		0484	21.9	49.6	96.9	99.6	ORIG	1994-08-16	C					16.2				0.8	S			N				RECH	1995-05-22	C					16.2				0.8	S			N				PR0597
1620485	16	2	4	NE2		0485	8.9	49.8	83.9	99.8	ORIG	1994-08-16	C					27.1				0.9	S			N			NC 0.5	RECH	1995-05-22	C					27.1				0.9	S			N			NC 0.5	PR0597
1620486	16	2	4	NE2		0486	0.1	49.8	75.1	99.8	ORIG	1994-08-16	C					7.4								N				RECH	1995-05-22	C					7.4								N				PR0597
1620487	16	2	4	NE2		0487	2.3	48.2	77.3	98.2	ORIG	1994-08-16	C	T	F	F		5	3							N				RECH	1995-05-22	C	T	F	F		5	3							N				PR0597
1620488	16	2	4	NE1		0488	8.8	2.5	66.2	52.5	ORIG	1994-08-16	P					25.6								N				RECH	1995-05-22	P					25.6								N				PR0597
1620489	16	2	4	NE1		0489	23	2.4	52	52.4	ORIG	1994-08-16	R		B		G	5.9			2.1					N				RECH	1995-05-22	R		B		G	5.9			2.1					N				PR0597
1620490	16	2	4	NE1		0490	4.2	6.9	70.8	56.9	ORIG	1994-08-16	R		B		G	13								N				RECH	1995-05-22	R		B		G	13								N				PR0597
1620491	16	2	4	NE1		0491	12.2	5.4	62.8	55.4	ORIG	1994-08-16	R		B		G	11.8			3.1					N				RECH	1995-05-22	R		B		G	11.8			3.1					N				PR0597
1620492	16	2	4	NE1		0492	15.9	4.8	59.1	54.8	ORIG	1994-08-16	R		B		G	9.8			4.2					N				RECH	1995-05-22	R		B		G	9.8			4.2					N				PR0597
1620493	16	2	4	NE1		0493	7.8	6.8	67.2	56.8	ORIG	1994-08-16	R		B		G	12.5			3.2					N				RECH	1995-05-22	R		B		G	12.5			3.2					N				PR0597
1620494	16	2	4	NE1		0494	10.8	7.2	64.2	57.2	ORIG	1994-08-16	R		B		G	12.1								N				RECH	1995-05-22	R		B		G	12.1								N				PR0597
1620495	16	2	4	NE1		0495	19.1	6.5	55.9	56.5	ORIG	1994-08-16	R		B		G	28.1								N				RECH	1995-05-22	R		B		G	28.1								N				PR0597
1620496	16	2	4	NE1	Y	0496	24.6	6.4	50.4	56.4	ORIG	1994-08-16	S					0				0.2	S			N			HOLES IN BARK TO 2.8	RECH	1995-05-22	S					0	5			0.2	S			N			HOLES IN BARK TO 2.8	PR0597
1620497	16	2	4	NE1	Y	0497	16.5	8.8	58.5	58.8	ORIG	1994-08-16	P					27.8								N				RECH	1995-05-22	P					27.8								N				PR0597
1620498	16	2	4	NE1		0498	8.3	9	66.7	59	ORIG	1994-08-16	R		B		G	10.9			4.7					N				RECH	1995-05-22	R		B		G	10.9			4.7					N				PR0597
1620499	16	2	4	NE1		0499	3.6	10	71.4	60	ORIG	1994-08-16	P					19.1								N				RECH	1995-05-22	P					19.1								N				PR0597
1620500	16	2	4	NE1		0500	7.9	13.8	67.1	63.8	ORIG	1994-08-16	P					29.1								N				RECH	1995-05-22	P					29.1								N				PR0597
1620501	16	2	4	NE1	Y	0501	24.1	12.1	50.9	62.1	ORIG	1994-08-16	P					39.2				1	SW			N			SWC 180	RECH	1995-05-22	P					39.2				1	SW			N			SWC 180	PR0597
1620502	16	2	4	NE1		0502	12.8	19	62.2	69	ORIG	1994-08-16	S					0	1.9							N				RECH	1995-05-22	S					0	1.9							N				PR0597
1620503	16	2	4	NE1	Y	0503	20.8	17.7	54.2	67.7	ORIG	1994-08-16	S					0	3.4							N				RECH	1995-05-22	S					0	3.4							N				PR0597
1620504	16	2	4	NE1		0504	21.1	18.8	53.9	68.8	ORIG	1994-08-16	R		B		G	21.2								N				RECH	1995-05-22	R		B		G	21.2								N				PR0597
1620505	16	2	4	NE1		0505	21.3	20.3	53.7	70.3	ORIG	1994-08-16	R		B		G	11.5								N				RECH	1995-05-22	R		B		G	11.5								N				PR0597
1620506	16	2	4	NE1		0506	7.7	22	67.3	72	ORIG	1994-08-16	P	T				33.9								N				RECH	1995-05-22	P	T				34.1							Y	N				PR0597
1620507	16	2	4	NE1		0507	5.6	23.7	69.4	73.7	ORIG	1994-08-16	P					24.4								N				RECH	1995-05-22	P	T				24.3							Q	N				PR0597
1620508	16	2	4	NE1		0508	12.2	25.3	62.8	75.3	ORIG	1994-08-16	P					22.5								N				RECH	1995-05-22	P	T				22.3							Q	N				PR0597
1620509	16	2	4	NE1		0509	15	25.3	60	75.3	ORIG	1994-08-16	R		B		G	12			3.2					N				RECH	1995-05-22	R		B		G	12			3.2					N				PR0597
1620510	16	2	4	NE1		0510	19	29.3	56	79.3	ORIG	1994-08-16	R		B		G	16.4								N				RECH	1995-05-22	R		B		G	16.4								N				PR0597
1620511	16	2	4	NE1		0511	9.5	30.3	65.5	80.3	ORIG	1994-08-16	P					27.5								N				RECH	1995-05-22	P					27.5								N				PR0597
1620512	16	2	4	NE1		0512	9.9	35.7	65.1	85.7	ORIG	1994-08-16	P					26.4								N				RECH	1995-05-22	P					26.4								N				PR0597
1620513	16	2	4	NE1		0513	17.5	36.4	57.5	86.4	ORIG	1994-08-16	P					29.8								N				RECH	1995-05-22	P					29.8								N				PR0597
1620514	16	2	4	NE1		0514	20.8	36.7	54.2	86.7	ORIG	1994-08-16	R		B		G	6.4			2.3					N				RECH	1995-05-22	R		B		G	6.4			2.3					N				PR0597
1620515	16	2	4	NE1		0515	20.1	38.8	54.9	88.8	ORIG	1994-08-16	P					29.5								N				RECH	1995-05-22	P					29.5								N				PR0597
1620516	16	2	4	NE1		0516	13.9	39.6	61.1	89.6	ORIG	1994-08-16	R		B		G	10.1			3.6					N				RECH	1995-05-22	R		B		G	10.1			3.6					N				PR0597
1620517	16	2	4	SW1		0517	13.5	48.7	11.5	48.7	ORIG	1994-08-16	P					28.2				1	S			N			SC 0.5-1.0	RECH	1995-05-22	P					28.2				1	S			N			SC 0.5-1.0	PR0597
1620518	16	2	4	NW2	Y	0518	24.5	0.7	49.5	50.7	ORIG	1994-08-16	S					0	1.9							N				RECH	1995-05-22	S					0	1.9							N				PR0597
1620519	16	2	4	NW2		0519	19.3	1.3	44.3	51.3	ORIG	1994-08-16	R		B		G	9.4			2.6					N				RECH	1995-05-22	R		B		G	9.4			2.6					N				PR0597
1620520	16	2	4	NW2		0520	11	1.5	36	51.5	ORIG	1994-08-16	R		B		G	7.1			1.5					N				RECH	1995-05-22	R		B		G	7.1			1.5					N				PR0597
1620521	16	2	4	NW2		0521	19.9	3.6	44.9	53.6	ORIG	1994-08-16	R		B		G	9.6								N				RECH	1995-05-22	R		B		G	9.6								N				PR0597
1620522	16	2	4	NW2		0522	21.6	6.9	46.6	56.9	ORIG	1994-08-16	R		B		G	16.8			1.9					N				RECH	1995-05-22	R		B		G	16.8			1.9					N				PR0597
1620523	16	2	4	NW2	Y	0523	24.1	7.2	49.1	57.2	ORIG	1994-08-16	P					32.5				2.4	W			N			WC 1.5-2.4	RECH	1995-05-22	P					32.5				2.4	W			N			WC 1.5-2.4	PR0597
1620524	16	2	4	NW2		0524	14	8.1	39	58.1	ORIG	1994-08-16	R		B		G	18.6			4.3					N				RECH	1995-05-22	R		B		G	18.6			4.3					N				PR0597
1620525	16	2	4	NW2		0525	4.1	9.6	29.1	59.6	ORIG	1994-08-16	R		B		G	24.2								N				RECH	1995-05-22	R		B		G	24.2								N				PR0597
1620526	16	2	4	NW2		0526	17.9	15.8	42.9	65.8	ORIG	1994-08-16	R		B		G	9.1			2.1					N				RECH	1995-05-22	R		B		G	9.1			2.1					N				PR0597
1620527	16	2	4	NW2		0527	15.7	17.1	40.7	67.1	ORIG	1994-08-16	R		B		G	6.4			1.5					N				RECH	1995-05-22	R		B		G	6.4			1.5					N				PR0597
1620528	16	2	4	NW2		0528	10.9	17.1	35.9	67.1	ORIG	1994-08-16	P					23				1.4	E			N				RECH	1995-05-22	P					23				1.4	E			N				PR0597
1620529	16	2	4	NW2		0529	12.7	18.5	37.7	68.5	ORIG	1994-08-16	P					28.7				0.8	S			N			SC 0.5-0.8	RECH	1995-05-22	P					28.7				0.8	S			N			SC 0.5-0.8	PR0597
1620530	16	2	4	NW2	Y	0530	17.8	18.7	42.8	68.7	ORIG	1994-08-16	P					19.7								N				RECH	1995-05-22	P					19.7								N				PR0597
1620531	16	2	4	NW2	Y	0531	19.7	18.5	44.7	68.5	ORIG	1994-08-16	P					31.6				1.5	S			N			SC 0.2-1.5	RECH	1995-05-22	P					31.6				1.5	SE			N			SEC 0.2-1.5	PR0597
1620532	16	2	4	NW2		0532	13.7	19.5	38.7	69.5	ORIG	1994-08-16	R		B		G	7.7			3.4					N				RECH	1995-05-22	R		B		G	7.7			3.4					N				PR0597
1620533	16	2	4	NW2		0533	18	20.1	43	70.1	ORIG	1994-08-16	R		B		G	14.8								N				RECH	1995-05-22	R		B		G	14.8								N				PR0597
1620534	16	2	4	NW2	Y	0534	20.5	21.8	45.5	71.8	ORIG	1994-08-16	P					21.4				1.3	W			N			WC 0.6-1.3 SC 0.3-1.2	RECH	1995-05-22	P					21.4				1.3	W			N			WC 0.6-1.3 SC 0.3-1.2	PR0597
1620535	16	2	4	NW2	Y	0535	19.3	23	44.3	73	ORIG	1994-08-16	P					16.4				0.6	S			N			NEC 0.6-1.5	RECH	1995-05-22	P					16.4				0.6	S			N			NEC 0.6-1.5	PR0597
1620536	16	2	4	NW2		0536	23.3	24.3	48.3	74.3	ORIG	1994-08-16	R		B		G	11.6			2.6					N				RECH	1995-05-22	R		B		G	11.6			2.6					N				PR0597
1620537	16	2	4	NW2		0537	22.6	25.5	47.6	75.5	ORIG	1994-08-16	R		B		G	13.2			2.4					N				RECH	1995-05-22	R		B		G	13.2			2.4					N				PR0597
1620538	16	2	4	NW2		0538	19.2	27.1	44.2	77.1	ORIG	1994-08-16	P					34.1								N				RECH	1995-05-22	P					34.1								N				PR0597
1620539	16	2	4	NW2		0539	24.6	31	49.6	81	ORIG	1994-08-16	P					34.8				2	S			N				RECH	1995-05-22	P					34.8				2	S			N				PR0597
1620540	16	2	4	NW2		0540	8.7	31.1	33.7	81.1	ORIG	1994-08-16	P					29.3				1.1	N			N				RECH	1995-05-22	P					29.3				1.1	N			N				PR0597
1620541	16	2	4	NW2		0541	7	24.7	32	74.7	ORIG	1994-08-16	P					16.2								N				RECH	1995-05-22	P					16.2								N				PR0597
1620542	16	2	4	NW2		0542	1.3	22.8	26.3	72.8	ORIG	1994-08-16	P					34								N				RECH	1995-05-22	P					34								N				PR0597
1620543	16	2	4	NW2		0543	2	21.2	27	71.2	ORIG	1994-08-16	S					0	3.7							N				RECH	1995-05-22	S					0	3.6							N				PR0597
1620544	16	2	4	NW2		0544	5.2	21.1	30.2	71.1	ORIG	1994-08-16	P					32.3								N				RECH	1995-05-22	P					32.3								N				PR0597
1620545	16	2	4	NW2		0545	12.6	42.7	37.6	92.7	ORIG	1994-08-16	P					28.2								N				RECH	1995-05-22	P					28.2								N				PR0597
1620546	16	2	4	NW2		0546	9.3	43.8	34.3	93.8	ORIG	1994-08-16	P					24.4								N				RECH	1995-05-22	P					24.4								N				PR0597
1620547	16	2	4	NW2		0547	15.9	44.3	40.9	94.3	ORIG	1994-08-16	S					0	1.9							N				RECH	1995-05-22	S					0	1.8							N				PR0597
1620548	16	2	4	NW2		0548	23.4	44.3	48.4	94.3	ORIG	1994-08-16	R		B		G	8			2.2					N				RECH	1995-05-22	R		B		G	8			2.2					N				PR0597
1620549	16	2	4	NW2		0549	17.4	44.6	42.4	94.6	ORIG	1994-08-16	R		B		G	5.7			3.1					N				RECH	1995-05-22	R		B		G	5.7			3.1					N				PR0597
1620550	16	2	4	NW2		0550	11.4	47.9	36.4	97.9	ORIG	1994-08-16	P					21.4				0.8	SW			N				RECH	1995-05-22	P					21.4				0.8	SW			N				PR0597
1620551	16	2	4	NW2		0551	5.6	48.7	30.6	98.7	ORIG	1994-08-16	P					35.8				1.6	SE			N			180	RECH	1995-05-22	P					35.8				1.6	SE			N			180	PR0597
1620552	16	2	4	NW2		0552	14.1	49.1	39.1	99.1	ORIG	1994-08-16	R		B		G	9.2			4.8					N				RECH	1995-05-22	R		B		G	9.2			4.8					N				PR0597
1620553	16	2	4	NW2		0553	1.5	49.6	26.5	99.6	ORIG	1994-08-16	R		B		G	16.8								N				RECH	1995-05-22	R		B		G	16.8								N				PR0597
1620554	16	2	4	NW1		0554	4.7	0.9	20.3	50.9	ORIG	1994-08-16	R		B		G	6.8			2.3					N				RECH	1995-05-22	R		B		G	6.8			2.3					N				PR0597
1620555	16	2	4	NW1		0555	15.1	0.7	9.9	50.7	ORIG	1994-08-16	R		B		G	11								N				RECH	1995-05-22	R		B		G	11								N				PR0597
1620556	16	2	4	NW1		0556	21.2	1.7	3.8	51.7	ORIG	1994-08-16	R		B		G	15.5			2.6					N				RECH	1995-05-22	R		B		G	15.5			2.6					N				PR0597
1620557	16	2	4	NW1		0557	10.3	1.9	14.7	51.9	ORIG	1994-08-16	P					32.8				1.6	S			N			SC 0.4-1.6	RECH	1995-05-22	P					32.8				1.6	S			N			SC 0.4-1.6	PR0597
1620558	16	2	4	NW1		0558	8.5	3.2	16.5	53.2	ORIG	1994-08-16	R		B		G	17.6			1.8					N				RECH	1995-05-22	R		B		G	17.6			1.8					N				PR0597
1620559	16	2	4	NW1		0559	21.1	3.8	3.9	53.8	ORIG	1994-08-16	R		B		G	10.7								N				RECH	1995-05-22	R		B		G	10.7								N				PR0597
1620560	16	2	4	NW1		0560	23.7	4	1.3	54	ORIG	1994-08-16	P					29								N				RECH	1995-05-22	P					29								N				PR0597
1620561	16	2	4	NW1		0561	14.3	6	10.7	56	ORIG	1994-08-16	P					30.1				1.4	W			N			WC 0.5-1.4 SC 0.9-1.0	RECH	1995-05-22	P					30.1				1.4	W			N			WC 0.5-1.4 SC 0.9-1.0	PR0597
1620562	16	2	4	NW1		0562	15.8	7.2	9.2	57.2	ORIG	1994-08-16	P					25.3				1.2	SE			N				RECH	1995-05-22	P					25.3				1.2	SE			N				PR0597
1620563	16	2	4	NW1		0563	11.8	11.2	13.2	61.2	ORIG	1994-08-16	P					28				2.8	S			N			180	RECH	1995-05-22	P					28				2.8	S			N			180	PR0597
1620564	16	2	4	NW1		0564	17.2	17.3	7.8	67.3	ORIG	1994-08-16	P					28.3								N				RECH	1995-05-22	P					28.3								N				PR0597
1620565	16	2	4	NW1		0565	21.6	17.3	3.4	67.3	ORIG	1994-08-16	R		B		B	29.9			2					N				RECH	1995-05-22	R		B		B	29.5			2					N				PR0597
1620566	16	2	4	NW1		0566	23.4	18.6	1.6	68.6	ORIG	1994-08-16	R		B		G	18.2								N				RECH	1995-05-22	R		B		G	18.2								N				PR0597
1620567	16	2	4	NW1		0567	22.2	19.5	2.8	69.5	ORIG	1994-08-16	P					15.3								N				RECH	1995-05-22	P					15.3								N				PR0597
1620568	16	2	4	NW1		0568	14.5	22	10.5	72	ORIG	1994-08-16	P					27.4								N				RECH	1995-05-22	P					27.4								N				PR0597
1620569	16	2	4	NW1		0569	1.6	18.8	23.4	68.8	ORIG	1994-08-16	S					0	2.8			0.3	NS			N				RECH	1995-05-22	S					0	2.7			0.3	NS			N				PR0597
1620570	16	2	4	NW1		0570	0.6	19	24.4	69	ORIG	1994-08-16	R		B		G	17.4			1.6					N				RECH	1995-05-22	R		B		G	17.4			1.6					N				PR0597
1620571	16	2	4	NW1		0571	16.5	25.7	8.5	75.7	ORIG	1994-08-16	P					23								N				RECH	1995-05-22	P					23								N				PR0597
1620572	16	2	4	NW1		0572	14.5	26.5	10.5	76.5	ORIG	1994-08-16	R		B		B	11			3.8					N				RECH	1995-05-22	R		B		B	10.7			3.9					N				PR0597
1620573	16	2	4	NW1		0573	7.5	26.8	17.5	76.8	ORIG	1994-08-16	R		B		G	23.1								N				RECH	1995-05-22	R		B		G	23.1								N				PR0597
1620574	16	2	4	NW1		0574	13.7	27.1	11.3	77.1	ORIG	1994-08-16	P					24.1								N				RECH	1995-05-22	P					24.1								N				PR0597
1620575	16	2	4	NW1		0575	17.2	27.6	7.8	77.6	ORIG	1994-08-16	R		B		G	9.7			2.1					N				RECH	1995-05-22	R		B		G	9.7			2.1					N				PR0597
1620576	16	2	4	NW1		0576	6.9	28.3	18.1	78.3	ORIG	1994-08-16	P					28.9								N				RECH	1995-05-22	P					28.9								N				PR0597
1620577	16	2	4	NW1		0577	23.3	29.3	1.7	79.3	ORIG	1994-08-16	S					0	2.7							N				RECH	1995-05-22	S					0	2.7							N				PR0597
1620578	16	2	4	NW1		0578	22.9	32.6	2.1	82.6	ORIG	1994-08-16	P					23.9								N				RECH	1995-05-22	P					23.9								N				PR0597
1620579	16	2	4	NW1		0579	19.4	34.1	5.6	84.1	ORIG	1994-08-16	P					22.9								N				RECH	1995-05-22	P					22.9								N				PR0597
1620580	16	2	4	NW1		0580	18.9	34.9	6.1	84.9	ORIG	1994-08-16	P					21								N				RECH	1995-05-22	P					21								N				PR0597
1620581	16	2	4	NW1		0581	20.7	37	4.3	87	ORIG	1994-08-16	P					26.6								N				RECH	1995-05-22	P					26.6								N				PR0597
1620582	16	2	4	NW1		0582	23.4	37.3	1.6	87.3	ORIG	1994-08-16	P					31.5								N				RECH	1995-05-22	P					31.5								N				PR0597
1620583	16	2	4	NW1		0583	11.1	38.1	13.9	88.1	ORIG	1994-08-16	C					14								N				RECH	1995-05-22	C					14								N				PR0597
1620584	16	2	4	NW1		0584	2.9	40.3	22.1	90.3	ORIG	1994-08-16	P					26.2								N				RECH	1995-05-22	P					26.2								N				PR0597
1620585	16	2	4	NW1		0585	1.3	45.1	23.7	95.1	ORIG	1994-08-16	R		B		G	11.2								N				RECH	1995-05-22	R		B		G	11.2								N				PR0597
1620586	16	2	4	NW1		0586	10.3	44	14.7	94	ORIG	1994-08-16	C					14.1								N				RECH	1995-05-22	C					14.1								N				PR0597
1620587	16	2	4	NW1		0587	19.9	43.4	5.1	93.4	ORIG	1994-08-16	P					21.9								N				RECH	1995-05-22	P					21.9								N				PR0597
1620588	16	2	4	NW1		0588	20.6	46.1	4.4	96.1	ORIG	1994-08-16	R		B		G	7.4			3.7					N				RECH	1995-05-22	R		B		G	7.4			3.7					N				PR0597
1620589	16	2	4	NW1		0589	4.6	48.6	20.4	98.6	ORIG	1994-08-16	C					10.1								N				RECH	1995-05-22	C					10.1								N				PR0597
1620590	16	2	4	NW1		0590	9.7	48.4	15.3	98.4	ORIG	1994-08-16	C	T	F	F		17								N			BURNED OUT 1.5	RECH	1995-05-22	C	T	F	F		17								N			BURNED OUT 1.5	PR0597
1620591	16	2	4	NW1		0591	18.4	48.6	6.6	98.6	ORIG	1994-08-16	P					20								N				RECH	1995-05-22	P					20								N				PR0597
1620592	16	2	4	NW1		0592	17.5	48.7	7.5	98.7	ORIG	1994-08-16	C					5	4.9							N				RECH	1995-05-22	C					5	4.9							N				PR0597
1620593	16	2	4	NW1		0593	22.7	48.3	2.3	98.3	ORIG	1994-08-16	C					5.1	4.4							N				RECH	1995-05-22	C					5.1	4.4							N				PR0597
1620594	16	2	4	NW1		0594	24.9	49.5	0.1	99.5	ORIG	1994-08-16	C					8.2								N				RECH	1995-05-22	C					8.2								N				PR0597
1620595	16	2	4	SW1		0595	3.8	47.2	21.2	47.2	ORIG	1994-08-16	R		B		G	8.4			2.6					N				RECH	1995-05-22	R		B		G	8.4			2.6					N				PR0597
1620596	16	2	4	SW1		0596	5.5	46.7	19.5	46.7	ORIG	1994-08-16	R		B		G	22								N				RECH	1995-05-22	R		B		G	22								N				PR0597
1620597	16	2	4	SW1		0597	12.3	46.8	12.7	46.8	ORIG	1994-08-16	R		B		G	13.6			5					N				RECH	1995-05-22	R		B		G	13.6			5					N				PR0597
1620598	16	2	4	SW1		0598	23.5	44.3	1.5	44.3	ORIG	1994-08-16	P					34.8								N				RECH	1995-05-22	P					34.8								N				PR0597
1620599	16	2	4	SW1		0599	24.2	44.3	0.8	44.3	ORIG	1994-08-16	R		B		G	12.6			3.5					N				RECH	1995-05-22	R		B		G	12.6			3.5					N				PR0597
1620600	16	2	4	SW1		0600	19	43.1	6	43.1	ORIG	1994-08-16	P					27.9								N				RECH	1995-05-22	P					27.9								N				PR0597
1620601	16	2	4	SW1		0601	8.7	43.4	16.3	43.4	ORIG	1994-08-16	P					26.4								N				RECH	1995-05-22	P					26.4								N				PR0597
1620602	16	2	4	SW1		0602	8.4	42	16.6	42	ORIG	1994-08-16	S					0	1.5							N				RECH	1995-05-22	S					0	1.6							N				PR0597
1620603	16	2	4	SW1		0603	16.6	41.4	8.4	41.4	ORIG	1994-08-16	P					24.8								N				RECH	1995-05-22	P					24.8								N				PR0597
1620604	16	2	4	SW1		0604	13	40.3	12	40.3	ORIG	1994-08-16	P					30.4								N				RECH	1995-05-22	P					30.4								N				PR0597
1620605	16	2	4	SW1		0605	9.9	37.6	15.1	37.6	ORIG	1994-08-16	R		B		G	10.6			2.4					N				RECH	1995-05-22	R		B		G	10.6			2.4					N				PR0597
1620606	16	2	4	SW1		0606	0.5	37.2	24.5	37.2	ORIG	1994-08-16	P					26.1				1.1	NE			N				RECH	1995-05-22	P					26.1				1.1	NE			N				PR0597
1620607	16	2	4	SW1		0607	11.5	36.6	13.5	36.6	ORIG	1994-08-16	P					16.6				1.3	S			N				RECH	1995-05-22	P					16.6				1.3	S			N				PR0597
1620608	16	2	4	SW1		0608	24.1	36.3	0.9	36.3	ORIG	1994-08-16	P					28.8								N				RECH	1995-05-22	P					28.8								N				PR0597
1620609	16	2	4	SW1		0609	6.6	33.8	18.4	33.8	ORIG	1994-08-16	P					20				1.2	S			N				RECH	1995-05-22	P					20				1.2	S			N				PR0597
1620610	16	2	4	SW1		0610	2.1	32.8	22.9	32.8	ORIG	1994-08-16	P					22.5								N				RECH	1995-05-22	P					22.5								N				PR0597
1620611	16	2	4	SW1		0611	14.7	31.8	10.3	31.8	ORIG	1994-08-16	P					29.6								N				RECH	1995-05-22	P					29.6								N				PR0597
1620612	16	2	4	SW1		0612	24.3	31.4	0.7	31.4	ORIG	1994-08-16	P					18.6								N				RECH	1995-05-22	P					18.6								N				PR0597
1620613	16	2	4	SW1		0613	8.4	30.2	16.6	30.2	ORIG	1994-08-16	P					29.9								N				RECH	1995-05-22	P					29.9								N				PR0597
1620614	16	2	4	SW1		0614	2.6	30.4	22.4	30.4	ORIG	1994-08-16	P					31.5				1.2	W			N			WC 0.4-1.2 SEC 1.5-1.6	RECH	1995-05-22	P					31.5				1.2	W			N			WC 0.4-1.2 SEC 1.5-1.6	PR0597
1620615	16	2	4	SW1		0615	17	29.8	8	29.8	ORIG	1994-08-16	R		B		G	16.3			3.6					N				RECH	1995-05-22	R		B		G	16.3			3.6					N				PR0597
1620616	16	2	4	SW1		0616	14.5	29	10.5	29	ORIG	1994-08-16	R		B		G	8			1.6					N				RECH	1995-05-22	R		B		G	8			1.6					N				PR0597
1620617	16	2	4	SW1		0617	22.9	27.3	2.1	27.3	ORIG	1994-08-16	P					35.3								N				RECH	1995-05-22	P					35.3								N				PR0597
1620618	16	2	4	SW1		0618	14.3	25.5	10.7	25.5	ORIG	1994-08-16	R		B		G	16.8								N				RECH	1995-05-22	R		B		G	16.8								N				PR0597
1620619	16	2	4	SW1		0619	17	25.2	8	25.2	ORIG	1994-08-16	R		B		G	7.4			2.6					N				RECH	1995-05-22	R		B		G	7.4			2.6					N				PR0597
1620620	16	2	4	SW1		0620	2.7	24	22.3	24	ORIG	1994-08-16	S					0	1.7			0.2	NS			N				RECH	1995-05-22	S					0	1.7			0.2	NS			N				PR0597
1620621	16	2	4	SW1		0621	1.1	22.9	23.9	22.9	ORIG	1994-08-16	P					25.5								N				RECH	1995-05-22	P					25.5						1		N				PR0597
1620622	16	2	4	SW1		0622	12.1	22.1	12.9	22.1	ORIG	1994-08-16	P					28.4								N				RECH	1995-05-22	P					28.4						1		N				PR0597
1620623	16	2	4	SW1		0623	18.1	22.7	6.9	22.7	ORIG	1994-08-16	P					22.9								N				RECH	1995-05-22	P					22.9								N				PR0597
1620624	16	2	4	SW1		0624	19.5	22.2	5.5	22.2	ORIG	1994-08-16	R		B		G	16			1.7					N				RECH	1995-05-22	R		B		G	16			1.7					N				PR0597
1620625	16	2	4	SW1		0625	21	20.3	4	20.3	ORIG	1994-08-16	P					26.8								N				RECH	1995-05-22	P					26.8								N				PR0597
1620626	16	2	4	SW1		0626	8.2	19.3	16.8	19.3	ORIG	1994-08-16	P					20.5								N				RECH	1995-05-22	P					20.5						1		N				PR0597
1620627	16	2	4	SW1		0627	16.2	18.9	8.8	18.9	ORIG	1994-08-16	P					20.9								N				RECH	1995-05-22	P					20.9								N				PR0597
1620628	16	2	4	SW1		0628	24.4	17.4	0.6	17.4	ORIG	1994-08-16	R		B		G	12.1			2.7					N				RECH	1995-05-22	R		B		G	12.1			2.7					N				PR0597
1620629	16	2	4	SW1		0629	21.8	16.7	3.2	16.7	ORIG	1994-08-16	R		B		G	11.7			2					N				RECH	1995-05-22	R		B		G	11.7			2					N				PR0597
1620630	16	2	4	SW1		0630	13	16.7	12	16.7	ORIG	1994-08-16	P					26.6								N				RECH	1995-05-22	P					26.6						2		N				PR0597
1620631	16	2	4	SW1		0631	2.2	17.7	22.8	17.7	ORIG	1994-08-16	P					29.5								N				RECH	1995-05-22	P					29.5						2		N				PR0597
1620632	16	2	4	SW1		0632	6.4	8.8	18.6	8.8	ORIG	1994-08-16	P					34.5								N				RECH	1995-05-22	P					34.5								N				PR0597
1620633	16	2	4	SW1		0633	21.1	10.9	3.9	10.9	ORIG	1994-08-16	P					16.5								N				RECH	1995-05-22	P					16.5								N				PR0597
1620634	16	2	4	SW1		0634	21	2.9	4	2.9	ORIG	1994-08-16	P					24.6								N				RECH	1995-05-22	P					24.6								N				PR0597
1620635	16	2	4	SW1		0635	19.6	2	5.4	2	ORIG	1994-08-16	P					22.6								N				RECH	1995-05-22	P					22.6								N				PR0597
1620636	16	2	4	SW1		0636	1.5	1.9	23.5	1.9	ORIG	1994-08-16	P					28.9								N				RECH	1995-05-22	P					28.9								N				PR0597
1620637	16	2	4	SW1		0637	1.5	1.4	23.5	1.4	ORIG	1994-08-16	R		B		G	8.1			2.4					N				RECH	1995-05-22	R		B		G	8.1			2.4					N				PR0597
1620638	16	2	4	SW2		0638	5.7	48.3	30.7	48.3	ORIG	1994-08-16	P	T	U			26	18.8		0					Y				RECH	1995-05-22	R		U		B	26	18.8		0					Y				PR0597
1620639	16	2	4	SW2		0639	13.8	46.4	38.8	46.4	ORIG	1994-08-16	P					27.1				0.2	E			N			NC 1.0-1.6--WC 0.7-1.7--SC 0.4-1.0	RECH	1995-05-22	P					27.1				0.2	E			N			NC 1.0-1.6--WC 0.7-1.7--SC 0.4-1.0	PR0597
1620640	16	2	4	SW2		0640	11.7	45.5	36.7	45.5	ORIG	1994-08-16	P					36.7								N				RECH	1995-05-22	P					36.7								N				PR0597
1620641	16	2	4	SW2	Y	0641	21.5	45.9	46.5	45.9	ORIG	1994-08-16	S					0				0.7	NS			N			GIRDLED 0.7--GIRDLED @ 2.7	RECH	1995-05-22	S					0	5.4			0.7	NS			N			GIRDLED 0.7--GIRDLED @ 2.7	PR0597
1620642	16	2	4	SW2	Y	0642	22.5	45.5	47.5	45.5	ORIG	1994-08-16	P					29.7				3.4	S			N			NC 0.2	RECH	1995-05-22	P					29.7				3.4	S			N			NC 0.2	PR0597
1620643	16	2	4	SW2		0643	22.4	47.9	47.4	47.9	ORIG	1994-08-16	R		B		G	12			1.6					N				RECH	1995-05-22	R		B		G	12			1.6					N				PR0597
1620644	16	2	4	SW2	Y	0644	15.4	45.1	40.4	45.1	ORIG	1994-08-16	S					0	1.6							N				RECH	1995-05-22	S					0	1.6							N				PR0597
1620645	16	2	4	SW2		0645	3.7	44.1	28.7	44.1	ORIG	1994-08-16	S					0	2.4							N				RECH	1995-05-22	S					0	2.4							N				PR0597
1620646	16	2	4	SW2		0646	4.4	44	29.4	44	ORIG	1994-08-16	R		B		G	12.1			3.5					N				RECH	1995-05-22	R		B		G	12.1			3.5					N				PR0597
1620647	16	2	4	SW2		0647	17.4	43.2	42.4	43.2	ORIG	1994-08-16	R		B		G	9.8			2.1					N				RECH	1995-05-22	R		B		G	9.8			2.1					N				PR0597
1620648	16	2	4	SW2		0648	24.6	42.7	49.6	42.7	ORIG	1994-08-16	R		B		G	18.7								N				RECH	1995-05-22	R		B		G	18.7								N				PR0597
1620649	16	2	4	SW2	Y	0649	22.5	42	47.5	42	ORIG	1994-08-16	P					31.8								N				RECH	1995-05-22	P					31.8						1		N				PR0597
1620650	16	2	4	SW2		0650	6.6	41.2	31.6	41.2	ORIG	1994-08-16	P					36.3								N				RECH	1995-05-22	P					36.3								N				PR0597
1620651	16	2	4	SW2		0651	1.5	40.9	26.5	40.9	ORIG	1994-08-16	R		B		G	14.3								N				RECH	1995-05-22	R		B		G	14.3								N				PR0597
1620652	16	2	4	SW2		0652	18.2	40.1	43.2	40.1	ORIG	1994-08-16	R		B		G	6.7			2.9					N				RECH	1995-05-22	R		B		G	6.7			2.9					N				PR0597
1620653	16	2	4	SW2		0653	16.1	39.8	41.1	39.8	ORIG	1994-08-16	R		B		G	6.8			3					N				RECH	1995-05-22	R		B		G	6.8			3					N				PR0597
1620654	16	2	4	SW2		0654	23.3	38.8	48.3	38.8	ORIG	1994-08-16	R		B		G	13.8			2.1					N				RECH	1995-05-22	R		B		G	13.8			2.1					N				PR0597
1620655	16	2	4	SW2		0655	19.2	38.3	44.2	38.3	ORIG	1994-08-16	R		B		G	18.1			4					N				RECH	1995-05-22	R		B		G	18.1			4					N				PR0597
1620656	16	2	4	SW2		0656	12.3	38	37.3	38	ORIG	1994-08-16	P					26				4.6	N			N				RECH	1995-05-22	P					26				4.6	N			N				PR0597
1620657	16	2	4	SW2		0657	8.2	37.2	33.2	37.2	ORIG	1994-08-16	P					34.2								N				RECH	1995-05-22	P					34.2								N				PR0597
1620658	16	2	4	SW2		0658	16.2	37.2	41.2	37.2	ORIG	1994-08-16	R		B		G	11.8								N				RECH	1995-05-22	R		B		G	11.8								N				PR0597
1620659	16	2	4	SW2	Y	0659	16.8	36.4	41.8	36.4	ORIG	1994-08-16	S					0				0.6	NS			N				RECH	1995-05-22	S					0	5.3			0.6	NS			N				PR0597
1620660	16	2	4	SW2		0660	1.8	35.4	26.8	35.4	ORIG	1994-08-16	P					27				2	NE			N			NEC 0.3-2.0	RECH	1995-05-22	P					27				2	NE			N			NEC 0.3-2.0	PR0597
1620661	16	2	4	SW2		0661	2.8	34.2	27.8	34.2	ORIG	1994-08-16	P					30.9								N				RECH	1995-05-22	P					30.9						1		N				PR0597
1620662	16	2	4	SW2		0662	14.5	34.2	39.5	34.2	ORIG	1994-08-16	P					27.1								N				RECH	1995-05-22	P					27.1								N				PR0597
1620663	16	2	4	SW2		0663	7.8	31.7	32.8	31.7	ORIG	1994-08-16	R		B		G	19.8								N				RECH	1995-05-22	R		B		G	19.8								N				PR0597
1620664	16	2	4	SW2		0664	6.6	31.5	31.6	31.5	ORIG	1994-08-16	S					0	2.7							N				RECH	1995-05-22	S					0	2.7							N				PR0597
1620665	16	2	4	SW2		0665	23.3	30.7	48.3	30.7	ORIG	1994-08-16	R		B		G	7.9			2					N				RECH	1995-05-22	R		B		G	7.9			2					N				PR0597
1620666	16	2	4	SW2		0666	21.1	29	46.1	29	ORIG	1994-08-16	R		B		G	5.1			2.1					N				RECH	1995-05-22	R		B		G	5.1			2.1					N				PR0597
1620667	16	2	4	SW2		0667	19.6	28.7	44.6	28.7	ORIG	1994-08-16	R		B		G	10.4			2.3					N				RECH	1995-05-22	R		B		G	10.4			2.3					N				PR0597
1620668	16	2	4	SW2		0668	15.7	27.9	40.7	27.9	ORIG	1994-08-16	R		B		G	6			5.2					N				RECH	1995-05-22	R		B		G	6			5.2					N				PR0597
1620669	16	2	4	SW2		0669	12.5	27.9	37.5	27.9	ORIG	1994-08-16	P					24.4								N				RECH	1995-05-22	P					24.4						1		N				PR0597
1620670	16	2	4	SW2		0670	10.7	27.6	35.7	27.6	ORIG	1994-08-16	P					17.8				1	NW			N			NWC 0.7-1.0	RECH	1995-05-22	P					17.8				1	NW	2		N			NWC 0.7-1.0	PR0597
1620671	16	2	4	SW2		0671	20.4	25.7	45.4	25.7	ORIG	1994-08-16	P	T				32.8				0.8	N			N			FIRE	RECH	1995-05-22	P	T				32.6				0.8	N			N			FIRE	PR0597
1620672	16	2	4	SW2		0672	12.2	23.6	37.2	23.6	ORIG	1994-08-16	P					31.6								N				RECH	1995-05-22	P					31.6								N				PR0597
1620673	16	2	4	SW2		0673	0.6	24.4	25.6	24.4	ORIG	1994-08-16	P					24.2								N				RECH	1995-05-22	P					24.2						2		N				PR0597
1620674	16	2	4	SW2		0674	2.6	22.4	27.6	22.4	ORIG	1994-08-16	R		B		G	6.1								N				RECH	1995-05-22	R		B		G	6.1								N				PR0597
1620675	16	2	4	SW2		0675	6.4	22.2	31.4	22.2	ORIG	1994-08-16	P					29.5								N				RECH	1995-05-22	P					29.5						1		N				PR0597
1620676	16	2	4	SW2		0676	8	19.4	33	19.4	ORIG	1994-08-16	P					22.5				1.1	E			N			EC 0.6-1.1	RECH	1995-05-22	P					22.5				1.1	E			N			EC 0.6-1.1	PR0597
1620677	16	2	4	SW2		0677	16.6	19.9	41.6	19.9	ORIG	1994-08-16	P					27.7						3		N				RECH	1995-05-22	P					27.7						3		N				PR0597
1620678	16	2	4	SW2		0678	24	19	49	19	ORIG	1994-08-16	P	T				29.7				2.2	W			N			FIRE	RECH	1995-05-22	P	T				29.1				2.2	W			N			FIRE	PR0597
1620679	16	2	4	SW2		0679	9.4	15.9	34.4	15.9	ORIG	1994-08-16	P					21.3								N				RECH	1995-05-22	P					21.3						1		N				PR0597
1620680	16	2	4	SW2		0680	8.5	14.4	33.5	14.4	ORIG	1994-08-16	P					17.6								N				RECH	1995-05-22	P					17.6						1		N				PR0597
1620681	16	2	4	SW2		0681	17.7	14.9	42.7	14.9	ORIG	1994-08-16	R		B		G	12.4			4.1					N				RECH	1995-05-22	R		B		G	12.4			4.1					N				PR0597
1620682	16	2	4	SW2		0682	19.3	14.2	44.3	14.2	ORIG	1994-08-16	P					15.6				2.4	S	4		N			FIRE-1 GREEN TUFT-SC 0.6-2.4 180	RECH	1995-05-22	P	T				15.5				2.4	S			N			FIRE; SC 0.6-2.4 180	PR0597
1620683	16	2	4	SW2		0683	16.6	14.1	41.6	14.1	ORIG	1994-08-16	P	T				26.1								N			FIRE	RECH	1995-05-22	P	T				25.9								N			FIRE	PR0597
1620684	16	2	4	SW2		0684	10.1	13.4	35.1	13.4	ORIG	1994-08-16	P					22.1						4		N				RECH	1995-05-22	P	T				21.9								N				PR0597
1620685	16	2	4	SW2		0685	0.2	12.1	25.2	12.1	ORIG	1994-08-16	P					26.6								N				RECH	1995-05-22	P					26.6								N				PR0597
1620686	16	2	4	SW2		0686	1.5	11.1	26.5	11.1	ORIG	1994-08-16	R		B		G	6.5			1.8					N				RECH	1995-05-22	R		B		G	6.5			1.8					N				PR0597
1620687	16	2	4	SW2		0687	23.8	11.8	48.8	11.8	ORIG	1994-08-16	P					24.7								N				RECH	1995-05-22	P					24.7						2		N				PR0597
1620688	16	2	4	SW2		0688	18.3	10.7	43.3	10.7	ORIG	1994-08-16	P					22.8						2		N			FIRE	RECH	1995-05-22	P					22.8						2		N			FIRE	PR0597
1620689	16	2	4	SW2		0689	12.7	8.4	37.7	8.4	ORIG	1994-08-16	P	T				32.8				0.6	N			N			FIRE	RECH	1995-05-22	P	T				32.6				0.6	N			N			FIRE	PR0597
1620690	16	2	4	SW2		0690	8.8	7.9	33.8	7.9	ORIG	1994-08-16	P	T				12.1								N			FIRE	RECH	1995-05-22	P	T				11.8								N			FIRE	PR0597
1620691	16	2	4	SW2		0691	13.3	7.3	38.3	7.3	ORIG	1994-08-16	S					0	2.7							N				RECH	1995-05-22	S					0	2.6							N				PR0597
1620692	16	2	4	SW2		0692	5.1	1.7	30.1	1.7	ORIG	1994-08-16	P					27.2						2		N			FIRE	RECH	1995-05-22	P					27.2						2		N			FIRE	PR0597
1620693	16	2	4	SW2		0693	13.1	1.6	38.1	1.6	ORIG	1994-08-16	P					28.8				0.5	SW			N				RECH	1995-05-22	P					28.8				0.5	SW	1		N				PR0597
1620694	16	2	4	SW2		0694	3.1	0.4	28.1	0.4	ORIG	1994-08-16	S					0	1.6							N				RECH	1995-05-22	S					0	1.6							N				PR0597
1630001	16	3	4	NE2		0001	6.5	0	81.5	50																				RECH	1995-03-23	P					18.7								N				PR0597
1630002	16	3	4	NE2		0002	18.4	0.5	93.4	50.5																				RECH	1995-03-23	P					19								N				PR0597
1630003	16	3	4	NE2		0003	24.3	1.6	99.3	51.6																				RECH	1995-03-23	P					29.8						2		N			FIRE STRESS	PR0597
1630004	16	3	4	NE2		0004	10.3	3.5	85.3	53.5																				RECH	1995-03-23	P					19.6								N				PR0597
1630005	16	3	4	NE2		0005	1.3	1.5	76.3	51.5																				RECH	1995-03-23	P					16.6				2.2	NE			N			NEC 0.2-2.2	PR0597
1630006	16	3	4	NE2		0006	15.5	4.2	90.5	54.2																				RECH	1995-03-23	P					27.7				2.7	N	2		N			FIRE STRESS--NC 180, 1/2	PR0597
1630007	16	3	4	NE2		0007	17.1	5.4	92.1	55.4																				RECH	1995-03-23	P					17				2.4	W			N			WC 0.6-2.4	PR0597
1630008	16	3	4	NE2		0008	4.3	6.6	79.3	56.6																				RECH	1995-03-23	P					22.2				2.2	N			N			NV 0.8-2.2 1/2	PR0597
1630009	16	3	4	NE2		0009	6.2	6.5	81.2	56.5																				RECH	1995-03-23	P					20				1.5	NW			N			NWC 0.5-1.5;180	PR0597
1630010	16	3	4	NE2		0010	8.3	6.6	83.3	56.6																				RECH	1995-03-23	P					12.7				2	NW			N			NWC 0.2-2.0 180 1/2	PR0597
1630011	16	3	4	NE2		0011	8.9	8.3	83.9	58.3																				RECH	1995-03-23	P					19.2								N				PR0597
1630012	16	3	4	NE2		0012	8.7	9.7	83.7	59.7																				RECH	1995-03-23	P					17								N				PR0597
1630013	16	3	4	NE2		0013	1.9	11.4	76.9	61.4																				RECH	1995-03-23	P	T				12.8				0.7	W			N			FIRE--WC 0.4-0.7	PR0597
1630014	16	3	4	NE2		0014	1.6	12	76.6	62																				RECH	1995-03-23	P					18.5				1.9	WNW			N			WNWC 0.7-1.9	PR0597
1630015	16	3	4	NE2		0015	16.7	10.3	91.7	60.3																				RECH	1995-03-23	P					13.9						2		N			FIRE STRESS	PR0597
1630016	16	3	4	NE2		0016	18.4	10.4	93.4	60.4																				RECH	1995-03-23	P					20.2						1		N			FIRE STRESS	PR0597
1630017	16	3	4	NE2		0017	16.2	11.6	91.2	61.6																				RECH	1995-03-23	P					16.2								N				PR0597
1630018	16	3	4	NE2		0018	22.5	12.8	97.5	62.8																				RECH	1995-03-23	P					16.8				2	NW			N			NWC 0.3-1.6; NWC 1.9-2.0	PR0597
1630019	16	3	4	NE2		0019	23.8	12.9	98.8	62.9																				RECH	1995-03-23	P					9.9				1.7	N			N			NC 0.8-1.7	PR0597
1630020	16	3	4	NE2		0020	14.8	13.2	89.8	63.2																				RECH	1995-03-23	P					15.5				0.7	NW			N			NWC 0.5-0.7	PR0597
1630021	16	3	4	NE2		0021	14.8	13.6	89.8	63.6																				RECH	1995-03-23	R		B		G	11.7			4					N				PR0597
1630022	16	3	4	NE2		0022	6.2	13.8	81.2	63.8																				RECH	1995-03-23	P					18.6						2		N			FIRE STRESS	PR0597
1630023	16	3	4	NE2		0023	11.2	14.3	86.2	64.3																				RECH	1995-03-23	P					15.6								N				PR0597
1630024	16	3	4	NE2		0024	9.8	14.8	84.8	64.8																				RECH	1995-03-23	P					18.7				1.5	NW			N			NWC 0.4-1.5	PR0597
1630025	16	3	4	NE2		0025	22.4	15.6	97.4	65.6																				RECH	1995-03-23	P					16.8				1.4	SW			N			SWC 0.2-1.4	PR0597
1630026	16	3	4	NE2		0026	24	16.9	99	66.9																				RECH	1995-03-23	P					29.9				4.4	SW		Y	N			SWC 0.5-4.8--LIGHTNING SCAR	PR0597
1630027	16	3	4	NE2		0027	2	16.1	77	66.1																				RECH	1995-03-23	P					21.3								N			W HOLE 1.5	PR0597
1630028	16	3	4	NE2		0028	4.7	16.7	79.7	66.7																				RECH	1995-03-23	P					15						2		N			FIRE STRESS	PR0597
1630029	16	3	4	NE2		0029	2.6	16.9	77.6	66.9																				RECH	1995-03-23	P					11.2								N				PR0597
1630030	16	3	4	NE2		0030	2.5	17.8	77.5	67.8																				RECH	1995-03-23	P					19.4				2.2	W			N			WC 2.1-2.2, 1/2	PR0597
1630031	16	3	4	NE2		0031	13.8	16.3	88.8	66.3																				RECH	1995-03-23	P					11.7				2	NW			N			NWC 1.2-2.0	PR0597
1630032	16	3	4	NE2		0032	10.8	16.6	85.8	66.6																				RECH	1995-03-23	P					14.5				3.7	W			N			WC 0.6-3.7	PR0597
1630033	16	3	4	NE2		0033	13.5	18.1	88.5	68.1																				RECH	1995-03-23	P					20.3				1.6	NW			N			NWC 1.2-1.6	PR0597
1630034	16	3	4	NE2		0034	19.5	17.4	94.5	67.4																				RECH	1995-03-23	P					15.6				0.2	N			N			NC 0.1-0.2	PR0597
1630035	16	3	4	NE2		0035	2.5	19	77.5	69																				RECH	1995-03-23	R		B		B	5.3			2.5					N				PR0597
1630036	16	3	4	NE2		0036	8.2	20	83.2	70																				RECH	1995-03-23	P					18.4								N				PR0597
1630037	16	3	4	NE2		0037	22.3	19.1	97.3	69.1																				RECH	1995-03-23	P					17.1				1.3	SW			N			SWC 1.0-1.3	PR0597
1630038	16	3	4	NE2		0038	18.9	19.2	93.9	69.2																				RECH	1995-03-23	P					13.3								N				PR0597
1630039	16	3	4	NE2		0039	19.9	19.7	94.9	69.7																				RECH	1995-03-23	P					12.9								N				PR0597
1630040	16	3	4	NE2		0040	2.9	21.7	77.9	71.7																				RECH	1995-03-23	S					0	1.4							N				PR0597
1630041	16	3	4	NE2		0041	21.5	21.4	96.5	71.4																				RECH	1995-03-23	P					13								N				PR0597
1630042	16	3	4	NE2		0042	21	22.4	96	72.4																				RECH	1995-03-23	P					14.1								N				PR0597
1630043	16	3	4	NE2		0043	19.7	23.7	94.7	73.7																				RECH	1995-03-23	P					18.5								N				PR0597
1630044	16	3	4	NE2		0044	9.8	24	84.8	74																				RECH	1995-03-23	P					12.7								N				PR0597
1630045	16	3	4	NE2		0045	14.9	24.8	89.9	74.8																				RECH	1995-03-23	P					9.2								N				PR0597
1630046	16	3	4	NE2		0046	14.8	25	89.8	75																				RECH	1995-03-23	P					11.2				2.2	NW			N			NWC 0.8-2.2, 180 , 1/2	PR0597
1630047	16	3	4	NE2		0047	16.6	24.6	91.6	74.6																				RECH	1995-03-23	P					21.4								N				PR0597
1630048	16	3	4	NE2		0048	20.6	24.4	95.6	74.4																				RECH	1995-03-23	P	T				9.1								N			FIRE	PR0597
1630049	16	3	4	NE2		0049	22.4	24.3	97.4	74.3																				RECH	1995-03-23	P					9.9						2		N			FIRE STRESS	PR0597
1630050	16	3	4	NE2		0050	23.6	24.4	98.6	74.4																				RECH	1995-03-23	P					12								N				PR0597
1630051	16	3	4	NE2		0051	1.2	26.5	76.2	76.5																				RECH	1995-03-23	P					27.7								N				PR0597
1630052	16	3	4	NE2		0052	13	26.7	88	76.7																				RECH	1995-03-23	P					12.4								N				PR0597
1630053	16	3	4	NE2		0053	24.9	27	99.9	77																				RECH	1995-03-23	P					16.5								N				PR0597
1630054	16	3	4	NE2		0054	10.1	27.6	85.1	77.6																				RECH	1995-03-23	P					20.4								N				PR0597
1630055	16	3	4	NE2		0055	17.8	28.1	92.8	78.1																				RECH	1995-03-23	P					18.4								N				PR0597
1630056	16	3	4	NE2		0056	25	29.3	100	79.3																				RECH	1995-03-23	P					16.8								N				PR0597
1630057	16	3	4	NE2		0057	19	29.4	94	79.4																				RECH	1995-03-23	P					14.3								N				PR0597
1630058	16	3	4	NE2		0058	9.5	29.6	84.5	79.6																				RECH	1995-03-23	P					15.2								N				PR0597
1630059	16	3	4	NE2		0059	3.1	29.1	78.1	79.1																				RECH	1995-03-23	P					25.6						2		N			FIRE STRESS	PR0597
1630060	16	3	4	NE2		0060	6.4	30.4	81.4	80.4																				RECH	1995-03-23	P	T				11.4								N			FIRE	PR0597
1630061	16	3	4	NE2		0061	19.6	30.9	94.6	80.9																				RECH	1995-03-23	P					14.6								N				PR0597
1630062	16	3	4	NE2		0062	23.8	30.8	98.8	80.8																				RECH	1995-03-23	P					9.6								N				PR0597
1630063	16	3	4	NE2		0063	19.2	31.2	94.2	81.2																				RECH	1995-03-23	P					8.6				1.7	NW			N			NWC 0.8-1.7	PR0597
1630064	16	3	4	NE2		0064	20.1	32	95.1	82																				RECH	1995-03-23	P					12.8								N				PR0597
1630065	16	3	4	NE2		0065	11.8	32.3	86.8	82.3																				RECH	1995-03-23	R		B		B	7.8				2.4	NW			N			NWC 0.9-2.4	PR0597
1630066	16	3	4	NE2		0066	8.3	33.6	83.3	83.6																				RECH	1995-03-23	P					16.9								N				PR0597
1630067	16	3	4	NE2		0067	10.7	33.7	85.7	83.7																				RECH	1995-03-23	P					18.6								N				PR0597
1630068	16	3	4	NE2		0068	24.5	35.2	99.5	85.2																				RECH	1995-03-23	P					10								N				PR0597
1630069	16	3	4	NE2		0069	19	35.8	94	85.8																				RECH	1995-03-23	P					18.6								N				PR0597
1630070	16	3	4	NE2		0070	8.6	36.7	83.6	86.7																				RECH	1995-03-23	P					19.6								N				PR0597
1630071	16	3	4	NE2		0071	16.7	36.9	91.7	86.9																				RECH	1995-03-23	P					17.6								N				PR0597
1630072	16	3	4	NE2		0072	13.5	37.4	88.5	87.4																				RECH	1995-03-23	P					23.8								N				PR0597
1630073	16	3	4	NE2		0073	10.1	38.1	85.1	88.1																				RECH	1995-03-23	P	T				9				1.3	W			N			FIRE--WC 1.1-1.3	PR0597
1630074	16	3	4	NE2		0074	7.3	38.8	82.3	88.8																				RECH	1995-03-23	P					14.8								N				PR0597
1630075	16	3	4	NE2		0075	10.4	39.5	85.4	89.5																				RECH	1995-03-23	P					19.7								N				PR0597
1630076	16	3	4	NE2		0076	9.1	39.7	84.1	89.7																				RECH	1995-03-23	P	T				8.5				1.8	W			N			FIRE--WC 1.4-1.8	PR0597
1630077	16	3	4	NE2		0077	5.9	40.9	80.9	90.9																				RECH	1995-03-23	P					6.7								N				PR0597
1630078	16	3	4	NE2		0078	16.8	41.6	91.8	91.6																				RECH	1995-03-23	R		B		G	8			2.7					N				PR0597
1630079	16	3	4	NE2		0079	17.3	41.7	92.3	91.7																				RECH	1995-03-23	P					18.5								N				PR0597
1630080	16	3	4	NE2		0080	9.1	42.4	84.1	92.4																				RECH	1995-03-23	P					10.4						2		N			FIRE STRESS	PR0597
1630081	16	3	4	NE2		0081	4.8	42.6	79.8	92.6																				RECH	1995-03-23	P					7.4								N				PR0597
1630082	16	3	4	NE2		0082	6.6	43	81.6	93																				RECH	1995-03-23	P					11.8								N				PR0597
1630083	16	3	4	NE2		0083	3	43.5	78	93.5																				RECH	1995-03-23	P					13.2								N				PR0597
1630084	16	3	4	NE2		0084	19.2	43.4	94.2	93.4																				RECH	1995-03-23	P					16.5				1.7	N			N			NC 0.8-1.7	PR0597
1630085	16	3	4	NE2		0085	21.2	44.5	96.2	94.5																				RECH	1995-03-23	P					26.3								N				PR0597
1630086	16	3	4	NE2		0086	19.8	44.9	94.8	94.9																				RECH	1995-03-23	P					28.2								N				PR0597
1630087	16	3	4	NE2		0087	9.8	44.5	84.8	94.5																				RECH	1995-03-23	R		B		G	27.4								N				PR0597
1630088	16	3	4	NE2		0088	6.9	44.6	81.9	94.6																				RECH	1995-03-23	P					13.4								N				PR0597
1630089	16	3	4	NE2		0089	3.4	45.3	78.4	95.3																				RECH	1995-03-23	P					13				1.2	SW			N			SWC 0.8-1.2	PR0597
1630090	16	3	4	NE2		0090	15.2	46.5	90.2	96.5																				RECH	1995-03-23	P					11.7				2.4	N			N			200	PR0597
1630091	16	3	4	NE2		0091	15.4	46.6	90.4	96.6																				RECH	1995-03-23	P					19.1				2	W	2		N			FIRE STRESS--WC 180	PR0597
1630092	16	3	4	NE2		0092	8	47.4	83	97.4																				RECH	1995-03-23	P					14						2		N			FIRE STRESS	PR0597
1630093	16	3	4	NE2		0093	2.9	48.2	77.9	98.2																				RECH	1995-03-23	R		B		G	9.7			1.9					N				PR0597
1630094	16	3	4	NE2		0094	2.3	49.3	77.3	99.3																				RECH	1995-03-23	P					20.4								N				PR0597
1630095	16	3	4	NE2		0095	4.7	49.7	79.7	99.7																				RECH	1995-03-23	P					9.9								N				PR0597
1630096	16	3	4	NE2		0096	8.1	49.7	83.1	99.7																				RECH	1995-03-23	P					20.8								N				PR0597
1630097	16	3	4	NE2		0097	7.6	50	82.6	100																				RECH	1995-03-23	R		B		B	8.1								N				PR0597
1630098	16	3	4	NE1		0098	22.4	48.3	52.6	98.3																				RECH	1995-03-23	P					16.7								N				PR0597
1630099	16	3	4	NE1		0099	20.2	47.8	54.8	97.8																				RECH	1995-03-23	P					13.9				1.4	SW			N			SWC 0.6-1.3	PR0597
1630100	16	3	4	NE1		0100	21.9	47.3	53.1	97.3																				RECH	1995-03-23	P					13.5								N				PR0597
1630101	16	3	4	NE1		0101	24.8	46.2	50.2	96.2																				RECH	1995-03-23	P					13.6								N				PR0597
1630102	16	3	4	NE1		0102	10.2	45.6	64.8	95.6																				RECH	1995-03-23	P					16								N				PR0597
1630103	16	3	4	NE1		0103	2.6	45.9	72.4	95.9																				RECH	1995-03-23	P					29.7				0.2	N			N				PR0597
1630104	16	3	4	NE1		0104	22.4	44.8	52.6	94.8																				RECH	1995-03-23	P					17.8								N				PR0597
1630105	16	3	4	NE1		0105	23.1	44.3	51.9	94.3																				RECH	1995-03-23	A					0	1.6							N				PR0597
1630106	16	3	4	NE1		0106	9.5	44.2	65.5	94.2																				RECH	1995-03-23	P					12.1								N				PR0597
1630107	16	3	4	NE1		0107	23.5	43	51.5	93																				RECH	1995-03-23	P					22.9				2.8	N			N			NC 1.0-2.8	PR0597
1630108	16	3	4	NE1		0108	10.3	42	64.7	92																				RECH	1995-03-23	P					13.1								N				PR0597
1630109	16	3	4	NE1		0109	16.6	41.7	58.4	91.7																				RECH	1995-03-23	P					30								N				PR0597
1630110	16	3	4	NE1		0110	21.3	41.2	53.7	91.2																				RECH	1995-03-23	P					15.6				1.6	NW			N			NWC 0.4-1.6; NWC 1.8-2.0, 180	PR0597
1630111	16	3	4	NE1		0111	2.1	41.1	72.9	91.1																				RECH	1995-03-23	S					0	1.4							N				PR0597
1630112	16	3	4	NE1		0112	7.2	40	67.8	90																				RECH	1995-03-23	P					32.6								N				PR0597
1630113	16	3	4	NE1		0113	12	39.6	63	89.6																				RECH	1995-03-23	P					11.4								N				PR0597
1630114	16	3	4	NE1		0114	24.3	39.6	50.7	89.6																				RECH	1995-03-23	P					13.2								N				PR0597
1630115	16	3	4	NE1		0115	22.3	38.6	52.7	88.6																				RECH	1995-03-23	P					10.7								N				PR0597
1630116	16	3	4	NE1		0116	24.1	37.7	50.9	87.7																				RECH	1995-03-23	P					14.4								N				PR0597
1630117	16	3	4	NE1		0117	16.4	37.6	58.6	87.6																				RECH	1995-03-23	P					16.4								N				PR0597
1630118	16	3	4	NE1		0118	13	37.6	62	87.6																				RECH	1995-03-23	P					12.2				0.6	W			N			1/2	PR0597
1630119	16	3	4	NE1		0119	13.2	37	61.8	87																				RECH	1995-03-23	P					11.7								N				PR0597
1630120	16	3	4	NE1		0120	22.7	37.2	52.3	87.2																				RECH	1995-03-23	P					16.8								N				PR0597
1630121	16	3	4	NE1		0121	15.8	35.9	59.2	85.9																				RECH	1995-03-23	P					9.1								N				PR0597
1630122	16	3	4	NE1		0122	14.8	35.5	60.2	85.5																				RECH	1995-03-23	P					15.1								N				PR0597
1630123	16	3	4	NE1		0123	22.4	35.8	52.6	85.8																				RECH	1995-03-23	P					14.6				2.1	W			N			WC 1.5-2.1	PR0597
1630124	16	3	4	NE1		0124	24	35.5	51	85.5																				RECH	1995-03-23	P					20.4								N				PR0597
1630125	16	3	4	NE1		0125	4.5	34.2	70.5	84.2																				RECH	1995-03-23	P					31.3								N				PR0597
1630126	16	3	4	NE1		0126	10.4	34.3	64.6	84.3																				RECH	1995-03-23	P					18.4								N				PR0597
1630127	16	3	4	NE1		0127	20.1	34	54.9	84																				RECH	1995-03-23	P	T				8.7				1.7	N			N			FIRE--NC 1.4-1.7	PR0597
1630128	16	3	4	NE1		0128	23.6	33.4	51.4	83.4																				RECH	1995-03-23	P					11								N				PR0597
1630129	16	3	4	NE1		0129	19.2	32.3	55.8	82.3																				RECH	1995-03-23	P					17.3								N				PR0597
1630130	16	3	4	NE1		0130	23.9	31.7	51.1	81.7																				RECH	1995-03-23	P					9.7								N				PR0597
1630131	16	3	4	NE1		0131	21.4	30.4	53.6	80.4																				RECH	1995-03-23	P					10.5								N				PR0597
1630132	16	3	4	NE1		0132	21.4	29	53.6	79																				RECH	1995-03-23	P					11.9								N				PR0597
1630133	16	3	4	NE1		0133	20.3	27.2	54.7	77.2																				RECH	1995-03-23	P					15.4								N				PR0597
1630134	16	3	4	NE1		0134	19.9	26.4	55.1	76.4																				RECH	1995-03-23	S					0	1.6							N				PR0597
1630135	16	3	4	NE1		0135	12.6	25.6	62.4	75.6																				RECH	1995-03-23	R		B		G	13.5			2.1					N				PR0597
1630136	16	3	4	NE1	Y	0136	19.4	25.1	55.6	75.1																				RECH	1995-03-23	P					19.4								N				PR0597
1630137	16	3	4	NE1		0137	24.2	25.3	50.8	75.3																				RECH	1995-03-23	P					13.8								N				PR0597
1630138	16	3	4	NE1	Y	0138	22.1	24.1	52.9	74.1																				RECH	1995-03-23	P					14.7								N				PR0597
1630139	16	3	4	NE1		0139	13.4	23.9	61.6	73.9																				RECH	1995-03-23	P					24								N				PR0597
1630140	16	3	4	NE1	Y	0140	20.9	23	54.1	73																				RECH	1995-03-23	P					10.8								N				PR0597
1630141	16	3	4	NE1	Y	0141	20.5	22.5	54.5	72.5																				RECH	1995-03-23	P					16.8								N				PR0597
1630142	16	3	4	NE1	Y	0142	18.6	21.3	56.4	71.3																				RECH	1995-03-23	P					11.2				1.4	W			N			WC 0.8-1.4	PR0597
1630143	16	3	4	NE1		0143	20.6	21	54.4	71																				RECH	1995-03-23	P					8.3				1.8	W			N			WC 0.5-1.8	PR0597
1630144	16	3	4	NE1	Y	0144	23.7	21	51.3	71																				RECH	1995-03-23	P					12.7								N				PR0597
1630145	16	3	4	NE1	Y	0145	23	20.5	52	70.5																				RECH	1995-03-23	P					10.5								N				PR0597
1630146	16	3	4	NE1		0146	10.4	19.9	64.6	69.9																				RECH	1995-03-23	P					17.3								N				PR0597
1630147	16	3	4	NE1		0147	10.4	18.8	64.6	68.8																				RECH	1995-03-23	P					18								N				PR0597
1630148	16	3	4	NE1		0148	4.9	18.3	70.1	68.3																				RECH	1995-03-23	P					21.5				0.2	S			N				PR0597
1630149	16	3	4	NE1		0149	0.8	18.3	74.2	68.3																				RECH	1995-03-23	P					17.2								N				PR0597
1630150	16	3	4	NE1		0150	2	15.7	73	65.7																				RECH	1995-03-23	P					12								N				PR0597
1630151	16	3	4	NE1	Y	0151	18.1	16	56.9	66																				RECH	1995-03-23	P					27.3				1	W			N			1/2	PR0597
1630152	16	3	4	NE1	Y	0152	19.2	14.4	55.8	64.4																				RECH	1995-03-23	P					10.6				2.5	W			N			WC 1.5-2.5	PR0597
1630153	16	3	4	NE1	Y	0153	17.7	12.7	57.3	62.7																				RECH	1995-03-23	P					24.3								N				PR0597
1630154	16	3	4	NE1	Y	0154	15.7	11.8	59.3	61.8																				RECH	1995-03-23	P					17.8								N				PR0597
1630155	16	3	4	NE1		0155	2.3	11.1	72.7	61.1																				RECH	1995-03-23	P					19.3								N				PR0597
1630156	16	3	4	NE1	Y	0156	22.2	11	52.8	61																				RECH	1995-03-23	P					21.4								N				PR0597
1630157	16	3	4	NE1		0157	2.9	8.1	72.1	58.1																				RECH	1995-03-23	P					16.1								N				PR0597
1630158	16	3	4	NE1	Y	0158	22.1	6.3	52.9	56.3																				RECH	1995-03-23	P					22.3				2.6	W			N			WC 1.4-2.6	PR0597
1630159	16	3	4	NE1		0159	14.2	5.3	60.8	55.3																				RECH	1995-03-23	P					15								N				PR0597
1630160	16	3	4	NE1		0160	5.8	4.6	69.2	54.6																				RECH	1995-03-23	P					18.8								N				PR0597
1630161	16	3	4	NE1		0161	2	6.1	73	56.1																				RECH	1995-03-23	P					18.9								N				PR0597
1630162	16	3	4	NE1		0162	4.7	6.4	70.3	56.4																				RECH	1995-03-23	P					15.6								N				PR0597
1630163	16	3	4	NE1		0163	2	3	73	53																				RECH	1995-03-23	P					16.8								N				PR0597
1630164	16	3	4	NE1		0164	0.8	1.5	74.2	51.5																				RECH	1995-03-23	P					10.9								N				PR0597
1630165	16	3	4	NE1		0165	10	2.3	65	52.3																				RECH	1995-03-23	P					16.2								N				PR0597
1630166	16	3	4	NE1	Y	0166	16.3	2.8	58.7	52.8																				RECH	1995-03-23	C					8.5				0.9	SW			N				PR0597
1630167	16	3	4	NE1	Y	0167	21.3	4.5	53.7	54.5																				RECH	1995-03-23	P					20.4				2.9	W			N			WC 1.1-2.9	PR0597
1630168	16	3	4	SE2		0168	6.2	49.7	81.2	49.7																				RECH	1995-03-23	R		B		B	7.4								N				PR0597
1630169	16	3	4	SE2		0169	10.8	48.9	85.8	48.9																				RECH	1995-03-23	P					15.2								N				PR0597
1630170	16	3	4	SE2		0170	0.7	47.7	75.7	47.7																				RECH	1995-03-23	P					16.5								N				PR0597
1630171	16	3	4	SE2		0171	9.3	46.7	84.3	46.7																				RECH	1995-03-23	P					18.7								N				PR0597
1630172	16	3	4	SE2		0172	11.3	45.6	86.3	45.6																				RECH	1995-03-23	P					11.7								N				PR0597
1630173	16	3	4	SE2		0173	21.9	45.5	96.9	45.5																				RECH	1995-03-23	P					12.9								N				PR0597
1630174	16	3	4	SE2		0174	19	44.3	94	44.3																				RECH	1995-03-23	P					10.8								N				PR0597
1630175	16	3	4	SE2		0175	8.1	43.9	83.1	43.9																				RECH	1995-03-23	P					17								N				PR0597
1630176	16	3	4	SE2		0176	6.2	43.3	81.2	43.3																				RECH	1995-03-23	P					22.8								N				PR0597
1630177	16	3	4	SE2		0177	6.8	43.3	81.8	43.3																				RECH	1995-03-23	P	T				6.3								N			FIRE	PR0597
1630178	16	3	4	SE2		0178	6.5	43.1	81.5	43.1																				RECH	1995-03-23	P					7.8						2		N			FIRE STRESS	PR0597
1630179	16	3	4	SE2		0179	10.7	42.7	85.7	42.7																				RECH	1995-03-23	R		B		G	9.8			2.4					N				PR0597
1630180	16	3	4	SE2		0180	15.1	42.4	90.1	42.4																				RECH	1995-03-23	P					28.9								N				PR0597
1630181	16	3	4	SE2		0181	14.6	41.3	89.6	41.3																				RECH	1995-03-23	S					0	3.6							N				PR0597
1630182	16	3	4	SE2		0182	23.6	41.9	98.6	41.9																				RECH	1995-03-23	P					30.9				1	W			N			180, 1/2	PR0597
1630183	16	3	4	SE2		0183	24.5	39.4	99.5	39.4																				RECH	1995-03-23	P					17.2				0.8	NE			N			NEC 0.0-0.8	PR0597
1630184	16	3	4	SE2		0184	18.2	36.7	93.2	36.7																				RECH	1995-03-23	P					22.4				0.7	W			N			WC 0.5-0.7	PR0597
1630185	16	3	4	SE2		0185	16.3	34.7	91.3	34.7																				RECH	1995-03-23	P					15.5				0.9	N			N			1/2	PR0597
1630186	16	3	4	SE2		0186	18.6	34.1	93.6	34.1																				RECH	1995-03-23	P					14.7				0.8	N			N			NC 0.5-0.8	PR0597
1630187	16	3	4	SE2		0187	15.8	31.1	90.8	31.1																				RECH	1995-03-23	P					36.7								N				PR0597
1630188	16	3	4	SE2		0188	16.9	29.1	91.9	29.1																				RECH	1995-03-23	P					14				0.6	N			N			NC 0.4-0.8	PR0597
1630189	16	3	4	SE2		0189	7	27.6	82	27.6																				RECH	1995-03-23	P					28.1								N				PR0597
1630190	16	3	4	SE2		0190	1.2	33.1	76.2	33.1																				RECH	1995-03-23	R		B		G	8.9			3.5					N				PR0597
1630191	16	3	4	SE2		0191	10.7	25.9	85.7	25.9																				RECH	1995-03-23	P					15								N				PR0597
1630192	16	3	4	SE2		0192	12.8	26.2	87.8	26.2																				RECH	1995-03-23	R		B		G	8			1.6					N				PR0597
1630193	16	3	4	SE2		0193	14.1	24.5	89.1	24.5																				RECH	1995-03-23	R		B		G	7.9			2					N				PR0597
1630194	16	3	4	SE2		0194	9.2	23.7	84.2	23.7																				RECH	1995-03-23	P					18.2								N				PR0597
1630195	16	3	4	SE2		0195	10.6	23	85.6	23																				RECH	1995-03-23	P					19.6								N				PR0597
1630196	16	3	4	SE2		0196	13	23	88	23																				RECH	1995-03-23	R		B		B	17.4								Y			HIT BY TREE #209--TIP BROKEN OFF	PR0597
1630197	16	3	4	SE2		0197	9.8	20.4	84.8	20.4																				RECH	1995-03-23	P					19.4				0.7	N			N				PR0597
1630198	16	3	4	SE2		0198	19.2	20.8	94.2	20.8																				RECH	1995-03-23	P					14				0.2	N			N			NC 0.1-0.2	PR0597
1630199	16	3	4	SE2		0199	23.2	20.2	98.2	20.2																				RECH	1995-03-23	P					22.4								N				PR0597
1630200	16	3	4	SE2		0200	11.4	19.7	86.4	19.7																				RECH	1995-03-23	R		B		B	21.9								Y			HIT BY TREE #209--TIP BROKEN OFF	PR0597
1630201	16	3	4	SE2		0201	16.5	18.9	91.5	18.9																				RECH	1995-03-23	P					19.4								N				PR0597
1630202	16	3	4	SE2		0202	16.7	18.2	91.7	18.2																				RECH	1995-03-23	P					20.3								N				PR0597
1630203	16	3	4	SE2		0203	8.2	18.4	83.2	18.4																				RECH	1995-03-23	P					20								N				PR0597
1630204	16	3	4	SE2		0204	9.4	17.8	84.4	17.8																				RECH	1995-03-23	P					19.5								N				PR0597
1630205	16	3	4	SE2		0205	21.7	18.2	96.7	18.2																				RECH	1995-03-23	P					15.8								N				PR0597
1630206	16	3	4	SE2		0206	13.1	15.5	88.1	15.5																				RECH	1995-03-23	P					17.1				2	N			N				PR0597
1630207	16	3	4	SE2		0207	20.3	15.7	95.3	15.7																				RECH	1995-03-23	P					22								N				PR0597
1630208	16	3	4	SE2		0208	22.5	14.6	97.5	14.6																				RECH	1995-03-23	P					18								N				PR0597
1630209	16	3	4	SE2		0209	9.1	9	84.1	9																				RECH	1995-03-23	P	T	B		B	42.3	22		1.7	1.6	N			Y				PR0597
1630210	16	3	4	SE2		0210	19.9	9.3	94.9	9.3																				RECH	1995-03-23	P					11.3								N				PR0597
1630211	16	3	4	SE2		0211	20	10.1	95	10.1																				RECH	1995-03-23	P					8.8								N				PR0597
1630212	16	3	4	SE2		0212	1.5	8.3	76.5	8.3																				RECH	1995-03-23	P					16.1								N				PR0597
1630213	16	3	4	SE2		0213	3.3	7.4	78.3	7.4																				RECH	1995-03-23	P					35.2								N				PR0597
1630214	16	3	4	SE2		0214	1.5	5	76.5	5																				RECH	1995-03-23	S					0	1.5							N				PR0597
1630215	16	3	4	SE2		0215	15.7	6.6	90.7	6.6																				RECH	1995-03-23	P					24.4								N				PR0597
1630216	16	3	4	SE2		0216	22.8	4.7	97.8	4.7																				RECH	1995-03-23	C					12								N				PR0597
1630217	16	3	4	SE2		0217	23.1	4.2	98.1	4.2																				RECH	1995-03-23	P					18.3								N				PR0597
1630218	16	3	4	SE2		0218	13.4	3.9	88.4	3.9																				RECH	1995-03-23	R		B		G	9.5			4					N				PR0597
1630219	16	3	4	SE2		0219	12	2.8	87	2.8																				RECH	1995-03-23	S					0	2.7							N				PR0597
1630220	16	3	4	SE2		0220	11.5	2.2	86.5	2.2																				RECH	1995-03-23	P					31.5				0.4	SW			N			EC 0.7-1.2; EC 1.6-2.6; SWC 180 , 1/2 --LEANING NE	PR0597
1630221	16	3	4	SE2		0221	20.2	3.5	95.2	3.5																				RECH	1995-03-23	C					9.6				0.5	W			N			WC 0.3-0.5	PR0597
1630222	16	3	4	SE2		0222	16.9	0.9	91.9	0.9																				RECH	1995-03-23	P					23.9								N				PR0597
1630223	16	3	4	SE1		0223	7.3	0.9	67.7	0.9																				RECH	1995-03-23	P					35.7								N				PR0597
1630224	16	3	4	SE1		0224	21.6	2.7	53.4	2.7																				RECH	1995-03-23	P					14.1								N				PR0597
1630225	16	3	4	SE1		0225	9.1	3.1	65.9	3.1																				RECH	1995-03-23	P					19.7								N				PR0597
1630226	16	3	4	SE1		0226	8.7	3.4	66.3	3.4																				RECH	1995-03-23	R		B		G	5.7			3.5					N				PR0597
1630227	16	3	4	SE1		0227	1.3	4.2	73.7	4.2																				RECH	1995-03-23	P					31.8								N				PR0597
1630228	16	3	4	SE1		0228	22.4	4.6	52.6	4.6																				RECH	1995-03-23	P					19.1								N				PR0597
1630229	16	3	4	SE1		0229	10.9	7.1	64.1	7.1																				RECH	1995-03-23	P					22.7								N				PR0597
1630230	16	3	4	SE1		0230	13.9	9.9	61.1	9.9																				RECH	1995-03-23	P					21.9								N				PR0597
1630231	16	3	4	SE1		0231	10.1	10.4	64.9	10.4																				RECH	1995-03-23	S					0	2.1							N				PR0597
1630232	16	3	4	SE1		0232	10.3	10.8	64.7	10.8																				RECH	1995-03-23	P					22.9				1	S			N			1/2	PR0597
1630233	16	3	4	SE1		0233	15.1	11.4	59.9	11.4																				RECH	1995-03-23	P					19								N				PR0597
1630234	16	3	4	SE1		0234	22	12.1	53	12.1																				RECH	1995-03-23	P					29.9				0.5	W			N				PR0597
1630235	16	3	4	SE1		0235	19	12.7	56	12.7																				RECH	1995-03-23	P					16.8				2	W			N			WC 0.2-2.0	PR0597
1630236	16	3	4	SE1		0236	15.3	13.5	59.7	13.5																				RECH	1995-03-23	P					12.3				0.9	W			N			WC 0.7-0.9	PR0597
1630237	16	3	4	SE1		0237	6	13.5	69	13.5																				RECH	1995-03-23	P					24.4								N				PR0597
1630238	16	3	4	SE1		0238	5	14	70	14																				RECH	1995-03-23	P					20.6								N				PR0597
1630239	16	3	4	SE1		0239	16.1	14.3	58.9	14.3																				RECH	1995-03-23	R		B		B	6.8			3.3					N				PR0597
1630240	16	3	4	SE1		0240	17	15	58	15																				RECH	1995-03-23	P					21.4								N				PR0597
1630241	16	3	4	SE1		0241	17.1	15.9	57.9	15.9																				RECH	1995-03-23	R		Y		B	7.8	8.9		1.2	2.7	W			Y			BENT @ 1.2 STILL ATTACHED LYING W--WC 0.3-2.7	PR0597
1630242	16	3	4	SE1		0242	22.4	15.7	52.6	15.7																				RECH	1995-03-23	P	T				9.1				0.4	N			N			FIRE--NC 0.2-0.4	PR0597
1630243	16	3	4	SE1		0243	24.8	15.4	50.2	15.4																				RECH	1995-03-23	P					21.7								N				PR0597
1630244	16	3	4	SE1		0244	14.3	17.1	60.7	17.1																				RECH	1995-03-23	P					17.5								N				PR0597
1630245	16	3	4	SE1		0245	15.4	17.1	59.6	17.1																				RECH	1995-03-23	P					14								N				PR0597
1630246	16	3	4	SE1		0246	19.1	18	55.9	18																				RECH	1995-03-23	P					18.9				0.8	W			N			WC 0.3-0.8	PR0597
1630247	16	3	4	SE1		0247	20.5	18.6	54.5	18.6																				RECH	1995-03-23	P					17.6								N				PR0597
1630248	16	3	4	SE1		0248	10.9	19	64.1	19																				RECH	1995-03-23	P					19.4								N				PR0597
1630249	16	3	4	SE1		0249	20.9	19.7	54.1	19.7																				RECH	1995-03-23	P					8.3				0.6	SW	2		N			FIRE STRESS	PR0597
1630250	16	3	4	SE1		0250	20.6	20.4	54.4	20.4																				RECH	1995-03-23	P					13.2								N				PR0597
1630251	16	3	4	SE1		0251	24.9	20.5	50.1	20.5																				RECH	1995-03-23	P					17.7								N				PR0597
1630252	16	3	4	SE1		0252	7.4	20.8	67.6	20.8																				RECH	1995-03-23	R		B		G	25.5								N				PR0597
1630253	16	3	4	SE1		0253	10.6	23.6	64.4	23.6																				RECH	1995-03-23	R		B		G	7.8			1.8					N				PR0597
1630254	16	3	4	SE1		0254	23.7	24.7	51.3	24.7																				RECH	1995-03-23	P					33.6								N				PR0597
1630255	16	3	4	SE1	Y	0255	22.7	30.4	52.3	30.4																				RECH	1995-03-23	C					21.6				0.8	NW			N			NWC 180 --ALIVE?;1/2	PR0597
1630256	16	3	4	SE1		0256	9.9	30.6	65.1	30.6																				RECH	1995-03-23	P					29								N				PR0597
1630257	16	3	4	SE1		0257	0.8	29.8	74.2	29.8																				RECH	1995-03-23	R		B		G	5.6			2.3					N				PR0597
1630258	16	3	4	SE1	Y	0258	19.3	34.1	55.7	34.1																				RECH	1995-03-23	C					15.2								N				PR0597
1630259	16	3	4	SE1	Y	0259	16.4	38.4	58.6	38.4																				RECH	1995-03-23	P					23.3								N				PR0597
1630260	16	3	4	SE1		0260	9.7	39.2	65.3	39.2																				RECH	1995-03-23	R		B		G	8.2			4.3					N				PR0597
1630261	16	3	4	SE1		0261	8.1	39.2	66.9	39.2																				RECH	1995-03-23	P					19.5								N				PR0597
1630262	16	3	4	SE1		0262	16.5	40.8	58.5	40.8																				RECH	1995-03-23	R		B		G	9.5			3.2					N				PR0597
1630263	16	3	4	SE1	Y	0263	16.4	43.8	58.6	43.8																				RECH	1995-03-23	P					35								N				PR0597
1630264	16	3	4	SE1		0264	9.3	44.5	65.7	44.5																				RECH	1995-03-23	P					22.2				0.6	NE			N				PR0597
1630265	16	3	4	SE1	Y	0265	20.7	44.9	54.3	44.9																				RECH	1995-03-23	P					15.6								N				PR0597
1630266	16	3	4	SE1	Y	0266	22.2	47.2	52.8	47.2																				RECH	1995-03-23	P					23.2								N				PR0597
1630267	16	3	4	SE1		0267	22	48.2	53	48.2																				RECH	1995-03-23	R		B		G	22.2								N				PR0597
1630268	16	3	4	SE1		0268	10.1	48.4	64.9	48.4																				RECH	1995-03-23	P					21.9								N				PR0597
1630269	16	3	4	SE1		0269	7	46.8	68	46.8																				RECH	1995-03-23	P					15.7								N				PR0597
1630270	16	3	4	SE1		0270	0.8	45.3	74.2	45.3																				RECH	1995-03-23	R		B		G	14.4			1.8					N				PR0597
1630271	16	3	4	SE1		0271	2.5	49.8	72.5	49.8																				RECH	1995-03-23	P					17								N				PR0597
1630272	16	3	4	SE1	Y	0272	16.4	49.2	58.6	49.2																				RECH	1995-03-23	P					17.9								N				PR0597
1630273	16	3	4	SW2		0273	1.8	0.1	26.8	0.1																				RECH	1995-03-23	P					17.1								N				PR0597
1630274	16	3	4	SW2		0274	15.4	0	40.4	0																				RECH	1995-03-23	R		B		B	7.1			3.6					N				PR0597
1630275	16	3	4	SW2		0275	24.5	0.3	49.5	0.3																				RECH	1995-03-23	P					26.5								N				PR0597
1630276	16	3	4	SW2		0276	13.7	1.4	38.7	1.4																				RECH	1995-03-23	P					14.7								N				PR0597
1630277	16	3	4	SW2		0277	10.3	2.4	35.3	2.4																				RECH	1995-03-23	P					15.8								N				PR0597
1630278	16	3	4	SW2		0278	14.5	2.6	39.5	2.6																				RECH	1995-03-23	S					0	1.5							N				PR0597
1630279	16	3	4	SW2		0279	14.8	3	39.8	3																				RECH	1995-03-23	R		B		G	12.5			5.2					N				PR0597
1630280	16	3	4	SW2		0280	18.6	4.8	43.6	4.8																				RECH	1995-03-23	P					17.1								N				PR0597
1630281	16	3	4	SW2		0281	22	7.5	47	7.5																				RECH	1995-03-23	P					27.1								N				PR0597
1630282	16	3	4	SW2		0282	13	7.6	38	7.6																				RECH	1995-03-23	R		B		G	10.9								N				PR0597
1630283	16	3	4	SW2		0283	16.8	8.1	41.8	8.1																				RECH	1995-03-23	P					10.8				0.6	NE	4		N			FIRE STRESS--90 PERCENT DEAD--NEC 180 1/2	PR0597
1630284	16	3	4	SW2		0284	3.2	8.3	28.2	8.3																				RECH	1995-03-23	S					0	3.1							N				PR0597
1630285	16	3	4	SW2		0285	2.4	9	27.4	9																				RECH	1995-03-23	P					33.8						1		N			FIRE STRESS??--CROWN SICKLY	PR0597
1630286	16	3	4	SW2		0286	15	10.4	40	10.4																				RECH	1995-03-23	P					28.7						2		N			FIRE STRESS	PR0597
1630287	16	3	4	SW2		0287	7.4	13.4	32.4	13.4																				RECH	1995-03-23	R		B		G	11.1			2					N				PR0597
1630288	16	3	4	SW2		0288	13	14.3	38	14.3																				RECH	1995-03-23	P					13.9								N				PR0597
1630289	16	3	4	SW2		0289	20.6	14.8	45.6	14.8																				RECH	1995-03-23	S					0	1.5							N				PR0597
1630290	16	3	4	SW2		0290	16.8	15.5	41.8	15.5																				RECH	1995-03-23	P					20.5								N				PR0597
1630291	16	3	4	SW2		0291	21.4	16	46.4	16																				RECH	1995-03-23	R		B		G	24.1								N				PR0597
1630292	16	3	4	SW2		0292	22.6	16.6	47.6	16.6																				RECH	1995-03-23	S					0	2.1							N				PR0597
1630293	16	3	4	SW2		0293	11.2	16.8	36.2	16.8																				RECH	1995-03-23	P					41.3								N				PR0597
1630294	16	3	4	SW2		0294	3	20.2	28	20.2																				RECH	1995-03-23	P					19.9								N				PR0597
1630295	16	3	4	SW2		0295	4.4	20.2	29.4	20.2																				RECH	1995-03-23	P					17.2								N				PR0597
1630296	16	3	4	SW2		0296	5.7	22.9	30.7	22.9																				RECH	1995-03-23	P					16.6								N				PR0597
1630297	16	3	4	SW2		0297	1.4	25.9	26.4	25.9																				RECH	1995-03-23	P					9.8				0.1	S	2		N			FIRE STRESS	PR0597
1630298	16	3	4	SW2		0298	2.8	26	27.8	26																				RECH	1995-03-23	P					17.4								N				PR0597
1630299	16	3	4	SW2	Y	0299	18.8	27.3	43.8	27.3																				RECH	1995-03-23	P					31.4								N				PR0597
1630300	16	3	4	SW2		0300	0.3	28.3	25.3	28.3																				RECH	1995-03-23	P					20.1				1.2	NW			N			NWC 0.6-1.2	PR0597
1630301	16	3	4	SW2		0301	1	28.6	26	28.6																				RECH	1995-03-23	P					11				2	NW			N			NWC 180 0.3-2.0	PR0597
1630302	16	3	4	SW2		0302	1.1	29.3	26.1	29.3																				RECH	1995-03-23	P					19.5								N				PR0597
1630303	16	3	4	SW2		0303	2.7	28.7	27.7	28.7																				RECH	1995-03-23	P					16.3								N				PR0597
1630304	16	3	4	SW2		0304	14.6	29.7	39.6	29.7																				RECH	1995-03-23	C					23.2								N				PR0597
1630305	16	3	4	SW2		0305	12.2	30.8	37.2	30.8																				RECH	1995-03-23	C					18.4								N				PR0597
1630306	16	3	4	SW2	Y	0306	24	30.9	49	30.9																				RECH	1995-03-23	P					28.1								N				PR0597
1630307	16	3	4	SW2		0307	13.2	31.7	38.2	31.7																				RECH	1995-03-23	C					9.3								N				PR0597
1630308	16	3	4	SW2		0308	0.8	32.6	25.8	32.6																				RECH	1995-03-23	P					19.6				1.7	NW			N			NWC 0.9-1.7	PR0597
1630309	16	3	4	SW2		0309	2	32.8	27	32.8																				RECH	1995-03-23	P					9.7				1.6	W			N			WC 0.3-1.6	PR0597
1630310	16	3	4	SW2		0310	2.4	33.8	27.4	33.8																				RECH	1995-03-23	P					27.3				2.5	W			N			WC 1.3-2.5	PR0597
1630311	16	3	4	SW2		0311	4.4	33.8	29.4	33.8																				RECH	1995-03-23	P					27.2								N				PR0597
1630312	16	3	4	SW2		0312	3.8	34.2	28.8	34.2																				RECH	1995-03-23	R		B		G	6.3			2.6					N				PR0597
1630313	16	3	4	SW2		0313	8	33.2	33	33.2																				RECH	1995-03-23	C					7.8				0.6	NW			N			1/2	PR0597
1630314	16	3	4	SW2	Y	0314	24.2	33.3	49.2	33.3																				RECH	1995-03-23	P					17								N				PR0597
1630315	16	3	4	SW2	Y	0315	24.6	34	49.6	34																				RECH	1995-03-23	P					29.3								N				PR0597
1630316	16	3	4	SW2	Y	0316	19.9	34	44.9	34																				RECH	1995-03-23	P					29								N				PR0597
1630317	16	3	4	SW2		0317	7.8	35.9	32.8	35.9																				RECH	1995-03-23	C					14.6								N				PR0597
1630318	16	3	4	SW2		0318	11.2	36.1	36.2	36.1																				RECH	1995-03-23	C					26				0.8	NW			N			NWC 0.3-0.8, 2/3	PR0597
1630319	16	3	4	SW2		0319	13.9	37	38.9	37																				RECH	1995-03-23	S					0	2							N				PR0597
1630320	16	3	4	SW2		0320	9	37.4	34	37.4																				RECH	1995-03-23	C					13	1.7			0.7	NW			N			LIVE HT 1.7--TOP KILL--NWC ROTTED	PR0597
1630321	16	3	4	SW2		0321	8.3	37.8	33.3	37.8																				RECH	1995-03-23	C					9.8								N				PR0597
1630322	16	3	4	SW2		0322	13.1	37.6	38.1	37.6																				RECH	1995-03-23	C					27.1								N				PR0597
1630323	16	3	4	SW2	Y	0323	16.9	37.6	41.9	37.6																				RECH	1995-03-23	C					6.2	5							N				PR0597
1630324	16	3	4	SW2		0324	2.8	37.9	27.8	37.9																				RECH	1995-03-23	P					13.7				1.6	NW			N				PR0597
1630325	16	3	4	SW2		0325	0.3	38.5	25.3	38.5																				RECH	1995-03-23	P					31.9								N				PR0597
1630326	16	3	4	SW2		0326	20.1	39.7	45.1	39.7																				RECH	1995-03-23	R		B		G	13			2.4					N				PR0597
1630327	16	3	4	SW2		0327	7.3	39.7	32.3	39.7																				RECH	1995-03-23	C					18.4								N				PR0597
1630328	16	3	4	SW2		0328	14.3	40.5	39.3	40.5																				RECH	1995-03-23	C					8.3				0.2	S			N				PR0597
1630329	16	3	4	SW2		0329	14.8	41.4	39.8	41.4																				RECH	1995-03-23	C					15.9								N				PR0597
1630330	16	3	4	SW2		0330	23.2	41.1	48.2	41.1																				RECH	1995-03-23	R		B		G	11.9								N				PR0597
1630331	16	3	4	SW2	Y	0331	24.2	43.3	49.2	43.3																				RECH	1995-03-23	C					9.3								N				PR0597
1630332	16	3	4	SW2		0332	10.7	45.8	35.7	45.8																				RECH	1995-03-23	P					24.3								N				PR0597
1630333	16	3	4	SW2		0333	11.7	45.7	36.7	45.7																				RECH	1995-03-23	P					16.3								N				PR0597
1630334	16	3	4	SW2		0334	1	45.6	26	45.6																				RECH	1995-03-23	C					7.5				0.4	NW			N				PR0597
1630335	16	3	4	SW2		0335	14.6	46.5	39.6	46.5																				RECH	1995-03-23	C					11.8								N				PR0597
1630336	16	3	4	SW2		0336	9.4	49.1	34.4	49.1																				RECH	1995-03-23	P					13.6				0.4	NW			N			180, 1/2	PR0597
1630337	16	3	4	SW2	Y	0337	21.5	49.6	46.5	49.6																				RECH	1995-03-23	P					31.3				0.3	W			N				PR0597
1630338	16	3	4	SW2		0338	10.2	50	35.2	50																				RECH	1995-03-23	R		B		G	21.9								N				PR0597
1630339	16	3	4	SW1		0339	4.5	49.4	20.5	49.4																				RECH	1995-03-23	C	T		F		7								N				PR0597
1630340	16	3	4	SW1		0340	4.8	49	20.2	49																				RECH	1995-03-23	C					17.7								N				PR0597
1630341	16	3	4	SW1		0341	6.6	49	18.4	49																				RECH	1995-03-23	S					0	1.9							N				PR0597
1630342	16	3	4	SW1		0342	20.2	47.6	4.8	47.6																				RECH	1995-03-23	P					22.7								N				PR0597
1630343	16	3	4	SW1		0343	10.1	46.7	14.9	46.7																				RECH	1995-03-23	P					25.9								N				PR0597
1630344	16	3	4	SW1		0344	7	46.5	18	46.5																				RECH	1995-03-23	P					15.6								N				PR0597
1630345	16	3	4	SW1		0345	12.6	45.2	12.4	45.2																				RECH	1995-03-23	P					33				0.2	W			N			SC 0.2	PR0597
1630346	16	3	4	SW1		0346	12	44.1	13	44.1																				RECH	1995-03-23	R		B		G	6.8			1.6					N				PR0597
1630347	16	3	4	SW1		0347	12.4	39.8	12.6	39.8																				RECH	1995-03-23	P					36.4								N				PR0597
1630348	16	3	4	SW1		0348	23.8	40.1	1.2	40.1																				RECH	1995-03-23	P					29.9								N				PR0597
1630349	16	3	4	SW1		0349	24.5	39.8	0.5	39.8																				RECH	1995-03-23	S					0	3.4							N				PR0597
1630350	16	3	4	SW1		0350	19.9	35.4	5.1	35.4																				RECH	1995-03-23	P					28.4								N				PR0597
1630351	16	3	4	SW1		0351	2.2	34.5	22.8	34.5																				RECH	1995-03-23	P					15.2				2	W			N			WC 1.7-2.0	PR0597
1630352	16	3	4	SW1		0352	2	31.9	23	31.9																				RECH	1995-03-23	P					17.8				1.2	W			N			WC 0.9-1.2	PR0597
1630353	16	3	4	SW1		0353	2.6	30.9	22.4	30.9																				RECH	1995-03-23	P					13.5								N				PR0597
1630354	16	3	4	SW1		0354	15.5	32	9.5	32																				RECH	1995-03-23	P					13.4								N				PR0597
1630355	16	3	4	SW1		0355	18.2	30.4	6.8	30.4																				RECH	1995-03-23	P					16.3								N				PR0597
1630356	16	3	4	SW1		0356	5.8	29.4	19.2	29.4																				RECH	1995-03-23	P					22.6								N				PR0597
1630357	16	3	4	SW1		0357	5.6	28.5	19.4	28.5																				RECH	1995-03-23	P					13.8								N				PR0597
1630358	16	3	4	SW1		0358	3.4	28.1	21.6	28.1																				RECH	1995-03-23	P					11.8				2.1	W			N			WC 0.4-2.1	PR0597
1630359	16	3	4	SW1		0359	2.9	27.7	22.1	27.7																				RECH	1995-03-23	P					7.1								N				PR0597
1630360	16	3	4	SW1		0360	12	27.7	13	27.7																				RECH	1995-03-23	P					22.1								N				PR0597
1630361	16	3	4	SW1		0361	16	28.3	9	28.3																				RECH	1995-03-23	P					17.1								N				PR0597
1630362	16	3	4	SW1		0362	13	28.6	12	28.6																				RECH	1995-03-23	R		B		G	5.6			3					N				PR0597
1630363	16	3	4	SW1		0363	12.8	27.3	12.2	27.3																				RECH	1995-03-23	P					11.3								N				PR0597
1630364	16	3	4	SW1		0364	18.4	26.4	6.6	26.4																				RECH	1995-03-23	S					0	2.1							N				PR0597
1630365	16	3	4	SW1		0365	15.6	25.9	9.4	25.9																				RECH	1995-03-23	P					16.9								N				PR0597
1630366	16	3	4	SW1		0366	10.2	25.8	14.8	25.8																				RECH	1995-03-23	P					14.5				2.2	W			N			WC INTERMITTENT TO 2.2	PR0597
1630367	16	3	4	SW1		0367	5.9	25.5	19.1	25.5																				RECH	1995-03-23	P					14.5				2.4	W			N			WC 0.6-2.4	PR0597
1630368	16	3	4	SW1		0368	4.7	26.2	20.3	26.2																				RECH	1995-03-23	P					8.9								N				PR0597
1630369	16	3	4	SW1		0369	5.4	26.4	19.6	26.4																				RECH	1995-03-23	P					16.9								N				PR0597
1630370	16	3	4	SW1		0370	0.7	26.3	24.3	26.3																				RECH	1995-03-23	P					11.3								N				PR0597
1630371	16	3	4	SW1		0371	17.6	24.9	7.4	24.9																				RECH	1995-03-23	P					14.7				2.1	N			N			NC 1.0-2.1	PR0597
1630372	16	3	4	SW1		0372	10.8	24.2	14.2	24.2																				RECH	1995-03-23	P					10.6				0.8	W			N			WC 0.3-0.8	PR0597
1630373	16	3	4	SW1		0373	7.1	24.2	17.9	24.2																				RECH	1995-03-23	R		B		B	6.8			2.2					N				PR0597
1630374	16	3	4	SW1		0374	13.5	23.5	11.5	23.5																				RECH	1995-03-23	P					13.1				2.5	NW			N			NWC 0.9-2.5 INTERMITTENT	PR0597
1630375	16	3	4	SW1		0375	18.4	22.6	6.6	22.6																				RECH	1995-03-23	P					21.6								N				PR0597
1630376	16	3	4	SW1		0376	12.9	21.9	12.1	21.9																				RECH	1995-03-23	P					18.9								N				PR0597
1630377	16	3	4	SW1		0377	18.5	21.6	6.5	21.6																				RECH	1995-03-23	P					12.7								N				PR0597
1630378	16	3	4	SW1		0378	14.4	20.4	10.6	20.4																				RECH	1995-03-23	P					15.9								N				PR0597
1630379	16	3	4	SW1		0379	4.9	21.1	20.1	21.1																				RECH	1995-03-23	R		B		G	13.1								N				PR0597
1630380	16	3	4	SW1		0380	7.4	17.3	17.6	17.3																				RECH	1995-03-23	P					33.4								N				PR0597
1630381	16	3	4	SW1		0381	17.1	16.3	7.9	16.3																				RECH	1995-03-23	P					22.7								N				PR0597
1630382	16	3	4	SW1		0382	23.8	12.4	1.2	12.4																				RECH	1995-03-23	P					25.9								N				PR0597
1630383	16	3	4	SW1		0383	6.9	6.3	18.1	6.3																				RECH	1995-03-23	P					26.2								N				PR0597
1630384	16	3	4	SW1		0384	18.8	5.5	6.2	5.5																				RECH	1995-03-23	P					32.5								N				PR0597
1630385	16	3	4	SW1		0385	2	3.7	23	3.7																				RECH	1995-03-23	P					17.1								N				PR0597
1630386	16	3	4	SW1		0386	0.2	2.5	24.8	2.5																				RECH	1995-03-23	P					18.3								N				PR0597
1630387	16	3	4	SW1		0387	12.3	2	12.7	2																				RECH	1995-03-23	C					12.1								N				PR0597
1630388	16	3	4	SW1		0388	8.6	0.9	16.4	0.9																				RECH	1995-03-23	P					24								N				PR0597
1630389	16	3	4	NW1		0389	5.4	49.9	19.6	99.9																				RECH	1995-03-23	P					17.2								N				PR0597
1630390	16	3	4	NW1		0390	10.2	49.9	14.8	99.9																				RECH	1995-03-23	P					9.6								N				PR0597
1630391	16	3	4	NW1		0391	21.1	50	3.9	100																				RECH	1995-03-23	P					20.7								N				PR0597
1630392	16	3	4	NW1		0392	5.6	49.7	19.4	99.7																				RECH	1995-03-23	C					5.6	4.8							N				PR0597
1630393	16	3	4	NW1		0393	13.1	49.7	11.9	99.7																				RECH	1995-03-23	C					9.3								N				PR0597
1630394	16	3	4	NW1		0394	18.7	49.3	6.3	99.3																				RECH	1995-03-23	P					14.6								N				PR0597
1630395	16	3	4	NW1		0395	8.9	49.1	16.1	99.1																				RECH	1995-03-23	P					19.9								N				PR0597
1630396	16	3	4	NW1		0396	4.9	48.6	20.1	98.6																				RECH	1995-03-23	P	T				7.7								N			FIRE	PR0597
1630397	16	3	4	NW1		0397	1.3	48.5	23.7	98.5																				RECH	1995-03-23	P					17.8								N				PR0597
1630398	16	3	4	NW1		0398	0.6	47.6	24.4	97.6																				RECH	1995-03-23	P					12.1								N				PR0597
1630399	16	3	4	NW1		0399	9.6	48.2	15.4	98.2																				RECH	1995-03-23	P					8.4								N				PR0597
1630400	16	3	4	NW1		0400	19.7	48.8	5.3	98.8																				RECH	1995-03-23	P					16.8								N				PR0597
1630401	16	3	4	NW1		0401	17.9	47.2	7.1	97.2																				RECH	1995-03-23	P					24.4								N				PR0597
1630402	16	3	4	NW1		0402	14	47	11	97																				RECH	1995-03-23	P					14								N				PR0597
1630403	16	3	4	NW1		0403	5.8	47	19.2	97																				RECH	1995-03-23	P					16						3		N			FIRE STRESS	PR0597
1630404	16	3	4	NW1		0404	3	46.2	22	96.2																				RECH	1995-03-23	P					14.4								N				PR0597
1630405	16	3	4	NW1		0405	17.8	45.9	7.2	95.9																				RECH	1995-03-23	P					16								N				PR0597
1630406	16	3	4	NW1		0406	15.6	44.9	9.4	94.9																				RECH	1995-03-23	P					12.5								N				PR0597
1630407	16	3	4	NW1		0407	7.4	44.9	17.6	94.9																				RECH	1995-03-23	P					16.6								N				PR0597
1630408	16	3	4	NW1		0408	5	45.3	20	95.3																				RECH	1995-03-23	P	T				5.9								N			FIRE	PR0597
1630409	16	3	4	NW1		0409	6.1	44.5	18.9	94.5																				RECH	1995-03-23	P					14.7								N				PR0597
1630410	16	3	4	NW1		0410	0.4	44.7	24.6	94.7																				RECH	1995-03-23	P					7.3								N				PR0597
1630411	16	3	4	NW1		0411	10.6	44.2	14.4	94.2																				RECH	1995-03-23	P					13.5						2		N			FIRE STRESS	PR0597
1630412	16	3	4	NW1		0412	16.9	44	8.1	94																				RECH	1995-03-23	P					12.4								N				PR0597
1630413	16	3	4	NW1		0413	13.2	42.9	11.8	92.9																				RECH	1995-03-23	P					18.5						2		N			FIRE STRESS	PR0597
1630414	16	3	4	NW1		0414	0.2	40.8	24.8	90.8																				RECH	1995-03-23	P					18.5				0.3	W	2		N			FIRE STRESS-NEC 0.2	PR0597
1630415	16	3	4	NW1		0415	8.2	40.8	16.8	90.8																				RECH	1995-03-23	P					18.9								N				PR0597
1630416	16	3	4	NW1		0416	23.1	40.4	1.9	90.4																				RECH	1995-03-23	P					20						2		N			FIRE STRESS	PR0597
1630417	16	3	4	NW1		0417	22.7	47.4	2.3	97.4																				RECH	1995-03-23	C	T		F		7.7				0.9	SE			N			180	PR0597
1630418	16	3	4	NW1		0418	20.5	40.1	4.5	90.1																				RECH	1995-03-23	P					13.1								N				PR0597
1630419	16	3	4	NW1		0419	17.8	39.4	7.2	89.4																				RECH	1995-03-23	P					13.4								N				PR0597
1630420	16	3	4	NW1		0420	4.3	38.4	20.7	88.4																				RECH	1995-03-23	P					12.6								N				PR0597
1630421	16	3	4	NW1		0421	15.4	37.7	9.6	87.7																				RECH	1995-03-23	P					25.2								N				PR0597
1630422	16	3	4	NW1		0422	10.4	37.4	14.6	87.4																				RECH	1995-03-23	P					9.4								N				PR0597
1630423	16	3	4	NW1		0423	6.5	37.4	18.5	87.4																				RECH	1995-03-23	P					10.1								N				PR0597
1630424	16	3	4	NW1		0424	4.1	37	20.9	87																				RECH	1995-03-23	P					12.4								N				PR0597
1630425	16	3	4	NW1		0425	8.5	36.7	16.5	86.7																				RECH	1995-03-23	P					20								N				PR0597
1630426	16	3	4	NW1		0426	10.4	36.9	14.6	86.9																				RECH	1995-03-23	P					12.8								N				PR0597
1630427	16	3	4	NW1		0427	13.6	36.2	11.4	86.2																				RECH	1995-03-23	C					12.5				1	W			N				PR0597
1630428	16	3	4	NW1		0428	5.7	35.6	19.3	85.6																				RECH	1995-03-23	P					22.1								N				PR0597
1630429	16	3	4	NW1		0429	6.3	35.6	18.7	85.6																				RECH	1995-03-23	C	T		F		10.4								N				PR0597
1630430	16	3	4	NW1		0430	17.6	34.7	7.4	84.7																				RECH	1995-03-23	P					25.8								N				PR0597
1630431	16	3	4	NW1		0431	23.1	34.7	1.9	84.7																				RECH	1995-03-23	P					19.3						2		N			FIRE STRESS	PR0597
1630432	16	3	4	NW1		0432	11.2	33.8	13.8	83.8																				RECH	1995-03-23	S					0								N				PR0597
1630433	16	3	4	NW1		0433	9	33	16	83																				RECH	1995-03-23	R		B		G	11.2			1.7					N				PR0597
1630434	16	3	4	NW1		0434	12.9	33	12.1	83																				RECH	1995-03-23	P					27.4								N				PR0597
1630435	16	3	4	NW1		0435	6.8	32.7	18.2	82.7																				RECH	1995-03-23	P					11.5								N				PR0597
1630436	16	3	4	NW1		0436	4	32	21	82																				RECH	1995-03-23	P					11.8								N				PR0597
1630437	16	3	4	NW1		0437	3.8	30.5	21.2	80.5																				RECH	1995-03-23	P					19.1								N				PR0597
1630438	16	3	4	NW1		0438	11.5	30.4	13.5	80.4																				RECH	1995-03-23	P					15.6								N				PR0597
1630439	16	3	4	NW1		0439	12.3	30.7	12.7	80.7																				RECH	1995-03-23	C					13.7								N				PR0597
1630440	16	3	4	NW1		0440	1.9	29.2	23.1	79.2																				RECH	1995-03-23	P					17.2								N				PR0597
1630441	16	3	4	NW1		0441	3.4	28.9	21.6	78.9																				RECH	1995-03-23	P	T				8								N			FIRE	PR0597
1630442	16	3	4	NW1		0442	6.6	28.5	18.4	78.5																				RECH	1995-03-23	P					10.5						2		N			FIRE STRESS	PR0597
1630443	16	3	4	NW1		0443	6.5	28.1	18.5	78.1																				RECH	1995-03-23	P	T				13.3				1.4	N			N			FIRE--NC 0.4-1.4	PR0597
1630444	16	3	4	NW1		0444	8.3	28.8	16.7	78.8																				RECH	1995-03-23	P					22								N				PR0597
1630445	16	3	4	NW1		0445	20.1	28.6	4.9	78.6																				RECH	1995-03-23	P					26.1								N				PR0597
1630446	16	3	4	NW1		0446	11.7	28.4	13.3	78.4																				RECH	1995-03-23	P					9.9						4		N			FIRE STRESS--CROWN 90 PERCENT DEAD	PR0597
1630447	16	3	4	NW1		0447	12.1	28.1	12.9	78.1																				RECH	1995-03-23	R		B		B	7.1			5.1					N				PR0597
1630448	16	3	4	NW1		0448	11.6	27.3	13.4	77.3																				RECH	1995-03-23	P					14.2								N				PR0597
1630449	16	3	4	NW1		0449	13.4	27.3	11.6	77.3																				RECH	1995-03-23	C					10.9				0.3	N			N			NC 0.1-0.3	PR0597
1630450	16	3	4	NW1		0450	22.9	27.6	2.1	77.6																				RECH	1995-03-23	P	T				22.9								N			FIRE	PR0597
1630451	16	3	4	NW1		0451	8.1	26.8	16.9	76.8																				RECH	1995-03-23	P					10.8						2		N			FIRE STRESS	PR0597
1630452	16	3	4	NW1		0452	9.3	26.4	15.7	76.4																				RECH	1995-03-23	P					18.7						4		N			FIRE STRESS--CROWN 90 PERCENT DEAD	PR0597
1630453	16	3	4	NW1		0453	12.8	26.4	12.2	76.4																				RECH	1995-03-23	P					10.8						4		N			FIRE STRESS--CROWN 90 PERCENT DEAD	PR0597
1630454	16	3	4	NW1		0454	5	25.6	20	75.6																				RECH	1995-03-23	P					21								N				PR0597
1630455	16	3	4	NW1		0455	9.6	24.7	15.4	74.7																				RECH	1995-03-23	P	T				10.5								N			FIRE	PR0597
1630456	16	3	4	NW1		0456	6.3	23.7	18.7	73.7																				RECH	1995-03-23	S					0	1.7							N				PR0597
1630457	16	3	4	NW1		0457	10.6	23.7	14.4	73.7																				RECH	1995-03-23	P					20.3								N				PR0597
1630458	16	3	4	NW1		0458	18.1	22.5	6.9	72.5																				RECH	1995-03-23	P					24.6								N				PR0597
1630459	16	3	4	NW1		0459	23.6	21.5	1.4	71.5																				RECH	1995-03-23	P					17.5						2		N			FIRE STRESS	PR0597
1630460	16	3	4	NW1		0460	11.3	19.7	13.7	69.7																				RECH	1995-03-23	P					16.2								N				PR0597
1630461	16	3	4	NW1		0461	3.5	19.7	21.5	69.7																				RECH	1995-03-23	P					13.7						4		N			FIRE STRESS--CROWN 90 PERCENT DEAD	PR0597
1630462	16	3	4	NW1		0462	4	19.1	21	69.1																				RECH	1995-03-23	P					15.8						2		N			FIRE STRESS	PR0597
1630463	16	3	4	NW1		0463	22.9	18.6	2.1	68.6																				RECH	1995-03-23	P					25.9						2		N			FIRE STRESS	PR0597
1630464	16	3	4	NW1		0464	12.9	18	12.1	68																				RECH	1995-03-23	P					22.4								N				PR0597
1630465	16	3	4	NW1		0465	5.5	17.4	19.5	67.4																				RECH	1995-03-23	P					19.1						2		N			FIRE STRESS	PR0597
1630466	16	3	4	NW1		0466	1.4	17.2	23.6	67.2																				RECH	1995-03-23	P					21.7								N				PR0597
1630467	16	3	4	NW1		0467	6	16.8	19	66.8																				RECH	1995-03-23	P					18.5						2		N			FIRE STRESS	PR0597
1630468	16	3	4	NW1		0468	16	16.9	9	66.9																				RECH	1995-03-23	C					19.6								N				PR0597
1630469	16	3	4	NW1		0469	7.5	16	17.5	66																				RECH	1995-03-23	P					14.2						2		N			FIRE STRESS	PR0597
1630470	16	3	4	NW1		0470	8.8	14.9	16.2	64.9																				RECH	1995-03-23	P					15.7								N				PR0597
1630471	16	3	4	NW1		0471	8.9	14.1	16.1	64.1																				RECH	1995-03-23	R		B		G	9.8			4.8					N				PR0597
1630472	16	3	4	NW1		0472	8.5	13.3	16.5	63.3																				RECH	1995-03-23	P					21.7								N				PR0597
1630473	16	3	4	NW1		0473	19.9	13.9	5.1	63.9																				RECH	1995-03-23	P					22.6						2		N			FIRE STRESS	PR0597
1630474	16	3	4	NW1		0474	23.9	13.8	1.1	63.8																				RECH	1995-03-23	C					20.3								N				PR0597
1630475	16	3	4	NW1		0475	9.1	12.2	15.9	62.2																				RECH	1995-03-23	P					11.9				1.7	N	2		N			FIRE STRESS--NC 0.3-1.7	PR0597
1630476	16	3	4	NW1		0476	11.1	12.3	13.9	62.3																				RECH	1995-03-23	P					21.4						2		N			FIRE STRESS	PR0597
1630477	16	3	4	NW1		0477	0.7	11.4	24.3	61.4																				RECH	1995-03-23	R		B		G	10.9			2.6					N				PR0597
1630478	16	3	4	NW1		0478	21.2	10.9	3.8	60.9																				RECH	1995-03-23	R		B		G	9			2					N				PR0597
1630479	16	3	4	NW1		0479	19.3	9.7	5.7	59.7																				RECH	1995-03-23	S					0	2.5			0.4	S			N				PR0597
1630480	16	3	4	NW1		0480	20.7	6.8	4.3	56.8																				RECH	1995-03-23	S					0	3							N			LEANS N-LEAVES GROUND @ 0.4-CURVES STRAIGHT @ 1.4-TRUNK TOTAL 3.5	PR0597
1630481	16	3	4	NW1		0481	12	7.2	13	57.2																				RECH	1995-03-23	P					40.3								N				PR0597
1630482	16	3	4	NW1		0482	2.6	7.9	22.4	57.9																				RECH	1995-03-23	P					28.7								N				PR0597
1630483	16	3	4	NW1		0483	0.2	3.8	24.8	53.8																				RECH	1995-03-23	R		B		G	11.5								N				PR0597
1630484	16	3	4	NW1		0484	3.8	3.8	21.2	53.8																				RECH	1995-03-23	C					15.3								N				PR0597
1630485	16	3	4	NW1		0485	4.8	3.8	20.2	53.8																				RECH	1995-03-23	C					13.1								N				PR0597
1630486	16	3	4	NW1		0486	14.9	3.8	10.1	53.8																				RECH	1995-03-23	C					12.6				0.8	W			N				PR0597
1630487	16	3	4	NW1		0487	16.9	3.4	8.1	53.4																				RECH	1995-03-23	C					14.2				0.5	W			N				PR0597
1630488	16	3	4	NW1		0488	7.2	1.7	17.8	51.7																				RECH	1995-03-23	C					15.1								N				PR0597
1630489	16	3	4	NW1		0489	12.5	1.7	12.5	51.7																				RECH	1995-03-23	C					5.9								N				PR0597
1630490	16	3	4	NW1		0490	14.2	1.2	10.8	51.2																				RECH	1995-03-23	C					6.1								N				PR0597
1630491	16	3	4	NW1		0491	3.7	0.9	21.3	50.9																				RECH	1995-03-23	C					10.7								N				PR0597
1630492	16	3	4	NW1		0492	21.3	1.3	3.7	51.3																				RECH	1995-03-23	P					28.8								N				PR0597
1630493	16	3	4	NW2		0493	0.2	0.5	25.2	50.5																				RECH	1995-03-23	S					0								N				PR0597
1630494	16	3	4	NW2		0494	12.9	0.6	37.9	50.6																				RECH	1995-03-23	C					8.7								N				PR0597
1630495	16	3	4	NW2		0495	7.4	1.7	32.4	51.7																				RECH	1995-03-23	C					21.8				3.1	N			N			SC 0.7	PR0597
1630496	16	3	4	NW2		0496	7.9	2.3	32.9	52.3																				RECH	1995-03-23	P					29.7								N				PR0597
1630497	16	3	4	NW2		0497	12.7	4.1	37.7	54.1																				RECH	1995-03-23	C					6.9								N				PR0597
1630498	16	3	4	NW2	Y	0498	24.3	4.3	49.3	54.3																				RECH	1995-03-23	P					22.7				2.7	NW			N			NWC 1.7-2.7	PR0597
1630499	16	3	4	NW2		0499	7.4	4.8	32.4	54.8																				RECH	1995-03-23	P					15.7								N				PR0597
1630500	16	3	4	NW2		0500	1.4	7.5	26.4	57.5																				RECH	1995-03-23	P					29.2								N				PR0597
1630501	16	3	4	NW2	Y	0501	20.4	5.8	45.4	55.8																				RECH	1995-03-23	P					17.4								N				PR0597
1630502	16	3	4	NW2	Y	0502	23.3	7.6	48.3	57.6																				RECH	1995-03-23	P					20.1								N				PR0597
1630503	16	3	4	NW2		0503	6.2	6.6	31.2	56.6																				RECH	1995-03-23	C					6.2								N				PR0597
1630504	16	3	4	NW2		0504	4.8	6.8	29.8	56.8																				RECH	1995-03-23	C					31.1				2.7	W			N			180, 1/2	PR0597
1630505	16	3	4	NW2		0505	9	7.7	34	57.7																				RECH	1995-03-23	R		B		G	11.7			2.5					N				PR0597
1630506	16	3	4	NW2	Y	0506	15.7	9.1	40.7	59.1																				RECH	1995-03-23	P					16								N				PR0597
1630507	16	3	4	NW2	Y	0507	16.3	9.2	41.3	59.2																				RECH	1995-03-23	P					12.6				1.6	W			N			WC 0.7-1.6	PR0597
1630508	16	3	4	NW2	Y	0508	22.3	9.6	47.3	59.6																				RECH	1995-03-23	P					12.7				2	N	2		N			FIRE STRESS--NC 1.7-2.0	PR0597
1630509	16	3	4	NW2	Y	0509	22.9	9.5	47.9	59.5																				RECH	1995-03-23	P					16.2				2.3	NW			N			NWC 0.2-2.3	PR0597
1630510	16	3	4	NW2		0510	6.1	9.7	31.1	59.7																				RECH	1995-03-23	R		B		G	12.4								N				PR0597
1630511	16	3	4	NW2		0511	7.6	10.2	32.6	60.2																				RECH	1995-03-23	C					20.4				1.7	NW			N			180, 1/2	PR0597
1630512	16	3	4	NW2		0512	12.4	10.5	37.4	60.5																				RECH	1995-03-23	P					22.4								N				PR0597
1630513	16	3	4	NW2	Y	0513	23.4	11.4	48.4	61.4																				RECH	1995-03-23	P					15.5						2		N			FIRE STRESS	PR0597
1630514	16	3	4	NW2		0514	14.3	11.4	39.3	61.4																				RECH	1995-03-23	P					17.3								N				PR0597
1630515	16	3	4	NW2		0515	0.2	11.1	25.2	61.1																				RECH	1995-03-23	P					27.7				1.1	N	2		N			FIRE STRESS--NC 1/2	PR0597
1630516	16	3	4	NW2		0516	11	12.4	36	62.4																				RECH	1995-03-23	P					15.3				2.4	W			N			WC 1.4-2.4, SC 0.1-0.2, NC 0.6-1.9	PR0597
1630517	16	3	4	NW2	Y	0517	15.2	13.7	40.2	63.7																				RECH	1995-03-23	P					21.6						2		N			FIRE STRESS	PR0597
1630518	16	3	4	NW2	Y	0518	19.8	14.2	44.8	64.2																				RECH	1995-03-23	P					26.7						1		N			FIRE STRESS	PR0597
1630519	16	3	4	NW2		0519	12.4	14.7	37.4	64.7																				RECH	1995-03-23	P					20.9				2	W			N			WC 1.4-2.0	PR0597
1630520	16	3	4	NW2		0520	9.1	15.1	34.1	65.1																				RECH	1995-03-23	P					17.3								N				PR0597
1630521	16	3	4	NW2		0521	10.8	16	35.8	66																				RECH	1995-03-23	P					18.9								N				PR0597
1630522	16	3	4	NW2	Y	0522	23.2	17.4	48.2	67.4																				RECH	1995-03-23	P					14.1						2		N			FIRE STRESS	PR0597
1630523	16	3	4	NW2		0523	4.4	18	29.4	68																				RECH	1995-03-23	P					26.8						2		N			FIRE STRESS	PR0597
1630524	16	3	4	NW2	Y	0524	16.6	18.3	41.6	68.3																				RECH	1995-03-23	P					28.8				0.8	NW			N			NWC 0.2-0.8	PR0597
1630525	16	3	4	NW2	Y	0525	16.9	19.8	41.9	69.8																				RECH	1995-03-23	P					24.1						1		N			FIRE STRESS	PR0597
1630526	16	3	4	NW2		0526	3.2	20.9	28.2	70.9																				RECH	1995-03-23	R		B		G	10			3.8					N				PR0597
1630527	16	3	4	NW2		0527	9.2	21.3	34.2	71.3																				RECH	1995-03-23	P					22.1						2		N			FIRE STRESS	PR0597
1630528	16	3	4	NW2		0528	13.2	22.6	38.2	72.6																				RECH	1995-03-23	P					16.8				1.6	W	2		N			FIRE STRESS--WC 1.5-1.6	PR0597
1630529	16	3	4	NW2		0529	21.7	23.4	46.7	73.4																				RECH	1995-03-23	P	T				9.7				2	NW			N			FIRE--NWC 0.8-2.0	PR0597
1630530	16	3	4	NW2		0530	14.4	23.7	39.4	73.7																				RECH	1995-03-23	P					10.7						2		N			FIRE STRESS	PR0597
1630531	16	3	4	NW2	Y	0531	18.7	24.6	43.7	74.6																				RECH	1995-03-23	P					17.9								N				PR0597
1630532	16	3	4	NW2		0532	15.8	25.5	40.8	75.5																				RECH	1995-03-23	P					11.1				2.8	NW	2		N			FIRE STRESS--NWC 0.7-2.8	PR0597
1630533	16	3	4	NW2		0533	21.1	26.4	46.1	76.4																				RECH	1995-03-23	P					13.2				2.6	NW	1		N			FIRE STRESS--NWC 0.3-2.6	PR0597
1630534	16	3	4	NW2		0534	13.5	26.8	38.5	76.8																				RECH	1995-03-23	C					15.9				1.3	SW			N			SWC 180	PR0597
1630535	16	3	4	NW2		0535	17.1	27.5	42.1	77.5																				RECH	1995-03-23	P					19								N				PR0597
1630536	16	3	4	NW2		0536	9.8	27.9	34.8	77.9																				RECH	1995-03-23	P					19.6						2		N			FIRE STRESS	PR0597
1630537	16	3	4	NW2		0537	15	28.1	40	78.1																				RECH	1995-03-23	P					11.7								N				PR0597
1630538	16	3	4	NW2		0538	20.9	28.5	45.9	78.5																				RECH	1995-03-23	C	T		F		14				1.2	W			N			FIRE--WC 180 1/2	PR0597
1630539	16	3	4	NW2		0539	17.2	29.4	42.2	79.4																				RECH	1995-03-23	P					11.7								N				PR0597
1630540	16	3	4	NW2		0540	22.9	30	47.9	80																				RECH	1995-03-23	P					28.8				0.5	SW			N			SWC 180	PR0597
1630541	16	3	4	NW2		0541	1.7	27.7	26.7	77.7																				RECH	1995-03-23	P					26.2								N				PR0597
1630542	16	3	4	NW2		0542	0.9	29.7	25.9	79.7																				RECH	1995-03-23	P	T				9.4								N			FIRE	PR0597
1630543	16	3	4	NW2		0543	13.7	31.2	38.7	81.2																				RECH	1995-03-23	P					23.8				0.8	NW			N			NWC 0.4-0.8	PR0597
1630544	16	3	4	NW2		0544	18.5	34	43.5	84																				RECH	1995-03-23	P					19.8								N				PR0597
1630545	16	3	4	NW2		0545	19.6	34.4	44.6	84.4																				RECH	1995-03-23	P					15.8								N				PR0597
1630546	16	3	4	NW2		0546	9	34.4	34	84.4																				RECH	1995-03-23	P					25						2		N			FIRE STRESS	PR0597
1630547	16	3	4	NW2		0547	15	34.7	40	84.7																				RECH	1995-03-23	P					10.3								N				PR0597
1630548	16	3	4	NW2		0548	7.9	35.8	32.9	85.8																				RECH	1995-03-23	P					18.9								N				PR0597
1630549	16	3	4	NW2		0549	6.2	36.4	31.2	86.4																				RECH	1995-03-23	P					32.6								N				PR0597
1630550	16	3	4	NW2		0550	21.8	36.9	46.8	86.9																				RECH	1995-03-23	C	T	Y	F		13.3	11.5		0	1.1	NE			Y			180, 1/2	PR0597
1630551	16	3	4	NW2		0551	15.1	36	40.1	86																				RECH	1995-03-23	P					13								N				PR0597
1630552	16	3	4	NW2		0552	2.4	37.6	27.4	87.6																				RECH	1995-03-23	P					24.4				0.5	SE			N			180	PR0597
1630553	16	3	4	NW2		0553	15	38.7	40	88.7																				RECH	1995-03-23	P					18.4								N				PR0597
1630554	16	3	4	NW2		0554	20.8	38.4	45.8	88.4																				RECH	1995-03-23	P					10								N				PR0597
1630555	16	3	4	NW2		0555	23	38.8	48	88.8																				RECH	1995-03-23	P					12.6								N				PR0597
1630556	16	3	4	NW2		0556	20.3	40.5	45.3	90.5																				RECH	1995-03-23	P					18.4								N				PR0597
1630557	16	3	4	NW2		0557	14.6	40.7	39.6	90.7																				RECH	1995-03-23	C					8.7								N				PR0597
1630558	16	3	4	NW2		0558	24.2	40.8	49.2	90.8																				RECH	1995-03-23	P					15.9				0.6	NW			N			NWC 0.2-0.6	PR0597
1630559	16	3	4	NW2		0559	23.9	41.5	48.9	91.5																				RECH	1995-03-23	P					23				1.5	N			N			NC 0.7-1.5	PR0597
1630560	16	3	4	NW2		0560	22.7	41.9	47.7	91.9																				RECH	1995-03-23	R		B		G	6.1			2.7					N				PR0597
1630561	16	3	4	NW2		0561	13.7	42.4	38.7	92.4																				RECH	1995-03-23	R		B		G	8.8			3.5					N				PR0597
1630562	16	3	4	NW2		0562	11.2	44.1	36.2	94.1																				RECH	1995-03-23	A					0	1.5							N				PR0597
1630563	16	3	4	NW2		0563	1	42	26	92																				RECH	1995-03-23	P					9.5						2		N			FIRE STRESS	PR0597
1630564	16	3	4	NW2		0564	6.9	45.4	31.9	95.4																				RECH	1995-03-23	P					16.1								N				PR0597
1630565	16	3	4	NW2		0565	6.7	45.8	31.7	95.8																				RECH	1995-03-23	P					8.9						2		N			FIRE STRESS	PR0597
1630566	16	3	4	NW2		0566	13.8	45.8	38.8	95.8																				RECH	1995-03-23	S					0	2.6							N				PR0597
1630567	16	3	4	NW2		0567	14.7	46.7	39.7	96.7																				RECH	1995-03-23	P					22.7								N				PR0597
1630568	16	3	4	NW2		0568	14.3	47.1	39.3	97.1																				RECH	1995-03-23	S					0	4.3			3	NW			N				PR0597
1630569	16	3	4	NW2		0569	23.4	46.1	48.4	96.1																				RECH	1995-03-23	C	T	Y	F		17.3	8.5		0	1.5	E			Y				PR0597
1630570	16	3	4	NW2		0570	24.2	47.5	49.2	97.5																				RECH	1995-03-23	P					11.4								N				PR0597
1630571	16	3	4	NW2		0571	3.5	48.2	28.5	98.2																				RECH	1995-03-23	P					7.4						2		N			FIRE STRESS	PR0597
1630572	16	3	4	NW2		0572	8.6	48.1	33.6	98.1																				RECH	1995-03-23	P					24.1								N				PR0597
1630573	16	3	4	NW2		0573	18.2	48.1	43.2	98.1																				RECH	1995-03-23	R		B		B	18.1							Y	N				PR0597
1630574	16	3	4	NW2		0574	21.4	48.9	46.4	98.9																				RECH	1995-03-23	R		B		B	8.4								N				PR0597
1630575	16	3	4	NW2		0575	24.5	49.3	49.5	99.3																				RECH	1995-03-23	P					16.7								N				PR0597
1630576	16	3	4	NW2		0576	6.2	49.9	31.2	99.9																				RECH	1995-03-23	P					10								N				PR0597
1630577	16	3	4	SW2	Y	0577	21.4	33.5	46.4	33.5																																							PR0597
1630578	16	3	4	SW2	Y	0578	18.4	38.9	43.4	38.9																																							PR0597
1630579	16	3	4	NE2		0579	24.8	15.2	99.8	65.2
1630580	16	3	4	SE1		0580	23.1	33.7	51.9	33.7																				RECH	1995-03-23	R		B		G	5.1			2.2					N			MISSED TREE	PR0597
1630581	16	3	4	SW1		0581	4	45.9	21	45.9
1630582	16	3	4	NW2		0582	12.5	17.5	37.5	67.5
[truncated: 189 more columns]

## Sheet: VEGTREE PLOTS 4 AND 5
TREEKEY	UNIT	PLOT	TREAT	SECT	TREE#	FIELDX	FIELDY	ADJUSTX	ADJUSTY	t1_OBCOD	t1_OBDAT	t1_SP	t1_DEAD	t1_DOWN	t1_SPRT	t1_SNAG	t1_DBH	t1_TOTHT	t1_SPRHT	t1_REMHT	t1_CATHT	t1_CATDI	t1_CROWN	t1_LIGHT	t1_HURR	t1_CHAR	t1_SCORC	t1_NOTE	t2_OBCOD	t2_OBDAT	t2_SP	t2_DEAD	t2_DOWN	t2_SPRT	t2_SNAG	t2_DBH	t2_TOTHT	t2_SPRHT	t2_REMHT	t2_CATHT	t2_CATDI	t2_CROWN	t2_LIGHT	t2_HURR	t2_CHAR	t2_SCORC	t2_NOTE	t3_OBCOD	t3_OBDAT
1640901	16	4	4	1	0901	8.5	0.1	1.5	0.1																																							PR0597	1997-04-29
1640902	16	4	4	2	0902	4.1	1.7	14.1	1.7																																							PR0597	1997-04-29
1640903	16	4	4	2	0903	5.5	1.6	15.5	1.6																																							PR0597	1997-04-29
1640904	16	4	4	2	0904	0.9	4.7	10.9	4.7																																							PR0597	1997-04-29
1640905	16	4	4	2	0905	5.5	8.4	15.5	8.4																																							PR0597	1997-04-29
1640906	16	4	4	1	0906	1	10.9	9	10.9																																							PR0597	1997-04-29
1640907	16	4	4	1	0907	9.9	14.1	0.1	14.1																																							PR0597	1997-04-29
1640908	16	4	4	2	0908	4.5	15.7	14.5	15.7																																							PR0597	1997-04-29
1640909	16	4	4	2	0909	2.8	16.6	12.8	16.6																																							PR0597	1997-04-29
1640910	16	4	4	2	0910	4.2	17.1	14.2	17.1																																							PR0597	1997-04-29
1640911	16	4	4	2	0911	9.9	18	19.9	18																																							PR0597	1997-04-29
1640912	16	4	4	2	0912	7.9	19.7	17.9	19.7																																							PR0597	1997-04-29
1640913	16	4	4	1	0913	8.5	21.6	1.5	21.6																																							PR0597	1997-04-29
1640914	16	4	4	1	0914	4.3	23.3	5.7	23.3																																							PR0597	1997-04-29
1640915	16	4	4	2	0915	5.3	24.5	15.3	24.5																																							PR0597	1997-04-29
1640916	16	4	4	2	0916	0.5	26.3	10.5	26.3																																							PR0597	1997-04-29
1640917	16	4	4	1	0917	9.2	27.4	0.8	27.4																																							PR0597	1997-04-29
1640918	16	4	4	1	0918	6.2	28	3.8	28																																							PR0597	1997-04-29
1640919	16	4	4	2	0919	10	33	20	33																																							PR0597	1997-04-29
1640920	16	4	4	2	0920	3.8	33.1	13.8	33.1																																							PR0597	1997-04-29
1640921	16	4	4	2	0921	6.7	36.6	16.7	36.6																																							PR0597	1997-04-29
1640922	16	4	4	1	0922	5.4	36.4	4.6	36.4																																							PR0597	1997-04-29
1640923	16	4	4	1	0923	2.7	40.7	7.3	40.7																																							PR0597	1997-04-29
1640924	16	4	4	1	0924	2.1	41	7.9	41																																							PR0597	1997-04-29
1640925	16	4	4	1	0925	8.7	41.5	1.3	41.5																																							PR0597	1997-04-29
1640926	16	4	4	1	0926	9.4	42	0.6	42																																							PR0597	1997-04-29
1640927	16	4	4	1	0927	5.5	43.9	4.5	43.9																																							PR0597	1997-04-29
1640928	16	4	4	1	0928	9.4	45.1	0.6	45.1																																							PR0597	1997-04-29
1640929	16	4	4	2	0929	0.7	48.1	10.7	48.1																																							PR0597	1997-04-29
1640930	16	4	4	1	0930	10	49	0	49																																							PR0597	1997-04-29
1640931	16	4	4	1	0931	7	49.8	3	49.8																																							PR0597	1997-04-29
1650901	16	5	4	2	0901	9.2	0.6	19.2	0.6																																							PR0597	1997-05-14
1650902	16	5	4	1	0902	2	0.8	8	0.8																																							PR0597	1997-05-14
1650903	16	5	4	1	0903	7.9	0.6	2.1	0.6																																							PR0597	1997-05-14
1650904	16	5	4	1	0904	3.8	2.3	6.2	2.3																																							PR0597	1997-05-14
1650905	16	5	4	1	0905	1.2	4	8.8	4																																							PR0597	1997-05-14
1650906	16	5	4	2	0906	1.1	4.5	11.1	4.5																																							PR0597	1997-05-14
1650907	16	5	4	2	0907	4.5	5.4	14.5	5.4																																							PR0597	1997-05-14
1650908	16	5	4	1	0908	8.6	7.6	1.4	7.6																																							PR0597	1997-05-14
1650909	16	5	4	1	0909	9.2	8.5	0.8	8.5																																							PR0597	1997-05-14
1650910	16	5	4	1	0910	9.1	9.2	0.9	9.2																																							PR0597	1997-05-14
1650911	16	5	4	1	0911	5.7	9.3	4.3	9.3																																							PR0597	1997-05-14
1650912	16	5	4	2	0912	2.6	9.4	12.6	9.4																																							PR0597	1997-05-14
1650913	16	5	4	1	0913	1.8	10.2	8.2	10.2																																							PR0597	1997-05-14
1650914	16	5	4	2	0914	0.3	12.1	10.3	12.1																																							PR0597	1997-05-14
1650915	16	5	4	1	0915	2.5	12.9	7.5	12.9																																							PR0597	1997-05-14
1650916	16	5	4	1	0916	9.7	15.9	0.3	15.9																																							PR0597	1997-05-14
1650917	16	5	4	1	0917	1.8	16.8	8.2	16.8																																							PR0597	1997-05-14
1650918	16	5	4	1	0918	6.6	18	3.4	18																																							PR0597	1997-05-14
1650919	16	5	4	1	0919	8.9	18.5	1.1	18.5																																							PR0597	1997-05-14
1650920	16	5	4	1	0920	5.4	18.6	4.6	18.6																																							PR0597	1997-05-14
1650921	16	5	4	1	0921	7.8	19.3	2.2	19.3																																							PR0597	1997-05-14
1650922	16	5	4	1	0922	6.5	20.9	3.5	20.9																																							PR0597	1997-05-14
1650923	16	5	4	1	0923	0.5	23.2	9.5	23.2																																							PR0597	1997-05-14
1650924	16	5	4	1	0924	9.7	24.2	0.3	24.2																																							PR0597	1997-05-14
1650925	16	5	4	1	0925	2.2	26	7.8	26																																							PR0597	1997-05-14
1650926	16	5	4	1	0926	8	25.9	2	25.9																																							PR0597	1997-05-14
1650927	16	5	4	2	0927	9	28.3	19	28.3																																							PR0597	1997-05-14
1650928	16	5	4	1	0928	9.3	31.6	0.7	31.6																																							PR0597	1997-05-14
1650929	16	5	4	1	0929	10	32	0	32																																							PR0597	1997-05-14
1650930	16	5	4	2	0930	6.4	42.4	16.4	42.4																																							PR0597	1997-05-14
1650931	16	5	4	2	0931	0.7	47.1	10.7	47.1																																							PR0597	1997-05-14
1650932	16	5	4	1	0932	6.3	47.5	3.7	47.5																																							PR0597	1997-05-14
1650933	16	5	4	2	0933	5.2	47.8	15.2	47.8																																							PR0597	1997-05-14
[truncated: 188 more columns]

## Sheet: Veg Tree #s
Unit 16									Date:
Plot 1				Plot 2				Plot 3
Sec.	Tree#	Species		Sec.	Tree#	Species		Sec.	Tree#	Species
1	503	P		2	404	P		2	136	P
1	504	P		2	407	P		2	138	P
1	505	P		2	420	S		2	140	P
1	506	P		2	421	S		2	141	P
1	507	P		2	423	P		2	142	P
1	508	P		2	496	S		2	144	P
2	579	P		2	497	P		2	145	P
2	583	P		2	501	P		2	151	P
2	585	P		2	503	S		2	152	P
2	614	P		1	518	S		2	153	P
2	618	P		1	523	P		2	154	P
2	620	P		1	530	P		2	156	P
2	621	R		1	531	P		2	158	P
2	622	R		1	534	P		2	166	C
2	623	P		1	535	P		2	167	P
1	627	P		1	641	S		2	255	C
1	628	R		1	642	P		2	258	C
1	630	R		1	644	S		2	259	P
1	631	R		1	649	P		2	263	P
1	638	C		1	659	S		2	265	P
1	690	P						2	266	P
								2	272	P
								1	299	P
								1	306	P
								1	314	P
								1	315	P
								1	316	P
								1	323	C
								1	331	C
								1	337	P
								1	498	P
								1	501	P
								1	502	P
								1	506	P
								1	507	P
								1	508	P
								1	509	P
								1	513	P
								1	517	P
								1	518	P
								1	522	P
								1	524	P
								1	525	P
								1	531	P
								1	577	C
								1	578	C
