# Supplementary material for: Repeated Tree Inventories of Pine Forests in South Florida's Big Cypress National Preserve
Source: Ecol Evol. 2024 Oct 23;14(10):e70437. doi: 10.1002/ece3.70437 (PMC11496903; doi:10.1002/ece3.70437)
Supplement: Supplementary file 1 — Appendix S1 [file ECE3-14-e70437-s001.zip › Unit 17.xls]

## Sheet: Plots 1 2 3
TREEKEY	UNIT	PLOT	TREAT	SECT	VEG	TREE#	FIELDX	FIELDY	ADJUSTX	ADJUSTY	t1_OBCOD	t1_OBDAT	t1_SP	t1_DEAD	t1_DOWN	t1_SPRT	t1_SNAG	t1_DBH	t1_TOTHT	t1_SPRHT	t1_REMHT	t1_CATHT	t1_CATDI	t1_CROWN	t1_LIGHT	t1_HURR	t1_CHAR	t1_SCORC	t1_NOTE	t2_OBCOD	t2_OBDAT	t2_SP	t2_DEAD	t2_DOWN	t2_SPRT	t2_SNAG	t2_DBH	t2_TOTHT	t2_SPRHT	t2_REMHT	t2_CATHT	t2_CATDI	t2_CROWN	t2_LIGHT	t2_HURR	t2_CHAR	t2_SCORC	t2_NOTE	t3_OBCOD
1710499	17	1	2	NE1		0499	5.1	48.9	69.9	98.9
1710500	17	1	2	NE2		0500	16.2	17.5	91.2	67.5
1710501	17	1	2	SE1		0501	24.8	14.8	50.2	14.8
1710502	17	1	2	SE2		0502	23	3.4	98	3.4
1710503	17	1	2	NW1		0503	12.1	1	12.9	51
1710504	17	1	2	NW2		0504	18.9	47.2	43.9	97.2
1710505	17	1	2	NW2		0505	7.5	38.6	32.5	88.6
1710506	17	1	2	SW1		0506	3.7	42.9	21.3	42.9
1710507	17	1	2	SW1		0507	12.8	16.5	12.2	16.5
1710508	17	1	2	SW1		0508	21.3	15.6	3.7	15.6
1710509	17	1	2	SW2		0509	11.4	33.3	36.4	33.3
1710510	17	1	2	NW1		0510	16.7	9.3	8.3	59.3
1710511	17	1	2	NW1		0511	9.3	39.9	15.7	89.9
1710512	17	1	2	NW1		0512	14.5	45.6	10.5	95.6
1710513	17	1	2	NW2		0513	21.2	47.7	46.2	97.7
1710514	17	1	2	SE2		0514	5.3	29.9	80.3	29.9																																							PR0297
1710515	17	1	2	SW1		0515	19	2.9	6	2.9																																							PR0297
1710516	17	1	2	SE1	Y	0516	15.2	48.5	59.8	48.5																																							PR0297
1710517	17	1	2	NW2	Y	0517	22	10.8	47	60.8																																							PR0297
1710518	17	1	2	SW2	Y	0518	22.5	28	47.5	28																																							PR0297
1710519	17	1	2	NE1		0519	0.8	47.5	74.2	97.5																				RECH	1995-04-25	S					0	1.5							N				PR0297
1710520	17	1	2	NW1		0520	9.3	10.4	15.7	60.4																				RECH	1995-04-25	P					5.2								N				PR0297
1710521	17	1	2	NW1		0521	9.9	49.5	15.1	99.5	ORIG	1993-06-09	P	T	U			5.1	4		0					Y			LYING SW	RECH	1995-04-25	R		U		B	5.1	4		0					Y				PR0297
1710522	17	1	2	SW2		0522	4.4	40.7	29.4	40.7																				RECH	1995-04-25	P					5.2	4.4							N				PR0297
1710523	17	1	2	SE1		0523	24	24	51	24																				RECH	1995-04-25	P					5.3	4.3							N				PR0297
1710524	17	1	2	SW2		0524	24.5	22.4	49.5	22.4																				RECH	1995-04-25	P					5.3	4							N				PR0297
1710525	17	1	2	NW2	Y	0525	20	15.4	25	65.4																				RECH	1995-04-25	P					5.1								N				PR0297
1710526	17	1	2	NE1		0526	20.1	38	54.9	88																				RECH	1995-04-25	C		B			5	4.5		3.1					N			TOP DEAD	PR0297
1710527	17	1	2	NE1		0527	16.8	41.6	58.2	91.6																				RECH	1995-04-25	P					5								N				PR0297
1710528	17	1	2	NE2		0528	13.7	48.8	88.7	98.8																				RECH	1995-04-25	S					0	1.4							N				PR0297
1710529	17	1	2	NE2		0529	20.5	28.7	95.5	78.7																				RECH	1995-04-25	S					0	1.4							N				PR0297
1710530	17	1	2	SE2		0530	5.2	7	80.2	7																				RECH	1995-04-25	P					5.1	4.7							N				PR0297
1710531	17	1	2	NW1		0531	22.9	3.7	2.1	53.7	ORIG	1993-06-09	P	T	U			9	6		0					Y			LYING SW	RECH	1995-04-25	R		U		B	9	6		0					Y				PR0297
1710532	17	1	2	SW2		0532	14	47.5	39	47.5	ORIG	1993-06-09	P					6.6								N				RECH	1995-04-25	P					6.6								N				PR0297
1710533	17	1	2	SW2		0533	10.3	49.4	35.3	49.4	ORIG	1993-06-09	P					31.3								N				RECH	1995-04-25	P					31.3								N				PR0297
1710534	17	1	2	SW2	Y	0534	24	45.9	49	45.9	ORIG	1993-06-09	P					6								N				RECH	1995-04-25	P					6								N				PR0297
1710535	17	1	2	SW2		0535	12.3	46.2	37.3	46.2	ORIG	1993-06-09	P					7.3	4.5							Y			LEANING W-NOT UPROOTED-ALIVE	RECH	1995-04-25	P					7.3	4.5							Y			LEANING W-NOT UPROOTED-ALIVE	PR0297
1710536	17	1	2	SW2		0536	0.8	46.5	25.8	46.5	ORIG	1993-06-09	P					6.5	3.9							N				RECH	1995-04-25	P					6.5	3.9							N				PR0297
1710537	17	1	2	SW2		0537	7.5	45.5	32.5	45.5	ORIG	1993-06-09	P					7.3	4.8							N				RECH	1995-04-25	P					7.3	4.8							N				PR0297
1710538	17	1	2	SW2		0538	10	44.8	35	44.8	ORIG	1993-06-09	P					8.5								N				RECH	1995-04-25	P					8.5								N				PR0297
1710539	17	1	2	SW2	Y	0539	19.7	44.2	44.7	44.2	ORIG	1993-06-09	P					29.6								N				RECH	1995-04-25	P					29.6								N				PR0297
1710540	17	1	2	SW2		0540	6.8	43	31.8	43	ORIG	1993-06-09	P	F	U			9.4								Y			UPROOTED & LEANING NW STILL ALIVE	RECH	1995-04-25	R		U		B	8.2			0					Y				PR0297
1710541	17	1	2	SW2	Y	0541	23.7	40.9	48.7	40.9	ORIG	1993-06-09	P					29.2								N				RECH	1995-04-25	P					29.2				0.5	SW			N				PR0297
1710542	17	1	2	SW2		0542	16.3	41.2	41.3	41.2	ORIG	1993-06-09	R		B		G	15.2								N				RECH	1995-04-25	R		B		G	15.2								N				PR0297
1710543	17	1	2	SW2		0543	5.1	40.9	30.1	40.9	ORIG	1993-06-09	P					8.3								N				RECH	1995-04-25	P					8.3								N				PR0297
1710544	17	1	2	SE2		0544	2	2.3	77	2.3	ORIG	1993-06-09	P					5.9	5							N				RECH	1995-04-25	P					5.9	5							N				PR0297
1710545	17	1	2	SE2		0545	15.1	0.7	90.1	0.7	ORIG	1993-06-09	P					6	5.2							N				RECH	1995-04-25	P					6	5.2							N				PR0297
1710546	17	1	2	SE2		0546	24.7	0	99.7	0	ORIG	1993-06-09	P					6.4	4.8							N				RECH	1995-04-25	P					6.4	4.8							N				PR0297
1710547	17	1	2	SE2		0547	19.7	1.1	94.7	1.1	ORIG	1993-06-09	P					5	4.1							N				RECH	1995-04-25	P					5	4.1							N				PR0297
1710548	17	1	2	SE2		0548	21.5	2.9	96.5	2.9	ORIG	1993-06-09	P					6.2	4.5							N				RECH	1995-04-25	P					6.2	4.5							N				PR0297
1710549	17	1	2	SE2		0549	17.2	3.2	92.2	3.2	ORIG	1993-06-09	P					5.8	4.3							N				RECH	1995-04-25	P					5.8	4.3							N				PR0297
1710550	17	1	2	SE2		0550	8.3	3.2	83.3	3.2	ORIG	1993-06-09	P					8.4								N				RECH	1995-04-25	P					8.4								N				PR0297
1710551	17	1	2	SE2		0551	7.9	3.9	82.9	3.9	ORIG	1993-06-09	P					13.4								N				RECH	1995-04-25	P					13.4								N				PR0297
1710552	17	1	2	SE2		0552	5.2	4.3	80.2	4.3	ORIG	1993-06-09	P					15.6								N				RECH	1995-04-25	P					15.6								N				PR0297
1710553	17	1	2	SE2		0553	7.4	4	82.4	4	ORIG	1993-06-09	P					8								N				RECH	1995-04-25	P					8								N				PR0297
1710554	17	1	2	SE2		0554	1.5	8.8	76.5	8.8	ORIG	1993-06-09	P					7.2	5.5							N				RECH	1995-04-25	P					7.2	5.5							N				PR0297
1710555	17	1	2	SE2		0555	13.5	8	88.5	8	ORIG	1993-06-09	P					5.1	4.3							N				RECH	1995-04-25	P					5.1	4.3							N				PR0297
1710556	17	1	2	SE2		0556	8.5	12.8	83.5	12.8	ORIG	1993-06-09	P					5.8	4.5							N				RECH	1995-04-25	P					5.8	4.5							N				PR0297
1710557	17	1	2	SE2		0557	1.3	13.1	76.3	13.1	ORIG	1993-06-09	C					9.4								N				RECH	1995-04-25	C					9.4								N				PR0297
1710558	17	1	2	SE2		0558	6.5	15.2	81.5	15.2	ORIG	1993-06-09	P	T				24				0.7	NE			N				RECH	1995-04-25	R		B		B	23.6				0.7	NE			N			SC 0.7	PR0297
1710559	17	1	2	SE2		0559	8.4	15.1	83.4	15.1	ORIG	1993-06-09	R		B		G	6.9			1.8					N				RECH	1995-04-25	R		B		G	6.9			1.8					N				PR0297
1710560	17	1	2	SE2		0560	2.4	19	77.4	19	ORIG	1993-06-09	C			T		5.4	5.1							N			2ND STEM DBH 3.3	RECH	1995-04-25	C			T		5.4	5.1							N			2ND STEM DBH 3.3	PR0297
1710561	17	1	2	SE2		0561	11.6	18.9	86.6	18.9	ORIG	1993-06-09	P					36.6				1.1	NW			N				RECH	1995-04-25	P					36.6				1.1	NW	1		N			180	PR0297
1710562	17	1	2	SE2		0562	22.3	1.3	97.3	1.3	ORIG	1993-06-09	P					5.2	3.3							N				RECH	1995-04-25	P					5.2	3.3							N				PR0297
1710563	17	1	2	SE2		0563	1.7	19.2	76.7	19.2	ORIG	1993-06-09	C					6.3								N				RECH	1995-04-25	C					6.3								N				PR0297
1710564	17	1	2	SE2		0564	0.9	20	75.9	20	ORIG	1993-06-09	C					7.7								N				RECH	1995-04-25	C					7.7								N				PR0297
1710565	17	1	2	SE2		0565	6.3	20.6	81.3	20.6	ORIG	1993-06-09	P					6.3	5.3							N				RECH	1995-04-25	P					6.3	5.3							N				PR0297
1710566	17	1	2	SE2		0566	7.2	20.9	82.2	20.9	ORIG	1993-06-09	C					8.6								N				RECH	1995-04-25	C					8.6								N				PR0297
1710567	17	1	2	SE2		0567	21	19.8	96	19.8	ORIG	1993-06-09	P					27.5				0.7	NE			N			CROWN VERY SMALL	RECH	1995-04-25	P					27.5				0.7	NE	4		N			90% DEAD;180	PR0297
1710568	17	1	2	SE2		0568	20.8	24.5	95.8	24.5	ORIG	1993-06-09	R		B		G	6			3.6					N				RECH	1995-04-25	R		B		G	6			3.6					N				PR0297
1710569	17	1	2	SE2		0569	22.8	24.8	97.8	24.8	ORIG	1993-06-09	R		B		G	8.8			4					N				RECH	1995-04-25	R		B		G	8.8			4					N				PR0297
1710570	17	1	2	SE2		0570	23.6	26.5	98.6	26.5	ORIG	1993-06-09	P					18								N				RECH	1995-04-25	P					18								N				PR0297
1710571	17	1	2	SE2		0571	13.5	25.8	88.5	25.8	ORIG	1993-06-09	C					6.1	4.8							N				RECH	1995-04-25	C					6.1	4.8							N				PR0297
1710572	17	1	2	SE2		0572	16	28.7	91	28.7	ORIG	1993-06-09	P					31.1				1.2	W			N				RECH	1995-04-25	P					31.1				1.2	W			N			180	PR0297
1710573	17	1	2	SE2		0573	7.3	35.3	82.3	35.3	ORIG	1993-06-09	P					25.1								N				RECH	1995-04-25	P					25.1								N				PR0297
1710574	17	1	2	SE2		0574	9.7	35.6	84.7	35.6	ORIG	1993-06-09	P					25.4								N				RECH	1995-04-25	P					25.4								N				PR0297
1710575	17	1	2	SE2		0575	11.6	35.3	86.6	35.3	ORIG	1993-06-09	S					0	2.1							N				RECH	1995-04-25	S					0	2.1							N				PR0297
1710576	17	1	2	SE2		0576	1.3	40.3	76.3	40.3	ORIG	1993-06-09	P					28.9								N				RECH	1995-04-25	P					28.9								N				PR0297
1710577	17	1	2	SE2		0577	7.5	41.4	82.5	41.4	ORIG	1993-06-09	S					0	2							N				RECH	1995-04-25	S					0	2							N				PR0297
1710578	17	1	2	SE2		0578	9.9	43.5	84.9	43.5	ORIG	1993-06-09	R		B		G	9.4			2.8					N				RECH	1995-04-25	R		B		G	9.4			2.8					N				PR0297
1710579	17	1	2	SE2		0579	22.4	43.9	97.4	43.9	ORIG	1993-06-09	P	T	U			30.1	16.7		0	0.5	N			Y			UPROOTED & LYING SW	RECH	1995-04-25	R		U		B	29.3	16.7		0	0.5	N			Y				PR0297
1710580	17	1	2	SE2		0580	10.8	46.4	85.8	46.4	ORIG	1993-06-09	P					19.8								N				RECH	1995-04-25	P					19.8								N				PR0297
1710581	17	1	2	SE1		0581	0.6	49.3	74.4	49.3	ORIG	1993-06-09	S					0	3							N				RECH	1995-04-25	S					0	3.1							N				PR0297
1710582	17	1	2	SE1		0582	4.2	48.9	70.8	48.9	ORIG	1993-06-09	S					0	3			0.4	E			N				RECH	1995-04-25	S					0	3			0.4	SE			N			180	PR0297
1710583	17	1	2	SE1		0583	10.8	48.8	64.2	48.8	ORIG	1993-06-09	R		B		G	12			1.6					N				RECH	1995-04-25	R		B		G	12			1.6					N				PR0297
1710584	17	1	2	SE1		0584	2.8	40.1	72.2	40.1	ORIG	1993-06-09	P					36.9								N				RECH	1995-04-25	P					36.9								N				PR0297
1710585	17	1	2	SE1		0585	10.7	38.7	64.3	38.7	ORIG	1993-06-09	R		B		G	15								N				RECH	1995-04-25	R		B		G	15								N				PR0297
1710586	17	1	2	SE1		0586	13.1	37.7	61.9	37.7	ORIG	1993-06-09	S					0	2							N				RECH	1995-04-25	S					0	2							N				PR0297
1710587	17	1	2	SE1		0587	3.4	37.9	71.6	37.9	ORIG	1993-06-09	S					0	1.5							N				RECH	1995-04-25	S					0	1.5							N				PR0297
1710588	17	1	2	SE1		0588	3.7	33	71.3	33	ORIG	1993-06-09	P					33.5								N				RECH	1995-04-25	P					33.5								N				PR0297
1710589	17	1	2	SE1	Y	0589	22.8	31.2	52.2	31.2	ORIG	1993-06-09	P					22.3								N				RECH	1995-04-25	P					22.3								N				PR0297
1710590	17	1	2	SE1	Y	0590	23.8	30.7	51.2	30.7	ORIG	1993-06-09	P					30.8								N				RECH	1995-04-25	P					30.8				0.3	S			N				PR0297
1710591	17	1	2	SE1		0591	8.3	29.9	66.7	29.9	ORIG	1993-06-09	R		B		G	6.6			2.2					N				RECH	1995-04-25	R		B		G	6.6			2.2					N				PR0297
1710592	17	1	2	SE1	Y	0592	16.3	26.6	58.7	26.6	ORIG	1993-06-09	P					8.1								N				RECH	1995-04-25	P					8.1								N				PR0297
1710593	17	1	2	SE1	Y	0593	15.4	25.3	59.6	25.3	ORIG	1993-06-09	P					10.7								N				RECH	1995-04-25	P					10.7								N				PR0297
1710594	17	1	2	SE1	Y	0594	23.8	26.5	51.2	26.5	ORIG	1993-06-09	P					7.1								N				RECH	1995-04-25	P					7.1								N				PR0297
1710595	17	1	2	SE1		0595	12.3	24	62.7	24	ORIG	1993-06-09	S					0	1.5							N				RECH	1995-04-25	S					0	1.6			0.2	NS			N			1/2	PR0297
1710596	17	1	2	SE1		0596	17.6	22.6	57.4	22.6	ORIG	1993-06-09	P					7.9								N				RECH	1995-04-25	P					7.9								N				PR0297
1710597	17	1	2	SE1		0597	19.4	22.6	55.6	22.6	ORIG	1993-06-09	P					8.7								N				RECH	1995-04-25	P					8.7								N				PR0297
1710598	17	1	2	SE1		0598	22	22.5	53	22.5	ORIG	1993-06-09	P					9.1								N				RECH	1995-04-25	P					9.1								N				PR0297
1710599	17	1	2	SE1		0599	23.3	21.3	51.7	21.3	ORIG	1993-06-09	P					5.4								N				RECH	1995-04-25	P					5.4								N				PR0297
1710600	17	1	2	SE1		0600	19.2	21.6	55.8	21.6	ORIG	1993-06-09	P					6.4								N				RECH	1995-04-25	P					6.4								N				PR0297
1710601	17	1	2	SE1		0601	8.5	19.9	66.5	19.9	ORIG	1993-06-09	P					21.2				5	NW			N			NWC 2.5-5.0	RECH	1995-04-25	P					21.2				5	NW			N			NWC 2.5-5.0	PR0297
1710602	17	1	2	SE1		0602	13.6	18.5	61.4	18.5	ORIG	1993-06-09	P					25.9								N				RECH	1995-04-25	P					25.9								N				PR0297
1710603	17	1	2	SE1		0603	19.8	16.9	55.2	16.9	ORIG	1993-06-09	P					5.4	4.7							N				RECH	1995-04-25	P					5.4	4.7							N				PR0297
1710604	17	1	2	SE1		0604	22.1	17.5	52.9	17.5	ORIG	1993-06-09	P					5.4	4							N			2ND STEM DBH 4.3	RECH	1995-04-25	P					5.4	4							N			2ND STEM DBH 4.3	PR0297
1710605	17	1	2	SE1		0605	21.7	16.8	53.3	16.8	ORIG	1993-06-09	P					9	4.9							N				RECH	1995-04-25	P					9	4.9							N				PR0297
1710606	17	1	2	SE1		0606	24.8	16.9	50.2	16.9	ORIG	1993-06-09	P					6.8	5.1							N				RECH	1995-04-25	P					6.8	5.1							N				PR0297
1710607	17	1	2	SE1		0607	21.4	15.2	53.6	15.2	ORIG	1993-06-09	R		B		G	14.7								N				RECH	1995-04-25	R		B		G	14.7								N				PR0297
1710608	17	1	2	SE1		0608	22.9	15.3	52.1	15.3	ORIG	1993-06-09	P					6.1	5.2							N				RECH	1995-04-25	P					6.1	5.2							N				PR0297
1710609	17	1	2	SE1		0609	23.4	15.3	51.6	15.3	ORIG	1993-06-09	P					8.1								N				RECH	1995-04-25	P					8.1								N				PR0297
1710610	17	1	2	SE1		0610	24	14.5	51	14.5	ORIG	1993-06-09	P					7.1								N				RECH	1995-04-25	P					7.1								N				PR0297
1710611	17	1	2	SE1		0611	13.3	15.4	61.7	15.4	ORIG	1993-06-09	P					7.8								N				RECH	1995-04-25	P					7.8								N				PR0297
1710612	17	1	2	SE1		0612	13.4	14.7	61.6	14.7	ORIG	1993-06-09	R		B		G	13.2								N				RECH	1995-04-25	R		B		G	13.2								N				PR0297
1710613	17	1	2	SE1		0613	10.6	15.3	64.4	15.3	ORIG	1993-06-09	P					5.6	4.2							N				RECH	1995-04-25	P					5.6	4.2							N				PR0297
1710614	17	1	2	SE1		0614	4.8	14.7	70.2	14.7	ORIG	1993-06-09	R		B		G	7								N				RECH	1995-04-25	R		B		G	7								N				PR0297
1710615	17	1	2	SE1		0615	5.5	14.4	69.5	14.4	ORIG	1993-06-09	R		B		G	16.5								N				RECH	1995-04-25	R		B		G	16.5								N				PR0297
1710616	17	1	2	SE1		0616	0.2	12.1	74.8	12.1	ORIG	1993-06-09	P					10								N				RECH	1995-04-25	P					10								N				PR0297
1710617	17	1	2	SE1		0617	2.6	11.7	72.4	11.7	ORIG	1993-06-09	P					6.8								N				RECH	1995-04-25	P					6.8								N				PR0297
1710618	17	1	2	SE1		0618	9.1	12.1	65.9	12.1	ORIG	1993-06-09	P					8.1								N				RECH	1995-04-25	P					8.1								N				PR0297
1710619	17	1	2	SE1		0619	22	12.2	53	12.2	ORIG	1993-06-09	R		B		G	8.9			1.8					N				RECH	1995-04-25	R		B		G	8.9			1.8					N				PR0297
1710620	17	1	2	SE1		0620	23.9	12.1	51.1	12.1	ORIG	1993-06-09	P					5.7								N				RECH	1995-04-25	P					5.7								N				PR0297
1710621	17	1	2	SE1		0621	23.9	11.5	51.1	11.5	ORIG	1993-06-09	P					7.6								N				RECH	1995-04-25	P					7.6								N				PR0297
1710622	17	1	2	SE1		0622	0.4	9.5	74.6	9.5	ORIG	1993-06-09	R		B		G	7			2.1					N				RECH	1995-04-25	R		B		G	7			2.1					N				PR0297
1710623	17	1	2	SE1		0623	3.9	9.4	71.1	9.4	ORIG	1993-06-09	P					7.5								N				RECH	1995-04-25	P					7.5								N				PR0297
1710624	17	1	2	SE1		0624	4	8.9	71	8.9	ORIG	1993-06-09	P					8								N				RECH	1995-04-25	P					8								N				PR0297
1710625	17	1	2	SE1		0625	17	9.2	58	9.2	ORIG	1993-06-09	P					25.6				1.2	N			N				RECH	1995-04-25	P					25.6				1.2	N			N				PR0297
1710626	17	1	2	SE1		0626	10.4	7.8	64.6	7.8	ORIG	1993-06-09	R		B		G	7.7			4.8					N				RECH	1995-04-25	R		B		G	7.7			4.8					N				PR0297
1710627	17	1	2	SE1		0627	19	6.4	56	6.4	ORIG	1993-06-09	P					17				1	NW			N			NWC 1.3-3.2	RECH	1995-04-25	R		Y		B	17			0.6	1	NW			N			NWC 1.3-3.2	PR0297
1710628	17	1	2	SE1		0628	14.7	5.5	60.3	5.5	ORIG	1993-06-09	P					19.8								N				RECH	1995-04-25	P					19.8								N				PR0297
1710629	17	1	2	SE1		0629	20.2	3.8	54.8	3.8	ORIG	1993-06-09	P					26.3								N				RECH	1995-04-25	P					26.3								N				PR0297
1710630	17	1	2	SE1		0630	11.4	2.3	63.6	2.3	ORIG	1993-06-09	P					28.7								N				RECH	1995-04-25	P					28.7								N				PR0297
1710631	17	1	2	NE2		0631	0.6	0.5	75.6	50.5	ORIG	1993-06-09	S					0	1.7							N				RECH	1995-04-25	S					0	1.7							N				PR0297
1710632	17	1	2	NE2		0632	1.9	0.9	76.9	50.9	ORIG	1993-06-09	R		B		G	5.4			1.4					N				RECH	1995-04-25	R		B		G	5.4			1.4					N				PR0297
1710633	17	1	2	NE2		0633	19.1	0.2	94.1	50.2	ORIG	1993-06-09	P					8.2								N				RECH	1995-04-25	P					8.2								N				PR0297
1710634	17	1	2	NE2		0634	15.5	3.1	90.5	53.1	ORIG	1993-06-09	P					8.4								N				RECH	1995-04-25	P					8.4								N				PR0297
1710635	17	1	2	NE2		0635	1.5	5.3	76.5	55.3	ORIG	1993-06-09	P					33.6								N				RECH	1995-04-25	P					33.6								N				PR0297
1710636	17	1	2	NE2		0636	4.2	9.2	79.2	59.2	ORIG	1993-06-09	S					0	1.8							N				RECH	1995-04-25	S					0	1.9							N				PR0297
1710637	17	1	2	NE2		0637	7.9	7.8	82.9	57.8	ORIG	1993-06-09	S					0	1.4							N				RECH	1995-04-25	S					0	1.5							N				PR0297
1710638	17	1	2	NE2		0638	16.4	9	91.4	59	ORIG	1993-06-09	P					7.5								N				RECH	1995-04-25	P					7.5								N				PR0297
1710639	17	1	2	NE2		0639	23.1	12.8	98.1	62.8	ORIG	1993-06-09	P					44				1.8	E			N				RECH	1995-04-25	P					44				1.8	E			N			180, 1/2	PR0297
1710640	17	1	2	NE2		0640	24.1	14.3	99.1	64.3	ORIG	1993-06-09	S					0	1.5							N				RECH	1995-04-25	S					0	1.5							N				PR0297
1710641	17	1	2	NE2		0641	4.6	15.7	79.6	65.7	ORIG	1993-06-09	S					0	1.5							N				RECH	1995-04-25	S					0	1.5			0.4	NS			N				PR0297
1710642	17	1	2	NE2		0642	7.1	21.1	82.1	71.1	ORIG	1993-06-09	P					34								N				RECH	1995-04-25	P					34								N				PR0297
1710643	17	1	2	NE2		0643	20.2	19	95.2	69	ORIG	1993-06-09	P					9.2								N				RECH	1995-04-25	P					9.2								N				PR0297
1710644	17	1	2	NE2		0644	24.2	18.4	99.2	68.4	ORIG	1993-06-09	S					0	2.1							N				RECH	1995-04-25	S					0	2.1							N				PR0297
1710645	17	1	2	NE2		0645	6.7	25.1	81.7	75.1	ORIG	1993-06-09	S					0	1.8							N				RECH	1995-04-25	S					0	1.8							N				PR0297
1710646	17	1	2	NE2		0646	22.7	23.9	97.7	73.9	ORIG	1993-06-09	P					7.6								N				RECH	1995-04-25	P					7.6								N				PR0297
1710647	17	1	2	NE2		0647	18.8	28.1	93.8	78.1	ORIG	1993-06-09	P					35.3				1.4	W			N			BASE HOLLOWED SW	RECH	1995-04-25	P					35.3				1.4	W			N			BASE HOLLOWED SW 0.5;WC 180	PR0297
1710648	17	1	2	NE2		0648	7	30.9	82	80.9	ORIG	1993-06-09	P					28								N				RECH	1995-04-25	P					28								N				PR0297
1710649	17	1	2	NE2		0649	5.8	32.8	80.8	82.8	ORIG	1993-06-09	P					28.7								N				RECH	1995-04-25	P					28.7								N				PR0297
1710650	17	1	2	NE2		0650	14.4	32.7	89.4	82.7	ORIG	1993-06-09	P					5.3	4.9							N				RECH	1995-04-25	P					5.3	4.9							N				PR0297
1710651	17	1	2	NE2		0651	19.4	32.9	94.4	82.9	ORIG	1993-06-09	P					8								N				RECH	1995-04-25	P					8								N				PR0297
1710652	17	1	2	NE2		0652	15	35.1	90	85.1	ORIG	1993-06-09	P					7.6								N				RECH	1995-04-25	P					7.6								N				PR0297
1710653	17	1	2	NE2		0653	20.6	36.9	95.6	86.9	ORIG	1993-06-09	S					0	1.8							N				RECH	1995-04-25	S					0	1.9							N				PR0297
1710654	17	1	2	NE2		0654	6.6	40.6	81.6	90.6	ORIG	1993-06-09	C					6.5								N				RECH	1995-04-25	C					6.5								N				PR0297
1710655	17	1	2	NE2		0655	8.9	39.1	83.9	89.1	ORIG	1993-06-09	R		B		G	10.7			3					N				RECH	1995-04-25	R		B		G	10.7			3					N				PR0297
1710656	17	1	2	NE2		0656	2.4	41.6	77.4	91.6	ORIG	1993-06-09	P					15.1								N				RECH	1995-04-25	P					15.1								N				PR0297
1710657	17	1	2	NE2		0657	0.4	46.5	75.4	96.5	ORIG	1993-06-09	P					11.4								N				RECH	1995-04-25	P					11.4								N				PR0297
1710658	17	1	2	NE2		0658	1.2	46.7	76.2	96.7	ORIG	1993-06-09	P					8.1								N				RECH	1995-04-25	P					8.1								N				PR0297
1710659	17	1	2	NE2		0659	9.2	45.1	84.2	95.1	ORIG	1993-06-09	P					12.8								N				RECH	1995-04-25	P					12.8								N				PR0297
1710660	17	1	2	NE2		0660	13.6	43.6	88.6	93.6	ORIG	1993-06-09	S					0	1.4							N				RECH	1995-04-25	S					0	1.4							N				PR0297
1710661	17	1	2	NE2		0661	18.7	46.3	93.7	96.3	ORIG	1993-06-09	R		B		G	11.6								N				RECH	1995-04-25	R		B		G	11.6								N				PR0297
1710662	17	1	2	NE2		0662	22.1	46.8	97.1	96.8	ORIG	1993-06-09	P					36.8								N				RECH	1995-04-25	P					36.8								N				PR0297
1710663	17	1	2	NE2		0663	18.9	47.6	93.9	97.6	ORIG	1993-06-09	S					0	1.7							N				RECH	1995-04-25	S					0	1.7							N				PR0297
1710664	17	1	2	NE2		0664	3.4	48.9	78.4	98.9	ORIG	1993-06-09	P					8.6								N				RECH	1995-04-25	P					8.6								N				PR0297
1710665	17	1	2	NE2		0665	8.7	47.3	83.7	97.3	ORIG	1993-06-09	P					13.5								N				RECH	1995-04-25	P					13.5								N				PR0297
1710666	17	1	2	NE2		0666	4.7	49.3	79.7	99.3	ORIG	1993-06-09	S					0	2							N				RECH	1995-04-25	S					0	2							N				PR0297
1710667	17	1	2	NE2		0667	10	49.5	85	99.5	ORIG	1993-06-09	S					0	1.5							N				RECH	1995-04-25	S					0	1.5							N				PR0297
1710668	17	1	2	NE1		0668	17.8	50	57.2	100	ORIG	1993-06-09	P					8.3								N				RECH	1995-04-25	P					8.3								N				PR0297
1710669	17	1	2	NE1		0669	19.3	49.5	55.7	99.5	ORIG	1993-06-09	P					8.2								N				RECH	1995-04-25	P					8.2								N				PR0297
1710670	17	1	2	NE1		0670	23.1	50	51.9	100	ORIG	1993-06-09	P					12								N				RECH	1995-04-25	P					12								N				PR0297
1710671	17	1	2	NE1		0671	23.1	49.4	51.9	99.4	ORIG	1993-06-09	P					9.7								N				RECH	1995-04-25	P					9.7						2		N				PR0297
1710672	17	1	2	NE1		0672	22.3	48.3	52.7	98.3	ORIG	1993-06-09	C					5.5	4.6							N				RECH	1995-04-25	C	T	B	T		5.9	4.6							N				PR0297
1710673	17	1	2	NE1		0673	20.4	48.3	54.6	98.3	ORIG	1993-06-09	P					8.4								N				RECH	1995-04-25	P					8.4								N				PR0297
1710674	17	1	2	NE1		0674	19	48.7	56	98.7	ORIG	1993-06-09	P					8.3								N				RECH	1995-04-25	P					8.3								N				PR0297
1710675	17	1	2	NE1		0675	17.2	48.4	57.8	98.4	ORIG	1993-06-09	S					0	3.7							N				RECH	1995-04-25	S					0	3.8							N				PR0297
1710676	17	1	2	NE1		0676	15.6	48.8	59.4	98.8	ORIG	1993-06-09	P					11.4								N				RECH	1995-04-25	P					11.4								N				PR0297
1710677	17	1	2	NE1		0677	14.1	47.8	60.9	97.8	ORIG	1993-06-09	P					13								N				RECH	1995-04-25	P					13								N				PR0297
1710678	17	1	2	NE1		0678	14.9	47.1	60.1	97.1	ORIG	1993-06-09	P					5.1								N				RECH	1995-04-25	P					5.1						3		N				PR0297
1710679	17	1	2	NE1		0679	16	47.4	59	97.4	ORIG	1993-06-09	P					7.8								N				RECH	1995-04-25	P					7.8								N				PR0297
1710680	17	1	2	NE1		0680	23.9	46.9	51.1	96.9	ORIG	1993-06-09	P					22.2								N				RECH	1995-04-25	P					22.2								N				PR0297
1710681	17	1	2	NE1		0681	9.8	46.6	65.2	96.6	ORIG	1993-06-09	P					10.9								N				RECH	1995-04-25	P					10.9								N				PR0297
1710682	17	1	2	NE1		0682	8.3	46.1	66.7	96.1	ORIG	1993-06-09	P					11.2								N				RECH	1995-04-25	P					11.2								N				PR0297
1710683	17	1	2	NE1		0683	6.3	46.1	68.7	96.1	ORIG	1993-06-09	P					32.3								N				RECH	1995-04-25	P					32.3								N				PR0297
1710684	17	1	2	NE1		0684	3.3	48.4	71.7	98.4	ORIG	1993-06-09	S					0	2.8							N				RECH	1995-04-25	S					0	2.8							N				PR0297
1710685	17	1	2	NE1		0685	2.3	48.2	72.7	98.2	ORIG	1993-06-09	S					0	1.4							N				RECH	1995-04-25	S					0	1.4							N				PR0297
1710686	17	1	2	NE1		0686	17.5	45.6	57.5	95.6	ORIG	1993-06-09	C					5.5	4.2							N				RECH	1995-04-25	C	T	B	F		5.6	4.2							N			FIRE	PR0297
1710687	17	1	2	NE1		0687	17.7	45.9	57.3	95.9	ORIG	1993-06-09	C					8.9								N				RECH	1995-04-25	C					8.9								N				PR0297
1710688	17	1	2	NE1		0688	22	45.4	53	95.4	ORIG	1993-06-09	C					11.4								N				RECH	1995-04-25	C					11.4								N				PR0297
1710689	17	1	2	NE1		0689	15	44.3	60	94.3	ORIG	1993-06-09	P					11.3								N				RECH	1995-04-25	P					11.3								N				PR0297
1710690	17	1	2	NE1		0690	13.4	43.7	61.6	93.7	ORIG	1993-06-09	P					10								N				RECH	1995-04-25	P					10								N				PR0297
1710691	17	1	2	NE1		0691	16.7	43.3	58.3	93.3	ORIG	1993-06-09	P					11.1								N				RECH	1995-04-25	P					11.1								N				PR0297
1710692	17	1	2	NE1		0692	18.9	43.4	56.1	93.4	ORIG	1993-06-09	P					7.7								N				RECH	1995-04-25	P					7.7								N				PR0297
1710693	17	1	2	NE1		0693	6.1	43.2	68.9	93.2	ORIG	1993-06-09	C					7.8								N				RECH	1995-04-25	C					7.8								N				PR0297
1710694	17	1	2	NE1		0694	17.4	42.8	57.6	92.8	ORIG	1993-06-09	P					5.8								N				RECH	1995-04-25	P					5.8								N				PR0297
1710695	17	1	2	NE1		0695	12.3	42.2	62.7	92.2	ORIG	1993-06-09	P					11								N				RECH	1995-04-25	P					11								N				PR0297
1710696	17	1	2	NE1		0696	10.3	41.7	64.7	91.7	ORIG	1993-06-09	R		B		G	11.9			3.3					N				RECH	1995-04-25	R		B		G	11.9			3.3					N				PR0297
1710697	17	1	2	NE1		0697	11.3	40.2	63.7	90.2	ORIG	1993-06-09	S					0	1.6							N				RECH	1995-04-25	S					0	1.6							N				PR0297
1710698	17	1	2	NE1		0698	16	41.1	59	91.1	ORIG	1993-06-09	P					8.5								N				RECH	1995-04-25	P					8.5								N				PR0297
1710699	17	1	2	NE1		0699	18.7	42.1	56.3	92.1	ORIG	1993-06-09	P					6.8								N				RECH	1995-04-25	P					6.8								N				PR0297
1710700	17	1	2	NE1		0700	21.3	41.8	53.7	91.8	ORIG	1993-06-09	P					6.3	4.9							N			2ND STEM DBH 5.0	RECH	1995-04-25	P					6.3	4.9							N			2ND STEM DBH 5.0	PR0297
1710701	17	1	2	NE1		0701	19.1	36.9	55.9	86.9	ORIG	1993-06-09	R		B		G	0			4.8					N				RECH	1995-04-25	S					0	5							N				PR0297
1710702	17	1	2	NE1		0702	8.9	34.1	66.1	84.1	ORIG	1993-06-09	P					6.1	4.4							N				RECH	1995-04-25	P					6.1	4.4							N				PR0297
1710703	17	1	2	NE1		0703	15	33	60	83	ORIG	1993-06-09	S					0	1.7							N				RECH	1995-04-25	S					0	1.8							N				PR0297
1710704	17	1	2	NE1		0704	21.4	31	53.6	81	ORIG	1993-06-09	P					33.7								N				RECH	1995-04-25	P					33.7				0.4	SW	1		N				PR0297
1710705	17	1	2	NE1		0705	4.5	31	70.5	81	ORIG	1993-06-09	P					42.1								N				RECH	1995-04-25	P					42.1								N				PR0297
1710706	17	1	2	NE1		0706	3.4	25.5	71.6	75.5	ORIG	1993-06-09	R		B		G	16.3			4.4					N				RECH	1995-04-25	R		B		G	16.3			4.4					N				PR0297
1710707	17	1	2	NE1	Y	0707	23.8	22.7	51.2	72.7	ORIG	1993-06-09	P					7.5								N				RECH	1995-04-25	P					7.5								N				PR0297
1710708	17	1	2	NE1		0708	13.4	20.6	61.6	70.6	ORIG	1993-06-09	S					0	2.1							N				RECH	1995-04-25	S					0	2.1							N				PR0297
1710709	17	1	2	NE1	Y	0709	21.2	20.4	53.8	70.4	ORIG	1993-06-09	P					9								N				RECH	1995-04-25	P					9								N				PR0297
1710710	17	1	2	NE1	Y	0710	19	16.6	56	66.6	ORIG	1993-06-09	P					34.9								N				RECH	1995-04-25	P					34.9								N				PR0297
1710711	17	1	2	NE1	Y	0711	24.4	16.4	50.6	66.4	ORIG	1993-06-09	P					8.3								N				RECH	1995-04-25	P					8.3								N				PR0297
1710712	17	1	2	NE1		0712	2.2	16	72.8	66	ORIG	1993-06-09	P					40.5								N				RECH	1995-04-25	P					40.5				0.1	E			N				PR0297
1710713	17	1	2	NE1	Y	0713	19.6	9.2	55.4	59.2	ORIG	1993-06-09	P					7.9	5							N				RECH	1995-04-25	P					7.9	5							N				PR0297
1710714	17	1	2	NE1	Y	0714	18.8	8.4	56.2	58.4	ORIG	1993-06-09	P					7.5								N				RECH	1995-04-25	P					7.5								N				PR0297
1710715	17	1	2	NE1	Y	0715	21.9	8.3	53.1	58.3	ORIG	1993-06-09	P					7.3								N				RECH	1995-04-25	P					7.3								N				PR0297
1710716	17	1	2	NE1	Y	0716	23.1	7.3	51.9	57.3	ORIG	1993-06-09	P					9.5								N				RECH	1995-04-25	P					9.5								N				PR0297
1710717	17	1	2	NE1	Y	0717	19.3	4.8	55.7	54.8	ORIG	1993-06-09	P					10.4								N				RECH	1995-04-25	P					10.4								N				PR0297
1710718	17	1	2	NE1		0718	12.9	3.9	62.1	53.9	ORIG	1993-06-09	P					25.4								N				RECH	1995-04-25	P					25.4								N				PR0297
1710719	17	1	2	NE1		0719	3.9	0.2	71.1	50.2	ORIG	1993-06-09	P					30.1								N				RECH	1995-04-25	P					30.1								N				PR0297
1710720	17	1	2	NE1	Y	0720	22.7	0.6	52.3	50.6	ORIG	1993-06-09	P					5.1	3.3							N				RECH	1995-04-25	P					5.1	3.3							N				PR0297
1710721	17	1	2	NW2		0721	13.7	1	38.7	51	ORIG	1993-06-09	P					10								N				RECH	1995-04-25	P					10								N				PR0297
1710722	17	1	2	NW2		0722	18.7	1.5	43.7	51.5	ORIG	1993-06-09	R		B		G	10.8			2.4					N				RECH	1995-04-25	R		B		G	10.8			2.4					N				PR0297
1710723	17	1	2	NW2	Y	0723	15.4	2.5	40.4	52.5	ORIG	1993-06-09	P					9.5								N				RECH	1995-04-25	P					9.5								N				PR0297
1710724	17	1	2	NW2	Y	0724	23.9	2.5	48.9	52.5	ORIG	1993-06-09	P					5.5	3.8							N				RECH	1995-04-25	P					5.5	3.8							N				PR0297
1710725	17	1	2	NW2	Y	0725	17	7.9	42	57.9	ORIG	1993-06-09	S					0	1.4							N				RECH	1995-04-25	S					0	1.5							N				PR0297
1710726	17	1	2	NW2	Y	0726	21.1	10.1	46.1	60.1	ORIG	1993-06-09	P					9.9								N				RECH	1995-04-25	P					9.9								N				PR0297
1710727	17	1	2	NW2	Y	0727	20.3	10.9	45.3	60.9	ORIG	1993-06-09	P					5.7								N				RECH	1995-04-25	P					5.7								N				PR0297
1710728	17	1	2	NW2	Y	0728	18.5	11.8	43.5	61.8	ORIG	1993-06-09	P					9.3								N				RECH	1995-04-25	P					9.3								N				PR0297
1710729	17	1	2	NW2	Y	0729	15.1	12.3	40.1	62.3	ORIG	1993-06-09	P					11.7								N				RECH	1995-04-25	P					11.7								N				PR0297
1710730	17	1	2	NW2	Y	0730	22.9	13	47.9	63	ORIG	1993-06-09	P					8.3								N				RECH	1995-04-25	P					8.3								N				PR0297
1710731	17	1	2	NW2		0731	5.6	12.3	30.6	62.3	ORIG	1993-06-09	P					34.6				0.8	NW			N				RECH	1995-04-25	P					34.6				0.8	NW			N			180, 1/2	PR0297
1710732	17	1	2	NW2		0732	3.5	12	28.5	62	ORIG	1993-06-09	P					24.5								N				RECH	1995-04-25	P					24.5								N				PR0297
1710733	17	1	2	NW2	Y	0733	16.9	13.9	41.9	63.9	ORIG	1993-06-09	P					9.5								N				RECH	1995-04-25	P					9.5								N				PR0297
1710734	17	1	2	NW2	Y	0734	19.5	14	44.5	64	ORIG	1993-06-09	P					9.1								N				RECH	1995-04-25	P					9.1								N				PR0297
1710735	17	1	2	NW2	Y	0735	19	14	44	64	ORIG	1993-06-09	P					6.4								N				RECH	1995-04-25	P					6.4						1		N				PR0297
1710736	17	1	2	NW2	Y	0736	18.9	14.6	43.9	64.6	ORIG	1993-06-09	P					5.7								N				RECH	1995-04-25	P					5.7						1		N				PR0297
1710737	17	1	2	NW2	Y	0737	18.9	14.9	43.9	64.9	ORIG	1993-06-09	P					7.7								N				RECH	1995-04-25	P					7.7								N				PR0297
1710738	17	1	2	NW2	Y	0738	20.3	15.1	45.3	65.1	ORIG	1993-06-09	P					5.4								N				RECH	1995-04-25	P					5.4						1		N				PR0297
1710739	17	1	2	NW2		0739	1	15.8	26	65.8	ORIG	1993-06-09	P					26.4				0.2	W			N				RECH	1995-04-25	P					26.4				0.2	W			N				PR0297
1710740	17	1	2	NW2		0740	2	18.8	27	68.8	ORIG	1993-06-09	S					0	2.4							N				RECH	1995-04-25	S					0	2.4			0.1	NS			N				PR0297
1710741	17	1	2	NW2		0741	7.1	17.8	32.1	67.8	ORIG	1993-06-09	C					7.2								N				RECH	1995-04-25	C					7.2								N				PR0297
1710742	17	1	2	NW2	Y	0742	21.8	17.5	46.8	67.5	ORIG	1993-06-09	P					7.5								N				RECH	1995-04-25	P					7.5								N				PR0297
1710743	17	1	2	NW2	Y	0743	22.2	19	47.2	69	ORIG	1993-06-09	P					9								N				RECH	1995-04-25	P					9								N				PR0297
1710744	17	1	2	NW2	Y	0744	21.5	20.6	46.5	70.6	ORIG	1993-06-09	P					6.9								N				RECH	1995-04-25	P					6.9								N				PR0297
1710745	17	1	2	NW2		0745	12.9	19.4	37.9	69.4	ORIG	1993-06-09	C					6.1								N				RECH	1995-04-25	C					6.1								N				PR0297
1710746	17	1	2	NW2	Y	0746	22.6	21.7	47.6	71.7	ORIG	1993-06-09	P					9.7								N				RECH	1995-04-25	P					9.7								N				PR0297
1710747	17	1	2	NW2	Y	0747	24.3	21.8	49.3	71.8	ORIG	1993-06-09	P					10.9								N				RECH	1995-04-25	P					10.9								N				PR0297
1710748	17	1	2	NW2		0748	6	20.9	31	70.9	ORIG	1993-06-09	C					5.6	4							N				RECH	1995-04-25	C					5.6	4							N				PR0297
1710749	17	1	2	NW2		0749	10.7	21.3	35.7	71.3	ORIG	1993-06-09	P					8.5								N				RECH	1995-04-25	P					8.5								N				PR0297
1710750	17	1	2	NW2		0750	7.9	24.5	32.9	74.5	ORIG	1993-06-09	C					6.5	4.5							N				RECH	1995-04-25	C					6.5	4.5							N				PR0297
1710751	17	1	2	NW2		0751	0.3	28.2	25.3	78.2	ORIG	1993-06-09	P					8.4								N				RECH	1995-04-25	P					8.4								N				PR0297
1710752	17	1	2	NW2		0752	1	28.4	26	78.4	ORIG	1993-06-09	P					10.9								N				RECH	1995-04-25	P					10.9								N				PR0297
1710753	17	1	2	NW2		0753	22	26.5	47	76.5	ORIG	1993-06-09	P					7.7								N				RECH	1995-04-25	P					7.7								N				PR0297
1710754	17	1	2	NW2		0754	15.9	28.1	40.9	78.1	ORIG	1993-06-09	S					0	2.2							N				RECH	1995-04-25	S					0	2.3							N				PR0297
1710755	17	1	2	NW2		0755	15.6	29.5	40.6	79.5	ORIG	1993-06-09	P					39.5				1.1	W			N				RECH	1995-04-25	P					39.5				1.1	W			N				PR0297
1710756	17	1	2	NW2		0756	8.6	29.8	33.6	79.8	ORIG	1993-06-09	S					0	1.7							N				RECH	1995-04-25	S					0	1.8							N				PR0297
1710757	17	1	2	NW2		0757	14.7	30.3	39.7	80.3	ORIG	1993-06-09	S					0	1.9							N				RECH	1995-04-25	S					0	2			0.7	W			N			180	PR0297
1710758	17	1	2	NW2		0758	10.9	31.9	35.9	81.9	ORIG	1993-06-09	P					32.4								N				RECH	1995-04-25	P					32.4								N				PR0297
1710759	17	1	2	NW2		0759	22.4	32.1	47.4	82.1	ORIG	1993-06-09	R		B		G	6.1			2.1					N				RECH	1995-04-25	R		B		G	6.1			2.1					N				PR0297
1710760	17	1	2	NW2		0760	2.4	33.7	27.4	83.7	ORIG	1993-06-09	S					0	3.4							N				RECH	1995-04-25	S					0	3.5			0.2	E			N			180	PR0297
1710761	17	1	2	NW2		0761	0.2	37.5	25.2	87.5	ORIG	1993-06-09	P					9.8								N				RECH	1995-04-25	P					9.8								N				PR0297
1710762	17	1	2	NW2		0762	11.6	36.7	36.6	86.7	ORIG	1993-06-09	C					8.8								N				RECH	1995-04-25	C					8.8								N				PR0297
1710763	17	1	2	NW2		0763	5.7	37.6	30.7	87.6	ORIG	1993-06-09	P					8.5								N				RECH	1995-04-25	P					8.5								N				PR0297
1710764	17	1	2	NW2		0764	1.8	38.4	26.8	88.4	ORIG	1993-06-09	P					11.9								N				RECH	1995-04-25	P					11.9								N				PR0297
1710765	17	1	2	NW2		0765	2.8	38.4	27.8	88.4	ORIG	1993-06-09	P					5.7								N				RECH	1995-04-25	P	T				5.5								N			FIRE	PR0297
1710766	17	1	2	NW2		0766	20.1	37.7	45.1	87.7	ORIG	1993-06-09	C					5.7	4.2							N				RECH	1995-04-25	C					5.7	4.2							N				PR0297
1710767	17	1	2	NW2		0767	23.9	38.8	48.9	88.8	ORIG	1993-06-09	P					17.5								N				RECH	1995-04-25	P					17.5								N				PR0297
1710768	17	1	2	NW2		0768	24.2	39.2	49.2	89.2	ORIG	1993-06-09	P					8.4								N				RECH	1995-04-25	P					8.4								N				PR0297
1710769	17	1	2	NW2		0769	23.9	39.6	48.9	89.6	ORIG	1993-06-09	P					10.8								N				RECH	1995-04-25	P					10.8								N				PR0297
1710770	17	1	2	NW2		0770	14.7	39.4	39.7	89.4	ORIG	1993-06-09	C					5.9	4.8							N				RECH	1995-04-25	C					5.9	4.8							N				PR0297
1710771	17	1	2	NW2		0771	3.2	39.5	28.2	89.5	ORIG	1993-06-09	P					5.4								N				RECH	1995-04-25	P	T				5								N			FIRE	PR0297
1710772	17	1	2	NW2		0772	2.9	39.8	27.9	89.8	ORIG	1993-06-09	P					14.2								N				RECH	1995-04-25	P					14.2								N				PR0297
1710773	17	1	2	NW2		0773	0.3	40.6	25.3	90.6	ORIG	1993-06-09	P					5.8								N				RECH	1995-04-25	P					5.8								N				PR0297
1710774	17	1	2	NW2		0774	2.6	41.4	27.6	91.4	ORIG	1993-06-09	P					13.4								N				RECH	1995-04-25	P					13.4								N				PR0297
1710775	17	1	2	NW2		0775	5.2	40.6	30.2	90.6	ORIG	1993-06-09	P					8.5								N				RECH	1995-04-25	P					8.5								N				PR0297
1710776	17	1	2	NW2		0776	6.4	40.7	31.4	90.7	ORIG	1993-06-09	P					6.6								N				RECH	1995-04-25	P					6.6								N				PR0297
1710777	17	1	2	NW2		0777	24.9	40.2	49.9	90.2	ORIG	1993-06-09	R		B		G	8.5			3.5					N				RECH	1995-04-25	R		B		G	8.5			3.5					N				PR0297
1710778	17	1	2	NW2		0778	4.9	42.8	29.9	92.8	ORIG	1993-06-09	P					8.2								N				RECH	1995-04-25	P					8.2								N				PR0297
1710779	17	1	2	NW2		0779	5.6	42.8	30.6	92.8	ORIG	1993-06-09	P					12.1								N				RECH	1995-04-25	P					12.1								N				PR0297
1710780	17	1	2	NW2		0780	6.2	42.9	31.2	92.9	ORIG	1993-06-09	P					8.4								N				RECH	1995-04-25	P					8.4								N				PR0297
1710781	17	1	2	NW2		0781	5	43.7	30	93.7	ORIG	1993-06-09	P					7.4								N				RECH	1995-04-25	P					7.4								N				PR0297
1710782	17	1	2	NW2		0782	10.6	43.6	35.6	93.6	ORIG	1993-06-09	P					9.6								N				RECH	1995-04-25	P					9.6								N				PR0297
1710783	17	1	2	NW2		0783	7.2	44.7	32.2	94.7	ORIG	1993-06-09	P					11								N				RECH	1995-04-25	P					11								N				PR0297
1710784	17	1	2	NW2		0784	12.2	44.2	37.2	94.2	ORIG	1993-06-09	P					11.3								N				RECH	1995-04-25	P					11.3								N				PR0297
1710785	17	1	2	NW2		0785	15.1	44.7	40.1	94.7	ORIG	1993-06-09	P					11.7								N				RECH	1995-04-25	P					11.7								N				PR0297
1710786	17	1	2	NW2		0786	18.2	44.7	43.2	94.7	ORIG	1993-06-09	P					10.8								N				RECH	1995-04-25	P					10.8								N				PR0297
1710787	17	1	2	NW2		0787	1	45.6	26	95.6	ORIG	1993-06-09	S					0	2.4							N				RECH	1995-04-25	S					0	2.5							N				PR0297
1710788	17	1	2	NW2		0788	11.9	46.3	36.9	96.3	ORIG	1993-06-09	P					17								N				RECH	1995-04-25	P					17						2		N				PR0297
1710789	17	1	2	NW2		0789	20	46.5	45	96.5	ORIG	1993-06-09	S					0	2							N				RECH	1995-04-25	S					0	2.1							N				PR0297
1710790	17	1	2	NW2		0790	20.1	48.8	45.1	98.8	ORIG	1993-06-09	S					0	1.7							N				RECH	1995-04-25	S					0	1.7							N				PR0297
1710791	17	1	2	NW2		0791	14.3	47.9	39.3	97.9	ORIG	1993-06-09	C					5.9								N				RECH	1995-04-25	C					5.9								N				PR0297
1710792	17	1	2	NW2		0792	14.7	49.8	39.7	99.8	ORIG	1993-06-09	P					13.4								N				RECH	1995-04-25	P					13.4								N				PR0297
1710793	17	1	2	NW2		0793	9.3	49.8	34.3	99.8	ORIG	1993-06-09	C	T	B	F		16.8				1	W			N			SMALL BRANCHES	RECH	1995-04-25	C	T	B	F		16.1				1	W			N			180	PR0297
1710794	17	1	2	NW2		0794	3.9	48.9	28.9	98.9	ORIG	1993-06-09	S					0	2.8							N				RECH	1995-04-25	S					0	3							N				PR0297
1710795	17	1	2	NW2		0795	2.5	47.6	27.5	97.6	ORIG	1993-06-09	S					0	2.5							N				RECH	1995-04-25	S					0	2.7							N				PR0297
1710796	17	1	2	NW1		0796	24.2	0.4	0.8	50.4	ORIG	1993-06-09	C					14.5								N				RECH	1995-04-25	C					14.5								N				PR0297
1710797	17	1	2	NW1		0797	20.9	1.1	4.1	51.1	ORIG	1993-06-09	C					17.2								N				RECH	1995-04-25	C					17.2								N				PR0297
1710798	17	1	2	NW1		0798	15.5	1.9	9.5	51.9	ORIG	1993-06-09	C	T	B	F		11.1				0.9	W			N			SMALL BRANCHES	RECH	1995-04-25	C	T	Y	F		11.1			0	0.9	W			N				PR0297
1710799	17	1	2	NW1		0799	12.1	2.3	12.9	52.3	ORIG	1993-06-09	P					11.2								N				RECH	1995-04-25	P					11.2								N				PR0297
1710800	17	1	2	NW1		0800	6.9	3	18.1	53	ORIG	1993-06-09	P					11.7								N				RECH	1995-04-25	P					11.7								N				PR0297
1710801	17	1	2	NW1		0801	11.1	4.4	13.9	54.4	ORIG	1993-06-09	P					9.8								N				RECH	1995-04-25	P					9.8								N				PR0297
1710802	17	1	2	NW1		0802	13.8	5	11.2	55	ORIG	1993-06-09	P					6.4								N				RECH	1995-04-25	P					6.4								N				PR0297
1710803	17	1	2	NW1		0803	12.7	5.2	12.3	55.2	ORIG	1993-06-09	P					8.4								N				RECH	1995-04-25	P					8.4								N				PR0297
1710804	17	1	2	NW1		0804	23.6	8.6	1.4	58.6	ORIG	1993-06-09	C					18.6								N				RECH	1995-04-25	C					18.6								N				PR0297
1710805	17	1	2	NW1		0805	9.9	9.7	15.1	59.7	ORIG	1993-06-09	P					5.9								N				RECH	1995-04-25	P					5.9								N				PR0297
1710806	17	1	2	NW1		0806	9	10.5	16	60.5	ORIG	1993-06-09	P					7.7								N				RECH	1995-04-25	P					7.7								N				PR0297
1710807	17	1	2	NW1		0807	9.3	11.4	15.7	61.4	ORIG	1993-06-09	P					7.1								N				RECH	1995-04-25	P					7.1								N				PR0297
1710808	17	1	2	NW1		0808	12.5	10.6	12.5	60.6	ORIG	1993-06-09	P					8.9								N				RECH	1995-04-25	P					8.9								N				PR0297
1710809	17	1	2	NW1		0809	16.7	10.3	8.3	60.3	ORIG	1993-06-09	P					31.7				0.3	SW			N				RECH	1995-04-25	P					31.7				0.5	SW			N			180	PR0297
1710810	17	1	2	NW1		0810	9.2	13.3	15.8	63.3	ORIG	1993-06-09	P					9.9								N				RECH	1995-04-25	P					9.9								N				PR0297
1710811	17	1	2	NW1		0811	12.9	15.8	12.1	65.8	ORIG	1993-06-09	P					7.4								N				RECH	1995-04-25	P					7.4								N				PR0297
1710812	17	1	2	NW1		0812	23.5	18.1	1.5	68.1	ORIG	1993-06-09	P					34.3				0.2	SW			N				RECH	1995-04-25	P					34.3				0.2	SE	2		N				PR0297
1710813	17	1	2	NW1		0813	0.4	16.2	24.6	66.2	ORIG	1993-06-09	S					0	1.7							N				RECH	1995-04-25	S					0	1.8							N				PR0297
1710814	17	1	2	NW1		0814	11.2	19.4	13.8	69.4	ORIG	1993-06-09	P					5	3.4							N				RECH	1995-04-25	P					5	3.4							N				PR0297
1710815	17	1	2	NW1		0815	12.3	21.1	12.7	71.1	ORIG	1993-06-09	C					6.6								N				RECH	1995-04-25	C					6.6								N				PR0297
1710816	17	1	2	NW1		0816	14.7	21.4	10.3	71.4	ORIG	1993-06-09	C					16.4								N				RECH	1995-04-25	C					16.4						2		N				PR0297
1710817	17	1	2	NW1		0817	7.9	21.5	17.1	71.5	ORIG	1993-06-09	S					0	1.6							N				RECH	1995-04-25	S					0	1.6							N				PR0297
1710818	17	1	2	NW1		0818	3.7	23.3	21.3	73.3	ORIG	1993-06-09	P					27.7				1.9	E			N				RECH	1995-04-25	P					27.7				1.9	E			N			180, 1/2	PR0297
1710819	17	1	2	NW1		0819	10.3	25.3	14.7	75.3	ORIG	1993-06-09	P					5.6	5							N				RECH	1995-04-25	P					5.6	5							N				PR0297
1710820	17	1	2	NW1		0820	9.8	25.6	15.2	75.6	ORIG	1993-06-09	P					6.7	4.9							N				RECH	1995-04-25	P					6.7	4.9							N				PR0297
1710821	17	1	2	NW1		0821	2.1	27.7	22.9	77.7	ORIG	1993-06-09	P					6.7								N				RECH	1995-04-25	P					6.7								N				PR0297
1710822	17	1	2	NW1		0822	4.9	27.5	20.1	77.5	ORIG	1993-06-09	P					6.1								N				RECH	1995-04-25	P					6.1								N				PR0297
1710823	17	1	2	NW1		0823	5.4	27.3	19.6	77.3	ORIG	1993-06-09	P					12.1								N				RECH	1995-04-25	P					12.1								N				PR0297
1710824	17	1	2	NW1		0824	6.8	27.2	18.2	77.2	ORIG	1993-06-09	P					7.5								N				RECH	1995-04-25	P					7.5								N				PR0297
1710825	17	1	2	NW1		0825	7.6	27.3	17.4	77.3	ORIG	1993-06-09	P					7.8								N				RECH	1995-04-25	P					7.8								N				PR0297
1710826	17	1	2	NW1		0826	13.7	27.3	11.3	77.3	ORIG	1993-06-09	C					7.4								N				RECH	1995-04-25	C					7.4								N				PR0297
1710827	17	1	2	NW1		0827	7.6	29.5	17.4	79.5	ORIG	1993-06-09	P					10.9								N				RECH	1995-04-25	P					10.9								N				PR0297
1710828	17	1	2	NW1		0828	8.7	29.1	16.3	79.1	ORIG	1993-06-09	P					7	5							N				RECH	1995-04-25	P					7	5							N				PR0297
1710829	17	1	2	NW1		0829	19.5	29.4	5.5	79.4	ORIG	1993-06-09	C					9.6								N				RECH	1995-04-25	C					9.6								N				PR0297
1710830	17	1	2	NW1		0830	4.1	30.5	20.9	80.5	ORIG	1993-06-09	P					8								N				RECH	1995-04-25	P					8								N				PR0297
1710831	17	1	2	NW1		0831	7.1	31.5	17.9	81.5	ORIG	1993-06-09	P					8.2								N				RECH	1995-04-25	P					8.2								N				PR0297
1710832	17	1	2	NW1		0832	8.2	32.3	16.8	82.3	ORIG	1993-06-09	P					5.5								N				RECH	1995-04-25	P					5.5								N				PR0297
1710833	17	1	2	NW1		0833	6.4	32.9	18.6	82.9	ORIG	1993-06-09	P					9.6								N				RECH	1995-04-25	P					9.6								N				PR0297
1710834	17	1	2	NW1		0834	16.5	32.9	8.5	82.9	ORIG	1993-06-09	P					26.2								N				RECH	1995-04-25	P					26.2						1		N				PR0297
1710835	17	1	2	NW1		0835	9.9	33	15.1	83	ORIG	1993-06-09	P	F	U			10.9	7.8		0					Y			UPROOTED & LYING SW--NEEDLES STILL GREEN	RECH	1995-04-25	R		U		B	10.9	7.8		0					Y				PR0297
1710836	17	1	2	NW1		0836	9.3	34.6	15.7	84.6	ORIG	1993-06-09	P					10.8								N				RECH	1995-04-25	P					10.8								N				PR0297
1710837	17	1	2	NW1		0837	11.3	34.6	13.7	84.6	ORIG	1993-06-09	P					6.4	4.4							N				RECH	1995-04-25	P					6.4	4.4							N				PR0297
1710838	17	1	2	NW1		0838	9.6	35.3	15.4	85.3	ORIG	1993-06-09	P					9.6								N				RECH	1995-04-25	P					9.6								N				PR0297
1710839	17	1	2	NW1		0839	9.1	36.5	15.9	86.5	ORIG	1993-06-09	P					7								N				RECH	1995-04-25	P					7								N				PR0297
1710840	17	1	2	NW1		0840	23.5	36	1.5	86	ORIG	1993-06-09	P					25.1								N				RECH	1995-04-25	P					25.1								N				PR0297
1710841	17	1	2	NW1		0841	0.9	39.3	24.1	89.3	ORIG	1993-06-09	P					12.6								N				RECH	1995-04-25	P					12.6						1		N				PR0297
1710842	17	1	2	NW1		0842	0.9	39.8	24.1	89.8	ORIG	1993-06-09	P					6.5								N				RECH	1995-04-25	P					6.5						2		N				PR0297
1710843	17	1	2	NW1		0843	5.8	40.7	19.2	90.7	ORIG	1993-06-09	S					0	2.2							N				RECH	1995-04-25	S					0	2.2							N				PR0297
1710844	17	1	2	NW1		0844	20.5	39.6	4.5	89.6	ORIG	1993-06-09	P					24.2								N				RECH	1995-04-25	P					24.2						1		N				PR0297
1710845	17	1	2	NW1		0845	16.6	40.4	8.4	90.4	ORIG	1993-06-09	P					8.3								N				RECH	1995-04-25	P					8.3						1		N				PR0297
1710846	17	1	2	NW1		0846	8.5	41.1	16.5	91.1	ORIG	1993-06-09	S	T				0	2.2							N				RECH	1995-04-25	S	T	Y			0	2.2		0					N				PR0297
1710847	17	1	2	NW1		0847	9.3	41.3	15.7	91.3	ORIG	1993-06-09	R		B		G	14.6								N				RECH	1995-04-25	R		B		G	14.6								N				PR0297
1710848	17	1	2	NW1		0848	3.9	42.2	21.1	92.2	ORIG	1993-06-09	P					13.4								N				RECH	1995-04-25	P					13.4								N				PR0297
1710849	17	1	2	NW1		0849	15.2	42.9	9.8	92.9	ORIG	1993-06-09	P					6.2								N				RECH	1995-04-25	P					6.2								N				PR0297
1710850	17	1	2	NW1		0850	9	43.7	16	93.7	ORIG	1993-06-09	P					10.8								N				RECH	1995-04-25	P					10.8								N				PR0297
1710851	17	1	2	NW1		0851	14.5	44.4	10.5	94.4	ORIG	1993-06-09	P					9.4								N				RECH	1995-04-25	P					9.4								N				PR0297
1710852	17	1	2	NW1		0852	3.8	45.4	21.2	95.4	ORIG	1993-06-09	P					7.8								N				RECH	1995-04-25	P					7.8								N				PR0297
1710853	17	1	2	NW1		0853	2.5	46	22.5	96	ORIG	1993-06-09	C					7								N				RECH	1995-04-25	C					7								N				PR0297
1710854	17	1	2	NW1		0854	0.2	46	24.8	96	ORIG	1993-06-09	S					0	1.7							N				RECH	1995-04-25	S					0	1.8							N				PR0297
1710855	17	1	2	NW1		0855	6.4	46.5	18.6	96.5	ORIG	1993-06-09	P					8.7								N				RECH	1995-04-25	P					8.7								N				PR0297
1710856	17	1	2	NW1		0856	4.1	48.7	20.9	98.7	ORIG	1993-06-09	P					9.6								N				RECH	1995-04-25	P					9.6								N				PR0297
1710857	17	1	2	NW1		0857	8.6	49.1	16.4	99.1	ORIG	1993-06-09	P					7.1								N				RECH	1995-04-25	P					7.1								N				PR0297
1710858	17	1	2	NW1		0858	8.5	49.5	16.5	99.5	ORIG	1993-06-09	P					8								N				RECH	1995-04-25	P					8								N				PR0297
1710859	17	1	2	NW1		0859	12.3	49.2	12.7	99.2	ORIG	1993-06-09	P					9								N				RECH	1995-04-25	P					9								N				PR0297
1710860	17	1	2	NW1		0860	15.3	49.9	9.7	99.9	ORIG	1993-06-09	C					5.9								N				RECH	1995-04-25	C					5.9								N				PR0297
1710861	17	1	2	SW1		0861	2.2	2	22.8	2	ORIG	1993-06-09	P					10.6								N				RECH	1995-04-25	P					10.6				0.1	N			N			180	PR0297
1710862	17	1	2	SW1		0862	14.9	0.9	10.1	0.9	ORIG	1993-06-09	S					0	1.5							N				RECH	1995-04-25	S					0	1.5							N				PR0297
1710863	17	1	2	SW1		0863	22.4	1.8	2.6	1.8	ORIG	1993-06-09	P					11.9								N				RECH	1995-04-25	P					11.9						2		N				PR0297
1710864	17	1	2	SW1		0864	11.5	2.4	13.5	2.4	ORIG	1993-06-09	P					9.6								N				RECH	1995-04-25	P					9.6						2		N				PR0297
1710865	17	1	2	SW1		0865	23.5	3.3	1.5	3.3	ORIG	1993-06-09	P					9.4								Y			UPROOTED SLIGHTLY & LEANING NW--STILL ALIVE	RECH	1995-04-25	P		U			9.4								Y			UPROOTED SLIGHTLY & LEANING NW--STILL ALIVE	PR0297
1710866	17	1	2	SW1		0866	6.3	4	18.7	4	ORIG	1993-06-09	P					24.7								N				RECH	1995-04-25	P					24.7						1		N				PR0297
1710867	17	1	2	SW1		0867	8.9	5.9	16.1	5.9	ORIG	1993-06-09	R		B		G	5.3			1.7					N				RECH	1995-04-25	R		B		G	5.3			1.7					N				PR0297
1710868	17	1	2	SW1		0868	9.6	6	15.4	6	ORIG	1993-06-09	P					8.5								N				RECH	1995-04-25	P					8.5						1		N				PR0297
1710869	17	1	2	SW1		0869	13.3	5.6	11.7	5.6	ORIG	1993-06-09	P					7.8								N				RECH	1995-04-25	P					7.8								N				PR0297
1710870	17	1	2	SW1		0870	23.4	6.9	1.6	6.9	ORIG	1993-06-09	P					7								N				RECH	1995-04-25	P					7								N				PR0297
1710871	17	1	2	SW1		0871	20.1	7.1	4.9	7.1	ORIG	1993-06-09	P					12.5								N				RECH	1995-04-25	P					12.5								N				PR0297
1710872	17	1	2	SW1		0872	21.9	7.6	3.1	7.6	ORIG	1993-06-09	P					7.3								N				RECH	1995-04-25	P					7.3								N				PR0297
1710873	17	1	2	SW1		0873	15.5	7.7	9.5	7.7	ORIG	1993-06-09	R		B		G	6.2			1.9					N				RECH	1995-04-25	R		B		G	6.2			1.9					N				PR0297
1710874	17	1	2	SW1		0874	16.7	7.7	8.3	7.7	ORIG	1993-06-09	P					7.3								N				RECH	1995-04-25	P					7.3						4		N			90% DEAD	PR0297
1710875	17	1	2	SW1		0875	15	8.2	10	8.2	ORIG	1993-06-09	P					23.7								N				RECH	1995-04-25	P					23.7						1		N				PR0297
1710876	17	1	2	SW1		0876	24.9	8.2	0.1	8.2	ORIG	1993-06-09	P					10.6								N				RECH	1995-04-25	P					10.6								N				PR0297
1710877	17	1	2	SW1		0877	12.1	8.5	12.9	8.5	ORIG	1993-06-09	P					9.5								N				RECH	1995-04-25	P					9.5								N				PR0297
1710878	17	1	2	SW1		0878	1.8	8.6	23.2	8.6	ORIG	1993-06-09	R		B		G	7.9								N				RECH	1995-04-25	R		B		G	7.9								N				PR0297
1710879	17	1	2	SW1		0879	7.7	8.8	17.3	8.8	ORIG	1993-06-09	P					8.9								N				RECH	1995-04-25	P					8.9						1		N				PR0297
1710880	17	1	2	SW1		0880	9.3	8.6	15.7	8.6	ORIG	1993-06-09	P					7.9								N				RECH	1995-04-25	P					7.9						1		N				PR0297
1710881	17	1	2	SW1		0881	22.6	8.7	2.4	8.7	ORIG	1993-06-09	P					8								N				RECH	1995-04-25	P					8								N				PR0297
1710882	17	1	2	SW1		0882	15.6	9.1	9.4	9.1	ORIG	1993-06-09	P					6.3								N				RECH	1995-04-25	P					6.3								N				PR0297
1710883	17	1	2	SW1		0883	17.3	9.3	7.7	9.3	ORIG	1993-06-09	P					7.7								N				RECH	1995-04-25	P					7.7								N				PR0297
1710884	17	1	2	SW1		0884	6.8	10	18.2	10	ORIG	1993-06-09	P					9								N				RECH	1995-04-25	P					9								N				PR0297
1710885	17	1	2	SW1		0885	8.1	10.9	16.9	10.9	ORIG	1993-06-09	P					5.9	4.6							N				RECH	1995-04-25	P					5.9	4.6							N				PR0297
1710886	17	1	2	SW1		0886	2.5	10.6	22.5	10.6	ORIG	1993-06-09	P					7.7								N				RECH	1995-04-25	P					7.7								N				PR0297
1710887	17	1	2	SW1		0887	20	10.2	5	10.2	ORIG	1993-06-09	P					11								N				RECH	1995-04-25	P					11								N				PR0297
1710888	17	1	2	SW1		0888	23.7	10.1	1.3	10.1	ORIG	1993-06-09	P					10.3								N				RECH	1995-04-25	P					10.3								N				PR0297
1710889	17	1	2	SW1		0889	24.3	11.1	0.7	11.1	ORIG	1993-06-09	P					9.9								N				RECH	1995-04-25	P					9.9								N				PR0297
1710890	17	1	2	SW1		0890	13.8	11.2	11.2	11.2	ORIG	1993-06-09	P					9								N				RECH	1995-04-25	P					9								N				PR0297
1710891	17	1	2	SW1		0891	25	11.2	0	11.2	ORIG	1993-06-09	P					10.5								N				RECH	1995-04-25	P					10.5						2		N				PR0297
1710892	17	1	2	SW1		0892	4.8	9.8	20.2	9.8	ORIG	1993-06-09	P	F	U			6.5	5.2		0					Y			UPROOTED & LYING SW--STILL ALIVE	RECH	1995-04-25	R		U		B	6.5	5.2		0					Y				PR0297
1710893	17	1	2	SW1		0893	4.6	11.8	20.4	11.8	ORIG	1993-06-09	P					9.2								N				RECH	1995-04-25	P					9.2								N				PR0297
1710894	17	1	2	SW1		0894	6	12.2	19	12.2	ORIG	1993-06-09	P					7.8								N				RECH	1995-04-25	P					7.8								N				PR0297
1710895	17	1	2	SW1		0895	12.1	11.9	12.9	11.9	ORIG	1993-06-09	S					0	2.2							N				RECH	1995-04-25	S					0	2.3							N				PR0297
1710896	17	1	2	SW1		0896	10.9	12.6	14.1	12.6	ORIG	1993-06-09	P					9.2								N				RECH	1995-04-25	P					9.2								N				PR0297
1710897	17	1	2	SW1		0897	8.7	13	16.3	13	ORIG	1993-06-09	P					10								N				RECH	1995-04-25	P					10								N				PR0297
1710898	17	1	2	SW1		0898	8.6	13.5	16.4	13.5	ORIG	1993-06-09	P					9.3								N				RECH	1995-04-25	P					9.3								N				PR0297
1710899	17	1	2	SW1		0899	5.3	14.1	19.7	14.1	ORIG	1993-06-09	P					10.7								N				RECH	1995-04-25	P					10.7								N				PR0297
1710900	17	1	2	SW1		0900	6	15.1	19	15.1	ORIG	1993-06-09	P					13.1								N				RECH	1995-04-25	P					13.1								N				PR0297
1710901	17	1	2	SW1		0901	13.8	13.6	11.2	13.6	ORIG	1993-06-09	P					7.9								N				RECH	1995-04-25	P					7.9						2		N				PR0297
1710902	17	1	2	SW1		0902	18.9	12.6	6.1	12.6	ORIG	1993-06-09	P					10.1								N				RECH	1995-04-25	P					10.1								N				PR0297
1710903	17	1	2	SW1		0903	17.3	12.9	7.7	12.9	ORIG	1993-06-09	P					7.7								N				RECH	1995-04-25	P					7.7								N				PR0297
1710904	17	1	2	SW1		0904	19.5	13.6	5.5	13.6	ORIG	1993-06-09	P					9.2								N				RECH	1995-04-25	P					9.2								N				PR0297
1710905	17	1	2	SW1		0905	23	13.8	2	13.8	ORIG	1993-06-09	P					7								N				RECH	1995-04-25	P					7						2		N				PR0297
1710906	17	1	2	SW1		0906	23.4	14.5	1.6	14.5	ORIG	1993-06-09	P					9.3								N				RECH	1995-04-25	P					9.3								N				PR0297
1710907	17	1	2	SW1		0907	25	14.3	0	14.3	ORIG	1993-06-09	P					5.6								N				RECH	1995-04-25	P					5.6								N				PR0297
1710908	17	1	2	SW1		0908	12.9	14.9	12.1	14.9	ORIG	1993-06-09	P					8.6								N				RECH	1995-04-25	P					8.6								N				PR0297
1710909	17	1	2	SW1		0909	14	15	11	15	ORIG	1993-06-09	P					13.8								N				RECH	1995-04-25	P					13.8								N				PR0297
1710910	17	1	2	SW1		0910	15.2	15	9.8	15	ORIG	1993-06-09	P					7.6								N				RECH	1995-04-25	P					7.6								N				PR0297
1710911	17	1	2	SW1		0911	17.1	15	7.9	15	ORIG	1993-06-09	P					6.7								N				RECH	1995-04-25	P					6.7								N				PR0297
1710912	17	1	2	SW1		0912	21.4	15.3	3.6	15.3	ORIG	1993-06-09	P					10.8								N				RECH	1995-04-25	P					10.8								N				PR0297
1710913	17	1	2	SW1		0913	14.3	15.6	10.7	15.6	ORIG	1993-06-09	P					7.5								N				RECH	1995-04-25	P					7.5								N				PR0297
1710914	17	1	2	SW1		0914	19.2	16.3	5.8	16.3	ORIG	1993-06-09	P					9.3								N				RECH	1995-04-25	P					9.3						1		N				PR0297
1710915	17	1	2	SW1		0915	21	16.7	4	16.7	ORIG	1993-06-09	P					9.5								N				RECH	1995-04-25	P					9.5								N				PR0297
1710916	17	1	2	SW1		0916	12.9	16.8	12.1	16.8	ORIG	1993-06-09	P					8.4								N				RECH	1995-04-25	P					8.4								N				PR0297
1710917	17	1	2	SW1		0917	19.1	17.4	5.9	17.4	ORIG	1993-06-09	P					7.3								N				RECH	1995-04-25	P					7.3								N				PR0297
1710918	17	1	2	SW1		0918	19.8	17.7	5.2	17.7	ORIG	1993-06-09	P					10.7								N				RECH	1995-04-25	P					10.7								N				PR0297
1710919	17	1	2	SW1		0919	9.2	18.2	15.8	18.2	ORIG	1993-06-09	P					9.1								N				RECH	1995-04-25	P					9.1								N				PR0297
1710920	17	1	2	SW1		0920	12.5	18.1	12.5	18.1	ORIG	1993-06-09	P					7.7								N				RECH	1995-04-25	P					7.7								N				PR0297
1710921	17	1	2	SW1		0921	21.4	18.2	3.6	18.2	ORIG	1993-06-09	P					10.6								N				RECH	1995-04-25	P					10.6								N				PR0297
1710922	17	1	2	SW1		0922	14.7	18.5	10.3	18.5	ORIG	1993-06-09	P					10.3								N				RECH	1995-04-25	P					10.3								N				PR0297
1710923	17	1	2	SW1		0923	9.4	18.8	15.6	18.8	ORIG	1993-06-09	P					8								N				RECH	1995-04-25	P					8								N				PR0297
1710924	17	1	2	SW1		0924	22.8	18.6	2.2	18.6	ORIG	1993-06-09	P					7.6								N				RECH	1995-04-25	P					7.6								N				PR0297
1710925	17	1	2	SW1		0925	7.1	19.1	17.9	19.1	ORIG	1993-06-09	P					12.3								N				RECH	1995-04-25	P					12.3								N				PR0297
1710926	17	1	2	SW1		0926	7.9	19.4	17.1	19.4	ORIG	1993-06-09	P					5.4	4.2							N				RECH	1995-04-25	P					5.4	4.2							N				PR0297
1710927	17	1	2	SW1		0927	11.3	19.3	13.7	19.3	ORIG	1993-06-09	P					7.2								N				RECH	1995-04-25	P					7.2								N				PR0297
1710928	17	1	2	SW1		0928	19.4	19.2	5.6	19.2	ORIG	1993-06-09	P					7.6								N				RECH	1995-04-25	P					7.6								N				PR0297
1710929	17	1	2	SW1		0929	22.6	19.5	2.4	19.5	ORIG	1993-06-09	P					11.1								N				RECH	1995-04-25	P					11.1								N				PR0297
1710930	17	1	2	SW1		0930	21.1	19.7	3.9	19.7	ORIG	1993-06-09	P					5.5								N				RECH	1995-04-25	P					5.5						2		N				PR0297
1710931	17	1	2	SW1		0931	20.8	19.8	4.2	19.8	ORIG	1993-06-09	P					7.7								N				RECH	1995-04-25	P					7.7								N				PR0297
1710932	17	1	2	SW1		0932	18.6	19.5	6.4	19.5	ORIG	1993-06-09	P					9.8								N				RECH	1995-04-25	P					9.8								N				PR0297
1710933	17	1	2	SW1		0933	12.3	19.7	12.7	19.7	ORIG	1993-06-09	P					6.6								N				RECH	1995-04-25	P					6.6								N				PR0297
1710934	17	1	2	SW1		0934	11	20.3	14	20.3	ORIG	1993-06-09	P					10.2								N				RECH	1995-04-25	P					10.2								N				PR0297
1710935	17	1	2	SW1		0935	17.2	20.9	7.8	20.9	ORIG	1993-06-09	P					8.9								N				RECH	1995-04-25	P					8.9								N				PR0297
1710936	17	1	2	SW1		0936	22.2	21.1	2.8	21.1	ORIG	1993-06-09	P					9.4								N				RECH	1995-04-25	P					9.4								N				PR0297
1710937	17	1	2	SW1		0937	23.7	20.8	1.3	20.8	ORIG	1993-06-09	P					8.1								N				RECH	1995-04-25	P					8.1						1		N				PR0297
1710938	17	1	2	SW1		0938	1.8	21.3	23.2	21.3	ORIG	1993-06-09	R		B		G	8.9			2.2					N				RECH	1995-04-25	R		B		G	8.9			2.2					N				PR0297
1710939	17	1	2	SW1		0939	1.7	24.1	23.3	24.1	ORIG	1993-06-09	R		B		G	10.5								N				RECH	1995-04-25	R		B		G	10.5								N				PR0297
1710940	17	1	2	SW1		0940	2.2	24.5	22.8	24.5	ORIG	1993-06-09	R		B		G	11.2			2.3					N				RECH	1995-04-25	R		B		G	11.2			2.3					N				PR0297
1710941	17	1	2	SW1		0941	7.7	21.6	17.3	21.6	ORIG	1993-06-09	P					7.3								N				RECH	1995-04-25	P					7.3								N				PR0297
1710942	17	1	2	SW1		0942	9.3	22	15.7	22	ORIG	1993-06-09	P					9.5								N				RECH	1995-04-25	P					9.5								N				PR0297
1710943	17	1	2	SW1		0943	11	22.3	14	22.3	ORIG	1993-06-09	P					12.7								N				RECH	1995-04-25	P					12.7								N				PR0297
1710944	17	1	2	SW1		0944	12.2	22.5	12.8	22.5	ORIG	1993-06-09	P					8.1								N				RECH	1995-04-25	P					8.1								N				PR0297
1710945	17	1	2	SW1		0945	15.1	22.3	9.9	22.3	ORIG	1993-06-09	P					8.8								N				RECH	1995-04-25	P					8.8								N				PR0297
1710946	17	1	2	SW1		0946	12	23.2	13	23.2	ORIG	1993-06-09	P					7.6								N				RECH	1995-04-25	P					7.6								N				PR0297
1710947	17	1	2	SW1		0947	18	23.6	7	23.6	ORIG	1993-06-09	P					7.6								N				RECH	1995-04-25	P					7.6								N				PR0297
1710948	17	1	2	SW1		0948	21.2	23.5	3.8	23.5	ORIG	1993-06-09	P					8.6								N				RECH	1995-04-25	P					8.6								N				PR0297
1710949	17	1	2	SW1		0949	8.4	24.6	16.6	24.6	ORIG	1993-06-09	P					10.7								N				RECH	1995-04-25	P					10.7								N				PR0297
1710950	17	1	2	SW1		0950	13.2	24.6	11.8	24.6	ORIG	1993-06-09	P	F	U			8.2	6.8		0					Y			UPROOTED & LYING S -- STILL GREEN	RECH	1995-04-25	R		U		B	7.8	6.8		0					Y				PR0297
1710951	17	1	2	SW1		0951	17.8	25.1	7.2	25.1	ORIG	1993-06-09	P					10.1								N				RECH	1995-04-25	P					10.1								N				PR0297
1710952	17	1	2	SW1		0952	23.5	26.3	1.5	26.3	ORIG	1993-06-09	P					5.1	4.5							N				RECH	1995-04-25	P					5.1	4.5							N				PR0297
1710953	17	1	2	SW1		0953	17.5	27	7.5	27	ORIG	1993-06-09	P					8								N				RECH	1995-04-25	P					8								N				PR0297
1710954	17	1	2	SW1		0954	24.4	29	0.6	29	ORIG	1993-06-09	P					29.5								N				RECH	1995-04-25	P					29.5								N				PR0297
1710955	17	1	2	SW1		0955	19.4	32.7	5.6	32.7	ORIG	1993-06-09	S					0								N				RECH	1995-04-25	S					0								N				PR0297
1710956	17	1	2	SW1		0956	18.7	33.8	6.3	33.8	ORIG	1993-06-09	P					24.7								N				RECH	1995-04-25	P					24.7								N				PR0297
1710957	17	1	2	SW1		0957	20.7	36.9	4.3	36.9	ORIG	1993-06-09	P					9.6								N				RECH	1995-04-25	P					9.6								N				PR0297
1710958	17	1	2	SW1		0958	23	37.8	2	37.8	ORIG	1993-06-09	P					10.3								N				RECH	1995-04-25	P					10.3								N				PR0297
1710959	17	1	2	SW1		0959	16.1	38.2	8.9	38.2	ORIG	1993-06-09	R		B		G	6.5			3.6					N				RECH	1995-04-25	R		B		G	6.5			3.6					N				PR0297
1710960	17	1	2	SW1		0960	16.6	42.4	8.4	42.4	ORIG	1993-06-09	P	F	U			8.2			0					Y			UPROOTED & LEANING W -- STILL ALIVE	RECH	1995-04-25	P		U			8.2			0					Y			UPROOTED & LYING W -- STILL ALIVE	PR0297
1710961	17	1	2	SW1		0961	24.4	42.8	0.6	42.8	ORIG	1993-06-09	P					11								N				RECH	1995-04-25	P					11								N				PR0297
1710962	17	1	2	SW1		0962	8.1	43.6	16.9	43.6	ORIG	1993-06-09	P					37.7								N				RECH	1995-04-25	P					37.7								N				PR0297
1710963	17	1	2	SW1		0963	13.5	44.1	11.5	44.1	ORIG	1993-06-09	P					6.8	4.6							N				RECH	1995-04-25	P					6.8	4.6							N				PR0297
1710964	17	1	2	SW1		0964	4.5	45.2	20.5	45.2	ORIG	1993-06-09	P					24.3								N				RECH	1995-04-25	P					24.3								N				PR0297
1710965	17	1	2	SW1		0965	20.5	45.7	4.5	45.7	ORIG	1993-06-09	P					8.1	4.8							N				RECH	1995-04-25	P					8.1	4.8							N				PR0297
1710966	17	1	2	SW1		0966	15.9	48.8	9.1	48.8	ORIG	1993-06-09	P					9								N				RECH	1995-04-25	P					9								N				PR0297
1710967	17	1	2	SW1		0967	23.7	48	1.3	48	ORIG	1993-06-09	R		B		G	13.5								N				RECH	1995-04-25	R		B		G	13.5								N				PR0297
1710968	17	1	2	SW1		0968	19.8	48.8	5.2	48.8	ORIG	1993-06-09	P					7.9								N				RECH	1995-04-25	P					7.9								N				PR0297
1710969	17	1	2	SW1		0969	20.4	48.8	4.6	48.8	ORIG	1993-06-09	P	F	U			10.3								Y			LEANING TO NW STILL ALIVE	RECH	1995-04-25	P		U			10.3								Y			LEANING TO NW STILL ALIVE	PR0297
1710970	17	1	2	SW1		0970	22.9	49.2	2.1	49.2	ORIG	1993-06-09	C					10.7								N				RECH	1995-04-25	C					10.7				0.6	W			N			180, 1/2	PR0297
1710971	17	1	2	SW1		0971	21	49.9	4	49.9	ORIG	1993-06-09	P					10								N				RECH	1995-04-25	P					10								N				PR0297
1710972	17	1	2	SW2		0972	6.8	0.2	31.8	0.2	ORIG	1993-06-09	P					35				0.5	SE			N			SCAR W 1.9-3.4	RECH	1995-04-25	P					35				0.5	SE			N			SCAR W 1.9-3.4	PR0297
1710973	17	1	2	SW2		0973	9.8	6.9	34.8	6.9	ORIG	1993-06-09	S					0	1.7							N				RECH	1995-04-25	S					0	1.7							N				PR0297
1710974	17	1	2	SW2		0974	4.8	9.5	29.8	9.5	ORIG	1993-06-09	R		B		G	17.1								N				RECH	1995-04-25	R		B		G	17.1								N				PR0297
1710975	17	1	2	SW2		0975	25	13.6	50	13.6	ORIG	1993-06-09	P					6.2								N				RECH	1995-04-25	P					6.2								N				PR0297
1710976	17	1	2	SW2		0976	10.9	14.6	35.9	14.6	ORIG	1993-06-09	P					21								N				RECH	1995-04-25	P					21						1		N				PR0297
1710977	17	1	2	SW2		0977	8.3	17	33.3	17	ORIG	1993-06-09	P					15								N				RECH	1995-04-25	P					15								N				PR0297
1710978	17	1	2	SW2		0978	18.6	16.7	43.6	16.7	ORIG	1993-06-09	P					28.7								N				RECH	1995-04-25	P					28.7						1		N				PR0297
1710979	17	1	2	SW2		0979	20.8	20.5	45.8	20.5	ORIG	1993-06-09	S					0	1.5							N				RECH	1995-04-25	S					0	1.6							N				PR0297
1710980	17	1	2	SW2		0980	3.1	22.2	28.1	22.2	ORIG	1993-06-09	P					38								N				RECH	1995-04-25	P					38				0.3	N			N				PR0297
1710981	17	1	2	SW2		0981	7	25.6	32	25.6	ORIG	1993-06-09	R		B		G	10			2					N				RECH	1995-04-25	R		B		G	10			2					N				PR0297
1710982	17	1	2	SW2		0982	8.6	25.1	33.6	25.1	ORIG	1993-06-09	R		B		G	7.3			2.2					N				RECH	1995-04-25	R		B		G	7.3			2.2					N				PR0297
1710983	17	1	2	SW2		0983	18.3	25	43.3	25	ORIG	1993-06-09	P					20.6								N				RECH	1995-04-25	P					20.6								N				PR0297
1710984	17	1	2	SW2		0984	10.1	26.7	35.1	26.7	ORIG	1993-06-09	R		B		G	10								N				RECH	1995-04-25	R		B		G	10								N				PR0297
1710985	17	1	2	SW2		0985	12.6	28	37.6	28	ORIG	1993-06-09	R		B		G	8.8								N				RECH	1995-04-25	R		B		G	8.8								N				PR0297
1710986	17	1	2	SW2	Y	0986	16.9	27.9	41.9	27.9	ORIG	1993-06-09	P					18.6								N				RECH	1995-04-25	P					18.6						2		N				PR0297
1710987	17	1	2	SW2		0987	7.7	29	32.7	29	ORIG	1993-06-09	P					12								N				RECH	1995-04-25	P					12								N				PR0297
1710988	17	1	2	SW2		0988	10.9	30.6	35.9	30.6	ORIG	1993-06-09	P					8.2								N				RECH	1995-04-25	P					8.2						2		N				PR0297
1710989	17	1	2	SW2		0989	14.5	32.5	39.5	32.5	ORIG	1993-06-09	P					9.9								N				RECH	1995-04-25	P					9.9								N				PR0297
1710990	17	1	2	SW2		0990	21.8	33.6	46.8	33.6	ORIG	1993-06-09	R		B		G	6.7			3.1					N				RECH	1995-04-25	R		B		G	6.7			3.1					N				PR0297
1710991	17	1	2	SW2		0991	23.2	33.7	48.2	33.7	ORIG	1993-06-09	R		B		G	10.8			3.3					N				RECH	1995-04-25	R		B		G	10.8			3.3					N				PR0297
1710992	17	1	2	SW2		0992	5.4	33.7	30.4	33.7	ORIG	1993-06-09	P					10.7								N				RECH	1995-04-25	P					10.7								N				PR0297
1710993	17	1	2	SW2		0993	3.7	34.3	28.7	34.3	ORIG	1993-06-09	P					5.6	4.5							N				RECH	1995-04-25	P					5.6	4.5							N				PR0297
1710994	17	1	2	SW2		0994	3.9	35.2	28.9	35.2	ORIG	1993-06-09	P					9.1								N				RECH	1995-04-25	P					9.1								N				PR0297
1710995	17	1	2	SW2		0995	5.6	35.6	30.6	35.6	ORIG	1993-06-09	P					9.8								N				RECH	1995-04-25	P					9.8								N				PR0297
1710996	17	1	2	SW2		0996	13.5	36.6	38.5	36.6	ORIG	1993-06-09	C					6.5	4.3							N				RECH	1995-04-25	C					6.5	4.3							N				PR0297
1710997	17	1	2	SW2	Y	0997	16	36.2	41	36.2	ORIG	1993-06-09	C					5.1	3							N				RECH	1995-04-25	C					5.1	3			0.6	NW	1		N				PR0297
1710998	17	1	2	SW2	Y	0998	18.2	38.2	43.2	38.2	ORIG	1993-06-09	C					7.8	5.1							N				RECH	1995-04-25	C					7.8	5.1							N				PR0297
1710999	17	1	2	SW2	Y	0999	20.7	39	45.7	39	ORIG	1993-06-09	S					0	1.4							N				RECH	1995-04-25	S					0	1.5							N				PR0297
1711000	17	1	2	SW2		1000	2.8	40.1	27.8	40.1	ORIG	1993-06-09	P					8.5								N				RECH	1995-04-25	P					8.5								N				PR0297
1720575	17	2	2	SW1		0575	12.4	15.7	12.6	15.7
1720576	17	2	2	SW2		0576	15.5	11	40.5	11
1720577	17	2	2	SE1		0577	20.8	8.9	54.2	8.9
1720578	17	2	2	SE1	Y	0578	15.9	29.1	59.1	29.1
1720579	17	2	2	SE1	Y	0579	19.5	31.3	55.5	31.3
1720580	17	2	2	SE1	Y	0580	23.9	35.3	51.1	35.3
1720581	17	2	2	SE1	Y	0581	22.7	35.4	52.3	35.4
1720582	17	2	2	NE1		0582	3.3	21.2	71.7	71.2
1720583	17	2	2	NE1		0583	2.1	23.7	72.9	73.7
1720584	17	2	2	NE1		0584	12.5	21.1	62.5	71.1
1720585	17	2	2	NE1		0585	8	38.6	67	88.6
1720586	17	2	2	NE2		0586	16.6	31.2	91.6	81.2
1720587	17	2	2	NE2		0587	4.5	34.3	79.5	84.3
1720588	17	2	2	NE2		0588	6.8	18.3	81.8	68.3
1720589	17	2	2	NW1		0589	20.4	2.8	4.6	52.8	ORIG	1994-06-21	P					23.6								N				RECH	1995-04-27	P					23.6								N				PR0297
1720590	17	2	2	NW1		0590	16.6	3.9	8.4	53.9	ORIG	1994-06-21	P					28.4				0.3	NW			N			SC 0.1	RECH	1995-04-27	P					28.4				0.3	NW			N			SC 0.1	PR0297
1720591	17	2	2	NW1		0591	16.5	5.3	8.5	55.3	ORIG	1994-06-21	P					5.6	4							N				RECH	1995-04-27	P					5.6	4							N				PR0297
1720592	17	2	2	NW1		0592	22.4	7.5	2.6	57.5	ORIG	1994-06-21	P					6.4								N				RECH	1995-04-27	P					6.4								N				PR0297
1720593	17	2	2	NW1		0593	24.1	9	0.9	59	ORIG	1994-06-21	P					7.8								N				RECH	1995-04-27	P					7.8								N				PR0297
1720594	17	2	2	NW1		0594	23.4	9.8	1.6	59.8	ORIG	1994-06-21	R		B		G	5.3			4					N				RECH	1995-04-27	R		B		G	5.3			4					N				PR0297
1720595	17	2	2	NW1		0595	20.6	10.5	4.4	60.5	ORIG	1994-06-21	P	T	U			6.7	4.3		0					Y				RECH	1995-04-27	R		U		B	6.7	4.3		0					Y				PR0297
1720596	17	2	2	NW1		0596	8.2	9.5	16.8	59.5	ORIG	1994-06-21	P					20.1								N				RECH	1995-04-27	P					20.1								N				PR0297
1720597	17	2	2	NW1		0597	24.1	15.1	0.9	65.1	ORIG	1994-06-21	P					7.6								N				RECH	1995-04-27	P					7.6								N				PR0297
1720598	17	2	2	NW1		0598	17.1	15.7	7.9	65.7	ORIG	1994-06-21	R		B		G	5			1.5					N				RECH	1995-04-27	R		B		G	5			1.5					N				PR0297
1720599	17	2	2	NW1		0599	18.1	15.9	6.9	65.9	ORIG	1994-06-21	P					13.5								N				RECH	1995-04-27	P					13.5								N				PR0297
1720600	17	2	2	NW1		0600	21.8	16.9	3.2	66.9	ORIG	1994-06-21	P					10.7								N			FORKS @ 1.5	RECH	1995-04-27	P					10.7								N			FORKS @ 1.5	PR0297
1720601	17	2	2	NW1		0601	21.3	17.9	3.7	67.9	ORIG	1994-06-21	P					6.5								N				RECH	1995-04-27	P					6.5								N				PR0297
1720602	17	2	2	NW1		0602	7	23.5	18	73.5	ORIG	1994-06-21	P					25.9				0.1	NW			N				RECH	1995-04-27	P					25.9				0.1	NW			N				PR0297
1720603	17	2	2	NW1		0603	24.1	26.3	0.9	76.3	ORIG	1994-06-21	C					7.2	4.5			0.5	S			N				RECH	1995-04-27	C					7.2	4.5			0.5	S			N				PR0297
1720604	17	2	2	NW1		0604	13.8	26.4	11.2	76.4	ORIG	1994-06-21	S					0	1.7							N				RECH	1995-04-27	S					0	1.7							N				PR0297
1720605	17	2	2	NW1		0605	13.5	26.9	11.5	76.9	ORIG	1994-06-21	P					32.3				1	SW			N			EC 0.2	RECH	1995-04-27	P					32.3				1	SW			N			EC 0.2	PR0297
1720606	17	2	2	NW1		0606	22.7	23.1	2.3	73.1	ORIG	1994-06-21	C					12.7								N				RECH	1995-04-27	C					12.7								N				PR0297
1720607	17	2	2	NW1		0607	24.8	24.3	0.2	74.3	ORIG	1994-06-21	P					27.1								N				RECH	1995-04-27	P					27.1								N				PR0297
1720608	17	2	2	NW1		0608	8.5	34.2	16.5	84.2	ORIG	1994-06-21	P					25.7				0.8	N			N				RECH	1995-04-27	P					25.7				0.8	N			N				PR0297
1720609	17	2	2	NW1		0609	8.4	34.8	16.6	84.8	ORIG	1994-06-21	P					29.1				0.8	SW			N			CAT RUNS SE TO NW 180	RECH	1995-04-27	P					29.1				0.8	SW			N			CAT RUNS SE TO NW 180	PR0297
1720610	17	2	2	NW1		0610	20.4	30.3	4.6	80.3	ORIG	1994-06-21	C					10.7								N				RECH	1995-04-27	C					10.7								N				PR0297
1720611	17	2	2	NW1		0611	4.4	40.1	20.6	90.1	ORIG	1994-06-21	R		B		G	7.4			3.1					N				RECH	1995-04-27	R		B		G	7.4			3.1					N				PR0297
1720612	17	2	2	NW1		0612	11.9	40.6	13.1	90.6	ORIG	1994-06-21	P					23.3								N				RECH	1995-04-27	P					23.3						2		N				PR0297
1720613	17	2	2	NW1		0613	21.1	40.5	3.9	90.5	ORIG	1994-06-21	R		B		G	7.4			3.8					N				RECH	1995-04-27	R		B		G	7.4			3.8					N				PR0297
1720614	17	2	2	NW1		0614	6.2	45.5	18.8	95.5	ORIG	1994-06-21	P					17				0.3	W			N				RECH	1995-04-27	P					17				0.3	W			N				PR0297
1720615	17	2	2	NW1		0615	22.3	45.9	2.7	95.9	ORIG	1994-06-21	R		B		G	5			1.4					N				RECH	1995-04-27	R		B		G	5			1.4					N				PR0297
1720616	17	2	2	NW1		0616	22	46.5	3	96.5	ORIG	1994-06-21	C					9.6								N				RECH	1995-04-27	C					9.6								N				PR0297
1720617	17	2	2	NW1		0617	18.3	48.8	6.7	98.8	ORIG	1994-06-21	P					32.6								N				RECH	1995-04-27	P					32.6								N				PR0297
1720618	17	2	2	NW2		0618	18.1	46.6	43.1	96.6	ORIG	1994-06-21	P					21.9								N				RECH	1995-04-27	P					21.9								N				PR0297
1720619	17	2	2	NW2		0619	20.8	42	45.8	92	ORIG	1994-06-21	P					31.1								N				RECH	1995-04-27	P					31.1								N				PR0297
1720620	17	2	2	NW2		0620	11.7	42	36.7	92	ORIG	1994-06-21	P					33.4								N				RECH	1995-04-27	P					33.4								N				PR0297
1720621	17	2	2	NW2		0621	0.2	37.5	25.2	87.5	ORIG	1994-06-21	P					25.8				0.1	NE			N				RECH	1995-04-27	P					25.8				0.1	NE			N				PR0297
1720622	17	2	2	NW2		0622	19	34.7	44	84.7	ORIG	1994-06-21	C					8.2				0.8	NW			N				RECH	1995-04-27	C					8.2				0.8	NW			N				PR0297
1720623	17	2	2	NW2		0623	24.3	30.2	49.3	80.2	ORIG	1994-06-21	P					29.1				0.3	W			N			EC 0.2	RECH	1995-04-27	P					29.1				0.3	W			N			EC 0.2	PR0297
1720624	17	2	2	NW2		0624	22.8	28.8	47.8	78.8	ORIG	1994-06-21	R		B		G	6.5			2.1					N				RECH	1995-04-27	R		B		G	6.5			2.1					N				PR0297
1720625	17	2	2	NW2		0625	23.5	23.1	48.5	73.1	ORIG	1994-06-21	C					8.8	5							N				RECH	1995-04-27	C			T		8.8	5					4		N				PR0297
1720626	17	2	2	NW2		0626	11.3	21	36.3	71	ORIG	1994-06-21	P					22.4								N				RECH	1995-04-27	P					22.4								N				PR0297
1720627	17	2	2	NW2		0627	8.7	19.5	33.7	69.5	ORIG	1994-06-21	P					37.7				0.2	W			N				RECH	1995-04-27	P					37.7				0.2	W			N				PR0297
1720628	17	2	2	NW2		0628	3.1	18.5	28.1	68.5	ORIG	1994-06-21	S					0	1.7							N				RECH	1995-04-27	S					0	1.7							N				PR0297
1720629	17	2	2	NW2	Y	0629	16	17.9	41	67.9	ORIG	1994-06-21	P					21								N				RECH	1995-04-27	P					21								N				PR0297
1720630	17	2	2	NW2		0630	2.3	15	27.3	65	ORIG	1994-06-21	P					28.4				0.2	S			N			180	RECH	1995-04-27	P					28.4				0.2	S			N			180	PR0297
1720631	17	2	2	NW2		0631	5.7	14.8	30.7	64.8	ORIG	1994-06-21	R		B		G	8.1			4.2					N				RECH	1995-04-27	R		B		G	8.1			4.2					N				PR0297
1720632	17	2	2	NW2		0632	1.4	10.9	26.4	60.9	ORIG	1994-06-21	R		B		G	7.1			2					N				RECH	1995-04-27	R		B		G	7.1			2					N				PR0297
1720633	17	2	2	NW2		0633	1.6	10.8	26.6	60.8	ORIG	1994-06-21	R		B		G	6			2.2					N				RECH	1995-04-27	R		B		G	6			2.2					N				PR0297
1720634	17	2	2	NW2		0634	6.4	10.1	31.4	60.1	ORIG	1994-06-21	R		B		G	6.8								N				RECH	1995-04-27	R		B		G	6.8								N				PR0297
1720635	17	2	2	NW2		0635	16.6	8.6	41.6	58.6	ORIG	1994-06-21	R		B		G	6.6			2.2					N				RECH	1995-04-27	R		B		G	6.6			2.2					N				PR0297
1720636	17	2	2	NW2		0636	12.7	7.6	37.7	57.6	ORIG	1994-06-21	C					6.6	4.9							N				RECH	1995-04-27	C					6.6	4.9							N				PR0297
1720637	17	2	2	NW2	Y	0637	16.1	7.3	41.1	57.3	ORIG	1994-06-21	P					32.2				0.6	NW			N				RECH	1995-04-27	P					32.2				0.6	NW			N				PR0297
1720638	17	2	2	NW2		0638	22.3	3.9	47.3	53.9	ORIG	1994-06-21	R		B		G	7.2			3.1					N				RECH	1995-04-27	R		B		G	7.2			3.1					N				PR0297
1720639	17	2	2	NW2		0639	3.1	3.6	28.1	53.6	ORIG	1994-06-21	R		B		G	8.7			1.6					N				RECH	1995-04-27	R		B		G	8.7			1.6					N				PR0297
1720640	17	2	2	NW2		0640	0.2	3.4	25.2	53.4	ORIG	1994-06-21	S					0	3.9			0.2	SE			N				RECH	1995-04-27	S					0	4			0.2	SE			N				PR0297
1720641	17	2	2	NW2		0641	9	1.5	34	51.5	ORIG	1994-06-21	R		B		G	6.5			4.4					N				RECH	1995-04-27	R		B		G	6.5			4.4					N				PR0297
1720642	17	2	2	NW2		0642	20.2	1.5	45.2	51.5	ORIG	1994-06-21	R		B		G	5.9			1.7					N				RECH	1995-04-27	R		B		G	5.9			1.7					N				PR0297
1720643	17	2	2	NW2		0643	7.9	0.7	32.9	50.7	ORIG	1994-06-21	R		B		G	8.1			4.9					N				RECH	1995-04-27	R		B		G	8.1			4.9					N				PR0297
1720644	17	2	2	NW2	Y	0644	22.8	0.7	47.8	50.7	ORIG	1994-06-21	P					11.3								N				RECH	1995-04-27	P					11.3								N				PR0297
1720645	17	2	2	NW2	Y	0645	23.9	0.3	48.9	50.3	ORIG	1994-06-21	P					7.9								N				RECH	1995-04-27	P					7.9								N				PR0297
1720646	17	2	2	NW2		0646	1.6	0.2	26.6	50.2	ORIG	1994-06-21	P	T	Y			37.7	16.9		0.4	1	SW			Y				RECH	1995-04-27	R		Y		B	37.6	16.9		0.4	1	SW			Y				PR0297
1720647	17	2	2	SW1		0647	20.8	48.1	4.2	48.1	ORIG	1994-06-21	P					5.2	3.9							N				RECH	1995-04-27	P					5.2	3.9							N				PR0297
1720648	17	2	2	SW1		0648	13.3	45.3	11.7	45.3	ORIG	1994-06-21	R		B		G	8.1			2					N				RECH	1995-04-27	R		B		G	8.1			2					N				PR0297
1720649	17	2	2	SW1		0649	12.4	45.5	12.6	45.5	ORIG	1994-06-21	R		B		B	27.7				0.2	SE		Y	N				RECH	1995-04-27	R		B		B	27.5				0.2	SE		Y	N				PR0297
1720650	17	2	2	SW1		0650	12.4	44.7	12.6	44.7	ORIG	1994-06-21	R		B		B	27.4							Y	N				RECH	1995-04-27	R		B		B	27.4							Y	N				PR0297
1720651	17	2	2	SW1		0651	3.1	43.3	21.9	43.3	ORIG	1994-06-21	R		B		G	13.6			3					N				RECH	1995-04-27	R		B		G	13.6			3					N				PR0297
1720652	17	2	2	SW1		0652	2	41.9	23	41.9	ORIG	1994-06-21	R		B		G	9			2.5					N				RECH	1995-04-27	R		B		G	9			2.5					N				PR0297
1720653	17	2	2	SW1		0653	12.7	37	12.3	37	ORIG	1994-06-21	P					30.5				0.8	N			N			SWC 0.2	RECH	1995-04-27	P					30.5				0.8	N			N			SWC 0.2	PR0297
1720654	17	2	2	SW1		0654	24.3	36.1	0.7	36.1	ORIG	1994-06-21	P					11.1								N				RECH	1995-04-27	P					11.1								N				PR0297
1720655	17	2	2	SW1		0655	24.9	35.9	0.1	35.9	ORIG	1994-06-21	P					5	4.4							N				RECH	1995-04-27	P					5	4.4							N				PR0297
1720656	17	2	2	SW1		0656	16.5	35.3	8.5	35.3	ORIG	1994-06-21	P					7.4	4.5							N				RECH	1995-04-27	P					7.4	4.5							N				PR0297
1720657	17	2	2	SW1		0657	3	32.3	22	32.3	ORIG	1994-06-21	P					12								N				RECH	1995-04-27	P					12								N				PR0297
1720658	17	2	2	SW1		0658	2.1	30.3	22.9	30.3	ORIG	1994-06-21	R		B		G	16.7								N				RECH	1995-04-27	R		B		G	16.7								N				PR0297
1720659	17	2	2	SW1		0659	21.5	31.5	3.5	31.5	ORIG	1994-06-21	P					11.3								N				RECH	1995-04-27	P					11.3								N				PR0297
1720660	17	2	2	SW1		0660	17.5	28.7	7.5	28.7	ORIG	1994-06-21	P					9.2								N				RECH	1995-04-27	P					9.2								N				PR0297
1720661	17	2	2	SW1		0661	11.9	27.4	13.1	27.4	ORIG	1994-06-21	C					6.5	3.4							N				RECH	1995-04-27	C					6.5	3.4							N				PR0297
1720662	17	2	2	SW1		0662	19.3	27.4	5.7	27.4	ORIG	1994-06-21	P					14.3								N				RECH	1995-04-27	P					14.3								N				PR0297
1720663	17	2	2	SW1		0663	23.8	26.8	1.2	26.8	ORIG	1994-06-21	R		B		G	13.8			2.6					N				RECH	1995-04-27	R		B		G	13.8			2.6					N				PR0297
1720664	17	2	2	SW1		0664	19.9	26.5	5.1	26.5	ORIG	1994-06-21	P					7.3								N				RECH	1995-04-27	P					7.3								N				PR0297
1720665	17	2	2	SW1		0665	17	26.4	8	26.4	ORIG	1994-06-21	P					13.2								N				RECH	1995-04-27	P					13.2								N				PR0297
1720666	17	2	2	SW1		0666	5.2	25.9	19.8	25.9	ORIG	1994-06-21	P					5.3	3.6							N				RECH	1995-04-27	P					5.3	3.6							N				PR0297
1720667	17	2	2	SW1		0667	24.6	25.7	0.4	25.7	ORIG	1994-06-21	R		B		G	8.4			3.4					N				RECH	1995-04-27	R		B		G	8.4			3.4					N				PR0297
1720668	17	2	2	SW1		0668	23.2	24.9	1.8	24.9	ORIG	1994-06-21	P					5.2	3.8							N				RECH	1995-04-27	P					5.2	3.8							N				PR0297
1720669	17	2	2	SW1		0669	11	21.8	14	21.8	ORIG	1994-06-21	C					17.1				0.6	SE			N				RECH	1995-04-27	C					17.1				0.6	SE			N				PR0297
1720670	17	2	2	SW1		0670	20.6	23.1	4.4	23.1	ORIG	1994-06-21	P					7.1								N				RECH	1995-04-27	P					7.1								N				PR0297
1720671	17	2	2	SW1		0671	21.8	22.2	3.2	22.2	ORIG	1994-06-21	R		B		G	9.5			4.9					N				RECH	1995-04-27	R		B		G	9.5			4.9					N				PR0297
1720672	17	2	2	SW1		0672	22.4	22	2.6	22	ORIG	1994-06-21	P					8.7								N				RECH	1995-04-27	P					8.7								N				PR0297
1720673	17	2	2	SW1		0673	20.9	21.1	4.1	21.1	ORIG	1994-06-21	P	T	U			11.5	4.4		0					Y				RECH	1995-04-27	R		U		B	11.1	4.4		0					Y				PR0297
1720674	17	2	2	SW1		0674	24.7	20.4	0.3	20.4	ORIG	1994-06-21	P					8.2	4.8							N				RECH	1995-04-27	P					8.2	4.8							N				PR0297
1720675	17	2	2	SW1		0675	11.5	19.6	13.5	19.6	ORIG	1994-06-21	P					8.7								N				RECH	1995-04-27	P					8.7								N				PR0297
1720676	17	2	2	SW1		0676	7.2	18.4	17.8	18.4	ORIG	1994-06-21	P					11.9								N				RECH	1995-04-27	P					11.9								N				PR0297
1720677	17	2	2	SW1		0677	15.5	17.1	9.5	17.1	ORIG	1994-06-21	P					6.8	3.9							N				RECH	1995-04-27	P					6.8	3.9							N				PR0297
1720678	17	2	2	SW1		0678	9.7	16.5	15.3	16.5	ORIG	1994-06-21	P					6.8	4.6							N				RECH	1995-04-27	P					6.8	4.6							N				PR0297
1720679	17	2	2	SW1		0679	22.1	15	2.9	15	ORIG	1994-06-21	P					10.5								N				RECH	1995-04-27	P					10.5								N				PR0297
1720680	17	2	2	SW1		0680	14	12.5	11	12.5	ORIG	1994-06-21	P					10.5								N				RECH	1995-04-27	P					10.5								N				PR0297
1720681	17	2	2	SW1		0681	23.9	11.1	1.1	11.1	ORIG	1994-06-21	P					6.2	4.1							N				RECH	1995-04-27	P					6.2	4.1							N				PR0297
1720682	17	2	2	SW1		0682	21	10	4	10	ORIG	1994-06-21	P					9	4.7							N				RECH	1995-04-27	P					9	4.7							N				PR0297
1720683	17	2	2	SW1		0683	6.7	9.2	18.3	9.2	ORIG	1994-06-21	P					8.7								N				RECH	1995-04-27	P					8.7								N				PR0297
1720684	17	2	2	SW1		0684	2.1	8.5	22.9	8.5	ORIG	1994-06-21	R		B		G	9.5								N				RECH	1995-04-27	R		B		G	9.5								N				PR0297
1720685	17	2	2	SW1		0685	1	6.1	24	6.1	ORIG	1994-06-21	P					31.8				0.2	E			N			180	RECH	1995-04-27	P					31.8				0.2	E			N			180	PR0297
1720686	17	2	2	SW1		0686	19.3	3.4	5.7	3.4	ORIG	1994-06-21	P					5.7	3.5							N				RECH	1995-04-27	P					5.7	3.5							N				PR0297
1720687	17	2	2	SW2		0687	20.7	0.9	45.7	0.9	ORIG	1994-06-21	S					0	1.5			0.2	NS			N				RECH	1995-04-27	S					0	1.5			0.2	NS			N				PR0297
1720688	17	2	2	SW2		0688	12	6.5	37	6.5	ORIG	1994-06-21	P					23.6				0.4	SE			N				RECH	1995-04-27	P					23.6				0.4	SE			N				PR0297
1720689	17	2	2	SW2		0689	4.2	7.4	29.2	7.4	ORIG	1994-06-21	R		B		G	8.1			3.2					N				RECH	1995-04-27	R		B		G	8.1			3.2					N				PR0297
1720690	17	2	2	SW2		0690	15.7	9.1	40.7	9.1	ORIG	1994-06-21	P					7.8	4.6							N				RECH	1995-04-27	P					7.8	4.6							N				PR0297
1720691	17	2	2	SW2		0691	14	9.2	39	9.2	ORIG	1994-06-21	R		B		G	7			2.9					N				RECH	1995-04-27	R		B		G	7			2.9					N				PR0297
1720692	17	2	2	SW2		0692	13.6	9.9	38.6	9.9	ORIG	1994-06-21	R		B		G	5.9			1.5					N				RECH	1995-04-27	R		B		G	5.9			1.5					N				PR0297
1720693	17	2	2	SW2		0693	7.3	10.2	32.3	10.2	ORIG	1994-06-21	P					5.9	3.8							N				RECH	1995-04-27	P					5.9	3.8							N				PR0297
1720694	17	2	2	SW2		0694	18.4	11.3	43.4	11.3	ORIG	1994-06-21	P					10.9								N				RECH	1995-04-27	P					10.9								N				PR0297
1720695	17	2	2	SW2		0695	21.5	11.6	46.5	11.6	ORIG	1994-06-21	P					12.5								N				RECH	1995-04-27	P					12.5								N				PR0297
1720696	17	2	2	SW2		0696	15.5	17.2	40.5	17.2	ORIG	1994-06-21	R		B		G	11.7			3.3					N				RECH	1995-04-27	R		B		G	11.7			3.3					N				PR0297
1720697	17	2	2	SW2		0697	19.1	17.6	44.1	17.6	ORIG	1994-06-21	P					5.8	4.4							N				RECH	1995-04-27	P					5.8	4.4							N				PR0297
1720698	17	2	2	SW2		0698	9.9	23	34.9	23	ORIG	1994-06-21	P					35.2								N				RECH	1995-04-27	P					35.2								N				PR0297
1720699	17	2	2	SW2		0699	13.9	26.5	38.9	26.5	ORIG	1994-06-21	P					28.3								N				RECH	1995-04-27	P					28.3								N				PR0297
1720700	17	2	2	SW2		0700	21.6	27.2	46.6	27.2	ORIG	1994-06-21	P					21.8								N				RECH	1995-04-27	P					21.8								N				PR0297
1720701	17	2	2	SW2	Y	0701	10.2	28	35.2	28	ORIG	1994-06-21	P					35.6								N				RECH	1995-04-27	P					35.6								N				PR0297
1720702	17	2	2	SW2		0702	23.1	20.8	48.1	20.8	ORIG	1994-06-21	R		B		G	12.6								N				RECH	1995-04-27	R		B		G	12.6								N				PR0297
1720703	17	2	2	SW2		0703	4.1	34.7	29.1	34.7	ORIG	1994-06-21	P					7.4								N				RECH	1995-04-27	P					7.4								N				PR0297
1720704	17	2	2	SW2	Y	0704	17.2	36.5	42.2	36.5	ORIG	1994-06-21	P					7.5								N				RECH	1995-04-27	P					7.5								N				PR0297
1720705	17	2	2	SW2		0705	23.4	39.1	48.4	39.1	ORIG	1994-06-21	R		B		G	9.3								N				RECH	1995-04-27	R		B		G	9.3								N				PR0297
1720706	17	2	2	SW2	Y	0706	15.3	41.7	40.3	41.7	ORIG	1994-06-21	P					9.8								N				RECH	1995-04-27	P					9.8								N				PR0297
1720707	17	2	2	SW2		0707	14.9	42.7	39.9	42.7	ORIG	1994-06-21	P					7.5								N				RECH	1995-04-27	P					7.5								N				PR0297
1720708	17	2	2	SW2		0708	8.3	42.9	33.3	42.9	ORIG	1994-06-21	P					9								N				RECH	1995-04-27	P					9								N				PR0297
1720709	17	2	2	SW2		0709	12	43.3	37	43.3	ORIG	1994-06-21	P					12.1								N				RECH	1995-04-27	P					12.1								N				PR0297
1720710	17	2	2	SW2	Y	0710	15.9	44	40.9	44	ORIG	1994-06-21	P					8.9								N				RECH	1995-04-27	P					8.9								N				PR0297
1720711	17	2	2	SW2	Y	0711	15.5	44.6	40.5	44.6	ORIG	1994-06-21	P					9.7								N				RECH	1995-04-27	P					9.7								N				PR0297
1720712	17	2	2	SW2		0712	12	45.5	37	45.5	ORIG	1994-06-21	P					8.3								N				RECH	1995-04-27	P					8.3								N				PR0297
1720713	17	2	2	SW2	Y	0713	19.5	46.4	44.5	46.4	ORIG	1994-06-21	P					6.6	4.4							N				RECH	1995-04-27	P					6.6	4.4							N				PR0297
1720714	17	2	2	SW2		0714	15	47.8	40	47.8	ORIG	1994-06-21	R		B		G	6.5			1.8					N				RECH	1995-04-27	R		B		G	6.5			1.8					N				PR0297
1720715	17	2	2	SW2	Y	0715	16.6	48	41.6	48	ORIG	1994-06-21	P					10.5								N				RECH	1995-04-27	P					10.5								N				PR0297
1720716	17	2	2	SW2		0716	10.3	49.9	35.3	49.9	ORIG	1994-06-21	R		B		G	15.7								N				RECH	1995-04-27	R		B		G	15.7								N				PR0297
1720717	17	2	2	SW2		0717	4.4	44.5	29.4	44.5	ORIG	1994-06-21	R		B		G	13			4.7					N				RECH	1995-04-27	R		B		G	13			4.7					N				PR0297
1720718	17	2	2	SE1		0718	8.7	49.7	66.3	49.7	ORIG	1994-06-21	P					5.8	4.9							N				RECH	1995-04-27	P					5.8	4.9							N				PR0297
1720719	17	2	2	SE1		0719	15.2	49.3	59.8	49.3	ORIG	1994-06-21	R		B		G	8.6			1.9					N				RECH	1995-04-27	R		B		G	8.6			1.9					N				PR0297
1720720	17	2	2	SE1	Y	0720	21.7	48.8	53.3	48.8	ORIG	1994-06-21	P					18								N				RECH	1995-04-27	P					18								N				PR0297
1720721	17	2	2	SE1		0721	13	48.5	62	48.5	ORIG	1994-06-21	P					11.9								N				RECH	1995-04-27	P					11.9								N				PR0297
1720722	17	2	2	SE1	Y	0722	19.8	48.2	55.2	48.2	ORIG	1994-06-21	P					7.2								N				RECH	1995-04-27	P					7.2								N				PR0297
1720723	17	2	2	SE1		0723	2.9	46.9	72.1	46.9	ORIG	1994-06-21	P					6.7								N			FORKS @ 0.4 2ND STEM DBH 6.2	RECH	1995-04-27	P					6.7								N			FORKS @ 0.4 2ND STEM DBH 6.2	PR0297
1720724	17	2	2	SE1	Y	0724	17.4	46.4	57.6	46.4	ORIG	1994-06-21	P					11.8								N				RECH	1995-04-27	P					11.8								N				PR0297
1720725	17	2	2	SE1		0725	23.3	45.4	51.7	45.4	ORIG	1994-06-21	R		B		G	6.7			2.4					N				RECH	1995-04-27	R		B		G	6.7			2.4					N				PR0297
1720726	17	2	2	SE1		0726	8.2	44.2	66.8	44.2	ORIG	1994-06-21	P					18.6								N				RECH	1995-04-27	P					18.6								N				PR0297
1720727	17	2	2	SE1		0727	13.9	41.7	61.1	41.7	ORIG	1994-06-21	P					8.9								N				RECH	1995-04-27	P					8.9								N				PR0297
1720728	17	2	2	SE1		0728	21	40.9	54	40.9	ORIG	1994-06-21	R		B		G	7			2.2					N				RECH	1995-04-27	R		B		G	7			2.2					N				PR0297
1720729	17	2	2	SE1	Y	0729	24.7	40.8	50.3	40.8	ORIG	1994-06-21	P					29.3								N				RECH	1995-04-27	P					29.3								N				PR0297
1720730	17	2	2	SE1		0730	0.7	40.4	74.3	40.4	ORIG	1994-06-21	R		B		G	6.6			2.2					N				RECH	1995-04-27	R		B		G	6.6			2.2					N				PR0297
1720731	17	2	2	SE1		0731	4.3	40.3	70.7	40.3	ORIG	1994-06-21	P					25.3				0.6	NW			N			180, 1/2	RECH	1995-04-27	P					25.3				0.6	NW			N			180, 1/2	PR0297
1720732	17	2	2	SE1	Y	0732	17.9	38	57.1	38	ORIG	1994-06-21	P					9.7								N				RECH	1995-04-27	P					9.7								N				PR0297
1720733	17	2	2	SE1		0733	17.6	36.2	57.4	36.2	ORIG	1994-06-21	R		B		G	5.5			2.9					N				RECH	1995-04-27	R		B		G	5.5			2.9					N				PR0297
1720734	17	2	2	SE1	Y	0734	22.7	34.8	52.3	34.8	ORIG	1994-06-21	C					5.2	4.1							N				RECH	1995-04-27	C					5.2	4.1							N				PR0297
1720735	17	2	2	SE1		0735	14.3	34	60.7	34	ORIG	1994-06-21	P					6	4.4							N				RECH	1995-04-27	P					6	4.4							N				PR0297
1720736	17	2	2	SE1		0736	11.4	31.5	63.6	31.5	ORIG	1994-06-21	S					0	1.5							N				RECH	1995-04-27	S					0	1.5							N				PR0297
1720737	17	2	2	SE1		0737	7.8	31.1	67.2	31.1	ORIG	1994-06-21	P					23								N				RECH	1995-04-27	P					23								N				PR0297
1720738	17	2	2	SE1		0738	2.2	31.1	72.8	31.1	ORIG	1994-06-21	P					6.6	3.8							N			TREE LEANING INTO THIS TREE	RECH	1995-04-27	P					6.6	3.8							N			TREE LEANING INTO THIS TREE	PR0297
1720739	17	2	2	SE1	Y	0739	18.3	30.5	56.7	30.5	ORIG	1994-06-21	P					6.9								N				RECH	1995-04-27	P					6.9								N				PR0297
1720740	17	2	2	SE1	Y	0740	16.9	29.5	58.1	29.5	ORIG	1994-06-21	P					9.7								N				RECH	1995-04-27	P					9.7								N				PR0297
1720741	17	2	2	SE1		0741	16.5	27.4	58.5	27.4	ORIG	1994-06-21	R		B		G	8.6			3.9					N				RECH	1995-04-27	R		B		G	8.6			3.9					N				PR0297
1720742	17	2	2	SE1		0742	10.5	27.4	64.5	27.4	ORIG	1994-06-21	P					12.8								N				RECH	1995-04-27	P					12.8								N				PR0297
1720743	17	2	2	SE1		0743	14.3	26.2	60.7	26.2	ORIG	1994-06-21	P					11.4								N				RECH	1995-04-27	P					11.4								N				PR0297
1720744	17	2	2	SE1		0744	12.6	25.9	62.4	25.9	ORIG	1994-06-21	P					8.6								N				RECH	1995-04-27	P					8.6								N				PR0297
1720745	17	2	2	SE1		0745	3.8	25	71.2	25	ORIG	1994-06-21	R		B		G	24								N				RECH	1995-04-27	R		B		G	24								N				PR0297
1720746	17	2	2	SE1		0746	20.4	24.4	54.6	24.4	ORIG	1994-06-21	P					5.8	4							N				RECH	1995-04-27	P					5.8	4							N				PR0297
1720747	17	2	2	SE1		0747	13.2	24	61.8	24	ORIG	1994-06-21	P					5.6	3.8							N				RECH	1995-04-27	P					5.6	3.8							N				PR0297
1720748	17	2	2	SE1		0748	15.8	23.9	59.2	23.9	ORIG	1994-06-21	P					8.5								N				RECH	1995-04-27	P					8.5								N				PR0297
1720749	17	2	2	SE1		0749	12.3	23.3	62.7	23.3	ORIG	1994-06-21	P					8.8								N				RECH	1995-04-27	P					8.8								N				PR0297
1720750	17	2	2	SE1		0750	16.7	22.6	58.3	22.6	ORIG	1994-06-21	P					8.3								N				RECH	1995-04-27	P					8.3								N				PR0297
1720751	17	2	2	SE1		0751	12.5	22.5	62.5	22.5	ORIG	1994-06-21	P					12.4								N				RECH	1995-04-27	P					12.4								N				PR0297
1720752	17	2	2	SE1		0752	17.1	22.2	57.9	22.2	ORIG	1994-06-21	P					8.9								N				RECH	1995-04-27	P					8.9								N				PR0297
1720753	17	2	2	SE1		0753	8.5	22.1	66.5	22.1	ORIG	1994-06-21	P					8.7								N				RECH	1995-04-27	P					8.7								N				PR0297
1720754	17	2	2	SE1		0754	23.7	20.4	51.3	20.4	ORIG	1994-06-21	P					10.7								N				RECH	1995-04-27	P					10.7								N				PR0297
1720755	17	2	2	SE1		0755	22.2	20.1	52.8	20.1	ORIG	1994-06-21	P					12.1								N				RECH	1995-04-27	P					12.1								N				PR0297
1720756	17	2	2	SE1		0756	24	19.2	51	19.2	ORIG	1994-06-21	S					0	1.7							N				RECH	1995-04-27	S					0	1.7							N				PR0297
1720757	17	2	2	SE1		0757	24.9	18	50.1	18	ORIG	1994-06-21	P					13.8								N				RECH	1995-04-27	P					13.8								N				PR0297
1720758	17	2	2	SE1		0758	18.8	17.4	56.2	17.4	ORIG	1994-06-21	P					10.3								N				RECH	1995-04-27	P					10.3								N				PR0297
1720759	17	2	2	SE1		0759	18.2	14.9	56.8	14.9	ORIG	1994-06-21	P					10.4								N				RECH	1995-04-27	P					10.4								N				PR0297
1720760	17	2	2	SE1		0760	23.1	15	51.9	15	ORIG	1994-06-21	R		B		G	7.3			2.6					N				RECH	1995-04-27	R		B		G	7.3			2.6					N				PR0297
1720761	17	2	2	SE1		0761	24.9	13.8	50.1	13.8	ORIG	1994-06-21	P					13.8								N				RECH	1995-04-27	P					13.8								N				PR0297
1720762	17	2	2	SE1		0762	24.6	13.2	50.4	13.2	ORIG	1994-06-21	R		B		G	7.9								N				RECH	1995-04-27	R		B		G	7.9								N				PR0297
1720763	17	2	2	SE1		0763	20.8	11.4	54.2	11.4	ORIG	1994-06-21	C					5.4	3.8							N				RECH	1995-04-27	C					5.4	3.8							N				PR0297
1720764	17	2	2	SE1		0764	7.4	11.3	67.6	11.3	ORIG	1994-06-21	R		B		B	28.9								N				RECH	1995-04-27	R		B		B	27.5								N				PR0297
1720765	17	2	2	SE1		0765	17.7	6.3	57.3	6.3	ORIG	1994-06-21	R		B		G	11.7			2					N				RECH	1995-04-27	R		B		G	11.7			2					N				PR0297
1720766	17	2	2	SE1		0766	22	5	53	5	ORIG	1994-06-21	R		B		G	13.6								N				RECH	1995-04-27	R		B		G	13.6								N				PR0297
1720767	17	2	2	SE1		0767	17.5	1.6	57.5	1.6	ORIG	1994-06-21	P					5.1	3.6							N				RECH	1995-04-27	P					5.1	3.6							N				PR0297
1720768	17	2	2	SE1		0768	17.5	0.7	57.5	0.7	ORIG	1994-06-21	P					6.7	3.6							N				RECH	1995-04-27	P					6.7	3.6							N				PR0297
1720769	17	2	2	SE1		0769	0.3	5.7	74.7	5.7	ORIG	1994-06-21	S					0	2			0.3	SW			N			180	RECH	1995-04-27	S					0	1.9			0.3	SW			N			180	PR0297
1720770	17	2	2	SE2		0770	23.6	49.7	98.6	49.7	ORIG	1994-06-21	P					14.7								N				RECH	1995-04-27	P					14.7								N				PR0297
1720771	17	2	2	SE2		0771	20.5	49	95.5	49	ORIG	1994-06-21	P					5.5	4.2							N				RECH	1995-04-27	P					5.5	4.2							N				PR0297
1720772	17	2	2	SE2		0772	1.9	48.9	76.9	48.9	ORIG	1994-06-21	P					8.6								N				RECH	1995-04-27	P					8.6								N				PR0297
1720773	17	2	2	SE2		0773	20.2	46.5	95.2	46.5	ORIG	1994-06-21	P					6.2	4							N				RECH	1995-04-27	P					6.2	4							N				PR0297
1720774	17	2	2	SE2		0774	22.8	45.9	97.8	45.9	ORIG	1994-06-21	R		B		G	16.9								N				RECH	1995-04-27	R		B		G	16.9								N				PR0297
1720775	17	2	2	SE2		0775	24.5	45.9	99.5	45.9	ORIG	1994-06-21	C					5.8	3.1							N				RECH	1995-04-27	C					5.8	3.1							N				PR0297
1720776	17	2	2	SE2		0776	23.7	45.4	98.7	45.4	ORIG	1994-06-21	P					11.7								N				RECH	1995-04-27	P					11.7								N				PR0297
1720777	17	2	2	SE2		0777	20	44.7	95	44.7	ORIG	1994-06-21	P					10.1								N				RECH	1995-04-27	P					10.1								N				PR0297
1720778	17	2	2	SE2		0778	9.9	45.6	84.9	45.6	ORIG	1994-06-21	P					37				0.3	E			N				RECH	1995-04-27	P					37				0.3	E			N				PR0297
1720779	17	2	2	SE2		0779	3.2	39.8	78.2	39.8	ORIG	1994-06-21	P	T	U			20	11.9		0	0.4	N			Y				RECH	1995-04-27	R		U		B	20	11.9		0	0.4	N			Y				PR0297
1720780	17	2	2	SE2		0780	23.8	41.4	98.8	41.4	ORIG	1994-06-21	R		B		G	6.6			1.8					N				RECH	1995-04-27	R		B		G	6.6			1.8					N				PR0297
1720781	17	2	2	SE2		0781	3.2	36.6	78.2	36.6	ORIG	1994-06-21	R		B		G	6.2			2.8					N				RECH	1995-04-27	R		B		G	6.2			2.8					N				PR0297
1720782	17	2	2	SE2		0782	14.6	32.5	89.6	32.5	ORIG	1994-06-21	P					11.3								N				RECH	1995-04-27	P					11.3								N				PR0297
1720783	17	2	2	SE2		0783	22.9	30.7	97.9	30.7	ORIG	1994-06-21	P					20.8								N				RECH	1995-04-27	P					20.8								N				PR0297
1720784	17	2	2	SE2		0784	1.8	28	76.8	28	ORIG	1994-06-21	C		B			12.3	3.3		2.2	2.3	W			N			BROKEN @ 2.2 ATTACHED-TOP DEAD-SPROUTS TO 3.3	RECH	1995-04-27	C		B			12.3	3.3		2.2	2.3	W			N			LIVE TO 3.3	PR0297
1720785	17	2	2	SE2		0785	8	25.6	83	25.6	ORIG	1994-06-21	P					16.3								N				RECH	1995-04-27	P					16.3						2		N				PR0297
1720786	17	2	2	SE2		0786	10.3	23	85.3	23	ORIG	1994-06-21	P					12.8								N				RECH	1995-04-27	P					12.8								N				PR0297
1720787	17	2	2	SE2		0787	8.2	22.5	83.2	22.5	ORIG	1994-06-21	P					12.4								N				RECH	1995-04-27	P					12.4								N				PR0297
1720788	17	2	2	SE2		0788	23	22.7	98	22.7	ORIG	1994-06-21	P					27.8				0.4	SE			N				RECH	1995-04-27	P					27.8				0.4	SE			N				PR0297
1720789	17	2	2	SE2		0789	23.3	21.4	98.3	21.4	ORIG	1994-06-21	R		B		G	11.7			2.1					N				RECH	1995-04-27	R		B		G	11.7			2.1					N				PR0297
1720790	17	2	2	SE2		0790	0.6	18.8	75.6	18.8	ORIG	1994-06-21	P					6.3	4.6							N				RECH	1995-04-27	P					6.3	4.6							N				PR0297
1720791	17	2	2	SE2		0791	1.5	16.7	76.5	16.7	ORIG	1994-06-21	P					7.8	4.3							N				RECH	1995-04-27	P					7.8	4.3							N				PR0297
1720792	17	2	2	SE2		0792	1.4	12.8	76.4	12.8	ORIG	1994-06-21	R		B		G	15.6								N				RECH	1995-04-27	R		B		G	15.6								N				PR0297
1720793	17	2	2	SE2		0793	6.4	8.5	81.4	8.5	ORIG	1994-06-21	P					8.2								N				RECH	1995-04-27	P					8.2								N				PR0297
1720794	17	2	2	SE2		0794	12	7.7	87	7.7	ORIG	1994-06-21	P					9.5								N				RECH	1995-04-27	P					9.5								N				PR0297
1720795	17	2	2	SE2		0795	8.1	6.8	83.1	6.8	ORIG	1994-06-21	P					6.4	4.5							N				RECH	1995-04-27	P					6.4	4.5							N				PR0297
1720796	17	2	2	SE2		0796	9.8	4.7	84.8	4.7	ORIG	1994-06-21	P					12.3								N				RECH	1995-04-27	P					12.3								N				PR0297
1720797	17	2	2	SE2		0797	13.3	0.1	88.3	0.1	ORIG	1994-06-21	S					0	1.5							N				RECH	1995-04-27	S					0	1.6							N				PR0297
1720798	17	2	2	NE1		0798	3.3	1.4	71.7	51.4	ORIG	1994-06-21	P					6.7								N				RECH	1995-04-27	P					6.7								N				PR0297
1720799	17	2	2	NE1		0799	3.1	1.6	71.9	51.6	ORIG	1994-06-21	P					9.9								N				RECH	1995-04-27	P					9.9								N				PR0297
1720800	17	2	2	NE1		0800	8.2	2.3	66.8	52.3	ORIG	1994-06-21	P					11.1								N				RECH	1995-04-27	P					11.1								N				PR0297
1720801	17	2	2	NE1	Y	0801	20.3	2.9	54.7	52.9	ORIG	1994-06-21	P					5.8								N				RECH	1995-04-27	P					5.8								N				PR0297
1720802	17	2	2	NE1		0802	14.3	4.7	60.7	54.7	ORIG	1994-06-21	P					18.7								N				RECH	1995-04-27	P					18.7								N				PR0297
1720803	17	2	2	NE1		0803	7.7	5.5	67.3	55.5	ORIG	1994-06-21	P					9.9								N				RECH	1995-04-27	P					9.9								N				PR0297
1720804	17	2	2	NE1		0804	7.6	6.2	67.4	56.2	ORIG	1994-06-21	P					13.7								N				RECH	1995-04-27	P					13.7								N				PR0297
1720805	17	2	2	NE1		0805	8	6.9	67	56.9	ORIG	1994-06-21	P					8.6								N				RECH	1995-04-27	P					8.6								N				PR0297
1720806	17	2	2	NE1		0806	13.9	10.4	61.1	60.4	ORIG	1994-06-21	C					5.1	4.1			0.5	N			N			180	RECH	1995-04-27	C					5.1	4.1			0.5	N			N			180	PR0297
1720807	17	2	2	NE1		0807	2.2	12	72.8	62	ORIG	1994-06-21	P					10.8								N				RECH	1995-04-27	P					10.8								N				PR0297
1720808	17	2	2	NE1	Y	0808	20.3	12.4	54.7	62.4	ORIG	1994-06-21	P					24.1								N				RECH	1995-04-27	P					24.1								N				PR0297
1720809	17	2	2	NE1		0809	13.2	13.8	61.8	63.8	ORIG	1994-06-21	P					17.9								N				RECH	1995-04-27	P					17.9								N				PR0297
1720810	17	2	2	NE1	Y	0810	24	14.5	51	64.5	ORIG	1994-06-21	P					25.6								N				RECH	1995-04-27	P					25.6								N				PR0297
1720811	17	2	2	NE1		0811	2.6	14.6	72.4	64.6	ORIG	1994-06-21	P					11.8								N				RECH	1995-04-27	P					11.8								N				PR0297
1720812	17	2	2	NE1		0812	2.8	15.9	72.2	65.9	ORIG	1994-06-21	P					16.9								N				RECH	1995-04-27	P					16.9								N				PR0297
1720813	17	2	2	NE1	Y	0813	23.4	16.6	51.6	66.6	ORIG	1994-06-21	P					31.3				3.5	SE			N			SEC 0.5-3.5, 1/2; WC 0.3	RECH	1995-04-27	P					31.3				3.5	SE			N			SEC 0.5-3.5, 1/2; WC 0.3	PR0297
1720814	17	2	2	NE1		0814	12.5	17.2	62.5	67.2	ORIG	1994-06-21	P					21				0.4	NE			N			180	RECH	1995-04-27	P					21				0.4	NE			N			180	PR0297
1720815	17	2	2	NE1		0815	4.5	18	70.5	68	ORIG	1994-06-21	P					10.3								N				RECH	1995-04-27	P					10.3								N				PR0297
1720816	17	2	2	NE1		0816	4.3	18.4	70.7	68.4	ORIG	1994-06-21	C					6.2								N				RECH	1995-04-27	C					6.2								N				PR0297
1720817	17	2	2	NE1		0817	1.1	18.8	73.9	68.8	ORIG	1994-06-21	C					5	4.1							N				RECH	1995-04-27	C					5	4.1							N				PR0297
1720818	17	2	2	NE1		0818	0.6	19.7	74.4	69.7	ORIG	1994-06-21	P					12.6								N				RECH	1995-04-27	P					12.6								N				PR0297
1720819	17	2	2	NE1		0819	3.8	20.4	71.2	70.4	ORIG	1994-06-21	C					5.9								N				RECH	1995-04-27	C					5.9								N				PR0297
1720820	17	2	2	NE1		0820	5.9	22	69.1	72	ORIG	1994-06-21	P					7.1								N				RECH	1995-04-27	P					7.1								N				PR0297
1720821	17	2	2	NE1		0821	0.9	24.5	74.1	74.5	ORIG	1994-06-21	P					6.4								N				RECH	1995-04-27	P					6.4								N				PR0297
1720822	17	2	2	NE1		0822	1.1	24.7	73.9	74.7	ORIG	1994-06-21	P					7.9								N				RECH	1995-04-27	P					7.9								N				PR0297
1720823	17	2	2	NE1		0823	4.9	25.3	70.1	75.3	ORIG	1994-06-21	P					6.1								N				RECH	1995-04-27	P					6.1								N				PR0297
1720824	17	2	2	NE1		0824	5.1	26	69.9	76	ORIG	1994-06-21	S					0	2.1			0.2	NS			N				RECH	1995-04-27	S					0	2.1			0.2	NS			N				PR0297
1720825	17	2	2	NE1		0825	18.2	25.9	56.8	75.9	ORIG	1994-06-21	P					24.7				0.5	SE			N			NWC 0.3	RECH	1995-04-27	P					24.7				0.5	SE			N			NWC 0.3	PR0297
1720826	17	2	2	NE1		0826	11.2	26.4	63.8	76.4	ORIG	1994-06-21	P					23.3								N				RECH	1995-04-27	P					23.3						2		N				PR0297
1720827	17	2	2	NE1		0827	12	26.5	63	76.5	ORIG	1994-06-21	S					0	2			0.4	NS			N				RECH	1995-04-27	S					0	1.8			0.4	NS			N				PR0297
1720828	17	2	2	NE1		0828	0.8	26.5	74.2	76.5	ORIG	1994-06-21	C			T		8								N			2ND STEM DBH 4.4	RECH	1995-04-27	C			T		8								N			2ND STEM DBH 4.4	PR0297
1720829	17	2	2	NE1		0829	4	27.8	71	77.8	ORIG	1994-06-21	P					11.2								N				RECH	1995-04-27	P					11.2								N				PR0297
1720830	17	2	2	NE1		0830	4.4	28.1	70.6	78.1	ORIG	1994-06-21	C					7.4				0.4	NE			N				RECH	1995-04-27	C					7.4				0.4	NE			N				PR0297
1720831	17	2	2	NE1		0831	3.2	31.6	71.8	81.6	ORIG	1994-06-21	C					6.5								N				RECH	1995-04-27	C					6.5								N				PR0297
1720832	17	2	2	NE1		0832	2.6	32.3	72.4	82.3	ORIG	1994-06-21	C					8.6								N				RECH	1995-04-27	C					8.6								N				PR0297
1720833	17	2	2	NE1		0833	8.8	31.5	66.2	81.5	ORIG	1994-06-21	P					16.4				0.5	S			N				RECH	1995-04-27	P					16.4				0.5	S	2		N				PR0297
1720834	17	2	2	NE1		0834	22.5	33	52.5	83	ORIG	1994-06-21	C					6.5	3.9			0.9	W			N			180	RECH	1995-04-27	C					6.5	3.9			0.9	W			N			180	PR0297
1720835	17	2	2	NE1		0835	1.5	35.5	73.5	85.5	ORIG	1994-06-21	P					12.8								N				RECH	1995-04-27	P					12.8								N				PR0297
1720836	17	2	2	NE1		0836	22.2	36.6	52.8	86.6	ORIG	1994-06-21	P					11.3								N				RECH	1995-04-27	P					11.3								N				PR0297
1720837	17	2	2	NE1		0837	20.2	37.1	54.8	87.1	ORIG	1994-06-21	P					8.5								N				RECH	1995-04-27	P					8.5								N				PR0297
1720838	17	2	2	NE1		0838	17.4	37.3	57.6	87.3	ORIG	1994-06-21	C					12.5								N				RECH	1995-04-27	C					12.5								N				PR0297
1720839	17	2	2	NE1		0839	2.2	37.7	72.8	87.7	ORIG	1994-06-21	P					10								N				RECH	1995-04-27	P					10								N				PR0297
1720840	17	2	2	NE1		0840	1.3	37.9	73.7	87.9	ORIG	1994-06-21	P					7.5								N				RECH	1995-04-27	P					7.5								N				PR0297
1720841	17	2	2	NE1		0841	8.4	39.9	66.6	89.9	ORIG	1994-06-21	P					5.1								N				RECH	1995-04-27	P					5.1								N				PR0297
1720842	17	2	2	NE1		0842	16.1	40	58.9	90	ORIG	1994-06-21	P					9.6	4.1							N				RECH	1995-04-27	P					9.6	4.1							N				PR0297
1720843	17	2	2	NE1		0843	17.7	41.7	57.3	91.7	ORIG	1994-06-21	P					10.3								N				RECH	1995-04-27	P					10.3								N				PR0297
1720844	17	2	2	NE1		0844	9	42.4	66	92.4	ORIG	1994-06-21	C					12.5								N				RECH	1995-04-27	C					12.5								N				PR0297
1720845	17	2	2	NE1		0845	16	44.5	59	94.5	ORIG	1994-06-21	C					11.3								N				RECH	1995-04-27	C					11.3								N				PR0297
1720846	17	2	2	NE1		0846	0.5	45.3	74.5	95.3	ORIG	1994-06-21	P					8.4								N				RECH	1995-04-27	P					8.4								N				PR0297
1720847	17	2	2	NE1		0847	22.3	45.8	52.7	95.8	ORIG	1994-06-21	P					31								N				RECH	1995-04-27	P					31								N				PR0297
1720848	17	2	2	NE1		0848	7.7	46.3	67.3	96.3	ORIG	1994-06-21	P					22.4								N				RECH	1995-04-27	P					22.4						1		N				PR0297
1720849	17	2	2	NE1		0849	20.7	49	54.3	99	ORIG	1994-06-21	R		B		G	5.6			4.6					N				RECH	1995-04-27	R		B		G	5.6			4.6					N				PR0297
1720850	17	2	2	NE1		0850	17	47.9	58	97.9	ORIG	1994-06-21	R		B		G	5.3			1.8					N				RECH	1995-04-27	R		B		G	5.3			1.8					N				PR0297
1720851	17	2	2	NE2		0851	5.2	49.8	80.2	99.8	ORIG	1994-06-21	P					5.4	3.7							N				RECH	1995-04-27	P					5.4	3.7							N				PR0297
1720852	17	2	2	NE2		0852	23.5	49.9	98.5	99.9	ORIG	1994-06-21	P					26.1								N				RECH	1995-04-27	P					26.1								N				PR0297
1720853	17	2	2	NE2		0853	2.7	45.9	77.7	95.9	ORIG	1994-06-21	C					14.8								N				RECH	1995-04-27	C					14.8								N				PR0297
1720854	17	2	2	NE2		0854	14.3	45.5	89.3	95.5	ORIG	1994-06-21	R		B		G	6			2.2					N				RECH	1995-04-27	R		B		G	6			2.2					N				PR0297
1720855	17	2	2	NE2		0855	13.2	44.7	88.2	94.7	ORIG	1994-06-21	C					5.3	4.6							N				RECH	1995-04-27	C					5.3	4.6							N				PR0297
1720856	17	2	2	NE2		0856	23.3	45.2	98.3	95.2	ORIG	1994-06-21	P					23								N				RECH	1995-04-27	P					23								N				PR0297
1720857	17	2	2	NE2		0857	24.1	44.3	99.1	94.3	ORIG	1994-06-21	P					13.6				0.2	SW			N			180	RECH	1995-04-27	P					13.6				0.2	SW			N			180	PR0297
1720858	17	2	2	NE2		0858	9.3	43.5	84.3	93.5	ORIG	1994-06-21	P					6.3								N				RECH	1995-04-27	P					6.3								N				PR0297
1720859	17	2	2	NE2		0859	3.7	43.5	78.7	93.5	ORIG	1994-06-21	P					7.3								N				RECH	1995-04-27	P					7.3								N				PR0297
1720860	17	2	2	NE2		0860	7.8	43.3	82.8	93.3	ORIG	1994-06-21	P					7.4								N			GROWING CURVED NE-SLIGHTLY OLD UPROOT NE-	RECH	1995-04-27	P					7.4								N			GROWING CURVED NE-SLIGHTLY OLD UPROOT NE-	PR0297
1720861	17	2	2	NE2		0861	20.3	43.1	95.3	93.1	ORIG	1994-06-21	P					22.9				0.6	SW			N			180, 1/2	RECH	1995-04-27	P					22.9				0.6	SW			N			180, 1/2	PR0297
1720862	17	2	2	NE2		0862	2.9	41.6	77.9	91.6	ORIG	1994-06-21	P					5	3.2							N				RECH	1995-04-27	P					5	3.2							N				PR0297
1720863	17	2	2	NE2		0863	4.6	41.7	79.6	91.7	ORIG	1994-06-21	P					10.1								N				RECH	1995-04-27	P					10.1								N				PR0297
1720864	17	2	2	NE2		0864	5.6	41	80.6	91	ORIG	1994-06-21	C					7.4								N				RECH	1995-04-27	C					7.4								N				PR0297
1720865	17	2	2	NE2		0865	12.7	40.5	87.7	90.5	ORIG	1994-06-21	C					6.3								N				RECH	1995-04-27	C					6.3								N				PR0297
1720866	17	2	2	NE2		0866	10.8	40	85.8	90	ORIG	1994-06-21	P					5.1								N				RECH	1995-04-27	P					5.1								N				PR0297
1720867	17	2	2	NE2		0867	20.6	40.2	95.6	90.2	ORIG	1994-06-21	C					6.4	5							N				RECH	1995-04-27	C					6.4	5							N				PR0297
1720868	17	2	2	NE2		0868	5.1	37.9	80.1	87.9	ORIG	1994-06-21	C					9.6				0.3	SE			N			180	RECH	1995-04-27	C					9.6				0.3	SE			N			180	PR0297
1720869	17	2	2	NE2		0869	12.4	37.3	87.4	87.3	ORIG	1994-06-21	P					16.5								N				RECH	1995-04-27	P					16.5						1		N				PR0297
1720870	17	2	2	NE2		0870	6.4	35.8	81.4	85.8	ORIG	1994-06-21	C					5.4	4.7			0.1	W			N			180	RECH	1995-04-27	C					5.4	4.7			0.1	W			N			180	PR0297
1720871	17	2	2	NE2		0871	4	35.7	79	85.7	ORIG	1994-06-21	C					6.1								N				RECH	1995-04-27	C					6.1								N				PR0297
1720872	17	2	2	NE2		0872	20.3	35.9	95.3	85.9	ORIG	1994-06-21	C					5.9	5							N				RECH	1995-04-27	C					5.9	5							N				PR0297
1720873	17	2	2	NE2		0873	18.4	34.6	93.4	84.6	ORIG	1994-06-21	P					21.1				0.2	S			N			180	RECH	1995-04-27	P					21.1				0.2	S			N			180	PR0297
1720874	17	2	2	NE2		0874	11	34.7	86	84.7	ORIG	1994-06-21	C					8.6								N				RECH	1995-04-27	C					8.6								N				PR0297
1720875	17	2	2	NE2		0875	3	32.1	78	82.1	ORIG	1994-06-21	R		B		G	5.3			2.4					N				RECH	1995-04-27	R		B		G	5.3			2.4					N				PR0297
1720876	17	2	2	NE2		0876	1.1	31.4	76.1	81.4	ORIG	1994-06-21	P					6.2								N				RECH	1995-04-27	P					6.2								N				PR0297
1720877	17	2	2	NE2		0877	3.2	31.3	78.2	81.3	ORIG	1994-06-21	P					9.1								N				RECH	1995-04-27	P					9.1								N				PR0297
1720878	17	2	2	NE2		0878	18.4	30.2	93.4	80.2	ORIG	1994-06-21	P					12.4								N				RECH	1995-04-27	P					12.4								N				PR0297
1720879	17	2	2	NE2		0879	18.9	29.7	93.9	79.7	ORIG	1994-06-21	P					5.8								N				RECH	1995-04-27	P					5.8								N				PR0297
1720880	17	2	2	NE2		0880	17.9	29.4	92.9	79.4	ORIG	1994-06-21	P					8.5								N				RECH	1995-04-27	P					8.5								N				PR0297
1720881	17	2	2	NE2		0881	6.6	29.4	81.6	79.4	ORIG	1994-06-21	S					0	2.2							N				RECH	1995-04-27	S					0	2.2							N				PR0297
1720882	17	2	2	NE2		0882	13.5	29.1	88.5	79.1	ORIG	1994-06-21	P					8.3								N				RECH	1995-04-27	P					8.3								N				PR0297
1720883	17	2	2	NE2		0883	13	28.5	88	78.5	ORIG	1994-06-21	S					0	2.3							N				RECH	1995-04-27	S					0	2.3							N				PR0297
1720884	17	2	2	NE2		0884	22.3	28.5	97.3	78.5	ORIG	1994-06-21	C					6.5	4.4							N				RECH	1995-04-27	C					6.5	4.4							N				PR0297
1720885	17	2	2	NE2		0885	11.9	28.4	86.9	78.4	ORIG	1994-06-21	R		B		G	10.8								N				RECH	1995-04-27	R		B		G	10.8								N				PR0297
1720886	17	2	2	NE2		0886	13.1	28	88.1	78	ORIG	1994-06-21	P					8.6								N				RECH	1995-04-27	P					8.6								N				PR0297
1720887	17	2	2	NE2		0887	4.6	26.7	79.6	76.7	ORIG	1994-06-21	C					6.4								N				RECH	1995-04-27	C					6.4								N				PR0297
1720888	17	2	2	NE2		0888	5.1	26.4	80.1	76.4	ORIG	1994-06-21	C					13.4								N				RECH	1995-04-27	C					13.4								N				PR0297
1720889	17	2	2	NE2		0889	0.8	0.8	75.8	50.8	ORIG	1994-06-21	P					5.4	3.4							N				RECH	1995-04-27	P					5.4	3.4							N				PR0297
1720890	17	2	2	NE2		0890	0.8	3.1	75.8	53.1	ORIG	1994-06-21	P					7.3								N				RECH	1995-04-27	P					7.3								N				PR0297
1720891	17	2	2	NE2		0891	1.3	4.7	76.3	54.7	ORIG	1994-06-21	P					14.3								N				RECH	1995-04-27	P					14.3								N				PR0297
1720892	17	2	2	NE2		0892	3.1	5.7	78.1	55.7	ORIG	1994-06-21	C	T	B	T		6.2	4							N			SPROUTING 0.3-2.8	RECH	1995-04-27	C	T	B	F		6.2	4							N				PR0297
1720893	17	2	2	NE2		0893	18.1	1.7	93.1	51.7	ORIG	1994-06-21	P					8.5								N				RECH	1995-04-27	P					8.5								N				PR0297
1720894	17	2	2	NE2		0894	5	2.9	80	52.9	ORIG	1994-06-21	C					11	5			0.9	SW			N			SWC 1/2 --FORKS @ 1.5	RECH	1995-04-27	C					11	5			0.9	SW			N			SWC 1/2 --FORKS @ 1.5	PR0297
1720895	17	2	2	NE2		0895	4.6	3.2	79.6	53.2	ORIG	1994-06-21	P					9								N				RECH	1995-04-27	P					9								N				PR0297
1720896	17	2	2	NE2		0896	16.9	4.3	91.9	54.3	ORIG	1994-06-21	P					9.1								N				RECH	1995-04-27	P					9.1								N				PR0297
1720897	17	2	2	NE2		0897	16.6	4.5	91.6	54.5	ORIG	1994-06-21	P					11								N				RECH	1995-04-27	P					11								N				PR0297
1720898	17	2	2	NE2		0898	17.6	4.8	92.6	54.8	ORIG	1994-06-21	P					6								N				RECH	1995-04-27	P					6								N				PR0297
1720899	17	2	2	NE2		0899	17.3	5.7	92.3	55.7	ORIG	1994-06-21	P					9.9								N				RECH	1995-04-27	P					9.9								N				PR0297
1720900	17	2	2	NE2		0900	18.5	5.8	93.5	55.8	ORIG	1994-06-21	P					12.7								N				RECH	1995-04-27	P					12.7								N				PR0297
1720901	17	2	2	NE2		0901	17.6	7.5	92.6	57.5	ORIG	1994-06-21	P					12.5								N				RECH	1995-04-27	P					12.5								N				PR0297
1720902	17	2	2	NE2		0902	16.1	8.6	91.1	58.6	ORIG	1994-06-21	P					5.9	4.9							N				RECH	1995-04-27	P					5.9	4.9							N				PR0297
1720903	17	2	2	NE2		0903	2	8.8	77	58.8	ORIG	1994-06-21	P					10.2								N				RECH	1995-04-27	P					10.2								N				PR0297
1720904	17	2	2	NE2		0904	1.3	9.9	76.3	59.9	ORIG	1994-06-21	P					12.1								N				RECH	1995-04-27	P					12.1								N				PR0297
1720905	17	2	2	NE2		0905	15.3	9.8	90.3	59.8	ORIG	1994-06-21	C					5	3.6							N				RECH	1995-04-27	C					5	3.6							N				PR0297
1720906	17	2	2	NE2		0906	15.1	9.9	90.1	59.9	ORIG	1994-06-21	C					5.1								N				RECH	1995-04-27	C	T		F		5.1								N				PR0297
1720907	17	2	2	NE2		0907	17.3	10.4	92.3	60.4	ORIG	1994-06-21	C					7.3								N				RECH	1995-04-27	C					7.3								N				PR0297
1720908	17	2	2	NE2		0908	10.8	10.6	85.8	60.6	ORIG	1994-06-21	P					22.3								N				RECH	1995-04-27	P					22.3								N				PR0297
1720909	17	2	2	NE2		0909	16.4	10.8	91.4	60.8	ORIG	1994-06-21	R		B		G	8.3								N				RECH	1995-04-27	R		B		G	8.3								N				PR0297
1720910	17	2	2	NE2		0910	4.7	11.3	79.7	61.3	ORIG	1994-06-21	P					15								N				RECH	1995-04-27	P					15								N				PR0297
1720911	17	2	2	NE2		0911	3.7	12.6	78.7	62.6	ORIG	1994-06-21	P					6.6								N				RECH	1995-04-27	P					6.6								N				PR0297
1720912	17	2	2	NE2		0912	14.8	12.9	89.8	62.9	ORIG	1994-06-21	P					8.3								N				RECH	1995-04-27	P					8.3								N				PR0297
1720913	17	2	2	NE2		0913	17	12.9	92	62.9	ORIG	1994-06-21	P					8								N				RECH	1995-04-27	P					8								N				PR0297
1720914	17	2	2	NE2		0914	16.9	13	91.9	63	ORIG	1994-06-21	P					9.8								N				RECH	1995-04-27	P					9.8								N				PR0297
1720915	17	2	2	NE2		0915	21.9	13.9	96.9	63.9	ORIG	1994-06-21	P					10.6								N				RECH	1995-04-27	P					10.6								N				PR0297
1720916	17	2	2	NE2		0916	25	14.1	100	64.1	ORIG	1994-06-21	P					11.4								N				RECH	1995-04-27	P					11.4								N				PR0297
1720917	17	2	2	NE2		0917	5.5	14.7	80.5	64.7	ORIG	1994-06-21	P					14.2								N				RECH	1995-04-27	P					14.2								N				PR0297
1720918	17	2	2	NE2		0918	10.7	16.2	85.7	66.2	ORIG	1994-06-21	C					5	3.1							N				RECH	1995-04-27	C					5	3.1							N				PR0297
1720919	17	2	2	NE2		0919	20.4	16	95.4	66	ORIG	1994-06-21	C					5.7	4.9							N				RECH	1995-04-27	C	T		F		5.7	4.9							N				PR0297
1720920	17	2	2	NE2		0920	23	15.8	98	65.8	ORIG	1994-06-21	C					6.1								N				RECH	1995-04-27	C	T		T		6.1								N				PR0297
1720921	17	2	2	NE2		0921	1	16.5	76	66.5	ORIG	1994-06-21	P					10.7								N				RECH	1995-04-27	P					10.7								N				PR0297
1720922	17	2	2	NE2		0922	4.7	16.3	79.7	66.3	ORIG	1994-06-21	C					5	4.3							N				RECH	1995-04-27	C					5	4.3							N				PR0297
1720923	17	2	2	NE2		0923	8	17.1	83	67.1	ORIG	1994-06-21	P					12.6								N				RECH	1995-04-27	P					12.6								N				PR0297
1720924	17	2	2	NE2		0924	20.7	16.8	95.7	66.8	ORIG	1994-06-21	S					0	2.1							N				RECH	1995-04-27	S					0	2							N				PR0297
1720925	17	2	2	NE2		0925	4.3	17.6	79.3	67.6	ORIG	1994-06-21	C					7.8								N			2ND STEM FORKS @ 1.0 DBH 3.5	RECH	1995-04-27	C					7.8								N			2ND STEM FORKS @ 1.0 DBH 3.5	PR0297
1720926	17	2	2	NE2		0926	17.7	18.4	92.7	68.4	ORIG	1994-06-21	P					13.8								N				RECH	1995-04-27	P					13.8								N				PR0297
1720927	17	2	2	NE2		0927	17.9	18.4	92.9	68.4	ORIG	1994-06-21	S					0	1.4							N				RECH	1995-04-27	S					0	1.4							N				PR0297
1720928	17	2	2	NE2		0928	20.9	18.2	95.9	68.2	ORIG	1994-06-21	P					15.8								N				RECH	1995-04-27	P					15.8								N				PR0297
1720929	17	2	2	NE2		0929	22.2	18.2	97.2	68.2	ORIG	1994-06-21	P					8.5								N				RECH	1995-04-27	P					8.5								N				PR0297
1720930	17	2	2	NE2		0930	22.2	18	97.2	68	ORIG	1994-06-21	P					13.2								N				RECH	1995-04-27	P					13.2								N				PR0297
1720931	17	2	2	NE2		0931	23.2	18.4	98.2	68.4	ORIG	1994-06-21	R		B		G	5.7			1.4					N				RECH	1995-04-27	R		B		G	5.7			1.4					N				PR0297
1720932	17	2	2	NE2		0932	6.9	19.3	81.9	69.3	ORIG	1994-06-21	R		B		G	7.1			2.7					N				RECH	1995-04-27	R		B		G	7.1			2.7					N				PR0297
1720933	17	2	2	NE2		0933	17.7	19.3	92.7	69.3	ORIG	1994-06-21	P					14.1								N				RECH	1995-04-27	P					14.1								N				PR0297
1720934	17	2	2	NE2		0934	19.6	19.3	94.6	69.3	ORIG	1994-06-21	R		B		G	10								N				RECH	1995-04-27	R		B		G	10								N				PR0297
1720935	17	2	2	NE2		0935	19	19.1	94	69.1	ORIG	1994-06-21	P					7.7								N				RECH	1995-04-27	P					7.7								N				PR0297
1720936	17	2	2	NE2		0936	19.8	19.7	94.8	69.7	ORIG	1994-06-21	P					11.1								N				RECH	1995-04-27	P					11.1								N				PR0297
1720937	17	2	2	NE2		0937	19.7	20.4	94.7	70.4	ORIG	1994-06-21	P					9.8								N				RECH	1995-04-27	P					9.8						1		N				PR0297
1720938	17	2	2	NE2		0938	14.7	19.9	89.7	69.9	ORIG	1994-06-21	C					5.3	4.9							N				RECH	1995-04-27	C					5.3	4.9							N				PR0297
1720939	17	2	2	NE2		0939	1.2	20.7	76.2	70.7	ORIG	1994-06-21	C					5.3	5.3							N				RECH	1995-04-27	C					5.3	5							N				PR0297
1720940	17	2	2	NE2		0940	1.9	22.3	76.9	72.3	ORIG	1994-06-21	P					5.5	4.2							N				RECH	1995-04-27	P					5.5	4.2							N				PR0297
1720941	17	2	2	NE2		0941	9.4	21.6	84.4	71.6	ORIG	1994-06-21	C					8.9								N				RECH	1995-04-27	C					8.9								N				PR0297
1720942	17	2	2	NE2		0942	17.7	21.4	92.7	71.4	ORIG	1994-06-21	C	T	B	T		5.7	4.2							N			SPROUTING @ 0.8	RECH	1995-04-27	C	T	B	T		5.7	4.2							N			SPROUTING @ 0.8	PR0297
1720943	17	2	2	NE2		0943	21.2	21	96.2	71	ORIG	1994-06-21	P					5.2	4.9							N				RECH	1995-04-27	P					5.2	4.9							N				PR0297
1720944	17	2	2	NE2		0944	20.2	22.3	95.2	72.3	ORIG	1994-06-21	P					8.5								N				RECH	1995-04-27	P					8.5								N				PR0297
1720945	17	2	2	NE2		0945	12.1	22.6	87.1	72.6	ORIG	1994-06-21	R		B		G	6.8			2.5					N				RECH	1995-04-27	R		B		G	6.8			2.5					N				PR0297
1720946	17	2	2	NE2		0946	12	22.9	87	72.9	ORIG	1994-06-21	M					12.3								N				RECH	1995-04-27	M	T		F		12.3								N				PR0297
1720947	17	2	2	NE2		0947	13.6	23.5	88.6	73.5	ORIG	1994-06-21	C					8.8								N				RECH	1995-04-27	C					8.8								N				PR0297
1720948	17	2	2	NE2		0948	16.1	23.3	91.1	73.3	ORIG	1994-06-21	P					10.1								N				RECH	1995-04-27	P					10.1								N				PR0297
1720949	17	2	2	NE2		0949	19.9	23.3	94.9	73.3	ORIG	1994-06-21	P					8.3								N				RECH	1995-04-27	P					8.3								N				PR0297
1720950	17	2	2	NE2		0950	15.6	23.9	90.6	73.9	ORIG	1994-06-21	C					5.5								N				RECH	1995-04-27	C	T		T		5.5								N				PR0297
1720951	17	2	2	NE2		0951	15.6	24.3	90.6	74.3	ORIG	1994-06-21	C					6.9								N				RECH	1995-04-27	C					6.9								N				PR0297
1720952	17	2	2	NE2		0952	15.4	24.5	90.4	74.5	ORIG	1994-06-21	C					7.5								N				RECH	1995-04-27	C					7.5								N				PR0297
1720953	17	2	2	NE2		0953	6.3	25.1	81.3	75.1	ORIG	1994-06-21	C					12.7								N				RECH	1995-04-27	C					12.7								N				PR0297
1720954	17	2	2	NE2		0954	14.1	26.2	89.1	76.2	ORIG	1994-06-21	P					8.2								N				RECH	1995-04-27	P					8.2								N				PR0297
1720955	17	2	2	NE2		0955	17.6	26.2	92.6	76.2	ORIG	1994-06-21	C					5.4								N				RECH	1995-04-27	C	T		T		5.4								N				PR0297
1720956	17	2	2	NE2		0956	17.7	26.6	92.7	76.6	ORIG	1994-06-21	P					11.2								N				RECH	1995-04-27	P					11.2								N				PR0297
1720957	17	2	2	NE1		0957	24.8	34.3	50.2	84.3																				RECH	1995-04-27	C					5.3	3							N				PR0297
1720958	17	2	2	NE1		0958	1.6	27.6	73.4	77.6																				RECH	1995-04-27	C					5								N				PR0297
1720959	17	2	2	NE1		0959	1	23.1	74	73.1																				RECH	1995-04-27	C					5.1	4							N				PR0297
1720960	17	2	2	NE2		0960	9.8	34.2	84.8	84.2																				RECH	1995-04-27	C					5	2.7			0.5	N			N			180, 1/2	PR0297
1720961	17	2	2	NE2		0961	19.4	19.8	94.4	69.8																				RECH	1995-04-27	P					5.1	4.8							N				PR0297
1720962	17	2	2	NE2		0962	13.9	20.9	88.9	70.9																				RECH	1995-04-27	C					5.5	5.2							N				PR0297
1720963	17	2	2	SE1	Y	0963	15.2	38	59.8	38																				RECH	1995-04-27	P					5.3	3.8							N				PR0297
1720964	17	2	2	SE1	Y	0964	16	42.7	59	42.7																				RECH	1995-04-27	C					5.3	4.8							N				PR0297
1720965	17	2	2	SW2		0965	23.5	7	48.5	7																				RECH	1995-04-27	P					5.2	3.3							N				PR0297
1720966	17	2	2	SW1		0966	19.5	34.8	5.5	34.8																				RECH	1995-04-27	P					5.2	3							N				PR0297
1720967	17	2	2	SW1		0967	5.1	14.4	19.9	14.4																				RECH	1995-04-27	P					5.2	3.5							N				PR0297
1720968	17	2	2	NE2		0968	6.2	33.3	81.2	83.3																																							PR0297
1720969	17	2	2	NE2		0969	4.2	35.1	79.2	85.1																																							PR0297
1720970	17	2	2	NE2		0970	0.5	18.1	75.5	68.1																																							PR0297
1720971	17	2	2	NE2		0971	9	13.8	84	63.8																																							PR0297
1720972	17	2	2	NE2		0972	9.2	15.2	84.2	65.2																																							PR0297
1720973	17	2	2	NE1		0973	9.6	39.4	75.4	89.4																																							PR0297
1720975	17	2	2	SW1		0975	12	16.5	13	16.5																																							PR0297
1720976	17	2	2	SW1		0976	13	20.6	12	20.6																																							PR0297
1730001	17	3	2	NE2		0001	24.2	48.9	99.2	98.9	ORIG	1994-07-27	P					20.6								N				RECH	1995-04-27	P					20.6								N				PR0297
1730002	17	3	2	NE2		0002	21	48.7	96	98.7	ORIG	1994-07-27	P					17.9								N				RECH	1995-04-27	P					17.9								N				PR0297
1730003	17	3	2	NE2		0003	8.3	48.5	83.3	98.5	ORIG	1994-07-27	P					19.7								N				RECH	1995-04-27	P					19.7						1		N				PR0297
1730004	17	3	2	NE2		0004	0.2	46.8	75.2	96.8	ORIG	1994-07-27	P					19.9								N				RECH	1995-04-27	P					19.9						1		N				PR0297
1730005	17	3	2	NE2		0005	19.2	47.8	94.2	97.8	ORIG	1994-07-27	P					16.1								N				RECH	1995-04-27	P					16.1								N				PR0297
1730006	17	3	2	NE2		0006	17.6	47	92.6	97	ORIG	1994-07-27	P					16								N				RECH	1995-04-27	P					16								N				PR0297
1730007	17	3	2	NE2		0007	8.8	41.4	83.8	91.4	ORIG	1994-07-27	P					32.7								N				RECH	1995-04-27	P					32.7								N				PR0297
1730008	17	3	2	NE2		0008	11.7	39.9	86.7	89.9	ORIG	1994-07-27	P					22.5				0.4	SE			N				RECH	1995-04-27	P					22.5				0.4	SE			N				PR0297
1730009	17	3	2	NE2		0009	2.6	34.3	77.6	84.3	ORIG	1994-07-27	S					0	1.4							N				RECH	1995-04-27	S					0	1.4							N				PR0297
1730010	17	3	2	NE2		0010	5.8	32	80.8	82	ORIG	1994-07-27	P					17.7								N				RECH	1995-04-27	P					17.7								N				PR0297
1730011	17	3	2	NE2		0011	16.6	32.6	91.6	82.6	ORIG	1994-07-27	P	T	Y			18.5	11.8		0.3					Y			BENT OVER @ 0.3	RECH	1995-04-27	R		Y		B	18.5	11.8		0.3					Y				PR0297
1730012	17	3	2	NE2		0012	10.6	30.1	85.6	80.1	ORIG	1994-07-27	P					18.5								N				RECH	1995-04-27	P					18.5								N				PR0297
1730013	17	3	2	NE2		0013	8.3	28.5	83.3	78.5	ORIG	1994-07-27	P					20.1								N				RECH	1995-04-27	P					20.1								N				PR0297
1730014	17	3	2	NE2		0014	21.6	31.7	96.6	81.7	ORIG	1994-07-27	P					6.2								N				RECH	1995-04-27	P					6.2								N				PR0297
1730015	17	3	2	NE2		0015	0.5	29.7	75.5	79.7	ORIG	1994-07-27	P					14.1								N				RECH	1995-04-27	P					14.1								N				PR0297
1730016	17	3	2	NE2		0016	23.5	29.4	98.5	79.4	ORIG	1994-07-27	P					6.6								N				RECH	1995-04-27	P					6.6								N				PR0297
1730017	17	3	2	NE2		0017	15.5	26.9	90.5	76.9	ORIG	1994-07-27	P					23.5								N				RECH	1995-04-27	P					23.5								N				PR0297
1730018	17	3	2	NE2		0018	9.3	26	84.3	76	ORIG	1994-07-27	P					19.9								N				RECH	1995-04-27	P					19.9								N				PR0297
1730019	17	3	2	NE2		0019	1.6	25.2	76.6	75.2	ORIG	1994-07-27	P					15.7								N				RECH	1995-04-27	P					15.7								N				PR0297
1730020	17	3	2	NE2		0020	9.2	24.6	84.2	74.6	ORIG	1994-07-27	P					8.1								N				RECH	1995-04-27	P					8.1								N				PR0297
1730021	17	3	2	NE2		0021	8.3	23.7	83.3	73.7	ORIG	1994-07-27	P					21.3								N				RECH	1995-04-27	P					21.3								N				PR0297
1730022	17	3	2	NE2		0022	10.3	23.4	85.3	73.4	ORIG	1994-07-27	P					16.9								N				RECH	1995-04-27	P					16.9								N				PR0297
1730023	17	3	2	NE2		0023	9.5	22.9	84.5	72.9	ORIG	1994-07-27	P					16.1								N				RECH	1995-04-27	P					16.1								N				PR0297
1730024	17	3	2	NE2		0024	19.1	22.1	94.1	72.1	ORIG	1994-07-27	C					6								N				RECH	1995-04-27	C					6								N				PR0297
1730025	17	3	2	NE2		0025	12.6	20.6	87.6	70.6	ORIG	1994-07-27	P					16.7								N				RECH	1995-04-27	P					16.7								N				PR0297
1730026	17	3	2	NE2		0026	1	20	76	70	ORIG	1994-07-27	P					14.8								N				RECH	1995-04-27	P					14.8								N				PR0297
1730027	17	3	2	NE2		0027	4.3	19	79.3	69	ORIG	1994-07-27	P					19.6								N				RECH	1995-04-27	P					19.6								N				PR0297
1730028	17	3	2	NE2		0028	4.1	17.7	79.1	67.7	ORIG	1994-07-27	P					22.6								N				RECH	1995-04-27	P					22.6								N				PR0297
1730029	17	3	2	NE2		0029	21.9	17.8	96.9	67.8	ORIG	1994-07-27	P					37.3				1.7	SE			N			SEC 1.7, 180; NWC 0.7, 180	RECH	1995-04-27	P					37.3				1.7	SE			N			SEC 1.7, 180; NWC 0.7, 180	PR0297
1730030	17	3	2	NE2		0030	22.4	17.3	97.4	67.3	ORIG	1994-07-27	S					0	2							N				RECH	1995-04-27	S					0	2							N				PR0297
1730031	17	3	2	NE2		0031	13.9	17.4	88.9	67.4	ORIG	1994-07-27	P					14.4								N				RECH	1995-04-27	P					14.4								N				PR0297
1730032	17	3	2	NE2		0032	9.2	16.3	84.2	66.3	ORIG	1994-07-27	P					23.6								N				RECH	1995-04-27	P					23.6								N				PR0297
1730033	17	3	2	NE2		0033	6.6	10	81.6	60	ORIG	1994-07-27	P					19.8								N				RECH	1995-04-27	P					19.8								N				PR0297
1730034	17	3	2	NE2		0034	13.6	9.6	88.6	59.6	ORIG	1994-07-27	P					12								N				RECH	1995-04-27	P					12								N				PR0297
1730035	17	3	2	NE2		0035	21.7	8.9	96.7	58.9	ORIG	1994-07-27	S					0	1.8							N				RECH	1995-04-27	S					0	1.8							N				PR0297
1730036	17	3	2	NE2		0036	22.7	7.7	97.7	57.7	ORIG	1994-07-27	P					19.3								N				RECH	1995-04-27	P					19.3								N				PR0297
1730037	17	3	2	NE2		0037	7.6	8.3	82.6	58.3	ORIG	1994-07-27	P					20.3								N				RECH	1995-04-27	P					20.3								N				PR0297
1730038	17	3	2	NE2		0038	9.8	7.5	84.8	57.5	ORIG	1994-07-27	P					19.3								N				RECH	1995-04-27	P					19.3								N				PR0297
1730039	17	3	2	NE2		0039	12.6	7.2	87.6	57.2	ORIG	1994-07-27	P					13.4								N				RECH	1995-04-27	P					13.4								N				PR0297
1730040	17	3	2	NE2		0040	15.5	6.1	90.5	56.1	ORIG	1994-07-27	P					17.9								N				RECH	1995-04-27	P					17.9								N				PR0297
1730041	17	3	2	NE2		0041	9.2	2.4	84.2	52.4	ORIG	1994-07-27	P					11.2								N				RECH	1995-04-27	P					11.2								N				PR0297
1730042	17	3	2	NE1		0042	3.4	49	71.6	99	ORIG	1994-07-27	P					14.9								N				RECH	1995-04-27	P					14.9						1		N				PR0297
1730043	17	3	2	NE1		0043	8	48.5	67	98.5	ORIG	1994-07-27	C					6	3.8							N				RECH	1995-04-27	C					6	3.8			0.8	W			N				PR0297
1730044	17	3	2	NE1		0044	19.3	48.2	55.7	98.2	ORIG	1994-07-27	P					13.8								N				RECH	1995-04-27	P					13.8								N				PR0297
1730045	17	3	2	NE1		0045	7.4	47.7	67.6	97.7	ORIG	1994-07-27	P					15								N				RECH	1995-04-27	P					15						1		N				PR0297
1730046	17	3	2	NE1		0046	5	47.5	70	97.5	ORIG	1994-07-27	P					15.2								N				RECH	1995-04-27	P					15.2						1		N				PR0297
1730047	17	3	2	NE1		0047	14.5	47.6	60.5	97.6	ORIG	1994-07-27	P					19.4								N				RECH	1995-04-27	P					19.4								N				PR0297
1730048	17	3	2	NE1		0048	7.6	47.2	67.4	97.2	ORIG	1994-07-27	P					13.9								N				RECH	1995-04-27	P					13.9						1		N				PR0297
1730049	17	3	2	NE1		0049	6.1	46.8	68.9	96.8	ORIG	1994-07-27	P					13.2								N				RECH	1995-04-27	P					13.2						1		N				PR0297
1730050	17	3	2	NE1		0050	3.3	46.1	71.7	96.1	ORIG	1994-07-27	P					20.7								N				RECH	1995-04-27	P					20.7								N				PR0297
1730051	17	3	2	NE1		0051	17.1	46	57.9	96	ORIG	1994-07-27	R		B		G	7.6			1.5					N				RECH	1995-04-27	R		B		G	7.6			1.5					N				PR0297
1730052	17	3	2	NE1		0052	22.1	46.2	52.9	96.2	ORIG	1994-07-27	P					17.4								N				RECH	1995-04-27	P					17.4								N				PR0297
1730053	17	3	2	NE1		0053	10.7	45.2	64.3	95.2	ORIG	1994-07-27	P					16.1								N				RECH	1995-04-27	P					16.1						1		N				PR0297
1730054	17	3	2	NE1		0054	12.2	43.8	62.8	93.8	ORIG	1994-07-27	P					17.2								N				RECH	1995-04-27	P					17.2								N				PR0297
1730055	17	3	2	NE1		0055	18.5	42.7	56.5	92.7	ORIG	1994-07-27	P					15.9								N				RECH	1995-04-27	P					15.9								N				PR0297
1730056	17	3	2	NE1		0056	15.1	40.6	59.9	90.6	ORIG	1994-07-27	P					15.3								N				RECH	1995-04-27	P					15.3								N				PR0297
1730057	17	3	2	NE1		0057	12.7	39.9	62.3	89.9	ORIG	1994-07-27	P					19.9								N				RECH	1995-04-27	P					19.9								N				PR0297
1730058	17	3	2	NE1		0058	18.9	39.7	56.1	89.7	ORIG	1994-07-27	P					12.2								N				RECH	1995-04-27	P					12.2						2		N				PR0297
1730059	17	3	2	NE1		0059	25	38.9	50	88.9	ORIG	1994-07-27	P					17								N				RECH	1995-04-27	P					17								N				PR0297
1730060	17	3	2	NE1		0060	25	38.4	50	88.4	ORIG	1994-07-27	P					11.8								N				RECH	1995-04-27	P					11.8								N				PR0297
1730061	17	3	2	NE1		0061	4.7	38.8	70.3	88.8	ORIG	1994-07-27	R		B		G	19.5								N				RECH	1995-04-27	R		B		G	19.5								N				PR0297
1730062	17	3	2	NE1		0062	6.5	35	68.5	85	ORIG	1994-07-27	P					37.7				1.3	SW			N			180	RECH	1995-04-27	P					37.7				1.3	SW			N			180	PR0297
1730063	17	3	2	NE1		0063	19.7	35.9	55.3	85.9	ORIG	1994-07-27	P					13.9								N				RECH	1995-04-27	P					13.9								N				PR0297
1730064	17	3	2	NE1		0064	20.1	36.2	54.9	86.2	ORIG	1994-07-27	P					10.3								N				RECH	1995-04-27	P					10.3								N				PR0297
1730065	17	3	2	NE1		0065	21.9	36.3	53.1	86.3	ORIG	1994-07-27	S					0	1.8							N				RECH	1995-04-27	S					0	1.8							N				PR0297
1730066	17	3	2	NE1		0066	24.3	35.6	50.7	85.6	ORIG	1994-07-27	P					24.4								N				RECH	1995-04-27	P					24.4								N				PR0297
1730067	17	3	2	NE1		0067	19.2	33.5	55.8	83.5	ORIG	1994-07-27	P					16.7								N				RECH	1995-04-27	P					16.7								N				PR0297
1730068	17	3	2	NE1		0068	16.3	33.5	58.7	83.5	ORIG	1994-07-27	P					14.2								N				RECH	1995-04-27	P					14.2						2		N				PR0297
1730069	17	3	2	NE1		0069	14.4	32.8	60.6	82.8	ORIG	1994-07-27	P					19.4								N				RECH	1995-04-27	P					19.4								N				PR0297
1730070	17	3	2	NE1		0070	3	31.9	72	81.9	ORIG	1994-07-27	P					25.2								N				RECH	1995-04-27	P					25.2								N				PR0297
1730071	17	3	2	NE1		0071	0.5	30	74.5	80	ORIG	1994-07-27	P					17								N				RECH	1995-04-27	P					17								N				PR0297
1730072	17	3	2	NE1		0072	23.8	31.2	51.2	81.2	ORIG	1994-07-27	P					14.7				0.2	E			N				RECH	1995-04-27	P					14.7				0.2	E	2		N				PR0297
1730073	17	3	2	NE1		0073	23.5	30.3	51.5	80.3	ORIG	1994-07-27	P					21.6								N				RECH	1995-04-27	P					21.6								N				PR0297
1730074	17	3	2	NE1		0074	14.4	29.9	60.6	79.9	ORIG	1994-07-27	P					15.5								N				RECH	1995-04-27	P					15.5								N				PR0297
1730075	17	3	2	NE1		0075	24	28.8	51	78.8	ORIG	1994-07-27	P					14.8								N				RECH	1995-04-27	P					14.8								N				PR0297
1730076	17	3	2	NE1		0076	5.8	28.9	69.2	78.9	ORIG	1994-07-27	P					17.7								N				RECH	1995-04-27	P					17.7								N				PR0297
1730077	17	3	2	NE1		0077	14.9	28.5	60.1	78.5	ORIG	1994-07-27	P					17.9								N				RECH	1995-04-27	P					17.9								N				PR0297
1730078	17	3	2	NE1		0078	14.7	28.2	60.3	78.2	ORIG	1994-07-27	P					14.5								N				RECH	1995-04-27	P					14.5								N				PR0297
1730079	17	3	2	NE1		0079	17.4	27.3	57.6	77.3	ORIG	1994-07-27	P					16.2								N				RECH	1995-04-27	P					16.2								N				PR0297
1730080	17	3	2	NE1		0080	1.5	24.3	73.5	74.3	ORIG	1994-07-27	P					22.5								N				RECH	1995-04-27	P					22.5								N				PR0297
1730081	17	3	2	NE1		0081	13.9	21.9	61.1	71.9	ORIG	1994-07-27	P					20.9								N				RECH	1995-04-27	P					20.9								N				PR0297
1730082	17	3	2	NE1		0082	19.6	21.1	55.4	71.1	ORIG	1994-07-27	R		B		G	12.5			4.5					N				RECH	1995-04-27	R		B		G	12.5			4.5					N				PR0297
1730083	17	3	2	NE1		0083	12.4	20.4	62.6	70.4	ORIG	1994-07-27	P					19.6								N				RECH	1995-04-27	P					19.6								N				PR0297
1730084	17	3	2	NE1	Y	0084	14.6	19.3	60.4	69.3	ORIG	1994-07-27	P					18.1								N				RECH	1995-04-27	P					18.1								N				PR0297
1730085	17	3	2	NE1		0085	10.9	17.4	64.1	67.4	ORIG	1994-07-27	P					13.6								N				RECH	1995-04-27	P					13.6								N				PR0297
1730086	17	3	2	NE1	Y	0086	19.9	14.5	55.1	64.5	ORIG	1994-07-27	C					8.5								N				RECH	1995-04-27	C					8.5								N				PR0297
1730087	17	3	2	NE1	Y	0087	16	13.9	59	63.9	ORIG	1994-07-27	P					16.5								N				RECH	1995-04-27	P					16.5								N				PR0297
1730088	17	3	2	NE1		0088	15.7	13	59.3	63	ORIG	1994-07-27	R		B		G	5.5			1.8					N				RECH	1995-04-27	R		B		G	5.5			1.8					N				PR0297
1730089	17	3	2	NE1		0089	7.1	12.5	67.9	62.5	ORIG	1994-07-27	P					35.4								N				RECH	1995-04-27	P					35.4								N				PR0297
1730090	17	3	2	NE1		0090	8.7	10.5	66.3	60.5	ORIG	1994-07-27	P					24								N				RECH	1995-04-27	P					24								N				PR0297
1730091	17	3	2	NE1		0091	17.3	11.3	57.7	61.3	ORIG	1994-07-27	R		B		G	8.7			2.5					N				RECH	1995-04-27	R		B		G	8.7			2.5					N				PR0297
1730092	17	3	2	NE1	Y	0092	18.7	8.3	56.3	58.3	ORIG	1994-07-27	P					35.4								N				RECH	1995-04-27	P					35.4								N				PR0297
1730093	17	3	2	NE1		0093	8.9	2.4	66.1	52.4	ORIG	1994-07-27	P					30								N				RECH	1995-04-27	P					30								N				PR0297
1730094	17	3	2	SE2		0094	5.7	47	80.7	47	ORIG	1994-07-27	P					23.5								N				RECH	1995-04-27	P					23.5								N				PR0297
1730095	17	3	2	SE2		0095	5.4	41.2	80.4	41.2	ORIG	1994-07-27	P					13.8								N				RECH	1995-04-27	P					13.8								N				PR0297
1730096	17	3	2	SE2		0096	8.6	39.4	83.6	39.4	ORIG	1994-07-27	P					14.6								N				RECH	1995-04-27	P					14.6								N				PR0297
1730097	17	3	2	SE2		0097	8.2	37.9	83.2	37.9	ORIG	1994-07-27	P					17.2								N				RECH	1995-04-27	P					17.2								N				PR0297
1730098	17	3	2	SE2		0098	7.5	36.6	82.5	36.6	ORIG	1994-07-27	P					20				0.3	N			N				RECH	1995-04-27	P					20				0.3	N			N				PR0297
1730099	17	3	2	SE2		0099	5.8	37.4	80.8	37.4	ORIG	1994-07-27	P					13.9								N				RECH	1995-04-27	P					13.9								N				PR0297
1730100	17	3	2	SE2		0100	6.1	35	81.1	35	ORIG	1994-07-27	R		B		G	18								N				RECH	1995-04-27	R		B		G	18								N				PR0297
1730101	17	3	2	SE2		0101	20.3	48	95.3	48	ORIG	1994-07-27	P					22.9								N				RECH	1995-04-27	P					22.9								N				PR0297
1730102	17	3	2	SE2		0102	13.4	43.5	88.4	43.5	ORIG	1994-07-27	P					30.3				0.5	N			N				RECH	1995-04-27	P					30.3				0.5	N			N				PR0297
1730103	17	3	2	SE2		0103	0.6	36.3	75.6	36.3	ORIG	1994-07-27	P					6.3								N				RECH	1995-04-27	P					6.3								N				PR0297
1730104	17	3	2	SE2		0104	19.8	37	94.8	37	ORIG	1994-07-27	P					7.6								N				RECH	1995-04-27	P					7.6								N				PR0297
1730105	17	3	2	SE2		0105	22.6	36.3	97.6	36.3	ORIG	1994-07-27	R		B		G	6.5			2.3					N				RECH	1995-04-27	R		B		G	6.5			2.3					N				PR0297
1730106	17	3	2	SE2		0106	15.5	36.4	90.5	36.4	ORIG	1994-07-27	R		B		G	14.3			3.1					N				RECH	1995-04-27	R		B		G	14.3			3.1					N				PR0297
1730107	17	3	2	SE2		0107	3.5	30.7	78.5	30.7	ORIG	1994-07-27	C					11.1								N				RECH	1995-04-27	C					11.1								N				PR0297
1730108	17	3	2	SE2		0108	1.4	29.9	76.4	29.9	ORIG	1994-07-27	P					31.6								N				RECH	1995-04-27	P					31.6								N				PR0297
1730109	17	3	2	SE2		0109	6.1	26.8	81.1	26.8	ORIG	1994-07-27	P					8.7								N				RECH	1995-04-27	P					8.7								N				PR0297
1730110	17	3	2	SE2		0110	7.2	26.4	82.2	26.4	ORIG	1994-07-27	P					5.8	4							N				RECH	1995-04-27	P					5.8	4							N				PR0297
1730111	17	3	2	SE2		0111	13.2	26.2	88.2	26.2	ORIG	1994-07-27	P					27.2								N				RECH	1995-04-27	P					27.2								N				PR0297
1730112	17	3	2	SE2		0112	22.2	25.7	97.2	25.7	ORIG	1994-07-27	R		B		G	8.2			3.1					N				RECH	1995-04-27	R		B		G	8.2			3.1					N				PR0297
1730113	17	3	2	SE2		0113	24	24.2	99	24.2	ORIG	1994-07-27	P					16								N				RECH	1995-04-27	P					16								N				PR0297
1730114	17	3	2	SE2		0114	8.3	23.8	83.3	23.8	ORIG	1994-07-27	P					6.3	4.5							N				RECH	1995-04-27	P					6.3	4.5							N				PR0297
1730115	17	3	2	SE2		0115	9.5	23	84.5	23	ORIG	1994-07-27	C					5.4	3.8							N				RECH	1995-04-27	C					5.4	3.8							N				PR0297
1730116	17	3	2	SE2		0116	2.4	21	77.4	21	ORIG	1994-07-27	P					17.8								N				RECH	1995-04-27	P					17.8								N				PR0297
1730117	17	3	2	SE2		0117	12.8	19.9	87.8	19.9	ORIG	1994-07-27	P					8.5								N				RECH	1995-04-27	P					8.5								N				PR0297
1730118	17	3	2	SE2		0118	7.7	19.2	82.7	19.2	ORIG	1994-07-27	P					5.1								N				RECH	1995-04-27	P					5.1								N				PR0297
1730119	17	3	2	SE2		0119	4.9	18.9	79.9	18.9	ORIG	1994-07-27	P					20.4								N				RECH	1995-04-27	P					20.4								N				PR0297
1730120	17	3	2	SE2		0120	1.3	18.2	76.3	18.2	ORIG	1994-07-27	C					12.6								N				RECH	1995-04-27	C					12.6								N				PR0297
1730121	17	3	2	SE2		0121	21.1	20	96.1	20	ORIG	1994-07-27	P					6.2								N				RECH	1995-04-27	P					6.2								N				PR0297
1730122	17	3	2	SE2		0122	15.9	19.6	90.9	19.6	ORIG	1994-07-27	P					11.9								N				RECH	1995-04-27	P					11.9								N				PR0297
1730123	17	3	2	SE2		0123	20.8	19.6	95.8	19.6	ORIG	1994-07-27	P					6.1								N				RECH	1995-04-27	P					6.1								N				PR0297
1730124	17	3	2	SE2		0124	18	18.6	93	18.6	ORIG	1994-07-27	P					11.7								N				RECH	1995-04-27	P					11.7								N				PR0297
1730125	17	3	2	SE2		0125	20.8	18.3	95.8	18.3	ORIG	1994-07-27	P					16.5								N				RECH	1995-04-27	P					16.5								N				PR0297
1730126	17	3	2	SE2		0126	9	17.8	84	17.8	ORIG	1994-07-27	P					9.2								N				RECH	1995-04-27	P					9.2								N				PR0297
1730127	17	3	2	SE2		0127	22.5	16.9	97.5	16.9	ORIG	1994-07-27	P					13								N				RECH	1995-04-27	P					13								N				PR0297
1730128	17	3	2	SE2		0128	20.9	16.3	95.9	16.3	ORIG	1994-07-27	P					12.3								N				RECH	1995-04-27	P					12.3								N				PR0297
1730129	17	3	2	SE2		0129	18.3	16.4	93.3	16.4	ORIG	1994-07-27	P		U			9.9								N			UPROOTED & LEANING A LITTLE SW	RECH	1995-04-27	P		U			9.9								N			UPROOTED & LEANING A LITTLE SW	PR0297
1730130	17	3	2	SE2		0130	13.2	15.5	88.2	15.5	ORIG	1994-07-27	R		B		G	7.9			3.7					N				RECH	1995-04-27	R		B		G	7.9			3.7					N				PR0297
1730131	17	3	2	SE2		0131	16.2	15.4	91.2	15.4	ORIG	1994-07-27	P					11.2								N				RECH	1995-04-27	P					11.2								N				PR0297
1730132	17	3	2	SE2		0132	13	15	88	15	ORIG	1994-07-27	P					13.2								N				RECH	1995-04-27	P					13.2								N				PR0297
1730133	17	3	2	SE2		0133	10.4	14.7	85.4	14.7	ORIG	1994-07-27	P					5.5	4.9							N				RECH	1995-04-27	P					5.5	4.9							N				PR0297
1730134	17	3	2	SE2		0134	24.1	14.2	99.1	14.2	ORIG	1994-07-27	P					9.1								N				RECH	1995-04-27	P					9.1								N				PR0297
1730135	17	3	2	SE2		0135	20	13.7	95	13.7	ORIG	1994-07-27	P					11.9								N				RECH	1995-04-27	P					11.9								N				PR0297
1730136	17	3	2	SE2		0136	11	13.3	86	13.3	ORIG	1994-07-27	P					10.9								N				RECH	1995-04-27	P					10.9								N				PR0297
1730137	17	3	2	SE2		0137	10.4	13.1	85.4	13.1	ORIG	1994-07-27	P					6.2								N				RECH	1995-04-27	P					6.2								N				PR0297
1730138	17	3	2	SE2		0138	14.3	12.8	89.3	12.8	ORIG	1994-07-27	P					6.6								N				RECH	1995-04-27	P					6.6								N				PR0297
1730139	17	3	2	SE2		0139	20	12.7	95	12.7	ORIG	1994-07-27	P					5.8								N				RECH	1995-04-27	P					5.8								N				PR0297
1730140	17	3	2	SE2		0140	2	12.4	77	12.4	ORIG	1994-07-27	P					21								N				RECH	1995-04-27	P					21								N				PR0297
1730141	17	3	2	SE2		0141	6.6	12.1	81.6	12.1	ORIG	1994-07-27	P					5.5	4.5							N				RECH	1995-04-27	P					5.5	4.5							N				PR0297
1730142	17	3	2	SE2		0142	18.9	12	93.9	12	ORIG	1994-07-27	P					10								N				RECH	1995-04-27	P					10								N				PR0297
1730143	17	3	2	SE2		0143	24	11.9	99	11.9	ORIG	1994-07-27	P					10.4								N				RECH	1995-04-27	P					10.4								N				PR0297
1730144	17	3	2	SE2		0144	21.2	11.6	96.2	11.6	ORIG	1994-07-27	P					9.7								N				RECH	1995-04-27	P					9.7								N				PR0297
1730145	17	3	2	SE2		0145	20.1	10.8	95.1	10.8	ORIG	1994-07-27	P					9.2								N				RECH	1995-04-27	P					9.2								N				PR0297
1730146	17	3	2	SE2		0146	18	10.4	93	10.4	ORIG	1994-07-27	P					11.5								N				RECH	1995-04-27	P					11.5								N				PR0297
1730147	17	3	2	SE2		0147	6.2	10.4	81.2	10.4	ORIG	1994-07-27	P					7.6								N				RECH	1995-04-27	P					7.6								N				PR0297
1730148	17	3	2	SE2		0148	4.2	11.4	79.2	11.4	ORIG	1994-07-27	P					7.1								N				RECH	1995-04-27	P					7.1								N				PR0297
1730149	17	3	2	SE2		0149	7.9	10	82.9	10	ORIG	1994-07-27	P					5.1								N				RECH	1995-04-27	P					5.1								N				PR0297
1730150	17	3	2	SE2		0150	9.3	9.6	84.3	9.6	ORIG	1994-07-27	P					10.2								N				RECH	1995-04-27	P					10.2								N				PR0297
1730151	17	3	2	SE2		0151	23.3	10	98.3	10	ORIG	1994-07-27	P					11.4								N				RECH	1995-04-27	P					11.4								N				PR0297
1730152	17	3	2	SE2		0152	23.9	8.2	98.9	8.2	ORIG	1994-07-27	P					11								N				RECH	1995-04-27	P					11								N				PR0297
1730153	17	3	2	SE2		0153	8.2	7.8	83.2	7.8	ORIG	1994-07-27	P					11.4								N				RECH	1995-04-27	P					11.4								N				PR0297
1730154	17	3	2	SE2		0154	0.2	8	75.2	8	ORIG	1994-07-27	P					8.1								N				RECH	1995-04-27	P					8.1								N				PR0297
1730155	17	3	2	SE2		0155	0.2	7.4	75.2	7.4	ORIG	1994-07-27	P					7.5								N				RECH	1995-04-27	P					7.5								N				PR0297
1730156	17	3	2	SE2		0156	1.8	6.1	76.8	6.1	ORIG	1994-07-27	P					8.5								N				RECH	1995-04-27	P					8.5								N				PR0297
1730157	17	3	2	SE2		0157	10.7	6.7	85.7	6.7	ORIG	1994-07-27	P					9.6								N				RECH	1995-04-27	P					9.6								N				PR0297
1730158	17	3	2	SE2		0158	7.2	6.1	82.2	6.1	ORIG	1994-07-27	R		B		G	6.5			1.7					N				RECH	1995-04-27	R		B		G	6.5			1.7					N				PR0297
1730159	17	3	2	SE2		0159	20.8	7.2	95.8	7.2	ORIG	1994-07-27	P					12.9								N				RECH	1995-04-27	P					12.9								N				PR0297
1730160	17	3	2	SE2		0160	21.1	7	96.1	7	ORIG	1994-07-27	P					8.6								N				RECH	1995-04-27	P					8.6								N				PR0297
1730161	17	3	2	SE2		0161	14.1	6.1	89.1	6.1	ORIG	1994-07-27	P					13.5								N				RECH	1995-04-27	P					13.5								N				PR0297
1730162	17	3	2	SE2		0162	21.7	6.2	96.7	6.2	ORIG	1994-07-27	P					12.5								N				RECH	1995-04-27	P					12.5								N				PR0297
1730163	17	3	2	SE2		0163	21.4	6.2	96.4	6.2	ORIG	1994-07-27	C					7.2								N				RECH	1995-04-27	C					7.2								N				PR0297
1730164	17	3	2	SE2		0164	23.7	6.1	98.7	6.1	ORIG	1994-07-27	P					9.1								N				RECH	1995-04-27	P					9.1								N				PR0297
1730165	17	3	2	SE2		0165	16.7	5.5	91.7	5.5	ORIG	1994-07-27	P					13								N				RECH	1995-04-27	P					13								N				PR0297
1730166	17	3	2	SE2		0166	7.3	5.5	82.3	5.5	ORIG	1994-07-27	P					6.3	4.1			1.4	NS			N				RECH	1995-04-27	P					6.3	4.1			1.5	NS			N			SMALL CROWN	PR0297
1730167	17	3	2	SE2		0167	13.7	5.3	88.7	5.3	ORIG	1994-07-27	R		B		G	6.2			1.4					N				RECH	1995-04-27	R		B		G	6.2			1.4					N				PR0297
1730168	17	3	2	SE2		0168	5.3	5.3	80.3	5.3	ORIG	1994-07-27	P					9.3								N				RECH	1995-04-27	P					9.3								N				PR0297
1730169	17	3	2	SE2		0169	8.3	5.2	83.3	5.2	ORIG	1994-07-27	P					8.6								N				RECH	1995-04-27	P					8.6								N				PR0297
1730170	17	3	2	SE2		0170	11.4	4.6	86.4	4.6	ORIG	1994-07-27	P					11.8								N				RECH	1995-04-27	P					11.8								N				PR0297
1730171	17	3	2	SE2		0171	13.7	4.8	88.7	4.8	ORIG	1994-07-27	P					10.2								N				RECH	1995-04-27	P					10.2								N				PR0297
1730172	17	3	2	SE2		0172	2.4	3.5	77.4	3.5	ORIG	1994-07-27	P					5.5								N				RECH	1995-04-27	P					5.5								N				PR0297
1730173	17	3	2	SE2		0173	1.4	2.5	76.4	2.5	ORIG	1994-07-27	P					5.2	4.6							N				RECH	1995-04-27	P					5.2	4.6							N				PR0297
1730174	17	3	2	SE2		0174	1.6	1.9	76.6	1.9	ORIG	1994-07-27	P					5.3	4.8							N				RECH	1995-04-27	P					5.3	4.8							N				PR0297
1730175	17	3	2	SE2		0175	22.5	2.4	97.5	2.4	ORIG	1994-07-27	S					0	1.9							N				RECH	1995-04-27	S					0	1.9							N				PR0297
1730176	17	3	2	SE2		0176	23.4	2.2	98.4	2.2	ORIG	1994-07-27	R		B		G	9.5			3.5					N				RECH	1995-04-27	R		B		G	9.5			3.5					N				PR0297
1730177	17	3	2	SE2		0177	24.1	2.4	99.1	2.4	ORIG	1994-07-27	P					15.8								N				RECH	1995-04-27	P					15.8								N				PR0297
1730178	17	3	2	SE2		0178	9.1	2.1	84.1	2.1	ORIG	1994-07-27	P					7.6								N				RECH	1995-04-27	P					7.6								N				PR0297
1730179	17	3	2	SE2		0179	10.2	2	85.2	2	ORIG	1994-07-27	P					11.2								N				RECH	1995-04-27	P					11.2								N				PR0297
1730180	17	3	2	SE2		0180	7.6	1.5	82.6	1.5	ORIG	1994-07-27	P					5.5								N				RECH	1995-04-27	P					5.5								N				PR0297
1730181	17	3	2	SE2		0181	7.9	1.7	82.9	1.7	ORIG	1994-07-27	P					11.5								N				RECH	1995-04-27	P					11.5								N				PR0297
1730182	17	3	2	SE2		0182	8	1.2	83	1.2	ORIG	1994-07-27	P					7.4								N				RECH	1995-04-27	P					7.4								N				PR0297
1730183	17	3	2	SE2		0183	14.8	1	89.8	1	ORIG	1994-07-27	P					6.1	4.8							N				RECH	1995-04-27	P					6.1	4.8							N				PR0297
1730184	17	3	2	SE1		0184	4.7	0.1	70.3	0.1	ORIG	1994-07-27	P					8.8								N				RECH	1995-04-27	P					8.8								N				PR0297
1730185	17	3	2	SE1		0185	6.1	0.6	68.9	0.6	ORIG	1994-07-27	P					5.7								N				RECH	1995-04-27	P					5.7								N				PR0297
1730186	17	3	2	SE1		0186	23.9	0.7	51.1	0.7	ORIG	1994-07-27	C					7.1								N				RECH	1995-04-27	C					7.1								N				PR0297
1730187	17	3	2	SE1		0187	21.3	0.9	53.7	0.9	ORIG	1994-07-27	P					27.6				1.4	NW			N			SEC 0.6	RECH	1995-04-27	P					27.6				1.4	NW			N			SEC 0.6	PR0297
1730188	17	3	2	SE1		0188	8.4	0.7	66.6	0.7	ORIG	1994-07-27	P					14.5								N				RECH	1995-04-27	P					14.5								N				PR0297
1730189	17	3	2	SE1		0189	14.5	1.2	60.5	1.2	ORIG	1994-07-27	P					21.5								N				RECH	1995-04-27	P					21.5								N				PR0297
1730190	17	3	2	SE1		0190	11.6	1.7	63.4	1.7	ORIG	1994-07-27	C					9.6								N				RECH	1995-04-27	C					9.6								N				PR0297
1730191	17	3	2	SE1		0191	5.7	3.3	69.3	3.3	ORIG	1994-07-27	P					11.1								N				RECH	1995-04-27	P					11.1								N				PR0297
1730192	17	3	2	SE1		0192	11.5	3.9	63.5	3.9	ORIG	1994-07-27	C					7.1								N				RECH	1995-04-27	C					7.1								N				PR0297
1730193	17	3	2	SE1		0193	1.7	4.4	73.3	4.4	ORIG	1994-07-27	P					16.9								N				RECH	1995-04-27	P					16.9								N				PR0297
1730194	17	3	2	SE1		0194	0.2	4.8	74.8	4.8	ORIG	1994-07-27	P					6.5								N				RECH	1995-04-27	P					6.5								N				PR0297
1730195	17	3	2	SE1		0195	6.3	6.1	68.7	6.1	ORIG	1994-07-27	C					5.1								N				RECH	1995-04-27	C					5.1								N				PR0297
1730196	17	3	2	SE1		0196	6.5	6.3	68.5	6.3	ORIG	1994-07-27	C					5.7								N				RECH	1995-04-27	C					5.7								N				PR0297
1730197	17	3	2	SE1		0197	4.5	6.9	70.5	6.9	ORIG	1994-07-27	P					7.8								N				RECH	1995-04-27	P					7.8								N				PR0297
1730198	17	3	2	SE1		0198	22.9	6.4	52.1	6.4	ORIG	1994-07-27	C					8.1								N				RECH	1995-04-27	C					8.1								N				PR0297
1730199	17	3	2	SE1		0199	22.7	7.1	52.3	7.1	ORIG	1994-07-27	C					6.2								N				RECH	1995-04-27	C					6.2								N				PR0297
1730200	17	3	2	SE1		0200	10.3	7.3	64.7	7.3	ORIG	1994-07-27	C					20.9				0.6	SE			N				RECH	1995-04-27	C					20.9				0.6	SE			N				PR0297
1730201	17	3	2	SE1		0201	1.7	7.5	73.3	7.5	ORIG	1994-07-27	P					5.4	4.6							N				RECH	1995-04-27	P					5.4	4.6							N				PR0297
1730202	17	3	2	SE1		0202	3.9	8.1	71.1	8.1	ORIG	1994-07-27	P					8.4								N				RECH	1995-04-27	P					8.4								N				PR0297
1730203	17	3	2	SE1		0203	5.5	7.7	69.5	7.7	ORIG	1994-07-27	P					7.4								N				RECH	1995-04-27	P					7.4								N				PR0297
1730204	17	3	2	SE1		0204	7.1	8.3	67.9	8.3	ORIG	1994-07-27	R		B		G	5.4			1.8					N				RECH	1995-04-27	R				G	5.4			1.8					N				PR0297
1730205	17	3	2	SE1		0205	10.2	8.3	64.8	8.3	ORIG	1994-07-27	C					9.5				0.6	SE			N				RECH	1995-04-27	C					9.5				0.6	SE			N				PR0297
1730206	17	3	2	SE1		0206	14.4	8.2	60.6	8.2	ORIG	1994-07-27	P					6.9								N				RECH	1995-04-27	P					6.9								N				PR0297
1730207	17	3	2	SE1		0207	11.8	9.3	63.2	9.3	ORIG	1994-07-27	P					7.9								N				RECH	1995-04-27	P					7.9								N				PR0297
1730208	17	3	2	SE1		0208	13.7	9.1	61.3	9.1	ORIG	1994-07-27	C					13.2								N				RECH	1995-04-27	C					13.2								N				PR0297
1730209	17	3	2	SE1		0209	14.2	9.8	60.8	9.8	ORIG	1994-07-27	P					6.9								N				RECH	1995-04-27	P					6.9								N				PR0297
1730210	17	3	2	SE1		0210	10.7	10.1	64.3	10.1	ORIG	1994-07-27	C					10.9			4.2					N			TOP KILL TOO TALL-TOP OF GREEN 4.2	RECH	1995-04-27	C		B			10.9			4.2					N			TOP KILL TOO TALL-TOP OF GREEN 4.2	PR0297
1730211	17	3	2	SE1		0211	6.3	10.3	68.7	10.3	ORIG	1994-07-27	C					6.9	4.8							N				RECH	1995-04-27	C					6.9	4.8							N				PR0297
1730212	17	3	2	SE1		0212	7.1	10.7	67.9	10.7	ORIG	1994-07-27	C					5.3	4.3							N				RECH	1995-04-27	C					5.3	4.3							N				PR0297
1730213	17	3	2	SE1		0213	13.3	10.8	61.7	10.8	ORIG	1994-07-27	C					14.2				1	S			N				RECH	1995-04-27	C					14.2				1	S			N				PR0297
1730214	17	3	2	SE1		0214	14.4	11	60.6	11	ORIG	1994-07-27	C					5.3	4.6			0.2	S			N				RECH	1995-04-27	C	T		F		5.3	4.6			0.2	S			N				PR0297
1730215	17	3	2	SE1		0215	12.2	11.2	62.8	11.2	ORIG	1994-07-27	C					12.4								N				RECH	1995-04-27	C					12.4								N				PR0297
1730216	17	3	2	SE1		0216	15.4	11.3	59.6	11.3	ORIG	1994-07-27	P					11.8								N				RECH	1995-04-27	P					11.8								N				PR0297
1730217	17	3	2	SE1		0217	9.5	11.5	65.5	11.5	ORIG	1994-07-27	P					5.4								N				RECH	1995-04-27	P					5.4								N				PR0297
1730218	17	3	2	SE1		0218	9.9	11.7	65.1	11.7	ORIG	1994-07-27	C					9.5								N				RECH	1995-04-27	C					9.5								N				PR0297
1730219	17	3	2	SE1		0219	10.2	11.7	64.8	11.7	ORIG	1994-07-27	P					7.4								N				RECH	1995-04-27	P					7.4								N				PR0297
1730220	17	3	2	SE1		0220	12	11.7	63	11.7	ORIG	1994-07-27	C					6.6	4.1							N				RECH	1995-04-27	C					6.6	4.1							N				PR0297
1730221	17	3	2	SE1		0221	13.8	12	61.2	12	ORIG	1994-07-27	P					7.1								N				RECH	1995-04-27	P					7.1								N				PR0297
1730222	17	3	2	SE1		0222	6.7	12	68.3	12	ORIG	1994-07-27	P					8.5								N				RECH	1995-04-27	P					8.5								N				PR0297
1730223	17	3	2	SE1		0223	5.7	12.3	69.3	12.3	ORIG	1994-07-27	P	T				5.8								N			FIRE	RECH	1995-04-27	P	T				5.8								N			FIRE	PR0297
1730224	17	3	2	SE1		0224	8.3	12.2	66.7	12.2	ORIG	1994-07-27	C					10.7								N			TOP KILL-SPROUTING 2/3 UP TRUNK	RECH	1995-04-27	C					10.7								N			TOP KILL-SPROUTING 2/3 UP TRUNK	PR0297
1730225	17	3	2	SE1		0225	12.6	12.5	62.4	12.5	ORIG	1994-07-27	P					5								N				RECH	1995-04-27	P					5								N				PR0297
1730226	17	3	2	SE1		0226	9.2	12.5	65.8	12.5	ORIG	1994-07-27	P					6.9								N				RECH	1995-04-27	P					6.9								N				PR0297
1730227	17	3	2	SE1		0227	10.1	13.1	64.9	13.1	ORIG	1994-07-27	C					7.5								N				RECH	1995-04-27	C					7.5								N				PR0297
1730228	17	3	2	SE1		0228	11.6	13.3	63.4	13.3	ORIG	1994-07-27	P					9.5								N				RECH	1995-04-27	P					9.5								N				PR0297
1730229	17	3	2	SE1		0229	11.4	13.4	63.6	13.4	ORIG	1994-07-27	P					6.3								N				RECH	1995-04-27	P					6.3						1		N				PR0297
1730230	17	3	2	SE1		0230	11.7	13.6	63.3	13.6	ORIG	1994-07-27	C					14								N				RECH	1995-04-27	C					14								N				PR0297
1730231	17	3	2	SE1		0231	8.7	13.8	66.3	13.8	ORIG	1994-07-27	P					9.5								N				RECH	1995-04-27	P					9.5								N				PR0297
1730232	17	3	2	SE1		0232	8.7	14.2	66.3	14.2	ORIG	1994-07-27	P					8.7								N				RECH	1995-04-27	P					8.7								N				PR0297
1730233	17	3	2	SE1		0233	6.6	14.3	68.4	14.3	ORIG	1994-07-27	C					16.1				0.3	S			N				RECH	1995-04-27	C					16.1				0.3	S			N				PR0297
1730234	17	3	2	SE1		0234	14.1	13.9	60.9	13.9	ORIG	1994-07-27	C					18.7								N				RECH	1995-04-27	C					18.7								N				PR0297
1730235	17	3	2	SE1		0235	15.9	14	59.1	14	ORIG	1994-07-27	C					11.2								N				RECH	1995-04-27	C					11.2								N				PR0297
1730236	17	3	2	SE1		0236	19.9	13.9	55.1	13.9	ORIG	1994-07-27	P					6.6								N				RECH	1995-04-27	P					6.6						2		N				PR0297
1730237	17	3	2	SE1		0237	21.7	14.3	53.3	14.3	ORIG	1994-07-27	P					8.8								N				RECH	1995-04-27	P					8.8						2		N				PR0297
1730238	17	3	2	SE1		0238	18.5	15	56.5	15	ORIG	1994-07-27	P					5.4								N				RECH	1995-04-27	P					5.4						2		N				PR0297
1730239	17	3	2	SE1		0239	16.9	14.9	58.1	14.9	ORIG	1994-07-27	C					8.3								N				RECH	1995-04-27	C					8.3								N				PR0297
1730240	17	3	2	SE1		0240	12	14.9	63	14.9	ORIG	1994-07-27	P					7.4								N				RECH	1995-04-27	P					7.4								N				PR0297
1730241	17	3	2	SE1		0241	9.9	14.8	65.1	14.8	ORIG	1994-07-27	C					9								N				RECH	1995-04-27	C					9								N				PR0297
1730242	17	3	2	SE1		0242	14.3	15.5	60.7	15.5	ORIG	1994-07-27	C					17.5								N				RECH	1995-04-27	C					17.5								N				PR0297
1730243	17	3	2	SE1		0243	5.3	15.7	69.7	15.7	ORIG	1994-07-27	S					0	2.1							N				RECH	1995-04-27	S					0	2.1							N				PR0297
1730244	17	3	2	SE1		0244	2.5	16.4	72.5	16.4	ORIG	1994-07-27	P					24.5								N				RECH	1995-04-27	P					24.5								N				PR0297
1730245	17	3	2	SE1		0245	14.1	16.2	60.9	16.2	ORIG	1994-07-27	P					7.1								N				RECH	1995-04-27	P					7.1								N				PR0297
1730246	17	3	2	SE1		0246	16.3	16.4	58.7	16.4	ORIG	1994-07-27	P					7.2								N				RECH	1995-04-27	P					7.2						2		N				PR0297
1730247	17	3	2	SE1		0247	11	16.6	64	16.6	ORIG	1994-07-27	P					5.6								N				RECH	1995-04-27	P					5.6								N				PR0297
1730248	17	3	2	SE1		0248	6.5	17.1	68.5	17.1	ORIG	1994-07-27	C					12.7				0.7	S			N				RECH	1995-04-27	C					12.7				0.7	S			N				PR0297
1730249	17	3	2	SE1		0249	20.4	17.1	54.6	17.1	ORIG	1994-07-27	R		B		G	10.8								N				RECH	1995-04-27	R		B		G	10.8								N				PR0297
1730250	17	3	2	SE1		0250	9.6	17.6	65.4	17.6	ORIG	1994-07-27	C					7.3	5							N				RECH	1995-04-27	C					7.3	5							N				PR0297
1730251	17	3	2	SE1		0251	7.1	18.4	67.9	18.4	ORIG	1994-07-27	C					12								N				RECH	1995-04-27	C					12								N				PR0297
1730252	17	3	2	SE1		0252	17.8	18.2	57.2	18.2	ORIG	1994-07-27	P					11								N				RECH	1995-04-27	P					11								N				PR0297
1730253	17	3	2	SE1		0253	12.8	18.6	62.2	18.6	ORIG	1994-07-27	C					14.5								N				RECH	1995-04-27	C					14.5								N				PR0297
1730254	17	3	2	SE1		0254	9.4	18.7	65.6	18.7	ORIG	1994-07-27	C					13.5								N				RECH	1995-04-27	C					13.5								N				PR0297
1730255	17	3	2	SE1		0255	13.8	18.7	61.2	18.7	ORIG	1994-07-27	P					6								N				RECH	1995-04-27	P					6								N				PR0297
1730256	17	3	2	SE1		0256	7.8	18.9	67.2	18.9	ORIG	1994-07-27	P					7								N				RECH	1995-04-27	P					7								N				PR0297
1730257	17	3	2	SE1		0257	7.9	19.5	67.1	19.5	ORIG	1994-07-27	C					8.7								N				RECH	1995-04-27	C					8.7								N				PR0297
1730258	17	3	2	SE1		0258	12	19.2	63	19.2	ORIG	1994-07-27	C					11.1								N				RECH	1995-04-27	C					11.1								N				PR0297
1730259	17	3	2	SE1		0259	10.6	19.3	64.4	19.3	ORIG	1994-07-27	P					6.4								N				RECH	1995-04-27	P					6.4								N				PR0297
1730260	17	3	2	SE1		0260	19.4	19.2	55.6	19.2	ORIG	1994-07-27	P					9.3								N				RECH	1995-04-27	P					9.3								N				PR0297
1730261	17	3	2	SE1		0261	18.3	19.9	56.7	19.9	ORIG	1994-07-27	R		B		G	9.2			3.2					N				RECH	1995-04-27	R		B		G	9.2			3.2					N				PR0297
1730262	17	3	2	SE1		0262	15.5	20.4	59.5	20.4	ORIG	1994-07-27	P					6.5	5							N				RECH	1995-04-27	P					6.5	5							N				PR0297
1730263	17	3	2	SE1		0263	7.3	21	67.7	21	ORIG	1994-07-27	C					8.7								N			FORKS @ 0.5 2ND DBH 6.2	RECH	1995-04-27	C					8.7								N			FORKS @ 0.5 2ND DBH 6.2	PR0297
1730264	17	3	2	SE1		0264	5.7	21.4	69.3	21.4	ORIG	1994-07-27	C			T		22.4								N			3 STEMS-2ND DBH 14.5-3RD DBH 14.0	RECH	1995-04-27	C			T		22.4								N			3 STEMS-2ND DBH 14.5-3RD DBH 14.0	PR0297
1730265	17	3	2	SE1		0265	12.4	22	62.6	22	ORIG	1994-07-27	C					6.3								N				RECH	1995-04-27	C					6.3								N				PR0297
1730266	17	3	2	SE1		0266	13.6	23	61.4	23	ORIG	1994-07-27	R		B		G	8.7								N				RECH	1995-04-27	R		B		G	8.7								N				PR0297
1730267	17	3	2	SE1		0267	6.5	23	68.5	23	ORIG	1994-07-27	C					9.5								N				RECH	1995-04-27	C					9.5								N				PR0297
1730268	17	3	2	SE1		0268	8.7	23.6	66.3	23.6	ORIG	1994-07-27	P					5.6								N				RECH	1995-04-27	P					5.6								N				PR0297
1730269	17	3	2	SE1		0269	4.1	23.7	70.9	23.7	ORIG	1994-07-27	P					6.4								N				RECH	1995-04-27	P					6.4								N				PR0297
1730270	17	3	2	SE1		0270	6.2	24.9	68.8	24.9	ORIG	1994-07-27	C					11.3	4.4							N				RECH	1995-04-27	C					11.3	4.4							N				PR0297
1730271	17	3	2	SE1	Y	0271	18.2	25.5	56.8	25.5	ORIG	1994-07-27	P					6.5								N				RECH	1995-04-27	P					6.5								N				PR0297
1730272	17	3	2	SE1		0272	23.5	25.7	51.5	25.7	ORIG	1994-07-27	P	T	B			17.5	11.5		2.5					Y				RECH	1995-04-27	R		B		B	17.5	11.5		2.5					Y				PR0297
1730273	17	3	2	SE1		0273	14.1	26	60.9	26	ORIG	1994-07-27	P					22.6								N				RECH	1995-04-27	P					22.6								N				PR0297
1730274	17	3	2	SE1		0274	7.1	26.4	67.9	26.4	ORIG	1994-07-27	P					7.8								N				RECH	1995-04-27	P					7.8								N				PR0297
1730275	17	3	2	SE1		0275	7.6	27.4	67.4	27.4	ORIG	1994-07-27	P					7.2								N				RECH	1995-04-27	P					7.2								N				PR0297
1730276	17	3	2	SE1		0276	12.4	28.6	62.6	28.6	ORIG	1994-07-27	P					28.5								N				RECH	1995-04-27	P					28.5								N				PR0297
1730277	17	3	2	SE1	Y	0277	23.8	28.3	51.2	28.3	ORIG	1994-07-27	P					26.6				0.3	SW			N				RECH	1995-04-27	P					26.6				0.3	SW			N				PR0297
1730278	17	3	2	SE1	Y	0278	20	28.9	55	28.9	ORIG	1994-07-27	S					0	1.7							N				RECH	1995-04-27	S					0	1.7							N				PR0297
1730279	17	3	2	SE1		0279	9	32	66	32	ORIG	1994-07-27	C					6.5	4.2							N				RECH	1995-04-27	C					6.5	4.2							N				PR0297
1730280	17	3	2	SE1		0280	11.6	32	63.4	32	ORIG	1994-07-27	P					5	3.6							N				RECH	1995-04-27	P					5	3.6							N				PR0297
1730281	17	3	2	SE1		0281	7.3	32.6	67.7	32.6	ORIG	1994-07-27	C					5.2	4.4							N				RECH	1995-04-27	C					5.2	4.4							N				PR0297
1730282	17	3	2	SE1		0282	6.2	34.2	68.8	34.2	ORIG	1994-07-27	C					5.5	4.7							N				RECH	1995-04-27	C					5.5	4.7							N				PR0297
1730283	17	3	2	SE1	Y	0283	15.8	33.4	59.2	33.4	ORIG	1994-07-27	P					6	4.4							N				RECH	1995-04-27	P					6	4.4					2		N				PR0297
1730284	17	3	2	SE1		0284	14.1	34.5	60.9	34.5	ORIG	1994-07-27	P					8.1								N				RECH	1995-04-27	P					8.1								N				PR0297
1730285	17	3	2	SE1		0285	13.2	35.5	61.8	35.5	ORIG	1994-07-27	P					6.9								N				RECH	1995-04-27	P					6.9								N				PR0297
1730286	17	3	2	SE1		0286	6.7	35.7	68.3	35.7	ORIG	1994-07-27	P					8.9								N				RECH	1995-04-27	P					8.9								N				PR0297
1730287	17	3	2	SE1		0287	4.9	35.8	70.1	35.8	ORIG	1994-07-27	P					6.9								N				RECH	1995-04-27	P					6.9								N				PR0297
1730288	17	3	2	SE1		0288	3.2	37	71.8	37	ORIG	1994-07-27	P					7.7								N				RECH	1995-04-27	P					7.7								N				PR0297
1730289	17	3	2	SE1		0289	7.9	36.6	67.1	36.6	ORIG	1994-07-27	P					5.3								N				RECH	1995-04-27	P					5.3								N				PR0297
1730290	17	3	2	SE1		0290	7.6	37.3	67.4	37.3	ORIG	1994-07-27	P					6.1								N				RECH	1995-04-27	P					6.1								N				PR0297
1730291	17	3	2	SE1		0291	10.6	37.5	64.4	37.5	ORIG	1994-07-27	C					6.7								N				RECH	1995-04-27	C					6.7								N				PR0297
1730292	17	3	2	SE1		0292	0.1	38.1	74.9	38.1	ORIG	1994-07-27	P					6.9	5.2							N				RECH	1995-04-27	P					6.9	5.2							N				PR0297
1730293	17	3	2	SE1		0293	0.8	39.2	74.2	39.2	ORIG	1994-07-27	P					5.5	4.8							N				RECH	1995-04-27	P					5.5	4.8							N				PR0297
1730294	17	3	2	SE1	Y	0294	19.6	38.7	55.4	38.7	ORIG	1994-07-27	C					6.7	5.1							N				RECH	1995-04-27	C					6.7	5.1							N				PR0297
1730295	17	3	2	SE1		0295	5.1	39.5	69.9	39.5	ORIG	1994-07-27	P					9.5								N				RECH	1995-04-27	P					9.5								N				PR0297
1730296	17	3	2	SE1		0296	3.1	39.9	71.9	39.9	ORIG	1994-07-27	C					6.7								N				RECH	1995-04-27	C					6.7								N				PR0297
1730297	17	3	2	SE1		0297	2.5	40.1	72.5	40.1	ORIG	1994-07-27	P					9.5								N				RECH	1995-04-27	P					9.5								N				PR0297
1730298	17	3	2	SE1		0298	1.2	40.7	73.8	40.7	ORIG	1994-07-27	P					6.2	4.4							N				RECH	1995-04-27	P					6.2	4.4							N				PR0297
1730299	17	3	2	SE1		0299	7	41.4	68	41.4	ORIG	1994-07-27	P					8.8								N				RECH	1995-04-27	P					8.8								N				PR0297
1730300	17	3	2	SE1		0300	12	42.5	63	42.5	ORIG	1994-07-27	R		B		G	5.3								N				RECH	1995-04-27	R		B		G	5.3								N				PR0297
1730301	17	3	2	SE1		0301	0.7	43.1	74.3	43.1	ORIG	1994-07-27	P					5.2								N				RECH	1995-04-27	P					5.2								N				PR0297
1730302	17	3	2	SE1		0302	2.9	44.6	72.1	44.6	ORIG	1994-07-27	C					5.2	4.5							N				RECH	1995-04-27	C					5.2	4.5							N				PR0297
1730303	17	3	2	SE1	Y	0303	15.6	47.1	59.4	47.1	ORIG	1994-07-27	P					28.4				0.3	NW			N				RECH	1995-04-27	P					28.4				0.3	NW			N				PR0297
1730304	17	3	2	NW2		0304	6.7	0.3	31.7	50.3	ORIG	1994-07-27	P					6.8								N				RECH	1995-04-27	P					6.8								N				PR0297
1730305	17	3	2	NW2		0305	5.8	0.6	30.8	50.6	ORIG	1994-07-27	P					7.5								N				RECH	1995-04-27	P					7.5								N				PR0297
1730306	17	3	2	NW2		0306	6.5	1.6	31.5	51.6	ORIG	1994-07-27	P					5.2	4							N				RECH	1995-04-27	P					5.2	4							N				PR0297
1730307	17	3	2	NW2		0307	0.7	0.9	25.7	50.9	ORIG	1994-07-27	R		B		G	11.2								N				RECH	1995-04-27	R		B		G	11.2								N				PR0297
1730308	17	3	2	NW2	Y	0308	25	2.9	50	52.9	ORIG	1994-07-27	P					26.8				0.4	S			N				RECH	1995-04-27	P					26.8				0.4	S			N				PR0297
1730309	17	3	2	NW2		0309	10.9	3.6	35.9	53.6	ORIG	1994-07-27	P					21.9								N				RECH	1995-04-27	P					21.9						1		N				PR0297
1730310	17	3	2	NW2		0310	13.3	5.2	38.3	55.2	ORIG	1994-07-27	P					24.6								N				RECH	1995-04-27	P					24.6								N				PR0297
1730311	17	3	2	NW2		0311	4.2	8.5	29.2	58.5	ORIG	1994-07-27	P					20.4								N				RECH	1995-04-27	P					20.4								N				PR0297
1730312	17	3	2	NW2		0312	3.9	10.3	28.9	60.3	ORIG	1994-07-27	P					22								N				RECH	1995-04-27	P					22						1		N				PR0297
1730313	17	3	2	NW2		0313	8.4	12	33.4	62	ORIG	1994-07-27	P					18.7								N				RECH	1995-04-27	P					18.7						1		N				PR0297
1730314	17	3	2	NW2	Y	0314	24	14.5	49	64.5	ORIG	1994-07-27	P					14.3								N				RECH	1995-04-27	P					14.3								N				PR0297
1730315	17	3	2	NW2	Y	0315	17.5	15.8	42.5	65.8	ORIG	1994-07-27	P					11.6								N				RECH	1995-04-27	P					11.6						2		N				PR0297
1730316	17	3	2	NW2		0316	9.8	15.8	34.8	65.8	ORIG	1994-07-27	P					19.3								N				RECH	1995-04-27	P					19.3						1		N				PR0297
1730317	17	3	2	NW2		0317	8.6	17	33.6	67	ORIG	1994-07-27	C					7.2	4.4							N				RECH	1995-04-27	C					7.2	4.4							N				PR0297
1730318	17	3	2	NW2	Y	0318	17.2	16.2	42.2	66.2	ORIG	1994-07-27	P					20.5								N				RECH	1995-04-27	P					20.5								N				PR0297
1730319	17	3	2	NW2	Y	0319	19.5	16.2	44.5	66.2	ORIG	1994-07-27	P					15.3								N				RECH	1995-04-27	P					15.3								N				PR0297
1730320	17	3	2	NW2	Y	0320	23.6	17.4	48.6	67.4	ORIG	1994-07-27	P					22.9								N				RECH	1995-04-27	P					22.9								N				PR0297
1730321	17	3	2	NW2		0321	24.3	17.6	49.3	67.6	ORIG	1994-07-27	R		B		B	8.1								N				RECH	1995-04-27	R		B		B	8.1								N				PR0297
1730322	17	3	2	NW2		0322	13.6	22.9	38.6	72.9	ORIG	1994-07-27	P					18.9								N				RECH	1995-04-27	P					18.9								N				PR0297
1730323	17	3	2	NW2	Y	0323	21.6	23.9	46.6	73.9	ORIG	1994-07-27	P					18.3								N				RECH	1995-04-27	P					18.3								N				PR0297
1730324	17	3	2	NW2		0324	1.7	23.6	26.7	73.6	ORIG	1994-07-27	P					33.9				0.2	W			N				RECH	1995-04-27	P					33.9				0.2	W			N				PR0297
1730325	17	3	2	NW2		0325	23.6	25.2	48.6	75.2	ORIG	1994-07-27	P					21.4								N				RECH	1995-04-27	P					21.4								N				PR0297
1730326	17	3	2	NW2		0326	8.4	27.5	33.4	77.5	ORIG	1994-07-27	P					27.5								N				RECH	1995-04-27	P					27.5								N				PR0297
1730327	17	3	2	NW2		0327	1.8	28.4	26.8	78.4	ORIG	1994-07-27	P					33.1								N				RECH	1995-04-27	P					33.1								N				PR0297
1730328	17	3	2	NW2		0328	16.1	28.3	41.1	78.3	ORIG	1994-07-27	P					16.9								N				RECH	1995-04-27	P					16.9								N				PR0297
1730329	17	3	2	NW2		0329	17.5	29.3	42.5	79.3	ORIG	1994-07-27	P					11.3						3		N				RECH	1995-04-27	P					11.3						4		N			ONE TUFT OF GREEN LEFT	PR0297
1730330	17	3	2	NW2		0330	18	29.9	43	79.9	ORIG	1994-07-27	P					15.9								N				RECH	1995-04-27	P					15.9						1		N				PR0297
1730331	17	3	2	NW2		0331	15.5	30.4	40.5	80.4	ORIG	1994-07-27	P					16.4								N				RECH	1995-04-27	P					16.4								N				PR0297
1730332	17	3	2	NW2		0332	16	32.1	41	82.1	ORIG	1994-07-27	P					17								N				RECH	1995-04-27	P					17						1		N				PR0297
1730333	17	3	2	NW2		0333	17.7	32.5	42.7	82.5	ORIG	1994-07-27	P					16								N				RECH	1995-04-27	P					16								N				PR0297
1730334	17	3	2	NW2		0334	23.1	32.8	48.1	82.8	ORIG	1994-07-27	P					15.2								N				RECH	1995-04-27	P					15.2								N				PR0297
1730335	17	3	2	NW2		0335	16.1	34.5	41.1	84.5	ORIG	1994-07-27	P					9.7				1.2	E			N			EC 1.0-1.2	RECH	1995-04-27	P					9.7				1.2	E	3		N			EC 1.0-1.2	PR0297
1730336	17	3	2	NW2		0336	7.8	35.8	32.8	85.8	ORIG	1994-07-27	P					24.2								N				RECH	1995-04-27	P					24.2								N				PR0297
1730337	17	3	2	NW2		0337	14.8	36	39.8	86	ORIG	1994-07-27	P					17.2								N				RECH	1995-04-27	P					17.2						1		N				PR0297
1730338	17	3	2	NW2		0338	18.5	37.3	43.5	87.3	ORIG	1994-07-27	P					20.7								N				RECH	1995-04-27	P					20.7								N				PR0297
1730339	17	3	2	NW2		0339	1.4	38.6	26.4	88.6	ORIG	1994-07-27	P					23								N				RECH	1995-04-27	P					23								N				PR0297
1730340	17	3	2	NW2		0340	15	42.6	40	92.6	ORIG	1994-07-27	R		B		G	9.4			2.4					N				RECH	1995-04-27	R		B		G	9.4			2.4					N				PR0297
1730341	17	3	2	NW2		0341	18.1	46.3	43.1	96.3	ORIG	1994-07-27	C					7.1	5							N				RECH	1995-04-27	C	T		F		7.1	5							N				PR0297
1730342	17	3	2	NW2		0342	19.4	47.5	44.4	97.5	ORIG	1994-07-27	P	T	Y			30	15.2		0					Q			HURRICANE OR STORM	RECH	1995-04-27	R		Y		B	30	15.2		0					Q			HURRICANE OR STORM	PR0297
1730343	17	3	2	NW2		0343	3.7	48	28.7	98	ORIG	1994-07-27	P					24.5								N				RECH	1995-04-27	P					24.5								N				PR0297
1730344	17	3	2	NW1		0344	9.5	1.3	15.5	51.3	ORIG	1994-07-27	P					25.5								N				RECH	1995-04-27	P					25.5								N				PR0297
1730345	17	3	2	NW1		0345	16.5	1.3	8.5	51.3	ORIG	1994-07-27	P					5.8	5.1							N				RECH	1995-04-27	P					5.8	5.1							N				PR0297
1730346	17	3	2	NW1		0346	15.1	3.1	9.9	53.1	ORIG	1994-07-27	C					6								N				RECH	1995-04-27	C					6								N				PR0297
1730347	17	3	2	NW1		0347	23.6	2.1	1.4	52.1	ORIG	1994-07-27	P					6.8								N				RECH	1995-04-27	P					6.8								N				PR0297
1730348	17	3	2	NW1		0348	24.3	2.2	0.7	52.2	ORIG	1994-07-27	C					12.3								N				RECH	1995-04-27	C					12.3								N				PR0297
1730349	17	3	2	NW1		0349	22.9	2.4	2.1	52.4	ORIG	1994-07-27	C					5								N				RECH	1995-04-27	C					5								N				PR0297
1730350	17	3	2	NW1		0350	23.2	4.4	1.8	54.4	ORIG	1994-07-27	C	T	B	F		5.7	2.6							N				RECH	1995-04-27	C	T	B	F		5.7	2.6							N				PR0297
1730351	17	3	2	NW1		0351	5.1	6.7	19.9	56.7	ORIG	1994-07-27	P					22.7								N				RECH	1995-04-27	P					22.7								N				PR0297
1730352	17	3	2	NW1		0352	7.2	7.8	17.8	57.8	ORIG	1994-07-27	P					18.7								N				RECH	1995-04-27	P					18.7								N				PR0297
1730353	17	3	2	NW1		0353	8.3	10.7	16.7	60.7	ORIG	1994-07-27	P	T				37.6				1.3	SE			N			FIRE-SEC 2/3 TREE	RECH	1995-04-27	P	T				37.2				1.3	SE			N			FIRE-SEC 2/3 TREE	PR0297
1730354	17	3	2	NW1		0354	18.3	9.3	6.7	59.3	ORIG	1994-07-27	P					23.7				0.2	E			N			180	RECH	1995-04-27	P					23.7				0.2	E			N			180	PR0297
1730355	17	3	2	NW1		0355	0.6	20	24.4	70	ORIG	1994-07-27	P					25.8								N				RECH	1995-04-27	P					25.8								N				PR0297
1730356	17	3	2	NW1		0356	15.5	19.3	9.5	69.3	ORIG	1994-07-27	P					23.1								N				RECH	1995-04-27	P					23.1								N				PR0297
1730357	17	3	2	NW1		0357	18.1	20	6.9	70	ORIG	1994-07-27	P					13								N				RECH	1995-04-27	P					13								N				PR0297
1730358	17	3	2	NW1		0358	23.8	19.7	1.2	69.7	ORIG	1994-07-27	C					17.9				0.4	N			N				RECH	1995-04-27	C					17.9				0.4	N			N				PR0297
1730359	17	3	2	NW1		0359	2.9	22.7	22.1	72.7	ORIG	1994-07-27	S					0	1.6							N				RECH	1995-04-27	S					0	1.6							N				PR0297
1730360	17	3	2	NW1		0360	24.4	4.9	0.6	54.9	ORIG	1994-07-27	C			T		5.3	4.3							N			2ND STEM DBH 4.2	RECH	1995-04-27	C			T		5.3	4.3							N			2ND STEM DBH 4.2	PR0297
1730361	17	3	2	NW1		0361	24.6	10.7	0.4	60.7	ORIG	1994-07-27	C					5.4	4.9		4.3					N			DEAD HT 4.9-LIVE HT 4.3	RECH	1995-04-27	C					5.4	4.9		4.3					N			DEAD HT 4.9-LIVE HT 4.3	PR0297
1730362	17	3	2	NW1		0362	24.5	11.3	0.5	61.3	ORIG	1994-07-27	C					6.2								N				RECH	1995-04-27	C					6.2								N				PR0297
1730363	17	3	2	NW1		0363	16.7	12.1	8.3	62.1	ORIG	1994-07-27	P					13								N				RECH	1995-04-27	P					13								N				PR0297
1730364	17	3	2	NW1		0364	22.7	15.5	2.3	65.5	ORIG	1994-07-27	C					19.4				2.6	SW			N			SWC 1.2-2.6-NEC 0.4-0.7	RECH	1995-04-27	C					19.4				2.6	SW			N			SWC 1.2-2.6-NEC 0.4-0.7	PR0297
1730365	17	3	2	NW1		0365	23.6	15.3	1.4	65.3	ORIG	1994-07-27	C					7								N				RECH	1995-04-27	C					7								N				PR0297
1730366	17	3	2	NW1		0366	20.7	18.1	4.3	68.1	ORIG	1994-07-27	P					9.8								N				RECH	1995-04-27	P					9.8								N				PR0297
1730367	17	3	2	NW1		0367	21.5	18.4	3.5	68.4	ORIG	1994-07-27	C					14.8				1.8	N			N				RECH	1995-04-27	C					14.8				1.8	N			N				PR0297
1730368	17	3	2	NW1		0368	23.1	18.4	1.9	68.4	ORIG	1994-07-27	C					6.2	4.2							N				RECH	1995-04-27	C					6.2	4.2							N				PR0297
1730369	17	3	2	NW1		0369	12.2	23.8	12.8	73.8	ORIG	1994-07-27	P					10.5								N				RECH	1995-04-27	P					10.5								N				PR0297
1730370	17	3	2	NW1		0370	9	25.1	16	75.1	ORIG	1994-07-27	C					7.2								N				RECH	1995-04-27	C					7.2								N				PR0297
1730371	17	3	2	NW1		0371	11.8	25.5	13.2	75.5	ORIG	1994-07-27	P					6.4								N				RECH	1995-04-27	P					6.4						2		N				PR0297
1730372	17	3	2	NW1		0372	19.1	25	5.9	75	ORIG	1994-07-27	C					6								N				RECH	1995-04-27	C					6								N				PR0297
1730373	17	3	2	NW1		0373	23.2	25.2	1.8	75.2	ORIG	1994-07-27	P					7.7								N				RECH	1995-04-27	P					7.7						2		N				PR0297
1730374	17	3	2	NW1		0374	21.4	26.8	3.6	76.8	ORIG	1994-07-27	P					8.2								N				RECH	1995-04-27	P					8.2						2		N				PR0297
1730375	17	3	2	NW1		0375	15.9	27.4	9.1	77.4	ORIG	1994-07-27	P					22.4								N				RECH	1995-04-27	P					22.4								N				PR0297
1730376	17	3	2	NW1		0376	22.6	28.2	2.4	78.2	ORIG	1994-07-27	P					9								N				RECH	1995-04-27	P					9						2		N				PR0297
1730377	17	3	2	NW1		0377	7.8	28.2	17.2	78.2	ORIG	1994-07-27	P					6.5	4.7							N				RECH	1995-04-27	P					6.5	4.7					2		N				PR0297
1730378	17	3	2	NW1		0378	9.7	28.4	15.3	78.4	ORIG	1994-07-27	P					7.7								N				RECH	1995-04-27	P					7.7						2		N				PR0297
1730379	17	3	2	NW1		0379	16.2	29.2	8.8	79.2	ORIG	1994-07-27	C					8								N				RECH	1995-04-27	C					8								N				PR0297
1730380	17	3	2	NW1		0380	19.4	28.9	5.6	78.9	ORIG	1994-07-27	P					6.2								N				RECH	1995-04-27	P					6.2						2		N				PR0297
1730381	17	3	2	NW1		0381	12.8	30.9	12.2	80.9	ORIG	1994-07-27	P					9								N				RECH	1995-04-27	P					9								N				PR0297
1730382	17	3	2	NW1		0382	11.4	32.4	13.6	82.4	ORIG	1994-07-27	P					8.8								N				RECH	1995-04-27	P					8.8								N				PR0297
1730383	17	3	2	NW1		0383	13.2	32.1	11.8	82.1	ORIG	1994-07-27	C					8								N				RECH	1995-04-27	C					8								N				PR0297
1730384	17	3	2	NW1		0384	22.2	31.9	2.8	81.9	ORIG	1994-07-27	P					5.3								N				RECH	1995-04-27	P					5.3						2		N				PR0297
1730385	17	3	2	NW1		0385	12	33.7	13	83.7	ORIG	1994-07-27	C					22.6								N				RECH	1995-04-27	C					22.6								N				PR0297
1730386	17	3	2	NW1		0386	13.5	33.8	11.5	83.8	ORIG	1994-07-27	C					6.6	4.8							N				RECH	1995-04-27	C					6.6	4.8							N				PR0297
1730387	17	3	2	NW1		0387	11.4	35.6	13.6	85.6	ORIG	1994-07-27	C	T	B	F		10.9	3.7							N			DEAD B4 FIRE?-BAD CATs	RECH	1995-04-27	C	T	B	F		10.9	3.7							N			DEAD B4 FIRE?-BAD CATs	PR0297
1730388	17	3	2	NW1		0388	21.8	35.8	3.2	85.8	ORIG	1994-07-27	C					7.3				0.6	SE			N				RECH	1995-04-27	C					7.3				0.6	SE			N				PR0297
1730389	17	3	2	NW1		0389	12.9	36.5	12.1	86.5	ORIG	1994-07-27	C					9.7								N				RECH	1995-04-27	C					9.7								N				PR0297
1730390	17	3	2	NW1		0390	16.9	37.7	8.1	87.7	ORIG	1994-07-27	C					8.5								N				RECH	1995-04-27	C					8.5								N				PR0297
1730391	17	3	2	NW1		0391	14.9	38.5	10.1	88.5	ORIG	1994-07-27	P					12.3								N				RECH	1995-04-27	P	T				12.3								N				PR0297
1730392	17	3	2	NW1		0392	8.3	39.6	16.7	89.6	ORIG	1994-07-27	R		B		G	15								N				RECH	1995-04-27	R		B		G	15								N				PR0297
1730393	17	3	2	NW1		0393	10.3	43.4	14.7	93.4	ORIG	1994-07-27	P					22.3								N				RECH	1995-04-27	P					22.3								N				PR0297
1730394	17	3	2	NW1		0394	3.4	44.8	21.6	94.8	ORIG	1994-07-27	P					18.3								N				RECH	1995-04-27	P					18.3								N				PR0297
1730395	17	3	2	NW1		0395	22	45.6	3	95.6	ORIG	1994-07-27	P					38.6				0.3	NW		Y	N			SWC 0.4, 180 -FRESH LIGHTNING STRIKE	RECH	1995-04-27	P	T				38.6				0.3	NW		Y	N			SWC 0.4, 180	PR0297
1730396	17	3	2	NW1		0396	12.3	46.9	12.7	96.9	ORIG	1994-07-27	P					8.6								N				RECH	1995-04-27	P					8.6								N				PR0297
1730397	17	3	2	NW1		0397	14.4	7.8	10.6	57.8	ORIG	1994-07-27	P	T	U			6.8	4.6		0					Y			UPROOT AND LYING	RECH	1995-04-27	R		U		B	6.8	4.6		0					Y			UPROOTED AND LYING	PR0297
1730398	17	3	2	SW2		0398	15	49.6	40	49.6	ORIG	1994-07-27	P					22.8								N				RECH	1995-04-27	P					22.8						1		N				PR0297
1730399	17	3	2	SW2		0399	5	48.5	30	48.5	ORIG	1994-07-27	P	T	U			7.8	5							Y			UPROOT AND LEANING	RECH	1995-04-27	P	T	U			7.8	5							Y			UPROOTED AND LEANING	PR0297
1730400	17	3	2	SW2		0400	4.3	45.7	29.3	45.7	ORIG	1994-07-27	P					7.1								N				RECH	1995-04-27	P					7.1								N				PR0297
1730401	17	3	2	SW2		0401	6.6	44.5	31.6	44.5	ORIG	1994-07-27	P					7.4								N				RECH	1995-04-27	P					7.4								N				PR0297
1730402	17	3	2	SW2	Y	0402	24.1	43.2	49.1	43.2	ORIG	1994-07-27	P					9.3								N				RECH	1995-04-27	P					9.3								N				PR0297
1730403	17	3	2	SW2		0403	0.7	42.9	25.7	42.9	ORIG	1994-07-27	P					12.5								N				RECH	1995-04-27	P					12.5								N				PR0297
1730404	17	3	2	SW2		0404	4.7	42.9	29.7	42.9	ORIG	1994-07-27	P					8.6								N				RECH	1995-04-27	P					8.6								N				PR0297
1730405	17	3	2	SW2		0405	4.2	42.3	29.2	42.3	ORIG	1994-07-27	P					5.2								N				RECH	1995-04-27	P					5.2								N				PR0297
1730406	17	3	2	SW2		0406	5.4	42.3	30.4	42.3	ORIG	1994-07-27	P					6.2								N				RECH	1995-04-27	P					6.2								N				PR0297
1730407	17	3	2	SW2		0407	6.7	42.4	31.7	42.4	ORIG	1994-07-27	P					6.7								N				RECH	1995-04-27	P					6.7								N				PR0297
1730408	17	3	2	SW2		0408	6.1	42.4	31.1	42.4	ORIG	1994-07-27	P					6.3	4.8							N				RECH	1995-04-27	P					6.3	4.8							N				PR0297
1730409	17	3	2	SW2	Y	0409	23	40.5	48	40.5	ORIG	1994-07-27	P					24.5								N				RECH	1995-04-27	P					24.5								N				PR0297
1730410	17	3	2	SW2		0410	11	38.7	36	38.7	ORIG	1994-07-27	P					21.3								N				RECH	1995-04-27	P					21.3								N				PR0297
1730411	17	3	2	SW2	Y	0411	18	37.4	43	37.4	ORIG	1994-07-27	P					10								N				RECH	1995-04-27	P					10								N				PR0297
1730412	17	3	2	SW2		0412	1.9	36.1	26.9	36.1	ORIG	1994-07-27	P					9.6								N				RECH	1995-04-27	P					9.6								N				PR0297
1730413	17	3	2	SW2		0413	6.8	36.5	31.8	36.5	ORIG	1994-07-27	P					23.4				0.3	SW			N				RECH	1995-04-27	P					23.4				0.3	SW			N				PR0297
1730414	17	3	2	SW2	Y	0414	17.1	36.2	42.1	36.2	ORIG	1994-07-27	P					13.9								N				RECH	1995-04-27	P					13.9								N				PR0297
1730415	17	3	2	SW2	Y	0415	20.6	36	45.6	36	ORIG	1994-07-27	P					13.2								N				RECH	1995-04-27	P					13.2								N				PR0297
1730416	17	3	2	SW2		0416	8.2	33.6	33.2	33.6	ORIG	1994-07-27	C					12				1.1	N			N			NC 0.6-1.1	RECH	1995-04-27	C					12				1.1	N			N			NC 0.6-1.1	PR0297
1730417	17	3	2	SW2		0417	6.6	33.5	31.6	33.5	ORIG	1994-07-27	C					13.6								N				RECH	1995-04-27	C					13.6								N				PR0297
1730418	17	3	2	SW2	Y	0418	17.5	33.1	42.5	33.1	ORIG	1994-07-27	P					7.5								N				RECH	1995-04-27	P					7.5								N				PR0297
1730419	17	3	2	SW2		0419	8.9	32.8	33.9	32.8	ORIG	1994-07-27	P					9.6								N				RECH	1995-04-27	P					9.6								N				PR0297
1730420	17	3	2	SW2		0420	2.7	32.7	27.7	32.7	ORIG	1994-07-27	C					10.5								N				RECH	1995-04-27	C					10.5								N				PR0297
1730421	17	3	2	SW2		0421	6.2	32.3	31.2	32.3	ORIG	1994-07-27	C					5.2	4.5							N				RECH	1995-04-27	C					5.2	4.5							N				PR0297
1730422	17	3	2	SW2		0422	6.2	31.6	31.2	31.6	ORIG	1994-07-27	C					5.2								N				RECH	1995-04-27	C					5.2								N				PR0297
1730423	17	3	2	SW2		0423	12.3	31.8	37.3	31.8	ORIG	1994-07-27	P					9.7								N				RECH	1995-04-27	P					9.7						1		N				PR0297
1730424	17	3	2	SW2	Y	0424	23.8	31.9	48.8	31.9	ORIG	1994-07-27	P					21.5				0.2	W			N				RECH	1995-04-27	P					21.5				0.2	W			N				PR0297
1730425	17	3	2	SW2		0425	13.9	31.4	38.9	31.4	ORIG	1994-07-27	P					8.6								N				RECH	1995-04-27	P					8.6								N				PR0297
1730426	17	3	2	SW2		0426	12.4	31.2	37.4	31.2	ORIG	1994-07-27	P					5.1	4.1							N				RECH	1995-04-27	P					5.1	4.1					2		N				PR0297
1730427	17	3	2	SW2		0427	11.7	30.5	36.7	30.5	ORIG	1994-07-27	P					10.3								N				RECH	1995-04-27	P					10.3								N				PR0297
1730428	17	3	2	SW2		0428	4.3	29.5	29.3	29.5	ORIG	1994-07-27	C					13.3				1.3	SW			N			SWC 0.3-1.3--NEC 0.2-0.5	RECH	1995-04-27	C					13.3				1.3	SW			N			SWC 0.3-1.3--NEC 0.2-0.5	PR0297
1730429	17	3	2	SW2		0429	2	28.5	27	28.5	ORIG	1994-07-27	C					10								N				RECH	1995-04-27	C					10								N				PR0297
1730430	17	3	2	SW2		0430	7.2	28.2	32.2	28.2	ORIG	1994-07-27	P					9								N				RECH	1995-04-27	P					9								N				PR0297
1730431	17	3	2	SW2		0431	4.3	27.6	29.3	27.6	ORIG	1994-07-27	P					10.1								N				RECH	1995-04-27	P					10.1								N				PR0297
1730432	17	3	2	SW2		0432	20.6	27.2	45.6	27.2	ORIG	1994-07-27	R		B		G	7.7			2.3					N				RECH	1995-04-27	R		B		G	7.7			2.3					N				PR0297
1730433	17	3	2	SW2	Y	0433	16.1	25.9	41.1	25.9	ORIG	1994-07-27	P					26.9				0.3	N			N				RECH	1995-04-27	P					26.9				0.3	N			N				PR0297
1730434	17	3	2	SW2		0434	6.1	25.9	31.1	25.9	ORIG	1994-07-27	P					10.9								N				RECH	1995-04-27	P					10.9								N				PR0297
1730435	17	3	2	SW2		0435	11.8	23.9	36.8	23.9	ORIG	1994-07-27	P					10.4								N				RECH	1995-04-27	P					10.4								N				PR0297
1730436	17	3	2	SW2		0436	10.2	23.6	35.2	23.6	ORIG	1994-07-27	P					7.1								N				RECH	1995-04-27	P					7.1								N				PR0297
1730437	17	3	2	SW2		0437	5.7	22.8	30.7	22.8	ORIG	1994-07-27	P					5.9								N				RECH	1995-04-27	P					5.9								N				PR0297
1730438	17	3	2	SW2		0438	6.8	22.7	31.8	22.7	ORIG	1994-07-27	P					6.9								N				RECH	1995-04-27	P					6.9								N				PR0297
1730439	17	3	2	SW2		0439	4.9	22.3	29.9	22.3	ORIG	1994-07-27	P					10.3								N				RECH	1995-04-27	P					10.3								N				PR0297
1730440	17	3	2	SW2		0440	8.7	21.2	33.7	21.2	ORIG	1994-07-27	P					12.8								N				RECH	1995-04-27	P					12.8								N				PR0297
1730441	17	3	2	SW2		0441	3.3	20	28.3	20	ORIG	1994-07-27	P					25.2								N				RECH	1995-04-27	P					25.2								N				PR0297
1730442	17	3	2	SW2		0442	6.8	19.8	31.8	19.8	ORIG	1994-07-27	P					7.7								N				RECH	1995-04-27	P					7.7								N				PR0297
1730443	17	3	2	SW2		0443	24.6	19.5	49.6	19.5	ORIG	1994-07-27	P					26								N				RECH	1995-04-27	P					26								N				PR0297
1730444	17	3	2	SW2		0444	1.8	17.2	26.8	17.2	ORIG	1994-07-27	P					15.5								N				RECH	1995-04-27	P					15.5								N				PR0297
1730445	17	3	2	SW2		0445	3	17.1	28	17.1	ORIG	1994-07-27	P					6.6								N				RECH	1995-04-27	P					6.6						2		N				PR0297
1730446	17	3	2	SW2		0446	3.8	17.1	28.8	17.1	ORIG	1994-07-27	P					7.9								N				RECH	1995-04-27	P					7.9						1		N				PR0297
1730447	17	3	2	SW2		0447	5.5	16.6	30.5	16.6	ORIG	1994-07-27	P					6.1								N				RECH	1995-04-27	P					6.1						2		N				PR0297
1730448	17	3	2	SW2		0448	4.6	14.4	29.6	14.4	ORIG	1994-07-27	P					6.8								N				RECH	1995-04-27	P					6.8								N				PR0297
1730449	17	3	2	SW2		0449	4.7	13.8	29.7	13.8	ORIG	1994-07-27	P					11.8								N				RECH	1995-04-27	P					11.8								N				PR0297
1730450	17	3	2	SW2		0450	11.9	14.1	36.9	14.1	ORIG	1994-07-27	C					5.6	3							N				RECH	1995-04-27	C					5.6	3							N				PR0297
1730451	17	3	2	SW2		0451	9.5	13.1	34.5	13.1	ORIG	1994-07-27	P					32.6				0.9	N			N			180	RECH	1995-04-27	P					32.6				0.9	N			N			180	PR0297
1730452	17	3	2	SW2		0452	3.4	11.9	28.4	11.9	ORIG	1994-07-27	C	T	B			6.1	4							N				RECH	1995-04-27	C	T	B			6.1	4							N				PR0297
1730453	17	3	2	SW2		0453	14.4	11.6	39.4	11.6	ORIG	1994-07-27	P					28.6								N				RECH	1995-04-27	P					28.6								N				PR0297
1730454	17	3	2	SW2		0454	18.3	10.6	43.3	10.6	ORIG	1994-07-27	P					29.1								N				RECH	1995-04-27	P					29.1								N				PR0297
1730455	17	3	2	SW2		0455	1.5	6.6	26.5	6.6	ORIG	1994-07-27	P					14.9								N				RECH	1995-04-27	P					14.9								N				PR0297
1730456	17	3	2	SW2		0456	12.5	7.8	37.5	7.8	ORIG	1994-07-27	P					22.1								N				RECH	1995-04-27	P					22.1								N				PR0297
1730457	17	3	2	SW2		0457	12.1	5.4	37.1	5.4	ORIG	1994-07-27	P					25.4								N				RECH	1995-04-27	P					25.4								N				PR0297
1730458	17	3	2	SW2		0458	2.3	4.4	27.3	4.4	ORIG	1994-07-27	P					12.7								N				RECH	1995-04-27	P					12.7								N				PR0297
1730459	17	3	2	SW2		0459	24.1	3.5	49.1	3.5	ORIG	1994-07-27	P					6.4								N				RECH	1995-04-27	P					6.4								N				PR0297
1730460	17	3	2	SW2		0460	24.4	1.8	49.4	1.8	ORIG	1994-07-27	C					13.2				0.8	S			N				RECH	1995-04-27	C					13.2				0.8	S			N				PR0297
1730461	17	3	2	SW2		0461	20.3	0.5	45.3	0.5	ORIG	1994-07-27	P					6.2								N				RECH	1995-04-27	P					6.2								N				PR0297
1730462	17	3	2	SW2		0462	15.3	0.8	40.3	0.8	ORIG	1994-07-27	C					7.3								N				RECH	1995-04-27	C					7.3								N				PR0297
1730463	17	3	2	SW2		0463	0.9	1.3	25.9	1.3	ORIG	1994-07-27	P					13.9								N				RECH	1995-04-27	P					13.9								N				PR0297
1730464	17	3	2	SW1		0464	1.5	47.8	23.5	47.8	ORIG	1994-07-27	S					0	1.5							N				RECH	1995-04-27	S					0	1.5							N				PR0297
1730465	17	3	2	SW1		0465	2.2	48	22.8	48	ORIG	1994-07-27	S					0	1.5							N				RECH	1995-04-27	S					0	1.5							N				PR0297
1730466	17	3	2	SW1		0466	17.2	49.1	7.8	49.1	ORIG	1994-07-27	P					7.4								N				RECH	1995-04-27	P					7.4								N				PR0297
1730467	17	3	2	SW1		0467	20.9	49.5	4.1	49.5	ORIG	1994-07-27	P					9.9								N				RECH	1995-04-27	P					9.9								N				PR0297
1730468	17	3	2	SW1		0468	8.2	47.2	16.8	47.2	ORIG	1994-07-27	P					7.1								N				RECH	1995-04-27	P					7.1								N				PR0297
1730469	17	3	2	SW1		0469	9.7	45	15.3	45	ORIG	1994-07-27	P					6.3	4.6							N				RECH	1995-04-27	P					6.3	4.6							N				PR0297
1730470	17	3	2	SW1		0470	16.3	46.3	8.7	46.3	ORIG	1994-07-27	P	T	U			7.3	5.5							Y			UPROOT AND LEANING	RECH	1995-04-27	R		U		B	7.3	5.5							Y			UPROOTED AND LEANING	PR0297
1730471	17	3	2	SW1		0471	19.8	44.4	5.2	44.4	ORIG	1994-07-27	P					5.7	4.5							N				RECH	1995-04-27	P					5.7	4.5							N				PR0297
1730472	17	3	2	SW1		0472	18.8	42.8	6.2	42.8	ORIG	1994-07-27	P					6.9								N				RECH	1995-04-27	P					6.9								N				PR0297
1730473	17	3	2	SW1		0473	4.2	42.4	20.8	42.4	ORIG	1994-07-27	S					0	2.7			0.3	W			N				RECH	1995-04-27	S					0	2.7			0.3	W			N				PR0297
1730474	17	3	2	SW1		0474	1.9	41.6	23.1	41.6	ORIG	1994-07-27	P					13.2								N				RECH	1995-04-27	P					13.2								N				PR0297
1730475	17	3	2	SW1		0475	24.2	42.1	0.8	42.1	ORIG	1994-07-27	R		B		G	7.2			1.6					N				RECH	1995-04-27	R		B		G	7.2			1.6					N				PR0297
1730476	17	3	2	SW1		0476	24.1	41.5	0.9	41.5	ORIG	1994-07-27	P					16.5								N				RECH	1995-04-27	P					16.5								N				PR0297
1730477	17	3	2	SW1		0477	12.9	39.3	12.1	39.3	ORIG	1994-07-27	R		B		B	24.9								N				RECH	1995-04-27	R		B		B	21.3								N				PR0297
1730478	17	3	2	SW1		0478	1.9	39.4	23.1	39.4	ORIG	1994-07-27	P					6.7								N				RECH	1995-04-27	P					6.7								N				PR0297
1730479	17	3	2	SW1		0479	0.1	39.6	24.9	39.6	ORIG	1994-07-27	P					9								N				RECH	1995-04-27	P					9								N				PR0297
1730480	17	3	2	SW1		0480	0.2	38.8	24.8	38.8	ORIG	1994-07-27	P					5.2	4.7							N				RECH	1995-04-27	P					5.2	4.7							N				PR0297
1730481	17	3	2	SW1		0481	1.6	37.7	23.4	37.7	ORIG	1994-07-27	P					8.1								N				RECH	1995-04-27	P					8.1								N				PR0297
1730482	17	3	2	SW1		0482	2.2	36.8	22.8	36.8	ORIG	1994-07-27	P					5.4								N				RECH	1995-04-27	P					5.4								N				PR0297
1730483	17	3	2	SW1		0483	3.5	37	21.5	37	ORIG	1994-07-27	P					6.4	4.9							N				RECH	1995-04-27	P					6.4	4.9							N				PR0297
1730484	17	3	2	SW1		0484	1.1	36.3	23.9	36.3	ORIG	1994-07-27	P					7.7								N				RECH	1995-04-27	P					7.7								N				PR0297
1730485	17	3	2	SW1		0485	18.3	36.8	6.7	36.8	ORIG	1994-07-27	P					7.8								N				RECH	1995-04-27	P					7.8								N				PR0297
1730486	17	3	2	SW1		0486	19.3	35.9	5.7	35.9	ORIG	1994-07-27	P					5	4.2							N				RECH	1995-04-27	P					5	4.2							N				PR0297
1730487	17	3	2	SW1		0487	19.3	34.6	5.7	34.6	ORIG	1994-07-27	P					10								N				RECH	1995-04-27	P					10								N				PR0297
1730488	17	3	2	SW1		0488	24.7	34.6	0.3	34.6	ORIG	1994-07-27	C					8.2	4.5			1	W			N				RECH	1995-04-27	C					8.2	4.5			1	W			N				PR0297
1730489	17	3	2	SW1		0489	19.7	32.8	5.3	32.8	ORIG	1994-07-27	P					7.6								N				RECH	1995-04-27	P					7.6								N				PR0297
1730490	17	3	2	SW1		0490	1.2	33.9	23.8	33.9	ORIG	1994-07-27	P					7.2								N				RECH	1995-04-27	P					7.2								N				PR0297
1730491	17	3	2	SW1		0491	2	34.7	23	34.7	ORIG	1994-07-27	P					8.4								N				RECH	1995-04-27	P					8.4								N				PR0297
1730492	17	3	2	SW1		0492	15.3	31.5	9.7	31.5	ORIG	1994-07-27	C					5.7								N				RECH	1995-04-27	C					5.7								N				PR0297
1730493	17	3	2	SW1		0493	18.8	30.7	6.2	30.7	ORIG	1994-07-27	P					7.2								N				RECH	1995-04-27	P					7.2								N				PR0297
1730494	17	3	2	SW1		0494	2.6	29.9	22.4	29.9	ORIG	1994-07-27	P					10.4								N				RECH	1995-04-27	P					10.4								N				PR0297
1730495	17	3	2	SW1		0495	7.6	28.9	17.4	28.9	ORIG	1994-07-27	P					5.2								N				RECH	1995-04-27	P					5.2								N				PR0297
1730496	17	3	2	SW1		0496	13.8	28.9	11.2	28.9	ORIG	1994-07-27	P					9.7								N				RECH	1995-04-27	P					9.7								N				PR0297
1730497	17	3	2	SW1		0497	10.6	28.8	14.4	28.8	ORIG	1994-07-27	C					13.4								N				RECH	1995-04-27	C					13.4								N				PR0297
1730498	17	3	2	SW1		0498	9	28.7	16	28.7	ORIG	1994-07-27	P					10.6								N				RECH	1995-04-27	P					10.6								N				PR0297
1730499	17	3	2	SW1		0499	14.4	27.5	10.6	27.5	ORIG	1994-07-27	P					6								N				RECH	1995-04-27	P					6								N				PR0297
1730500	17	3	2	SW1		0500	14.2	27.1	10.8	27.1	ORIG	1994-07-27	P					5.1	4.8							N				RECH	1995-04-27	P					5.1	4.8							N				PR0297
1730501	17	3	2	SW1		0501	0.5	26.1	24.5	26.1	ORIG	1994-07-27	P					20.3								N				RECH	1995-04-27	P					20.3								N				PR0297
1730502	17	3	2	SW1		0502	22.2	26.8	2.8	26.8	ORIG	1994-07-27	P					28.7								N				RECH	1995-04-27	P					28.7								N				PR0297
1730503	17	3	2	SW1		0503	10.9	26	14.1	26	ORIG	1994-07-27	P					7.5								N				RECH	1995-04-27	P					7.5								N				PR0297
1730504	17	3	2	SW1		0504	14.1	25.4	10.9	25.4	ORIG	1994-07-27	P					6.1								N				RECH	1995-04-27	P					6.1								N				PR0297
1730505	17	3	2	SW1		0505	11	25.1	14	25.1	ORIG	1994-07-27	P					8.7								N				RECH	1995-04-27	P					8.7								N				PR0297
1730506	17	3	2	SW1		0506	14.6	24.4	10.4	24.4	ORIG	1994-07-27	C					5.5	4.1							N				RECH	1995-04-27	C					5.5	4.1							N				PR0297
1730507	17	3	2	SW1		0507	17.4	24.4	7.6	24.4	ORIG	1994-07-27	R		B		G	5			1.7					N				RECH	1995-04-27	R		B		G	5			1.7					N				PR0297
1730508	17	3	2	SW1		0508	12.6	24	12.4	24	ORIG	1994-07-27	P					11.5								N				RECH	1995-04-27	P					11.5								N				PR0297
1730509	17	3	2	SW1		0509	0.6	23.8	24.4	23.8	ORIG	1994-07-27	P					11.5								N				RECH	1995-04-27	P					11.5								N				PR0297
1730510	17	3	2	SW1		0510	3.6	23.3	21.4	23.3	ORIG	1994-07-27	P					9.6								N				RECH	1995-04-27	P					9.6								N				PR0297
1730511	17	3	2	SW1		0511	2	22.2	23	22.2	ORIG	1994-07-27	P					20.9								N				RECH	1995-04-27	P					20.9								N				PR0297
1730512	17	3	2	SW1		0512	0.3	20.9	24.7	20.9	ORIG	1994-07-27	P					7.6								N				RECH	1995-04-27	P					7.6								N				PR0297
1730513	17	3	2	SW1		0513	16.5	22.8	8.5	22.8	ORIG	1994-07-27	P					5.6	4.9							N				RECH	1995-04-27	P					5.6	4.9							N				PR0297
1730514	17	3	2	SW1		0514	24.6	23	0.4	23	ORIG	1994-07-27	P					10.8								N				RECH	1995-04-27	P					10.8								N				PR0297
1730515	17	3	2	SW1		0515	22.5	21.7	2.5	21.7	ORIG	1994-07-27	P					10.1								N				RECH	1995-04-27	P					10.1								N				PR0297
1730516	17	3	2	SW1		0516	16.8	21.3	8.2	21.3	ORIG	1994-07-27	P					6.9								N				RECH	1995-04-27	P					6.9								N				PR0297
1730517	17	3	2	SW1		0517	14.3	20.2	10.7	20.2	ORIG	1994-07-27	P					6								N				RECH	1995-04-27	P					6								N				PR0297
1730518	17	3	2	SW1		0518	18.3	20.3	6.7	20.3	ORIG	1994-07-27	P					5.9								N				RECH	1995-04-27	P					5.9								N				PR0297
1730519	17	3	2	SW1		0519	19.5	18.9	5.5	18.9	ORIG	1994-07-27	C					7.5								N				RECH	1995-04-27	C					7.5								N				PR0297
1730520	17	3	2	SW1		0520	22.9	18.7	2.1	18.7	ORIG	1994-07-27	C					5.6	4.1							N				RECH	1995-04-27	C					5.6	4.1							N				PR0297
1730521	17	3	2	SW1		0521	24.5	18.4	0.5	18.4	ORIG	1994-07-27	P					5.7	4.9							N				RECH	1995-04-27	P					5.7	4.9							N				PR0297
1730522	17	3	2	SW1		0522	14.1	18.2	10.9	18.2	ORIG	1994-07-27	P					5								N				RECH	1995-04-27	P					5								N				PR0297
1730523	17	3	2	SW1		0523	11.7	18.3	13.3	18.3	ORIG	1994-07-27	P					17.2								N				RECH	1995-04-27	P					17.2								N				PR0297
1730524	17	3	2	SW1		0524	4.3	19.2	20.7	19.2	ORIG	1994-07-27	P					20.7								N				RECH	1995-04-27	P					20.7								N				PR0297
1730525	17	3	2	SW1		0525	3.3	18.2	21.7	18.2	ORIG	1994-07-27	C					7								N				RECH	1995-04-27	C					7								N				PR0297
1730526	17	3	2	SW1		0526	1.1	17	23.9	17	ORIG	1994-07-27	P					6.5								N				RECH	1995-04-27	P					6.5						1		N				PR0297
1730527	17	3	2	SW1		0527	21.2	17.9	3.8	17.9	ORIG	1994-07-27	P					10.5								N				RECH	1995-04-27	P					10.5								N				PR0297
1730528	17	3	2	SW1		0528	22	16.8	3	16.8	ORIG	1994-07-27	P					9.4								N				RECH	1995-04-27	P					9.4								N				PR0297
1730529	17	3	2	SW1		0529	20.9	16.7	4.1	16.7	ORIG	1994-07-27	P					15								N				RECH	1995-04-27	P					15								N				PR0297
1730530	17	3	2	SW1		0530	18	16.5	7	16.5	ORIG	1994-07-27	P					8.5								N				RECH	1995-04-27	P					8.5								N				PR0297
1730531	17	3	2	SW1		0531	21.5	16.4	3.5	16.4	ORIG	1994-07-27	P					10								N				RECH	1995-04-27	P					10								N				PR0297
1730532	17	3	2	SW1		0532	6.8	16	18.2	16	ORIG	1994-07-27	P					21								N				RECH	1995-04-27	P					21								N				PR0297
1730533	17	3	2	SW1		0533	16.9	16.2	8.1	16.2	ORIG	1994-07-27	C					5.1	4.3							N				RECH	1995-04-27	C					5.1	4.3							N				PR0297
1730534	17	3	2	SW1		0534	20.7	15.8	4.3	15.8	ORIG	1994-07-27	R		B		G	6.7			1.7					N				RECH	1995-04-27	R		B		G	6.7			1.7					N				PR0297
1730535	17	3	2	SW1		0535	19.2	15.1	5.8	15.1	ORIG	1994-07-27	C					5.9	4.5							N				RECH	1995-04-27	C					5.9	4.5							N				PR0297
1730536	17	3	2	SW1		0536	14.8	14.5	10.2	14.5	ORIG	1994-07-27	C					5.2	3.8							N				RECH	1995-04-27	C					5.2	3.8							N				PR0297
1730537	17	3	2	SW1		0537	5.4	14.9	19.6	14.9	ORIG	1994-07-27	P					15								N				RECH	1995-04-27	P					15								N				PR0297
1730538	17	3	2	SW1		0538	23.5	14	1.5	14	ORIG	1994-07-27	C					9.1								N				RECH	1995-04-27	C					9.1								N				PR0297
1730539	17	3	2	SW1		0539	9.6	11.9	15.4	11.9	ORIG	1994-07-27	C					9.5								N				RECH	1995-04-27	C					9.5								N				PR0297
1730540	17	3	2	SW1		0540	11.9	12.3	13.1	12.3	ORIG	1994-07-27	C					5.1	3.8							N				RECH	1995-04-27	C					5.1	3.8							N				PR0297
1730541	17	3	2	SW1		0541	16.3	12.2	8.7	12.2	ORIG	1994-07-27	P					18.6				0.2	S			N			NC 0.1, 180	RECH	1995-04-27	P					18.6				0.2	S	2		N			NC 0.1, 180	PR0297
1730542	17	3	2	SW1		0542	18.2	12.1	6.8	12.1	ORIG	1994-07-27	P					5.4	4.9							N				RECH	1995-04-27	P					5.4	4.9							N				PR0297
1730543	17	3	2	SW1		0543	19.5	11.1	5.5	11.1	ORIG	1994-07-27	C					6.9								N				RECH	1995-04-27	C					6.9								N				PR0297
1730544	17	3	2	SW1		0544	15.9	10.4	9.1	10.4	ORIG	1994-07-27	R		B		G	5.9			2.2					N				RECH	1995-04-27	R		B		G	5.9			2.2					N				PR0297
1730545	17	3	2	SW1		0545	15.8	9.8	9.2	9.8	ORIG	1994-07-27	P					11.1								N				RECH	1995-04-27	P					11.1								N				PR0297
1730546	17	3	2	SW1		0546	13.5	9.4	11.5	9.4	ORIG	1994-07-27	P					9.2								N				RECH	1995-04-27	P					9.2								N				PR0297
1730547	17	3	2	SW1		0547	1.3	9.1	23.7	9.1	ORIG	1994-07-27	P					9.2								N				RECH	1995-04-27	P					9.2								N				PR0297
1730548	17	3	2	SW1		0548	1.8	8.8	23.2	8.8	ORIG	1994-07-27	P					13.1								N				RECH	1995-04-27	P					13.1								N				PR0297
1730549	17	3	2	SW1		0549	2.2	8.1	22.8	8.1	ORIG	1994-07-27	P					14.1								N				RECH	1995-04-27	P					14.1								N				PR0297
1730550	17	3	2	SW1		0550	5.5	7.8	19.5	7.8	ORIG	1994-07-27	P					10.1								N				RECH	1995-04-27	P					10.1								N				PR0297
1730551	17	3	2	SW1		0551	15.8	8.2	9.2	8.2	ORIG	1994-07-27	P					9.6								N				RECH	1995-04-27	P					9.6								N				PR0297
1730552	17	3	2	SW1		0552	14	8	11	8	ORIG	1994-07-27	C					6.3	4.6							N				RECH	1995-04-27	C					6.3	4.6							N				PR0297
1730553	17	3	2	SW1		0553	23.3	7.9	1.7	7.9	ORIG	1994-07-27	P					8.7								N				RECH	1995-04-27	P					8.7								N				PR0297
1730554	17	3	2	SW1		0554	19.2	7.4	5.8	7.4	ORIG	1994-07-27	P					8.3								N				RECH	1995-04-27	P					8.3								N				PR0297
1730555	17	3	2	SW1		0555	20.3	7	4.7	7	ORIG	1994-07-27	P					7.1								N				RECH	1995-04-27	P					7.1								N				PR0297
1730556	17	3	2	SW1		0556	9.4	6.9	15.6	6.9	ORIG	1994-07-27	P					7.5								N				RECH	1995-04-27	P					7.5								N				PR0297
1730557	17	3	2	SW1		0557	2.6	7	22.4	7	ORIG	1994-07-27	P					7.3								N				RECH	1995-04-27	P					7.3								N				PR0297
1730558	17	3	2	SW1		0558	4.8	5.6	20.2	5.6	ORIG	1994-07-27	P					8.7								N				RECH	1995-04-27	P					8.7								N				PR0297
1730559	17	3	2	SW1		0559	6.8	5.7	18.2	5.7	ORIG	1994-07-27	P					7.9								N				RECH	1995-04-27	P					7.9								N				PR0297
1730560	17	3	2	SW1		0560	18.8	5.9	6.2	5.9	ORIG	1994-07-27	R		B		G	7.1			3.3					N				RECH	1995-04-27	R		B		G	7.1			3.3					N				PR0297
1730561	17	3	2	SW1		0561	24.1	6.3	0.9	6.3	ORIG	1994-07-27	P					10.3								N				RECH	1995-04-27	P					10.3								N				PR0297
1730562	17	3	2	SW1		0562	20.8	4.6	4.2	4.6	ORIG	1994-07-27	P					24.3				0.2	W			N				RECH	1995-04-27	P					24.3				0.2	W			N				PR0297
1730563	17	3	2	SW1		0563	0.8	5.2	24.2	5.2	ORIG	1994-07-27	P					12.4								N				RECH	1995-04-27	P					12.4								N				PR0297
1730564	17	3	2	SW1		0564	1.3	4.5	23.7	4.5	ORIG	1994-07-27	P					9.7								N				RECH	1995-04-27	P					9.7								N				PR0297
1730565	17	3	2	SW1		0565	0.2	3.9	24.8	3.9	ORIG	1994-07-27	P					9.5								N				RECH	1995-04-27	P					9.5								N				PR0297
1730566	17	3	2	SW1		0566	1.9	3.4	23.1	3.4	ORIG	1994-07-27	P					7.3								N				RECH	1995-04-27	P					7.3								N				PR0297
1730567	17	3	2	SW1		0567	2.2	2.6	22.8	2.6	ORIG	1994-07-27	P					5.3								N				RECH	1995-04-27	P					5.3								N				PR0297
1730568	17	3	2	SW1		0568	2.2	1.8	22.8	1.8	ORIG	1994-07-27	P					7.1								N				RECH	1995-04-27	P					7.1								N				PR0297
1730569	17	3	2	SW1		0569	5.2	2.3	19.8	2.3	ORIG	1994-07-27	P					5.9	4.7							N				RECH	1995-04-27	P					5.9	4.7							N				PR0297
1730570	17	3	2	SW1		0570	3.4	0.2	21.6	0.2	ORIG	1994-07-27	P					11.2								N				RECH	1995-04-27	P					11.2								N				PR0297
1730571	17	3	2	SW1		0571	22.1	0.6	2.9	0.6	ORIG	1994-07-27	C					6.5	5							N				RECH	1995-04-27	C					6.5	5							N				PR0297
1730572	17	3	2	SE2		0572	8	10.8	83	10.8																				RECH	1995-04-27	P					5	5.4							N				PR0297
1730573	17	3	2	SE1		0573	2.2	49.4	72.8	49.4																																							PR0297
1730574	17	3	2	SE1	Y	0574	17.4	36.8	57.6	36.8																																							PR0297
1730575	17	3	2	SW1		0575	21.4	8	3.6	8																																							PR0297
1730576	17	3	2	SW1		0576	19.7	0.6	5.3	0.6																																							PR0297
1730577	17	3	2	NW1		0577	24	11.5	1	61.5																																							PR0297
1730578	17	3	2	SE2		0578	14.2	16.1	89.2	16.1
1730579	17	3	2	SE1		0579	5	42.4	70	42.4
1730580	17	3	2	SW1		0580	18.8	13.9	6.2	13.9
1730581	17	3	2	SW2	Y	0581	18.5	29.1	43.5	29.1
1730582	17	3	2	SW2	Y	0582	16.9	42.5	41.9	42.5
1730583	17	3	2	SE1		0583	1.5	44	73.5	44
1730584	17	3	2	SE1		0584	5.2	36.1	69.8	36.1
1730585	17	3	2	SE2		0585	14.7	32.8	89.7	32.8
1730586	17	3	2	SE2		0586	8.1	22	83.1	22
1730587	17	3	2	SW1		0587	21.1	42.1	3.9	42.1
1730588	17	3	2	SW1		0588	13.3	39.1	11.7	39.1
1730589	17	3	2	SW1		0589	8.6	42.8	16.4	42.8
1730590	17	3	2	SW1		0590	4	39.6	21	39.6
1730591	17	3	2	SW1		0591	4	31.9	21	31.9
1730592	17	3	2	SW1		0592	11.2	21.7	13.8	21.7
1730593	17	3	2	SW1		0593	15.6	25	9.4	25
1730594	17	3	2	SW1		0594	16.1	21.9	8.9	21.9
1730595	17	3	2	SW1		0595	20.5	14.6	4.5	14.6
1730596	17	3	2	SW2		0596	3.8	7	28.8	7
1730597	17	3	2	SW2		0597	22.7	1.2	47.7	1.2
1730598	17	3	2	SW2		0598	6.1	37	31.1	37
1730599	17	3	2	NW1		0599	16.7	36.2	8.3	86.2
1730600	17	3	2	NW1		0600	16.8	35.2	8.2	85.2
1730601	17	3	2	NW1		0601	20.4	24.7	4.6	74.7
[truncated: 190 more columns]

## Sheet: Plots 4 5
TREEKEY	UNIT	PLOT	TREAT	SECT	TREE#	FIELDX	FIELDY	ADJUSTX	ADJUSTY	t1_OBCOD	t1_OBDAT	t1_SP	t1_DEAD	t1_DOWN	t1_SPRT	t1_SNAG	t1_DBH	t1_TOTHT	t1_SPRHT	t1_REMHT	t1_CATHT	t1_CATDI	t1_CROWN	t1_LIGHT	t1_HURR	t1_CHAR	t1_SCORC	t1_NOTE	t2_OBCOD	t2_OBDAT	t2_SP	t2_DEAD	t2_DOWN	t2_SPRT	t2_SNAG	t2_DBH	t2_TOTHT	t2_SPRHT	t2_REMHT	t2_CATHT	t2_CATDI	t2_CROWN	t2_LIGHT	t2_HURR	t2_CHAR	t2_SCORC	t2_NOTE	t3_OBCOD	t3_OBDAT
1740069	17	4	2	1	0069	4.8	0.4	5.2	0.4																																							PR0297	1996-11-19
1740070	17	4	2	1	0070	8.7	0.9	1.3	0.9																																							PR0297	1996-11-19
1740071	17	4	2	1	0071	1.3	4.7	8.7	4.7																																							PR0297	1996-11-19
1740072	17	4	2	1	0072	9.7	6.7	0.3	6.7																																							PR0297	1996-11-19
1740073	17	4	2	1	0073	2.8	10.6	7.2	10.6																																							PR0297	1996-11-19
1740074	17	4	2	2	0074	2.4	12.2	12.4	12.2																																							PR0297	1996-11-19
1740075	17	4	2	1	0075	6.8	15.6	3.2	15.6																																							PR0297	1996-11-19
1740076	17	4	2	2	0076	5.1	15.8	15.1	15.8																																							PR0297	1996-11-19
1740077	17	4	2	2	0077	5.1	19.5	15.1	19.5																																							PR0297	1996-11-19
1740078	17	4	2	2	0078	9.8	19.7	19.8	19.7																																							PR0297	1996-11-19
1740079	17	4	2	2	0079	1.5	20.8	11.5	20.8																																							PR0297	1996-11-19
1740080	17	4	2	2	0080	1.3	28.2	11.3	28.2																																							PR0297	1996-11-19
1740081	17	4	2	2	0081	2.4	35.5	12.4	35.5																																							PR0297	1996-11-19
1740082	17	4	2	2	0082	4.2	37.6	14.2	37.6																																							PR0297	1996-11-19
1740083	17	4	2	2	0083	0.6	43.5	10.6	43.5																																							PR0297	1996-11-19
1740084	17	4	2	2	0084	2.6	45.6	12.6	45.6																																							PR0297	1996-11-19
1740085	17	4	2	2	0085	3.7	45.3	13.7	45.3																																							PR0297	1996-11-19
1740086	17	4	2	1	0086	8.3	46.5	1.7	46.5																																							PR0297	1996-11-19
1740087	17	4	2	2	0087	1.8	0.7	11.8	0.7																																							PR0297	1996-11-19
1740088	17	4	2	1	0088	9.8	2.9	0.2	2.9																																							PR0297	1996-11-19
1740089	17	4	2	2	0089	4.3	4.7	14.3	4.7																																							PR0297	1996-11-19
1740090	17	4	2	2	0090	5.6	4.3	15.6	4.3																																							PR0297	1996-11-19
1740091	17	4	2	2	0091	1.5	8	11.5	8																																							PR0297	1996-11-19
1740092	17	4	2	2	0092	1.3	9.6	11.3	9.6																																							PR0297	1996-11-19
1740093	17	4	2	2	0093	5.6	9.2	15.6	9.2																																							PR0297	1996-11-19
1740094	17	4	2	2	0094	3.8	10.7	13.8	10.7																																							PR0297	1996-11-19
1740095	17	4	2	1	0095	5.7	11.2	4.3	11.2																																							PR0297	1996-11-19
1740096	17	4	2	1	0096	8.6	9.8	1.4	9.8																																							PR0297	1996-11-19
1740097	17	4	2	1	0097	4.4	13.1	5.6	13.1																																							PR0297	1996-11-19
1740098	17	4	2	1	0098	5.7	13.9	4.3	13.9																																							PR0297	1996-11-19
1740099	17	4	2	1	0099	6.2	15.2	3.8	15.2																																							PR0297	1996-11-19
1740100	17	4	2	1	0100	3.2	14.6	6.8	14.6																																							PR0297	1996-11-19
1740101	17	4	2	1	0101	4.8	17.7	5.2	17.7																																							PR0297	1996-11-19
1740102	17	4	2	2	0102	6.8	13.3	16.8	13.3																																							PR0297	1996-11-19
1740103	17	4	2	2	0103	5.4	18.4	15.4	18.4																																							PR0297	1996-11-19
1740104	17	4	2	2	0104	5.5	19.1	15.5	19.1																																							PR0297	1996-11-19
1740105	17	4	2	2	0105	2.1	19.1	12.1	19.1																																							PR0297	1996-11-19
1740106	17	4	2	1	0106	0.9	20.4	9.1	20.4																																							PR0297	1996-11-19
1740107	17	4	2	1	0107	7.5	20.6	2.5	20.6																																							PR0297	1996-11-19
1740108	17	4	2	1	0108	5.1	20.7	4.9	20.7																																							PR0297	1996-11-19
1740109	17	4	2	1	0109	2.1	21.2	7.9	21.2																																							PR0297	1996-11-19
1740110	17	4	2	1	0110	3	22.5	7	22.5																																							PR0297	1996-11-19
1740111	17	4	2	1	0111	8.7	22.3	1.3	22.3																																							PR0297	1996-11-19
1740112	17	4	2	1	0112	9.3	22.8	0.7	22.8																																							PR0297	1996-11-19
1740113	17	4	2	1	0113	9.1	23.5	0.9	23.5																																							PR0297	1996-11-19
1740114	17	4	2	1	0114	5	23.3	5	23.3																																							PR0297	1996-11-19
1740115	17	4	2	1	0115	3.2	23.4	6.8	23.4																																							PR0297	1996-11-19
1740116	17	4	2	1	0116	7.6	24.1	2.4	24.1																																							PR0297	1996-11-19
1740117	17	4	2	1	0117	5.1	24.2	4.9	24.2																																							PR0297	1996-11-19
1740118	17	4	2	1	0118	3.5	24.4	6.5	24.4																																							PR0297	1996-11-19
1740119	17	4	2	1	0119	0.5	24.7	9.5	24.7																																							PR0297	1996-11-19
1740120	17	4	2	1	0120	5.1	26.1	4.9	26.1																																							PR0297	1996-11-19
1740121	17	4	2	1	0121	5.4	26	4.6	26																																							PR0297	1996-11-19
1740122	17	4	2	1	0122	8	26.2	2	26.2																																							PR0297	1996-11-19
1740123	17	4	2	1	0123	4.8	26.9	5.2	26.9																																							PR0297	1996-11-19
1740124	17	4	2	1	0124	5	27.4	5	27.4																																							PR0297	1996-11-19
1740125	17	4	2	1	0125	6.4	28.5	3.6	28.5																																							PR0297	1996-11-19
1740126	17	4	2	2	0126	3.9	27.1	13.9	27.1																																							PR0297	1996-11-19
1740127	17	4	2	1	0127	3	29.4	7	29.4																																							PR0297	1996-11-19
1740128	17	4	2	1	0128	3.1	32.9	6.9	32.9																																							PR0297	1996-11-19
1740129	17	4	2	1	0129	2.2	33.7	7.8	33.7																																							PR0297	1996-11-19
1740130	17	4	2	1	0130	8.9	34.1	1.1	34.1																																							PR0297	1996-11-19
1740131	17	4	2	1	0131	8.6	35.2	1.4	35.2																																							PR0297	1996-11-19
1740132	17	4	2	2	0132	9.6	33.4	19.6	33.4																																							PR0297	1996-11-19
1740133	17	4	2	2	0133	5.6	37.3	15.6	37.3																																							PR0297	1996-11-19
1740134	17	4	2	2	0134	8.9	38.3	18.9	38.3																																							PR0297	1996-11-19
1740135	17	4	2	2	0135	2.9	38.4	12.9	38.4																																							PR0297	1996-11-19
1740136	17	4	2	2	0136	6.9	38.7	16.9	38.7																																							PR0297	1996-11-19
1740137	17	4	2	2	0137	6.5	39.7	16.5	39.7																																							PR0297	1996-11-19
1740138	17	4	2	1	0138	0.9	38.1	9.1	38.1																																							PR0297	1996-11-19
1740139	17	4	2	1	0139	8.4	38.7	1.6	38.7																																							PR0297	1996-11-19
1740140	17	4	2	1	0140	3	42	7	42																																							PR0297	1996-11-19
1740141	17	4	2	1	0141	9.8	42.1	0.2	42.1																																							PR0297	1996-11-19
1740142	17	4	2	1	0142	7.5	43.6	2.5	43.6																																							PR0297	1996-11-19
1740143	17	4	2	1	0143	2.4	44.3	7.6	44.3																																							PR0297	1996-11-19
1740144	17	4	2	1	0144	3.8	42.5	6.2	42.5																																							PR0297	1996-11-19
1740145	17	4	2	1	0145	2.4	48.3	7.6	48.3																																							PR0297	1996-11-19
1740146	17	4	2	2	0146	2.4	17.6	12.4	17.6
1740147	17	4	2	2	0147	1	17.6	11	17.6
1750314	17	5	2	1	0314	8.4	1.9	1.6	1.9																																							PR0297	1996-11-18
1750315	17	5	2	1	0315	4.1	3.1	5.9	3.1																																							PR0297	1996-11-18
1750316	17	5	2	2	0316	4.5	6.3	14.5	6.3																																							PR0297	1996-11-18
1750317	17	5	2	2	0317	4	8.1	14	8.1																																							PR0297	1996-11-18
1750318	17	5	2	2	0318	4.4	10.2	14.4	10.2																																							PR0297	1996-11-18
1750319	17	5	2	1	0319	9.9	9.8	0.1	9.8																																							PR0297	1996-11-18
1750320	17	5	2	1	0320	8.2	5.8	1.8	5.8																																							PR0297	1996-11-18
1750321	17	5	2	1	0321	8.8	12.8	1.2	12.8																																							PR0297	1996-11-18
1750322	17	5	2	1	0322	1.5	15.7	8.5	15.7																																							PR0297	1996-11-18
1750323	17	5	2	1	0323	0.1	17.1	9.9	17.1																																							PR0297	1996-11-18
1750324	17	5	2	1	0324	9.5	16.2	0.5	16.2																																							PR0297	1996-11-18
1750325	17	5	2	1	0325	6	16.5	4	16.5																																							PR0297	1996-11-18
1750326	17	5	2	1	0326	8.2	17.4	1.8	17.4																																							PR0297	1996-11-18
1750327	17	5	2	1	0327	7.9	18.3	2.1	18.3																																							PR0297	1996-11-18
1750328	17	5	2	1	0328	9.6	18.4	0.4	18.4																																							PR0297	1996-11-18
1750329	17	5	2	2	0329	1	19	11	19																																							PR0297	1996-11-18
1750330	17	5	2	1	0330	5.4	21.3	4.6	21.3																																							PR0297	1996-11-18
1750331	17	5	2	1	0331	7.3	23.5	2.7	23.5																																							PR0297	1996-11-18
1750332	17	5	2	1	0332	8.5	28.8	1.5	28.8																																							PR0297	1996-11-18
1750333	17	5	2	1	0333	8.4	29.1	1.6	29.1																																							PR0297	1996-11-18
1750334	17	5	2	1	0334	8.8	29	1.2	29																																							PR0297	1996-11-18
1750335	17	5	2	1	0335	5.3	32.3	4.7	32.3																																							PR0297	1996-11-18
1750336	17	5	2	1	0336	6.1	33.2	3.9	33.2																																							PR0297	1996-11-18
1750337	17	5	2	1	0337	2	33.2	8	33.2																																							PR0297	1996-11-18
1750338	17	5	2	1	0338	1.5	35.6	8.5	35.6																																							PR0297	1996-11-18
1750339	17	5	2	2	0339	3.6	37.4	13.6	37.4																																							PR0297	1996-11-18
1750340	17	5	2	1	0340	6.6	38.1	3.4	38.1																																							PR0297	1996-11-18
1750341	17	5	2	2	0341	LOCATE
[truncated: 188 more columns]

## Sheet: Veg Plot Trees
UNIT 17									Date:
PLOT 1				PLOT 2				PLOT 3
Sec.	Tree#	Species		Sec.	Tree#	Species		Sec.	Tree#	Species
2	516	R		2	578	P		2	84	P
1	517	R		2	579	P		2	86	C
1	518	C		2	580	C		2	87	P
1	525	P		2	581	C		2	92	P
1	534	P		1	629	P		2	271	P
1	539	P		1	637	P		2	277	P
1	541	P		1	644	P		2	278	S
2	589	P		1	645	P		2	283	P
2	590	P		1	701	P		2	294	C
2	592	P		1	704	P		2	303	P
2	593	P		1	706	P		1	308	R
2	594	P		1	710	P		1	314	P
2	707	P		1	711	P		1	315	P
2	709	P		1	713	P		1	318	P
2	710	P		1	715	P		1	319	P
2	711	P		2	720	P		1	320	P
2	713	P		2	722	P		1	323	P
2	714	P		2	724	P		1	402	P
2	715	P		2	729	P		1	409	P
2	716	P		2	732	P		1	411	P
2	717	P		2	734	C		1	414	P
2	720	P		2	739	P		1	415	P
1	723	P		2	740	P		1	418	P
1	724	P		2	801	P		1	424	P
1	725	S		2	808	P		1	433	P
1	726	P		2	810	P		2	574	C
1	727	P		2	813	P		1	581	C
1	728	P		2	963	P		1	582	C
1	729	P		2	964	C
1	730	P
1	733	P
1	734	P
1	735	P
1	736	R
1	737	P
1	738	P
1	742	P
1	743	P
1	744	P
1	746	P
1	747	P
1	986	P
1	997	C
1	998	C
1	999	S
