# Supplementary material for: Repeated Tree Inventories of Pine Forests in South Florida's Big Cypress National Preserve
Source: Ecol Evol. 2024 Oct 23;14(10):e70437. doi: 10.1002/ece3.70437 (PMC11496903; doi:10.1002/ece3.70437)
Supplement: Supplementary file 1 — Appendix S1 [file ECE3-14-e70437-s001.zip › Unit 18.xls]

## Sheet: Plots 1,2,3
TREEKEY	UNIT	PLOT	TREAT	SECT	VEG	TREE#	FIELDX	FIELDY	ADJUSTX	ADJUSTY	t1_OBCOD	t1_OBDAT	t1_SP	t1_DEAD	t1_DOWN	t1_SPRT	t1_SNAG	t1_DBH	t1_TOTHT	t1_SPRHT	t1_REMHT	t1_CATHT	t1_CATDI	t1_CROWN	t1_LIGHT	t1_HURR	t1_CHAR	t1_SCORC	t1_NOTE	t2_OBCOD	t2_OBDAT	t2_SP	t2_DEAD	t2_DOWN	t2_SPRT	t2_SNAG	t2_DBH	t2_TOTHT	t2_SPRHT	t2_REMHT	t2_CATHT	t2_CATDI	t2_CROWN	t2_LIGHT	t2_HURR	t2_CHAR	t2_SCORC	t2_NOTE	t3_OBCOD
1810783	18	1	6	NE2		0783	13.4	27.4	88.4	77.4
1810784	18	1	6	NE2		0784	10.1	9.2	85.1	59.2
1810785	18	1	6	SE2		0785	20	17.3	95	17.3
1810786	18	1	6	NW1		0786	24.4	42.1	0.6	92.1
1810787	18	1	6	NW1		0787	17.9	46.1	7.1	96.1																				RECH	1995-04-25	S					0	1.4			0.2	NS			N			LEANS SLIGHTLY TO S	PR0796
1810788	18	1	6	NW2		0788	18.8	29.1	43.8	79.1																				RECH	1995-04-25	S		U			0	1.5							N				PR0796
1810789	18	1	6	NW2	Y	0789	16.7	14	41.7	64																				RECH	1995-04-25	S					0	1.4							N				PR0796
1810790	18	1	6	NE2		0790	23.2	14.2	98.2	64.2																				RECH	1995-04-25	S					0	1.4							N				PR0796
1810791	18	1	6	SE2		0791	12.9	48.5	87.9	48.5																				RECH	1995-04-25	S					0	1.5							N				PR0796
1810792	18	1	6	NE2		0792	11.4	29.8	86.4	79.8	ORIG	1993-10-12	S					0	2							N				RECH	1995-04-25	S					0	1.9							N				PR0796
1810793	18	1	6	NE2		0793	9.2	29.3	84.2	79.3	ORIG	1993-10-12	S					0	1.4							N				RECH	1995-04-25	S					0	1.4			0.2	NS			N				PR0796
1810794	18	1	6	NE2		0794	12.3	28.5	87.3	78.5	ORIG	1993-10-12	C					14.5								N				RECH	1995-04-25	C					14.5				1	N			N			NC 0.5-1.0, 1/2, 180	PR0796
1810795	18	1	6	NE2		0795	13.8	28.8	88.8	78.8	ORIG	1993-10-12	S					0	1.7							N				RECH	1995-04-25	S					0	1.7							N				PR0796
1810796	18	1	6	NE2		0796	18.6	30.5	93.6	80.5	ORIG	1993-10-12	S					0	1.6							N				RECH	1995-04-25	S					0	1.6							N				PR0796
1810797	18	1	6	NE2		0797	21.6	30.7	96.6	80.7	ORIG	1993-10-12	S					0	2							N				RECH	1995-04-25	S					0	2							N				PR0796
1810798	18	1	6	NE2		0798	24.3	33.6	99.3	83.6	ORIG	1993-10-12	S					0	2.6							N				RECH	1995-04-25	S					0	2.5							N				PR0796
1810799	18	1	6	NE2		0799	16.1	34	91.1	84	ORIG	1993-10-12	S					0	1.7							N				RECH	1995-04-25	S					0	1.8							N				PR0796
1810800	18	1	6	NE2		0800	12	33.5	87	83.5	ORIG	1993-10-12	S					0	3							N				RECH	1995-04-25	S					0	2.9							N				PR0796
1810801	18	1	6	NE2		0801	4.5	34.9	79.5	84.9	ORIG	1993-10-12	S					0	1.7							N				RECH	1995-04-25	S					0	1.4							N				PR0796
1810802	18	1	6	NE2		0802	4.4	36.7	79.4	86.7	ORIG	1993-10-12	C					9.6								N				RECH	1995-04-25	C					9.6								N				PR0796
1810803	18	1	6	NE2		0803	18.6	34.9	93.6	84.9	ORIG	1993-10-12	C					17.9								N				RECH	1995-04-25	C					17.9								N				PR0796
1810804	18	1	6	NE2		0804	22.4	34.7	97.4	84.7	ORIG	1993-10-12	C					42.3								N				RECH	1995-04-25	C					42.3								N				PR0796
1810805	18	1	6	NE2		0805	22.2	36.9	97.2	86.9	ORIG	1993-10-12	C					15.5								N				RECH	1995-04-25	C					15.5								N				PR0796
1810806	18	1	6	NE2		0806	11.7	37.5	86.7	87.5	ORIG	1993-10-12	C					10.1								N				RECH	1995-04-25	C					10.1								N				PR0796
1810807	18	1	6	NE2		0807	8.8	38.6	83.8	88.6	ORIG	1993-10-12	S					0	1.7							N				RECH	1995-04-25	S					0	1.6			0.2	NS			N				PR0796
1810808	18	1	6	NE2		0808	7.8	40.8	82.8	90.8	ORIG	1993-10-12	R				G	13.9								N				RECH	1995-04-25	R		B		G	13.9								N				PR0796
1810809	18	1	6	NE2		0809	24.3	43.3	99.3	93.3	ORIG	1993-10-12	C					28.1				1.3	S			N			DBH TAKEN @ 1.5--SC 180	RECH	1995-04-25	C					28.1				1.3	S			N			DBH TAKEN @ 1.5--SC 180 ,1/2	PR0796
1810810	18	1	6	NE2		0810	21.7	43.4	96.7	93.4	ORIG	1993-10-12	C	T		F		12								N			SMALL BRANCHES PRESENT	RECH	1995-04-25	C	T		F		11.9				3	SE			N			200, 1/2	PR0796
1810811	18	1	6	NE2		0811	19.7	43.2	94.7	93.2	ORIG	1993-10-12	C					27.7								N				RECH	1995-04-25	C					27.7				0.5	W			N			SC 0.3	PR0796
1810812	18	1	6	NE2		0812	4.7	44.3	79.7	94.3	ORIG	1993-10-12	R				G	7.8								N				RECH	1995-04-25	R		B		G	7.8								N				PR0796
1810813	18	1	6	NE2		0813	15.6	45.1	90.6	95.1	ORIG	1993-10-12	C					28.6								N				RECH	1995-04-25	C					28.6								N				PR0796
1810814	18	1	6	NE2		0814	12.6	45.8	87.6	95.8	ORIG	1993-10-12	S					0	2.8							N				RECH	1995-04-25	S					0	3							N				PR0796
1810815	18	1	6	NE2		0815	23.9	48.6	98.9	98.6	ORIG	1993-10-12	S					0								N				RECH	1995-04-25	S					0								N				PR0796
1810816	18	1	6	NE2		0816	20.8	49.1	95.8	99.1	ORIG	1993-10-12	C					29.1								N				RECH	1995-04-25	C					29.1								N				PR0796
1810817	18	1	6	NE2		0817	21.8	49.6	96.8	99.6	ORIG	1993-10-12	C					18								N				RECH	1995-04-25	C					18								N				PR0796
1810818	18	1	6	NE2		0818	14.6	49.4	89.6	99.4	ORIG	1993-10-12	C					15.3	4			1.1	SE			N			TOP DEAD--SPROUTING @ 2.4	RECH	1995-04-25	C					15.3	4			1.1	SE			N			WC 0.5,1/2,180	PR0796
1810819	18	1	6	NE2		0819	8.8	48.7	83.8	98.7	ORIG	1993-10-12	C					13.5								N			TIP BROKEN	RECH	1995-04-25	C					13.5				0.3	SE			N				PR0796
1810820	18	1	6	NE2		0820	1.7	46.3	76.7	96.3	ORIG	1993-10-12	R		B		G	18.7			4.6					N				RECH	1995-04-25	R		B		G	18.7			4.6					N				PR0796
1810821	18	1	6	NE2		0821	3.1	50	78.1	100	ORIG	1993-10-12	R				G	17.1								N				RECH	1995-04-25	R		B		G	17.1								N				PR0796
1810822	18	1	6	NW2		0822	15.8	49.2	40.8	99.2	ORIG	1993-10-12	R		B		G	10.1			3.4					N				RECH	1995-04-25	R		B		G	10.1			3.4					N				PR0796
1810823	18	1	6	NW2		0823	4.6	49	29.6	99	ORIG	1993-10-12	P					23.6								N				RECH	1995-04-25	P					23.6								N				PR0796
1810824	18	1	6	NW2		0824	11.8	44.8	36.8	94.8	ORIG	1993-10-12	S		U			0	2							N			UPROOTED TO NEN--STILL ALIVE	RECH	1995-04-25	S		U			0	2							N			STILL ALIVE	PR0796
1810825	18	1	6	NW2		0825	12.9	43.8	37.9	93.8	ORIG	1993-10-12	P					27.9								N				RECH	1995-04-25	P					27.9								N				PR0796
1810826	18	1	6	NW2		0826	12.9	37.6	37.9	87.6	ORIG	1993-10-12	R				G	22.8								N				RECH	1995-04-25	R		B		G	22.8								N				PR0796
1810827	18	1	6	NW2		0827	24.4	35.5	49.4	85.5	ORIG	1993-10-12	S					0	1.6							N				RECH	1995-04-25	S					0	1.6							N				PR0796
1810828	18	1	6	NW2		0828	13	33.7	38	83.7	ORIG	1993-10-12	R		B		G	16.7			2.8					N				RECH	1995-04-25	R		B		G	16.7			2.8					N				PR0796
1810829	18	1	6	NW2		0829	23.6	33.3	48.6	83.3	ORIG	1993-10-12	P					27.3								N				RECH	1995-04-25	P					27.3				1.5	NE	1		N			180, 1/2	PR0796
1810830	18	1	6	NW2		0830	7.1	27.3	32.1	77.3	ORIG	1993-10-12	P					29.4								N				RECH	1995-04-25	P					29.4								N				PR0796
1810831	18	1	6	NW2		0831	3.6	28.2	28.6	78.2	ORIG	1993-10-12	P					21.7								N				RECH	1995-04-25	P					21.7								N				PR0796
1810832	18	1	6	NW2		0832	3.9	27.5	28.9	77.5	ORIG	1993-10-12	S					0	2.2							N				RECH	1995-04-25	S					0	2.2							N				PR0796
1810833	18	1	6	NW2		0833	5	26.4	30	76.4	ORIG	1993-10-12	P					31.3								N				RECH	1995-04-25	P					31.3								N				PR0796
1810834	18	1	6	NW2		0834	18	26.4	43	76.4	ORIG	1993-10-12	S					0	1.9							N				RECH	1995-04-25	S					0	1.9							N				PR0796
1810835	18	1	6	NW2		0835	11.6	23.6	36.6	73.6	ORIG	1993-10-12	R		B		G	10			2.5					N				RECH	1995-04-25	R		B		G	10			2.5					N				PR0796
1810836	18	1	6	NW2		0836	14.3	24	39.3	74	ORIG	1993-10-12	R		B		G	11.5			1.8					N				RECH	1995-04-25	R		B		G	11.5			1.8					N				PR0796
1810837	18	1	6	NW2	Y	0837	18.7	15.8	43.7	65.8	ORIG	1993-10-12	P					44.8				3.3	SW			N			SWC 1.4-3.3	RECH	1995-04-25	P					44.8				3.3	SW			N			SWC 1.4-3.3,1/2;NE 0.2	PR0796
1810838	18	1	6	NW2		0838	13.9	11.8	38.9	61.8	ORIG	1993-10-12	S					0	3.8							N				RECH	1995-04-25	S					0	3.8							N				PR0796
1810839	18	1	6	NW2		0839	1.8	6.8	26.8	56.8	ORIG	1993-10-12	S					0	1.8							N				RECH	1995-04-25	S					0	1.8							N				PR0796
1810840	18	1	6	NW2		0840	4.9	3.8	29.9	53.8	ORIG	1993-10-12	P					32.8								N				RECH	1995-04-25	P					32.8								N				PR0796
1810841	18	1	6	NW1		0841	1.5	45.4	23.5	95.4	ORIG	1993-10-12	R		B		G	20.7			3.4					N				RECH	1995-04-25	R		B		G	20.7			3.4					N				PR0796
1810842	18	1	6	NW1		0842	8.1	46.2	16.9	96.2	ORIG	1993-10-12	S					0	1.6							N				RECH	1995-04-25	S					0	1.6							N				PR0796
1810843	18	1	6	NW1		0843	18.1	46.9	6.9	96.9	ORIG	1993-10-12	R		B		G	6.3			1.5					N				RECH	1995-04-25	R		B		G	6.3			1.5					N				PR0796
1810844	18	1	6	NW1		0844	14.8	49.1	10.2	99.1	ORIG	1993-10-12	P					23								N				RECH	1995-04-25	P					23								N				PR0796
1810845	18	1	6	NW1		0845	17.6	50	7.4	100	ORIG	1993-10-12	S					0	3.8							N				RECH	1995-04-25	S					0	3.7							N				PR0796
1810846	18	1	6	NW1		0846	21.9	48.8	3.1	98.8	ORIG	1993-10-12	R		B		G	13.3			3					N				RECH	1995-04-25	R		B		G	13.3			3					N				PR0796
1810847	18	1	6	NW1		0847	19.7	45.3	5.3	95.3	ORIG	1993-10-12	P					22.9								N				RECH	1995-04-25	P					22.9								N				PR0796
1810848	18	1	6	NW1		0848	18.1	42.3	6.9	92.3	ORIG	1993-10-12	R				G	22.1								N				RECH	1995-04-25	R		B		G	22.1								N				PR0796
1810849	18	1	6	NW1		0849	19.4	40.7	5.6	90.7	ORIG	1993-10-12	P					16.7								N				RECH	1995-04-25	P					16.7								N				PR0796
1810850	18	1	6	NW1		0850	23.2	39.3	1.8	89.3	ORIG	1993-10-12	S					0	1.8							N				RECH	1995-04-25	S					0	1.8							N				PR0796
1810851	18	1	6	NW1		0851	21.9	39.6	3.1	89.6	ORIG	1993-10-12	P					32.1								N				RECH	1995-04-25	P					32.1								N				PR0796
1810852	18	1	6	NW1		0852	9.5	40.3	15.5	90.3	ORIG	1993-10-12	P					36.9								N				RECH	1995-04-25	P					36.9								N				PR0796
1810853	18	1	6	NW1		0853	1.7	37.9	23.3	87.9	ORIG	1993-10-12	S					0	1.9							N				RECH	1995-04-25	S					0	1.9							N				PR0796
1810854	18	1	6	NW1		0854	7.7	36.8	17.3	86.8	ORIG	1993-10-12	P					20.1								N				RECH	1995-04-25	P					20.1								N				PR0796
1810855	18	1	6	NW1		0855	12.6	33.4	12.4	83.4	ORIG	1993-10-12	S					0	1.4							N				RECH	1995-04-25	S					0	1.4							N				PR0796
1810856	18	1	6	NW1		0856	1.9	31.7	23.1	81.7	ORIG	1993-10-12	R		B		G	8.2			2.1					N				RECH	1995-04-25	R		B		G	8.2			2.1					N				PR0796
1810857	18	1	6	NW1		0857	0.7	30.6	24.3	80.6	ORIG	1993-10-12	S					0	2.3							N				RECH	1995-04-25	S					0	2.3							N				PR0796
1810858	18	1	6	NW1		0858	18.7	32.4	6.3	82.4	ORIG	1993-10-12	S					0	1.6							N				RECH	1995-04-25	S					0	1.6							N				PR0796
1810859	18	1	6	NW1		0859	17.8	31.9	7.2	81.9	ORIG	1993-10-12	R		B		G	11.9			2.5					N				RECH	1995-04-25	R		B		G	11.9			2.5					N				PR0796
1810860	18	1	6	NW1		0860	18.5	28.5	6.5	78.5	ORIG	1993-10-12	P					37				2.5	SW			N			1/2	RECH	1995-04-25	P					37				2.5	SW			N			180, 1/2	PR0796
1810861	18	1	6	NW1		0861	10.9	19.6	14.1	69.6	ORIG	1993-10-12	R				G	11								N				RECH	1995-04-25	R		B		G	11								N				PR0796
1810862	18	1	6	NW1		0862	21	20.4	4	70.4	ORIG	1993-10-12	P					28.4				0.3	SE			N				RECH	1995-04-25	P					28.4				0.3	SE			N				PR0796
1810863	18	1	6	NW1		0863	17.2	22.3	7.8	72.3	ORIG	1993-10-12	P					29.5								N				RECH	1995-04-25	P					29.5								N				PR0796
1810864	18	1	6	NW1		0864	17.6	15.5	7.4	65.5	ORIG	1993-10-12	P					19								N				RECH	1995-04-25	P					19								N				PR0796
1810865	18	1	6	NW1		0865	9.3	12	15.7	62	ORIG	1993-10-12	R				G	16.5								N				RECH	1995-04-25	R		B		G	16.5								N				PR0796
1810866	18	1	6	NW1		0866	8.5	7.5	16.5	57.5	ORIG	1993-10-12	P					25.3								N				RECH	1995-04-25	P					25.3								N				PR0796
1810867	18	1	6	NW1		0867	6.9	5.6	18.1	55.6	ORIG	1993-10-12	P					37.8								N				RECH	1995-04-25	P					37.8								N				PR0796
1810868	18	1	6	SW2		0868	18.7	4.5	43.7	4.5	ORIG	1993-10-12	P					24.7								N				RECH	1995-04-25	P					24.7				0.1	SW			N				PR0796
1810869	18	1	6	SW2		0869	16.8	9.7	41.8	9.7	ORIG	1993-10-12	P					27.9								N				RECH	1995-04-25	P					27.9								N				PR0796
1810870	18	1	6	SW2		0870	17.2	20.1	42.2	20.1	ORIG	1993-10-12	R				G	18.5								N				RECH	1995-04-25	R		B		G	18.5								N				PR0796
1810871	18	1	6	SW2		0871	19.1	23.4	44.1	23.4	ORIG	1993-10-12	P					32.9								N				RECH	1995-04-25	P					32.9				0.1	S			N				PR0796
1810872	18	1	6	SW2		0872	0.8	23	25.8	23	ORIG	1993-10-12	P					12.4								N				RECH	1995-04-25	P					12.4						1		N				PR0796
1810873	18	1	6	SW2		0873	3.1	24.8	28.1	24.8	ORIG	1993-10-12	P					14.1								N				RECH	1995-04-25	P					14.1								N				PR0796
1810874	18	1	6	SW2		0874	5.1	25.6	30.1	25.6	ORIG	1993-10-12	P					18.8								N				RECH	1995-04-25	P					18.8								N				PR0796
1810875	18	1	6	SW2		0875	3.6	29	28.6	29	ORIG	1993-10-12	S					0	1.5							N				RECH	1995-04-25	S					0	1.6							N				PR0796
1810876	18	1	6	SW2		0876	9	29.8	34	29.8	ORIG	1993-10-12	R		B		G	9.8			2					N				RECH	1995-04-25	R		B		G	9.8			2					N				PR0796
1810877	18	1	6	SW2		0877	9.9	29.9	34.9	29.9	ORIG	1993-10-12	P					20.7								N				RECH	1995-04-25	P					20.7								N				PR0796
1810878	18	1	6	SW2	Y	0878	21	30.1	46	30.1	ORIG	1993-10-12	S					0	1.4							N				RECH	1995-04-25	S					0	1.4			0.2	NS			N				PR0796
1810879	18	1	6	SW2		0879	4.6	33.2	29.6	33.2	ORIG	1993-10-12	P					27.6								N				RECH	1995-04-25	P					27.6								N				PR0796
1810880	18	1	6	SW2		0880	23.9	39.7	48.9	39.7	ORIG	1993-10-12	R		B		G	14.1			3.7					N				RECH	1995-04-25	R		B		G	14.1			3.7					N				PR0796
1810881	18	1	6	SW2	Y	0881	19.1	39.3	44.1	39.3	ORIG	1993-10-12	P					10.8								N				RECH	1995-04-25	P					10.8								N				PR0796
1810882	18	1	6	SW2	Y	0882	20	38.7	45	38.7	ORIG	1993-10-12	P					10								N				RECH	1995-04-25	P					10								N				PR0796
1810883	18	1	6	SW2	Y	0883	17.1	38.5	42.1	38.5	ORIG	1993-10-12	P					7.2								N				RECH	1995-04-25	P					7.2								N				PR0796
1810884	18	1	6	SW2		0884	8.8	42.6	33.8	42.6	ORIG	1993-10-12	P					6.2	4.9							N				RECH	1995-04-25	P					6.2	5.2							N				PR0796
1810885	18	1	6	SW1		0885	22	47.4	3	47.4	ORIG	1993-10-12	P					36.6				2.6	SWS			N			1/2	RECH	1995-04-25	R		Y		B	36.6			1.3	2.6	SSW			N			SSWC 1/2 TREE,180, HOLLOWED OUT,FELL AFTER 94 FIRE	PR0796
1810886	18	1	6	SW1		0886	8.6	49.2	16.4	49.2	ORIG	1993-10-12	P					30								N				RECH	1995-04-25	P					30								N				PR0796
1810887	18	1	6	SW1		0887	7.4	48.7	17.6	48.7	ORIG	1993-10-12	P					30.4								N				RECH	1995-04-25	P					30.4								N				PR0796
1810888	18	1	6	SW1		0888	0.2	46.7	24.8	46.7	ORIG	1993-10-12	R		B		G	10.2			1.9					N				RECH	1995-04-25	R		B		G	10.2			1.9					N				PR0796
1810889	18	1	6	SW1		0889	8.8	44.7	16.2	44.7	ORIG	1993-10-12	P					33.6								N				RECH	1995-04-25	P					33.6								N				PR0796
1810890	18	1	6	SW1		0890	7.1	41.6	17.9	41.6	ORIG	1993-10-12	P					31.8								N				RECH	1995-04-25	P					31.8								N				PR0796
1810891	18	1	6	SW1		0891	23.7	31.5	1.3	31.5	ORIG	1993-10-12	P					26.1								N				RECH	1995-04-25	P					26.1								N				PR0796
1810892	18	1	6	SW1		0892	20.1	32	4.9	32	ORIG	1993-10-12	P					30.6				0.2	NW			N				RECH	1995-04-25	P					30.6				0.2	NW			N				PR0796
1810893	18	1	6	SW1		0893	20.4	19.4	4.6	19.4	ORIG	1993-10-12	P					32.9								N				RECH	1995-04-25	P					32.9				0.6	N			N			1/2	PR0796
1810894	18	1	6	SW1		0894	7.2	16.2	17.8	16.2	ORIG	1993-10-12	P					30.2								N				RECH	1995-04-25	P					30.2				0.2	SE			N				PR0796
1810895	18	1	6	SW1		0895	0.8	12.1	24.2	12.1	ORIG	1993-10-12	P					26								N			MAY BE DYING--CROWN BROWNING--BARK BEETLES?	RECH	1995-04-25	P	T				25.6								N				PR0796
1810896	18	1	6	SW1		0896	3.6	12.2	21.4	12.2	ORIG	1993-10-12	R		B		G	34.7								N				RECH	1995-04-25	R		B		G	34.7								N				PR0796
1810897	18	1	6	SW1		0897	8.7	6.1	16.3	6.1	ORIG	1993-10-12	R		B		G	13.8			2.1					N				RECH	1995-04-25	R		B		G	13.8			2.1					N				PR0796
1810898	18	1	6	NE2		0898	16.4	27.8	91.4	77.8	ORIG	1993-10-12	S					0	3.5							N				RECH	1995-04-25	S	T				0	3.6							N				PR0796
1810899	18	1	6	NE2		0899	23	27.5	98	77.5	ORIG	1993-10-12	S					0	4.1							N				RECH	1995-04-25	S					0	4.2							N				PR0796
1810900	18	1	6	NE2		0900	15.2	24.6	90.2	74.6	ORIG	1993-10-12	P	F	U	F		15.7	11							Y			UPROOTED & LYING NW--STILL GREEN	RECH	1995-04-25	P	F	U			15.7	11							Y			UPROOTED & LYING NW--STILL GREEN	PR0796
1810901	18	1	6	NE2		0901	19.7	24.6	94.7	74.6	ORIG	1993-10-12	S					0	4.4							N				RECH	1995-04-25	S					0	4.4							N				PR0796
1810902	18	1	6	NE2		0902	8.9	24.6	83.9	74.6	ORIG	1993-10-12	C					43.2								N				RECH	1995-04-25	C					43.2								N				PR0796
1810903	18	1	6	NE2		0903	5.4	22.4	80.4	72.4	ORIG	1993-10-12	R				G	11.3								N				RECH	1995-04-25	R		B		G	11.3								N				PR0796
1810904	18	1	6	NE2		0904	0.6	23	75.6	73	ORIG	1993-10-12	R		B		G	10.3			2.2					N				RECH	1995-04-25	R		B		G	10.3			2.2					N				PR0796
1810905	18	1	6	NE2		0905	18.4	17.9	93.4	67.9	ORIG	1993-10-12	S					0	1.4							N				RECH	1995-04-25	S					0	1.4			0.3	NS			N				PR0796
1810906	18	1	6	NE2		0906	16.3	20.2	91.3	70.2	ORIG	1993-10-12	C					23.3				1.9	S			N				RECH	1995-04-25	C					23.3				2.5	S			N			180, 1/2	PR0796
1810907	18	1	6	NE2		0907	8.9	19.3	83.9	69.3	ORIG	1993-10-12	R				G	14.5								N				RECH	1995-04-25	R		B		G	14.5								N				PR0796
1810908	18	1	6	NE2		0908	12.2	16.7	87.2	66.7	ORIG	1993-10-12	C					5.7	5.2							N				RECH	1995-04-25	C					5.7								N				PR0796
1810909	18	1	6	NE2		0909	11	14.5	86	64.5	ORIG	1993-10-12	S					0	1.8							N				RECH	1995-04-25	S					0	1.8							N				PR0796
1810910	18	1	6	NE2		0910	15	14.5	90	64.5	ORIG	1993-10-12	S					0	2							N				RECH	1995-04-25	S					0	2.1							N				PR0796
1810911	18	1	6	NE2		0911	22.6	14.8	97.6	64.8	ORIG	1993-10-12	R				G	17.8								N				RECH	1995-04-25	R		B		G	17.8								N				PR0796
1810912	18	1	6	NE2		0912	20.8	14.7	95.8	64.7	ORIG	1993-10-12	S					0	1.9							N				RECH	1995-04-25	S					0	1.9							N				PR0796
1810913	18	1	6	NE2		0913	18.5	13	93.5	63	ORIG	1993-10-12	S					0	2.5							N				RECH	1995-04-25	S					0	2.5							N				PR0796
1810914	18	1	6	NE2		0914	19	11.9	94	61.9	ORIG	1993-10-12	R				G	9.9								N				RECH	1995-04-25	R		B		G	9.9								N				PR0796
1810915	18	1	6	NE2		0915	1.9	12.4	76.9	62.4	ORIG	1993-10-12	P					37.4				0.2	SW			N				RECH	1995-04-25	P					37.4				0.2	SW			N				PR0796
1810916	18	1	6	NE2		0916	15.2	7.5	90.2	57.5	ORIG	1993-10-12	R		B		G	9.5			3.3					N				RECH	1995-04-25	R				G	9.5			3.3					N				PR0796
1810917	18	1	6	NE2		0917	23	7	98	57	ORIG	1993-10-12	S					0	2.1							N				RECH	1995-04-25	S					0	2.2			0.2	NS			N				PR0796
1810918	18	1	6	NE2		0918	10.7	5.8	85.7	55.8	ORIG	1993-10-12	R				B	38.5								N				RECH	1995-04-25	R		B		B	36.9								N				PR0796
1810919	18	1	6	NE2		0919	13	3.6	88	53.6	ORIG	1993-10-12	P					27.1				0.9	SE			N				RECH	1995-04-25	P					27.1				1	ESE			N			180, 1/2	PR0796
1810920	18	1	6	NE2		0920	4	0.2	79	50.2	ORIG	1993-10-12	P	F	U	F		25.5	16.8							Y			UPROOTED & LYING SW--NEEDLES STILL GREEN	RECH	1995-04-25	R		U	F	B	25.3	16.8		0					Y				PR0796
1810921	18	1	6	NE1	Y	0921	24	0.4	51	50.4	ORIG	1993-10-12	P					8								N				RECH	1995-04-25	P					8								N				PR0796
1810922	18	1	6	NE1		0922	24.5	1.2	50.5	51.2	ORIG	1993-10-12	P					8.8	4.9							N			TOP BRANCHES TURNING BROWN	RECH	1995-04-25	P	T				7.6	4.8							N				PR0796
1810923	18	1	6	NE1		0923	3.9	0.2	71.1	50.2	ORIG	1993-10-12	R				G	19.5								N			ROTTING OUTER LAYER	RECH	1995-04-25	R		B		G	19.5								N				PR0796
1810924	18	1	6	NE1		0924	9.3	4.3	65.7	54.3	ORIG	1993-10-12	P					25.4								N				RECH	1995-04-25	P					25.4								N				PR0796
1810925	18	1	6	NE1		0925	3.5	8.1	71.5	58.1	ORIG	1993-10-12	S					0	1.8							N				RECH	1995-04-25	S					0	1.9							N				PR0796
1810926	18	1	6	NE1		0926	4.7	9	70.3	59	ORIG	1993-10-12	R				G	13.7								N				RECH	1995-04-25	R		B		G	13.7								N				PR0796
1810927	18	1	6	NE1	Y	0927	16.5	10	58.5	60	ORIG	1993-10-12	S					0	2.1							N				RECH	1995-04-25	S					0	2			0.1	NS			N				PR0796
1810928	18	1	6	NE1		0928	16.8	10.5	58.2	60.5	ORIG	1993-10-12	P	T	B	F		37.1	18.1		1.4	1	E			Y			DBH TAKEN @ 1.8--TAGGED N--BROKEN @ 1.4 LYING SW	RECH	1995-04-25	R		B		B	36.9	18.1		1.4	1.6	E			Y			DBH TAKEN @ 1.8--TAGGED N-	PR0796
1810929	18	1	6	NE1	Y	0929	24.1	13.1	50.9	63.1	ORIG	1993-10-12	P					19.8								N				RECH	1995-04-25	P					19.8				0.2	NNE	1		N				PR0796
1810930	18	1	6	NE1		0930	13.2	13.8	61.8	63.8	ORIG	1993-10-12	P					34.2								N				RECH	1995-04-25	P					34.2								N				PR0796
1810931	18	1	6	NE1		0931	0.7	15.2	74.3	65.2	ORIG	1993-10-12	R		B		G	7.3			1.8					N				RECH	1995-04-25	R		B		G	7.3			1.8					N				PR0796
1810932	18	1	6	NE1		0932	13	17.9	62	67.9	ORIG	1993-10-12	R				G	30.1								N			VERY ROTTED--PUNKY--GREY W/ OUTER LAYER PEELING	RECH	1995-04-25	R		B		G	20.9			3.9					N				PR0796
1810933	18	1	6	NE1		0933	12.5	18.1	62.5	68.1	ORIG	1993-10-12	S					0	1.4							N				RECH	1995-04-25	S					0	1.4							N				PR0796
1810934	18	1	6	NE1		0934	0.3	16.6	74.7	66.6	ORIG	1993-10-12	S					0	1.8							N				RECH	1995-04-25	S					0	1.9							N				PR0796
1810935	18	1	6	NE1		0935	0.5	23.5	74.5	73.5	ORIG	1993-10-12	S					0	3.9							N				RECH	1995-04-25	S					0	4							N				PR0796
1810936	18	1	6	NE1		0936	22.8	23.9	52.2	73.9	ORIG	1993-10-12	R		B		G	10.2			2.4					N				RECH	1995-04-25	R		B		G	10.2			2.4					N				PR0796
1810937	18	1	6	NE1		0937	7.1	25.9	67.9	75.9	ORIG	1993-10-12	S					0	2							N			GROWING HORIZONTAL TO W	RECH	1995-04-25	S					0	2							N			GROWING HORIZONTAL TO W	PR0796
1810938	18	1	6	NE1		0938	22.1	29.8	52.9	79.8	ORIG	1993-10-12	S					0	2.2							N				RECH	1995-04-25	S					0	2.3			0.3	NW			N			180	PR0796
1810939	18	1	6	NE1		0939	21.7	30.8	53.3	80.8	ORIG	1993-10-12	R		B		G	22.2			2.3					N				RECH	1995-04-25	R		B		G	22.2			2.3					N				PR0796
1810940	18	1	6	NE1		0940	13.8	29.7	61.2	79.7	ORIG	1993-10-12	P					24.5								N				RECH	1995-04-25	P					24.5								N				PR0796
1810941	18	1	6	NE1		0941	10.8	31.2	64.2	81.2	ORIG	1993-10-12	P					44				1	S			N			1/3	RECH	1995-04-25	P					44				1	S			N			180, 1/3	PR0796
1810942	18	1	6	NE1		0942	24.7	34.7	50.3	84.7	ORIG	1993-10-12	P					34.2								N				RECH	1995-04-25	P					34.2				0.3	ESE			N				PR0796
1810943	18	1	6	NE1		0943	12.9	37.7	62.1	87.7	ORIG	1993-10-12	P					29.3				0.6	NW			N			SC 0.6	RECH	1995-04-25	R		B		B	29.3				0.6	NW			N			SC 0.6,1/2,180;NWC 180;TIPS OF BRANCHES BROKEN OFF	PR0796
1810944	18	1	6	NE1		0944	16.1	43.1	58.9	93.1	ORIG	1993-10-12	P					31.8				2.3	W			N			WC 0.3-2.3	RECH	1995-04-25	P					31.8				2.3	W			N			WC 0.3-2.3,1/2,180	PR0796
1810945	18	1	6	NE1		0945	7	43.8	68	93.8	ORIG	1993-10-12	P					40.3				0.8	N			N			1/3	RECH	1995-04-25	P					40.3				0.8	N			N			180, 1/3	PR0796
1810946	18	1	6	NE1		0946	1.4	44.5	73.6	94.5	ORIG	1993-10-12	S					0	2.7							N				RECH	1995-04-25	S					0	2.7							N				PR0796
1810947	18	1	6	NE1		0947	24.4	49.5	50.6	99.5	ORIG	1993-10-12	P					35.6								N				RECH	1995-04-25	P					35.6								N				PR0796
1810948	18	1	6	NE1		0948	24.2	47.2	50.8	97.2	ORIG	1993-10-12	R		B		G	14.3			3.4					N				RECH	1995-04-25	R		B		G	14.3			3.4					N				PR0796
1810949	18	1	6	SE1		0949	4	48.9	71	48.9	ORIG	1993-10-12	S					0	1.7							N				RECH	1995-04-25	S					0	2.2							N				PR0796
1810950	18	1	6	SE1		0950	2.5	48.8	72.5	48.8	ORIG	1993-10-12	R		B		G	12.8			2.3					N				RECH	1995-04-25	R		B		G	12.8			2.2					N				PR0796
1810951	18	1	6	SE1	Y	0951	20.9	47.5	54.1	47.5	ORIG	1993-10-12	P					7.9								N				RECH	1995-04-25	P					7.9						1		N				PR0796
1810952	18	1	6	SE1	Y	0952	20.3	46.4	54.7	46.4	ORIG	1993-10-12	P					8.4								N				RECH	1995-04-25	P					8.4						1		N				PR0796
1810953	18	1	6	SE1		0953	14.6	45.3	60.4	45.3	ORIG	1993-10-12	C	T		F		8.4				0.6	S			N			MEDIUM BRANCHES--SC 2/3 TREE	RECH	1995-04-25	C	T	Y	F		8.4			0.2	0.6	S			N			2/3	PR0796
1810954	18	1	6	SE1		0954	2	43.4	73	43.4	ORIG	1993-10-12	P					25.8								N				RECH	1995-04-25	P					25.8								N				PR0796
1810955	18	1	6	SE1	Y	0955	20.3	37.3	54.7	37.3	ORIG	1993-10-12	P					29								N				RECH	1995-04-25	P					29								N			BARK BURNED ON EXPOSED ROOTS;SW 180	PR0796
1810956	18	1	6	SE1		0956	10.9	36.4	64.1	36.4	ORIG	1993-10-12	P					6.3	4.6							N				RECH	1995-04-25	P					6.3	5.1							N				PR0796
1810957	18	1	6	SE1		0957	11.4	35	63.6	35	ORIG	1993-10-12	R				G	17.2								N				RECH	1995-04-25	R		B		G	17.2								N				PR0796
1810958	18	1	6	SE1	Y	0958	16.6	33.9	58.4	33.9	ORIG	1993-10-12	P					7.7								N				RECH	1995-04-25	P					7.7								N				PR0796
1810959	18	1	6	SE1		0959	20.3	33.1	54.7	33.1	ORIG	1993-10-12	R				G	16.9								N				RECH	1995-04-25	R		B		G	16.9								N				PR0796
1810960	18	1	6	SE1		0960	11.8	33.3	63.2	33.3	ORIG	1993-10-12	R				G	24.4								N				RECH	1995-04-25	R		B		G	24.4								N				PR0796
1810961	18	1	6	SE1		0961	1.8	32.9	73.2	32.9	ORIG	1993-10-12	R		B		G	8.5			1.7					N				RECH	1995-04-25	R		B		G	8.5			1.7					N				PR0796
1810962	18	1	6	SE1		0962	2	22.5	73	22.5	ORIG	1993-10-12	P					34.2								N				RECH	1995-04-25	P					34.2				0.2	S			N			180	PR0796
1810963	18	1	6	SE1		0963	17.4	21	57.6	21	ORIG	1993-10-12	P					30				0.9	S			N			1/2	RECH	1995-04-25	P					30				0.9	S			N			180, 1/2	PR0796
1810964	18	1	6	SE1		0964	7.3	19.8	67.7	19.8	ORIG	1993-10-12	P					36.3				0.6	SWS			N				RECH	1995-04-25	P					36.3				0.8	SWS			N			180	PR0796
1810965	18	1	6	SE1		0965	1.1	11.7	73.9	11.7	ORIG	1993-10-12	R				G	11.5								N				RECH	1995-04-25	R		B		G	11.5								N				PR0796
1810966	18	1	6	SE1		0966	2.4	10.4	72.6	10.4	ORIG	1993-10-12	R		B		G	8.1			3.8					N				RECH	1995-04-25	R		B		G	8.1			3.8					N				PR0796
1810967	18	1	6	SE1		0967	23.5	6.9	51.5	6.9	ORIG	1993-10-12	P					32.4								N				RECH	1995-04-25	P					32.4								N				PR0796
1810968	18	1	6	SE1		0968	14	7.6	61	7.6	ORIG	1993-10-12	P					24.5								N				RECH	1995-04-25	P					24.5				0.2	SE			N			180	PR0796
1810969	18	1	6	SE2		0969	23.6	0.6	98.6	0.6	ORIG	1993-10-12	P					24.4				0.3	E			N				RECH	1995-04-25	P					24.4				0.3	E			N				PR0796
1810970	18	1	6	SE2		0970	23.1	3.8	98.1	3.8	ORIG	1993-10-12	P					18								N				RECH	1995-04-25	P					18								N				PR0796
1810971	18	1	6	SE2		0971	14.6	3.5	89.6	3.5	ORIG	1993-10-12	P					30.1								N				RECH	1995-04-25	P					30.1								N				PR0796
1810972	18	1	6	SE2		0972	21.9	7.6	96.9	7.6	ORIG	1993-10-12	P					28.5								N				RECH	1995-04-25	P					28.5								N				PR0796
1810973	18	1	6	SE2		0973	1	6.8	76	6.8	ORIG	1993-10-12	P					24.2								N				RECH	1995-04-25	P					24.2				0.1	SW			N				PR0796
1810974	18	1	6	SE2		0974	11.6	14.7	86.6	14.7	ORIG	1993-10-12	C	T		F		7.8								N			NO BRANCHES	RECH	1995-04-25	C	T		F		7.8								N				PR0796
1810975	18	1	6	SE2		0975	21.6	15	96.6	15	ORIG	1993-10-12	C	T		F		14.8								N			NO BRANCHES	RECH	1995-04-25	C	T		F		14.8								N				PR0796
1810976	18	1	6	SE2		0976	21.6	17.2	96.6	17.2	ORIG	1993-10-12	C					20.2								N				RECH	1995-04-25	C					20.2								N				PR0796
1810977	18	1	6	SE2		0977	16.4	17.8	91.4	17.8	ORIG	1993-10-12	R		B		G	8.3			2.1					N				RECH	1995-04-25	R		B		G	8.3			2.1					N				PR0796
1810978	18	1	6	SE2		0978	7.3	18.1	82.3	18.1	ORIG	1993-10-12	R		B		G	8.8			2.2					N				RECH	1995-04-25	R		B		G	8.8			2.2					N				PR0796
1810979	18	1	6	SE2		0979	13.6	18.9	88.6	18.9	ORIG	1993-10-12	S					0	1.5							N				RECH	1995-04-25	S					0	1.5							N				PR0796
1810980	18	1	6	SE2		0980	17.9	19.3	92.9	19.3	ORIG	1993-10-12	C					15.4				2.1	SE			N				RECH	1995-04-25	C					15.4				2.8	S			N			SC 2.3-2.8, 180; SEC 2.1	PR0796
1810981	18	1	6	SE2		0981	17.8	20.1	92.8	20.1	ORIG	1993-10-12	C					9.6				0.7	S			N			TIP DEAD--SPROUTING @ 2.1	RECH	1995-04-25	C					9.6				1.8	E			N			EC 0.1-1.8, 1/2, 180; SC 0.7, 1/2, 180; TOP DEAD	PR0796
1810982	18	1	6	SE2		0982	3.1	19.5	78.1	19.5	ORIG	1993-10-12	C	T		F		21.5								N			FEW LARGE BRANCHES	RECH	1995-04-25	C	T		F		21.4								N				PR0796
1810983	18	1	6	SE2		0983	0.9	20.3	75.9	20.3	ORIG	1993-10-12	C	T		F		23.7								N			FEW LARGE BRANCHES	RECH	1995-04-25	C	T		F		23.6								N				PR0796
1810984	18	1	6	SE2		0984	8.4	20.5	83.4	20.5	ORIG	1993-10-12	C	T		F		15								N			NO BRANCHES	RECH	1995-04-25	C	T		F		14.9								N				PR0796
1810985	18	1	6	SE2		0985	11.3	20.6	86.3	20.6	ORIG	1993-10-12	C	T		F		13.5								N			NO BRANCHES	RECH	1995-04-25	C	T		F		13.6								N				PR0796
1810986	18	1	6	SE2		0986	22	20.9	97	20.9	ORIG	1993-10-12	C	T		F		14.7								N			MEDIUM BRANCHES PRESENT	RECH	1995-04-25	C	T	Y	F		14.7			0.5					N				PR0796
1810987	18	1	6	SE2		0987	16.6	24.5	91.6	24.5	ORIG	1993-10-12	C					13.5								N				RECH	1995-04-25	C					13.5				1.4	N			N			NC 180; SC 0.2-0.7	PR0796
1810988	18	1	6	SE2		0988	3	26.4	78	26.4	ORIG	1993-10-12	C	T		F		8.4	4.3							N			MAY BE A CYPRESS	RECH	1995-04-25	C	T		F		8.4	4.3							N				PR0796
1810989	18	1	6	SE2		0989	0.2	26.2	75.2	26.2	ORIG	1993-10-12	P					23.2								N				RECH	1995-04-25	P					23.2								N				PR0796
1810990	18	1	6	SE2		0990	13.6	33	88.6	33	ORIG	1993-10-12	C	T	Y	F		18.5	11.7		0.9	3	E			Y			BROKEN & TWISTED @ BASE LYING SW	RECH	1995-04-25	C	T	Y	F		18.5	11.7		0.9	3	E			Y				PR0796
1810991	18	1	6	SE2		0991	21.2	29.4	96.2	29.4	ORIG	1993-10-12	R				G	12								N				RECH	1995-04-25	R		B		G	12								N				PR0796
1810992	18	1	6	SE2		0992	23.1	30	98.1	30	ORIG	1993-10-12	S					0	1.9							N				RECH	1995-04-25	S					0	2							N				PR0796
1810993	18	1	6	SE2		0993	14.6	29.5	89.6	29.5	ORIG	1993-10-12	C					15.4				1.8	E			N			TOP BRANCH DEAD	RECH	1995-04-25	C					15.4				1.8	E			N			TOP BRANCH DEAD;1/2,300	PR0796
1810994	18	1	6	SE2		0994	0.8	31.7	75.8	31.7	ORIG	1993-10-12	R		B		G	7.3			1.6					N				RECH	1995-04-25	R		B		G	7.3			1.6					N				PR0796
1810995	18	1	6	SE2		0995	6.2	31.5	81.2	31.5	ORIG	1993-10-12	R				G	16.8								N				RECH	1995-04-25	R		B		G	16.8								N				PR0796
1810996	18	1	6	SE2		0996	16.8	32.8	91.8	32.8	ORIG	1993-10-12	P					34.1								N				RECH	1995-04-25	P					34.1								N				PR0796
1810997	18	1	6	SE2		0997	19.3	34.2	94.3	34.2	ORIG	1993-10-12	P					33				0.8	NW			N			180	RECH	1995-04-25	P					33				0.8	NW			N			200	PR0796
1810998	18	1	6	SE2		0998	23.9	43.4	98.9	43.4	ORIG	1993-10-12	P					23.2				0.8	SE			N				RECH	1995-04-25	P					23.2				0.8	SE			N			180, 1/2	PR0796
1810999	18	1	6	SE2		0999	14.2	45.3	89.2	45.3	ORIG	1993-10-12	P					33				1.2	W			N			WC 1.1-1.2	RECH	1995-04-25	P					33				1.2	W			N			WC 1.1-1.2	PR0796
1811000	18	1	6	SE2		1000	21.3	49.9	96.3	49.9	ORIG	1993-10-12	P					31.3				1.1	E			N				RECH	1995-04-25	P					31.3				1.1	E			N			WC 0.2	PR0796
1810650	18	1	6	SE2		0650	1.5	7	73.5	7	ORIG	2002-07-23	C
1810651	18	1	6	SE2		0651	6.8	10.2	68.2	10.2	ORIG	2002-07-23	C
1810652	18	1	6	SE2		0652	18.3	19.3	56.7	19.3	ORIG	2002-07-23	M
1810653	18	1	6	SE2		0653	6.6	19.2	68.4	19.2	ORIG	2002-07-23	C
1810654	18	1	6	SE2		0654	7.4	19.8	67.6	19.8	ORIG	2002-07-23	M
1810655	18	1	6	SE2		0655	20.7	22.1	54.3	22.1	ORIG	2002-07-23	C
1820001	18	2	6	NE2		0001	1.7	49.1	76.7	99.1	ORIG	1994-08-24	P					31.3								N				RECH	1995-05-23	P					31.3						1		N				PR0796
1820002	18	2	6	NE2		0002	19.7	46	94.7	96	ORIG	1994-08-24	P					30.7								N				RECH	1995-05-23	P					30.7								N				PR0796
1820003	18	2	6	NE2		0003	14	43.8	89	93.8	ORIG	1994-08-24	P					21.4				1.1	NW			N				RECH	1995-05-23	P					21.4				1.1	NW			N				PR0796
1820004	18	2	6	NE2		0004	0.4	42.9	75.4	92.9	ORIG	1994-08-24	P					30.8				2.1	NE			N			NEC 1.4-2.1	RECH	1995-05-23	P					30.8				2.1	NE	1		N			NEC 1.4-2.1	PR0796
1820005	18	2	6	NE2		0005	1.7	39	76.7	89	ORIG	1994-08-24	S					0	2.5							N				RECH	1995-05-23	S					0	2.5							N				PR0796
1820006	18	2	6	NE2		0006	3.6	39.5	78.6	89.5	ORIG	1994-08-24	P					16.1								N				RECH	1995-05-23	P					16.1								N				PR0796
1820007	18	2	6	NE2		0007	8	38.9	83	88.9	ORIG	1994-08-24	P					33.6				1.6	E			N				RECH	1995-05-23	P					33.6				1.6	E			N				PR0796
1820008	18	2	6	NE2		0008	4.1	37.5	79.1	87.5	ORIG	1994-08-24	P					21.1								N				RECH	1995-05-23	P					21.1								N				PR0796
1820009	18	2	6	NE2		0009	15.6	37.9	90.6	87.9	ORIG	1994-08-24	P					20.6								N				RECH	1995-05-23	P					20.6								N				PR0796
1820010	18	2	6	NE2		0010	19.2	36.3	94.2	86.3	ORIG	1994-08-24	P					23.9								N				RECH	1995-05-23	P					23.9								N				PR0796
1820011	18	2	6	NE2		0011	21.5	34.9	96.5	84.9	ORIG	1994-08-24	P					11.8								N				RECH	1995-05-23	P					11.8								N				PR0796
1820012	18	2	6	NE2		0012	12.6	34.7	87.6	84.7	ORIG	1994-08-24	P					18.2								N				RECH	1995-05-23	P					18.2								N				PR0796
1820013	18	2	6	NE2		0013	5.8	35.5	80.8	85.5	ORIG	1994-08-24	P	T	Y			15.9	16.9		1.2	1.6	W			Y				RECH	1995-05-23	R		Y		B	15.9	16.9		1.2	1.6	W			Y				PR0796
1820014	18	2	6	NE2		0014	13.4	31.5	88.4	81.5	ORIG	1994-08-24	P					20.7								N				RECH	1995-05-23	P					20.7								N				PR0796
1820015	18	2	6	NE2		0015	19.4	31.8	94.4	81.8	ORIG	1994-08-24	S					0	1.5							N				RECH	1995-05-23	S					0	1.5							N				PR0796
1820016	18	2	6	NE2		0016	21.5	31.7	96.5	81.7	ORIG	1994-08-24	P					17.9								N				RECH	1995-05-23	P					17.9								N				PR0796
1820017	18	2	6	NE2		0017	9.6	29.2	84.6	79.2	ORIG	1994-08-24	R		B		G	10.2			3.6					N				RECH	1995-05-23	R		B		G	10.2			3.6					N				PR0796
1820018	18	2	6	NE2		0018	12	29	87	79	ORIG	1994-08-24	P					18.4								N				RECH	1995-05-23	P					18.4								N				PR0796
1820019	18	2	6	NE2		0019	9.8	28.5	84.8	78.5	ORIG	1994-08-24	P					23.1				0.8	SW			N				RECH	1995-05-23	P					23.1				0.8	SW			N				PR0796
1820020	18	2	6	NE2		0020	7.9	28.2	82.9	78.2	ORIG	1994-08-24	S					0	2.1							N				RECH	1995-05-23	S					0	2.2							N				PR0796
1820021	18	2	6	NE2		0021	13.1	28.2	88.1	78.2	ORIG	1994-08-24	S					0	2							N				RECH	1995-05-23	S					0	1.9							N				PR0796
1820022	18	2	6	NE2		0022	8.5	25.9	83.5	75.9	ORIG	1994-08-24	S					0	2.6							N				RECH	1995-05-23	S					0	2.5							N				PR0796
1820023	18	2	6	NE2		0023	10.8	26	85.8	76	ORIG	1994-08-24	S					0	1.4							N				RECH	1995-05-23	S					0	1.4							N				PR0796
1820024	18	2	6	NE2		0024	12.5	24.8	87.5	74.8	ORIG	1994-08-24	R				B	20.9								N				RECH	1995-05-23	R		B		B	20.9								N				PR0796
1820025	18	2	6	NE2		0025	16.3	24.4	91.3	74.4	ORIG	1994-08-24	R		B		G	8.3			3.5					N				RECH	1995-05-23	R		B		G	8.3			3.5					N				PR0796
1820026	18	2	6	NE2		0026	24.4	26.1	99.4	76.1	ORIG	1994-08-24	P					14.9								N				RECH	1995-05-23	P					14.9								N				PR0796
1820027	18	2	6	NE2		0027	13.9	21.8	88.9	71.8	ORIG	1994-08-24	P					26.4								N				RECH	1995-05-23	P					26.4								N				PR0796
1820028	18	2	6	NE2		0028	18.7	21.8	93.7	71.8	ORIG	1994-08-24	R		B		G	7.4			2					N				RECH	1995-05-23	R		B		G	7.4			2					N				PR0796
1820029	18	2	6	NE2		0029	19.7	21.5	94.7	71.5	ORIG	1994-08-24	S					0	2.6							N				RECH	1995-05-23	S					0	2.5							N				PR0796
1820030	18	2	6	NE2		0030	21.3	21	96.3	71	ORIG	1994-08-24	S					0	3							N			ROTTEN 1.0-1.1	RECH	1995-05-23	S					0	2.9							N			ROTTEN 1.0-1.1	PR0796
1820031	18	2	6	NE2		0031	12	18.8	87	68.8	ORIG	1994-08-24	S					0	1.8							N				RECH	1995-05-23	S					0	1.8							N				PR0796
1820032	18	2	6	NE2		0032	20.1	18.2	95.1	68.2	ORIG	1994-08-24	P					22.2								N				RECH	1995-05-23	P					22.2								N				PR0796
1820033	18	2	6	NE2		0033	24.1	16.6	99.1	66.6	ORIG	1994-08-24	R				G	12.1								N				RECH	1995-05-23	R		B		G	12.1								N				PR0796
1820034	18	2	6	NE2		0034	17.2	16.4	92.2	66.4	ORIG	1994-08-24	S					0	1.4							N				RECH	1995-05-23	S					0	1.4							N				PR0796
1820035	18	2	6	NE2		0035	12.6	16	87.6	66	ORIG	1994-08-24	S					0	3.6							N				RECH	1995-05-23	S					0	3.4							N				PR0796
1820036	18	2	6	NE2		0036	19.7	16	94.7	66	ORIG	1994-08-24	P					18.3								N				RECH	1995-05-23	P					18.3								N				PR0796
1820037	18	2	6	NE2		0037	16.8	14.4	91.8	64.4	ORIG	1994-08-24	R		B		G	5.3			3.9					N				RECH	1995-05-23	R		B		G	5.3			3.9					N				PR0796
1820038	18	2	6	NE2		0038	15.4	13.8	90.4	63.8	ORIG	1994-08-24	R				G	8								N				RECH	1995-05-23	R		B		G	8								N				PR0796
1820039	18	2	6	NE2		0039	11.1	12.6	86.1	62.6	ORIG	1994-08-24	S					0	4.3							N				RECH	1995-05-23	S					0	4.2							N				PR0796
1820040	18	2	6	NE2		0040	12.4	12.5	87.4	62.5	ORIG	1994-08-24	R		B		G	13			2.3					N				RECH	1995-05-23	R		B		G	13			2.3					N				PR0796
1820041	18	2	6	NE2		0041	18.2	12.2	93.2	62.2	ORIG	1994-08-24	S					0	4							N				RECH	1995-05-23	S					0	3.9							N				PR0796
1820042	18	2	6	NE2		0042	20.9	11.2	95.9	61.2	ORIG	1994-08-24	P					19.1								N				RECH	1995-05-23	P					19.1								N				PR0796
1820043	18	2	6	NE2		0043	11.5	10	86.5	60	ORIG	1994-08-24	P					20.4								N				RECH	1995-05-23	P					20.4								N				PR0796
1820044	18	2	6	NE2		0044	24.5	9.3	99.5	59.3	ORIG	1994-08-24	R		B		G	9.1			3.1					N				RECH	1995-05-23	R		B		G	9.1			3.1					N				PR0796
1820045	18	2	6	NE2		0045	4.2	8.5	79.2	58.5	ORIG	1994-08-24	S					0	4.2							N				RECH	1995-05-23	S					0	4.1							N				PR0796
1820046	18	2	6	NE2		0046	13.4	7.1	88.4	57.1	ORIG	1994-08-24	R				G	24.3								N				RECH	1995-05-23	R		B		G	24.3								N				PR0796
1820047	18	2	6	NE2		0047	21.2	7	96.2	57	ORIG	1994-08-24	S					0	2.3							N				RECH	1995-05-23	S					0	2.2							N				PR0796
1820048	18	2	6	NE2		0048	17.5	6.6	92.5	56.6	ORIG	1994-08-24	P	T	Y			23.1	18.7		0	0.5	SW			Y				RECH	1995-05-23	R		Y		B	23.1	18.7		0	0.5	SW			Y				PR0796
1820049	18	2	6	NE2		0049	22.5	6	97.5	56	ORIG	1994-08-24	P					23.1								N				RECH	1995-05-23	P					23.1								N				PR0796
1820050	18	2	6	NE2		0050	9.3	5.9	84.3	55.9	ORIG	1994-08-24	R		B		B	16.6			1.6					N				RECH	1995-05-23	R		B		B	9			1.6					N				PR0796
1820051	18	2	6	NE2		0051	2.4	5.8	77.4	55.8	ORIG	1994-08-24	S					0	4.2							N				RECH	1995-05-23	S					0	4.1							N				PR0796
1820052	18	2	6	NE2		0052	3.2	5.7	78.2	55.7	ORIG	1994-08-24	R		B		G	16.3			3.4					N				RECH	1995-05-23	R		B		G	16.3			3.4					N				PR0796
1820053	18	2	6	NE2		0053	0.9	4.8	75.9	54.8	ORIG	1994-08-24	P					27.1								N				RECH	1995-05-23	P					27.1								N				PR0796
1820054	18	2	6	NE2		0054	11.2	4.7	86.2	54.7	ORIG	1994-08-24	S					0	1.6							N				RECH	1995-05-23	S					0	1.6							N				PR0796
1820055	18	2	6	NE2		0055	15.4	4.1	90.4	54.1	ORIG	1994-08-24	S					0	1.6							N				RECH	1995-05-23	S					0	1.6							N				PR0796
1820056	18	2	6	NE2		0056	12.1	3.5	87.1	53.5	ORIG	1994-08-24	R		B		G	9.9			2.2					N				RECH	1995-05-23	R		B		G	9.9			2.2					N				PR0796
1820057	18	2	6	NE2		0057	1.3	3	76.3	53	ORIG	1994-08-24	P					28.5				0.6	NW			N				RECH	1995-05-23	P					28.5				0.6	NW			N				PR0796
1820058	18	2	6	NE2		0058	6.5	2	81.5	52	ORIG	1994-08-24	S					0	4.7							N				RECH	1995-05-23	S					0	4.6							N				PR0796
1820059	18	2	6	NE1		0059	0.3	49.4	74.7	99.4	ORIG	1994-08-24	S					0	3.9							N			ROTTEN TO 1.5	RECH	1995-05-23	S					0	3.8							N			ROTTEN TO 1.5	PR0796
1820060	18	2	6	NE1		0060	4.9	48	70.1	98	ORIG	1994-08-24	R				G	18.4								N				RECH	1995-05-23	R		B		G	18.4								N				PR0796
1820061	18	2	6	NE1		0061	12	46.6	63	96.6	ORIG	1994-08-24	P					22.5								N				RECH	1995-05-23	P					22.5								N				PR0796
1820062	18	2	6	NE1		0062	8.7	45.9	66.3	95.9	ORIG	1994-08-24	P					22.4								N				RECH	1995-05-23	P					22.4								N				PR0796
1820063	18	2	6	NE1		0063	11.4	45.1	63.6	95.1	ORIG	1994-08-24	P					17.2								N				RECH	1995-05-23	P					17.2								N				PR0796
1820064	18	2	6	NE1		0064	16.2	44.2	58.8	94.2	ORIG	1994-08-24	R				G	16.9								N				RECH	1995-05-23	R		B		G	16.9								N				PR0796
1820065	18	2	6	NE1		0065	20.1	43.7	54.9	93.7	ORIG	1994-08-24	R				G	11.1								N				RECH	1995-05-23	R		B		G	11.1								N				PR0796
1820066	18	2	6	NE1		0066	13.2	45.5	61.8	95.5	ORIG	1994-08-24	P	T	Y			10.2	13.2		0.7	2.4	N			Y				RECH	1995-05-23	R		Y		B	10.2	13.2		0.7	2.4	N			Y				PR0796
1820067	18	2	6	NE1		0067	22.4	43.5	52.6	93.5	ORIG	1994-08-24	S					0	1.4							N				RECH	1995-05-23	S					0	1.4							N				PR0796
1820068	18	2	6	NE1		0068	12.1	43.4	62.9	93.4	ORIG	1994-08-24	P					23.6								N				RECH	1995-05-23	P					23.6								N				PR0796
1820069	18	2	6	NE1		0069	16.9	42.7	58.1	92.7	ORIG	1994-08-24	R		B		G	17.4			2.3					N				RECH	1995-05-23	R		B		G	17.4			2.3					N				PR0796
1820070	18	2	6	NE1		0070	14.3	40.6	60.7	90.6	ORIG	1994-08-24	S					0	2.7							N				RECH	1995-05-23	S					0	2.5							N				PR0796
1820071	18	2	6	NE1		0071	24.4	37.5	50.6	87.5	ORIG	1994-08-24	P					23				3.5	N			N			NC 2.0-3.5	RECH	1995-05-23	P					23				3.5	N	1		N			NC 2.0-3.5	PR0796
1820072	18	2	6	NE1		0072	19.6	36.8	55.4	86.8	ORIG	1994-08-24	P					35.6				2.6	N			N			NC 1.0-2.6	RECH	1995-05-23	P					35.6				2.6	N			N			NC 1.0-2.6	PR0796
1820073	18	2	6	NE1		0073	6	37	69	87	ORIG	1994-08-24	P					28.2								N				RECH	1995-05-23	P					28.2								N				PR0796
1820074	18	2	6	NE1		0074	0.7	35.7	74.3	85.7	ORIG	1994-08-24	P					22.7								N				RECH	1995-05-23	P					22.7						1		N				PR0796
1820075	18	2	6	NE1		0075	5.9	35.6	69.1	85.6	ORIG	1994-08-24	S					0	2.4							N				RECH	1995-05-23	S					0	2.4							N				PR0796
1820076	18	2	6	NE1		0076	6.5	33.5	68.5	83.5	ORIG	1994-08-24	P					21.7								N				RECH	1995-05-23	P					21.7								N				PR0796
1820077	18	2	6	NE1		0077	9.6	32.9	65.4	82.9	ORIG	1994-08-24	P					22								N				RECH	1995-05-23	P					22								N				PR0796
1820078	18	2	6	NE1		0078	6.8	32	68.2	82	ORIG	1994-08-24	P					20.4								N				RECH	1995-05-23	P					20.4								N				PR0796
1820079	18	2	6	NE1		0079	4.9	31.8	70.1	81.8	ORIG	1994-08-24	S					0	4.1							N				RECH	1995-05-23	S					0	4							N				PR0796
1820080	18	2	6	NE1		0080	19.5	32.3	55.5	82.3	ORIG	1994-08-24	R				G	16.5								N				RECH	1995-05-23	R		B		G	16.5								N				PR0796
1820081	18	2	6	NE1		0081	0.6	30.1	74.4	80.1	ORIG	1994-08-24	P					23.5								N				RECH	1995-05-23	P					23.5						1		N				PR0796
1820082	18	2	6	NE1		0082	2.5	30	72.5	80	ORIG	1994-08-24	R		B		G	5.2			2.3					N				RECH	1995-05-23	R		B		G	5.2			2.3					N				PR0796
1820083	18	2	6	NE1		0083	4.6	28.8	70.4	78.8	ORIG	1994-08-24	P					22.3								N				RECH	1995-05-23	P					22.3								N				PR0796
1820084	18	2	6	NE1		0084	6.3	28.6	68.7	78.6	ORIG	1994-08-24	S					0	3.4							N				RECH	1995-05-23	S					0	3.3							N				PR0796
1820085	18	2	6	NE1		0085	14.4	29.5	60.6	79.5	ORIG	1994-08-24	R		B		G	6.9			1.6					N				RECH	1995-05-23	R		B		G	6.9			1.6					N				PR0796
1820086	18	2	6	NE1		0086	1.8	27.5	73.2	77.5	ORIG	1994-08-24	P					25.6								N				RECH	1995-05-23	P					25.6						1		N				PR0796
1820087	18	2	6	NE1		0087	13.3	27.4	61.7	77.4	ORIG	1994-08-24	S					0	2.3							N				RECH	1995-05-23	S					0	2.3							N				PR0796
1820088	18	2	6	NE1		0088	15.2	25.5	59.8	75.5	ORIG	1994-08-24	P					30.1				0.7	S			N			SC 0.3-0.7	RECH	1995-05-23	P					30.1				0.7	S			N			SC 0.3-0.7	PR0796
1820089	18	2	6	NE1		0089	18	25.1	57	75.1	ORIG	1994-08-24	P					35				1	N			N			SC 0.6	RECH	1995-05-23	P					35				1	N	1		N			SC 0.6	PR0796
1820090	18	2	6	NE1		0090	10.1	25	64.9	75	ORIG	1994-08-24	R				G	9.5								N				RECH	1995-05-23	R		B		G	9.5								N				PR0796
1820091	18	2	6	NE1		0091	19.8	22.9	55.2	72.9	ORIG	1994-08-24	R		B		G	5.7			1.5					N				RECH	1995-05-23	R		B		G	5.7			1.5					N				PR0796
1820092	18	2	6	NE1	Y	0092	23.2	22.5	51.8	72.5	ORIG	1994-08-24	S					0	2.1							N				RECH	1995-05-23	S					0	2.1							N				PR0796
1820093	18	2	6	NE1	Y	0093	20.7	21.6	54.3	71.6	ORIG	1994-08-24	S					0	1.6							N				RECH	1995-05-23	S					0	1.6							N				PR0796
1820094	18	2	6	NE1		0094	9.6	21.2	65.4	71.2	ORIG	1994-08-24	S					0	5							N				RECH	1995-05-23	S					0	4.9							N				PR0796
1820095	18	2	6	NE1		0095	14.6	20.8	60.4	70.8	ORIG	1994-08-24	S					0	2.6							N				RECH	1995-05-23	S					0	2.6							N				PR0796
1820096	18	2	6	NE1	Y	0096	17.9	19.7	57.1	69.7	ORIG	1994-08-24	S					0	2.7							N				RECH	1995-05-23	S					0	2.6							N				PR0796
1820097	18	2	6	NE1		0097	21	20.4	54	70.4	ORIG	1994-08-24	R		B		G	10			3.9					N				RECH	1995-05-23	R		B		G	10			3.9					N				PR0796
1820098	18	2	6	NE1	Y	0098	15.7	19.3	59.3	69.3	ORIG	1994-08-24	S					0	3.3							N				RECH	1995-05-23	S					0	3.3							N				PR0796
1820099	18	2	6	NE1		0099	4.9	17.4	70.1	67.4	ORIG	1994-08-24	S					0	2.3							N				RECH	1995-05-23	S					0	2.2							N				PR0796
1820100	18	2	6	NE1		0100	9.9	17.7	65.1	67.7	ORIG	1994-08-24	S					0	1.5							N				RECH	1995-05-23	S					0	1.5							N				PR0796
1820101	18	2	6	NE1		0101	3.9	16.9	71.1	66.9	ORIG	1994-08-24	R		B		G	15.3			3.8					N				RECH	1995-05-23	R		B		G	15.3			3.8					N				PR0796
1820102	18	2	6	NE1		0102	4.6	15.9	70.4	65.9	ORIG	1994-08-24	S					0	2.5							N				RECH	1995-05-23	S					0	2.4							N				PR0796
1820103	18	2	6	NE1		0103	8.7	16.3	66.3	66.3	ORIG	1994-08-24	R		B		G	7.3			3.5					N				RECH	1995-05-23	R		B		G	7.3			3.5					N				PR0796
1820104	18	2	6	NE1	Y	0104	18.8	16.7	56.2	66.7	ORIG	1994-08-24	S					0	2.1							N				RECH	1995-05-23	S					0	2							N				PR0796
1820105	18	2	6	NE1	Y	0105	20.5	15.5	54.5	65.5	ORIG	1994-08-24	P					26.5								N				RECH	1995-05-23	P					26.5								N				PR0796
1820106	18	2	6	NE1	Y	0106	17.8	14.7	57.2	64.7	ORIG	1994-08-24	P					21.4								N				RECH	1995-05-23	P					21.4								N				PR0796
1820107	18	2	6	NE1		0107	5.7	12.1	69.3	62.1	ORIG	1994-08-24	S					0	3.3							N				RECH	1995-05-23	S					0	3.3							N				PR0796
1820108	18	2	6	NE1		0108	6.9	11.5	68.1	61.5	ORIG	1994-08-24	S					0	3.3			0.6	N			N			180	RECH	1995-05-23	S					0	3.3			0.6	N			N			180; ROTTED	PR0796
1820109	18	2	6	NE1		0109	22.4	8.4	52.6	58.4	ORIG	1994-08-24	R				B	20.5								N				RECH	1995-05-23	R		B		B	20.4								N				PR0796
1820110	18	2	6	NE1		0110	12.3	6.3	62.7	56.3	ORIG	1994-08-24	P					24.2								N				RECH	1995-05-23	P					24.2								N				PR0796
1820111	18	2	6	NE1		0111	6.1	6.6	68.9	56.6	ORIG	1994-08-24	S					0	2.1							N				RECH	1995-05-23	S					0	2.2							N				PR0796
1820112	18	2	6	NE1		0112	12.5	5.1	62.5	55.1	ORIG	1994-08-24	S					0								N				RECH	1995-05-23	S					0								N				PR0796
1820113	18	2	6	NE1		0113	13.6	5.1	61.4	55.1	ORIG	1994-08-24	R		B		B	16.4			4.6				Q	N			OLD LIGHTNING?	RECH	1995-05-23	R		B		B	16.6			4.6				Q	N			OLD LIGHTNING?	PR0796
1820114	18	2	6	NE1		0114	15.9	3.7	59.1	53.7	ORIG	1994-08-24	R				B	19.9							Q	N			OLD LIGHTNING?	RECH	1995-05-23	R		B		B	19.8							Q	N			OLD LIGHTNING?	PR0796
1820115	18	2	6	NE1		0115	21	3.5	54	53.5	ORIG	1994-08-24	R				B	48.9							Q	N			1/2 BARK-OLD LIGHTNING?	RECH	1995-05-23	R		B		B	48.5							Q	N			1/2 BARK-OLD LIGHTNING?	PR0796
1820116	18	2	6	NE1		0116	12.5	2.8	62.5	52.8	ORIG	1994-08-24	P					18.9								N				RECH	1995-05-23	P					18.9								N				PR0796
1820117	18	2	6	NE1		0117	6.5	2.8	68.5	52.8	ORIG	1994-08-24	R				G	26.8								N				RECH	1995-05-23	R		B		G	26.8								N				PR0796
1820118	18	2	6	NE1		0118	17.8	2.8	57.2	52.8	ORIG	1994-08-24	R				G	12.9								N				RECH	1995-05-23	R		B		G	12.9								N				PR0796
1820119	18	2	6	NE1		0119	2.6	1.8	72.4	51.8	ORIG	1994-08-24	S					0								N				RECH	1995-05-23	S					0								N				PR0796
1820120	18	2	6	NE1	Y	0120	23.7	1.8	51.3	51.8	ORIG	1994-08-24	S					0								N				RECH	1995-05-23	S					0								N				PR0796
1820121	18	2	6	NE1	Y	0121	17	1.1	58	51.1	ORIG	1994-08-24	P					18.9								N				RECH	1995-05-23	P					18.9								N				PR0796
1820122	18	2	6	NE1		0122	9.7	0.1	65.3	50.1	ORIG	1994-08-24	S					0	1.5							N				RECH	1995-05-23	S					0	1.6							N				PR0796
1820123	18	2	6	SE1		0123	1.4	46.4	73.6	46.4	ORIG	1994-08-24	R		B		G	10			2.1					N				RECH	1995-05-23	R		B		G	10			2.1					N				PR0796
1820124	18	2	6	SE1		0124	12.6	47.3	62.4	47.3	ORIG	1994-08-24	P					27.4								N				RECH	1995-05-23	P					27.4								N				PR0796
1820125	18	2	6	SE1	Y	0125	21.5	46.8	53.5	46.8	ORIG	1994-08-24	P					21.4								N				RECH	1995-05-23	P					21.4								N				PR0796
1820126	18	2	6	SE1	Y	0126	23.6	45.6	51.4	45.6	ORIG	1994-08-24	S					0	4.1							N				RECH	1995-05-23	S					0	3.8							N				PR0796
1820127	18	2	6	SE1		0127	23.4	44.4	51.6	44.4	ORIG	1994-08-24	R				G	21								N				RECH	1995-05-23	R		B		G	21								N				PR0796
1820128	18	2	6	SE1		0128	12.9	44.1	62.1	44.1	ORIG	1994-08-24	P					25.8								N				RECH	1995-05-23	P					25.8								N				PR0796
1820129	18	2	6	NE1		0129	24.4	0.7	50.6	50.7	ORIG	1994-08-24	R		B		B	21.1			3.4					N				RECH	1995-05-23	R		B		B	21			3.4					N				PR0796
1820130	18	2	6	SE1		0130	9.3	39.7	65.7	39.7	ORIG	1994-08-24	P					20.5								N				RECH	1995-05-23	P					20.5								N				PR0796
1820131	18	2	6	SE1		0131	21.1	38.6	53.9	38.6	ORIG	1994-08-24	R		B		G	6.6			1.8					N				RECH	1995-05-23	R		B		G	6.6			1.8					N				PR0796
1820132	18	2	6	SE1	Y	0132	17.2	38	57.8	38	ORIG	1994-08-24	S					0								N				RECH	1995-05-23	S					0	5.2							N				PR0796
1820133	18	2	6	SE1		0133	6.4	38	68.6	38	ORIG	1994-08-24	R		B		G	9.6			1.5					N				RECH	1995-05-23	R		B		G	9.6			1.5					N				PR0796
1820134	18	2	6	SE1		0134	4.3	37.9	70.7	37.9	ORIG	1994-08-24	S					0	3.6							N				RECH	1995-05-23	S					0	3.6							N				PR0796
1820135	18	2	6	SE1		0135	0.1	38.1	74.9	38.1	ORIG	1994-08-24	S					0	1.5							N				RECH	1995-05-23	S	T				0	1.5							N			MAY HAVE DIED FROM CUTTING LEAVES OFF WHEN PUTTING IN PLOT	PR0796
1820136	18	2	6	SE1		0136	3.9	36.7	71.1	36.7	ORIG	1994-08-24	S					0								N				RECH	1995-05-23	S					0								N				PR0796
1820137	18	2	6	SE1		0137	7.7	36.5	67.3	36.5	ORIG	1994-08-24	P					16.2								N				RECH	1995-05-23	P					16.2								N				PR0796
1820138	18	2	6	SE1		0138	12.2	37.2	62.8	37.2	ORIG	1994-08-24	P					28								N				RECH	1995-05-23	P					28								N				PR0796
1820139	18	2	6	SE1		0139	5.8	33.4	69.2	33.4	ORIG	1994-08-24	P					22.1								N				RECH	1995-05-23	P					22.1								N				PR0796
1820140	18	2	6	SE1		0140	7	33.4	68	33.4	ORIG	1994-08-24	P					19								N				RECH	1995-05-23	P					19								N				PR0796
1820141	18	2	6	SE1	Y	0141	24.1	33.4	50.9	33.4	ORIG	1994-08-24	S					0	3.4							N				RECH	1995-05-23	S					0	3.3							N				PR0796
1820142	18	2	6	SE1		0142	23.2	32.4	51.8	32.4	ORIG	1994-08-24	R				G	19.8								N				RECH	1995-05-23	R		B		G	19.8								N				PR0796
1820143	18	2	6	SE1	Y	0143	22.9	28.6	52.1	28.6	ORIG	1994-08-24	S					0	2.7							N				RECH	1995-05-23	S					0	2.6							N				PR0796
1820144	18	2	6	SE1		0144	4.4	27.3	70.6	27.3	ORIG	1994-08-24	S					0	3.5							N				RECH	1995-05-23	S					0	3.5							N				PR0796
1820145	18	2	6	SE1		0145	7.3	25.4	67.7	25.4	ORIG	1994-08-24	R				G	23.5								N				RECH	1995-05-23	R		B		G	23.5								N				PR0796
1820146	18	2	6	SE1	Y	0146	20.9	24.4	54.1	24.4	ORIG	1994-08-24	P					40								N				RECH	1995-05-23	P					40								N				PR0796
1820147	18	2	6	SE1		0147	22.8	22.6	52.2	22.6	ORIG	1994-08-24	S					0	3.4			0.5	E			N				RECH	1995-05-23	S					0	3.3			0.5	E			N				PR0796
1820148	18	2	6	SE1		0148	10	21.7	65	21.7	ORIG	1994-08-24	P					37.6								N				RECH	1995-05-23	P					37.6								N			THINNING CROWN	PR0796
1820149	18	2	6	SE1		0149	2.7	19.9	72.3	19.9	ORIG	1994-08-24	S					0	2.6							N			FRONDS NOT HEALTHY	RECH	1995-05-23	S					0	2.6							N			FRONDS NOT HEALTHY	PR0796
1820150	18	2	6	SE1		0150	8.4	18.9	66.6	18.9	ORIG	1994-08-24	R		B		G	7.7			2.1					N				RECH	1995-05-23	R		B		G	7.7			2.1					N				PR0796
1820151	18	2	6	SE1		0151	11.4	18.1	63.6	18.1	ORIG	1994-08-24	S					0	1.5							N				RECH	1995-05-23	S					0	1.5							N				PR0796
1820152	18	2	6	SE1		0152	6.8	17.2	68.2	17.2	ORIG	1994-08-24	R		B		G	10.7								N				RECH	1995-05-23	R		B		G	10.7								N				PR0796
1820153	18	2	6	SE1		0153	6.3	16.2	68.7	16.2	ORIG	1994-08-24	R		B		G	5.7			2.2					N				RECH	1995-05-23	R		B		G	5.7			2.2					N				PR0796
1820154	18	2	6	SE1		0154	6.7	15.6	68.3	15.6	ORIG	1994-08-24	R		B		G	12.1			2.7					N				RECH	1995-05-23	R		B		G	12.1			2.7					N				PR0796
1820155	18	2	6	SE1		0155	14	16.9	61	16.9	ORIG	1994-08-24	R		B		G	8			1.7					N				RECH	1995-05-23	R		B		G	8			1.7					N				PR0796
1820156	18	2	6	SE1		0156	21.4	17.1	53.6	17.1	ORIG	1994-08-24	P					27.2								N				RECH	1995-05-23	P					27.2								N				PR0796
1820157	18	2	6	SE1		0157	18.9	16.5	56.1	16.5	ORIG	1994-08-24	P					14.5						4		N			FIRE	RECH	1995-05-23	P					14.5								N			FIRE	PR0796
1820158	18	2	6	SE1		0158	3.5	11.5	71.5	11.5	ORIG	1994-08-24	P					32.7				6	N			N			NC 3.1-5.0 OR 6.0	RECH	1995-05-23	P					32.7				6	N			N			NC 3.1-5.0 OR 6.0	PR0796
1820159	18	2	6	SE1		0159	2.5	9	72.5	9	ORIG	1994-08-24	R		B		G	6.5			2.3					N				RECH	1995-05-23	R		B		G	6.5			2.3					N				PR0796
1820160	18	2	6	SE1		0160	0.4	7.7	68.6	7.7	ORIG	1994-08-24	R				G	12.8								N				RECH	1995-05-23	R		B		G	12.8								N				PR0796
1820161	18	2	6	SE1		0161	16.9	9.4	58.1	9.4	ORIG	1994-08-24	S					0	1.7							N				RECH	1995-05-23	S					0	1.7							N				PR0796
1820162	18	2	6	SE1		0162	21.5	9.2	53.5	9.2	ORIG	1994-08-24	P					31.6								N				RECH	1995-05-23	P					31.6								N				PR0796
1820163	18	2	6	SE1		0163	23.4	5.5	51.6	5.5	ORIG	1994-08-24	P					23.7				1.5	N			N			1/2	RECH	1995-05-23	P					23.7				1.5	N	1		N			1/2	PR0796
1820164	18	2	6	SE1		0164	15.9	5	59.1	5	ORIG	1994-08-24	R		B		G	15.9			3.4					N				RECH	1995-05-23	R		B		G	15.9			3.4					N				PR0796
1820165	18	2	6	SE1		0165	2.8	3.6	72.2	3.6	ORIG	1994-08-24	R		B		G	7.9			2.2					N				RECH	1995-05-23	R		B		G	7.9			2.2					N				PR0796
1820166	18	2	6	SE1		0166	7.1	2.5	67.9	2.5	ORIG	1994-08-24	P					22.7								N				RECH	1995-05-23	P					22.7								N				PR0796
1820167	18	2	6	SE1		0167	13.7	0.5	61.3	0.5	ORIG	1994-08-24	P	T	B			31.5	22		2	3.5	E			Y				RECH	1995-05-23	R		B		B	6.6	22		2	3.5	E			Y				PR0796
1820168	18	2	6	SE1		0168	20.5	0.8	54.5	0.8	ORIG	1994-08-24	S					0	1.6							N				RECH	1995-05-23	S					0	1.6							N				PR0796
1820169	18	2	6	SE2		0169	5	0.9	80	0.9	ORIG	1994-08-24	S					0	1.5			0.2	NS			N				RECH	1995-05-23	S					0	1.5			0.2	NS			N				PR0796
1820170	18	2	6	SE2		0170	0.7	2.9	75.7	2.9	ORIG	1994-08-24	R		B		G	6.6			2.8					N				RECH	1995-05-23	R		B		G	6.6			2.8					N				PR0796
1820171	18	2	6	SE2		0171	13.1	2.2	88.1	2.2	ORIG	1994-08-24	R		B		G	18			2					N				RECH	1995-05-23	R		B		G	18			2					N				PR0796
1820172	18	2	6	SE2		0172	17.8	2.7	92.8	2.7	ORIG	1994-08-24	R		B		G	22.5								N				RECH	1995-05-23	R		B		G	22.5								N				PR0796
1820173	18	2	6	SE2		0173	24.4	0.3	99.4	0.3	ORIG	1994-08-24	S	T				0								N				RECH	1995-05-23	S	T				0								N				PR0796
1820174	18	2	6	SE2		0174	16.1	3.9	91.1	3.9	ORIG	1994-08-24	R		B		G	11.3			2.2					N				RECH	1995-05-23	R		B		G	11.3			2.2					N				PR0796
1820175	18	2	6	SE2		0175	1.7	6.4	76.7	6.4	ORIG	1994-08-24	P					30.6								N				RECH	1995-05-23	P					30.6								N				PR0796
1820176	18	2	6	SE2		0176	11.9	8.4	86.9	8.4	ORIG	1994-08-24	P					36.6				2.5	NW			N			220	RECH	1995-05-23	P					36.6				2.5	NW			N			300	PR0796
1820177	18	2	6	SE2		0177	20.3	10.3	95.3	10.3	ORIG	1994-08-24	P	T	B			31.3	19		1.5	1.5	NW			Y			300	RECH	1995-05-23	R		B		B	31.3	19		1.5	1.5	NW			Y			300	PR0796
1820178	18	2	6	SE2		0178	22.7	11.3	97.7	11.3	ORIG	1994-08-24	S					0	2.4			0.2	NS			N				RECH	1995-05-23	S					0	2.4			0.2	NS			N				PR0796
1820179	18	2	6	SE2		0179	3.9	12.6	78.9	12.6	ORIG	1994-08-24	P					28.7								N				RECH	1995-05-23	P					28.7								N				PR0796
1820180	18	2	6	SE2		0180	4	14.7	79	14.7	ORIG	1994-08-24	R		B		G	10.7			3.1					N				RECH	1995-05-23	R		B		G	10.7			3.1					N				PR0796
1820181	18	2	6	SE2		0181	2.6	16	77.6	16	ORIG	1994-08-24	R		B		G	15.6			4					N				RECH	1995-05-23	R		B		G	15.6			4					N				PR0796
1820182	18	2	6	SE2		0182	6.9	15.5	81.9	15.5	ORIG	1994-08-24	R		B		G	15.9			3.3					N				RECH	1995-05-23	R		B		G	15.9			3.3					N				PR0796
1820183	18	2	6	SE2		0183	23.1	15.2	98.1	15.2	ORIG	1994-08-24	R		B		G	18.1								N				RECH	1995-05-23	R		B		G	18.1								N				PR0796
1820184	18	2	6	SE2		0184	18.6	18.3	93.6	18.3	ORIG	1994-08-24	P	T				41.1							Y	N				RECH	1995-05-23	P		B		B	41.1							Y	N				PR0796
1820185	18	2	6	SE2		0185	16.2	19.2	91.2	19.2	ORIG	1994-08-24	P	T	B			22.6	1.5						Q	N			DEAD BEFORE BURN & FALLING--NEXT TO LIGHTNING #184	RECH	1995-05-23	R		Y		B	24.5	1.5						Q	N			DEAD BEFORE BURN & FALLING--NEXT TO LIGHTNING #184	PR0796
1820186	18	2	6	SE2		0186	22.6	18.6	97.6	18.6	ORIG	1994-08-24	S					0	4.8							N				RECH	1995-05-23	S					0	4.8							N				PR0796
1820187	18	2	6	SE2		0187	1	18.9	76	18.9	ORIG	1994-08-24	P					34.2				0.4	SE			N				RECH	1995-05-23	P					34.2				0.4	SE	1		N				PR0796
1820188	18	2	6	SE2		0188	4.8	17.2	79.8	17.2	ORIG	1994-08-24	R		B		G	11.4								N				RECH	1995-05-23	R		B		G	11.4								N				PR0796
1820189	18	2	6	SE2		0189	5.9	18.9	80.9	18.9	ORIG	1994-08-24	R		B		G	11.2			4.8					N				RECH	1995-05-23	R		B		G	11.2			4.8					N				PR0796
1820190	18	2	6	SE2		0190	24.8	20.7	99.8	20.7	ORIG	1994-08-24	R		B		G	16								N				RECH	1995-05-23	R		B		G	16								N				PR0796
1820191	18	2	6	SE2		0191	16.6	23.7	91.6	23.7	ORIG	1994-08-24	S					0	3.2							N				RECH	1995-05-23	S					0	3.2							N				PR0796
1820192	18	2	6	SE2		0192	5.4	24.8	80.4	24.8	ORIG	1994-08-24	R		B		G	9.7			2					N				RECH	1995-05-23	R		B		G	9.7			2					N				PR0796
1820193	18	2	6	SE2		0193	10.6	26.8	85.6	26.8	ORIG	1994-08-24	S					0	1.6							N				RECH	1995-05-23	S					0	1.5							N				PR0796
1820194	18	2	6	SE2		0194	9.4	29	84.4	29	ORIG	1994-08-24	S					0	2.3							N				RECH	1995-05-23	S					0	2.2							N				PR0796
1820195	18	2	6	SE2		0195	13.4	28.6	88.4	28.6	ORIG	1994-08-24	S					0								N				RECH	1995-05-23	S					0								N				PR0796
1820196	18	2	6	SE2		0196	22.8	29.3	97.8	29.3	ORIG	1994-08-24	R		B		G	12.3			4.7					N				RECH	1995-05-23	R		B		G	12.3			4.7					N				PR0796
1820197	18	2	6	SE2		0197	18.5	29.9	93.5	29.9	ORIG	1994-08-24	R		B		G	13.3								N				RECH	1995-05-23	R		B		G	13.3								N				PR0796
1820198	18	2	6	SE2		0198	24.7	30	99.7	30	ORIG	1994-08-24	P					27.5								N				RECH	1995-05-23	P					27.5								N				PR0796
1820199	18	2	6	SE2		0199	17.4	30.3	92.4	30.3	ORIG	1994-08-24	R		B		G	13.9			2.1					N				RECH	1995-05-23	R		B		G	13.9			2.1					N				PR0796
1820200	18	2	6	SE2		0200	10.7	30.2	85.7	30.2	ORIG	1994-08-24	P	T	B			25.9	17.4		5	5.5	N		Q	Y			NC 0.3-5.5, 180, 1/2; NEXT TO LIGHTNING 184	RECH	1995-05-23	R		B		B	25.7	17.4		5	5.5	N		Q	Y			NC 0.3-5.5, 180, 1/2; NEXT TO LIGHTNING 184	PR0796
1820201	18	2	6	SE2		0201	11.9	30.6	86.9	30.6	ORIG	1994-08-24	P					22.8				0.4	S			N				RECH	1995-05-23	P					22.8				0.4	S			N				PR0796
1820202	18	2	6	SE2		0202	16.3	30.9	91.3	30.9	ORIG	1994-08-24	P					23								N				RECH	1995-05-23	P					23								N				PR0796
1820203	18	2	6	SE2		0203	14.6	31.4	89.6	31.4	ORIG	1994-08-24	R		B		G	15.1			5.2					N				RECH	1995-05-23	R		B		G	15.1			5.2					N				PR0796
1820204	18	2	6	SE2		0204	21	32.8	96	32.8	ORIG	1994-08-24	P					26.2								N				RECH	1995-05-23	P					26.2								N				PR0796
1820205	18	2	6	SE2		0205	19.2	33.5	94.2	33.5	ORIG	1994-08-24	R		B		G	19.8			2.2					N				RECH	1995-05-23	R		B		G	19.8			2.2					N				PR0796
1820206	18	2	6	SE2		0206	4.3	33.8	79.3	33.8	ORIG	1994-08-24	S					0	4.2			0.4	S			N			2/3	RECH	1995-05-23	S					0	4			0.4	S			N			2/3	PR0796
1820207	18	2	6	SE2		0207	10.2	35	85.2	35	ORIG	1994-08-24	P	T	B			21.6	18.6		3.7	4.5	NW		Q	Y			NWC 1.7-4.5--DEAD B4 FALL?-NEXT TO LIGHTNING TREE	RECH	1995-05-23	R		B		B	21	18.6		3.7	4.5	NW		Q	Y			NWC 1.7-4.5--DEAD B4 FALL?-NEXT TO LIGHTNING TREE	PR0796
1820208	18	2	6	SE2		0208	12.7	35.5	87.7	35.5	ORIG	1994-08-24	P	T				23.5							Y	N			LIGHTNING?--NEAR #210	RECH	1995-05-23	R		B		B	23.6							Y	N			LIGHTNING?--NEAR #210	PR0796
1820209	18	2	6	SE2		0209	14.9	36	89.9	36	ORIG	1994-08-24	P					23.5								N				RECH	1995-05-23	P					23.5								N				PR0796
1820210	18	2	6	SE2		0210	10.7	37.3	85.7	37.3	ORIG	1994-08-24	P	T				22.9				0.6	SE			N			SEC 180 -NC 2.2-7.0--LIGHTNING?	RECH	1995-05-23	R		B		B	22.8				0.6	SE		Q	N			SEC 180 -NC 2.2-7.0--LIGHTNING?	PR0796
1820211	18	2	6	SE2		0211	19.4	38.1	94.4	38.1	ORIG	1994-08-24	S					0	4.2							N				RECH	1995-05-23	S					0	4.1							N				PR0796
1820212	18	2	6	SE2		0212	22	37.5	97	37.5	ORIG	1994-08-24	S					0	2			0.3	S			N			180	RECH	1995-05-23	S					0	1.9			0.3	S			N			180	PR0796
1820213	18	2	6	SE2		0213	17.9	37.4	92.9	37.4	ORIG	1994-08-24	S					0	1.4							N				RECH	1995-05-23	S					0	1.4							N				PR0796
1820214	18	2	6	SE2		0214	2.3	38.5	77.3	38.5	ORIG	1994-08-24	P					23.5								N				RECH	1995-05-23	P					23.5								N				PR0796
1820215	18	2	6	SE2		0215	1.8	38.4	76.8	38.4	ORIG	1994-08-24	S					0	1.4							N				RECH	1995-05-23	S					0	1.5							N				PR0796
1820216	18	2	6	SE2		0216	3.7	40.6	78.7	40.6	ORIG	1994-08-24	P					23.1								N				RECH	1995-05-23	P					23.1								N				PR0796
1820217	18	2	6	SE2		0217	9.9	40.5	84.9	40.5	ORIG	1994-08-24	S					0	2.5							N				RECH	1995-05-23	S					0	2.5							N				PR0796
1820218	18	2	6	SE2		0218	15.9	40.1	90.9	40.1	ORIG	1994-08-24	P					20.2								N				RECH	1995-05-23	P					20.2								N				PR0796
1820219	18	2	6	SE2		0219	12.9	40.7	87.9	40.7	ORIG	1994-08-24	R		B		G	16								N				RECH	1995-05-23	R		B		G	16								N				PR0796
1820220	18	2	6	SE2		0220	19.7	40.9	94.7	40.9	ORIG	1994-08-24	R		B		G	11.3			4.4					N				RECH	1995-05-23	R		B		G	11.3			4.4					N				PR0796
1820221	18	2	6	SE2		0221	1.4	42.7	76.4	42.7	ORIG	1994-08-24	P					24.7								N				RECH	1995-05-23	P					24.7								N				PR0796
1820222	18	2	6	SE2		0222	5.7	42.9	80.7	42.9	ORIG	1994-08-24	P					17.2								N				RECH	1995-05-23	P					17.2								N				PR0796
1820223	18	2	6	SE2		0223	21.7	42.5	96.7	42.5	ORIG	1994-08-24	S					0	3.1							N				RECH	1995-05-23	S					0	3.1							N				PR0796
1820224	18	2	6	SE2		0224	23.5	42.2	98.5	42.2	ORIG	1994-08-24	P	T	Y			14.8	16.4		0.8	1.3	N			Y				RECH	1995-05-23	R		Y		B	14.8	16.4		0.8	1.3	N			Y				PR0796
1820225	18	2	6	SE2		0225	4.4	44.5	79.4	44.5	ORIG	1994-08-24	P					22.9								N				RECH	1995-05-23	P					22.9								N				PR0796
1820226	18	2	6	SE2		0226	9.9	43.6	84.9	43.6	ORIG	1994-08-24	P					19.2								N				RECH	1995-05-23	P					19.2								N				PR0796
1820227	18	2	6	SE2		0227	16	44.2	91	44.2	ORIG	1994-08-24	R		B		G	20.2								N				RECH	1995-05-23	R		B		G	20.2								N				PR0796
1820228	18	2	6	SE2		0228	22	44.4	97	44.4	ORIG	1994-08-24	S					0	4.1							N				RECH	1995-05-23	S					0	4.2							N				PR0796
1820229	18	2	6	SE2		0229	13.2	45.9	88.2	45.9	ORIG	1994-08-24	S					0	1.9							N				RECH	1995-05-23	S					0	1.8							N				PR0796
1820230	18	2	6	SE2		0230	15.3	46	90.3	46	ORIG	1994-08-24	P					32.7								N				RECH	1995-05-23	P					32.7								N				PR0796
1820231	18	2	6	SE2		0231	18.5	45.5	93.5	45.5	ORIG	1994-08-24	P					19								N				RECH	1995-05-23	P					19								N				PR0796
1820232	18	2	6	SE2		0232	20.9	45.8	95.9	45.8	ORIG	1994-08-24	R		B		G	11.5			3.1					N				RECH	1995-05-23	R		B		G	11.5			3.1					N				PR0796
1820233	18	2	6	SE2		0233	21.2	46.5	96.2	46.5	ORIG	1994-08-24	P					18.7								N				RECH	1995-05-23	P					18.7								N				PR0796
1820234	18	2	6	SE2		0234	15	48.2	90	48.2	ORIG	1994-08-24	R		B		G	6.9			2.1					N				RECH	1995-05-23	R		B		G	6.9			2.1					N				PR0796
1820235	18	2	6	SE2		0235	24.3	48.4	99.3	48.4	ORIG	1994-08-24	S					0	3.2							N				RECH	1995-05-23	S					0	3.2							N				PR0796
1820236	18	2	6	SE2		0236	21.1	49.2	96.1	49.2	ORIG	1994-08-24	P					21								N				RECH	1995-05-23	P					21								N				PR0796
1820237	18	2	6	SE2		0237	10.9	49	85.9	49	ORIG	1994-08-24	R		B		G	20								N				RECH	1995-05-23	R		B		G	20								N				PR0796
1820238	18	2	6	SE2		0238	4.3	49	79.3	49	ORIG	1994-08-24	P					22.6								N				RECH	1995-05-23	P					22.6								N				PR0796
1820239	18	2	6	SE2		0239	11.8	49.5	86.8	49.5	ORIG	1994-08-24	S					0	1.4							N				RECH	1995-05-23	S					0	1.4							N				PR0796
1820240	18	2	6	SE2		0240	16.9	49.8	91.9	49.8	ORIG	1994-08-24	R		B		G	6.7			2.1					N				RECH	1995-05-23	R		B		G	6.7			2.1					N				PR0796
1820241	18	2	6	SE2		0241	19.4	49.7	94.4	49.7	ORIG	1994-08-24	S					0	1.8			0.2	SE			N				RECH	1995-05-23	S					0	1.8			0.2	SE			N				PR0796
1820242	18	2	6	NE2		0242	24	1.9	99	51.9	ORIG	1994-08-24	P					18.5								N				RECH	1995-05-23	P					18.5								N				PR0796
1820243	18	2	6	SW2		0243	1.4	50	26.4	50	ORIG	1994-08-24	S					0	4.9							N				RECH	1995-05-23	S					0	5							N				PR0796
1820244	18	2	6	SW2		0244	2.6	49.4	27.6	49.4	ORIG	1994-08-24	P					35.2								N				RECH	1995-05-23	P					35.2								N				PR0796
1820245	18	2	6	SW2	Y	0245	16.2	49.9	41.2	49.9	ORIG	1994-08-24	P					22								N				RECH	1995-05-23	P					22								N				PR0796
1820246	18	2	6	SW2		0246	23.7	50	48.7	50	ORIG	1994-08-24	R		B		B	23.9								N				RECH	1995-05-23	R		B		B	23.6								N				PR0796
1820247	18	2	6	SW2	Y	0247	21.9	49.5	46.9	49.5	ORIG	1994-08-24	S					0								N				RECH	1995-05-23	S					0								N				PR0796
1820248	18	2	6	SW2		0248	11.4	49.2	36.4	49.2	ORIG	1994-08-24	S					0	2.6							N				RECH	1995-05-23	S					0	2.7							N				PR0796
1820249	18	2	6	SW2		0249	8.2	49.1	33.2	49.1	ORIG	1994-08-24	R		B		G	17.4								N				RECH	1995-05-23	R		B		G	17.4								N				PR0796
1820250	18	2	6	SW2		0250	6	48.9	31	48.9	ORIG	1994-08-24	S					0	3.7							N				RECH	1995-05-23	S					0	3.6							N				PR0796
1820251	18	2	6	SW2		0251	12.1	48.9	37.1	48.9	ORIG	1994-08-24	R		B		G	14.4			3.3					N				RECH	1995-05-23	R		B		G	14.4			3.3					N				PR0796
1820252	18	2	6	SW2		0252	2.7	47.3	27.7	47.3	ORIG	1994-08-24	S					0	4.2							N				RECH	1995-05-23	S					0	4.2							N				PR0796
1820253	18	2	6	SW2		0253	4.7	44.9	29.7	44.9	ORIG	1994-08-24	S					0	4.2							N				RECH	1995-05-23	S					0	4.3							N				PR0796
1820254	18	2	6	SW2		0254	4.5	43.5	29.5	43.5	ORIG	1994-08-24	S					0	4.4							N				RECH	1995-05-23	S					0	4.3							N				PR0796
1820255	18	2	6	SW2		0255	2.3	42.7	27.3	42.7	ORIG	1994-08-24	R		B		G	8.8			1.6					N				RECH	1995-05-23	R		B		G	8.8			1.6					N				PR0796
1820256	18	2	6	SW2	Y	0256	19.2	46.6	44.2	46.6	ORIG	1994-08-24	S					0	4.8							N				RECH	1995-05-23	S					0	4.7							N				PR0796
1820257	18	2	6	SW2	Y	0257	20.9	45.5	45.9	45.5	ORIG	1994-08-24	P					13.5				3.5	N			N			NC 1.6-3.5	RECH	1995-05-23	P					13.5				3.5	N	1		N			NC 1.6-3.5	PR0796
1820258	18	2	6	SW2		0258	16.5	45.1	41.5	45.1	ORIG	1994-08-24	R		B		G	7.8			1.6					N				RECH	1995-05-23	R		B		G	7.8			1.6					N				PR0796
1820259	18	2	6	SW2	Y	0259	15.9	44.5	40.9	44.5	ORIG	1994-08-24	S					0				1.4	SE			N			SEC 0.5-1.4 GIRDLED 0.2	RECH	1995-05-23	S					0				1.4	SE			N			SEC 0.5-1.4 GIRDLED 0.2	PR0796
1820260	18	2	6	SW2	Y	0260	24.2	43.9	49.2	43.9	ORIG	1994-08-24	S					0	2.4							N				RECH	1995-05-23	S					0	2.5							N				PR0796
1820261	18	2	6	SW2	Y	0261	19.5	43.3	44.5	43.3	ORIG	1994-08-24	P					21								N				RECH	1995-05-23	P					21						1		N				PR0796
1820262	18	2	6	SW2	Y	0262	18.5	40.3	43.5	40.3	ORIG	1994-08-24	P					31.3								N				RECH	1995-05-23	P					31.3								N				PR0796
1820263	18	2	6	SW2		0263	13.3	35.9	38.3	35.9	ORIG	1994-08-24	S					0	2.4			0.7	SW			N			1/2	RECH	1995-05-23	S					0	2.4			0.7	SW			N			1/2	PR0796
1820264	18	2	6	SW2		0264	12.8	35.5	37.8	35.5	ORIG	1994-08-24	P					48.5				0.4	NW			N				RECH	1995-05-23	P					48.5				0.4	NW			N				PR0796
1820265	18	2	6	SW2		0265	10.1	33.1	35.1	33.1	ORIG	1994-08-24	S					0								N				RECH	1995-05-23	S					0								N				PR0796
1820266	18	2	6	SW2		0266	13.7	30.2	38.7	30.2	ORIG	1994-08-24	S					0	2							N				RECH	1995-05-23	S					0	3.2							N			GROWING LEANING TO NW	PR0796
1820267	18	2	6	SW2		0267	17.8	29.1	42.8	29.1	ORIG	1994-08-24	R		B		G	7.9			1.6					N				RECH	1995-05-23	R		B		G	7.9			1.6					N				PR0796
1820268	18	2	6	SW2		0268	3.5	30.5	28.5	30.5	ORIG	1994-08-24	R		B		G	18.2			2.4					N				RECH	1995-05-23	R		B		G	18.2			2.4					N				PR0796
1820269	18	2	6	SW2		0269	6.5	27.7	31.5	27.7	ORIG	1994-08-24	P					19.3				0.7	S			N			SC 0.2-0.7	RECH	1995-05-23	P					19.3				0.7	S			N			SC 0.2-0.7	PR0796
1820270	18	2	6	SW2		0270	6.2	27.4	31.2	27.4	ORIG	1994-08-24	P					27.3				0.7	N			N			NC 0.2-0.7	RECH	1995-05-23	P					27.3				0.7	N			N			NC 0.2-0.7	PR0796
1820271	18	2	6	SW2		0271	6.1	26	31.1	26	ORIG	1994-08-24	S					0	5.2							N				RECH	1995-05-23	S					0	5.2							N				PR0796
1820272	18	2	6	SW2		0272	6.7	25.4	31.7	25.4	ORIG	1994-08-24	R		B		G	10.6			2.3					N				RECH	1995-05-23	R		B		G	10.6			2.3					N				PR0796
1820273	18	2	6	SW2		0273	0.5	25.3	25.5	25.3	ORIG	1994-08-24	P					39.6								N				RECH	1995-05-23	P					39.6								N				PR0796
1820274	18	2	6	SW2		0274	5.2	22.6	30.2	22.6	ORIG	1994-08-24	P					21.3				0.3	N			N				RECH	1995-05-23	P					21.3				0.3	N			N				PR0796
1820275	18	2	6	SW2		0275	17.9	22.8	42.9	22.8	ORIG	1994-08-24	R		B		G	16.1			4					N				RECH	1995-05-23	R		B		G	16.1			4					N				PR0796
1820276	18	2	6	SW2		0276	19.6	22.3	44.6	22.3	ORIG	1994-08-24	P					25.3								N				RECH	1995-05-23	P					25.3								N				PR0796
1820277	18	2	6	SW2		0277	20.5	22.1	45.5	22.1	ORIG	1994-08-24	S					0	5.4			0.7	S			N			SC ROTTEN	RECH	1995-05-23	S					0	5.4			0.7	S			N			SC ROTTEN;SICKLY	PR0796
1820278	18	2	6	SW2		0278	22.5	22.1	47.5	22.1	ORIG	1994-08-24	P					26.3								N				RECH	1995-05-23	P					26.3								N				PR0796
1820279	18	2	6	SW2		0279	11.2	20.8	36.2	20.8	ORIG	1994-08-24	S					0								N				RECH	1995-05-23	S					0								N				PR0796
1820280	18	2	6	SW2		0280	8.9	20.8	33.9	20.8	ORIG	1994-08-24	S					0								N				RECH	1995-05-23	S					0								N				PR0796
1820281	18	2	6	SW2		0281	6.1	20	31.1	20	ORIG	1994-08-24	P					19								N				RECH	1995-05-23	P					19						1		N				PR0796
1820282	18	2	6	SW2		0282	23.7	19.7	48.7	19.7	ORIG	1994-08-24	R		B		G	14.5			4.2					N				RECH	1995-05-23	R		B		G	14.5			4.2					N				PR0796
1820283	18	2	6	SW2		0283	20	17.5	45	17.5	ORIG	1994-08-24	R		B		G	8.1			3.3					N				RECH	1995-05-23	R		B		G	8.1			3.3					N				PR0796
1820284	18	2	6	SW2		0284	21.1	17.1	46.1	17.1	ORIG	1994-08-24	R		B		G	16.1			5					N				RECH	1995-05-23	R		B		G	16.1			5					N				PR0796
1820285	18	2	6	SW2		0285	0.2	15.5	25.2	15.5	ORIG	1994-08-24	S					0	2.4			0.2	NS			N				RECH	1995-05-23	S					0	2.4			0.2	NS			N				PR0796
1820286	18	2	6	SW2		0286	4.4	12.8	29.4	12.8	ORIG	1994-08-24	P					28.2								N				RECH	1995-05-23	P					28.2						1		N				PR0796
1820287	18	2	6	SW2		0287	19.1	13.4	44.1	13.4	ORIG	1994-08-24	P					25.5								N				RECH	1995-05-23	P					25.5								N				PR0796
1820288	18	2	6	SW2		0288	11.1	12.5	36.1	12.5	ORIG	1994-08-24	P					23.3								N				RECH	1995-05-23	P					23.3						2		N				PR0796
1820289	18	2	6	SW2		0289	12.6	11.1	37.6	11.1	ORIG	1994-08-24	R		B		B	10.8			2.6					N				RECH	1995-05-23	R		B		B	10.8			2.5					N				PR0796
1820290	18	2	6	SW2		0290	13.4	11	38.4	11	ORIG	1994-08-24	P					19.4				1.1	N			N			NC 0.9-1.1	RECH	1995-05-23	P					19.4				1.1	N			N			NC 0.9-1.1	PR0796
1820291	18	2	6	SW2		0291	15.5	10.4	40.5	10.4	ORIG	1994-08-24	P					28.8								N				RECH	1995-05-23	P					28.8								N				PR0796
1820292	18	2	6	SW2		0292	20.7	10.9	45.7	10.9	ORIG	1994-08-24	S					0	1.4							N				RECH	1995-05-23	S					0	1.4							N				PR0796
1820293	18	2	6	SW2		0293	20.9	10.4	45.9	10.4	ORIG	1994-08-24	P					19.9				1.4	NW			N			NWC 0.5-1.4	RECH	1995-05-23	P					19.9				1.4	NW			N			NWC 0.5-1.4	PR0796
1820294	18	2	6	SW2		0294	4.3	7.5	29.3	7.5	ORIG	1994-08-24	S					0	3.7			0.3	NS			N				RECH	1995-05-23	S					0	3.6			0.3	NS			N				PR0796
1820295	18	2	6	SW2		0295	19.7	7.7	44.7	7.7	ORIG	1994-08-24	P					21.4								N				RECH	1995-05-23	P					21.4								N				PR0796
1820296	18	2	6	SW2		0296	22.7	5.8	47.7	5.8	ORIG	1994-08-24	P					19				3.7	W			N			WC 1.1-3.7	RECH	1995-05-23	P					19				3.7	W			N			WC 1.1-3.7	PR0796
1820297	18	2	6	SW2		0297	6.2	4.9	31.2	4.9	ORIG	1994-08-24	S					0	2.8							N				RECH	1995-05-23	S					0	2.8							N				PR0796
1820298	18	2	6	SW2		0298	15.5	3.6	40.5	3.6	ORIG	1994-08-24	P					29.6								N				RECH	1995-05-23	P					29.6								N				PR0796
1820299	18	2	6	SW2		0299	10.3	3	35.3	3	ORIG	1994-08-24	P					27.1								N				RECH	1995-05-23	P					27.1								N				PR0796
1820300	18	2	6	SW2		0300	5.6	1.2	30.6	1.2	ORIG	1994-08-24	R		B		G	22.8			4.5					N				RECH	1995-05-23	R		B		G	22.8			4.5					N				PR0796
1820301	18	2	6	SW2		0301	23.7	0	48.7	0	ORIG	1994-08-24	S					0	1.7							N				RECH	1995-05-23	S					0	1.7							N				PR0796
1820302	18	2	6	SW1		0302	7.3	0.1	17.7	0.1	ORIG	1994-08-24	S					0	2.8							N				RECH	1995-05-23	S					0	2.7							N				PR0796
1820303	18	2	6	SW1		0303	6.4	1.9	18.6	1.9	ORIG	1994-08-24	P					30.1				0.6	NE			N			180, 1/2	RECH	1995-05-23	P					30.1				0.6	NE	1		N			180, 1/2	PR0796
1820304	18	2	6	SW1		0304	11.4	4	13.6	4	ORIG	1994-08-24	S					0	1.7							N				RECH	1995-05-23	S					0	1.7							N				PR0796
1820305	18	2	6	SW1		0305	2.4	3.6	22.6	3.6	ORIG	1994-08-24	R		B		G	13.3								N				RECH	1995-05-23	R		B		G	13.3								N				PR0796
1820306	18	2	6	SW1		0306	3.2	4	21.8	4	ORIG	1994-08-24	S					0	2.3			0.2	NS			N				RECH	1995-05-23	S					0	2.3			0.2	NS			N				PR0796
1820307	18	2	6	SW1		0307	3.4	6	21.6	6	ORIG	1994-08-24	R		B		G	22.2								N				RECH	1995-05-23	R		B		G	22.2								N				PR0796
1820308	18	2	6	SW1		0308	12.3	8.4	12.7	8.4	ORIG	1994-08-24	R		B		G	7.7			2					N				RECH	1995-05-23	R		B		G	7.7			2					N				PR0796
1820309	18	2	6	SW1		0309	1	8.3	24	8.3	ORIG	1994-08-24	S	T				0								N				RECH	1995-05-23	S	T				0								N				PR0796
1820310	18	2	6	SW1		0310	11.7	10.6	13.3	10.6	ORIG	1994-08-24	R		B		G	30.8			2.2					N				RECH	1995-05-23	R		B		G	30.8			2.2					N				PR0796
1820311	18	2	6	SW1		0311	20.9	11	4.1	11	ORIG	1994-08-24	P					6								N				RECH	1995-05-23	P					6								N				PR0796
1820312	18	2	6	SW1		0312	11.4	14	13.6	14	ORIG	1994-08-24	S					0	4.2							N				RECH	1995-05-23	S					0	4.3							N				PR0796
1820313	18	2	6	SW1		0313	17	13.6	8	13.6	ORIG	1994-08-24	S					0	2.3							N				RECH	1995-05-23	S					0	2.2							N				PR0796
1820314	18	2	6	SW1		0314	2.3	14.5	22.7	14.5	ORIG	1994-08-24	P	T	Y			23.2	20		0	0.9	N			Y			NWC 180 EITHER 0.7 OR 0.9	RECH	1995-05-23	R		Y		B	23.2	20		0	0.9	N			Y			NWC 180 EITHER 0.7 OR 0.9	PR0796
1820315	18	2	6	SW1		0315	15.2	15.8	9.8	15.8	ORIG	1994-08-24	R		B		G	15.6								N				RECH	1995-05-23	R		B		G	15.6								N				PR0796
1820316	18	2	6	SW1		0316	17.1	15.5	7.9	15.5	ORIG	1994-08-24	S	T				0	1.5							N				RECH	1995-05-23	S	T				0	1.6							N				PR0796
1820317	18	2	6	SW1		0317	24.6	15	0.4	15	ORIG	1994-08-24	S					0	2.6							N				RECH	1995-05-23	S					0	2.6							N				PR0796
1820318	18	2	6	SW1		0318	16.1	16.8	8.9	16.8	ORIG	1994-08-24	R		B		G	19.5								N				RECH	1995-05-23	R		B		G	19.5								N				PR0796
1820319	18	2	6	SW1		0319	17.4	17.2	7.6	17.2	ORIG	1994-08-24	S					0	3.4							N				RECH	1995-05-23	S					0	3.4							N				PR0796
1820320	18	2	6	SW1		0320	24.3	16.6	0.7	16.6	ORIG	1994-08-24	S					0	2.6							N				RECH	1995-05-23	S					0	2.5							N				PR0796
1820321	18	2	6	SW1		0321	11.8	17.8	13.2	17.8	ORIG	1994-08-24	R		B		G	20.2			4					N				RECH	1995-05-23	R		B		G	20.2			4					N				PR0796
1820322	18	2	6	SW1		0322	19.3	20.7	5.7	20.7	ORIG	1994-08-24	P					28.4								N				RECH	1995-05-23	P					28.4								N				PR0796
1820323	18	2	6	SW1		0323	21.9	21.1	3.1	21.1	ORIG	1994-08-24	S					0	4							N				RECH	1995-05-23	S					0	3.9							N				PR0796
1820324	18	2	6	SW1		0324	20.3	21.5	4.7	21.5	ORIG	1994-08-24	S					0	4.5							N				RECH	1995-05-23	S					0	4.4							N				PR0796
1820325	18	2	6	SW1		0325	17.2	21.9	7.8	21.9	ORIG	1994-08-24	R		B		G	7.3			3.6					N				RECH	1995-05-23	R		B		G	7.3			3.6					N				PR0796
1820326	18	2	6	SW1		0326	18.6	22.5	6.4	22.5	ORIG	1994-08-24	R		B		G	9.5			2.7					N				RECH	1995-05-23	R		B		G	9.5			2.7					N				PR0796
1820327	18	2	6	SW1		0327	15.5	22.9	9.5	22.9	ORIG	1994-08-24	P					23								N				RECH	1995-05-23	P					23								N				PR0796
1820328	18	2	6	SW1		0328	18.5	23.2	6.5	23.2	ORIG	1994-08-24	R		B		G	6.3			1.6					N				RECH	1995-05-23	R		B		G	6.3			1.6					N				PR0796
1820329	18	2	6	SW1		0329	21.2	23.5	3.8	23.5	ORIG	1994-08-24	R		B		G	22.7			4.6					N				RECH	1995-05-23	R		B		G	22.7			4.6					N				PR0796
1820330	18	2	6	SW1		0330	23.4	24.2	1.6	24.2	ORIG	1994-08-24	S					0	2.7							N				RECH	1995-05-23	S					0	2.6							N				PR0796
1820331	18	2	6	SW1		0331	20.7	25.3	4.3	25.3	ORIG	1994-08-24	S					0	1.8							N				RECH	1995-05-23	S					0	2							N				PR0796
1820332	18	2	6	SW1		0332	15.8	25.4	9.2	25.4	ORIG	1994-08-24	S					0	2.2							N				RECH	1995-05-23	S					0	2.2							N				PR0796
1820333	18	2	6	SW1		0333	14.3	26.5	10.7	26.5	ORIG	1994-08-24	S					0	2.1							N				RECH	1995-05-23	S					0	2.1							N				PR0796
1820334	18	2	6	SW1		0334	24.3	26.9	0.7	26.9	ORIG	1994-08-24	S					0	2.5							N				RECH	1995-05-23	S					0	2.4							N				PR0796
1820335	18	2	6	SW1		0335	10.7	27	14.3	27	ORIG	1994-08-24	S					0								N				RECH	1995-05-23	S					0								N				PR0796
1820336	18	2	6	SW1		0336	9.8	27.3	15.2	27.3	ORIG	1994-08-24	R		B		G	26								N				RECH	1995-05-23	R		B		G	26								N				PR0796
1820337	18	2	6	SW1		0337	2.3	27.6	22.7	27.6	ORIG	1994-08-24	S					0								N				RECH	1995-05-23	S					0								N				PR0796
1820338	18	2	6	SW1		0338	0.7	29.4	24.3	29.4	ORIG	1994-08-24	R		B		G	11.5			4.5					N				RECH	1995-05-23	R		B		G	11.3			4.5					N				PR0796
1820339	18	2	6	SW1		0339	23.1	28.6	1.9	28.6	ORIG	1994-08-24	S					0	1.4			0.3	NS			N				RECH	1995-05-23	S					0	1.4			0.3	NS			N				PR0796
1820340	18	2	6	SW1		0340	9.8	29.4	15.2	29.4	ORIG	1994-08-24	S					0	3.1							N				RECH	1995-05-23	S					0	3							N				PR0796
1820341	18	2	6	SW1		0341	19.6	30.9	5.4	30.9	ORIG	1994-08-24	S					0	1.9							N				RECH	1995-05-23	S					0	1.9							N				PR0796
1820342	18	2	6	SW1		0342	12.9	31.5	12.1	31.5	ORIG	1994-08-24	P					32								N				RECH	1995-05-23	P					32								N				PR0796
1820343	18	2	6	SW1		0343	9.4	32	15.6	32	ORIG	1994-08-24	R		B		G	9.5			2.8					N				RECH	1995-05-23	R		B		G	9.5			2.8					N				PR0796
1820344	18	2	6	SW1		0344	24.5	32.1	0.5	32.1	ORIG	1994-08-24	R		B		G	19.5			4					N				RECH	1995-05-23	R		B		G	19.5			4					N				PR0796
1820345	18	2	6	SW1		0345	8.5	34.2	16.5	34.2	ORIG	1994-08-24	P					29.3								N				RECH	1995-05-23	P					29.3								N				PR0796
1820346	18	2	6	SW1		0346	10.8	34.5	14.2	34.5	ORIG	1994-08-24	S					0	2.6			0.3	W			N				RECH	1995-05-23	S					0	2.5			0.3	W			N				PR0796
1820347	18	2	6	SW1		0347	23.5	35.6	1.5	35.6	ORIG	1994-08-24	P					39.4				2.4	SE			N			180, 1/2	RECH	1995-05-23	P					39.4				2.4	SE			N			180, 1/2	PR0796
1820348	18	2	6	SW1		0348	6.3	37.9	18.7	37.9	ORIG	1994-08-24	S	T				0	2.7							N				RECH	1995-05-23	S	T				0	2.7							N				PR0796
1820349	18	2	6	SW1		0349	7.8	38.4	17.2	38.4	ORIG	1994-08-24	P					23.6								N				RECH	1995-05-23	P					23.6								N				PR0796
1820350	18	2	6	SW1		0350	14.2	38.7	10.8	38.7	ORIG	1994-08-24	R		B		G	5			1.6					N				RECH	1995-05-23	R		B		G	5			1.6					N				PR0796
1820351	18	2	6	SW1		0351	14.1	38.9	10.9	38.9	ORIG	1994-08-24	S					0	4.3							N				RECH	1995-05-23	S					0	4.2							N				PR0796
1820352	18	2	6	SW1		0352	11.8	38.5	13.2	38.5	ORIG	1994-08-24	S					0	1.5			0.2	W			N				RECH	1995-05-23	S					0	1.5			0.2	W			N				PR0796
1820353	18	2	6	SW1		0353	19.6	38.9	5.4	38.9	ORIG	1994-08-24	R		B		G	31.3								N				RECH	1995-05-23	R		B		G	31.3								N				PR0796
1820354	18	2	6	SW1		0354	10.4	39.3	14.6	39.3	ORIG	1994-08-24	R		B		G	30			3.5					N				RECH	1995-05-23	R		B		G	30			3.5					N				PR0796
1820355	18	2	6	SW1		0355	14.1	39.7	10.9	39.7	ORIG	1994-08-24	P					26								N				RECH	1995-05-23	P					26								N				PR0796
1820356	18	2	6	SW1		0356	19.4	40.3	5.6	40.3	ORIG	1994-08-24	R		B		G	8.7			3.8					N				RECH	1995-05-23	R		B		G	8.7			3.8					N				PR0796
1820357	18	2	6	SW1		0357	20.8	41	4.2	41	ORIG	1994-08-24	P					28.3								N			TIP BROKEN	RECH	1995-05-23	P		B			28.3						2		N			TIP BROKEN	PR0796
1820358	18	2	6	SW1		0358	4	39.7	21	39.7	ORIG	1994-08-24	P					27.5								N				RECH	1995-05-23	P					27.5								N				PR0796
1820359	18	2	6	SW1		0359	1.2	39.1	23.8	39.1	ORIG	1994-08-24	S					0	4.6			0.2	NS			N				RECH	1995-05-23	S					0	4.6			0.2	NS			N				PR0796
1820360	18	2	6	SW1		0360	3.8	41.7	21.2	41.7	ORIG	1994-08-24	P					30.6								N				RECH	1995-05-23	P					30.6								N				PR0796
1820361	18	2	6	SW1		0361	6.3	42.9	18.7	42.9	ORIG	1994-08-24	P					28								N				RECH	1995-05-23	P					28								N				PR0796
1820362	18	2	6	SW1		0362	0.7	48.7	24.3	48.7	ORIG	1994-08-24	S					0	5.2							N				RECH	1995-05-23	S					0	5							N				PR0796
1820363	18	2	6	SW1		0363	4.3	48.4	20.7	48.4	ORIG	1994-08-24	S					0	1.5							N				RECH	1995-05-23	S					0	1.5							N				PR0796
1820364	18	2	6	SW1		0364	19.3	44	5.7	44	ORIG	1994-08-24	R		B		G	16.4			5					N				RECH	1995-05-23	R		B		G	16.4			5					N				PR0796
1820365	18	2	6	SW1		0365	5.2	46.5	19.8	46.5	ORIG	1994-08-24	S					0	5.1							N				RECH	1995-05-23	S					0	5.1							N				PR0796
1820366	18	2	6	SW1		0366	10.3	47.7	14.7	47.7	ORIG	1994-08-24	P					27.6								N				RECH	1995-05-23	P					27.6								N				PR0796
1820367	18	2	6	SW1		0367	8.2	48.1	16.8	48.1	ORIG	1994-08-24	S					0	2.6							N				RECH	1995-05-23	S					0	2.6							N				PR0796
1820368	18	2	6	SW1		0368	18.5	48.3	6.5	48.3	ORIG	1994-08-24	R		B		G	16.7			2.1					N				RECH	1995-05-23	R		B		G	16.7			2.1					N				PR0796
1820369	18	2	6	SW1		0369	23.7	48.3	1.3	48.3	ORIG	1994-08-24	S					0	5							N				RECH	1995-05-23	S					0	5							N				PR0796
1820370	18	2	6	SW1		0370	20.3	49	4.7	49	ORIG	1994-08-24	R		B		G	13.9			2.4					N				RECH	1995-05-23	R		B		G	13.9			2.4					N				PR0796
1820371	18	2	6	SW1		0371	12.7	49.9	12.3	49.9	ORIG	1994-08-24	S					0				0.2	NS			N				RECH	1995-05-23	S					0				0.2	NS			N				PR0796
1820372	18	2	6	NW1		0372	12.2	0.1	12.8	50.1	ORIG	1994-08-24	S					0	1.9			1.3	NS			N			ROTTEN & SICKLY	RECH	1995-05-23	S					0	1.9			1.3	NS			N			ROTTEN & SICKLY 1.2-1.3	PR0796
1820373	18	2	6	NW1		0373	11.5	0.8	13.5	50.8	ORIG	1994-08-24	R		B		G	13.5								N				RECH	1995-05-23	R		B		G	13.5								N				PR0796
1820374	18	2	6	NW1		0374	3.9	1.4	21.1	51.4	ORIG	1994-08-24	P					32.5								N				RECH	1995-05-23	P					32.5								N				PR0796
1820375	18	2	6	NW1		0375	2.6	3.6	22.4	53.6	ORIG	1994-08-24	S					0				0.3	SW			N				RECH	1995-05-23	S					0				0.6	SW			N				PR0796
1820376	18	2	6	NW1		0376	9.5	2.3	15.5	52.3	ORIG	1994-08-24	S					0	2.5							N				RECH	1995-05-23	S					0	2.5							N				PR0796
1820377	18	2	6	NW1		0377	24.7	2.1	0.3	52.1	ORIG	1994-08-24	S					0	2.7			0.2	NS			N				RECH	1995-05-23	S					0	2.6			0.2	NS			N			SICKLY	PR0796
1820378	18	2	6	NW1		0378	17.2	3.8	7.8	53.8	ORIG	1994-08-24	S					0								N				RECH	1995-05-23	S					0	5.4							N				PR0796
1820379	18	2	6	NW1		0379	24.8	4.5	0.2	54.5	ORIG	1994-08-24	R		B		G	10.9			4.5					N				RECH	1995-05-23	R		B		G	10.9			4.5					N				PR0796
1820380	18	2	6	NW1		0380	15.2	5.1	9.8	55.1	ORIG	1994-08-24	S					0	2.8			0.1	NS			N				RECH	1995-05-23	S					0	2.9			0.1	NS			N				PR0796
1820381	18	2	6	NW1		0381	8.2	5	16.8	55	ORIG	1994-08-24	S					0	4.5			0.2	NS			N				RECH	1995-05-23	S					0	4.4			0.2	NS			N				PR0796
1820382	18	2	6	NW1		0382	12.2	6.3	12.8	56.3	ORIG	1994-08-24	R		B		G	9.7								N				RECH	1995-05-23	R		B		G	9.7								N				PR0796
1820383	18	2	6	NW1		0383	7.8	7.9	17.2	57.9	ORIG	1994-08-24	P					26.7								N				RECH	1995-05-23	P					26.7								N				PR0796
1820384	18	2	6	NW1		0384	10.2	8.4	14.8	58.4	ORIG	1994-08-24	S					0	2.1			0.5	N			N			180, 1/2	RECH	1995-05-23	S					0	2.2			0.5	N			N			180, 1/2	PR0796
1820385	18	2	6	NW1		0385	9.9	9	15.1	59	ORIG	1994-08-24	R		B		G	19.9								N				RECH	1995-05-23	R		B		G	19.9								N				PR0796
1820386	18	2	6	NW1		0386	23.1	8.4	1.9	58.4	ORIG	1994-08-24	P					23.9								N				RECH	1995-05-23	P					23.9								N				PR0796
1820387	18	2	6	NW1		0387	21	8.7	4	58.7	ORIG	1994-08-24	S					0								N				RECH	1995-05-23	S					0								N				PR0796
1820388	18	2	6	NW1		0388	14.7	12.7	10.3	62.7	ORIG	1994-08-24	R		B		G	6.6			1.9					N				RECH	1995-05-23	R		B		G	6.6			1.9					N				PR0796
1820389	18	2	6	NW1		0389	18.4	14.8	6.6	64.8	ORIG	1994-08-24	S					0								N				RECH	1995-05-23	S					0								N				PR0796
1820390	18	2	6	NW1		0390	15.6	15.3	9.4	65.3	ORIG	1994-08-24	S					0								N				RECH	1995-05-23	S					0								N				PR0796
1820391	18	2	6	NW1		0391	8.1	15.7	16.9	65.7	ORIG	1994-08-24	P					28.6								N				RECH	1995-05-23	P					28.6								N				PR0796
1820392	18	2	6	NW1		0392	10.3	16.9	14.7	66.9	ORIG	1994-08-24	P					37.2								N				RECH	1995-05-23	P					37.2								N				PR0796
1820393	18	2	6	NW1		0393	14.9	17.8	10.1	67.8	ORIG	1994-08-24	R		B		G	22.8								N				RECH	1995-05-23	R		B		G	22.8								N				PR0796
1820394	18	2	6	NW1		0394	16.7	17.9	8.3	67.9	ORIG	1994-08-24	S					0	1.9			1.2	NS			N				RECH	1995-05-23	S	T				0	2			1.2	NS			N				PR0796
1820395	18	2	6	NW1		0395	21.1	18.5	3.9	68.5	ORIG	1994-08-24	S					0								N				RECH	1995-05-23	S					0								N				PR0796
1820396	18	2	6	NW1		0396	0.3	7.3	24.7	57.3	ORIG	1994-08-24	S					0	2.7			0.2	NS			N				RECH	1995-05-23	S					0	2.7			0.2	NS			N				PR0796
1820397	18	2	6	NW1		0397	0.2	9.2	24.8	59.2	ORIG	1994-08-24	S					0	5			0.2	NS			N				RECH	1995-05-23	S					0	4.9			0.2	NS			N				PR0796
1820398	18	2	6	NW1		0398	0.3	17.2	24.7	67.2	ORIG	1994-08-24	S					0	4.6			0.2	NS			N				RECH	1995-05-23	S					0	4.5			0.2	NS			N				PR0796
1820399	18	2	6	NW1		0399	0.8	18.9	24.2	68.9	ORIG	1994-08-24	R		B		G	11.4			4.4					N				RECH	1995-05-23	R		B		G	11.4			4.4					N				PR0796
1820400	18	2	6	NW1		0400	2.9	20.3	22.1	70.3	ORIG	1994-08-24	P					23								N				RECH	1995-05-23	P					23								N				PR0796
1820401	18	2	6	NW1		0401	1.1	21.1	23.9	71.1	ORIG	1994-08-24	P					26.8								N				RECH	1995-05-23	P					26.8								N				PR0796
1820402	18	2	6	NW1		0402	5.6	20.9	19.4	70.9	ORIG	1994-08-24	S					0	2.1							N				RECH	1995-05-23	S					0	2.1							N				PR0796
1820403	18	2	6	NW1		0403	20.2	20.4	4.8	70.4	ORIG	1994-08-24	R		B		G	6.4			1.9					N				RECH	1995-05-23	R		B		G	6.4			1.9					N				PR0796
1820404	18	2	6	NW1		0404	9.8	21.5	15.2	71.5	ORIG	1994-08-24	R		B		G	21.9			3					N				RECH	1995-05-23	R		B		G	21.9			3					N				PR0796
1820405	18	2	6	NW1		0405	15.6	21.8	9.4	71.8	ORIG	1994-08-24	S					0	3.8							N				RECH	1995-05-23	S					0	3.8							N				PR0796
1820406	18	2	6	NW1		0406	10.7	22.1	14.3	72.1	ORIG	1994-08-24	R		B		G	9.8			2.4					N				RECH	1995-05-23	R		B		G	9.8			2.4					N				PR0796
1820407	18	2	6	NW1		0407	16	22.8	9	72.8	ORIG	1994-08-24	P					22.8				1.6	S			N				RECH	1995-05-23	P					22.8				1.6	S			N				PR0796
1820408	18	2	6	NW1		0408	10.4	24	14.6	74	ORIG	1994-08-24	S					0	3.3							N				RECH	1995-05-23	S					0	3.3							N				PR0796
1820409	18	2	6	NW1		0409	11.3	25.3	13.7	75.3	ORIG	1994-08-24	P					25.8								N				RECH	1995-05-23	P					25.8								N				PR0796
1820410	18	2	6	NW1		0410	19.5	25.2	5.5	75.2	ORIG	1994-08-24	P					30.8								N				RECH	1995-05-23	P					30.8								N				PR0796
1820411	18	2	6	NW1		0411	24.7	24.7	0.3	74.7	ORIG	1994-08-24	S					0								N				RECH	1995-05-23	S					0								N				PR0796
1820412	18	2	6	NW1		0412	24.5	25.9	0.5	75.9	ORIG	1994-08-24	R		B		G	22.2								N				RECH	1995-05-23	R		B		G	22.2								N				PR0796
1820413	18	2	6	NW1		0413	19.8	27	5.2	77	ORIG	1994-08-24	S					0	4.5							N				RECH	1995-05-23	S					0	4.5							N				PR0796
1820414	18	2	6	NW1		0414	14.9	27.7	10.1	77.7	ORIG	1994-08-24	P					19.4								N				RECH	1995-05-23	P					19.4								N				PR0796
1820415	18	2	6	NW1		0415	11.8	28.5	13.2	78.5	ORIG	1994-08-24	S					0	1.7			0.2	NS			N				RECH	1995-05-23	S					0	1.6			0.2	NS			N				PR0796
1820416	18	2	6	NW1		0416	4.9	28.5	20.1	78.5	ORIG	1994-08-24	P					25.3				0.4	SW			N			SWC 0.3-0.4	RECH	1995-05-23	P					25.3				0.4	SW	1		N			SWC 0.3-0.4	PR0796
1820417	18	2	6	NW1		0417	2.6	30.3	22.4	80.3	ORIG	1994-08-24	S					0	2.7							N				RECH	1995-05-23	S					0	2.5							N				PR0796
1820418	18	2	6	NW1		0418	4.9	30.1	20.1	80.1	ORIG	1994-08-24	R		B		G	21.9			4					N				RECH	1995-05-23	R		B		G	21.9			4					N				PR0796
1820419	18	2	6	NW1		0419	10.8	30.1	14.2	80.1	ORIG	1994-08-24	P					38.3								N				RECH	1995-05-23	P					38.3								N				PR0796
1820420	18	2	6	NW1		0420	20.1	31.2	4.9	81.2	ORIG	1994-08-24	S					0	2.6							N				RECH	1995-05-23	S					0	2.6							N				PR0796
1820421	18	2	6	NW1		0421	24	31.6	1	81.6	ORIG	1994-08-24	S					0	1.7							N				RECH	1995-05-23	S					0	1.7							N				PR0796
1820422	18	2	6	NW1		0422	4.9	32.7	20.1	82.7	ORIG	1994-08-24	S					0	1.6							N				RECH	1995-05-23	S					0	1.6							N				PR0796
1820423	18	2	6	NW1		0423	10.9	33.4	14.1	83.4	ORIG	1994-08-24	R		B		G	8.6								N				RECH	1995-05-23	R		B		G	8.6								N				PR0796
1820424	18	2	6	NW1		0424	7.2	34.1	17.8	84.1	ORIG	1994-08-24	P					34.3								N				RECH	1995-05-23	P					34.3								N				PR0796
1820425	18	2	6	NW1		0425	24.2	34.1	0.8	84.1	ORIG	1994-08-24	R		B		G	14.1			3					N				RECH	1995-05-23	R		B		G	14.1			3					N				PR0796
1820426	18	2	6	NW1		0426	2.3	35.1	22.7	85.1	ORIG	1994-08-24	S					0	3.1							N				RECH	1995-05-23	S					0	3.1							N				PR0796
1820427	18	2	6	NW1		0427	2.2	38.5	22.8	88.5	ORIG	1994-08-24	P					35.1								N				RECH	1995-05-23	P					35.1						1		N				PR0796
1820428	18	2	6	NW1		0428	3.1	38.3	21.9	88.3	ORIG	1994-08-24	S					0	2.6			0.2	NS			N				RECH	1995-05-23	S					0	2.6			0.2	NS			N				PR0796
1820429	18	2	6	NW1		0429	20.6	37.6	4.4	87.6	ORIG	1994-08-24	R		B		G	7.8			2.5					N				RECH	1995-05-23	R		B		G	7.8			2.5					N				PR0796
1820430	18	2	6	NW1		0430	16.3	39.8	8.7	89.8	ORIG	1994-08-24	P					37.5								N				RECH	1995-05-23	P					37.5								N				PR0796
1820431	18	2	6	NW1		0431	22.6	40.8	2.4	90.8	ORIG	1994-08-24	S					0	2.2							N				RECH	1995-05-23	S					0	2.2							N				PR0796
1820432	18	2	6	NW1		0432	23.7	40.7	1.3	90.7	ORIG	1994-08-24	S					0	1.6							N				RECH	1995-05-23	S					0	1.7							N				PR0796
1820433	18	2	6	NW1		0433	13.1	41.7	11.9	91.7	ORIG	1994-08-24	P					44.4				1.6	NE			N			NEC 310	RECH	1995-05-23	P					44.4				1.6	NE	1		N			NEC 340	PR0796
1820434	18	2	6	NW1		0434	11.9	36.6	13.1	86.6	ORIG	1994-08-24	R		B		G	5.3			1.6					N				RECH	1995-05-23	R		B		G	5.3			1.6					N				PR0796
1820435	18	2	6	NW1		0435	11.4	43.2	13.6	93.2	ORIG	1994-08-24	S					0	2.7							N				RECH	1995-05-23	S					0	2.7							N				PR0796
1820436	18	2	6	NW1		0436	16.4	43.9	8.6	93.9	ORIG	1994-08-24	S					0	1.7							N				RECH	1995-05-23	S					0	1.8							N				PR0796
1820437	18	2	6	NW1		0437	16.6	44.9	8.4	94.9	ORIG	1994-08-24	S					0	1.9							N				RECH	1995-05-23	S					0	1.8							N				PR0796
1820438	18	2	6	NW1		0438	22.9	42.4	2.1	92.4	ORIG	1994-08-24	R		B		G	12.4								N				RECH	1995-05-23	R		B		G	12.4								N				PR0796
1820439	18	2	6	NW1		0439	13	45.4	12	95.4	ORIG	1994-08-24	S					0								N				RECH	1995-05-23	S					0								N				PR0796
1820440	18	2	6	NW1		0440	2.8	45.4	22.2	95.4	ORIG	1994-08-24	P	T	B			30.6	22.5		1.8	0.3	NW			Y			BROKEN @ 1.8 LYING SW EC 0.5-2.0	RECH	1995-05-23	R		B		B	30.5	22.5		1.8	0.3	NW			Y			EC 0.5-2.0	PR0796
1820441	18	2	6	NW1		0441	25	46.5	0	96.5	ORIG	1994-08-24	S					0	3.2			1.5	NS			N			ROTTEN TO 1.5	RECH	1995-05-23	S					0	3.3			1.5	NS			N			ROTTEN TO 1.5	PR0796
1820442	18	2	6	NW1		0442	23.6	47.2	1.4	97.2	ORIG	1994-08-24	S					0	1.6							N				RECH	1995-05-23	S					0	1.7							N				PR0796
1820443	18	2	6	NW1		0443	15	46.8	10	96.8	ORIG	1994-08-24	R		B		G	17.2								N				RECH	1995-05-23	R		B		G	17.2								N				PR0796
1820444	18	2	6	NW1		0444	9.4	47.2	15.6	97.2	ORIG	1994-08-24	S					0	1.4							N				RECH	1995-05-23	S					0	1.4							N				PR0796
1820445	18	2	6	NW1		0445	16.1	48.3	8.9	98.3	ORIG	1994-08-24	S					0	1.5							N				RECH	1995-05-23	S					0	1.6							N				PR0796
1820446	18	2	6	NW1		0446	14.3	49.8	10.7	99.8	ORIG	1994-08-24	R		B		G	20.5								N				RECH	1995-05-23	R		B		G	20.5								N				PR0796
1820447	18	2	6	NW1		0447	17.9	49.9	7.1	99.9	ORIG	1994-08-24	S					0	1.9							N				RECH	1995-05-23	S					0	2							N				PR0796
1820448	18	2	6	NW1		0448	3.3	41.5	21.7	91.5	ORIG	1994-08-24	R		B		G	16.2			3.7					N				RECH	1995-05-23	R		B		G	16.2			3.7					N				PR0796
1820449	18	2	6	NW1		0449	6	40.6	19	90.6	ORIG	1994-08-24	S					0	2.1							N				RECH	1995-05-23	S					0	2							N				PR0796
1820450	18	2	6	NW2		0450	23	1.6	48	51.6	ORIG	1994-08-24	R		B		G	10								N				RECH	1995-05-23	R		B		G	10								N				PR0796
1820451	18	2	6	NW2	Y	0451	20.9	3.1	45.9	53.1	ORIG	1994-08-24	S					0	4.7							N				RECH	1995-05-23	S					0	4.6							N				PR0796
1820452	18	2	6	NW2		0452	2	3.1	27	53.1	ORIG	1994-08-24	S					0								N				RECH	1995-05-23	S					0								N				PR0796
1820453	18	2	6	NW2		0453	2.8	5	27.8	55	ORIG	1994-08-24	S					0				2.5	NS			N			ROTTING TO 2.5	RECH	1995-05-23	S					0				2.5	NS			N			ROTTING TO 2.5	PR0796
1820454	18	2	6	NW2		0454	8.1	4.3	33.1	54.3	ORIG	1994-08-24	S					0	4.3							N				RECH	1995-05-23	S					0	4.2							N				PR0796
1820455	18	2	6	NW2	Y	0455	15.2	5.1	40.2	55.1	ORIG	1994-08-24	S					0								N				RECH	1995-05-23	S					0								N				PR0796
1820456	18	2	6	NW2		0456	2.3	8.3	27.3	58.3	ORIG	1994-08-24	S					0	3.7							N				RECH	1995-05-23	S					0	3.5							N				PR0796
1820457	18	2	6	NW2		0457	7.2	7.9	32.2	57.9	ORIG	1994-08-24	S					0	2.2							N				RECH	1995-05-23	S					0	2.2							N				PR0796
1820458	18	2	6	NW2		0458	0.7	11.2	25.7	61.2	ORIG	1994-08-24	S					0	2.9							N				RECH	1995-05-23	S					0	2.8							N				PR0796
1820459	18	2	6	NW2	Y	0459	14.8	8.8	39.8	58.8	ORIG	1994-08-24	S					0	2.2							N				RECH	1995-05-23	S					0	2.2							N				PR0796
1820460	18	2	6	NW2		0460	13.9	9.5	38.9	59.5	ORIG	1994-08-24	S					0	3							N				RECH	1995-05-23	S					0	2.8							N				PR0796
1820461	18	2	6	NW2	Y	0461	20.9	7.8	45.9	57.8	ORIG	1994-08-24	P					26.9								N				RECH	1995-05-23	P					26.9								N				PR0796
1820462	18	2	6	NW2		0462	7.9	11.8	32.9	61.8	ORIG	1994-08-24	R		B		G	13.6			2.6					N				RECH	1995-05-23	R		B		G	13.6			2.6					N				PR0796
1820463	18	2	6	NW2		0463	10.2	11.8	35.2	61.8	ORIG	1994-08-24	S					0	4.8							N				RECH	1995-05-23	S					0	4.6							N				PR0796
1820464	18	2	6	NW2	Y	0464	17	11.2	42	61.2	ORIG	1994-08-24	P					34.2				5.2	NE			N			180	RECH	1995-05-23	P					34.2				5.2	NE			N			180	PR0796
1820465	18	2	6	NW2		0465	12.2	12.3	37.2	62.3	ORIG	1994-08-24	S					0	2.8							N				RECH	1995-05-23	S					0	2.8							N				PR0796
1820466	18	2	6	NW2		0466	12.1	13.2	37.1	63.2	ORIG	1994-08-24	R		B		G	8.7								N				RECH	1995-05-23	R		B		G	8.7								N				PR0796
1820467	18	2	6	NW2		0467	9.2	14.1	34.2	64.1	ORIG	1994-08-24	S					0	3.7			0.2	NS			N				RECH	1995-05-23	S					0	3.6			0.2	NS			N				PR0796
1820468	18	2	6	NW2		0468	10.6	15.1	35.6	65.1	ORIG	1994-08-24	S					0	5.1							N				RECH	1995-05-23	S					0	5.1							N				PR0796
1820469	18	2	6	NW2	Y	0469	22.9	14.9	47.9	64.9	ORIG	1994-08-24	S					0								N				RECH	1995-05-23	S					0								N				PR0796
1820470	18	2	6	NW2	Y	0470	24.1	15.4	49.1	65.4	ORIG	1994-08-24	P					31.5								N				RECH	1995-05-23	P					31.5								N				PR0796
1820471	18	2	6	NW2		0471	18.2	15.7	43.2	65.7	ORIG	1994-08-24	R		B		G	8.2			2.8					N				RECH	1995-05-23	R		B		G	8.2			2.8					N				PR0796
1820472	18	2	6	NW2		0472	9.6	18.4	34.6	68.4	ORIG	1994-08-24	S					0	2.5							N				RECH	1995-05-23	S					0	2.5							N				PR0796
1820473	18	2	6	NW2		0473	4.6	20	29.6	70	ORIG	1994-08-24	P					29.9								N				RECH	1995-05-23	P					29.9								N				PR0796
1820474	18	2	6	NW2		0474	3.1	21.1	28.1	71.1	ORIG	1994-08-24	P					21.5				3.5	W			N			WC 1.7-3.5	RECH	1995-05-23	P					21.5				3.5	W			N			WC 1.7-3.5	PR0796
1820475	18	2	6	NW2		0475	11.9	21.6	36.9	71.6	ORIG	1994-08-24	S					0	4							N				RECH	1995-05-23	S					0	3.9							N				PR0796
1820476	18	2	6	NW2		0476	17.5	22.2	42.5	72.2	ORIG	1994-08-24	R		B		G	12.8			5					N				RECH	1995-05-23	R		B		G	12.8			5					N				PR0796
1820477	18	2	6	NW2		0477	3.6	22.4	28.6	72.4	ORIG	1994-08-24	R		B		G	16.6								N				RECH	1995-05-23	R		B		G	16.6								N				PR0796
1820478	18	2	6	NW2		0478	7.3	25.2	32.3	75.2	ORIG	1994-08-24	P					19.7								N				RECH	1995-05-23	P					19.7						1		N				PR0796
1820479	18	2	6	NW2		0479	15.4	25.5	40.4	75.5	ORIG	1994-08-24	P					23.5								N				RECH	1995-05-23	P					23.5						1		N				PR0796
1820480	18	2	6	NW2		0480	9.2	26.3	34.2	76.3	ORIG	1994-08-24	P					23.4								N				RECH	1995-05-23	P					23.4						1		N				PR0796
1820481	18	2	6	NW2		0481	1.8	27.4	26.8	77.4	ORIG	1994-08-24	S					0	3.9							N				RECH	1995-05-23	S					0	3.8							N				PR0796
1820482	18	2	6	NW2		0482	0.8	29.5	25.8	79.5	ORIG	1994-08-24	S					0	25			0.2	NS			N				RECH	1995-05-23	S					0	2.6			0.2	NS			N				PR0796
1820483	18	2	6	NW2		0483	13.8	28.1	38.8	78.1	ORIG	1994-08-24	R		B		B	9.7								N				RECH	1995-05-23	R		B		B	10								N				PR0796
1820484	18	2	6	NW2		0484	9	28.9	34	78.9	ORIG	1994-08-24	P					31.3								N				RECH	1995-05-23	P					31.3								N				PR0796
1820485	18	2	6	NW2		0485	17.8	29.3	42.8	79.3	ORIG	1994-08-24	P					20.7								N				RECH	1995-05-23	P					20.7								N				PR0796
1820486	18	2	6	NW2		0486	22	29.6	47	79.6	ORIG	1994-08-24	P					27								N				RECH	1995-05-23	P					27								N				PR0796
1820487	18	2	6	NW2		0487	12.3	31.3	37.3	81.3	ORIG	1994-08-24	P					33.9								N				RECH	1995-05-23	P					33.9								N				PR0796
1820488	18	2	6	NW2		0488	10.9	31.7	35.9	81.7	ORIG	1994-08-24	R		B		G	20.4			5					N				RECH	1995-05-23	R		B		G	20.4			5					N				PR0796
1820489	18	2	6	NW2		0489	5.8	33.6	30.8	83.6	ORIG	1994-08-24	S					0	2			0.4	NS			N				RECH	1995-05-23	S					0	2			0.4	NS			N				PR0796
1820490	18	2	6	NW2		0490	16	32.6	41	82.6	ORIG	1994-08-24	R		B		G	12.5			3.7					N				RECH	1995-05-23	R		B		G	12.5			3.7					N				PR0796
1820491	18	2	6	NW2		0491	22.3	32.6	47.3	82.6	ORIG	1994-08-24	R		B		G	18.3			2.3					N				RECH	1995-05-23	R		B		G	18.3			2.3					N				PR0796
1820492	18	2	6	NW2		0492	9.8	33.9	34.8	83.9	ORIG	1994-08-24	S					0	2.1							N				RECH	1995-05-23	S					0	2.1							N				PR0796
1820493	18	2	6	NW2		0493	7.7	34.8	32.7	84.8	ORIG	1994-08-24	R		B		G	15.9								N				RECH	1995-05-23	R		B		G	15.9								N				PR0796
1820494	18	2	6	NW2		0494	10.2	35.3	35.2	85.3	ORIG	1994-08-24	R		B		G	26.4								N				RECH	1995-05-23	R		B		G	26.4								N				PR0796
1820495	18	2	6	NW2		0495	0.3	35.1	25.3	85.1	ORIG	1994-08-24	R		B		G	6.1			1.6					N				RECH	1995-05-23	R		B		G	6.1			1.6					N				PR0796
1820496	18	2	6	NW2		0496	2.9	35.8	27.9	85.8	ORIG	1994-08-24	R		B		B	27.3								N				RECH	1995-05-23	R		B		B	27.2								N				PR0796
1820497	18	2	6	NW2		0497	23.7	37	48.7	87	ORIG	1994-08-24	S					0	4.6							N				RECH	1995-05-23	S					0	4.5							N				PR0796
1820498	18	2	6	NW2		0498	20.6	37.6	45.6	87.6	ORIG	1994-08-24	P					33.4				0.4	SE			N			NC 0.3; WC 0.1	RECH	1995-05-23	P					33.4				0.4	SE	1		N			NC 0.3; WC 0.1	PR0796
1820499	18	2	6	NW2		0499	23.2	38.7	48.2	88.7	ORIG	1994-08-24	P					15.5				3.5	NE			N			NEC 1.3-3.5	RECH	1995-05-23	P					15.5				3.5	NE			N			NEC 1.3-3.5	PR0796
1820500	18	2	6	NW2		0500	13.8	38.9	38.8	88.9	ORIG	1994-08-24	P					19.4								N				RECH	1995-05-23	P					19.4						1		N				PR0796
1820601	18	2	6	NW2		0601	20.8	41	45.8	91	ORIG	1994-08-24	P					35.3								N			PART OF CROWN BROKEN OUT	RECH	1995-05-23	P					35.3								N			PART OF CROWN BROKEN OUT	PR0796
1820602	18	2	6	NW2		0602	13.4	42.6	38.4	92.6	ORIG	1994-08-24	S					0	2.4							N				RECH	1995-05-23	S					0	2.4							N			SICK	PR0796
1820603	18	2	6	NW2		0603	7.7	45.2	32.7	95.2	ORIG	1994-08-24	R		B		G	12.4			2.1					N				RECH	1995-05-23	R		B		G	12.4			2.1					N				PR0796
1820604	18	2	6	NW2		0604	5.3	45.7	30.3	95.7	ORIG	1994-08-24	S					0	2.3							N				RECH	1995-05-23	S					0	2.4							N				PR0796
1820605	18	2	6	NW2		0605	5.1	47.1	30.1	97.1	ORIG	1994-08-24	P	T	Y			41.3	21.4		1.1	1.1				Y				RECH	1995-05-23	R		Y		B	41.3	21.4		1.1	1.1				Y				PR0796
1820606	18	2	6	NW2		0606	1.9	49.8	26.9	99.8	ORIG	1994-08-24	S					0	2.7							N				RECH	1995-05-23	S					0	2.7							N				PR0796
1820607	18	2	6	NW2		0607	19.6	49.1	44.6	99.1	ORIG	1994-08-24	P					20.5						2		N				RECH	1995-05-23	P					20.5						3		N				PR0796
1820608	18	2	6	NW2		0608	13	47.8	38	97.8	ORIG	1994-08-24	P					29.9								N				RECH	1995-05-23	P					29.9								N				PR0796
1820609	18	2	6	NE2		0609	1	24.5	76	74.5	ORIG	1994-08-24	P					29.3								N				RECH	1995-05-23	P					29.3								N				PR0796
1820610	18	2	6	NW1		0610	16.1	50	8.9	100	ORIG	1994-08-24	S					0	1.7							N				RECH	1995-05-23	S					0	1.7							N				PR0796
1820611	18	2	6	NE2		0611	14.7	40	89.7	90
1820612	18	2	6	NE2		0612	24.7	15.6	99.7	65.6
1820613	18	2	6	NE2		0613	23.2	7.6	98.2	57.6
1820614	18	2	6	NE1		0614	3.6	8.8	71.4	58.8
1820615	18	2	6	SW2		0615	21.2	19.2	46.2	19.2
1820616	18	2	6	SE2		0616	21.6	27.3	96.6	27.3
1820617	18	2	6	SE2		0617	2.6	29.6	77.6	29.6
1820618	18	2	6	NW2		0618	6.2	0.2	31.2	50.2
1820619	18	2	6	SW1		0619	5.1	30.6	19.9	30.6
1820620	18	2	6	SW1		0620	3.5	28.6	21.5	28.6
1820621	18	2	6	SW1		0621	1.4	4	23.6	4
1820622	18	2	6	NW2		0622	19.1	44	44.1	94
1820623	18	2	6	NW1		0623	20.7	47.6	4.3	97.6
1820624	18	2	6	NW2		0624	4	19.3	29	69.3
1820625	18	2	6	SE1		0625	20.1	23.2	54.9	23.2
1830371	18	3	6	SE2		0371	22.2	1.8	97.2	1.8																				RECH	1994-12-07	R		B		G	7.1			2.7					N				PR0796
1830372	18	3	6	SE2		0372	10.9	2	85.9	2																				RECH	1994-12-07	R		B		G	7.4			2.9					N				PR0796
1830373	18	3	6	SE2		0373	10	2.4	85	2.4																				RECH	1994-12-07	R		B		G	11.4			4.3					N				PR0796
1830374	18	3	6	SE2		0374	10.7	8.5	85.7	8.5																				RECH	1994-12-07	S					0	1.7							N				PR0796
1830375	18	3	6	SE2		0375	24.7	11.1	99.7	11.1																				RECH	1994-12-07	S					0	2.7							N				PR0796
1830376	18	3	6	SE2		0376	23.2	13.6	98.2	13.6																				RECH	1994-12-07	P					21.4								N				PR0796
1830377	18	3	6	SE2		0377	9.3	15.6	84.3	15.6																				RECH	1994-12-07	R		B		G	11.6								N				PR0796
1830378	18	3	6	SE2		0378	11.6	15.9	86.6	15.9																				RECH	1994-12-07	R		B		G	18.8			3.9					N				PR0796
1830379	18	3	6	SE2		0379	18.3	17	93.3	17																				RECH	1994-12-07	S					0	4.7							N				PR0796
1830380	18	3	6	SE2		0380	24.8	17.1	99.8	17.1																				RECH	1994-12-07	P					19.5								N				PR0796
1830381	18	3	6	SE2		0381	21.2	18.2	96.2	18.2																				RECH	1994-12-07	P					21.2								N				PR0796
1830382	18	3	6	SE2		0382	4.3	17.9	79.3	17.9																				RECH	1994-12-07	P					28.7				1	SE			N			320	PR0796
1830383	18	3	6	SE2		0383	4.1	20	79.1	20																				RECH	1994-12-07	R		B		G	24								N				PR0796
1830384	18	3	6	SE2		0384	5.3	22.6	80.3	22.6																				RECH	1994-12-07	S					0	1.8			0.3	W			N				PR0796
1830385	18	3	6	SE2		0385	4.8	22.7	79.8	22.7																				RECH	1994-12-07	R		B		G	13			2.4					N				PR0796
1830386	18	3	6	SE2		0386	1.1	28	76.1	28																				RECH	1994-12-07	R		B		G	18.8								N				PR0796
1830387	18	3	6	SE2		0387	6.7	27.5	81.7	27.5																				RECH	1994-12-07	R		B		G	15.5								N				PR0796
1830388	18	3	6	SE2		0388	17.5	31.6	92.5	31.6																				RECH	1994-12-07	P					37.9				1.4	SW			N				PR0796
1830389	18	3	6	SE2		0389	24.7	32.2	99.7	32.2																				RECH	1994-12-07	P					32.7								N				PR0796
1830390	18	3	6	SE2		0390	4.6	35.9	79.6	35.9																				RECH	1994-12-07	S					0	2.2							N				PR0796
1830391	18	3	6	SE2		0391	23.9	37.4	98.9	37.4																				RECH	1994-12-07	P					30				2	SW			N			180	PR0796
1830392	18	3	6	SE2		0392	18.2	37.8	93.2	37.8																				RECH	1994-12-07	P					37				0.7	NW			N				PR0796
1830393	18	3	6	SE2		0393	21.2	38.9	96.2	38.9																				RECH	1994-12-07	R		B		G	13.3								N				PR0796
1830394	18	3	6	SE2		0394	23.9	41	98.9	41																				RECH	1994-12-07	S					0	2.9							N				PR0796
1830395	18	3	6	SE2		0395	22.7	44.4	97.7	44.4																				RECH	1994-12-07	S					0	3.5							N				PR0796
1830396	18	3	6	SE2		0396	6.1	44.6	81.1	44.6																				RECH	1994-12-07	R		B		G	15.5			3.4					N				PR0796
1830397	18	3	6	SE2		0397	4.8	44.4	79.8	44.4																				RECH	1994-12-07	R		B		G	18.7			4.7					N				PR0796
1830398	18	3	6	SE2		0398	0.2	39.4	75.2	39.4																				RECH	1994-12-07	S	T				0	1.5							N				PR0796
1830399	18	3	6	SE2		0399	9	38.2	84	38.2																				RECH	1994-12-07	S					0	1.4							N				PR0796
1830400	18	3	6	SE2		0400	9.3	47.3	84.3	47.3																				RECH	1994-12-07	R		B		G	13			4.9					N				PR0796
1830401	18	3	6	SE2		0401	22	47.1	97	47.1																				RECH	1994-12-07	P					41.4								N				PR0796
1830402	18	3	6	SE2		0402	3.7	48.4	78.7	48.4																				RECH	1994-12-07	P					12.9								N				PR0796
1830403	18	3	6	SE2		0403	0.5	49.3	75.5	49.3																				RECH	1994-12-07	R		B		G	16.6								N				PR0796
1830404	18	3	6	SE1		0404	17	48.9	58	48.9																				RECH	1994-12-07	R		B		G	13.7			3.1					N				PR0796
1830405	18	3	6	SE1	Y	0405	16.6	45.2	58.4	45.2																				RECH	1994-12-07	P					32.3								N				PR0796
1830406	18	3	6	SE1		0406	9.3	38.9	65.7	38.9																				RECH	1994-12-07	P					32								N				PR0796
1830407	18	3	6	SE1		0407	0.6	38.2	74.4	38.2																				RECH	1994-12-07	R		B		G	12.1								N				PR0796
1830408	18	3	6	SE1		0408	1	37.3	74	37.3																				RECH	1994-12-07	R		B		G	10.1			1.7					N				PR0796
1830409	18	3	6	SE1		0409	7.2	36.3	67.8	36.3																				RECH	1994-12-07	R		B		G	21.1			1.5					N				PR0796
1830410	18	3	6	SE1		0410	10.5	36.3	64.5	36.3																				RECH	1994-12-07	S					0	1.7							N				PR0796
1830411	18	3	6	SE1		0411	7.1	29.9	67.9	29.9																				RECH	1994-12-07	P					33.7								N				PR0796
1830412	18	3	6	SE1		0412	12	29.9	63	29.9																				RECH	1994-12-07	R		B		G	15.7								N				PR0796
1830413	18	3	6	SE1		0413	15.1	29.5	59.9	29.5																				RECH	1994-12-07	R		B		G	9.9			3.7					N				PR0796
1830414	18	3	6	SE1		0414	2.9	27.8	72.1	27.8																				RECH	1994-12-07	R		B		G	24.3								N				PR0796
1830415	18	3	6	SE1		0415	7.1	26.3	67.9	26.3																				RECH	1994-12-07	R		B		G	12.2			3.1					N				PR0796
1830416	18	3	6	SE1		0416	5.8	25.5	69.2	25.5																				RECH	1994-12-07	R		B		G	12			2.2					N				PR0796
1830417	18	3	6	SE1		0417	10.8	23	64.2	23																				RECH	1994-12-07	P					32.9								N				PR0796
1830418	18	3	6	SE1		0418	16.6	21.3	58.4	21.3																				RECH	1994-12-07	R		B		G	10.2			3.3					N				PR0796
1830419	18	3	6	SE1		0419	10.4	20.1	64.6	20.1																				RECH	1994-12-07	R		B		G	11.5			5.2					N				PR0796
1830420	18	3	6	SE1		0420	17.9	19.3	57.1	19.3																				RECH	1994-12-07	P					21.9								N				PR0796
1830421	18	3	6	SE1		0421	24	16.6	51	16.6																				RECH	1994-12-07	P					36.4				0.4	NW			N				PR0796
1830422	18	3	6	SE1		0422	23.4	14.2	51.6	14.2																				RECH	1994-12-07	R		B		G	6.9			1.6					N				PR0796
1830423	18	3	6	SE1		0423	10.9	14.2	64.1	14.2																				RECH	1994-12-07	P					25.5								N				PR0796
1830424	18	3	6	SE1		0424	6	14.9	69	14.9																				RECH	1994-12-07	R		B		G	5.2			2.2					N				PR0796
1830425	18	3	6	SE1		0425	4.8	19.1	70.2	19.1																				RECH	1994-12-07	S					0	1.6							N				PR0796
1830426	18	3	6	SE1		0426	4.1	9.8	70.9	9.8																				RECH	1994-12-07	P					26.4								N				PR0796
1830427	18	3	6	SE1		0427	4.3	9.2	70.7	9.2																				RECH	1994-12-07	S					0	1.4							N				PR0796
1830428	18	3	6	SE1		0428	9.6	9.5	65.4	9.5																				RECH	1994-12-07	P					28.1								N				PR0796
1830429	18	3	6	SE1		0429	11	8	64	8																				RECH	1994-12-07	P					25.9								N				PR0796
1830430	18	3	6	SE1		0430	19.1	3.2	55.9	3.2																				RECH	1994-12-07	P					29.3								N				PR0796
1830431	18	3	6	SE1		0431	8.1	2.2	66.9	2.2																				RECH	1994-12-07	P					21.7				0.2	N			N				PR0796
1830432	18	3	6	NE1		0432	5.4	1.1	69.6	51.1																				RECH	1994-12-07	R		B		G	20.4								N				PR0796
1830433	18	3	6	NE1	Y	0433	17.4	2.2	57.6	52.2																				RECH	1994-12-07	P					33.7								N				PR0796
1830434	18	3	6	NE1		0434	19.5	14	55.5	64																				RECH	1994-12-07	R		B		G	9.7								N				PR0796
1830435	18	3	6	NE1		0435	9.9	4.3	65.1	54.3																				RECH	1994-12-07	R		B		G	7.2								N				PR0796
1830436	18	3	6	NE1		0436	13.2	4.7	61.8	54.7																				RECH	1994-12-07	P					38.7								N				PR0796
1830437	18	3	6	NE1		0437	17.7	4.2	57.3	54.2																				RECH	1994-12-07	R		B		G	23.9								N				PR0796
1830438	18	3	6	NE1		0438	2.3	9.2	72.7	59.2																				RECH	1994-12-07	R		B		G	6.4			2.4					N				PR0796
1830439	18	3	6	NE1		0439	1.1	11.3	73.9	61.3																				RECH	1994-12-07	S					0	4.3							N			ROTTING E @ BASE	PR0796
1830440	18	3	6	NE1		0440	4	14.9	71	64.9																				RECH	1994-12-07	R		B		G	13			3.7					N				PR0796
1830441	18	3	6	NE1		0441	9.7	22.8	65.3	72.8																				RECH	1994-12-07	R		B		G	20.8								N				PR0796
1830442	18	3	6	NE1		0442	6.6	23.4	68.4	73.4																				RECH	1994-12-07	P					7.9								N				PR0796
1830443	18	3	6	NE1		0443	4.1	24.1	70.9	74.1																				RECH	1994-12-07	P					14.7								N				PR0796
1830444	18	3	6	NE1		0444	20.5	24.1	54.5	74.1																				RECH	1994-12-07	R		B		G	17.4								N				PR0796
1830445	18	3	6	NE1		0445	17.5	27	57.5	77																				RECH	1994-12-07	P					44.8				0.8	N			N			180; SC 0.3	PR0796
1830446	18	3	6	NE1		0446	11.5	27.5	63.5	77.5																				RECH	1994-12-07	R		B		G	14.2								N				PR0796
1830447	18	3	6	NE1		0447	9.1	30	65.9	80																				RECH	1994-12-07	S					0	1.5							N				PR0796
1830448	18	3	6	NE1		0448	8.9	30.6	66.1	80.6																				RECH	1994-12-07	R		B		G	16.4			2.5					N				PR0796
1830449	18	3	6	NE1		0449	10.4	30	64.6	80																				RECH	1994-12-07	S					0	1.5							N				PR0796
1830450	18	3	6	NE1		0450	24.7	30.4	50.3	80.4																				RECH	1994-12-07	R		B		G	6.9			1.5					N				PR0796
1830451	18	3	6	NE1		0451	2.2	39.3	72.8	89.3																				RECH	1994-12-07	R		B		G	6.7			1.9					N				PR0796
1830452	18	3	6	NE1		0452	14.8	40.7	60.2	90.7																				RECH	1994-12-07	P					13.8								N				PR0796
1830453	18	3	6	NE1		0453	20.6	40.2	54.4	90.2																				RECH	1994-12-07	S					0	1.9							N				PR0796
1830454	18	3	6	NE1		0454	23.5	40.2	51.5	90.2																				RECH	1994-12-07	S					0	3.3							N				PR0796
1830455	18	3	6	NE1		0455	18.6	41.4	56.4	91.4																				RECH	1994-12-07	S					0	2.3							N				PR0796
1830456	18	3	6	NE1		0456	19.9	41.7	55.1	91.7																				RECH	1994-12-07	S					0	2							N				PR0796
1830457	18	3	6	NE1		0457	25	42.3	50	92.3																				RECH	1994-12-07	P					10.5								N				PR0796
1830458	18	3	6	NE1		0458	8.2	43.7	66.8	93.7																				RECH	1994-12-07	R		B		G	9.4			3.1					N				PR0796
1830459	18	3	6	NE1		0459	23.6	44.1	51.4	94.1																				RECH	1994-12-07	R		B		G	23.5								N				PR0796
1830460	18	3	6	NE1		0460	1.2	45.1	73.8	95.1																				RECH	1994-12-07	R		B		G	25.2								N				PR0796
1830461	18	3	6	NE1		0461	5.9	48.4	69.1	98.4																				RECH	1994-12-07	S					0	2.1							N				PR0796
1830462	18	3	6	NE1		0462	16.9	48.4	58.1	98.4																				RECH	1994-12-07	R		B		G	22.1								N				PR0796
1830463	18	3	6	NE1		0463	20.5	48.9	54.5	98.9																				RECH	1994-12-07	R		B		G	7.7			2.9					N				PR0796
1830464	18	3	6	NE1		0464	14.6	49.4	60.4	99.4																				RECH	1994-12-07	R		B		G	11.5			5.1					N				PR0796
1830465	18	3	6	NE1		0465	19.6	50	55.4	100																				RECH	1994-12-07	P					11.7								N				PR0796
1830466	18	3	6	NE2		0466	6	1.5	81	51.5																				RECH	1994-12-07	R		B		G	9			4.9					N				PR0796
1830467	18	3	6	NE2		0467	12.5	1	87.5	51																				RECH	1994-12-07	R		B		G	11.1			1.6					N				PR0796
1830468	18	3	6	NE2		0468	22	1.5	97	51.5																				RECH	1994-12-07	S					0	2							N				PR0796
1830469	18	3	6	NE2		0469	20	1.6	95	51.6																				RECH	1994-12-07	R		B		G	8.1			1.6					N				PR0796
1830470	18	3	6	NE2		0470	21	3	96	53																				RECH	1994-12-07	P					32.6				1	NW			N			SEC 0.2-0.8	PR0796
1830471	18	3	6	NE2		0471	23.4	3.5	98.4	53.5																				RECH	1994-12-07	S					0	2.5							N				PR0796
1830472	18	3	6	NE2		0472	4.5	3.5	79.5	53.5																				RECH	1994-12-07	S					0	1.9							N				PR0796
1830473	18	3	6	NE2		0473	8	7.8	83	57.8																				RECH	1994-12-07	S					0	1.4							N				PR0796
1830474	18	3	6	NE2		0474	1.1	10.4	76.1	60.4																				RECH	1994-12-07	R		B		G	13.4								N				PR0796
1830475	18	3	6	NE2		0475	6.5	11.2	81.5	61.2																				RECH	1994-12-07	S					0	3							N				PR0796
1830476	18	3	6	NE2		0476	23	10.5	98	60.5																				RECH	1994-12-07	S					0	1.7			0.3	NS			N			LEANING SW	PR0796
1830477	18	3	6	NE2		0477	23.8	10.4	98.8	60.4																				RECH	1994-12-07	S					0	1.5							N				PR0796
1830478	18	3	6	NE2		0478	13.5	11.8	88.5	61.8																				RECH	1994-12-07	P					42.5				0.6	SE			N			NWC 0.3--NEC 0.4	PR0796
1830479	18	3	6	NE2		0479	23.5	12.8	98.5	62.8																				RECH	1994-12-07	R		B		G	6.6			2.8					N				PR0796
1830480	18	3	6	NE2		0480	23.8	12.8	98.8	62.8																				RECH	1994-12-07	S					0	1.6							N				PR0796
1830481	18	3	6	NE2		0481	4.6	13.5	79.6	63.5																				RECH	1994-12-07	S					0	2.6							N				PR0796
1830482	18	3	6	NE2		0482	0.4	15.1	75.4	65.1																				RECH	1994-12-07	R		Y		B	38.5	20.8		0.4					Y				PR0796
1830483	18	3	6	NE2		0483	3.5	18.6	78.5	68.6																				RECH	1994-12-07	P					32.1								N				PR0796
1830484	18	3	6	NE2		0484	4	22.3	79	72.3																				RECH	1994-12-07	S					0	1.4			0.1	N			N				PR0796
1830485	18	3	6	NE2		0485	19.1	24.6	94.1	74.6																				RECH	1994-12-07	R		B		G	17.5			3.4					N				PR0796
1830486	18	3	6	NE2		0486	22.7	26.9	97.7	76.9																				RECH	1994-12-07	P					34.1				0.4	NE			N				PR0796
1830487	18	3	6	NE2		0487	7.5	26.5	82.5	76.5																				RECH	1994-12-07	R		B		G	9.9								N				PR0796
1830488	18	3	6	NE2		0488	1.4	29.5	76.4	79.5																				RECH	1994-12-07	R		B		G	5			2					N				PR0796
1830489	18	3	6	NE2		0489	18.5	28.9	93.5	78.9																				RECH	1994-12-07	R		B		G	11			1.4					N				PR0796
1830490	18	3	6	NE2		0490	22.9	29.6	97.9	79.6																				RECH	1994-12-07	R		B		G	6.8			4.1					N				PR0796
1830491	18	3	6	NE2		0491	9.6	30.4	84.6	80.4																				RECH	1994-12-07	P					36.4				1.3	SE			N			WC 0.5	PR0796
1830492	18	3	6	NE2		0492	13.1	30.5	88.1	80.5																				RECH	1994-12-07	P					33.7				0.7	SW			N				PR0796
1830493	18	3	6	NE2		0493	21.5	30.7	96.5	80.7																				RECH	1994-12-07	C					10.7								N				PR0796
1830494	18	3	6	NE2		0494	24.7	33.1	99.7	83.1																				RECH	1994-12-07	C					12.8								N				PR0796
1830495	18	3	6	NE2		0495	19.2	35	94.2	85																				RECH	1994-12-07	C					21.4				1	SE			N			180, 1/2	PR0796
1830496	18	3	6	NE2		0496	13.7	37.1	88.7	87.1																				RECH	1994-12-07	C					10.4				0.6	W			N				PR0796
1830497	18	3	6	NE2		0497	17	41.5	92	91.5																				RECH	1994-12-07	P					25								N				PR0796
1830498	18	3	6	NE2		0498	1.1	39.3	76.1	89.3																				RECH	1994-12-07	R		B		G	15.4			3.1					N				PR0796
1830499	18	3	6	NE2		0499	4.3	32.3	79.3	82.3																				RECH	1994-12-07	R		B		G	8.1			2.9					N				PR0796
1830500	18	3	6	NE2		0500	4.4	49	79.4	99																				RECH	1994-12-07	R		B		G	16.8								N				PR0796
1830501	18	3	6	SW1		0501	4.9	49.9	20.1	49.9																				RECH	1994-12-07	S					0	1.5							N				PR0796
1830502	18	3	6	SW1		0502	4.2	47.4	20.8	47.4																				RECH	1994-12-07	P					39								N				PR0796
1830503	18	3	6	SW1		0503	1.9	46.3	23.1	46.3																				RECH	1994-12-07	S					0	1.4							N				PR0796
1830504	18	3	6	SW1		0504	21.9	44.7	3.1	44.7																				RECH	1994-12-07	P					31.7								N				PR0796
1830505	18	3	6	SW1		0505	9.1	42.7	15.9	42.7																				RECH	1994-12-07	S					0	2.6							N				PR0796
1830506	18	3	6	SW1		0506	14.9	37.1	10.1	37.1																				RECH	1994-12-07	R		B		G	22.2			2.8					N				PR0796
1830507	18	3	6	SW1		0507	21.9	34	3.1	34																				RECH	1994-12-07	S					0	1.7							N				PR0796
1830508	18	3	6	SW1		0508	6.6	33.2	18.4	33.2																				RECH	1994-12-07	P					37.5				2.6	SE			N			180	PR0796
1830509	18	3	6	SW1		0509	2.5	29.5	22.5	29.5																				RECH	1994-12-07	P					37.4				0.5	S			N				PR0796
1830510	18	3	6	SW1		0510	2.5	26.9	22.5	26.9																				RECH	1994-12-07	R		B		G	12.6			2.5					N				PR0796
1830511	18	3	6	SW1		0511	5.1	25.9	19.9	25.9																				RECH	1994-12-07	R		B		G	12.1			1.7					N				PR0796
1830512	18	3	6	SW1		0512	16.2	25	8.8	25																				RECH	1994-12-07	S					0	1.6							N				PR0796
1830513	18	3	6	SW1		0513	24.2	22.1	0.8	22.1																				RECH	1994-12-07	P					34.8								N				PR0796
1830514	18	3	6	SW1		0514	19.5	19	5.5	19																				RECH	1994-12-07	R		B		G	13			3.2					N				PR0796
1830515	18	3	6	SW1		0515	22.3	19	2.7	19																				RECH	1994-12-07	R		B		G	15								N				PR0796
1830516	18	3	6	SW1		0516	19.1	17.8	5.9	17.8																				RECH	1994-12-07	S					0	2.4							N				PR0796
1830517	18	3	6	SW1		0517	14.9	16.7	10.1	16.7																				RECH	1994-12-07	S					0	1.8							N				PR0796
1830518	18	3	6	SW1		0518	18.6	15.8	6.4	15.8																				RECH	1994-12-07	S					0	1.5							N				PR0796
1830519	18	3	6	SW1		0519	13.1	15.2	11.9	15.2																				RECH	1994-12-07	P					37.5								N				PR0796
1830520	18	3	6	SW1		0520	13.4	13.1	11.6	13.1																				RECH	1994-12-07	P					39.2						2		N				PR0796
1830521	18	3	6	SW1		0521	21.7	10.8	3.3	10.8																				RECH	1994-12-07	R		B		G	18.7								N				PR0796
1830522	18	3	6	SW1		0522	16.8	0.9	8.2	0.9																				RECH	1994-12-07	R		B		G	6			2					N				PR0796
1830523	18	3	6	SW1		0523	1	3.7	24	3.7																				RECH	1994-12-07	R		B		G	7.5			4					N				PR0796
1830524	18	3	6	SW1		0524	0.8	14.6	24.2	14.6																				RECH	1994-12-07	R		B		G	7.8			1.8					N				PR0796
1830525	18	3	6	SW1		0525	4	16.4	21	16.4																				RECH	1994-12-07	P					37.2								N				PR0796
1830526	18	3	6	SW2		0526	8	49.5	33	49.5																				RECH	1994-12-07	P					33.6								N				PR0796
1830527	18	3	6	SW2		0527	2	46.3	27	46.3																				RECH	1994-12-07	R		B		G	21.8								N				PR0796
1830528	18	3	6	SW2		0528	11.4	40.8	36.4	40.8																				RECH	1994-12-07	R		B		G	5.9			4.3					N				PR0796
1830529	18	3	6	SW2	Y	0529	17.6	40.4	42.6	40.4																				RECH	1994-12-07	S					0	2.7							N				PR0796
1830530	18	3	6	SW2		0530	13.5	38.1	38.5	38.1																				RECH	1994-12-07	R		B		G	6.4			1.8					N				PR0796
1830531	18	3	6	SW2		0531	2.5	37.9	27.5	37.9																				RECH	1994-12-07	R		B		G	23.2								N				PR0796
1830532	18	3	6	SW2		0532	2	36.2	27	36.2																				RECH	1994-12-07	R		B		G	13								N				PR0796
1830533	18	3	6	SW2		0533	7.3	35.7	32.3	35.7																				RECH	1994-12-07	R		B		G	17.9								N				PR0796
1830534	18	3	6	SW2		0534	2.8	32.3	27.8	32.3																				RECH	1994-12-07	R		B		B	23.9								N				PR0796
1830535	18	3	6	SW2		0535	0.4	32.2	25.4	32.2																				RECH	1994-12-07	R		B		B	22.8	14.7		1.7	1.3	W			Y			180	PR0796
1830536	18	3	6	SW2		0536	8.6	30.7	33.6	30.7																				RECH	1994-12-07	P					30.9								N				PR0796
1830537	18	3	6	SW2		0537	17.5	13.3	42.5	13.3																				RECH	1994-12-07	P					33.8				0.7	N			N				PR0796
1830538	18	3	6	SW2		0538	0.4	12	25.4	12																				RECH	1994-12-07	S					0	2.3			0.3	S			N				PR0796
1830539	18	3	6	SW2		0539	5.1	11.6	30.1	11.6																				RECH	1994-12-07	S					0	2.3							N				PR0796
1830540	18	3	6	SW2		0540	16.2	11	41.2	11																				RECH	1994-12-07	R		B		G	7.4			1.7					N				PR0796
1830541	18	3	6	SW2		0541	15	9.9	40	9.9																				RECH	1994-12-07	R		B		G	7.6			2.6					N				PR0796
1830542	18	3	6	SW2		0542	12.2	5.6	37.2	5.6																				RECH	1994-12-07	P					27.3				0.2	E			N			EC 180 --SWC 160 0.6	PR0796
1830543	18	3	6	SW2		0543	23.5	5.1	48.5	5.1																				RECH	1994-12-07	P					26.5								N				PR0796
1830544	18	3	6	SW2		0544	21.3	2.1	46.3	2.1																				RECH	1994-12-07	P					22.4								N				PR0796
1830545	18	3	6	SW2		0545	15.7	0.8	40.7	0.8																				RECH	1994-12-07	R		B		G	9								N				PR0796
1830546	18	3	6	SW2		0546	0.9	8.6	25.9	8.6																				RECH	1994-12-07	R		B		G	8.8			3.6					N				PR0796
1830547	18	3	6	NW2		0547	9.9	49.9	34.9	99.9																				RECH	1994-12-07	S					0	3.6							N				PR0796
1830548	18	3	6	NW2		0548	21.6	49.9	46.6	99.9																				RECH	1994-12-07	P					15.9								N				PR0796
1830549	18	3	6	NW2		0549	24.9	48.3	49.9	98.3																				RECH	1994-12-07	P					27.4								N				PR0796
1830550	18	3	6	NW2		0550	11.7	47.9	36.7	97.9																				RECH	1994-12-07	R		B		G	25.8								N				PR0796
1830551	18	3	6	NW2		0551	10.8	47.7	35.8	97.7																				RECH	1994-12-07	P					8.1								N				PR0796
1830552	18	3	6	NW2		0552	12.3	46.9	37.3	96.9																				RECH	1994-12-07	P					14.9								N				PR0796
1830553	18	3	6	NW2		0553	11.7	46	36.7	96																				RECH	1994-12-07	S					0	1.8							N				PR0796
1830554	18	3	6	NW2		0554	9.4	45.3	34.4	95.3																				RECH	1994-12-07	S					0	2.3							N				PR0796
1830555	18	3	6	NW2		0555	17.2	45.2	42.2	95.2																				RECH	1994-12-07	P					9.4								N				PR0796
1830556	18	3	6	NW2		0556	19	43.6	44	93.6																				RECH	1994-12-07	S					0	1.6							N				PR0796
1830557	18	3	6	NW2		0557	24.9	44.7	49.9	94.7																				RECH	1994-12-07	S					0	2.2							N				PR0796
1830558	18	3	6	NW2		0558	21.4	43.4	46.4	93.4																				RECH	1994-12-07	R		B		G	21								N				PR0796
1830559	18	3	6	NW2		0559	12.2	41.8	37.2	91.8																				RECH	1994-12-07	R		B		G	7.5			1.6					N				PR0796
1830560	18	3	6	NW2		0560	6.8	41.3	31.8	91.3																				RECH	1994-12-07	S					0	2.8			0.5	NS			N				PR0796
1830561	18	3	6	NW2		0561	7.6	41	32.6	91																				RECH	1994-12-07	R		B		G	14.9								N				PR0796
1830562	18	3	6	NW2		0562	2.3	40.5	27.3	90.5																				RECH	1994-12-07	S					0	4.2							N				PR0796
1830563	18	3	6	NW2		0563	1.2	42.8	26.2	92.8																				RECH	1994-12-07	S					0	3.7							N				PR0796
1830564	18	3	6	NW2		0564	1.5	47.5	26.5	97.5																				RECH	1994-12-07	P					34								N				PR0796
1830565	18	3	6	NW2		0565	8.7	38	33.7	88																				RECH	1994-12-07	R		B		G	10.6			5.1					N				PR0796
1830566	18	3	6	NW2		0566	11.6	37.4	36.6	87.4																				RECH	1994-12-07	R		B		G	9								N				PR0796
1830567	18	3	6	NW2		0567	18.3	36.3	43.3	86.3																				RECH	1994-12-07	S					0	1.9							N				PR0796
1830568	18	3	6	NW2		0568	23.2	36.6	48.2	86.6																				RECH	1994-12-07	S					0	2							N				PR0796
1830569	18	3	6	NW2		0569	23.8	35.5	48.8	85.5																				RECH	1994-12-07	S					0								N				PR0796
1830570	18	3	6	NW2		0570	8	34.4	33	84.4																				RECH	1994-12-07	S					0	3.2							N				PR0796
1830571	18	3	6	NW2		0571	9.8	33	34.8	83																				RECH	1994-12-07	P					35.6								N				PR0796
1830572	18	3	6	NW2		0572	12	33.3	37	83.3																				RECH	1994-12-07	S					0	1.4							N				PR0796
1830573	18	3	6	NW2		0573	16.3	32	41.3	82																				RECH	1994-12-07	R		B		G	8.4			2					N				PR0796
1830574	18	3	6	NW2		0574	24.7	29.5	49.7	79.5																				RECH	1994-12-07	R		B		G	10.7								N				PR0796
1830575	18	3	6	NW2		0575	19.9	28.6	44.9	78.6																				RECH	1994-12-07	R		B		G	10.7								N				PR0796
1830576	18	3	6	NW2		0576	14.4	26.9	39.4	76.9																				RECH	1994-12-07	R		B		G	7.3			5.1					N				PR0796
1830577	18	3	6	NW2		0577	3.6	26.2	28.6	76.2																				RECH	1994-12-07	S					0	1.4							N				PR0796
1830578	18	3	6	NW2		0578	6.6	28.7	31.6	78.7																				RECH	1994-12-07	R		B		G	5.5			1.4					N				PR0796
1830579	18	3	6	NW2		0579	14.2	24.9	39.2	74.9																				RECH	1994-12-07	S					0	2.1							N				PR0796
1830580	18	3	6	NW2		0580	16.2	22.1	41.2	72.1																				RECH	1994-12-07	R		B		G	8.1			4.6					N				PR0796
1830581	18	3	6	NW2	Y	0581	19.2	21.3	44.2	71.3																				RECH	1994-12-07	S					0	4			0.2	NS			N				PR0796
1830582	18	3	6	NW2	Y	0582	17.4	20.9	42.4	70.9																				RECH	1994-12-07	S					0	3.5							N				PR0796
1830583	18	3	6	NW2		0583	3.2	21.1	28.2	71.1																				RECH	1994-12-07	R		B		G	14.7			3.2					N				PR0796
1830584	18	3	6	NW2		0584	3.9	20.8	28.9	70.8																				RECH	1994-12-07	S					0	1.7							N				PR0796
1830585	18	3	6	NW2		0585	4.9	17.4	29.9	67.4																				RECH	1994-12-07	S					0	1.7							N				PR0796
1830586	18	3	6	NW2		0586	7.5	14.4	32.5	64.4																				RECH	1994-12-07	P					44								N				PR0796
1830587	18	3	6	NW2		0587	12.9	13.2	37.9	63.2																				RECH	1994-12-07	S					0	4							N				PR0796
1830588	18	3	6	NW2		0588	2.8	12.4	27.8	62.4																				RECH	1994-12-07	S					0	3.1							N				PR0796
1830589	18	3	6	NW2		0589	15	11.3	40	61.3																				RECH	1994-12-07	P					31.5								N				PR0796
1830590	18	3	6	NW2		0590	14	10.2	39	60.2																				RECH	1994-12-07	S					0	1.6							N				PR0796
1830591	18	3	6	NW2		0591	1.8	9.8	26.8	59.8																				RECH	1994-12-07	P					31.4				0.2	NW			N				PR0796
1830592	18	3	6	NW2		0592	1.1	10.6	26.1	60.6																				RECH	1994-12-07	S					0	1.9							N				PR0796
1830593	18	3	6	NW2		0593	4.4	9.5	29.4	59.5																				RECH	1994-12-07	S					0	1.9							N				PR0796
1830594	18	3	6	NW2		0594	21.2	7.8	46.2	57.8																				RECH	1994-12-07	R		B		G	11.4			2					N				PR0796
1830595	18	3	6	NW2		0595	5.9	4.5	30.9	54.5																				RECH	1994-12-07	P					41.2				1	W			N			180	PR0796
1830596	18	3	6	NW2		0596	2.9	0.7	27.9	50.7																				RECH	1994-12-07	S		U			0	2.3							N				PR0796
1830597	18	3	6	NW1		0597	18.1	0.6	6.9	50.6																				RECH	1994-12-07	P					36.8				0.2	W			N				PR0796
1830598	18	3	6	NW1		0598	20	2.5	5	52.5																				RECH	1994-12-07	R		B		G	11.1			3.8					N				PR0796
1830599	18	3	6	NW1		0599	2.7	7.1	22.3	57.1																				RECH	1994-12-07	R		B		G	12.4								N				PR0796
1830600	18	3	6	NW1		0600	20.5	10	4.5	60																				RECH	1994-12-07	R		B		G	20								N				PR0796
1830601	18	3	6	NW1		0601	15.4	13.9	9.6	63.9																				RECH	1994-12-07	P					7.9								N				PR0796
1830602	18	3	6	NW1		0602	15.4	14.4	9.6	64.4																				RECH	1994-12-07	P					11.8								N				PR0796
1830603	18	3	6	NW1		0603	9.9	16.2	15.1	66.2																				RECH	1994-12-07	S					0	2.1							N				PR0796
1830604	18	3	6	NW1		0604	13.1	16.6	11.9	66.6																				RECH	1994-12-07	P					10.2								N				PR0796
1830605	18	3	6	NW1		0605	16.8	18	8.2	68																				RECH	1994-12-07	S					0	3.1							N				PR0796
1830606	18	3	6	NW1		0606	15.5	19.5	9.5	69.5																				RECH	1994-12-07	P					10								N				PR0796
1830607	18	3	6	NW1		0607	8.8	20.6	16.2	70.6																				RECH	1994-12-07	S					0				0.4	NS			N			TRUNK ROTTING INTERMITENTLY TO TOP	PR0796
1830608	18	3	6	NW1		0608	22.5	21.6	2.5	71.6																				RECH	1994-12-07	R		B		G	15.8								N				PR0796
1830609	18	3	6	NW1		0609	17	21.7	8	71.7																				RECH	1994-12-07	R		B		G	13.6			4.4					N				PR0796
1830610	18	3	6	NW1		0610	21	22.4	4	72.4																				RECH	1994-12-07	S					0	1.8							N				PR0796
1830611	18	3	6	NW1		0611	24.3	22.8	0.7	72.8																				RECH	1994-12-07	R		B		G	13.7			3.6					N				PR0796
1830612	18	3	6	NW1		0612	19.2	24.2	5.8	74.2																				RECH	1994-12-07	P					42.3								N				PR0796
1830613	18	3	6	NW1		0613	22.4	24.5	2.6	74.5																				RECH	1994-12-07	S					0	3.5							N				PR0796
1830614	18	3	6	NW1		0614	22.3	25.3	2.7	75.3																				RECH	1994-12-07	R		B		G	14.3			4.3					N				PR0796
1830615	18	3	6	NW1		0615	21.1	26.4	3.9	76.4																				RECH	1994-12-07	S					0	2.1							N				PR0796
1830616	18	3	6	NW1		0616	24.7	26.4	0.3	76.4																				RECH	1994-12-07	S					0	2.7							N				PR0796
1830617	18	3	6	NW1		0617	12.3	27.4	12.7	77.4																				RECH	1994-12-07	S					0								N				PR0796
1830618	18	3	6	NW1		0618	13.4	29.6	11.6	79.6																				RECH	1994-12-07	R		B		G	10.3			4					N				PR0796
1830619	18	3	6	NW1		0619	5	33.9	20	83.9																				RECH	1994-12-07	S					0	1.9							N				PR0796
1830620	18	3	6	NW1		0620	6.2	22.5	18.8	72.5																				RECH	1994-12-07	S					0	2							N				PR0796
1830621	18	3	6	NW1		0621	0.4	16.8	24.6	66.8																				RECH	1994-12-07	S					0								N				PR0796
1830622	18	3	6	NW1		0622	21.5	36.1	3.5	86.1																				RECH	1994-12-07	P					14.2								N				PR0796
1830623	18	3	6	NW1		0623	21.6	36.6	3.4	86.6																				RECH	1994-12-07	R		B		G	11.9								N				PR0796
1830624	18	3	6	NW1		0624	21.2	38.2	3.8	88.2																				RECH	1994-12-07	R		B		G	17								N				PR0796
1830625	18	3	6	NW1		0625	13.9	39.8	11.1	89.8																				RECH	1994-12-07	S					0	2.6							N				PR0796
1830626	18	3	6	NW1		0626	16.5	39.7	8.5	89.7																				RECH	1994-12-07	S					0	4.2							N				PR0796
1830627	18	3	6	NW1		0627	15.3	41.2	9.7	91.2																				RECH	1994-12-07	S					0	1.4							N				PR0796
1830628	18	3	6	NW1		0628	17.9	41.2	7.1	91.2																				RECH	1994-12-07	R		B		G	17								N				PR0796
1830629	18	3	6	NW1		0629	22.1	41.3	2.9	91.3																				RECH	1994-12-07	P					24.6								N				PR0796
1830630	18	3	6	NW1		0630	23.1	40.9	1.9	90.9																				RECH	1994-12-07	S					0	4							N				PR0796
1830631	18	3	6	NW1		0631	20	42.4	5	92.4																				RECH	1994-12-07	R		B		G	12.7			1.6					N				PR0796
1830632	18	3	6	NW1		0632	21.7	44.3	3.3	94.3																				RECH	1994-12-07	R		B		G	16.3								N				PR0796
1830633	18	3	6	NW1		0633	12.4	46.2	12.6	96.2																				RECH	1994-12-07	R		B		G	12.1								N				PR0796
1830634	18	3	6	NW1		0634	6.5	46.3	18.5	96.3																				RECH	1994-12-07	S					0	1.7			1.1	NS			N				PR0796
1830635	18	3	6	NW1		0635	22.9	47.7	2.1	97.7																				RECH	1994-12-07	P					40.1								N				PR0796
1830636	18	3	6	NW1		0636	6.6	48.3	18.4	98.3																				RECH	1994-12-07	P					39.2				0.6	E			N			180, 1/2	PR0796
1830637	18	3	6	NW1		0637	3.5	48.2	21.5	98.2																				RECH	1994-12-07	S					0	1.7							N				PR0796
1830638	18	3	6	NW1		0638	0.7	41.9	24.3	91.9																				RECH	1994-12-07	R		B		G	17.9								N				PR0796
1830639	18	3	6	NW1		0639	5.1	39.7	19.9	89.7																				RECH	1994-12-07	R		B		G	14.5			1.8					N				PR0796
1830640	18	3	6	NW1		0640	11	25.4	14	64
1830641	18	3	6	NW1		0641	21.8	23.2	3.2	53.2
1830642	18	3	6	SW1		0642	2.4	47.7	22.6	47.7
1830643	18	3	6	NW2		0643	18.5	35.5	43.5	85.5
1830644	18	3	6	NE1		0644	11.4	1.3	63.6	51.3
1830645	18	3	6	NE1		0645	18.2	32.7	56.8	82.7
1830646	18	3	6	NE1		0646	15.2	34.2	59.8	84.2
1830647	18	3	6	NE1		0647	24.5	38.8	50.5	88.8
1830648	18	3	6	NE1		0648	8.6	47.1	66.4	97.1
1830649	18	3	6	NE1	Y	0649	18.2	22.1	56.8	72.1
[truncated: 190 more columns]

## Sheet: Plots 4,5
TREEKEY	UNIT	PLOT	TREAT	SECT	TREE#	FIELDX	FIELDY	ADJUSTX	ADJUSTY	t1_OBCOD	t1_OBDAT	t1_SP	t1_DEAD	t1_DOWN	t1_SPRT	t1_SNAG	t1_DBH	t1_TOTHT	t1_SPRHT	t1_REMHT	t1_CATHT	t1_CATDI	t1_CROWN	t1_LIGHT	t1_HURR	t1_CHAR	t1_SCORC	t1_NOTE	t2_OBCOD	t2_OBDAT	t2_SP	t2_DEAD	t2_DOWN	t2_SPRT	t2_SNAG	t2_DBH	t2_TOTHT	t2_SPRHT	t2_REMHT	t2_CATHT	t2_CATDI	t2_CROWN	t2_LIGHT	t2_HURR	t2_CHAR	t2_SCORC	t2_NOTE	t3_OBCOD	t3_OBDAT
1840272	18	4	6	2	0272	2.4	2.2	12.4	2.2																																							PR0796	35311
1840273	18	4	6	2	0273	2.1	4	12.1	4																																							PR0796	35311
1840274	18	4	6	2	0274	1.7	7.9	11.7	7.9																																							PR0796	35311
1840275	18	4	6	2	0275	8.6	5.9	18.6	5.9																																							PR0796	35311
1840276	18	4	6	2	0276	6.6	7.5	16.6	7.5																																							PR0796	35311
1840277	18	4	6	1	0277	8.4	4	1.6	4																																							PR0796	35311
1840278	18	4	6	1	0278	6.4	4.6	3.6	4.6																																							PR0796	35311
1840279	18	4	6	1	0279	5.2	9.7	4.8	9.7																																							PR0796	35311
1840280	18	4	6	1	0280	6.2	15.6	3.8	15.6																																							PR0796	35311
1840281	18	4	6	2	0281	1.7	21	11.7	21																																							PR0796	35311
1840282	18	4	6	1	0282	5.1	22.7	4.9	22.7																																							PR0796	35311
1840283	18	4	6	2	0283	0.3	26.3	10.3	26.3																																							PR0796	35311
1840284	18	4	6	2	0284	9.8	30.2	19.8	30.2																																							PR0796	35311
1840285	18	4	6	1	0285	0.8	33.6	9.2	33.6																																							PR0796	35311
1840286	18	4	6	1	0286	5	37.8	5	37.8																																							PR0796	35311
1840287	18	4	6	1	0287	4	38.5	6	38.5																																							PR0796	35311
1840288	18	4	6	1	0288	3.7	38.7	6.3	38.7																																							PR0796	35311
1840289	18	4	6	1	0289	4.4	39.1	5.6	39.1																																							PR0796	35311
1840290	18	4	6	1	0290	6.5	40.2	3.5	40.2																																							PR0796	35311
1840291	18	4	6	1	0291	7.9	40.3	2.1	40.3																																							PR0796	35311
1840292	18	4	6	1	0292	2.7	41	7.3	41																																							PR0796	35311
1840293	18	4	6	1	0293	3.2	44.2	6.8	44.2																																							PR0796	35311
1840294	18	4	6	1	0294	2.3	45.4	7.7	45.4																																							PR0796	35311
1840295	18	4	6	2	0295	7.6	36.6	17.6	36.6																																							PR0796	35311
1840296	18	4	6	2	0296	2.3	42.2	12.3	42.2																																							PR0796	35311
1840297	18	4	6	2	0297	2.2	43.6	12.2	43.6																																							PR0796	35311
1840298	18	4	6	2	0298	4.3	43.3	14.3	43.3																																							PR0796	35311
1840299	18	4	6	2	0299	3	44.5	13	44.5																																							PR0796	35311
1840300	18	4	6	2	0300	3.4	46.1	13.4	46.1																																							PR0796	35311
1840301	18	4	6	2	0301	0.9	47.7	10.9	47.7																																							PR0796	35311
1850302	18	5	6	2	0302	2.3	0.7	12.3	0.7																																							PR0796	35326
1850303	18	5	6	2	0303	1.1	3.6	11.1	3.6																																							PR0796	35326
1850304	18	5	6	1	0304	6.5	3.6	3.5	3.6																																							PR0796	35326
1850305	18	5	6	2	0305	5.4	10.9	15.4	10.9																																							PR0796	35326
1850306	18	5	6	1	0306	7.7	18.7	2.3	18.7																																							PR0796	35326
1850307	18	5	6	1	0307	5.6	28	4.4	28																																							PR0796	35326
1850308	18	5	6	1	0308	2.6	30.6	7.4	30.6																																							PR0796	35326
1850309	18	5	6	1	0309	1.8	30.8	8.2	30.8																																							PR0796	35326
1850310	18	5	6	2	0310	0.9	25.3	10.9	25.3																																							PR0796	35326
1850311	18	5	6	2	0311	7	25.5	17	25.5																																							PR0796	35326
1850312	18	5	6	2	0312	5.7	28.6	15.7	28.6																																							PR0796	35326
1850313	18	5	6	1	0313	7.2	36.2	2.8	36.2																																							PR0796	35326
[truncated: 150 more columns]
