# Supplementary material for: Repeated Tree Inventories of Pine Forests in South Florida's Big Cypress National Preserve
Source: Ecol Evol. 2024 Oct 23;14(10):e70437. doi: 10.1002/ece3.70437 (PMC11496903; doi:10.1002/ece3.70437)
Supplement: Supplementary file 1 — Appendix S1 [file ECE3-14-e70437-s001.zip › Unit 2.xls]

## Sheet: TREE PLOTS 1-3
TREEKEY	UNIT	PLOT	TREAT	SECT	VEG	TREE#	FIELDX	FIELDY	ADJUSTX	ADJUSTY	t1_OBCOD	t1_OBDAT	t1_SP	t1_DEAD	t1_DOWN	t1_SPRT	t1_SNAG	t1_DBH	t1_TOTHT	t1_SPRHT	t1_REMHT	t1_CATHT	t1_CATDI	t1_CROWN	t1_LIGHT	t1_HURR	t1_CHAR	t1_SCORC	t1_NOTE	t2_OBCOD	t2_OBDAT	t2_SP	t2_DEAD	t2_DOWN	t2_SPRT	t2_SNAG	t2_DBH	t2_TOTHT	t2_SPRHT	t2_REMHT	t2_CATHT	t2_CATDI	t2_CROWN	t2_LIGHT	t2_HURR	t2_CHAR	t2_SCORC	t2_NOTE	t3_OBCOD
0210583	02	1	2	NW1		0583	10.8	45.7	14.2	95.7																																							PR0299
0210584	02	1	2	NW2		0584	12.9	43.8	37.9	93.8																																							PR0299
0210585	02	1	2	NE2		0585	15.4	14	90.4	64																																							PR0299
0210586	02	1	2	NE2		0586	19.2	6.8	94.2	56.8																																							PR0299
0210587	02	1	2	SE1		0587	20.4	21.9	54.6	21.9																																							PR0299
0210588	02	1	2	SE1		0588	15.7	17.3	59.3	17.3																				RECH	1995-05-15	S					0	1.4							N				PR0299
0210589	02	1	2	SW1		0589	2.5	24.6	22.5	24.6	ORIG	1993-11-01	R		B		G	5.6			4.4					N				RECH	1995-05-15	R		B		G	5.6			4.4					N				PR0299
0210590	02	1	2	NE2		0590	23.6	43.9	98.6	93.9	ORIG	1993-11-01	P					15.8								N				RECH	1995-05-15	P					15.8								N				PR0299
0210591	02	1	2	NE2		0591	6.9	44	81.9	94	ORIG	1993-11-01	P					33.6				0.2	E			N				RECH	1995-05-15	P					33.6				0.2	E			N			3/4	PR0299
0210592	02	1	2	NE2		0592	9.7	43.7	84.7	93.7	ORIG	1993-11-01	P					14.9								N				RECH	1995-05-15	P					14.9								N				PR0299
0210593	02	1	2	NE2		0593	15.3	42.6	90.3	92.6	ORIG	1993-11-01	S					0	4							N				RECH	1995-05-15	S					0	3.7							N				PR0299
0210594	02	1	2	NE2		0594	14.5	42.4	89.5	92.4	ORIG	1993-11-01	P					24.5				0.5	W			N				RECH	1995-05-15	P					24.5				0.5	W			N			180	PR0299
0210595	02	1	2	NE2		0595	9.3	40.7	84.3	90.7	ORIG	1993-11-01	R		B		G	6.7			3					N				RECH	1995-05-15	R		B		G	6.7			3					N				PR0299
0210596	02	1	2	NE2		0596	7.1	41	82.1	91	ORIG	1993-11-01	P					19.6				0.2	NW			N				RECH	1995-05-15	P					19.6				0.2	NW			N			ROTTING OUT 300	PR0299
0210597	02	1	2	NE2		0597	20.6	41.5	95.6	91.5	ORIG	1993-11-01	P	T	U	F		19.1	15.8							Y			UPROOTED & LYING SW	RECH	1995-05-15	R		U		B	19.1	15.8		0					Y				PR0299
0210598	02	1	2	NE2		0598	18.5	39	93.5	89	ORIG	1993-11-01	P					23.4								N				RECH	1995-05-15	P					23.4								N				PR0299
0210599	02	1	2	NE2		0599	18.3	39.5	93.3	89.5	ORIG	1993-11-01	R		B		G	10.8			2.5					N				RECH	1995-05-15	R		B		G	10.8			2.5					N				PR0299
0210600	02	1	2	NE2		0600	12.2	39.5	87.2	89.5	ORIG	1993-11-01	P					22.5								N				RECH	1995-05-15	P					22.5								N				PR0299
0210601	02	1	2	NE2		0601	11.4	40.1	86.4	90.1	ORIG	1993-11-01	P					20.2								N				RECH	1995-05-15	P					20.2								N				PR0299
0210602	02	1	2	NE2		0602	11.5	37.7	86.5	87.7	ORIG	1993-11-01	R		B		G	9.5								N				RECH	1995-05-15	R		B		G	9.5								N				PR0299
0210603	02	1	2	NE2		0603	8.7	37.8	83.7	87.8	ORIG	1993-11-01	S					0	1.6							N				RECH	1995-05-15	S					0	1.5							N				PR0299
0210604	02	1	2	NE2		0604	9.7	36.9	84.7	86.9	ORIG	1993-11-01	P					22.7								N				RECH	1995-05-15	P					22.7								N				PR0299
0210605	02	1	2	NE2		0605	22.3	37.7	97.3	87.7	ORIG	1993-11-01	P					26.4								N				RECH	1995-05-15	P					26.4								N				PR0299
0210606	02	1	2	NE2		0606	24.1	36.2	99.1	86.2	ORIG	1993-11-01	R		B		G	7.4			2.1					N				RECH	1995-05-15	R		B		G	7.4			2.1					N				PR0299
0210607	02	1	2	NE2		0607	21	35.2	96	85.2	ORIG	1993-11-01	R		B		G	7.7			4.2					N				RECH	1995-05-15	R		B		G	7.7			4.2					N				PR0299
0210608	02	1	2	NE2		0608	18.9	35.4	93.9	85.4	ORIG	1993-11-01	R		B		G	8.1			3.8					N				RECH	1995-05-15	R		B		G	8.1			3.8					N				PR0299
0210609	02	1	2	NE2		0609	18.8	35	93.8	85	ORIG	1993-11-01	P					19.6								N				RECH	1995-05-15	P					19.6								N				PR0299
0210610	02	1	2	NE2		0610	11.9	33.6	86.9	83.6	ORIG	1993-11-01	R		B		G	13.8			5					N				RECH	1995-05-15	R		B		G	13.8			5					N				PR0299
0210611	02	1	2	NE2		0611	8	35	83	85	ORIG	1993-11-01	P					26.8								N				RECH	1995-05-15	P					26.8								N				PR0299
0210612	02	1	2	NE2		0612	8	33	83	83	ORIG	1993-11-01	S					0	1.8							N				RECH	1995-05-15	S					0	1.8							N				PR0299
0210613	02	1	2	NE2		0613	11.3	32.6	86.3	82.6	ORIG	1993-11-01	R		B		G	5.7			2.1					N				RECH	1995-05-15	R		B		G	5.7			2.1					N				PR0299
0210614	02	1	2	NE2		0614	21.8	33.2	96.8	83.2	ORIG	1993-11-01	R		B		B	9.1			1.9					N			BROKEN OFF	RECH	1995-05-15	R		B		B	9.1			1.9					N				PR0299
0210615	02	1	2	NE2		0615	20.5	33.2	95.5	83.2	ORIG	1993-11-01	P					24								N				RECH	1995-05-15	P					24								N				PR0299
0210616	02	1	2	NE2		0616	24.5	31.7	99.5	81.7	ORIG	1993-11-01	R		B		G	11.2			4					N				RECH	1995-05-15	R		B		G	11.2			4					N				PR0299
0210617	02	1	2	NE2		0617	21.3	28.7	96.3	78.7	ORIG	1993-11-01	P					22								N				RECH	1995-05-15	P					22								N				PR0299
0210618	02	1	2	NE2		0618	14.6	27.6	89.6	77.6	ORIG	1993-11-01	S					0	1.6							N				RECH	1995-05-15	S					0	1.6							N				PR0299
0210619	02	1	2	NE2		0619	8.7	22.7	83.7	72.7	ORIG	1993-11-01	R		B		G	5.3			3.4					N				RECH	1995-05-15	R				G	5.3			3.4					N				PR0299
0210620	02	1	2	NE2		0620	9.2	23.1	84.2	73.1	ORIG	1993-11-01	P					23.2								N				RECH	1995-05-15	P					23.2								N				PR0299
0210621	02	1	2	NE2		0621	13.7	24.3	88.7	74.3	ORIG	1993-11-01	R		B		G	11.1								N				RECH	1995-05-15	R		B		G	11.1								N				PR0299
0210622	02	1	2	NE2		0622	6.8	25.4	81.8	75.4	ORIG	1993-11-01	R		B		G	6.9			2.2					N				RECH	1995-05-15	R		B		G	6.9			2.2					N				PR0299
0210623	02	1	2	NE2		0623	3.6	24.8	78.6	74.8	ORIG	1993-11-01	P					24.4								N				RECH	1995-05-15	P					24.4								N				PR0299
0210624	02	1	2	NE2		0624	1.3	24.4	76.3	74.4	ORIG	1993-11-01	S					0	1.5							N				RECH	1995-05-15	S					0	1.5							N				PR0299
0210625	02	1	2	NE2		0625	2.5	23.5	77.5	73.5	ORIG	1993-11-01	P					26								N				RECH	1995-05-15	P					26								N				PR0299
0210626	02	1	2	NE2		0626	1.5	23.9	76.5	73.9	ORIG	1993-11-01	P					25				0.3	N			N				RECH	1995-05-15	P					25				0.3	N			N			180	PR0299
0210627	02	1	2	NE2		0627	3.7	20	78.7	70	ORIG	1993-11-01	P					25								N				RECH	1995-05-15	P					25								N				PR0299
0210628	02	1	2	NE2		0628	6.3	19.2	81.3	69.2	ORIG	1993-11-01	R		B		G	12.3								N				RECH	1995-05-15	R		B		G	12.3								N				PR0299
0210629	02	1	2	NE2		0629	15.8	19.3	90.8	69.3	ORIG	1993-11-01	S					0	1.8			0.3	E			N			INTERMITTENT ROT-EC 1/2 THRU 0.3	RECH	1995-05-15	S					0	1.8			0.3	E			N			INTERMITTENT ROT-EC 3/4,270;GIRD 1.0	PR0299
0210630	02	1	2	NE2		0630	22.6	18.7	97.6	68.7	ORIG	1993-11-01	P					23.4								N				RECH	1995-05-15	P					23.4								N				PR0299
0210631	02	1	2	NE2		0631	22.9	16.7	97.9	66.7	ORIG	1993-11-01	P					18.5				0.5	S			N				RECH	1995-05-15	P					18.5				0.3	SW			N			1/2,180	PR0299
0210632	02	1	2	NE2		0632	18.8	17.8	93.8	67.8	ORIG	1993-11-01	P					28.9				0.1	N			N				RECH	1995-05-15	P					28.9				0.1	N			N				PR0299
0210633	02	1	2	NE2		0633	19.1	15.5	94.1	65.5	ORIG	1993-11-01	S					0	2.9							N				RECH	1995-05-15	S					0	2.9							N			ROTTING INTERMIT.	PR0299
0210634	02	1	2	NE2		0634	10.4	17.3	85.4	67.3	ORIG	1993-11-01	C	F	Y	F		6.8	5.8		1.1					Y			BENT OVER @ 1.1 SW--STILL ATTACHED & ALIVE	RECH	1995-05-15	C	T	Y	F		6.8	5.8		1.1					Y			BENT OVER @ 1.1 SW	PR0299
0210635	02	1	2	NE2		0635	17.5	14	92.5	64	ORIG	1993-11-01	P					30.7				1.8	E			N				RECH	1995-05-15	P					30.7				1.8	E			N				PR0299
0210637	02	1	2	NE2		0637	3.6	14.4	78.6	64.4	ORIG	1993-11-01	P					24.7				0.6	S			N			SC 0.3-0.6	RECH	1995-05-15	P					24.7				0.6	SE			N			SEC 0.3-0.6	PR0299
0210638	02	1	2	NE2		0638	2.3	15.5	77.3	65.5	ORIG	1993-11-01	S					0	1.4			0.2	NS			N			FIRE GIRDLED 0.2	RECH	1995-05-15	S					0	1.5			0.2	NS			N				PR0299
0210639	02	1	2	NE2		0639	1.3	13.9	76.3	63.9	ORIG	1993-11-01	R		B		G	8.2			3.5					N				RECH	1995-05-15	R		B		G	8.3			3.5					N				PR0299
0210640	02	1	2	NE2		0640	0.2	11.8	75.2	61.8	ORIG	1993-11-01	P					27.6								N				RECH	1995-05-15	P					27.6								N				PR0299
0210641	02	1	2	NE2		0641	20.5	10.4	95.5	60.4	ORIG	1993-11-01	P					18.8								N				RECH	1995-05-15	P					18.8								N				PR0299
0210642	02	1	2	NE2		0642	23.6	10.1	98.6	60.1	ORIG	1993-11-01	P					19.8								N				RECH	1995-05-15	P					19.8								N				PR0299
0210643	02	1	2	NE2		0643	22.3	8.7	97.3	58.7	ORIG	1993-11-01	P					21.9								N				RECH	1995-05-15	P					21.9								N				PR0299
0210644	02	1	2	NE2		0644	22.5	7.7	97.5	57.7	ORIG	1993-11-01	R		B		G	8.2			1.9					N				RECH	1995-05-15	R		B		G	8.2			1.9					N				PR0299
0210645	02	1	2	NE2		0645	24	7.5	99	57.5	ORIG	1993-11-01	S					0	3.1							N				RECH	1995-05-15	S					0	2.8							N				PR0299
0210646	02	1	2	NE2		0646	15.8	7.8	90.8	57.8	ORIG	1993-11-01	S					0	2							N				RECH	1995-05-15	S					0	1.9							N				PR0299
0210647	02	1	2	NE2		0647	14.6	8	89.6	58	ORIG	1993-11-01	S					0	3.2			0.6	NS			N			FIRE GIRDLED-0.3-0.6	RECH	1995-05-15	S					0	3.2			0.6	NS			N			FIRE GIRDLED-0.2-0.6	PR0299
0210648	02	1	2	NE2		0648	8.8	10.3	83.8	60.3	ORIG	1993-11-01	C	T		F		6.5				0.5	S			N			SMALL BRANCHES	RECH	1995-05-15	C	T	Y	F		6.5			0	0.5	S			N				PR0299
0210649	02	1	2	NE2		0649	8.9	8	83.9	58	ORIG	1993-11-01	P					22.1								N				RECH	1995-05-15	P					22.1								N				PR0299
0210650	02	1	2	NE2		0650	20.5	4.6	95.5	54.6	ORIG	1993-11-01	P					23								N				RECH	1995-05-15	P					23								N				PR0299
0210651	02	1	2	NE2		0651	2	6.8	77	56.8	ORIG	1993-11-01	P					23.2								N				RECH	1995-05-15	P					23.2				0.7	E			N			1/2	PR0299
0210652	02	1	2	NE2		0652	7.1	5.2	82.1	55.2	ORIG	1993-11-01	C					16.3								N				RECH	1995-05-15	C					16.3								N				PR0299
0210653	02	1	2	NE2		0653	10.3	1.4	85.3	51.4	ORIG	1993-11-01	S					0				0.1	N			N			UPROOTED SLIGHTLY N	RECH	1995-05-15	S					0				0.1	N			N			UPROOTED SLIGHTLY N	PR0299
0210654	02	1	2	NE2		0654	14.3	1.1	89.3	51.1	ORIG	1993-11-01	P					20.9								N				RECH	1995-05-15	P					20.9								N				PR0299
0210655	02	1	2	NE2		0655	24.3	0.1	99.3	50.1	ORIG	1993-11-01	P					23.7								N				RECH	1995-05-15	P					23.7								N				PR0299
0210656	02	1	2	NE2		0656	0.2	37.7	75.2	87.7	ORIG	1993-11-01	P					26.7								N				RECH	1995-05-15	P					26.7								N				PR0299
0210657	02	1	2	NE2		0657	2.4	43.2	77.4	93.2	ORIG	1993-11-01	R		B		B	14.2								N			BROKEN @ TOP	RECH	1995-05-15	R		B		B	11.5			2.7					N				PR0299
0210658	02	1	2	NE2		0658	0.6	44.7	75.6	94.7	ORIG	1993-11-01	P					23.7								N				RECH	1995-05-15	P					23.7								N				PR0299
0210659	02	1	2	NE2		0659	12.7	46.2	87.7	96.2	ORIG	1993-11-01	S					0	3							N				RECH	1995-05-15	S					0	3.2							N				PR0299
0210660	02	1	2	NE2		0660	10.7	45.9	85.7	95.9	ORIG	1993-11-01	P					28.4								N				RECH	1995-05-15	P					28.4				1.8	SE			N			1/2,180	PR0299
0210661	02	1	2	NE2		0661	7.4	47.2	82.4	97.2	ORIG	1993-11-01	P					20.5								N				RECH	1995-05-15	P					20.5				0.2	W			N				PR0299
0210662	02	1	2	NE2		0662	22.8	47.3	97.8	97.3	ORIG	1993-11-01	R		B		G	15			4					N				RECH	1995-05-15	R		B		G	15			4					N				PR0299
0210663	02	1	2	NE2		0663	17.8	47	92.8	97	ORIG	1993-11-01	C					15.8								N				RECH	1995-05-15	C					15.8								N				PR0299
0210664	02	1	2	NE2		0664	13.4	48.1	88.4	98.1	ORIG	1993-11-01	P					16								N				RECH	1995-05-15	P					16								N				PR0299
0210665	02	1	2	NE2		0665	22	49.6	97	99.6	ORIG	1993-11-01	C					16.4								N				RECH	1995-05-15	C					16.4								N				PR0299
0210666	02	1	2	NE2		0666	15.3	49.3	90.3	99.3	ORIG	1993-11-01	C	T		F		7.9				1	N			N			BENT OVER N @ 1.0--SMALL BRANCHES--BURNED OUT TO 1.0	RECH	1995-05-15	C	T		F		7.2				1	N			N			BENT OVER N @ 1.0,BURNED OUT TO 1.0	PR0299
0210667	02	1	2	NE2		0667	7.3	48.9	82.3	98.9	ORIG	1993-11-01	P					21								N				RECH	1995-05-15	P					21								N				PR0299
0210668	02	1	2	NE1		0668	2	49.1	73	99.1	ORIG	1993-11-01	R		B		G	7.3			1.9					N				RECH	1995-05-15	R		B		G	7.3			1.9					N				PR0299
0210669	02	1	2	NE1		0669	7.7	48.7	67.3	98.7	ORIG	1993-11-01	R		B		G	5.2			2.2					N				RECH	1995-05-15	R		B		G	5.2			2.2					N				PR0299
0210670	02	1	2	NE1		0670	13.3	48	61.7	98	ORIG	1993-11-01	R		B		G	5.5			1.7					N				RECH	1995-05-15	R		B		G	5.5			1.7					N				PR0299
0210671	02	1	2	NE1		0671	22.8	45.8	52.2	95.8	ORIG	1993-11-01	P					22								N				RECH	1995-05-15	P					22						1		N				PR0299
0210672	02	1	2	NE1		0672	15.4	49.1	59.6	99.1	ORIG	1993-11-01	P					18.3								N				RECH	1995-05-15	P					18.3						1		N				PR0299
0210673	02	1	2	NE1		0673	13.1	49.7	61.9	99.7	ORIG	1993-11-01	P					20.5								N				RECH	1995-05-15	P					20.5				0.2	S			N			180	PR0299
0210674	02	1	2	NE1		0674	9.7	47.7	65.3	97.7	ORIG	1993-11-01	R		B		G	6.1			5					N				RECH	1995-05-15	R		B		G	6.1			5					N				PR0299
0210675	02	1	2	NE1		0675	10.7	43.2	64.3	93.2	ORIG	1993-11-01	S					0	2.7							N				RECH	1995-05-15	S					0	2.8							N				PR0299
0210676	02	1	2	NE1		0676	15.6	40.6	59.4	90.6	ORIG	1993-11-01	P					27.5								N				RECH	1995-05-15	P					27.5								N				PR0299
0210677	02	1	2	NE1		0677	13.1	38.9	61.9	88.9	ORIG	1993-11-01	S					0	4.2							N			BURNED OUT 0.6	RECH	1995-05-15	S					0	4.2			0.6	NS			N			BURNED OUT 0.6	PR0299
0210678	02	1	2	NE1		0678	7.4	40.6	67.6	90.6	ORIG	1993-11-01	P					30.8								N				RECH	1995-05-15	P					30.8								N				PR0299
0210679	02	1	2	NE1		0679	5.9	40.7	69.1	90.7	ORIG	1993-11-01	R		B		G	6.1			2					N				RECH	1995-05-15	R		B		G	6.1			2					N				PR0299
0210680	02	1	2	NE1		0680	4.8	39.8	70.2	89.8	ORIG	1993-11-01	P					21								N				RECH	1995-05-15	P					21								N				PR0299
0210681	02	1	2	NE1		0681	17.8	37.1	57.2	87.1	ORIG	1993-11-01	P					29								N				RECH	1995-05-15	P					29				0.1	W			N				PR0299
0210682	02	1	2	NE1		0682	15	38.1	60	88.1	ORIG	1993-11-01	S					0	1.7							N				RECH	1995-05-15	S					0	1.6							N				PR0299
0210683	02	1	2	NE1		0683	13.9	35.4	61.1	85.4	ORIG	1993-11-01	C					14.5				1.3	NE			N			NEC 0.8-1.3	RECH	1995-05-15	C					14.5				1.4	NE			N			NEC 0.8-1.4	PR0299
0210684	02	1	2	NE1		0684	4.1	34.4	70.9	84.4	ORIG	1993-11-01	S					0	1.5							N			FIRE GIRDLED 0.6	RECH	1995-05-15	S					0	1.4			0.6	NS			N				PR0299
0210685	02	1	2	NE1		0685	4.2	33.9	70.8	83.9	ORIG	1993-11-01	R		B		G	5			2					N				RECH	1995-05-15	R		B		G	5			2					N				PR0299
0210686	02	1	2	NE1		0686	6	34	69	84	ORIG	1993-11-01	C	T	B	F		22.1	10.9		1.4					N			BROKEN @ 1.4	RECH	1995-05-15	C	T	Y	F		22.1	10.9		0					N				PR0299
0210687	02	1	2	NE1		0687	10.7	33.1	64.3	83.1	ORIG	1993-11-01	R		B		G	6.3			1.8					N				RECH	1995-05-15	R		B		G	6.3			1.8					N				PR0299
0210688	02	1	2	NE1		0688	22.9	32.1	52.1	82.1	ORIG	1993-11-01	P					23.7				0.3	W			N				RECH	1995-05-15	P					23.7				0.4	NW			N				PR0299
0210689	02	1	2	NE1		0689	8.9	31.3	66.1	81.3	ORIG	1993-11-01	P					18.5								N				RECH	1995-05-15	P					18.5								N				PR0299
0210690	02	1	2	NE1		0690	18.1	28.7	56.9	78.7	ORIG	1993-11-01	P					19								N				RECH	1995-05-15	P					19						2		N				PR0299
0210691	02	1	2	NE1		0691	14.8	28.6	60.2	78.6	ORIG	1993-11-01	R		B		G	7.5			4.3					N				RECH	1995-05-15	R		B		G	7.5			4.3					N				PR0299
0210692	02	1	2	NE1		0692	12	28.1	63	78.1	ORIG	1993-11-01	R		B		G	5.3			1.6					N				RECH	1995-05-15	R		B		G	5.3			1.6					N				PR0299
0210693	02	1	2	NE1		0693	11.6	28	63.4	78	ORIG	1993-11-01	R		B		G	7.2			3.7					N				RECH	1995-05-15	R		B		G	7.2			3.7					N				PR0299
0210694	02	1	2	NE1	Y	0694	21.7	24.9	53.3	74.9	ORIG	1993-11-01	P					25.8								N				RECH	1995-05-15	P					25.8						1		N				PR0299
0210695	02	1	2	NE1		0695	20	24.5	55	74.5	ORIG	1993-11-01	R		B		G	11.6			4.6					N				RECH	1995-05-15	R		B		G	11.6			4.6					N				PR0299
0210696	02	1	2	NE1		0696	10.6	24.3	64.4	74.3	ORIG	1993-11-01	P					26.7								N				RECH	1995-05-15	P					26.7								N				PR0299
0210697	02	1	2	NE1		0697	3.6	24.3	71.4	74.3	ORIG	1993-11-01	R		B		G	11.9			1.4					N				RECH	1995-05-15	R		B		G	11.9			1.4					N				PR0299
0210698	02	1	2	NE1		0698	4.3	23.8	70.7	73.8	ORIG	1993-11-01	S					0	2.2							N				RECH	1995-05-15	S					0	2.1			0.2	NS			N				PR0299
0210699	02	1	2	NE1		0699	6.3	22.8	68.7	72.8	ORIG	1993-11-01	R		B		G	7.7			2.4					N				RECH	1995-05-15	R		B		G	7.7			2.4					N				PR0299
0210700	02	1	2	NE1		0700	4	22	71	72	ORIG	1993-11-01	R		B		G	5.4			3.6					N				RECH	1995-05-15	R		B		G	5.4			3.6					N				PR0299
0210701	02	1	2	NE1	Y	0701	22.9	20.6	52.1	70.6	ORIG	1993-11-01	P					18.2								N				RECH	1995-05-15	P					18.2								N				PR0299
0210702	02	1	2	NE1	Y	0702	20.8	19.6	54.2	69.6	ORIG	1993-11-01	P					11.8								N				RECH	1995-05-15	P					11.8								N				PR0299
0210703	02	1	2	NE1		0703	13.9	19.8	61.1	69.8	ORIG	1993-11-01	R		B		G	9			2.2					N				RECH	1995-05-15	R		B		G	9			2.2					N				PR0299
0210704	02	1	2	NE1		0704	13.8	19.8	61.2	69.8	ORIG	1993-11-01	P					11.5								N				RECH	1995-05-15	P					11.5								N				PR0299
0210705	02	1	2	NE1		0705	8.9	20.7	66.1	70.7	ORIG	1993-11-01	P					23.6								N				RECH	1995-05-15	P					23.6				0.3	SW			N				PR0299
0210706	02	1	2	NE1		0706	1.7	15.5	73.3	65.5	ORIG	1993-11-01	R		B		G	6.5			3.5					N				RECH	1995-05-15	R		B		G	6.5			3.5					N				PR0299
0210707	02	1	2	NE1	Y	0707	19.6	17.5	55.4	67.5	ORIG	1993-11-01	P					11.2								N				RECH	1995-05-15	P					11.2								N				PR0299
0210708	02	1	2	NE1		0708	9	18.1	66	68.1	ORIG	1993-11-01	P					24.1								N				RECH	1995-05-15	P					24.1								N				PR0299
0210709	02	1	2	NE1		0709	8.9	17.9	66.1	67.9	ORIG	1993-11-01	R		B		G	6.5			2.1					N				RECH	1995-05-15	R		B		G	6.5			2.1					N				PR0299
0210710	02	1	2	NE1		0710	12.6	16.5	62.4	66.5	ORIG	1993-11-01	P					22.7								N				RECH	1995-05-15	P					22.7				0.1	S			N				PR0299
0210711	02	1	2	NE1	Y	0711	21.7	16	53.3	66	ORIG	1993-11-01	P					14.5				0.6	SW			N				RECH	1995-05-15	P					14.5				0.6	SW			N			180	PR0299
0210712	02	1	2	NE1	Y	0712	20.6	14.1	54.4	64.1	ORIG	1993-11-01	P					19								N				RECH	1995-05-15	P					19				1.2	NE			N			NE 0.8-1.2;S 0.2,180	PR0299
0210713	02	1	2	NE1	Y	0713	21.5	13.3	53.5	63.3	ORIG	1993-11-01	P					13.1								N				RECH	1995-05-15	P					13.1								N				PR0299
0210714	02	1	2	NE1	Y	0714	19.9	11.8	55.1	61.8	ORIG	1993-11-01	P					17.7								N				RECH	1995-05-15	P					17.7								N				PR0299
0210715	02	1	2	NE1		0715	10	11.5	65	61.5	ORIG	1993-11-01	P					28.1								N				RECH	1995-05-15	P					28.1								N				PR0299
0210716	02	1	2	NE1		0716	0.1	8.6	74.9	58.6	ORIG	1993-11-01	R		B		G	10.1			5					N				RECH	1995-05-15	R		B		G	10.1			5					N				PR0299
0210717	02	1	2	NE1		0717	8.5	9.4	66.5	59.4	ORIG	1993-11-01	P					21.8								N				RECH	1995-05-15	P					21.8								N				PR0299
0210718	02	1	2	NE1	Y	0718	16.1	9.7	58.9	59.7	ORIG	1993-11-01	S					0	2.5							N				RECH	1995-05-15	S					0	2.4							N				PR0299
0210719	02	1	2	NE1	Y	0719	24	9.1	51	59.1	ORIG	1993-11-01	P					23								N				RECH	1995-05-15	P					23								N				PR0299
0210720	02	1	2	NE1		0720	9	5.9	66	55.9	ORIG	1993-11-01	P					15.4								N				RECH	1995-05-15	P					15.4								N				PR0299
0210721	02	1	2	NE1		0721	0	2.3	75	52.3	ORIG	1993-11-01	C					13.3								N				RECH	1995-05-15	C					13.3								N				PR0299
0210722	02	1	2	NE1		0722	1.9	1.9	73.1	51.9	ORIG	1993-11-01	P					12.4								N				RECH	1995-05-15	P					12.4								N				PR0299
0210723	02	1	2	NE1		0723	0.8	2.6	74.2	52.6	ORIG	1993-11-01	P					20.4								N				RECH	1995-05-15	P					20.4								N				PR0299
0210724	02	1	2	NE1		0724	2	3.5	73	53.5	ORIG	1993-11-01	C	T		T		8.9								Y			BENT OVER W--NOT BROKEN SPROUTING @ BASE--MEDIUM BRANCHES	RECH	1995-05-15	C	T	Y	F		8.9			0					Y				PR0299
0210725	02	1	2	NE1		0725	8.9	3.6	66.1	53.6	ORIG	1993-11-01	R		B		G	6.1			4.4					N				RECH	1995-05-15	R		B		G	6.1			4.4					N				PR0299
0210726	02	1	2	NE1		0726	11.2	3.9	63.8	53.9	ORIG	1993-11-01	R		B		G	7.8			3					N				RECH	1995-05-15	R		B		G	7.8			3					N				PR0299
0210727	02	1	2	NE1		0727	14.2	2.8	60.8	52.8	ORIG	1993-11-01	P					15								N				RECH	1995-05-15	P					15				0.1	W			N			180	PR0299
0210728	02	1	2	NE1	Y	0728	24.3	2.5	50.7	52.5	ORIG	1993-11-01	P					23.4								N				RECH	1995-05-15	P					23.4								N				PR0299
0210729	02	1	2	NE1	Y	0729	19.8	1.3	55.2	51.3	ORIG	1993-11-01	P					24.9								N				RECH	1995-05-15	P					24.9								N				PR0299
0210730	02	1	2	NE1		0730	9.6	0.2	65.4	50.2	ORIG	1993-11-01	P					20.6								N				RECH	1995-05-15	P					20.6								N				PR0299
0210731	02	1	2	NE1		0731	3.3	0.7	71.7	50.7	ORIG	1993-11-01	C		B			10.6	5.2		2.2					Y			BROKEN @ 2.2 NW--STILL ALIVE	RECH	1995-05-15	C	T	Y	F		10.6	5.2		0.7					Y				PR0299
0210732	02	1	2	NE1		0732	2.4	0.3	72.6	50.3	ORIG	1993-11-01	P					21								N				RECH	1995-05-15	P					21								N				PR0299
0210733	02	1	2	SE2		0733	24	48.9	99	48.9	ORIG	1993-11-01	S					0	1.8			1	NS			N			FIRE GIRDLED 1.0	RECH	1995-05-15	S					0	1.8			1	NS			N				PR0299
0210734	02	1	2	SE2		0734	15.7	43	90.7	43	ORIG	1993-11-01	P					17.8								N				RECH	1995-05-15	P					17.8								N				PR0299
0210735	02	1	2	SE2		0735	9.6	43.7	84.6	43.7	ORIG	1993-11-01	R		B		G	7.6			1.7					N				RECH	1995-05-15	R		B		G	7.6			1.7					N				PR0299
0210736	02	1	2	SE2		0736	8	41.9	83	41.9	ORIG	1993-11-01	R		B		G	10			1.9	1	NS			N				RECH	1995-05-15	R		B		G	10			1.9					N				PR0299
0210737	02	1	2	SE2		0737	14.1	40.8	89.1	40.8	ORIG	1993-11-01	P					22.8								N				RECH	1995-05-15	P					22.8								N				PR0299
0210738	02	1	2	SE2		0738	8.7	47.9	83.7	47.9	ORIG	1993-11-01	P					33.6								N				RECH	1995-05-15	P					33.6								N				PR0299
0210739	02	1	2	SE2		0739	21.4	40.7	96.4	40.7	ORIG	1993-11-01	S					0	2.2							N				RECH	1995-05-15	S					0	2.1							N				PR0299
0210740	02	1	2	SE2		0740	20.9	39.3	95.9	39.3	ORIG	1993-11-01	P					27								N				RECH	1995-05-15	P					27				0.2	W			N				PR0299
0210741	02	1	2	SE2		0741	0.6	42.5	75.6	42.5	ORIG	1993-11-01	R		B		G	7			1.7					N				RECH	1995-05-15	R		B		G	7			1.7					N				PR0299
0210742	02	1	2	SE2		0742	2.1	40.2	77.1	40.2	ORIG	1993-11-01	P					25.5				1.5	E			N				RECH	1995-05-15	P					25.5				1.7	E			N			1/2,180	PR0299
0210743	02	1	2	SE2		0743	3	40.1	78	40.1	ORIG	1993-11-01	P					19.8				1	WSW			N				RECH	1995-05-15	P					19.8				1.1	S	2		N			1/2,300	PR0299
0210744	02	1	2	SE2		0744	6.8	38.7	81.8	38.7	ORIG	1993-11-01	P					22.8								N				RECH	1995-05-15	P					22.8								N				PR0299
0210745	02	1	2	SE2		0745	0.6	37.2	75.6	37.2	ORIG	1993-11-01	S					0	1.9							N			GIRDLED TO 1.0	RECH	1995-05-15	S					0	2			1	NS			N				PR0299
0210746	02	1	2	SE2		0746	14.5	36.3	89.5	36.3	ORIG	1993-11-01	S					0	1.7							N				RECH	1995-05-15	S					0	1.7							N				PR0299
0210747	02	1	2	SE2		0747	6.1	34	81.1	34	ORIG	1993-11-01	P					30.4				1	NW			N				RECH	1995-05-15	P					30.4				1	W			N			1/2,180	PR0299
0210748	02	1	2	SE2		0748	15.9	32.9	90.9	32.9	ORIG	1993-11-01	R		B		G	7.4			2					N				RECH	1995-05-15	R		B		G	7.4			2					N				PR0299
0210749	02	1	2	SE2		0749	23.8	31.3	98.8	31.3	ORIG	1993-11-01	P					19.5				2.5	E			N			EC 0.9-2.5	RECH	1995-05-15	P					19.5				3.4	E			N			EC 0.8-3.4	PR0299
0210750	02	1	2	SE2		0750	5	27.4	80	27.4	ORIG	1993-11-01	S					0	1.8			0.2	NS			N			GIRDLED 0.2	RECH	1995-05-15	S					0	1.8			0.2	NS			N				PR0299
0210751	02	1	2	SE2		0751	8.8	30.4	83.8	30.4	ORIG	1993-11-01	P					47.2								N				RECH	1995-05-15	P					47.2								N				PR0299
0210752	02	1	2	SE2		0752	9.8	28.9	84.8	28.9	ORIG	1993-11-01	R		B		G	9.2			4					N				RECH	1995-05-15	R		B		G	9.2			4					N				PR0299
0210753	02	1	2	SE2		0753	11.3	28.2	86.3	28.2	ORIG	1993-11-01	S					0	2.1							N				RECH	1995-05-15	S					0	2.1			0.2	NS			N				PR0299
0210754	02	1	2	SE2		0754	16.2	28	91.2	28	ORIG	1993-11-01	P					13.7								N				RECH	1995-05-15	P					13.7								N				PR0299
0210755	02	1	2	SE2		0755	23.9	27.9	98.9	27.9	ORIG	1993-11-01	P					20.1				2.4	E			N			EC 0.8-2.4	RECH	1995-05-15	P					20.1				2.4	E			N			EC 0.8-2.4,180	PR0299
0210756	02	1	2	SE2		0756	24	27.2	99	27.2	ORIG	1993-11-01	R		B		G	9.4								N				RECH	1995-05-15	R		B		G	9.4								N				PR0299
0210757	02	1	2	SE2		0757	17.7	27	92.7	27	ORIG	1993-11-01	P					14								N				RECH	1995-05-15	P					14								N				PR0299
0210758	02	1	2	SE2		0758	21.8	26.1	96.8	26.1	ORIG	1993-11-01	P					22								N				RECH	1995-05-15	P					22								N				PR0299
0210759	02	1	2	SE2		0759	19.3	22.9	94.3	22.9	ORIG	1993-11-01	P					11.8								N				RECH	1995-05-15	P					11.8								N				PR0299
0210760	02	1	2	SE2		0760	20	22.4	95	22.4	ORIG	1993-11-01	S					0	3							N				RECH	1995-05-15	S					0	2.9			0.5	NW			N			1/2,180	PR0299
0210761	02	1	2	SE2		0761	9.7	22.1	84.7	22.1	ORIG	1993-11-01	P					21.1								N				RECH	1995-05-15	P					21.1								N				PR0299
0210762	02	1	2	SE2		0762	10.2	21.9	85.2	21.9	ORIG	1993-11-01	S					0	1.7							N				RECH	1995-05-15	S					0	1.5							N				PR0299
0210763	02	1	2	SE2		0763	11.9	21.8	86.9	21.8	ORIG	1993-11-01	P					12.1								N				RECH	1995-05-15	P					12.1								N				PR0299
0210764	02	1	2	SE2		0764	14.2	20.5	89.2	20.5	ORIG	1993-11-01	P					12								N				RECH	1995-05-15	P					12								N				PR0299
0210765	02	1	2	SE2		0765	3.9	20.1	78.9	20.1	ORIG	1993-11-01	R		B		G	12.8			1.8					N				RECH	1995-05-15	R		B		G	12.8			1.8					N				PR0299
0210766	02	1	2	SE2		0766	0.4	22.3	75.4	22.3	ORIG	1993-11-01	P					22.5								N				RECH	1995-05-15	P					22.5								N				PR0299
0210767	02	1	2	SE2		0767	1.8	17.7	76.8	17.7	ORIG	1993-11-01	P					8.8								N				RECH	1995-05-15	P					8.8								N				PR0299
0210768	02	1	2	SE2		0768	16.8	14.6	91.8	14.6	ORIG	1993-11-01	S					0	1.6							N				RECH	1995-05-15	S					0	1.5							N				PR0299
0210769	02	1	2	SE2		0769	10.2	15.2	85.2	15.2	ORIG	1993-11-01	P					10.1								N				RECH	1995-05-15	P					10.1								N				PR0299
0210770	02	1	2	SE2		0770	2.4	14.9	77.4	14.9	ORIG	1993-11-01	P					18.5								N				RECH	1995-05-15	P					18.5								N				PR0299
0210771	02	1	2	SE2		0771	2.5	14.5	77.5	14.5	ORIG	1993-11-01	P					8.5								N				RECH	1995-05-15	P	T				7.9								N				PR0299
0210772	02	1	2	SE2		0772	0.2	15.5	75.2	15.5	ORIG	1993-11-01	P					12.2								N				RECH	1995-05-15	P					12.2						1		N				PR0299
0210773	02	1	2	SE2		0773	1.8	12.2	76.8	12.2	ORIG	1993-11-01	R		B		G	14.1			4.4					N				RECH	1995-05-15	R		B		G	14.1			4.4					N				PR0299
0210774	02	1	2	SE2		0774	3.4	11.5	78.4	11.5	ORIG	1993-11-01	R		B		G	18.3								N				RECH	1995-05-15	R		B		G	18.3								N				PR0299
0210775	02	1	2	SE2		0775	8.9	12.5	83.9	12.5	ORIG	1993-11-01	P					19.1								N				RECH	1995-05-15	P					19.1								N				PR0299
0210776	02	1	2	SE2		0776	10.6	12.4	85.6	12.4	ORIG	1993-11-01	P					28.7				0.3	E			N				RECH	1995-05-15	P					28.7				0.3	E			N				PR0299
0210777	02	1	2	SE2		0777	19.5	11.4	94.5	11.4	ORIG	1993-11-01	P					22.8								N				RECH	1995-05-15	P					22.8								N				PR0299
0210778	02	1	2	SE2		0778	21.2	9.7	96.2	9.7	ORIG	1993-11-01	R		B		G	9.6			3.2					N				RECH	1995-05-15	R		B		G	9.6			3.2					N				PR0299
0210779	02	1	2	SE2		0779	23.9	8.1	98.9	8.1	ORIG	1993-11-01	P					17.6								N				RECH	1995-05-15	P					17.6								N				PR0299
0210780	02	1	2	SE2		0780	8.3	7.4	83.3	7.4	ORIG	1993-11-01	P					17.1								N				RECH	1995-05-15	P					17.1								N				PR0299
0210781	02	1	2	SE2		0781	24.7	4	99.7	4	ORIG	1993-11-01	R		B		G	5.1			1.7					N				RECH	1995-05-15	R		B		G	5.1			1.7					N				PR0299
0210782	02	1	2	SE2		0782	22.4	3.7	97.4	3.7	ORIG	1993-11-01	R		B		G	10.2			4.7					N				RECH	1995-05-15	R		B		G	10.2			4.7					N				PR0299
0210783	02	1	2	SE2		0783	11.1	3.1	86.1	3.1	ORIG	1993-11-01	R		B		G	6.4			1.6					N				RECH	1995-05-15	R		B		G	6.4			1.6					N				PR0299
0210784	02	1	2	SE2		0784	13.6	0.9	88.6	0.9	ORIG	1993-11-01	S					0	2.4							N				RECH	1995-05-15	S					0	2.3							N				PR0299
0210785	02	1	2	SE2		0785	9.3	0.9	84.3	0.9	ORIG	1993-11-01	P					32.1								N				RECH	1995-05-15	P					32.1								N				PR0299
0210786	02	1	2	SE1		0786	0.2	48.6	74.8	48.6	ORIG	1993-11-01	R		B		G	7.3			2.1					N				RECH	1995-05-15	R		B		G	7.3			2.1					N				PR0299
0210787	02	1	2	SE1		0787	1.9	48.7	73.1	48.7	ORIG	1993-11-01	P					9.8								N				RECH	1995-05-15	P					9.8								N				PR0299
0210788	02	1	2	SE1		0788	11.6	48.2	63.4	48.2	ORIG	1993-11-01	P					15								N				RECH	1995-05-15	P					15								N				PR0299
0210789	02	1	2	SE1		0789	4.5	48.3	70.5	48.3	ORIG	1993-11-01	S					0	4.6							N				RECH	1995-05-15	S					0	4.6							N				PR0299
0210790	02	1	2	SE1		0790	6.4	48.8	68.6	48.8	ORIG	1993-11-01	P					16.1								N				RECH	1995-05-15	P					16.1								N				PR0299
0210791	02	1	2	SE1		0791	7.6	50	67.4	50	ORIG	1993-11-01	P					16								N				RECH	1995-05-15	P					16								N				PR0299
0210792	02	1	2	SE1	Y	0792	19.8	46.1	55.2	46.1	ORIG	1993-11-01	P					14.3								N				RECH	1995-05-15	P					14.3								N				PR0299
0210793	02	1	2	SE1		0793	5.5	44.5	69.5	44.5	ORIG	1993-11-01	P					13.8								N				RECH	1995-05-15	P					13.8								N				PR0299
0210794	02	1	2	SE1		0794	13.4	43.2	61.6	43.2	ORIG	1993-11-01	C	T		T		10.2	0.9							N			SPROUTING @ 0.9--TOP DEAD SMALL BRANCHES	RECH	1995-05-15	C	T		T		10.2								N			SPROUTING @ 0.9	PR0299
0210795	02	1	2	SE1	Y	0795	18	42.5	57	42.5	ORIG	1993-11-01	P					31.6								N				RECH	1995-05-15	P					31.6								N				PR0299
0210796	02	1	2	SE1	Y	0796	20.2	38.8	54.8	38.8	ORIG	1993-11-01	P					15.9								N				RECH	1995-05-15	P					15.9								N				PR0299
0210797	02	1	2	SE1		0797	2.8	37.7	72.2	37.7	ORIG	1993-11-01	S					0	3.1							N				RECH	1995-05-15	S					0	3.2							N				PR0299
0210798	02	1	2	SE1		0798	17.5	35.3	57.5	35.3	ORIG	1993-11-01	R		B		G	5.5			1.6					N				RECH	1995-05-15	R		B		G	5.5			1.6					N				PR0299
0210799	02	1	2	SE1		0799	8.2	36.7	66.8	36.7	ORIG	1993-11-01	P					23.5								N				RECH	1995-05-15	P					23.5								N				PR0299
0210800	02	1	2	SE1		0800	14.8	34.8	60.2	34.8	ORIG	1993-11-01	P					21.5								N				RECH	1995-05-15	P					21.5								N				PR0299
0210801	02	1	2	SE1		0801	4	34.3	71	34.3	ORIG	1993-11-01	P					31.5				1.2	WSW			N				RECH	1995-05-15	P					31.5				1.2	WSW			N			1/2,180	PR0299
0210802	02	1	2	SE1	Y	0802	24	32.3	51	32.3	ORIG	1993-11-01	P					30.3				0.7	SE			N				RECH	1995-05-15	P					30.3				0.7	SE			N			1/2,180	PR0299
0210803	02	1	2	SE1		0803	14.9	33	60.1	33	ORIG	1993-11-01	P					13.3								N				RECH	1995-05-15	P					13.3								N				PR0299
0210804	02	1	2	SE1	Y	0804	15.4	31.1	59.6	31.1	ORIG	1993-11-01	P					19.7								N				RECH	1995-05-15	P					19.7						1		N				PR0299
0210805	02	1	2	SE1		0805	9.1	31.1	65.9	31.1	ORIG	1993-11-01	P					24.3								N				RECH	1995-05-15	P					24.3								N				PR0299
0210806	02	1	2	SE1		0806	9.7	30.5	65.3	30.5	ORIG	1993-11-01	R		B		G	8.5			1.9					N				RECH	1995-05-15	R		B		G	8.5			1.9					N				PR0299
0210807	02	1	2	SE1		0807	4.3	27.7	70.7	27.7	ORIG	1993-11-01	P					22.4								N				RECH	1995-05-15	P					22.4								N				PR0299
0210808	02	1	2	SE1		0808	4.9	26.3	70.1	26.3	ORIG	1993-11-01	P					15.5								N				RECH	1995-05-15	P					15.5								N				PR0299
0210809	02	1	2	SE1		0809	14.1	24	60.9	24	ORIG	1993-11-01	C					13.1				0.4	E			N				RECH	1995-05-15	C					13.1				0.5	E			N			EC 0.2-0.5,3/4,180	PR0299
0210810	02	1	2	SE1		0810	17.7	23.8	57.3	23.8	ORIG	1993-11-01	P					27.9				0.2	NE			N			LEANING SW--NOT UPROOTED	RECH	1995-05-15	P					27.9				0.2	NE			N			LEANING SW--NOT UPROOTED	PR0299
0210811	02	1	2	SE1		0811	8.5	21.3	66.5	21.3	ORIG	1993-11-01	R		B		G	5.1			1.7					N				RECH	1995-05-15	R		B		G	5.1			1.7					N				PR0299
0210812	02	1	2	SE1		0812	2.5	21.8	72.5	21.8	ORIG	1993-11-01	P					21.8								N				RECH	1995-05-15	P					21.8								N				PR0299
0210813	02	1	2	SE1		0813	2	21.9	73	21.9	ORIG	1993-11-01	R		B		B	5			2.4					N			BROKEN OFF	RECH	1995-05-15	R		B		B	5			1.5					N				PR0299
0210814	02	1	2	SE1		0814	2.3	19.8	72.7	19.8	ORIG	1993-11-01	S					0	1.6							N			1/2 STEM GONE OR BURNED OUT @ 0.9	RECH	1995-05-15	S					0	1.6			0.2	NS			N			1/2 STEM GONE OR BURNED OUT @ 0.9	PR0299
0210815	02	1	2	SE1		0815	7.3	19.9	67.7	19.9	ORIG	1993-11-01	P					23.7								N				RECH	1995-05-15	P					23.7								N				PR0299
0210816	02	1	2	SE1		0816	14.2	19.8	60.8	19.8	ORIG	1993-11-01	P					6.2								N				RECH	1995-05-15	P	T				6								N				PR0299
0210817	02	1	2	SE1		0817	17.3	19.3	57.7	19.3	ORIG	1993-11-01	P					27.6				0.6	W			N			NEC 0.5	RECH	1995-05-15	P					27.6				0.6	W			N			NEC 0.5;W 180	PR0299
0210818	02	1	2	SE1		0818	20	18	55	18	ORIG	1993-11-01	P					9								N				RECH	1995-05-15	P					9						2		N				PR0299
0210819	02	1	2	SE1		0819	24.2	17.8	50.8	17.8	ORIG	1993-11-01	P					15.6								N				RECH	1995-05-15	P					15.6								N				PR0299
0210820	02	1	2	SE1		0820	21.9	17.2	53.1	17.2	ORIG	1993-11-01	P					15.5				0.2	W			N				RECH	1995-05-15	P					15.5								N				PR0299
0210821	02	1	2	SE1		0821	13.4	16.1	61.6	16.1	ORIG	1993-11-01	R		B		G	7.8								N				RECH	1995-05-15	R		B		G	7.8								N				PR0299
0210822	02	1	2	SE1		0822	6.4	15.9	68.6	15.9	ORIG	1993-11-01	P					11								N				RECH	1995-05-15	P					11						2		N				PR0299
0210823	02	1	2	SE1		0823	0.2	7.2	74.8	7.2	ORIG	1993-11-01	S					0	1.9							N				RECH	1995-05-15	S					0	1.9							N			ROTTING TO 1.4	PR0299
0210824	02	1	2	SE1		0824	3.4	11.2	71.6	11.2	ORIG	1993-11-01	R		B		G	11.8			2.5					N				RECH	1995-05-15	R		B		G	11.8			2.5					N				PR0299
0210825	02	1	2	SE1		0825	7.4	12.8	67.6	12.8	ORIG	1993-11-01	R		B		G	5.8			4.5					N				RECH	1995-05-15	R		B		G	5.8			4.5					N				PR0299
0210826	02	1	2	SE1		0826	10.1	12	64.9	12	ORIG	1993-11-01	R		B		G	9.5								N				RECH	1995-05-15	R		B		G	9.5								N				PR0299
0210827	02	1	2	SE1		0827	13.5	11.3	61.5	11.3	ORIG	1993-11-01	P					31.8				0.2	E			N				RECH	1995-05-15	P					31.8				0.2	E			N				PR0299
0210828	02	1	2	SE1		0828	8.3	10.1	66.7	10.1	ORIG	1993-11-01	P					24								N				RECH	1995-05-15	P					24								N				PR0299
0210829	02	1	2	SE1		0829	8.9	8.2	66.1	8.2	ORIG	1993-11-01	P					15.8								N				RECH	1995-05-15	P					15.8						2		N				PR0299
0210830	02	1	2	SE1		0830	17.2	9.4	57.8	9.4	ORIG	1993-11-01	S					0	1.6			0.2	S			N			BASE 1/2 BURNED OUT TO 0.2 S	RECH	1995-05-15	S					0	1.6			0.2	S			N			BASE 1/2 BURNED OUT TO 0.2 S	PR0299
0210831	02	1	2	SE1		0831	22.1	8.3	52.9	8.3	ORIG	1993-11-01	P					29								N				RECH	1995-05-15	P					29						1		N				PR0299
0210832	02	1	2	SE1		0832	23.5	7.4	51.5	7.4	ORIG	1993-11-01	R		B		G	9.5			1.6					N				RECH	1995-05-15	R		B		G	9.5			1.6					N				PR0299
0210833	02	1	2	SE1		0833	15.8	4.5	59.2	4.5	ORIG	1993-11-01	R		B		G	9.1			2.1					N				RECH	1995-05-15	R		B		G	9.1			2.1					N				PR0299
0210834	02	1	2	SE1		0834	18.2	3.9	56.8	3.9	ORIG	1993-11-01	R		B		G	7			3.3					N				RECH	1995-05-15	R		B		G	7			3.3					N				PR0299
0210835	02	1	2	SE1		0835	23.6	3.3	51.4	3.3	ORIG	1993-11-01	R		B		G	9.3								N				RECH	1995-05-15	R		B		G	9.3								N				PR0299
0210836	02	1	2	SE1		0836	16	2.1	59	2.1	ORIG	1993-11-01	P					33.1				0.7	NE			N				RECH	1995-05-15	P					33.1				0.7	NE			N				PR0299
0210837	02	1	2	SE1		0837	6.5	2.5	68.5	2.5	ORIG	1993-11-01	P					22.3								N				RECH	1995-05-15	P					22.3						1		N				PR0299
0210838	02	1	2	SE1		0838	1.5	1.5	73.5	1.5	ORIG	1993-11-01	P					35.4				0.5	E			N				RECH	1995-05-15	P					35.4				0.5	E			N				PR0299
0210839	02	1	2	NW2		0839	3.6	48.3	28.6	98.3	ORIG	1993-11-01	C					8.5								N				RECH	1995-05-15	C					8.5				1.1	NE			N			NE 0.7-1.1,1/2;S 0.3-1.6	PR0299
0210840	02	1	2	NW2		0840	7.8	49.7	32.8	99.7	ORIG	1993-11-01	C					19.4								N				RECH	1995-05-15	C					19.4								N				PR0299
0210841	02	1	2	NW2		0841	23.9	49.1	48.9	99.1	ORIG	1993-11-01	P					22.2								N				RECH	1995-05-15	P					22.2								N				PR0299
0210842	02	1	2	NW2		0842	21.8	48.2	46.8	98.2	ORIG	1993-11-01	P					19.9				0.2	E			N				RECH	1995-05-15	P					19.9				0.2	E			N			180	PR0299
0210843	02	1	2	NW2		0843	11.7	47.1	36.7	97.1	ORIG	1993-11-01	P					18.3								N				RECH	1995-05-15	P					18.3								N				PR0299
0210844	02	1	2	NW2		0844	7.7	46.8	32.7	96.8	ORIG	1993-11-01	C					11.5								N				RECH	1995-05-15	C					11.5								N				PR0299
0210845	02	1	2	NW2		0845	10.1	46.1	35.1	96.1	ORIG	1993-11-01	C					9.1				0.8	E			N				RECH	1995-05-15	C					9.1				0.8	E			N			1/2,180	PR0299
0210846	02	1	2	NW2		0846	16.1	45.4	41.1	95.4	ORIG	1993-11-01	C					11.1								N				RECH	1995-05-15	C					11.1								N				PR0299
0210847	02	1	2	NW2		0847	6	45.4	31	95.4	ORIG	1993-11-01	C		B			8	7.5		1.4	0.8	S			Y			BROKEN @ 1.4 LYING SW-TOP STILL ALIVE-MAYBE HURRICANE	RECH	1995-05-15	C	T	B	F		7.7	7.5		1.4	0.8	S			Y				PR0299
0210848	02	1	2	NW2		0848	2.2	44.3	27.2	94.3	ORIG	1993-11-01	C	T		F		9								N			SMALL BRANCHES PRESENT	RECH	1995-05-15	C	T	Y	F		9			0					N				PR0299
0210849	02	1	2	NW2		0849	7.7	43.5	32.7	93.5	ORIG	1993-11-01	C	T		F		14.4								N			MAIN STEM ONLY	RECH	1995-05-15	C	T	Y	F		14.4			0.7					N				PR0299
0210850	02	1	2	NW2		0850	12.1	43.1	37.1	93.1	ORIG	1993-11-01	C					8.2								N				RECH	1995-05-15	C					8.2								N				PR0299
0210851	02	1	2	NW2		0851	15.9	42.7	40.9	92.7	ORIG	1993-11-01	P					23.6								N				RECH	1995-05-15	P					23.6								N				PR0299
0210852	02	1	2	NW2		0852	10.5	42	35.5	92	ORIG	1993-11-01	C					16.7								N				RECH	1995-05-15	C					16.7								N				PR0299
0210853	02	1	2	NW2		0853	9.2	41.4	34.2	91.4	ORIG	1993-11-01	C					9.3								N				RECH	1995-05-15	C	T		F		9								N				PR0299
0210854	02	1	2	NW2		0854	5	39.5	30	89.5	ORIG	1993-11-01	R		B		G	8.7			2.9					N				RECH	1995-05-15	R		B		G	8.7			2.9					N				PR0299
0210855	02	1	2	NW2		0855	7.5	40	32.5	90	ORIG	1993-11-01	C					9.1								N				RECH	1995-05-15	C					9.1				0.4	NW			N				PR0299
0210856	02	1	2	NW2		0856	14.5	39	39.5	89	ORIG	1993-11-01	R		B		G	5.2			2.1					N				RECH	1995-05-15	R		B		G	5.2			2.1					N				PR0299
0210857	02	1	2	NW2		0857	22.9	38.1	47.9	88.1	ORIG	1993-11-01	C					14.4	4.3			0.4	NE			N			TOP DEAD--SPROUTING FROM 2.1	RECH	1995-05-15	C					14.4	3.1			0.4	NE			N			TOP DEAD SPROUTING FROM 2.1;3/4,180;3.1 TO GREEN	PR0299
0210858	02	1	2	NW2		0858	10.9	35.9	35.9	85.9	ORIG	1993-11-01	P					30								N				RECH	1995-05-15	P					30								N				PR0299
0210859	02	1	2	NW2		0859	20.1	34.4	45.1	84.4	ORIG	1993-11-01	P					23.6				0.2	W			N				RECH	1995-05-15	P					23.6				0.2	SW			N				PR0299
0210860	02	1	2	NW2		0860	21.1	32.7	46.1	82.7	ORIG	1993-11-01	P					25.8				0.7	NE			N				RECH	1995-05-15	P					25.8				0.7	NE			N			1/2,180	PR0299
0210861	02	1	2	NW2		0861	10.3	32.8	35.3	82.8	ORIG	1993-11-01	P					23				0.4	SE			N				RECH	1995-05-15	P					23				0.4	SE	1		N				PR0299
0210862	02	1	2	NW2		0862	14.9	30.2	39.9	80.2	ORIG	1993-11-01	P					17.3								N				RECH	1995-05-15	P					17.3						1		N				PR0299
0210863	02	1	2	NW2		0863	17.5	29.9	42.5	79.9	ORIG	1993-11-01	P					11								N				RECH	1995-05-15	P					11								N				PR0299
0210864	02	1	2	NW2		0864	17.4	28.6	42.4	78.6	ORIG	1993-11-01	P					19.5								N				RECH	1995-05-15	P					19.5								N				PR0299
0210865	02	1	2	NW2		0865	16.1	28.8	41.1	78.8	ORIG	1993-11-01	P					21.6								N				RECH	1995-05-15	P					21.6						1		N				PR0299
0210866	02	1	2	NW2		0866	14.3	28.7	39.3	78.7	ORIG	1993-11-01	P					9.3								N				RECH	1995-05-15	P					9.3				1.3	NE			N			NEC 1.2-1.3	PR0299
0210867	02	1	2	NW2		0867	9.1	27.3	34.1	77.3	ORIG	1993-11-01	C					18.2								N				RECH	1995-05-15	C					18.2								N				PR0299
0210868	02	1	2	NW2		0868	7.2	26.4	32.2	76.4	ORIG	1993-11-01	C					17								N				RECH	1995-05-15	C					17								N				PR0299
0210869	02	1	2	NW2		0869	23.7	26.2	48.7	76.2	ORIG	1993-11-01	R		B		G	8			3.1					N				RECH	1995-05-15	R		B		G	8			3.1					N				PR0299
0210870	02	1	2	NW2		0870	16	25.6	41	75.6	ORIG	1993-11-01	P					12.3								N				RECH	1995-05-15	P					12.3								N				PR0299
0210871	02	1	2	NW2	Y	0871	20.9	23.5	45.9	73.5	ORIG	1993-11-01	P					20.4								N				RECH	1995-05-15	P					20.4								N				PR0299
0210872	02	1	2	NW2	Y	0872	21.9	22.8	46.9	72.8	ORIG	1993-11-01	P					12.4								N			NOT MUCH GREEN-PROBABLY DYING	RECH	1995-05-15	P					12.4								N				PR0299
0210873	02	1	2	NW2	Y	0873	23.3	21.4	48.3	71.4	ORIG	1993-11-01	P					20.6								N				RECH	1995-05-15	P					20.6								N				PR0299
0210874	02	1	2	NW2		0874	6.6	23.3	31.6	73.3	ORIG	1993-11-01	C					15.6								N				RECH	1995-05-15	C					15.6								N				PR0299
0210875	02	1	2	NW2		0875	6.7	22.1	31.7	72.1	ORIG	1993-11-01	P					10.7								N				RECH	1995-05-15	P					10.7								N				PR0299
0210876	02	1	2	NW2		0876	12.2	21.4	37.2	71.4	ORIG	1993-11-01	P					27.8								N				RECH	1995-05-15	P					27.8								N				PR0299
0210877	02	1	2	NW2		0877	12	18.8	37	68.8	ORIG	1993-11-01	P					18.7								N				RECH	1995-05-15	P					18.7								N				PR0299
0210878	02	1	2	NW2		0878	4.7	18.7	29.7	68.7	ORIG	1993-11-01	P					16.9								N			2ND STEM DEAD DBH 8.3	RECH	1995-05-15	P					16.9				1.1	SW			N			2ND STEM DEAD DBH 8.3;SW 0.7-1.1;N 0.3	PR0299
0210879	02	1	2	NW2		0879	8.8	18.6	33.8	68.6	ORIG	1993-11-01	P					19.5								N				RECH	1995-05-15	P					19.5								N				PR0299
0210880	02	1	2	NW2		0880	17.6	18.2	42.6	68.2	ORIG	1993-11-01	R		B		G	18								N				RECH	1995-05-15	R		B		G	18								N				PR0299
0210881	02	1	2	NW2	Y	0881	24.1	17.3	49.1	67.3	ORIG	1993-11-01	P					13.8				2.2	E			N				RECH	1995-05-15	P					13.8				2.2	E			N			EC 1.4-2.2	PR0299
0210882	02	1	2	NW2		0882	2	17.9	27	67.9	ORIG	1993-11-01	P					27.9								N				RECH	1995-05-15	P					27.9								N				PR0299
0210883	02	1	2	NW2		0883	7.4	16	32.4	66	ORIG	1993-11-01	P					20.4								N				RECH	1995-05-15	P					20.4								N				PR0299
0210884	02	1	2	NW2		0884	17	16.1	42	66.1	ORIG	1993-11-01	R		B		B	20								N			TIP BROKEN - NOT FOUND	RECH	1995-05-15	R		B		B	19.7								N				PR0299
0210885	02	1	2	NW2	Y	0885	22.4	14.8	47.4	64.8	ORIG	1993-11-01	P					16.5								N				RECH	1995-05-15	P					16.5								N				PR0299
0210886	02	1	2	NW2		0886	3.1	13.7	28.1	63.7	ORIG	1993-11-01	P					13.4								N				RECH	1995-05-15	P					13.4								N				PR0299
0210887	02	1	2	NW2		0887	5.2	13.2	30.2	63.2	ORIG	1993-11-01	P					25.5								N				RECH	1995-05-15	P					25.5						1		N				PR0299
0210888	02	1	2	NW2		0888	3	10.9	28	60.9	ORIG	1993-11-01	P					15								N				RECH	1995-05-15	P					15								N				PR0299
0210889	02	1	2	NW2		0889	2	10.4	27	60.4	ORIG	1993-11-01	P					10.9								N				RECH	1995-05-15	P					10.9								N				PR0299
0210890	02	1	2	NW2		0890	13.8	10.3	38.8	60.3	ORIG	1993-11-01	P					20.4								N				RECH	1995-05-15	P					20.4								N				PR0299
0210891	02	1	2	NW2	Y	0891	17.6	8.9	42.6	58.9	ORIG	1993-11-01	P					27.9								N				RECH	1995-05-15	P					27.9								N				PR0299
0210892	02	1	2	NW2		0892	19.7	2.3	44.7	52.3	ORIG	1993-11-01	R		B		G	9			1.5					N				RECH	1995-05-15	R		B		G	9			1.5					N				PR0299
0210893	02	1	2	NW2		0893	5.2	2.9	30.2	52.9	ORIG	1993-11-01	P					22.3								N				RECH	1995-05-15	P					22.3								N				PR0299
0210894	02	1	2	NW1		0894	22.8	43.6	2.2	93.6	ORIG	1993-11-01	R		B		G	6.4			3.1					N				RECH	1995-05-15	R		B		G	6.4			3.1					N				PR0299
0210895	02	1	2	NW1		0895	22.6	44.7	2.4	94.7	ORIG	1993-11-01	P					13.5								N				RECH	1995-05-15	P					13.5								N				PR0299
0210896	02	1	2	NW1		0896	22.6	48.4	2.4	98.4	ORIG	1993-11-01	P					29.8				0.7	NE			N				RECH	1995-05-15	P					29.8				0.7	NE	1		N			180	PR0299
0210897	02	1	2	NW1		0897	11	47.7	14	97.7	ORIG	1993-11-01	R		B		G	6.4			1.5					N				RECH	1995-05-15	R		B		G	6.4			1.5					N				PR0299
0210898	02	1	2	NW1		0898	8.2	48.8	16.8	98.8	ORIG	1993-11-01	P					30.4								N				RECH	1995-05-15	P					30.4				0.2	W			N			180	PR0299
0210899	02	1	2	NW1		0899	10.3	46.2	14.7	96.2	ORIG	1993-11-01	P					29.6				0.2	SE			N				RECH	1995-05-15	P					29.6				0.2	SE			N				PR0299
0210900	02	1	2	NW1		0900	0.2	48.2	24.8	98.2	ORIG	1993-11-01	C					21.9								N			MAYBE DEAD--DARK BROWN NEEDLES--DARKER THAN OTHERS IN AREA	RECH	1995-05-15	C					21.9				0.8	W			N				PR0299
0210901	02	1	2	NW1		0901	2.5	45.2	22.5	95.2	ORIG	1993-11-01	P					27.5								N				RECH	1995-05-15	P					27.5								N				PR0299
0210902	02	1	2	NW1		0902	5.4	39.9	19.6	89.9	ORIG	1993-11-01	R		B		G	7.4			1.5					N				RECH	1995-05-15	R		B		G	7.4			1.5					N				PR0299
0210903	02	1	2	NW1		0903	24.5	40.5	0.5	90.5	ORIG	1993-11-01	R		B		G	7.8			2.7					N				RECH	1995-05-15	R		B		G	7.8			2.7					N				PR0299
0210904	02	1	2	NW1		0904	23.2	39.9	1.8	89.9	ORIG	1993-11-01	P					22.7								N				RECH	1995-05-15	P					22.7								N				PR0299
0210905	02	1	2	NW1		0905	13.9	38.6	11.1	88.6	ORIG	1993-11-01	R		B		G	8.2			3.1					N				RECH	1995-05-15	R		B		G	8.2			3.1					N				PR0299
0210906	02	1	2	NW1		0906	14.9	38.6	10.1	88.6	ORIG	1993-11-01	P					19.9								N				RECH	1995-05-15	P					19.9								N				PR0299
0210907	02	1	2	NW1		0907	4.6	39	20.4	89	ORIG	1993-11-01	R		B		G	5.8			1.7					N				RECH	1995-05-15	R		B		G	5.8			1.7					N				PR0299
0210908	02	1	2	NW1		0908	5.4	37.8	19.6	87.8	ORIG	1993-11-01	P					35.7								N				RECH	1995-05-15	P					35.7								N				PR0299
0210909	02	1	2	NW1		0909	0.8	37.3	24.2	87.3	ORIG	1993-11-01	R		B		G	8.6			2					N				RECH	1995-05-15	R		B		G	8.6			2					N				PR0299
0210910	02	1	2	NW1		0910	24.9	36.4	0.1	86.4	ORIG	1993-11-01	R		B		G	5.7			1.7					N				RECH	1995-05-15	R		B		G	5.7			1.7					N				PR0299
0210911	02	1	2	NW1		0911	23.2	36.8	1.8	86.8	ORIG	1993-11-01	P					17.7								N				RECH	1995-05-15	P					17.7								N				PR0299
0210912	02	1	2	NW1		0912	13.6	35.9	11.4	85.9	ORIG	1993-11-01	R		B		G	6.2			2.2					N				RECH	1995-05-15	R		B		G	6.2			2.2					N				PR0299
0210913	02	1	2	NW1		0913	24.7	34.4	0.3	84.4	ORIG	1993-11-01	S					0	3.3							N				RECH	1995-05-15	S					0	3.1			0.3	NS			N			ROTTING 1.5	PR0299
0210914	02	1	2	NW1		0914	23.6	35.3	1.4	85.3	ORIG	1993-11-01	P					21.7								N				RECH	1995-05-15	P					21.7								N				PR0299
0210915	02	1	2	NW1		0915	19.3	35.2	5.7	85.2	ORIG	1993-11-01	P					18.9								N				RECH	1995-05-15	P					18.9								N				PR0299
0210916	02	1	2	NW1		0916	7	31.8	18	81.8	ORIG	1993-11-01	R		B		G	8.1			2.2					N				RECH	1995-05-15	R		B		G	8.1			2.2					N				PR0299
0210917	02	1	2	NW1		0917	3.4	31.7	21.6	81.7	ORIG	1993-11-01	P					23.4								N				RECH	1995-05-15	P					23.4								N				PR0299
0210918	02	1	2	NW1		0918	6	30.9	19	80.9	ORIG	1993-11-01	R		B		G	8.1			4.1					N				RECH	1995-05-15	R		B		G	8.1			4.1					N				PR0299
0210919	02	1	2	NW1		0919	18.5	31.1	6.5	81.1	ORIG	1993-11-01	P					37.5								N				RECH	1995-05-15	P					37.5								N				PR0299
0210920	02	1	2	NW1		0920	23	30.6	2	80.6	ORIG	1993-11-01	P					11.3				1.3	N			N			NC 1.0-1.3	RECH	1995-05-15	P					11.3				3.4	N			N			NC 1.0-3.4,180	PR0299
0210921	02	1	2	NW1		0921	20.5	30.3	4.5	80.3	ORIG	1993-11-01	P					14.5								N				RECH	1995-05-15	P					14.5				2	E			N				PR0299
0210922	02	1	2	NW1		0922	14.8	29.9	10.2	79.9	ORIG	1993-11-01	P					29.4								N				RECH	1995-05-15	P					29.4								N				PR0299
0210923	02	1	2	NW1		0923	10.6	28.4	14.4	78.4	ORIG	1993-11-01	P					18.7								N				RECH	1995-05-15	P					18.7								N				PR0299
0210924	02	1	2	NW1		0924	0.7	28.3	24.3	78.3	ORIG	1993-11-01	R		B		G	7.1			2.8					N				RECH	1995-05-15	R		B		G	7.1			2.8					N				PR0299
0210925	02	1	2	NW1		0925	3.4	26.6	21.6	76.6	ORIG	1993-11-01	R		B		G	6.1			1.6					N				RECH	1995-05-15	R		B		G	6.1			1.6					N				PR0299
0210926	02	1	2	NW1		0926	6.7	27.6	18.3	77.6	ORIG	1993-11-01	P					31.6								N				RECH	1995-05-15	P					31.6								N				PR0299
0210927	02	1	2	NW1		0927	16.7	26.1	8.3	76.1	ORIG	1993-11-01	P					26.7								N				RECH	1995-05-15	P					26.7								N				PR0299
0210928	02	1	2	NW1		0928	6.5	25.6	18.5	75.6	ORIG	1993-11-01	R		B		B	16.1								N			TOP BROKEN	RECH	1995-05-15	R		B		B	16								N				PR0299
0210929	02	1	2	NW1		0929	5.4	20.8	19.6	70.8	ORIG	1993-11-01	C					19.4								N				RECH	1995-05-15	C					19.4								N				PR0299
0210930	02	1	2	NW1		0930	24.3	20.3	0.7	70.3	ORIG	1993-11-01	P					27.4								N				RECH	1995-05-15	P					27.4								N				PR0299
0210931	02	1	2	NW1		0931	12.4	17.8	12.6	67.8	ORIG	1993-11-01	P					17.5								N				RECH	1995-05-15	P					17.5								N				PR0299
0210932	02	1	2	NW1		0932	7.4	18.5	17.6	68.5	ORIG	1993-11-01	S					0	2.6							N			TRUNK ROTTING ALL THE WAY UP	RECH	1995-05-15	S					0	2.6							N			TRUNK ROTTING ALL THE WAY UP	PR0299
0210933	02	1	2	NW1		0933	1	18.8	24	68.8	ORIG	1993-11-01	P					11.4								N				RECH	1995-05-15	P					11.4								N				PR0299
0210934	02	1	2	NW1		0934	1.8	17.7	23.2	67.7	ORIG	1993-11-01	R		B		G	6			2.7					N				RECH	1995-05-15	R		B		G	6			2.7					N				PR0299
0210935	02	1	2	NW1		0935	17.3	13.2	7.7	63.2	ORIG	1993-11-01	P					37.6				0.3	NW			N			SEC 0.2 HOLLOWED OUT	RECH	1995-05-15	P					37.6				0.3	NW			N			SEC 0.2 HOLLOWED OUT	PR0299
0210936	02	1	2	NW1		0936	7	12.7	18	62.7	ORIG	1993-11-01	P					29.5								N				RECH	1995-05-15	P					29.5								N				PR0299
0210937	02	1	2	NW1		0937	4.3	5.6	20.7	55.6	ORIG	1993-11-01	P					29.3								N				RECH	1995-05-15	P					29.3								N				PR0299
0210938	02	1	2	NW1		0938	9.1	4.7	15.9	54.7	ORIG	1993-11-01	P	T		F		20.5								N			DEATH UNKOWN	RECH	1995-05-15	R		B		B	20.3								N				PR0299
0210939	02	1	2	NW1		0939	24.5	4.5	0.5	54.5	ORIG	1993-11-01	C					11.6								N			CRACKING @ BASE LEANING SW--STILL ALIVE	RECH	1995-05-15	C					11.6				0.1	SW			N			CRACKING @ BASE LEANING SW--STILL ALIVE	PR0299
0210940	02	1	2	NW1		0940	16.8	3.2	8.2	53.2	ORIG	1993-11-01	R		B		G	9.5								N				RECH	1995-05-15	R		B		G	9.5								N				PR0299
0210941	02	1	2	NW1		0941	18.4	0.7	6.6	50.7	ORIG	1993-11-01	R		B		G	13.9								N				RECH	1995-05-15	R		B		G	13.9								N				PR0299
0210942	02	1	2	NW1		0942	11.3	0.2	13.7	50.2	ORIG	1993-11-01	P					37.3								N				RECH	1995-05-15	P					37.3				0.1	NW			N			NE 0.1	PR0299
0210943	02	1	2	NW1		0943	1.1	0.9	23.9	50.9	ORIG	1993-11-01	P					31.2				0.6	W			N			TRUNK 1/2 GONE	RECH	1995-05-15	P					31.2				0.6	W			N			1/2,180	PR0299
0210944	02	1	2	SW2		0944	14.4	48.4	39.4	48.4	ORIG	1993-11-01	P					27.7								N				RECH	1995-05-15	P					27.7								N				PR0299
0210945	02	1	2	SW2		0945	10.8	44.7	35.8	44.7	ORIG	1993-11-01	P					32.8								N				RECH	1995-05-15	P					32.8								N				PR0299
0210946	02	1	2	SW2	Y	0946	15.9	42.7	40.9	42.7	ORIG	1993-11-01	P					24								N				RECH	1995-05-15	P					24								N				PR0299
0210947	02	1	2	SW2	Y	0947	21.3	36.1	46.3	36.1	ORIG	1993-11-01	P					24.1								N				RECH	1995-05-15	P					24.1				0.2	W			N				PR0299
0210948	02	1	2	SW2	Y	0948	18.3	36.4	43.3	36.4	ORIG	1993-11-01	P					31.5								N				RECH	1995-05-15	P					31.5								N				PR0299
0210949	02	1	2	SW2		0949	0.4	34.8	25.4	34.8	ORIG	1993-11-01	P					37								N				RECH	1995-05-15	P					37								N				PR0299
0210950	02	1	2	SW2		0950	4.1	33.9	29.1	33.9	ORIG	1993-11-01	S					0	3.1							N				RECH	1995-05-15	S					0	2.9							N				PR0299
0210951	02	1	2	SW2		0951	4.3	33	29.3	33	ORIG	1993-11-01	R		B		G	7.9			3.3					N				RECH	1995-05-15	R		B		G	7.9			3.3					N				PR0299
0210952	02	1	2	SW2		0952	13.1	31.3	38.1	31.3	ORIG	1993-11-01	R		B		G	8.2								N				RECH	1995-05-15	R		B		G	8.2								N				PR0299
0210953	02	1	2	SW2		0953	24.5	26.8	49.5	26.8	ORIG	1993-11-01	R		B		G	11.2			2.4					N				RECH	1995-05-15	R		B		G	11.2			2.4					N				PR0299
0210954	02	1	2	SW2		0954	12.6	26.8	37.6	26.8	ORIG	1993-11-01	P					18.9								N				RECH	1995-05-15	P					18.9								N				PR0299
0210955	02	1	2	SW2		0955	7	25.8	32	25.8	ORIG	1993-11-01	C					9.8								N				RECH	1995-05-15	C					9.8				1.3	S			N			180	PR0299
0210956	02	1	2	SW2		0956	1.3	25.5	26.3	25.5	ORIG	1993-11-01	P					29.4								N				RECH	1995-05-15	P					29.4								N				PR0299
0210957	02	1	2	SW2		0957	19.2	21.8	44.2	21.8	ORIG	1993-11-01	P					31.3								N				RECH	1995-05-15	P					31.3								N				PR0299
0210958	02	1	2	SW2		0958	18.4	17.7	43.4	17.7	ORIG	1993-11-01	R		B		G	18.2								N				RECH	1995-05-15	R		B		G	18.2								N				PR0299
0210959	02	1	2	SW2		0959	16.4	17.7	41.4	17.7	ORIG	1993-11-01	S					0	1.6							N				RECH	1995-05-15	S					0	1.5							N				PR0299
0210960	02	1	2	SW2		0960	9	19.1	34	19.1	ORIG	1993-11-01	C					9.1								N				RECH	1995-05-15	C					9.1				0.6	W			N			W 0.1-0.6	PR0299
0210961	02	1	2	SW2		0961	2.1	17.7	27.1	17.7	ORIG	1993-11-01	C					17.1								N				RECH	1995-05-15	C					17.1				2.2	S	2		N			S 1.8-2.2,1/2	PR0299
0210962	02	1	2	SW2		0962	22.3	13.5	47.3	13.5	ORIG	1993-11-01	P					13.4								N				RECH	1995-05-15	P					13.4						1		N				PR0299
0210963	02	1	2	SW2		0963	19.7	14.4	44.7	14.4	ORIG	1993-11-01	P					21.3								N				RECH	1995-05-15	P					21.3								N				PR0299
0210964	02	1	2	SW2		0964	9.3	14.9	34.3	14.9	ORIG	1993-11-01	C					17.2								N				RECH	1995-05-15	C					17.2								N				PR0299
0210965	02	1	2	SW2		0965	23.6	7.4	48.6	7.4	ORIG	1993-11-01	P					19.1				0.3	SW			N			SWC 1/2 THRU	RECH	1995-05-15	P					19.1				0.3	SW			N				PR0299
0210966	02	1	2	SW2		0966	23.8	5	48.8	5	ORIG	1993-11-01	P					23.8				0.4	S			N				RECH	1995-05-15	P					23.8				0.4	S	2		N				PR0299
0210967	02	1	2	SW2		0967	6.6	9.4	31.6	9.4	ORIG	1993-11-01	P					29.3								N				RECH	1995-05-15	P					29.3								N				PR0299
0210968	02	1	2	SW2		0968	1.6	6.9	26.6	6.9	ORIG	1993-11-01	R		B		G	18.6								N				RECH	1995-05-15	R		B		G	18.6								N				PR0299
0210969	02	1	2	SW2		0969	3.9	8.5	28.9	8.5	ORIG	1993-11-01	S					0	3.7							N			TRUNK ROTTING INTERMITTENTLY TO 1.4	RECH	1995-05-15	S					0	3.7							N			TRUNK ROTTING INTERMITTENTLY TO 1.9	PR0299
0210970	02	1	2	SW2		0970	7.4	7.7	32.4	7.7	ORIG	1993-11-01	P					33.3								N				RECH	1995-05-15	P					33.3								N				PR0299
0210971	02	1	2	SW2		0971	9.4	5.8	34.4	5.8	ORIG	1993-11-01	S					0	2.2							N				RECH	1995-05-15	S					0	2.2							N				PR0299
0210972	02	1	2	SW2		0972	9.5	3.9	34.5	3.9	ORIG	1993-11-01	S					0	4.3							N				RECH	1995-05-15	S					0	4.2							N				PR0299
0210973	02	1	2	SW2		0973	21.6	2.3	46.6	2.3	ORIG	1993-11-01	R		B		G	5.6			2.2					N				RECH	1995-05-15	R		B		G	5.6			2.2					N				PR0299
0210974	02	1	2	SW2		0974	12	1.2	37	1.2	ORIG	1993-11-01	R		B		G	8.6			4.7					N				RECH	1995-05-15	R		B		G	8.6			4.7					N				PR0299
0210975	02	1	2	SW2		0975	9.3	1.4	34.3	1.4	ORIG	1993-11-01	R		B		G	8			3.2					N				RECH	1995-05-15	R		B		G	8			3.2					N				PR0299
0210976	02	1	2	SW1		0976	10.2	47.4	14.8	47.4	ORIG	1993-11-01	P					28.2								N				RECH	1995-05-15	P					28.2								N				PR0299
0210977	02	1	2	SW1		0977	14.5	46.5	10.5	46.5	ORIG	1993-11-01	R		B		G	12.8								N				RECH	1995-05-15	R		B		G	12.8								N				PR0299
0210978	02	1	2	SW1		0978	5.4	37.8	19.6	37.8	ORIG	1993-11-01	P					17.7								N				RECH	1995-05-15	P					17.7								N				PR0299
0210979	02	1	2	SW1		0979	12.4	43.2	12.6	43.2	ORIG	1993-11-01	P					30.1								N				RECH	1995-05-15	P					30.1								N				PR0299
0210980	02	1	2	SW1		0980	24.1	42	0.9	42	ORIG	1993-11-01	P					20.5								N				RECH	1995-05-15	P					20.5								N				PR0299
0210981	02	1	2	SW1		0981	18.2	38.6	6.8	38.6	ORIG	1993-11-01	P					12.7								N				RECH	1995-05-15	P					12.7								N				PR0299
0210982	02	1	2	SW1		0982	18.6	36.3	6.4	36.3	ORIG	1993-11-01	P					16.2								N				RECH	1995-05-15	P					16.2								N				PR0299
0210983	02	1	2	SW1		0983	21.9	34	3.1	34	ORIG	1993-11-01	P					20.5								N				RECH	1995-05-15	P					20.5								N				PR0299
0210984	02	1	2	SW1		0984	10	27.5	15	27.5	ORIG	1993-11-01	R		B		G	7.8			2.7					N				RECH	1995-05-15	R		B		G	7.8			2.7					N				PR0299
0210985	02	1	2	SW1		0985	22.9	26.8	2.1	26.8	ORIG	1993-11-01	P					27.1				0.4	NE			N				RECH	1995-05-15	P					27.1				0.4	NE			N				PR0299
0210986	02	1	2	SW1		0986	19.6	24	5.4	24	ORIG	1993-11-01	P					18.1								N				RECH	1995-05-15	P					18.1								N				PR0299
0210987	02	1	2	SW1		0987	19.6	22.8	5.4	22.8	ORIG	1993-11-01	P					28.8								N				RECH	1995-05-15	P					28.8								N				PR0299
0210988	02	1	2	SW1		0988	20.6	20.4	4.4	20.4	ORIG	1993-11-01	R		B		G	10.5								N				RECH	1995-05-15	R		B		G	10.5								N				PR0299
0210989	02	1	2	SW1		0989	9.5	22	15.5	22	ORIG	1993-11-01	R		B		G	10.8			3.3					N				RECH	1995-05-15	R		B		G	10.8			3.3					N				PR0299
0210990	02	1	2	SW1		0990	9.5	19.9	15.5	19.9	ORIG	1993-11-01	R		B		G	12.8			4.1					N				RECH	1995-05-15	R		B		G	12.8			4.1					N				PR0299
0210991	02	1	2	SW1		0991	18.2	17.1	6.8	17.1	ORIG	1993-11-01	P					26.4								N				RECH	1995-05-15	P					26.4								N				PR0299
0210992	02	1	2	SW1		0992	8.8	14	16.2	14	ORIG	1993-11-01	P					28.5								N				RECH	1995-05-15	P					28.5								N				PR0299
0210993	02	1	2	SW1		0993	2.2	14.9	22.8	14.9	ORIG	1993-11-01	R		B		G	9.6			2.5					N				RECH	1995-05-15	R		B		G	9.6			2.5					N				PR0299
0210994	02	1	2	SW1		0994	15.7	10.3	9.3	10.3	ORIG	1993-11-01	S					0	3.6							N			ROTTING INTERMITTENTLY TO 2.4	RECH	1995-05-15	S					0	3.5							N			ROTTING INTERMITTENTLY TO 2.4	PR0299
0210995	02	1	2	SW1		0995	22.7	8.5	2.3	8.5	ORIG	1993-11-01	P					25.5				0.5	SW			N				RECH	1995-05-15	P					25.5				0.5	SW			N			1/2	PR0299
0210996	02	1	2	SW1		0996	14.6	6	10.4	6	ORIG	1993-11-01	R		B		G	11.6			3.6					N				RECH	1995-05-15	R		B		G	11.6			3.6					N				PR0299
0210997	02	1	2	SW1		0997	11	5.7	14	5.7	ORIG	1993-11-01	P					33.3								N				RECH	1995-05-15	P					33.3								N				PR0299
0210998	02	1	2	SW1		0998	14.3	4.4	10.7	4.4	ORIG	1993-11-01	R		B		G	10.5								N				RECH	1995-05-15	R		B		G	10.5								N				PR0299
0210999	02	1	2	SW1		0999	24.7	4.3	0.3	4.3	ORIG	1993-11-01	R		B		G	10.5			2.3					N				RECH	1995-05-15	R		B		G	10.5			2.3					N				PR0299
0211000	02	1	2	SW1		1000	23	0.5	2	0.5	ORIG	1993-11-01	S					0	1.5							N				RECH	1995-05-15	S					0	1.4							N				PR0299
0220395	02	2	2	NE2		0395	21.5	16.7	96.5	66.7																																							PR0299
0220396	02	2	2	SE2		0396	21.5	5.5	96.5	5.5																																							PR0299
0220397	02	2	2	NW1		0397	18.4	42.5	6.6	92.5																																							PR0299
0220398	02	2	2	NW1		0398	17.5	35.9	7.5	85.9																																							PR0299
0220399	02	2	2	NW1		0399	18.5	25.7	6.5	75.7																																							PR0299
0220400	02	2	2	NW1		0400	3.9	16	21.1	66																																							PR0299
0220401	02	2	2	NW1		0401	21	20	4	70																																							PR0299
0220402	02	2	2	NW1		0402	22	18	3	68																																							PR0299
0220403	02	2	2	NW1		0403	18.6	14.3	6.4	64.3																																							PR0299
0220404	02	2	2	NW1		0404	2.7	5.2	22.3	55.2																																							PR0299
0220405	02	2	2	SW2		0405	13.3	5.4	38.3	5.4																																							PR0299
0220406	02	2	2	NW1		0406	22.8	16.6	2.2	66.6																				RECH	1995-05-16	C					5.2	3.1							N				PR0299
0220407	02	2	2	NE2		0407	8.1	49.5	83.1	99.5	ORIG	1994-02-03	P					22.6								N				RECH	1995-05-16	P					22.6								N				PR0299
0220408	02	2	2	NE2		0408	10.4	49.4	85.4	99.4	ORIG	1994-02-03	P					18.9								N				RECH	1995-05-16	P					18.9								N				PR0299
0220409	02	2	2	NE2		0409	17.5	47.3	92.5	97.3	ORIG	1994-02-03	P					10.7								N				RECH	1995-05-16	P					10.7								N				PR0299
0220410	02	2	2	NE2		0410	19.4	47.1	94.4	97.1	ORIG	1994-02-03	P					15.7								N				RECH	1995-05-16	P					15.7								N				PR0299
0220411	02	2	2	NE2		0411	23	47.1	98	97.1	ORIG	1994-02-03	R		B		G	8.6			1.8					N				RECH	1995-05-16	R		B		G	8.6			1.8					N				PR0299
0220412	02	2	2	NE2		0412	20.6	44.5	95.6	94.5	ORIG	1994-02-03	P					9								N				RECH	1995-05-16	P					9				0.5	W	1		N				PR0299
0220413	02	2	2	NE2		0413	14.1	45.1	89.1	95.1	ORIG	1994-02-03	P					19.4				1.3	N			N			NC 1.0-1.3	RECH	1995-05-16	P					19.4				1.3	N			N			NC 1.0-1.3	PR0299
0220414	02	2	2	NE2		0414	15.2	44.3	90.2	94.3	ORIG	1994-02-03	P					18.7				1.2	N			N			NC 1.1-1.2	RECH	1995-05-16	P					18.7				1.2	N			N			NC 1.1-1.2	PR0299
0220415	02	2	2	NE2		0415	19.9	43.8	94.9	93.8	ORIG	1994-02-03	P					18.2				0.1	SE			N				RECH	1995-05-16	P					18.2				0.2	SE	1		N			SEC 180,1/2	PR0299
0220416	02	2	2	NE2		0416	11.3	43.3	86.3	93.3	ORIG	1994-02-03	P					19.4				0.3	SE			N			SEC 180 DEGREES	RECH	1995-05-16	P					19.4				0.4	S			N			S 270 DEGREES	PR0299
0220417	02	2	2	NE2		0417	23	42.9	98	92.9	ORIG	1994-02-03	R		B		G	15								N				RECH	1995-05-16	R		B		G	15								N				PR0299
0220418	02	2	2	NE2		0418	19.6	42.6	94.6	92.6	ORIG	1994-02-03	R		B		G	11			3.2					N				RECH	1995-05-16	R		B		G	11			3.2					N				PR0299
0220419	02	2	2	NE2		0419	20.1	42.5	95.1	92.5	ORIG	1994-02-03	R		B		G	5.8			3.1					N				RECH	1995-05-16	R		B		G	5.8			3.1					N				PR0299
0220420	02	2	2	NE2		0420	16.8	42.5	91.8	92.5	ORIG	1994-02-03	P					20.1								N				RECH	1995-05-16	P					20.1								N				PR0299
0220421	02	2	2	NE2		0421	10.3	42.8	85.3	92.8	ORIG	1994-02-03	S					0	1.7							N				RECH	1995-05-16	S					0	1.7							N				PR0299
0220422	02	2	2	NE2		0422	2.5	42.5	77.5	92.5	ORIG	1994-02-03	P					18.6								N				RECH	1995-05-16	P					18.6						1		N				PR0299
0220423	02	2	2	NE2		0423	12.2	41.2	87.2	91.2	ORIG	1994-02-03	R		B		G	6.2			3.8					N				RECH	1995-05-16	R		B		G	6.2			3.8					N				PR0299
0220424	02	2	2	NE2		0424	9.9	41.1	84.9	91.1	ORIG	1994-02-03	P					22.1				1.8	NW			N				RECH	1995-05-16	P					22.1				1.6	NW	1		N			NWC 0.6-1.6,180	PR0299
0220425	02	2	2	NE2		0425	20.9	39.8	95.9	89.8	ORIG	1994-02-03	P					19.6				0.8	W			N			WC 180 DEGREES	RECH	1995-05-16	P					19.6				0.8	W			N			WC 220,1/2	PR0299
0220426	02	2	2	NE2		0426	15.2	39.8	90.2	89.8	ORIG	1994-02-03	P					19.9								N				RECH	1995-05-16	P					19.9						1		N				PR0299
0220427	02	2	2	NE2		0427	11.2	39.2	86.2	89.2	ORIG	1994-02-03	P					27.3				2.3	N			N			NC 1.6-2.3	RECH	1995-05-16	P					27.3				2.3	N			N			NC 2.0-2.3	PR0299
0220428	02	2	2	NE2		0428	17.4	37	92.4	87	ORIG	1994-02-03	P	T	B			14.7	14.2		1.4	2.6	W			Q			WC 0.4-2.6-BROKEN @ 1.4 LYING NE-STORM OF CENTURY 3\93	RECH	1995-05-16	R		B		B	14.6	14.2		1.4	2.6	W			Q			WC 0.4-2.6-STORM OF CENTURY 3\93	PR0299
0220429	02	2	2	NE2		0429	1.3	38.2	76.3	88.2	ORIG	1994-02-03	P					26.4				1.9	N			N			NC 1.3-1.9	RECH	1995-05-16	P					26.4				1.9	N			N			NC 1.3-1.9,1/2	PR0299
0220430	02	2	2	NE2		0430	3.2	37.4	78.2	87.4	ORIG	1994-02-03	P	T	B			12.7	15.3		2.5					Y			BROKEN @ 2.5 LYING SW	RECH	1995-05-16	R		B		B	12.7	12.6		2.5					Y				PR0299
0220431	02	2	2	NE2		0431	2.9	36.5	77.9	86.5	ORIG	1994-02-03	P					22.2				2.5	NW			N				RECH	1995-05-16	P					22.2				2.5	NW			N			1/2,180	PR0299
0220432	02	2	2	NE2		0432	20.8	34	95.8	84	ORIG	1994-02-03	R		B		G	13			2.4					N				RECH	1995-05-16	R		B		G	13			2.4					N				PR0299
0220433	02	2	2	NE2		0433	20.6	33.6	95.6	83.6	ORIG	1994-02-03	P					13.2				2.7	NW			N				RECH	1995-05-16	P					13.2				2.7	NW	1		N			1/2,180	PR0299
0220434	02	2	2	NE2		0434	7.3	35	82.3	85	ORIG	1994-02-03	P	T	B			23.3	14.7		1.7	1.7	N			Y			BROKEN @ 1.7 LYING SW	RECH	1995-05-16	R		B		B	23.3	14.2		1.6	1.7	N			Y				PR0299
0220435	02	2	2	NE2		0435	8.7	30.2	83.7	80.2	ORIG	1994-02-03	P	T	U			22.5	17			0.7	W			Y			UPROOTED & LYING W	RECH	1995-05-16	R		U		B	22.5	17		0	0.7	W			Y				PR0299
0220436	02	2	2	NE2		0436	12.6	30.9	87.6	80.9	ORIG	1994-02-03	P	T	U			24.5	16.6							Y			UPROOTED & LYING SW	RECH	1995-05-16	R		U		B	24.5	16.6		0					Y				PR0299
0220437	02	2	2	NE2		0437	21.4	30.5	96.4	80.5	ORIG	1994-02-03	P					26.6								N				RECH	1995-05-16	P					26.6								N				PR0299
0220438	02	2	2	NE2		0438	14.7	29.6	89.7	79.6	ORIG	1994-02-03	P					21.1				0.9	NW			N				RECH	1995-05-16	P					21.1				0.9	NW			N			1/2,180	PR0299
0220439	02	2	2	NE2		0439	18.9	29.1	93.9	79.1	ORIG	1994-02-03	S					0	1.6							N				RECH	1995-05-16	S					0	1.5							N				PR0299
0220440	02	2	2	NE2		0440	1.6	29.7	76.6	79.7	ORIG	1994-02-03	P					28.5								N				RECH	1995-05-16	P					28.5								N				PR0299
0220441	02	2	2	NE2		0441	3	28.5	78	78.5	ORIG	1994-02-03	S					0	2.6							N				RECH	1995-05-16	S					0	2.6							N				PR0299
0220442	02	2	2	NE2		0442	16.4	25.2	91.4	75.2	ORIG	1994-02-03	S					0	1.5							N				RECH	1995-05-16	S					0	1.4							N				PR0299
0220443	02	2	2	NE2		0443	15	25.5	90	75.5	ORIG	1994-02-03	R		B		G	10.6			2.6					N				RECH	1995-05-16	R		B		G	10.6			2.6					N				PR0299
0220444	02	2	2	NE2		0444	13.7	23.5	88.7	73.5	ORIG	1994-02-03	S					0	1.9							N				RECH	1995-05-16	S					0	1.9			0.2	E			N				PR0299
0220445	02	2	2	NE2		0445	5.8	21	80.8	71	ORIG	1994-02-03	P					18.5				1.5	NW			N			NWC 0.9-1.1 & 1.3-1.5	RECH	1995-05-16	P					18.5				1.5	NW			N			NWC 0.9-1.5	PR0299
0220446	02	2	2	NE2		0446	8.5	20.5	83.5	70.5	ORIG	1994-02-03	P					26.8								N				RECH	1995-05-16	P					26.8								N				PR0299
0220447	02	2	2	NE2		0447	15.3	18.9	90.3	68.9	ORIG	1994-02-03	P					26.5								N				RECH	1995-05-16	P					26.5								N				PR0299
0220448	02	2	2	NE2		0448	5.9	19.5	80.9	69.5	ORIG	1994-02-03	R		B		G	14			4.8					N				RECH	1995-05-16	R		B		G	14			4.8					N				PR0299
0220449	02	2	2	NE2		0449	3.7	17.8	78.7	67.8	ORIG	1994-02-03	P					18.1				0.8	NW			N			NWC 0.5-0.8	RECH	1995-05-16	P					18.1				0.8	NW			N			NWC 0.5-0.8,NWC 0.1	PR0299
0220450	02	2	2	NE2		0450	23.9	16	98.9	66	ORIG	1994-02-03	S					0	2							N				RECH	1995-05-16	S					0	2.1							N				PR0299
0220451	02	2	2	NE2		0451	22.2	15.1	97.2	65.1	ORIG	1994-02-03	S					0	2.4							N				RECH	1995-05-16	S					0	2.5							N				PR0299
0220452	02	2	2	NE2		0452	12.3	16.5	87.3	66.5	ORIG	1994-02-03	P					20.5								N				RECH	1995-05-16	P					20.5								N				PR0299
0220453	02	2	2	NE2		0453	3.5	16.3	78.5	66.3	ORIG	1994-02-03	R		B		G	13.9			3.4					N				RECH	1995-05-16	R		B		G	13.9			3.4					N				PR0299
0220454	02	2	2	NE2		0454	7.8	15.4	82.8	65.4	ORIG	1994-02-03	S					0	2							N				RECH	1995-05-16	S					0	2.1							N				PR0299
0220455	02	2	2	NE2		0455	5.8	13.8	80.8	63.8	ORIG	1994-02-03	P					20.7				0.1	SW			N				RECH	1995-05-16	P					20.7				0.1	SW			N				PR0299
0220456	02	2	2	NE2		0456	3	14.6	78	64.6	ORIG	1994-02-03	R		B		G	6.3			2.3					N				RECH	1995-05-16	R		B		G	6.3			2.3					N				PR0299
0220457	02	2	2	NE2		0457	24.9	12.9	99.9	62.9	ORIG	1994-02-03	P					19.8								N				RECH	1995-05-16	P					19.8								N				PR0299
0220458	02	2	2	NE2		0458	23.5	13	98.5	63	ORIG	1994-02-03	P					18.8								N				RECH	1995-05-16	P					18.8								N				PR0299
0220459	02	2	2	NE2		0459	8.7	11.3	83.7	61.3	ORIG	1994-02-03	P					25.9				0.5	W			N				RECH	1995-05-16	P					25.9				0.5	SW			N			1/2,200,HOLLOWED OUT	PR0299
0220460	02	2	2	NE2		0460	18.1	7.7	93.1	57.7	ORIG	1994-02-03	C					5.5	4.4			0.3	N			N				RECH	1995-05-16	C					5.5	4.2							N				PR0299
0220461	02	2	2	NE2		0461	23.3	8.9	98.3	58.9	ORIG	1994-02-03	P					14.6								N				RECH	1995-05-16	P					14.6								N				PR0299
0220462	02	2	2	NE2		0462	19.4	8.4	94.4	58.4	ORIG	1994-02-03	P					24.9				0.4	N			N				RECH	1995-05-16	P					24.9				0.4	N			N				PR0299
0220463	02	2	2	NE2		0463	2.9	9	77.9	59	ORIG	1994-02-03	R		B		G	7.8			2					N				RECH	1995-05-16	R		B		G	7.8			2					N				PR0299
0220464	02	2	2	NE2		0464	0.8	4.4	75.8	54.4	ORIG	1994-02-03	P					22.1								N				RECH	1995-05-16	P					22.1								N				PR0299
0220465	02	2	2	NE2		0465	24.6	7.1	99.6	57.1	ORIG	1994-02-03	P					24.6								N				RECH	1995-05-16	P					24.6								N				PR0299
0220466	02	2	2	NE2		0466	24.5	5.6	99.5	55.6	ORIG	1994-02-03	R		B		G	16.7								N				RECH	1995-05-16	R		B		G	16.7								N				PR0299
0220467	02	2	2	NE2		0467	12.7	3.3	87.7	53.3	ORIG	1994-02-03	P	T	U			21.7	14.5							Y			UPROOTED & LYING WSW	RECH	1995-05-16	R		U		B	21.7	14.5		0					Y				PR0299
0220468	02	2	2	NE2		0468	24.9	0.4	99.9	50.4	ORIG	1994-02-03	P					23.4								N				RECH	1995-05-16	P					23.4								N				PR0299
0220469	02	2	2	NE2		0469	12.2	2.1	87.2	52.1	ORIG	1994-02-03	R		B		G	8.1			2					N				RECH	1995-05-16	R		B		G	8.1			2					N				PR0299
0220470	02	2	2	NE1		0470	23.1	47.5	51.9	97.5	ORIG	1994-02-03	P					22.3								N				RECH	1995-05-16	P					22.3								N				PR0299
0220471	02	2	2	NE1		0471	18.5	48.7	56.5	98.7	ORIG	1994-02-03	P					24				2.9	W			N			WC 1.2-2.9	RECH	1995-05-16	P					24				3	SW			N			SWC 1.2-3.0,1/2,180	PR0299
0220472	02	2	2	NE1		0472	10	47.1	65	97.1	ORIG	1994-02-03	R		B		G	7.2			2.2					N				RECH	1995-05-16	R		B		G	7.2			2.2					N				PR0299
0220473	02	2	2	NE1		0473	14.3	45.7	60.7	95.7	ORIG	1994-02-03	S					0	1.8							N				RECH	1995-05-16	S					0	1.8							N				PR0299
0220474	02	2	2	NE1		0474	19	44.4	56	94.4	ORIG	1994-02-03	P					21.8				1.7	E			N			EC TWISTS UP TO S	RECH	1995-05-16	P					21.8				1.7	E			N			EC TWISTS UP TO S,1/2	PR0299
0220475	02	2	2	NE1		0475	15.4	44.2	59.6	94.2	ORIG	1994-02-03	P					22.5				0.4	W			N			NWC 0.6-1.3	RECH	1995-05-16	P					22.5				0.4	W	1		N			NWC 0.6-1.3	PR0299
0220476	02	2	2	NE1		0476	9.3	45.4	65.7	95.4	ORIG	1994-02-03	P					15				1.3	NW			N			NWC 0.4-1.3	RECH	1995-05-16	P					15				1.3	NW			N			NWC 0.4-1.3	PR0299
0220477	02	2	2	NE1		0477	0.6	46.9	74.4	96.9	ORIG	1994-02-03	R		B		G	12.1								N				RECH	1995-05-16	R		B		G	12.1								N				PR0299
0220478	02	2	2	NE1		0478	0.8	46.4	74.2	96.4	ORIG	1994-02-03	S					0	2.2							N				RECH	1995-05-16	S					0	2.1							N				PR0299
0220479	02	2	2	NE1		0479	0.7	45	74.3	95	ORIG	1994-02-03	P					23.5								N				RECH	1995-05-16	P					23.5								N				PR0299
0220480	02	2	2	NE1		0480	5.8	44.2	69.2	94.2	ORIG	1994-02-03	S					0	1.5							N				RECH	1995-05-16	S					0	1.7							N				PR0299
0220481	02	2	2	NE1		0481	11	43.6	64	93.6	ORIG	1994-02-03	P					20.2								N				RECH	1995-05-16	P					20.2								N				PR0299
0220482	02	2	2	NE1		0482	18.8	42	56.2	92	ORIG	1994-02-03	P					22.1								N				RECH	1995-05-16	P					22.1								N				PR0299
0220483	02	2	2	NE1		0483	5.1	41.8	69.9	91.8	ORIG	1994-02-03	P					18.3								N				RECH	1995-05-16	P					18.3								N				PR0299
0220484	02	2	2	NE1		0484	8.4	41.5	66.6	91.5	ORIG	1994-02-03	R		B		G	5.9			3.7					N				RECH	1995-05-16	R		B		G	5.9			3.7					N				PR0299
0220485	02	2	2	NE1		0485	17.8	40.2	57.2	90.2	ORIG	1994-02-03	R		B		G	12.2			3.4					N				RECH	1995-05-16	R		B		G	12.2			3.4					N				PR0299
0220486	02	2	2	NE1		0486	7	40.3	68	90.3	ORIG	1994-02-03	P					20.1								N				RECH	1995-05-16	P					20.1								N				PR0299
0220487	02	2	2	NE1		0487	1.2	39.2	73.8	89.2	ORIG	1994-02-03	P					19.5								N				RECH	1995-05-16	P					19.5								N				PR0299
0220488	02	2	2	NE1		0488	2.5	37	72.5	87	ORIG	1994-02-03	P					21.1								N				RECH	1995-05-16	P					21.1						1		N				PR0299
0220489	02	2	2	NE1		0489	14.7	37.7	60.3	87.7	ORIG	1994-02-03	P					17.9								N				RECH	1995-05-16	P					17.9								N				PR0299
0220490	02	2	2	NE1		0490	23.8	36.3	51.2	86.3	ORIG	1994-02-03	P					21.2								N				RECH	1995-05-16	P					21.2								N				PR0299
0220491	02	2	2	NW2		0491	24.6	35.9	49.6	85.9	ORIG	1994-02-03	P					19								N				RECH	1995-05-16	P					19								N				PR0299
0220492	02	2	2	NE1		0492	9.2	35.6	65.8	85.6	ORIG	1994-02-03	R		B		G	9.9								N				RECH	1995-05-16	R		B		G	9.9								N				PR0299
0220493	02	2	2	NE1		0493	4.9	35.5	70.1	85.5	ORIG	1994-02-03	R		B		G	7			1.6					N				RECH	1995-05-16	R		B		G	7			1.6					N				PR0299
0220494	02	2	2	NE1		0494	0.8	35	74.2	85	ORIG	1994-02-03	P					12.1				2.8	N			N			NC 0.5-2.8	RECH	1995-05-16	P					12.1				2.8	N			N			NC 0.5-2.8	PR0299
0220495	02	2	2	NE1		0495	22.3	33.2	52.7	83.2	ORIG	1994-02-03	S					0	1.8			0.5	NS			N			GIRDLED	RECH	1995-05-16	S					0	1.9			0.5	NS			N				PR0299
0220496	02	2	2	NE1		0496	21.8	32.4	53.2	82.4	ORIG	1994-02-03	P					18.6				1.7	NW			N				RECH	1995-05-16	P					18.6				1.7	NW			N			1/2	PR0299
0220497	02	2	2	NE1		0497	17	32.4	58	82.4	ORIG	1994-02-03	P					14.6								N				RECH	1995-05-16	P					14.6								N				PR0299
0220498	02	2	2	NE1		0498	10.2	33.2	64.8	83.2	ORIG	1994-02-03	P					12.6								N				RECH	1995-05-16	P					12.6				0.6	SE			N			SEC 0.5-0.6	PR0299
0220499	02	2	2	NE1		0499	3.2	33.5	71.8	83.5	ORIG	1994-02-03	P					20.9								N				RECH	1995-05-16	P					20.9								N				PR0299
0220500	02	2	2	NE1		0500	2.9	32.2	72.1	82.2	ORIG	1994-02-03	P					28.7				2.5	N			N			NC 0.7-2.5	RECH	1995-05-16	P					28.7				2.8	N			N			NC 0.7-2.8	PR0299
0220501	02	2	2	NE1		0501	3.8	31.8	71.2	81.8	ORIG	1994-02-03	R		B		G	8.5			1.7					N				RECH	1995-05-16	R		B		G	8.5			1.7					N				PR0299
0220502	02	2	2	NE1		0502	8.9	30.5	66.1	80.5	ORIG	1994-02-03	S					0	2.3			0.5	NS			N			GIRDLED	RECH	1995-05-16	S					0	2.2			0.5	NS			N				PR0299
0220503	02	2	2	NE1		0503	17.8	29.3	57.2	79.3	ORIG	1994-02-03	P					21.8								N				RECH	1995-05-16	P					21.8								N				PR0299
0220504	02	2	2	NE1		0504	14.9	29.2	60.1	79.2	ORIG	1994-02-03	P					18.8				0.1	SE			N				RECH	1995-05-16	P					18.8				0.4	SE			N				PR0299
0220505	02	2	2	NE1		0505	7.7	29.3	67.3	79.3	ORIG	1994-02-03	P					26				0.1	SE			N				RECH	1995-05-16	P					26				0.1	SE			N				PR0299
0220506	02	2	2	NE1		0506	1.2	28.6	73.8	78.6	ORIG	1994-02-03	S					0	4.2			0.5	NW			N				RECH	1995-05-16	S					0	4.3			0.5	NW			N			180	PR0299
0220507	02	2	2	NE1		0507	17.2	27.5	57.8	77.5	ORIG	1994-02-03	R		B		G	16.3			4.4					N				RECH	1995-05-16	R		B		G	16.3			4.4					N				PR0299
0220508	02	2	2	NE1		0508	22.3	26.9	52.7	76.9	ORIG	1994-02-03	P					22								N				RECH	1995-05-16	P					22								N				PR0299
0220509	02	2	2	NE1		0509	14.9	26.9	60.1	76.9	ORIG	1994-02-03	R		B		G	9.8			2.5					N				RECH	1995-05-16	R		B		G	9.8			2.5					N				PR0299
0220510	02	2	2	NE1		0510	13.7	27.2	61.3	77.2	ORIG	1994-02-03	P					26.1								N				RECH	1995-05-16	P					26.1								N				PR0299
0220511	02	2	2	NE1		0511	18.3	26.1	56.7	76.1	ORIG	1994-02-03	P					19.2				0.9	W			N			WC 0.7-0.9	RECH	1995-05-16	P					19.2								N				PR0299
0220512	02	2	2	NE1		0512	8.6	26.4	66.4	76.4	ORIG	1994-02-03	P					18.5				1.3	S			N				RECH	1995-05-16	P					18.5				1.3	S			N				PR0299
0220513	02	2	2	NE1		0513	23.3	24.4	51.7	74.4	ORIG	1994-02-03	R		B		G	11.5			4.2					N				RECH	1995-05-16	R		B		G	11.5			4.2					N				PR0299
0220514	02	2	2	NE1		0514	13.1	25.6	61.9	75.6	ORIG	1994-02-03	P					12.4				1.7	W			N			WC THRU CAMBIUM	RECH	1995-05-16	P					12.4				1.7	W			N			1/2,180	PR0299
0220515	02	2	2	NE1	Y	0515	18.7	24	56.3	74	ORIG	1994-02-03	P					20.9				1.2	N			N				RECH	1995-05-16	P					20.9				1.2	N	1		N				PR0299
0220516	02	2	2	NE1	Y	0516	19.5	22.5	55.5	72.5	ORIG	1994-02-03	P					21.6				1.5	N			N			NC 1.3-1.5	RECH	1995-05-16	P					21.6				1.5	N			N			NC 1.3-1.5	PR0299
0220517	02	2	2	NE1		0517	14.5	21.1	60.5	71.1	ORIG	1994-02-03	P					19.9								N				RECH	1995-05-16	P					19.9								N				PR0299
0220518	02	2	2	NE1		0518	10	20.6	65	70.6	ORIG	1994-02-03	P					28.7								N				RECH	1995-05-16	P					28.7								N				PR0299
0220519	02	2	2	NE1	Y	0519	19.4	19	55.6	69	ORIG	1994-02-03	P					20								N				RECH	1995-05-16	P					20								N				PR0299
0220520	02	2	2	NE1	Y	0520	19.4	17	55.6	67	ORIG	1994-02-03	P					22								N				RECH	1995-05-16	P					22						1		N				PR0299
0220521	02	2	2	NE1		0521	8.4	15.5	66.6	65.5	ORIG	1994-02-03	S					0	1.7							N				RECH	1995-05-16	S					0	1.7							N				PR0299
0220522	02	2	2	NE1		0522	1.9	15.9	73.1	65.9	ORIG	1994-02-03	P					21.3								N				RECH	1995-05-16	P					21.3								N				PR0299
0220523	02	2	2	NE1		0523	2.6	14	72.4	64	ORIG	1994-02-03	P					26.3								N				RECH	1995-05-16	P					26.3								N				PR0299
0220524	02	2	2	NE1	Y	0524	18.3	13.5	56.7	63.5	ORIG	1994-02-03	S					0	1.4							N				RECH	1995-05-16	S					0	1.4			0.1	NS			N				PR0299
0220525	02	2	2	NE1	Y	0525	22.4	12.3	52.6	62.3	ORIG	1994-02-03	P					28								N				RECH	1995-05-16	P					28								N				PR0299
0220526	02	2	2	NE1	Y	0526	21.5	12.2	53.5	62.2	ORIG	1994-02-03	P					19.5				1.3	NW			N			NWC 1.0-1.3	RECH	1995-05-16	P					19.5				1.4	NW			N			NWC 1.1-1.4	PR0299
0220527	02	2	2	NE1		0527	10.4	12.3	64.6	62.3	ORIG	1994-02-03	R		B		B	31.6							Y	N			LIGHTNING STRUCK	RECH	1995-05-16	R		B		B	31.2							Y	N				PR0299
0220528	02	2	2	NE1	Y	0528	15.4	10.5	59.6	60.5	ORIG	1994-02-03	S					0	3.8							N				RECH	1995-05-16	S					0	3.9							N				PR0299
0220529	02	2	2	NE1		0529	5.3	11.3	69.7	61.3	ORIG	1994-02-03	S					0	1.5							N				RECH	1995-05-16	S					0	1.6							N				PR0299
0220530	02	2	2	NE1		0530	8	10.2	67	60.2	ORIG	1994-02-03	R		B		G	10.2			4.3					N				RECH	1995-05-16	R		B		G	10.2			4.3					N				PR0299
0220531	02	2	2	NE1	Y	0531	17.8	9.4	57.2	59.4	ORIG	1994-02-03	P					14.9								N				RECH	1995-05-16	P					14.9								N				PR0299
0220532	02	2	2	NE1	Y	0532	20.3	9.2	54.7	59.2	ORIG	1994-02-03	S					0	1.6							N				RECH	1995-05-16	S					0	1.7							N				PR0299
0220533	02	2	2	NE1		0533	6.6	9.6	68.4	59.6	ORIG	1994-02-03	S					0	2.1			0.2	N			N			GIRDLED	RECH	1995-05-16	S					0	2.2			0.6	N			N				PR0299
0220534	02	2	2	NE1		0534	6.1	9.5	68.9	59.5	ORIG	1994-02-03	P					19.8								N				RECH	1995-05-16	P					19.8								N				PR0299
0220535	02	2	2	NE1	Y	0535	24.6	8.2	50.4	58.2	ORIG	1994-02-03	P					18.6				1.4	W			N			WC 1.3-1.4	RECH	1995-05-16	P					18.6				1.4	W	2		N			WC 1.3-1.4	PR0299
0220536	02	2	2	NE1	Y	0536	16	8.1	59	58.1	ORIG	1994-02-03	P					12.6								N				RECH	1995-05-16	P					12.6								N				PR0299
0220537	02	2	2	NE1		0537	23.3	7	51.7	57	ORIG	1994-02-03	P	T	Y			4.5	13.4		1.2	1.2	NE			Y			BROKEN @ 1.2 LYING SW	RECH	1995-05-16	R		Y		B	11.7	13.4		1.2	1.2	NE			Y				PR0299
0220538	02	2	2	NE1	Y	0538	22	7.1	53	57.1	ORIG	1994-02-03	P					13				1.2	N			N			NC 0.2-1.2	RECH	1995-05-16	P					13				1.2	N			N			NC 0.2-1.2,TINY CROWN	PR0299
0220539	02	2	2	NE1	Y	0539	17.3	6.7	57.7	56.7	ORIG	1994-02-03	P					10								N				RECH	1995-05-16	P					10						2		N				PR0299
0220540	02	2	2	NE1		0540	13.6	6.7	61.4	56.7	ORIG	1994-02-03	P					17.5				0.3	E			N				RECH	1995-05-16	P					17.5				0.3	E	1		N			180	PR0299
0220541	02	2	2	NE1		0541	17.9	6	57.1	56	ORIG	1994-02-03	R		B		G	6			3.3					N				RECH	1995-05-16	R		B		G	6			3.3					N				PR0299
0220542	02	2	2	NE1	Y	0542	19.1	5.9	55.9	55.9	ORIG	1994-02-03	P					17.2								N				RECH	1995-05-16	P					17.2								N				PR0299
0220543	02	2	2	NE1	Y	0543	16.9	5.2	58.1	55.2	ORIG	1994-02-03	P					18.1								N				RECH	1995-05-16	P					18.1								N				PR0299
0220544	02	2	2	NW2		0544	23.8	2.4	45.8	52.4	ORIG	1994-02-03	P					15.6				1.4	N			N				RECH	1995-05-16	P	T				14.9				1.4	N		Q	N				PR0299
0220545	02	2	2	NE1		0545	22.2	2.3	52.8	52.3	ORIG	1994-02-03	P					19.2								N				RECH	1995-05-16	P					19.2								N				PR0299
0220546	02	2	2	NE1		0546	20.2	2.2	54.8	52.2	ORIG	1994-02-03	P					15.8								N				RECH	1995-05-16	P					15.8								N				PR0299
0220547	02	2	2	NE1		0547	11.6	2.7	63.4	52.7	ORIG	1994-02-03	P					15								N				RECH	1995-05-16	P					15								N				PR0299
0220548	02	2	2	NE1		0548	1.8	3.1	73.2	53.1	ORIG	1994-02-03	P					28.7								N				RECH	1995-05-16	P					28.7								N				PR0299
0220549	02	2	2	NE1	Y	0549	5.4	2.1	69.6	52.1	ORIG	1994-02-03	P					14.3								N				RECH	1995-05-16	P					14.3						1		N				PR0299
0220550	02	2	2	NW2		0550	24.8	0.5	49.8	50.5	ORIG	1994-02-03	R		B		G	6.3			1.5					N				RECH	1995-05-16	R		B		G	6.3			1.5			1		N				PR0299
0220551	02	2	2	NW2	Y	0551	24.8	0.3	49.8	50.3	ORIG	1994-02-03	P					15								N				RECH	1995-05-16	P					15								N				PR0299
0220552	02	2	2	NE1		0552	11.4	1.3	63.6	51.3	ORIG	1994-02-03	P					17.5								N				RECH	1995-05-16	P					17.5								N				PR0299
0220553	02	2	2	NE1		0553	13.7	0.9	61.3	50.9	ORIG	1994-02-03	S					0	1.5							N				RECH	1995-05-16	S					0	1.5			0.6	NS			N				PR0299
0220554	02	2	2	NE1		0554	12.5	1.1	62.5	51.1	ORIG	1994-02-03	P					16.5				0.6	SW			N				RECH	1995-05-16	P					16.5				0.7	SW			N			SWC 0.2-0.7	PR0299
0220555	02	2	2	NE1		0555	2.4	1.1	72.6	51.1	ORIG	1994-02-03	P					15.4				1.3	N			N			NC 0.5-1.3	RECH	1995-05-16	P					15.4				1.3	N			N			NC 0.5-1.3	PR0299
0220556	02	2	2	NE1		0556	0.9	0.6	74.1	50.6	ORIG	1994-02-03	P					21.2								N				RECH	1995-05-16	P					21.2								N				PR0299
0220557	02	2	2	SE2		0557	18.6	49.8	93.6	49.8	ORIG	1994-02-03	S					0	1.6							N				RECH	1995-05-16	S					0	1.6							N				PR0299
0220558	02	2	2	SE2		0558	14.4	49.6	89.4	49.6	ORIG	1994-02-03	P					18.9								N				RECH	1995-05-16	P					18.9								N				PR0299
0220559	02	2	2	SE2		0559	10	46.2	85	46.2	ORIG	1994-02-03	R		B		G	7.8			2.8					N				RECH	1995-05-16	R		B		G	7.8			2.8					N				PR0299
0220560	02	2	2	SE2		0560	19.7	46.1	94.7	46.1	ORIG	1994-02-03	P					17.7								N				RECH	1995-05-16	P					17.7								N				PR0299
0220561	02	2	2	SE2		0561	19.3	44.2	94.3	44.2	ORIG	1994-02-03	P					18.9				1.3	NE			N			NEC 1.1-1.3	RECH	1995-05-16	P					18.9				1.9	NE	1		N			NEC 1.1-1.9	PR0299
0220562	02	2	2	SE2		0562	14.7	45.3	89.7	45.3	ORIG	1994-02-03	P					17								N				RECH	1995-05-16	P					17								N				PR0299
0220563	02	2	2	SE2		0563	7	45.9	82	45.9	ORIG	1994-02-03	P					23.3				0.6	NW			N				RECH	1995-05-16	P					23.3				0.6	NW			N			1/2	PR0299
0220564	02	2	2	SE2		0564	7.9	44.9	82.9	44.9	ORIG	1994-02-03	P					22.6								N				RECH	1995-05-16	P					22.6						2		N				PR0299
0220565	02	2	2	SE2		0565	7.6	43.6	82.6	43.6	ORIG	1994-02-03	P					25.6								N				RECH	1995-05-16	P					25.6						2		N				PR0299
0220566	02	2	2	SE2		0566	3.4	43.1	78.4	43.1	ORIG	1994-02-03	P					20.4								N				RECH	1995-05-16	P					20.4								N				PR0299
0220567	02	2	2	SE2		0567	24.3	43	99.3	43	ORIG	1994-02-03	P					26								N				RECH	1995-05-16	P					26								N				PR0299
0220568	02	2	2	SE2		0568	20.5	42.8	95.5	42.8	ORIG	1994-02-03	P					23.6								N				RECH	1995-05-16	P					23.6								N				PR0299
0220569	02	2	2	SE2		0569	14.4	42.8	89.4	42.8	ORIG	1994-02-03	P					19.5				1	N			N			NC 0.6-1.0	RECH	1995-05-16	P					19.5				1	N			N			NC 0.9-1.0	PR0299
0220570	02	2	2	SE2		0570	18.1	41.7	93.1	41.7	ORIG	1994-02-03	P					20.6								N				RECH	1995-05-16	P					20.6								N				PR0299
0220571	02	2	2	SE2		0571	5.8	35.6	80.8	35.6	ORIG	1994-02-03	R		B		G	8.1			1.8					N				RECH	1995-05-16	R		B		G	8.1			1.8					N				PR0299
0220572	02	2	2	SE2		0572	23.5	36.9	98.5	36.9	ORIG	1994-02-03	P					22.9				1.8	NW			N			NWC 1.1-1.3	RECH	1995-05-16	P					22.9				1.8	NW			N			NWC 0.4-1.8	PR0299
0220573	02	2	2	SE2		0573	21.9	36.6	96.9	36.6	ORIG	1994-02-03	P					19.1				1.4	NE			N			NEC 1.2-1.4	RECH	1995-05-16	P					19.1				1.4	NE			N			NEC 1.2-1.4	PR0299
0220574	02	2	2	SE2		0574	24.7	35.7	99.7	35.7	ORIG	1994-02-03	P	T	B			19.6	15.9		2.1	2.9	NW			Y			BROKEN @ 2.1 LYING SW	RECH	1995-05-16	R		B		B	19	15.9		1.9	2.9	NW			Y				PR0299
0220575	02	2	2	SE2		0575	16.2	34.8	91.2	34.8	ORIG	1994-02-03	S					0	3.1							N				RECH	1995-05-16	S					0	3							N				PR0299
0220576	02	2	2	SE2		0576	22.3	33	97.3	33	ORIG	1994-02-03	P					19.8				1.8	N			N			NC 0.7-1.8	RECH	1995-05-16	P					19.8				1.9	N			N			NC 0.7-1.9,1/2	PR0299
0220577	02	2	2	SE2		0577	20.8	32.4	95.8	32.4	ORIG	1994-02-03	R		B		B	9.4								N				RECH	1995-05-16	R		B		B	9.2								N				PR0299
0220578	02	2	2	SE2		0578	12.3	32.7	87.3	32.7	ORIG	1994-02-03	S					0	1.5			0.1	NS			N			GIRDLED	RECH	1995-05-16	S					0	1.6			0.1	NS			N				PR0299
0220579	02	2	2	SE2		0579	0.5	30.5	75.5	30.5	ORIG	1994-02-03	P					31.3								N				RECH	1995-05-16	P					31.3						1		N				PR0299
0220580	02	2	2	SE2		0580	1.5	30.8	76.5	30.8	ORIG	1994-02-03	S					0	1.5							N				RECH	1995-05-16	S					0	1.5							N				PR0299
0220581	02	2	2	SE2		0581	7.4	30.4	82.4	30.4	ORIG	1994-02-03	P					31.4				1.6	W			N				RECH	1995-05-16	P					31.4				1.6	W	2		N			1/2,180	PR0299
0220582	02	2	2	SE2		0582	18	29.7	93	29.7	ORIG	1994-02-03	P					44.2				2.2	SN			N			TREE FORKS @ 1.2-DBH @ 1.2=44.2--1ST DBH=32.5 2ND DBH=28.3-CAT BETWEEN	RECH	1995-05-16	P					44.2				2.2	SN	1		N			TREE FORKS @ 1.2-DBH @ 1.2=44.2--1ST DBH=32.5 2ND DBH=28.3-CAT BETWEEN	PR0299
0220583	02	2	2	SE2		0583	9.8	29	84.8	29	ORIG	1994-02-03	P					20.5				0.3	N			N				RECH	1995-05-16	P					20.5				0.3	N	3		N				PR0299
0220584	02	2	2	SE2		0584	5.9	26	80.9	26	ORIG	1994-02-03	P					28.9								N				RECH	1995-05-16	P					28.9								N				PR0299
0220585	02	2	2	SE2		0585	22.3	25.5	97.3	25.5	ORIG	1994-02-03	P					22.7				2	NW			N			NWC 0.3-2.0	RECH	1995-05-16	P					22.7				2	NW			N			NWC 0.3-2.0	PR0299
0220586	02	2	2	SE2		0586	20.4	23.6	95.4	23.6	ORIG	1994-02-03	P					14.7								N				RECH	1995-05-16	P					14.7						1		N				PR0299
0220587	02	2	2	SE2		0587	22.7	23.1	97.7	23.1	ORIG	1994-02-03	P					16.6				2.3	N			N				RECH	1995-05-16	P					16.6				2.3	N			N			1/2,180	PR0299
0220588	02	2	2	SE2		0588	16	23.2	91	23.2	ORIG	1994-02-03	P					20.7								N				RECH	1995-05-16	P					20.7								N				PR0299
0220589	02	2	2	SE2		0589	20.2	19.8	95.2	19.8	ORIG	1994-02-03	P					23.3								N				RECH	1995-05-16	P					23.3								N				PR0299
0220590	02	2	2	SE2		0590	10.4	20.9	85.4	20.9	ORIG	1994-02-03	P					20.6								N				RECH	1995-05-16	P					20.6						1		N				PR0299
0220591	02	2	2	SE2		0591	11.6	20.2	86.6	20.2	ORIG	1994-02-03	P					15.7				1	NW			N			NWC 0.4-1.0	RECH	1995-05-16	P					15.7				0.9	NW			N			NWC 0.4-0.9,1/2	PR0299
0220592	02	2	2	SE2		0592	13.7	19.1	88.7	19.1	ORIG	1994-02-03	S					0	1.6							N				RECH	1995-05-16	S					0	1.6							N				PR0299
0220593	02	2	2	SE2		0593	14.5	18	89.5	18	ORIG	1994-02-03	P					15.4				1.3	NW			N			NWC 0.4-1.3	RECH	1995-05-16	P					15.4				1.3	NW			N			NWC 0.4-1.3,1/2	PR0299
0220594	02	2	2	SE2		0594	7.6	17.5	82.6	17.5	ORIG	1994-02-03	P					17								N				RECH	1995-05-16	P					17						1		N				PR0299
0220595	02	2	2	SE2		0595	4.2	17	79.2	17	ORIG	1994-02-03	P					25.9								N				RECH	1995-05-16	P					25.9								N				PR0299
0220596	02	2	2	SE2		0596	22.3	15.8	97.3	15.8	ORIG	1994-02-03	S					0	2.1							N				RECH	1995-05-16	S					0	2.1							N				PR0299
0220597	02	2	2	SE2		0597	13.2	15.9	88.2	15.9	ORIG	1994-02-03	P					24								N				RECH	1995-05-16	P					24								N				PR0299
0220598	02	2	2	SE2		0598	8	15	83	15	ORIG	1994-02-03	P					11.3				0.5	N			N				RECH	1995-05-16	P					11.3				0.7	N	2		N				PR0299
0220599	02	2	2	SE2		0599	19.7	15.3	94.7	15.3	ORIG	1994-02-03	P					19.5								N				RECH	1995-05-16	P					19.5						1		N				PR0299
0220600	02	2	2	SE2		0600	20.9	14.2	95.9	14.2	ORIG	1994-02-03	P					23				1.6	NE			N			NEC 0.7-1.6	RECH	1995-05-16	P					23				1.5	NE	1		N			NEC 0.7-1.5	PR0299
0220601	02	2	2	SE2		0601	23.8	13.5	98.8	13.5	ORIG	1994-02-03	P					19.3								N				RECH	1995-05-16	P					19.3								N				PR0299
0220602	02	2	2	SE2		0602	6.8	13.6	81.8	13.6	ORIG	1994-02-03	P					14.6								N				RECH	1995-05-16	P					14.6				0.2	W	1		N				PR0299
0220603	02	2	2	SE2		0603	1	13	76	13	ORIG	1994-02-03	P					24.3								N				RECH	1995-05-16	P					24.3						1		N				PR0299
0220604	02	2	2	SE2		0604	13.6	12.9	88.6	12.9	ORIG	1994-02-03	P					21.2								N				RECH	1995-05-16	P					21.2						1		N				PR0299
0220605	02	2	2	SE2		0605	24.9	11.9	99.9	11.9	ORIG	1994-02-03	S					0	1.8							N				RECH	1995-05-16	S					0	2							N				PR0299
0220606	02	2	2	SE2		0606	21.1	10.7	96.1	10.7	ORIG	1994-02-03	S					0	1.6							N				RECH	1995-05-16	S					0	1.6							N				PR0299
0220607	02	2	2	SE2		0607	19.2	11.1	94.2	11.1	ORIG	1994-02-03	P					22.5								N				RECH	1995-05-16	P					22.5								N				PR0299
0220608	02	2	2	SE2		0608	19.2	9.6	94.2	9.6	ORIG	1994-02-03	P					17.4								N				RECH	1995-05-16	P					17.4						1		N				PR0299
0220609	02	2	2	SE2		0609	16.5	8.4	91.5	8.4	ORIG	1994-02-03	P					12.6								N				RECH	1995-05-16	P					12.6				2.8	NW			N			NWC 2.4-2.8	PR0299
0220610	02	2	2	SE2		0610	12.6	8.5	87.6	8.5	ORIG	1994-02-03	P					10.2				2	NW			N			NWC 1.0-2.0	RECH	1995-05-16	P					10.2				2	NW	3		N			NWC 1.0-2.0	PR0299
0220611	02	2	2	SE2		0611	8.2	7.7	83.2	7.7	ORIG	1994-02-03	P					16.5				2.2	N			N				RECH	1995-05-16	P					16.5				2.2	N			N			NC 0.3-2.2,180	PR0299
0220612	02	2	2	SE2		0612	24.9	7.4	99.9	7.4	ORIG	1994-02-03	P					24.5				1.8	NW			N			NEC 0.2	RECH	1995-05-16	P					24.5				1.8	NW	1		N			NEC 0.2,1/2	PR0299
0220613	02	2	2	SE2		0613	13.2	6.6	88.2	6.6	ORIG	1994-02-03	P					22.5				0.1	S			N				RECH	1995-05-16	P					22.5				0.1	S	1		N				PR0299
0220614	02	2	2	SE2		0614	0.7	6.7	75.7	6.7	ORIG	1994-02-03	P					21.8								N				RECH	1995-05-16	P					21.8								N				PR0299
0220615	02	2	2	SE2		0615	7.5	5.2	82.5	5.2	ORIG	1994-02-03	P					29.9				0.7	S			N				RECH	1995-05-16	P					29.9				0.7	S			N			180,1/2	PR0299
0220616	02	2	2	SE2		0616	23.5	5.1	98.5	5.1	ORIG	1994-02-03	P					20.3								N				RECH	1995-05-16	P					20.3				0.1	SE			N				PR0299
0220617	02	2	2	SE2		0617	18.1	4.8	93.1	4.8	ORIG	1994-02-03	P					19.5								N				RECH	1995-05-16	P					19.5								N				PR0299
0220618	02	2	2	SE2		0618	17.6	3.6	92.6	3.6	ORIG	1994-02-03	S					0	2.2							N				RECH	1995-05-16	S					0	2.1							N				PR0299
0220619	02	2	2	SE2		0619	20.6	2.3	95.6	2.3	ORIG	1994-02-03	P					22.4				0.2	NE			N				RECH	1995-05-16	P					22.4				0.3	NE			N				PR0299
0220620	02	2	2	SE2		0620	12.5	0.6	87.5	0.6	ORIG	1994-02-03	R		B		G	11.8			3.1					N				RECH	1995-05-16	R		B		G	11.8			3.1					N				PR0299
0220621	02	2	2	SE2		0621	4.7	0.1	79.7	0.1	ORIG	1994-02-03	P					28.4				0.7	W			N				RECH	1995-05-16	P					28.4				0.9	W			N			180	PR0299
0220622	02	2	2	SE1		0622	2.3	49.9	72.7	49.9	ORIG	1994-02-03	P					11.4								N				RECH	1995-05-16	P					11.4						4		N			90%DEAD	PR0299
0220623	02	2	2	SE1	Y	0623	17.9	49.3	57.1	49.3	ORIG	1994-02-03	P					17.6								N				RECH	1995-05-16	P					17.6						2		N				PR0299
0220624	02	2	2	SE1	Y	0624	15.5	48.7	59.5	48.7	ORIG	1994-02-03	P					16.4				1.2	NW			N				RECH	1995-05-16	P					16.4				1.2	NW			N			180	PR0299
0220625	02	2	2	SE1	Y	0625	21.6	47.9	53.4	47.9	ORIG	1994-02-03	P					12.8								N				RECH	1995-05-16	P					12.8								N				PR0299
0220626	02	2	2	SE1		0626	13.7	48.2	61.3	48.2	ORIG	1994-02-03	P					17.1								N				RECH	1995-05-16	P					17.1								N				PR0299
0220627	02	2	2	SE1		0627	12.6	48.4	62.4	48.4	ORIG	1994-02-03	P					14.8								N				RECH	1995-05-16	P					14.8								N				PR0299
0220628	02	2	2	SE1		0628	9.9	48	65.1	48	ORIG	1994-02-03	P					12.3								N				RECH	1995-05-16	P					12.3						1		N				PR0299
0220629	02	2	2	SE1		0629	5	47	70	47	ORIG	1994-02-03	P					14.8								N				RECH	1995-05-16	P					14.8								N				PR0299
0220630	02	2	2	SE1		0630	7.1	46.7	67.9	46.7	ORIG	1994-02-03	P					20.9								N				RECH	1995-05-16	P					20.9								N				PR0299
0220631	02	2	2	SE1		0631	14	46.5	61	46.5	ORIG	1994-02-03	R		B		G	5.6			1.9					N				RECH	1995-05-16	R		B		G	5.6			1.9					N				PR0299
0220632	02	2	2	SE1	Y	0632	21.9	45.3	53.1	45.3	ORIG	1994-02-03	P					21.4								N				RECH	1995-05-16	P					21.4						1		N				PR0299
0220633	02	2	2	SE1		0633	17.1	45.7	57.9	45.7	ORIG	1994-02-03	R		B		B	5.1			1.6					N			BROKEN TOP	RECH	1995-05-16	R		Y		B	5.1			1.3					N				PR0299
0220634	02	2	2	SE1	Y	0634	16.5	45.7	58.5	45.7	ORIG	1994-02-03	P					12.1								N				RECH	1995-05-16	P					12.1						3		N				PR0299
0220635	02	2	2	SE1	Y	0635	16.9	44.6	58.1	44.6	ORIG	1994-02-03	P					16.8								N				RECH	1995-05-16	P					16.8								N				PR0299
0220636	02	2	2	SE1		0636	18.1	44.2	56.9	44.2	ORIG	1994-02-03	R		B		B	12.3			4.2					N			BROKEN TOP	RECH	1995-05-16	R		B		B	12			4.2					N				PR0299
0220637	02	2	2	SE1		0637	14	44.3	61	44.3	ORIG	1994-02-03	P					16.7								N				RECH	1995-05-16	P					16.7						2		N				PR0299
0220638	02	2	2	SE1		0638	11.6	43.6	63.4	43.6	ORIG	1994-02-03	P					12.3								N				RECH	1995-05-16	P					12.3						3		N				PR0299
0220639	02	2	2	SE1		0639	11.3	43.1	63.7	43.1	ORIG	1994-02-03	P					8.1								N				RECH	1995-05-16	P	T				7.9								N				PR0299
0220640	02	2	2	SE1		0640	0.3	42.9	74.7	42.9	ORIG	1994-02-03	P					24.4								N				RECH	1995-05-16	P					24.4								N				PR0299
0220641	02	2	2	SE1		0641	6.8	41.7	68.2	41.7	ORIG	1994-02-03	P					31.9								N				RECH	1995-05-16	P					31.9						2		N				PR0299
0220642	02	2	2	SE1	Y	0642	24.9	41.5	50.1	41.5	ORIG	1994-02-03	P					15.2								N				RECH	1995-05-16	P					15.2						2		N				PR0299
0220643	02	2	2	SE1	Y	0643	18.2	41.6	56.8	41.6	ORIG	1994-02-03	P					12.8				0.4	N			N				RECH	1995-05-16	P					12.8				0.4	N	3		N				PR0299
0220644	02	2	2	SE1	Y	0644	21.8	40.4	53.2	40.4	ORIG	1994-02-03	P					15.5								N				RECH	1995-05-16	P					15.5						2		N				PR0299
0220645	02	2	2	SE1		0645	24	39.4	51	39.4	ORIG	1994-02-03	P					9.4				1.3	N			N				RECH	1995-05-16	P	T				8.7				1.7	NW			N			180	PR0299
0220646	02	2	2	SE1	Y	0646	22.4	38.9	52.6	38.9	ORIG	1994-02-03	P					16				0.7	N			N			NC 0.3-0.7	RECH	1995-05-16	P					16				0.7	N	2		N			NC 0.3-0.7	PR0299
0220647	02	2	2	SE1	Y	0647	17.5	40.2	57.5	40.2	ORIG	1994-02-03	P					16.4				0.7	N			N			NC 0.2-0.7	RECH	1995-05-16	P					16.4				0.7	N	1		N			NC 0.2-0.7	PR0299
0220648	02	2	2	SE1		0648	12.5	38.3	62.5	38.3	ORIG	1994-02-03	P					17.4				0.1	W			N				RECH	1995-05-16	P					17.4				0.1	W	2		N				PR0299
0220649	02	2	2	SE1		0649	13.5	35.7	61.5	35.7	ORIG	1994-02-03	P					11.4								N				RECH	1995-05-16	P					10.9								N				PR0299
0220650	02	2	2	SE1		0650	12.8	35.9	62.2	35.9	ORIG	1994-02-03	P					26								N				RECH	1995-05-16	P					26								N				PR0299
0220651	02	2	2	SE1		0651	2.8	37.5	72.2	37.5	ORIG	1994-02-03	P					16.3								N				RECH	1995-05-16	P					16.3						2		N				PR0299
0220652	02	2	2	SE1		0652	4.3	35.6	70.7	35.6	ORIG	1994-02-03	P					26								N				RECH	1995-05-16	P					26								N				PR0299
0220653	02	2	2	SE1		0653	10.3	35.4	64.7	35.4	ORIG	1994-02-03	P					22				2.3	W			N			WC TWISTS FROM S UP TO N 2.3	RECH	1995-05-16	P					22				2.3	W	2		N			WC TWISTS FROM S UP TO N 2.3	PR0299
0220654	02	2	2	SE1	Y	0654	18.4	34.7	56.6	34.7	ORIG	1994-02-03	P					17.6				1	N			N			NC 0.5-1.0	RECH	1995-05-16	P					17.6				1	N			N			NC 0.7-1.0	PR0299
0220655	02	2	2	SE1		0655	22	33.4	53	33.4	ORIG	1994-02-03	R		B		G	9.1								N				RECH	1995-05-16	R		B		G	9.1								N				PR0299
0220656	02	2	2	SE1	Y	0656	17.6	33.4	57.4	33.4	ORIG	1994-02-03	P					19								N				RECH	1995-05-16	P					19								N				PR0299
0220657	02	2	2	SE1		0657	10.2	34	64.8	34	ORIG	1994-02-03	R		B		G	19.6								N				RECH	1995-05-16	R		B		G	19.6								N				PR0299
0220658	02	2	2	SE1		0658	3.9	32.9	71.1	32.9	ORIG	1994-02-03	R		B		G	6.4			3.1					N				RECH	1995-05-16	R		B		G	6.4			3.1					N				PR0299
0220659	02	2	2	SE1		0659	5.5	32.6	69.5	32.6	ORIG	1994-02-03	P					24								N				RECH	1995-05-16	P					24						2		N				PR0299
0220660	02	2	2	SE1	Y	0660	23.5	32.2	51.5	32.2	ORIG	1994-02-03	S					0	1.7			0.5	NS			N			GIRDLED	RECH	1995-05-16	S					0	1.6			0.6	NS			N				PR0299
0220661	02	2	2	SE1	Y	0661	24.6	30.1	50.4	30.1	ORIG	1994-02-03	P					21.7				1.5	N			N			NC 0.6-1.5	RECH	1995-05-16	P					21.7				1.5	N			N			NC 0.5-1.5	PR0299
0220662	02	2	2	SE1		0662	19.8	30.3	55.2	30.3	ORIG	1994-02-03	R		B		G	12.3								N				RECH	1995-05-16	R		Y		G	12.3			0.7					N				PR0299
0220663	02	2	2	SE1		0663	11.7	30.2	63.3	30.2	ORIG	1994-02-03	P					22								N				RECH	1995-05-16	P					22						2		N				PR0299
0220664	02	2	2	SE1		0664	9.6	29.6	65.4	29.6	ORIG	1994-02-03	P					27.5				1.5	NE			N			NEC 1.3-1.5	RECH	1995-05-16	P					27.5				1.4	NE			N			NEC 1.2-1.4	PR0299
0220665	02	2	2	SE1		0665	8	29	67	29	ORIG	1994-02-03	P					27				3	N			N				RECH	1995-05-16	P					27				3	NW	1		N			NW 0.3-3.0,1/2,180	PR0299
0220666	02	2	2	SE1	Y	0666	16.3	28.8	58.7	28.8	ORIG	1994-02-03	S					0	1.6							N				RECH	1995-05-16	S					0	1.7							N				PR0299
0220667	02	2	2	SE1	Y	0667	21.6	28.7	53.4	28.7	ORIG	1994-02-03	S					0	1.7							N				RECH	1995-05-16	S					0	1.6							N				PR0299
0220668	02	2	2	SE1		0668	12.7	28.2	62.3	28.2	ORIG	1994-02-03	P					23.1								N				RECH	1995-05-16	P					23.1						1		N				PR0299
0220669	02	2	2	SE1	Y	0669	17.2	27.3	57.8	27.3	ORIG	1994-02-03	P					18.6								N				RECH	1995-05-16	P					18.6						1		N				PR0299
0220670	02	2	2	SE1	Y	0670	22.9	26.3	52.1	26.3	ORIG	1994-02-03	P					18.5								N				RECH	1995-05-16	P					18.5						1		N				PR0299
0220671	02	2	2	SE1	Y	0671	17.9	25.9	57.1	25.9	ORIG	1994-02-03	P					13.4								N				RECH	1995-05-16	P					13.4						2		N				PR0299
0220672	02	2	2	SE1		0672	17.8	25	57.2	25	ORIG	1994-02-03	R		B		G	5.8			1.7					N				RECH	1995-05-16	R		B		G	5.8			1.7					N				PR0299
0220673	02	2	2	SE1		0673	21.6	23	53.4	23	ORIG	1994-02-03	R		B		G	10.5			2.7					N				RECH	1995-05-16	R		Y		G	10.5			1.3					N				PR0299
0220674	02	2	2	SE1		0674	12.4	23.3	62.6	23.3	ORIG	1994-02-03	P					19.8								N				RECH	1995-05-16	P					19.8				2.2	NE			N			NEC 0.7-2.2	PR0299
0220675	02	2	2	SE1		0675	9.4	23.5	65.6	23.5	ORIG	1994-02-03	P					18.3				2.1	N			N			NC 0.7-2.1	RECH	1995-05-16	P					18.3				2.1	N	1		N			NC 0.7-2.1	PR0299
0220676	02	2	2	SE1		0676	12.6	22.3	62.4	22.3	ORIG	1994-02-03	P					21.1								N				RECH	1995-05-16	P					21.1								N				PR0299
0220677	02	2	2	SE1		0677	21.5	22.2	53.5	22.2	ORIG	1994-02-03	P					26.5								N				RECH	1995-05-16	P					26.5						1		N				PR0299
0220678	02	2	2	SE1		0678	23.4	21.3	51.6	21.3	ORIG	1994-02-03	P	T	Y			9.8	11.5		0.5	1.4	N			Y			BROKEN @ 0.5 LYING SE--NEEDLES STILL GREEN	RECH	1995-05-16	R		Y		B	9.8	11.5		0.5	1.4	N			Y		0		PR0299
0220679	02	2	2	SE1		0679	24	21.3	51	21.3	ORIG	1994-02-03	S					0	2.4							N				RECH	1995-05-16	S					0	2.4							N				PR0299
0220680	02	2	2	SE1		0680	18.6	21.5	56.4	21.5	ORIG	1994-02-03	P					18				0.3	S			N				RECH	1995-05-16	P					18				0.3	S			N			3/4	PR0299
0220681	02	2	2	SE1		0681	19.1	19	55.9	19	ORIG	1994-02-03	R		B		G	13			2.2					N				RECH	1995-05-16	R		B		G	13			2.2					N				PR0299
0220682	02	2	2	SE1		0682	22	17.4	53	17.4	ORIG	1994-02-03	P					22.8				1.6	NE			N			NEC 0.8-1.6	RECH	1995-05-16	P					22.8				1.6	NE			N			NEC 1.0-1.6	PR0299
0220683	02	2	2	SE1		0683	19.3	17.7	55.7	17.7	ORIG	1994-02-03	P					22.5				0.9	N			N			NC 0.7-0.9	RECH	1995-05-16	P					22.5				0.9	N	1		N			NC 0.7-0.9	PR0299
0220684	02	2	2	SE1		0684	17.3	18.3	57.7	18.3	ORIG	1994-02-03	P					24				1.6	N			N			NC 180 DEGREES	RECH	1995-05-16	P					24				1.7	N			N			NC 180,1/2	PR0299
0220685	02	2	2	SE1		0685	14	16.9	61	16.9	ORIG	1994-02-03	S					0	1.5							N				RECH	1995-05-16	S					0	1.5							N				PR0299
0220686	02	2	2	SE1		0686	6.5	17	68.5	17	ORIG	1994-02-03	P					32.6				1.4	W			N				RECH	1995-05-16	P					32.6				1.5	SW			N			1/2,180	PR0299
0220687	02	2	2	SE1		0687	6.8	16.5	68.2	16.5	ORIG	1994-02-03	S					0	2.4							N				RECH	1995-05-16	S					0	2.4							N				PR0299
0220688	02	2	2	SE1		0688	17.1	13.2	57.9	13.2	ORIG	1994-02-03	P					23.1								N				RECH	1995-05-16	P					23.1						2		N				PR0299
0220689	02	2	2	SE1		0689	18.1	11.9	56.9	11.9	ORIG	1994-02-03	R		B		G	6.6			2.8					N				RECH	1995-05-16	R		Y		G	6.6			0.9					N				PR0299
0220690	02	2	2	SE1		0690	17.9	11.3	57.1	11.3	ORIG	1994-02-03	P					20.7								N				RECH	1995-05-16	P					20.7								N				PR0299
0220691	02	2	2	SE1		0691	15.6	11.7	59.4	11.7	ORIG	1994-02-03	P					13				2.2	NW			N			NWC TWISTS FROM W UP TO N	RECH	1995-05-16	P	T				12.3				2.2	NW			N			NWC TWISTS FROM W UP TO N	PR0299
0220692	02	2	2	SE1		0692	15.9	11.4	59.1	11.4	ORIG	1994-02-03	P					17.8								N				RECH	1995-05-16	P					17.8						1		N				PR0299
0220693	02	2	2	SE1		0693	9.9	11.4	65.1	11.4	ORIG	1994-02-03	P					25.4								N				RECH	1995-05-16	P					25.4						1		N				PR0299
0220694	02	2	2	SE1		0694	19.2	8.3	55.8	8.3	ORIG	1994-02-03	P					18.4								N				RECH	1995-05-16	P					18.4								N				PR0299
0220695	02	2	2	SE1		0695	12.3	8.7	62.7	8.7	ORIG	1994-02-03	P					30.3				2.5	N			N			NC 0.8-2.5	RECH	1995-05-16	P					30.3				2.5	N			N			NC 0.8-2.5,1/2	PR0299
0220696	02	2	2	SE1		0696	1.7	12.1	73.3	12.1	ORIG	1994-02-03	P					13.1				0.2	E			N				RECH	1995-05-16	P					13.1				1.2	NE	3		N			NEC 0.6-1.2;NC0.3-0.8	PR0299
0220697	02	2	2	SE1		0697	3.2	10.6	71.8	10.6	ORIG	1994-02-03	P					18.7								N				RECH	1995-05-16	P					18.7				0.2	W			N				PR0299
0220698	02	2	2	SE1		0698	4.2	9.8	70.8	9.8	ORIG	1994-02-03	P					17.1								N				RECH	1995-05-16	P					17.1								N				PR0299
0220699	02	2	2	SE1		0699	1.4	8	73.6	8	ORIG	1994-02-03	P					19.7								N				RECH	1995-05-16	P					19.7								N				PR0299
0220700	02	2	2	SE1		0700	5.5	7.5	69.5	7.5	ORIG	1994-02-03	P					12.2				1	N			N			NC 0.5-1.0	RECH	1995-05-16	P					12.2				1	N	2		N			NC 0.6-1.0	PR0299
0220701	02	2	2	SE1		0701	19.6	6.8	55.4	6.8	ORIG	1994-02-03	P					12.2								N				RECH	1995-05-16	P					12.2						1		N				PR0299
0220702	02	2	2	SE1		0702	16.1	6.4	58.9	6.4	ORIG	1994-02-03	P					22.9								N				RECH	1995-05-16	P					22.9								N				PR0299
0220703	02	2	2	SE1		0703	8.4	6.1	66.6	6.1	ORIG	1994-02-03	P					14.4								N				RECH	1995-05-16	P					14.4						2		N				PR0299
0220704	02	2	2	SE1		0704	11	5.1	64	5.1	ORIG	1994-02-03	P					18.9								N				RECH	1995-05-16	P					18.9						1		N				PR0299
0220705	02	2	2	SE1		0705	6.7	3.9	68.3	3.9	ORIG	1994-02-03	P					25.1								N				RECH	1995-05-16	P					25.1						1		N				PR0299
0220706	02	2	2	NW2		0706	11.7	48.4	36.7	98.4	ORIG	1994-02-03	R		B		B	9.2								N				RECH	1995-05-16	R		B		B	9.1								N				PR0299
0220707	02	2	2	NW2		0707	11.5	48.2	36.5	98.2	ORIG	1994-02-03	P					12.5								N				RECH	1995-05-16	P					12.5						1		N				PR0299
0220708	02	2	2	NW2		0708	9	47.5	34	97.5	ORIG	1994-02-03	P					29.2				0.1	S			N				RECH	1995-05-16	P					29.2				0.1	S			N				PR0299
0220709	02	2	2	NW2		0709	5.6	47.3	30.6	97.3	ORIG	1994-02-03	R		B		G	8.9			3.5					N				RECH	1995-05-16	R		B		G	8.9			3.5					N				PR0299
0220710	02	2	2	NW2		0710	21.1	46.7	46.1	96.7	ORIG	1994-02-03	P					8.9								N				RECH	1995-05-16	P					8.9				1.4	N			N			NC 1.3-1.4	PR0299
0220711	02	2	2	NW2		0711	23.9	44.9	48.9	94.9	ORIG	1994-02-03	R		B		G	12.7			1.9					N				RECH	1995-05-16	R		B		G	12.7			1.9					N				PR0299
0220712	02	2	2	NW2		0712	24.5	45.5	49.5	95.5	ORIG	1994-02-03	P					24.8								N				RECH	1995-05-16	P					24.8								N				PR0299
0220713	02	2	2	NW2		0713	17.7	45.6	42.7	95.6	ORIG	1994-02-03	R		B		G	11.2			4					N				RECH	1995-05-16	R		B		G	11.2			4					N				PR0299
0220714	02	2	2	NW2		0714	0.4	43.5	25.4	93.5	ORIG	1994-02-03	P					14.8								N				RECH	1995-05-16	P					14.8						1		N				PR0299
0220715	02	2	2	NW2		0715	3.1	44.5	28.1	94.5	ORIG	1994-02-03	P					12.2								N				RECH	1995-05-16	P					12.2								N				PR0299
0220716	02	2	2	NW2		0716	15.1	43.9	40.1	93.9	ORIG	1994-02-03	P					24.7								N				RECH	1995-05-16	P					24.7								N				PR0299
0220717	02	2	2	NW2		0717	7.1	43.3	32.1	93.3	ORIG	1994-02-03	R		B		G	6.3			2.6					N				RECH	1995-05-16	R		B		G	6.3			2.6					N				PR0299
0220718	02	2	2	NW2		0718	20.4	39.3	45.4	89.3	ORIG	1994-02-03	R		B		G	5.5			2					N				RECH	1995-05-16	R		B		G	5.5			2					N				PR0299
0220719	02	2	2	NW2		0719	12.9	41.1	37.9	91.1	ORIG	1994-02-03	P					22.6								N				RECH	1995-05-16	P					22.6						1		N				PR0299
0220720	02	2	2	NW2		0720	7	40.6	32	90.6	ORIG	1994-02-03	P					17.1								N				RECH	1995-05-16	P					17.1								N				PR0299
0220721	02	2	2	NW2		0721	2.4	40.2	27.4	90.2	ORIG	1994-02-03	P					17.1								N				RECH	1995-05-16	P					17.1								N				PR0299
0220722	02	2	2	NW2		0722	1.9	38.6	26.9	88.6	ORIG	1994-02-03	P					21.6								N				RECH	1995-05-16	P					21.6								N				PR0299
0220723	02	2	2	NW2		0723	8.9	38	33.9	88	ORIG	1994-02-03	P					11								N				RECH	1995-05-16	P					11								N				PR0299
0220724	02	2	2	NW2		0724	17.9	37	42.9	87	ORIG	1994-02-03	P					11.8								N				RECH	1995-05-16	P					11.8								N				PR0299
0220725	02	2	2	NW2		0725	17.5	35.3	42.5	85.3	ORIG	1994-02-03	P					23.1								N				RECH	1995-05-16	P					23.1								N				PR0299
0220726	02	2	2	NW2		0726	11	34.4	36	84.4	ORIG	1994-02-03	P					29.9								N				RECH	1995-05-16	P					29.9								N				PR0299
0220727	02	2	2	NW2		0727	11.3	33.9	36.3	83.9	ORIG	1994-02-03	S					0	3.3							N				RECH	1995-05-16	S					0	3.4							N				PR0299
0220728	02	2	2	NW2		0728	17.7	32.2	42.7	82.2	ORIG	1994-02-03	P					26.4								N				RECH	1995-05-16	P					26.4								N				PR0299
0220729	02	2	2	NW2		0729	19.7	30.8	44.7	80.8	ORIG	1994-02-03	S					0	3.2							N				RECH	1995-05-16	S					0	3.2							N				PR0299
0220730	02	2	2	NW2		0730	5.9	30.4	30.9	80.4	ORIG	1994-02-03	P					17.6								N				RECH	1995-05-16	P					17.6								N				PR0299
0220731	02	2	2	NW2		0731	24.2	29.6	49.2	79.6	ORIG	1994-02-03	P					20								N				RECH	1995-05-16	P					20								N				PR0299
0220732	02	2	2	NW2		0732	22.2	29.5	47.2	79.5	ORIG	1994-02-03	P					17.5								N				RECH	1995-05-16	P					17.5								N				PR0299
0220733	02	2	2	NW2		0733	20.1	28.8	45.1	78.8	ORIG	1994-02-03	P					19.9								N				RECH	1995-05-16	P					19.9								N				PR0299
0220734	02	2	2	NW2		0734	21.7	27.9	46.7	77.9	ORIG	1994-02-03	P					13.4				1.3	N			N				RECH	1995-05-16	P					13.4				1.3	NW			N			1/2,180	PR0299
0220735	02	2	2	NW2		0735	9	27.2	34	77.2	ORIG	1994-02-03	P					29.9								N				RECH	1995-05-16	P					29.9								N				PR0299
0220736	02	2	2	NW2		0736	11.3	27.1	36.3	77.1	ORIG	1994-02-03	P					9.7				1	W			N				RECH	1995-05-16	P					9.7				1	W			N			1/2,180	PR0299
0220737	02	2	2	NW2		0737	21.2	27	46.2	77	ORIG	1994-02-03	R		B		G	7.4			2.6					N				RECH	1995-05-16	R		B		G	7.4			2.6					N				PR0299
0220738	02	2	2	NW2		0738	14.8	26.8	39.8	76.8	ORIG	1994-02-03	P					11.7								N				RECH	1995-05-16	P					11.7								N				PR0299
0220739	02	2	2	NW2		0739	22.4	26.1	47.4	76.1	ORIG	1994-02-03	P					20.4				1.6	NW			N				RECH	1995-05-16	P					20.4				1.6	NW			N			1/2,180	PR0299
0220740	02	2	2	NW2		0740	13.1	25.3	38.1	75.3	ORIG	1994-02-03	P					12.2								N				RECH	1995-05-16	P					12.2								N				PR0299
0220741	02	2	2	NW2		0741	13.3	24.9	38.3	74.9	ORIG	1994-02-03	R		B		B	5.1			2.7					N				RECH	1995-05-16	R		B		B	4.9			2.6					N				PR0299
0220742	02	2	2	NW2	Y	0742	17.4	24.7	42.4	74.7	ORIG	1994-02-03	P					11.7				1	N			N			NC 0.5-1.0	RECH	1995-05-16	P					11.7				1.4	N			N			NC 0.5-1.4	PR0299
0220743	02	2	2	NW2		0743	24.5	24.5	49.5	74.5	ORIG	1994-02-03	R		B		G	9.1			2.5					N				RECH	1995-05-16	R		B		G	9.1			2.5					N				PR0299
0220744	02	2	2	NW2		0744	24.9	21.4	49.9	71.4	ORIG	1994-02-03	R		B		G	11.7								N				RECH	1995-05-16	R		B		G	11.7								N				PR0299
0220745	02	2	2	NW2	Y	0745	25	20.6	50	70.6	ORIG	1994-02-03	P					29.4								N				RECH	1995-05-16	P					29.4								N				PR0299
0220746	02	2	2	NW2		0746	0.9	21.9	25.9	71.9	ORIG	1994-02-03	P					15.8								N				RECH	1995-05-16	P					15.8								N				PR0299
0220747	02	2	2	NW2		0747	5.5	19.7	30.5	69.7	ORIG	1994-02-03	P					26.6								N				RECH	1995-05-16	P					26.6								N				PR0299
0220748	02	2	2	NW2	Y	0748	24.9	19.2	49.9	69.2	ORIG	1994-02-03	P					13.2								N				RECH	1995-05-16	P					13.2								N				PR0299
0220749	02	2	2	NW2		0749	14.9	17.7	39.9	67.7	ORIG	1994-02-03	R		B		G	6.3			1.6					N				RECH	1995-05-16	R		B		G	6.3			1.6					N				PR0299
0220750	02	2	2	NW2		0750	17.6	17.4	42.6	67.4	ORIG	1994-02-03	R		B		B	6.9			4.2					N				RECH	1995-05-16	R		B		B	6.7			2					N				PR0299
0220751	02	2	2	NW2		0751	4.9	17.4	29.9	67.4	ORIG	1994-02-03	P					20								N				RECH	1995-05-16	P					20								N				PR0299
0220752	02	2	2	NW2		0752	8.7	16.8	33.7	66.8	ORIG	1994-02-03	P					16.5								N				RECH	1995-05-16	P					16.5								N				PR0299
0220753	02	2	2	NW2	Y	0753	17.8	16.3	42.8	66.3	ORIG	1994-02-03	P					11.5								N				RECH	1995-05-16	P					11.5								N				PR0299
0220754	02	2	2	NW2		0754	24.2	16.3	49.2	66.3	ORIG	1994-02-03	R		B		G	7.8			3					N				RECH	1995-05-16	R		B		G	7.8			3					N				PR0299
0220755	02	2	2	NW2	Y	0755	24.5	15.2	49.5	65.2	ORIG	1994-02-03	P					13.5								N				RECH	1995-05-16	P					13.5								N				PR0299
0220756	02	2	2	NW2	Y	0756	20.6	15.1	45.6	65.1	ORIG	1994-02-03	P					21.4								N				RECH	1995-05-16	P					21.4								N				PR0299
0220757	02	2	2	NW2	Y	0757	21	14.6	46	64.6	ORIG	1994-02-03	S					0	1.6							N				RECH	1995-05-16	S					0	1.6							N				PR0299
0220758	02	2	2	NW2		0758	9.7	14.9	34.7	64.9	ORIG	1994-02-03	P					19.7								N				RECH	1995-05-16	P					19.7								N				PR0299
0220759	02	2	2	NW2		0759	10.4	14.4	35.4	64.4	ORIG	1994-02-03	P					15.5								N				RECH	1995-05-16	P					15.5								N				PR0299
0220760	02	2	2	NW2	Y	0760	17.1	13.8	42.1	63.8	ORIG	1994-02-03	P					16.2				1	E			N				RECH	1995-05-16	P					16.2				1	SE			N			SEC 180	PR0299
0220761	02	2	2	NW2	Y	0761	15.5	13.3	40.5	63.3	ORIG	1994-02-03	P					24.5								N				RECH	1995-05-16	P					24.5								N				PR0299
0220762	02	2	2	NW2	Y	0762	18.2	13	43.2	63	ORIG	1994-02-03	P					22.6								N				RECH	1995-05-16	P					22.6								N				PR0299
0220763	02	2	2	NW2	Y	0763	22.2	10.9	47.2	60.9	ORIG	1994-02-03	P					18.6								N				RECH	1995-05-16	P					18.6								N				PR0299
0220764	02	2	2	NW2		0764	14.8	10.2	39.8	60.2	ORIG	1994-02-03	P					16								N				RECH	1995-05-16	P					16								N				PR0299
0220765	02	2	2	NW2		0765	9.5	10.6	34.5	60.6	ORIG	1994-02-03	P					21.2								N				RECH	1995-05-16	P					21.2						1		N				PR0299
0220766	02	2	2	NW2		0766	2.7	14	27.7	64	ORIG	1994-02-03	P					17.3								N				RECH	1995-05-16	P					17.3								N				PR0299
0220767	02	2	2	NW2		0767	1.6	12.5	26.6	62.5	ORIG	1994-02-03	P					14.1								N				RECH	1995-05-16	P					14.1								N				PR0299
0220768	02	2	2	NW2		0768	2.4	11.2	27.4	61.2	ORIG	1994-02-03	P					23.4								N				RECH	1995-05-16	P					23.4								N				PR0299
0220769	02	2	2	NW2		0769	4.4	9.4	29.4	59.4	ORIG	1994-02-03	P					18								N				RECH	1995-05-16	P					18						1		N				PR0299
0220770	02	2	2	NW2		0770	19.6	9.1	44.6	59.1	ORIG	1994-02-03	R		B		G	6.6			2.9					N				RECH	1995-05-16	R		B		G	6.6			2.9					N				PR0299
0220771	02	2	2	NW2	Y	0771	19.8	8.2	44.8	58.2	ORIG	1994-02-03	P					19								N				RECH	1995-05-16	P					19						1		N				PR0299
0220772	02	2	2	NW2	Y	0772	19.2	6.7	44.2	56.7	ORIG	1994-02-03	P					13.3								N				RECH	1995-05-16	P					13.3						1		N				PR0299
0220773	02	2	2	NW2	Y	0773	24.4	6.3	49.4	56.3	ORIG	1994-02-03	P					25.2								N				RECH	1995-05-16	P					25.2								N				PR0299
0220774	02	2	2	NW2	Y	0774	23.6	6.1	48.6	56.1	ORIG	1994-02-03	S					0	2							N				RECH	1995-05-16	S					0	2							N				PR0299
0220775	02	2	2	NW2		0775	3.8	7.7	28.8	57.7	ORIG	1994-02-03	P					14.5								N				RECH	1995-05-16	P					14.5						1		N				PR0299
0220776	02	2	2	NW2		0776	1.6	6	26.6	56	ORIG	1994-02-03	P					22.3								N				RECH	1995-05-16	P					22.3								N				PR0299
0220777	02	2	2	NW2		0777	10.4	4	35.4	54	ORIG	1994-02-03	P					27.2								N				RECH	1995-05-16	P					27.2						1		N				PR0299
0220778	02	2	2	NW2	Y	0778	18.3	2.6	43.3	52.6	ORIG	1994-02-03	P					22.3								N				RECH	1995-05-16	P					22.3				0.1	N	1		N				PR0299
0220779	02	2	2	NW2		0779	4.2	3.5	29.2	53.5	ORIG	1994-02-03	S					0	2.4							N				RECH	1995-05-16	S					0	2.6							N				PR0299
0220780	02	2	2	NW2		0780	4.4	3	29.4	53	ORIG	1994-02-03	S					0	3.3							N				RECH	1995-05-16	S					0	3.3							N				PR0299
0220781	02	2	2	NW2		0781	0.2	2.3	25.2	52.3	ORIG	1994-02-03	P					13.2								N				RECH	1995-05-16	P					13.2						2		N				PR0299
0220782	02	2	2	NW1		0782	2.6	47.9	22.4	97.9	ORIG	1994-02-03	P					22								N				RECH	1995-05-16	P					22								N				PR0299
0220783	02	2	2	NW1		0783	9	46.5	16	96.5	ORIG	1994-02-03	R		B		G	6.1			2.4					N				RECH	1995-05-16	R		B		G	6.1			2.4					N				PR0299
0220784	02	2	2	NW1		0784	20.9	46.4	4.1	96.4	ORIG	1994-02-03	P					16.8								N				RECH	1995-05-16	P					16.8								N				PR0299
0220785	02	2	2	NW1		0785	16	45.4	9	95.4	ORIG	1994-02-03	R		B		G	10.7			2					N				RECH	1995-05-16	R		B		G	10.7			2					N				PR0299
0220786	02	2	2	NW1		0786	23.3	44.3	1.7	94.3	ORIG	1994-02-03	P					19.7				1.3	NW			N				RECH	1995-05-16	P					19.7				1.3	NW			N			180	PR0299
0220787	02	2	2	NW1		0787	9.4	43.8	15.6	93.8	ORIG	1994-02-03	S					0	1.9							N				RECH	1995-05-16	S					0	2							N				PR0299
0220788	02	2	2	NW1		0788	7.6	43.4	17.4	93.4	ORIG	1994-02-03	P					9.6								N				RECH	1995-05-16	P					9.6								N				PR0299
0220789	02	2	2	NW1		0789	17.1	41.7	7.9	91.7	ORIG	1994-02-03	S					0	1.6							N				RECH	1995-05-16	S					0	1.6							N				PR0299
0220790	02	2	2	NW1		0790	15	41.7	10	91.7	ORIG	1994-02-03	C					17				1.1	W			N				RECH	1995-05-16	C					17				1.1	W			N				PR0299
0220791	02	2	2	NW1		0791	8.2	41.7	16.8	91.7	ORIG	1994-02-03	P					16.3								N				RECH	1995-05-16	P					16.3						1		N				PR0299
0220792	02	2	2	NW1		0792	4.9	41.4	20.1	91.4	ORIG	1994-02-03	P					19								N				RECH	1995-05-16	P					19								N				PR0299
0220793	02	2	2	NW1		0793	14.2	40.9	10.8	90.9	ORIG	1994-02-03	C					10.9				1.1	W			N				RECH	1995-05-16	C	T	Y	F		10.9			0.3	1.1	W			N				PR0299
0220794	02	2	2	NW1		0794	1.3	40.9	23.7	90.9	ORIG	1994-02-03	P					19.3				0.2	SE			N				RECH	1995-05-16	P					19.3				0.2	SE			N				PR0299
0220795	02	2	2	NW1		0795	6.6	38.1	18.4	88.1	ORIG	1994-02-03	P					23.9								N				RECH	1995-05-16	P					23.9								N				PR0299
0220796	02	2	2	NW1		0796	12.6	35.9	12.4	85.9	ORIG	1994-02-03	P					16.3								N				RECH	1995-05-16	P					16.3								N				PR0299
0220797	02	2	2	NW1		0797	4.5	35.7	20.5	85.7	ORIG	1994-02-03	R		B		G	6.1			1.7					N				RECH	1995-05-16	R		B		G	6.1			1.7					N				PR0299
0220798	02	2	2	NW1		0798	12	32.9	13	82.9	ORIG	1994-02-03	P					10.4				0.3	N			N				RECH	1995-05-16	P					10.4				0.3	N	1		N				PR0299
0220799	02	2	2	NW1		0799	5.5	32.7	19.5	82.7	ORIG	1994-02-03	P					19.6				0.3	SW			N				RECH	1995-05-16	P					19.6				0.3	SW			N			1/2	PR0299
0220800	02	2	2	NW1		0800	15.1	31.3	9.9	81.3	ORIG	1994-02-03	P					23.2								N				RECH	1995-05-16	P					23.2								N				PR0299
0220801	02	2	2	NW1		0801	5.5	31	19.5	81	ORIG	1994-02-03	P					33				0.9	S			N				RECH	1995-05-16	P					33				0.9	S			N			1/2,180	PR0299
0220802	02	2	2	NW1		0802	6.9	29.9	18.1	79.9	ORIG	1994-02-03	P					13								N				RECH	1995-05-16	P					13								N				PR0299
0220803	02	2	2	NW1		0803	20.5	27.1	4.5	77.1	ORIG	1994-02-03	P					26.6				0.2	W			N				RECH	1995-05-16	P					26.6				0.2	W	1		N			EC 0.1	PR0299
0220804	02	2	2	NW1		0804	22.7	26.7	2.3	76.7	ORIG	1994-02-03	P					22.1								N				RECH	1995-05-16	P					22.1								N				PR0299
0220805	02	2	2	NW1		0805	15.9	25.2	9.1	75.2	ORIG	1994-02-03	C					13.2				0.8	W			N				RECH	1995-05-16	C	T		F		13.2				0.8	SW			N			3/4,180	PR0299
0220806	02	2	2	NW1		0806	14.3	22.9	10.7	72.9	ORIG	1994-02-03	P					13.3				0.2	W			N				RECH	1995-05-16	P					13.3								N				PR0299
0220807	02	2	2	NW1		0807	10.5	23.5	14.5	73.5	ORIG	1994-02-03	P					25.9								N				RECH	1995-05-16	P					25.9								N				PR0299
0220808	02	2	2	NW1		0808	10.7	23.3	14.3	73.3	ORIG	1994-02-03	R		B		G	14.7								N				RECH	1995-05-16	R		B		G	14.7								N				PR0299
0220809	02	2	2	NW1		0809	5.5	25	19.5	75	ORIG	1994-02-03	R		B		G	7.5			2.6					N				RECH	1995-05-16	R		B		G	7.5			2.6					N				PR0299
0220810	02	2	2	NW1		0810	2.3	24.7	22.7	74.7	ORIG	1994-02-03	P					11.3								N				RECH	1995-05-16	P					11.3								N				PR0299
0220811	02	2	2	NW1		0811	1.5	24	23.5	74	ORIG	1994-02-03	R		B		G	7.7			5.1					N				RECH	1995-05-16	R		B		G	7.7			5.1					N				PR0299
0220812	02	2	2	NW1		0812	0.4	24.1	24.6	74.1	ORIG	1994-02-03	P					23.7								N				RECH	1995-05-16	P					23.7								N				PR0299
0220813	02	2	2	NW1		0813	13.8	20.4	11.2	70.4	ORIG	1994-02-03	C					10.2				0.5	SE			N				RECH	1995-05-16	C	T		F		10				0.5	S			N			1/2,180	PR0299
0220814	02	2	2	NW1		0814	23	19.9	2	69.9	ORIG	1994-02-03	C					12.2				1.2	W			N				RECH	1995-05-16	C	T		F		12.2				1.2	W			N			HOLLOWED OUT 180	PR0299
0220815	02	2	2	NW1		0815	22.6	19	2.4	69	ORIG	1994-02-03	C					5	4							N				RECH	1995-05-16	C					5	4.2							N				PR0299
0220816	02	2	2	NW1		0816	20.9	18.2	4.1	68.2	ORIG	1994-02-03	C					12.7								N				RECH	1995-05-16	C					12.7								N				PR0299
0220817	02	2	2	NW1		0817	18.5	18.3	6.5	68.3	ORIG	1994-02-03	C					14.2								N				RECH	1995-05-16	C					14.2								N				PR0299
0220818	02	2	2	NW1		0818	21	16.6	4	66.6	ORIG	1994-02-03	C					5.7	4.5							N				RECH	1995-05-16	C					5.7								N				PR0299
0220819	02	2	2	NW1		0819	17	17.2	8	67.2	ORIG	1994-02-03	R		B		G	5.3			2.1					N				RECH	1995-05-16	R		B		G	5.3			2.1					N				PR0299
0220820	02	2	2	NW1		0820	12.5	17.2	12.5	67.2	ORIG	1994-02-03	P					15.4								N				RECH	1995-05-16	P					15.4				0.2	W	1		N			180	PR0299
0220821	02	2	2	NW1		0821	14.2	18.1	10.8	68.1	ORIG	1994-02-03	P					13.2								N				RECH	1995-05-16	P					13.2								N				PR0299
0220822	02	2	2	NW1		0822	9.1	18.1	15.9	68.1	ORIG	1994-02-03	P					26.7								N				RECH	1995-05-16	P					26.7								N				PR0299
0220823	02	2	2	NW1		0823	21.4	15.1	3.6	65.1	ORIG	1994-02-03	C					14.7				1.8	W			N				RECH	1995-05-16	C					14.7				1.8	W			N			1/2,180	PR0299
0220824	02	2	2	NW1		0824	12.5	14.9	12.5	64.9	ORIG	1994-02-03	P					23.3								N				RECH	1995-05-16	P					23.3								N				PR0299
0220825	02	2	2	NW1		0825	1.4	15.6	23.6	65.6	ORIG	1994-02-03	C	T	B	F		14.8	8.2		1	1.3	E			Y			BROKEN @ 0.1 LYING SW	RECH	1995-05-16	C	T	Y	T		14.8	8.2		1	1.3	E			Y				PR0299
0220826	02	2	2	NW1		0826	2.4	14	22.6	64	ORIG	1994-02-03	C					28.7				1.4	S			N				RECH	1995-05-16	C					28.7				1.4	SW			N			1/2,180	PR0299
0220827	02	2	2	NW1		0827	24.5	10.6	0.5	60.6	ORIG	1994-02-03	P					22.1				1.3	NE			N				RECH	1995-05-16	P					22.1				1.3	NE	1		N			1/2,180	PR0299
0220828	02	2	2	NW1		0828	6.8	10	18.2	60	ORIG	1994-02-03	P					19.9								N				RECH	1995-05-16	P					19.9								N				PR0299
0220829	02	2	2	NW1		0829	1.6	9.9	23.4	59.9	ORIG	1994-02-03	P					11.7								N				RECH	1995-05-16	P					11.7								N				PR0299
0220830	02	2	2	NW1		0830	1.7	9.4	23.3	59.4	ORIG	1994-02-03	P					16.3				1.3	N			N			NC 0.7-1.3	RECH	1995-05-16	P					16.3				1.3	N	2		N			NC 0.7-1.3	PR0299
0220831	02	2	2	NW1		0831	6.4	9.3	18.6	59.3	ORIG	1994-02-03	P					19								N				RECH	1995-05-16	P					19						1		N				PR0299
0220832	02	2	2	NW1		0832	16.8	9	8.2	59	ORIG	1994-02-03	P					15.3				1.2	N			N				RECH	1995-05-16	P					15.3				1.2	N			N			1/2,180	PR0299
0220833	02	2	2	NW1		0833	14.1	8.8	10.9	58.8	ORIG	1994-02-03	P					19.6								N				RECH	1995-05-16	P					19.6								N				PR0299
0220834	02	2	2	NW1		0834	19	8.5	6	58.5	ORIG	1994-02-03	R		B		G	7.9			4.2					N				RECH	1995-05-16	R		B		G	7.9			4.2					N				PR0299
0220835	02	2	2	NW1		0835	18.6	8.3	6.4	58.3	ORIG	1994-02-03	P					25.2								N				RECH	1995-05-16	P					25.2						2		N				PR0299
0220836	02	2	2	NW1		0836	18.5	7.7	6.5	57.7	ORIG	1994-02-03	P					11.5								N				RECH	1995-05-16	P					11.5								N				PR0299
0220837	02	2	2	NW1		0837	16.3	7.1	8.7	57.1	ORIG	1994-02-03	P					18.2								N				RECH	1995-05-16	P					18.2								N				PR0299
0220838	02	2	2	NW1		0838	12.3	6.4	12.7	56.4	ORIG	1994-02-03	P					18.3								N				RECH	1995-05-16	P					18.3								N				PR0299
0220839	02	2	2	NW1		0839	6.3	6.5	18.7	56.5	ORIG	1994-02-03	R		B		B	6.3			1.6					N				RECH	1995-05-16	R		B		G	6.1			1.6					N				PR0299
0220840	02	2	2	NW1		0840	3.9	7.5	21.1	57.5	ORIG	1994-02-03	S					0	1.4							N				RECH	1995-05-16	S					0	1.5							N				PR0299
0220841	02	2	2	NW1		0841	0.5	8.4	24.5	58.4	ORIG	1994-02-03	R		B		G	7.9			2.3					N				RECH	1995-05-16	R		B		G	7.9			2.3					N				PR0299
0220842	02	2	2	NW1		0842	0.4	6.9	24.6	56.9	ORIG	1994-02-03	P					26								N				RECH	1995-05-16	P					26						1		N				PR0299
0220843	02	2	2	NW1		0843	0.3	6.1	24.7	56.1	ORIG	1994-02-03	P					16.4				2.1	NW			N				RECH	1995-05-16	P					16.4				2.1	NW			N			1/2,180	PR0299
0220844	02	2	2	NW1		0844	6.3	4.7	18.7	54.7	ORIG	1994-02-03	P					22.9								N				RECH	1995-05-16	P					22.9				0.2	NW			N				PR0299
0220845	02	2	2	NW1		0845	22.7	0.3	2.3	50.3	ORIG	1994-02-03	R		B		G	5.8			2.1					N				RECH	1995-05-16	R		B		G	5.8			2.1					N				PR0299
0220846	02	2	2	NW1		0846	19.2	2.4	5.8	52.4	ORIG	1994-02-03	R		B		G	9			4.6					N				RECH	1995-05-16	R		B		G	9			4.6					N				PR0299
0220847	02	2	2	NW1		0847	18.9	2.2	6.1	52.2	ORIG	1994-02-03	P					21								N				RECH	1995-05-16	P					21						1		N				PR0299
0220848	02	2	2	NW1		0848	6.1	2.6	18.9	52.6	ORIG	1994-02-03	P					15.6								N				RECH	1995-05-16	P					15.6								N				PR0299
0220849	02	2	2	NW1		0849	5	0.1	20	50.1	ORIG	1994-02-03	P					14.9								N				RECH	1995-05-16	P					14.9				1.4	NE			N				PR0299
0220850	02	2	2	SW2		0850	10.8	0.8	35.8	0.8	ORIG	1994-02-03	P					21.3								N				RECH	1995-05-16	P					21.3				0.2	NE			N				PR0299
0220851	02	2	2	SW2		0851	13.7	3.2	38.7	3.2	ORIG	1994-02-03	P					17.8				1.2	S			N				RECH	1995-05-16	P					17.8				1.2	S			N				PR0299
0220852	02	2	2	SW2		0852	17.2	5	42.2	5	ORIG	1994-02-03	P					20.5								N				RECH	1995-05-16	P					20.5								N				PR0299
0220853	02	2	2	SW2		0853	24.5	5.8	49.5	5.8	ORIG	1994-02-03	P					31.2				0.5	SW			N			SWC 180 DEGREES	RECH	1995-05-16	P					31.2				0.5	W			N			WC 180 DEGREES,1/2	PR0299
0220854	02	2	2	SW2		0854	15.5	5.6	40.5	5.6	ORIG	1994-02-03	P					15.8								N				RECH	1995-05-16	P					15.8						1		N				PR0299
0220855	02	2	2	SW2		0855	13.9	6.9	38.9	6.9	ORIG	1994-02-03	P					23.8								N				RECH	1995-05-16	P					23.8								N				PR0299
0220856	02	2	2	SW2		0856	3.8	6.9	28.8	6.9	ORIG	1994-02-03	P					26.7								N				RECH	1995-05-16	P					26.7								N				PR0299
0220857	02	2	2	SW2		0857	1	8.5	26	8.5	ORIG	1994-02-03	R		B		B	17.5			5.2					N				RECH	1995-05-16	R		B		B	11.1			1.9					N				PR0299
0220858	02	2	2	SW2		0858	5.4	8.4	30.4	8.4	ORIG	1994-02-03	P					17.6								N				RECH	1995-05-16	P					17.6						1		N				PR0299
0220859	02	2	2	SW2		0859	21.4	8.7	46.4	8.7	ORIG	1994-02-03	P					26.8								N				RECH	1995-05-16	P					26.8				0.1	S			N				PR0299
0220860	02	2	2	SW2		0860	20.6	11.2	45.6	11.2	ORIG	1994-02-03	P					13.7								N				RECH	1995-05-16	P					13.7						1		N				PR0299
0220861	02	2	2	SW2		0861	11.9	11.1	36.9	11.1	ORIG	1994-02-03	S					0	4.1							N				RECH	1995-05-16	S					0	4.2							N				PR0299
0220862	02	2	2	SW2		0862	4.5	11.9	29.5	11.9	ORIG	1994-02-03	P					18.3								N				RECH	1995-05-16	P					18.3						1		N				PR0299
0220863	02	2	2	SW2		0863	14.3	12	39.3	12	ORIG	1994-02-03	P					19								N				RECH	1995-05-16	P					19						1		N				PR0299
0220864	02	2	2	SW2		0864	13.2	13.8	38.2	13.8	ORIG	1994-02-03	P					16.7				0.7	N			N			NC 0.4-0.7--NEC 1.1-1.2	RECH	1995-05-16	P					16.7				0.7	N	2		N			NC 0.4-0.7--NEC 1.1-1.2	PR0299
0220865	02	2	2	SW2		0865	18.7	14.5	43.7	14.5	ORIG	1994-02-03	P					10.7				0.9	N			N			NC 0.3-0.9	RECH	1995-05-16	P					10.7				0.9	N	2		N			NC 0.3-0.9,180	PR0299
0220866	02	2	2	SW2		0866	6.6	14.5	31.6	14.5	ORIG	1994-02-03	P					20.1								N				RECH	1995-05-16	P					20.1						2		N				PR0299
0220867	02	2	2	SW2		0867	13.7	14.8	38.7	14.8	ORIG	1994-02-03	P					16.5								N				RECH	1995-05-16	P					16.5								N				PR0299
0220868	02	2	2	SW2		0868	22.2	16.2	47.2	16.2	ORIG	1994-02-03	P					22.1				0.6	NW			N				RECH	1995-05-16	P					22.1				0.6	NW	1		N			180	PR0299
0220869	02	2	2	SW2		0869	10.5	16.3	35.5	16.3	ORIG	1994-02-03	P					19.1								N				RECH	1995-05-16	P					19.1								N				PR0299
0220870	02	2	2	SW2		0870	14.1	16.7	39.1	16.7	ORIG	1994-02-03	P					10				0.5	W			N				RECH	1995-05-16	P	T				10.8				0.5	W			N				PR0299
0220871	02	2	2	SW2		0871	18.8	17.9	43.8	17.9	ORIG	1994-02-03	P					13								N				RECH	1995-05-16	P					13						3		N				PR0299
0220872	02	2	2	SW2		0872	20.3	18.6	45.3	18.6	ORIG	1994-02-03	P					14.5								N				RECH	1995-05-16	P					14.5						2		N				PR0299
0220873	02	2	2	SW2		0873	19.4	18.6	44.4	18.6	ORIG	1994-02-03	P					19.9								N				RECH	1995-05-16	P					19.9								N				PR0299
0220874	02	2	2	SW2		0874	3.2	19.5	28.2	19.5	ORIG	1994-02-03	P					23								N				RECH	1995-05-16	P					23						2		N				PR0299
0220875	02	2	2	SW2		0875	14.9	20.3	39.9	20.3	ORIG	1994-02-03	R		B		G	5.3			1.6					N				RECH	1995-05-16	R		B		G	5.3			1.6					N				PR0299
0220876	02	2	2	SW2		0876	14.4	20.1	39.4	20.1	ORIG	1994-02-03	S					0	2							N				RECH	1995-05-16	S					0	1.9							N				PR0299
0220877	02	2	2	SW2		0877	21.8	21.6	46.8	21.6	ORIG	1994-02-03	P					24.2				1.4	NW			N			NWC 1.2-1.4	RECH	1995-05-16	P					24.2				1.4	NW			N			NWC 1.2-1.4	PR0299
0220878	02	2	2	SW2		0878	10.3	21.1	35.3	21.1	ORIG	1994-02-03	P					29.3								N				RECH	1995-05-16	P					29.3						2		N				PR0299
0220879	02	2	2	SW2		0879	9.9	21.3	34.9	21.3	ORIG	1994-02-03	R		B		B	10.4			5.2					N				RECH	1995-05-16	R		B		B	9.4			2					N				PR0299
0220880	02	2	2	SW2		0880	7	21.7	32	21.7	ORIG	1994-02-03	P					13.3								N				RECH	1995-05-16	P					13.3						4		N			90% DEAD	PR0299
0220881	02	2	2	SW2		0881	19.6	22.5	44.6	22.5	ORIG	1994-02-03	P					20.8								N				RECH	1995-05-16	P					20.8						2		N				PR0299
0220882	02	2	2	SW2		0882	22.6	23.6	47.6	23.6	ORIG	1994-02-03	P					17.8								N				RECH	1995-05-16	P					17.8						1		N				PR0299
0220883	02	2	2	SW2		0883	21.8	24	46.8	24	ORIG	1994-02-03	P					20.8								N				RECH	1995-05-16	P					20.8								N				PR0299
0220884	02	2	2	SW2		0884	13	24.1	38	24.1	ORIG	1994-02-03	P					23.3								N				RECH	1995-05-16	P					23.3								N				PR0299
0220885	02	2	2	SW2		0885	9.5	24.6	34.5	24.6	ORIG	1994-02-03	P					10.2								N				RECH	1995-05-16	P					10.2						4		N			98% DEAD	PR0299
0220886	02	2	2	SW2		0886	6.2	24.2	31.2	24.2	ORIG	1994-02-03	P					22.8								N				RECH	1995-05-16	P					22.8						1		N				PR0299
0220887	02	2	2	SW2		0887	3.4	23.5	28.4	23.5	ORIG	1994-02-03	P					13.4				1.3	N			N				RECH	1995-05-16	P					13				1.3	N			N				PR0299
0220888	02	2	2	SW2		0888	3.1	25	28.1	25	ORIG	1994-02-03	P					10								N				RECH	1995-05-16	P	T				9.8								N				PR0299
0220889	02	2	2	SW2	Y	0889	15.2	26.3	40.2	26.3	ORIG	1994-02-03	P					22.4								N				RECH	1995-05-16	P					22.4						1		N				PR0299
0220890	02	2	2	SW2	Y	0890	24	28.8	49	28.8	ORIG	1994-02-03	P					25.2								N				RECH	1995-05-16	P					25.2						1		N				PR0299
0220891	02	2	2	SW2		0891	2.2	27	27.2	27	ORIG	1994-02-03	P					15.6				1.3	N			N			NC 0.5-1.3	RECH	1995-05-16	P					15.6				1.3	N	2		N			NC 0.5-1.3,1/2,180	PR0299
0220892	02	2	2	SW2		0892	4	29.4	29	29.4	ORIG	1994-02-03	R		B		G	8.5								N				RECH	1995-05-16	R		Y		G	8.5			1.2					N				PR0299
0220893	02	2	2	SW2		0893	9.1	31.4	34.1	31.4	ORIG	1994-02-03	P					26.4								N				RECH	1995-05-16	P					26.4						1		N				PR0299
0220894	02	2	2	SW2		0894	17.3	31.7	42.3	31.7	ORIG	1994-02-03	R		B		B	11.8			3.1					N				RECH	1995-05-16	R		B		B	11.2			3					N				PR0299
0220895	02	2	2	SW2		0895	22.6	32.1	47.6	32.1	ORIG	1994-02-03	R		B		G	13.6			1.6					N				RECH	1995-05-16	R		B		G	13.6			1.6					N				PR0299
0220896	02	2	2	SW2	Y	0896	22.8	32.3	47.8	32.3	ORIG	1994-02-03	P					20.2				2	W			N				RECH	1995-05-16	P					20.2				2.1	W	3		N			1/2,180	PR0299
0220897	02	2	2	SW2		0897	15.1	33	40.1	33	ORIG	1994-02-03	P					11								N				RECH	1995-05-16	P					11						4		N			95% DEAD	PR0299
0220898	02	2	2	SW2	Y	0898	17	33.2	42	33.2	ORIG	1994-02-03	P					25				1.4	NE			N			NEC 0.2-1.4	RECH	1995-05-16	P					25				1.4	NE			N			NEC 0.2-1.4	PR0299
0220899	02	2	2	SW2	Y	0899	23.5	33.3	48.5	33.3	ORIG	1994-02-03	P					25.3								N				RECH	1995-05-16	P					25.3						1		N				PR0299
0220900	02	2	2	SW2		0900	2.5	32.7	27.5	32.7	ORIG	1994-02-03	P					21.7								N				RECH	1995-05-16	P					21.7						2		N				PR0299
0220901	02	2	2	SW2		0901	1	33	26	33	ORIG	1994-02-03	S					0	1.9							N				RECH	1995-05-16	S					0	1.9							N				PR0299
0220902	02	2	2	SW2		0902	7.7	34.1	32.7	34.1	ORIG	1994-02-03	P					13.9				0.3	S			N			NEC 0.5-1.2	RECH	1995-05-16	P					13.9				1.2	NE	2		N			NEC 0.5-1.2;SC 0.3,1/2	PR0299
0220903	02	2	2	SW2		0903	4	33.5	29	33.5	ORIG	1994-02-03	P					11.5				0.7	N			N			WC 0.9-1.3	RECH	1995-05-16	P	T				10.8				0.7	N			N			WC 0.9-1.3	PR0299
0220904	02	2	2	SW2	Y	0904	24.6	35.7	49.6	35.7	ORIG	1994-02-03	P					13.5								N				RECH	1995-05-16	P					13.5								N				PR0299
0220905	02	2	2	SW2		0905	13.5	35.2	38.5	35.2	ORIG	1994-02-03	P					25.7								N				RECH	1995-05-16	P					25.7						1		N				PR0299
0220906	02	2	2	SW2	Y	0906	20.4	37.7	45.4	37.7	ORIG	1994-02-03	P					25.8				0.7	W			N				RECH	1995-05-16	P					25.8				0.8	W			N			220	PR0299
0220907	02	2	2	SW2		0907	7.1	37.9	32.1	37.9	ORIG	1994-02-03	P					25.5								N				RECH	1995-05-16	P					25.5								N				PR0299
0220908	02	2	2	SW2	Y	0908	24.3	39.5	49.3	39.5	ORIG	1994-02-03	P					16.3				1.1	NW			N			EC 0.6-0.9--NWC 0.9-1.1	RECH	1995-05-16	P					16.3				1.6	NW	2		N			EC 0.6-0.9--NWC 0.9-1.6	PR0299
0220909	02	2	2	SW2		0909	2.9	40.5	27.9	40.5	ORIG	1994-02-03	P					13.6								N				RECH	1995-05-16	P					13.6						1		N				PR0299
0220910	02	2	2	SW2		0910	3.7	41.6	28.7	41.6	ORIG	1994-02-03	P					16								N				RECH	1995-05-16	P					16						2		N				PR0299
0220911	02	2	2	SW2	Y	0911	23.3	44.5	48.3	44.5	ORIG	1994-02-03	P					19.2								N				RECH	1995-05-16	P					19.2						2		N				PR0299
0220912	02	2	2	SW2		0912	13.7	43.9	38.7	43.9	ORIG	1994-02-03	R		B		B	30.3								N				RECH	1995-05-16	R		B		B	29.6								N				PR0299
0220913	02	2	2	SW2		0913	0.2	43.4	25.2	43.4	ORIG	1994-02-03	P					14				1.1	NW			N				RECH	1995-05-16	P					14				1.1	NW			N				PR0299
0220914	02	2	2	SW2		0914	2.1	45	27.1	45	ORIG	1994-02-03	P					17.7				1.3	NE			N				RECH	1995-05-16	P					17.7				1.4	NE			N				PR0299
0220915	02	2	2	SW2		0915	6	45.2	31	45.2	ORIG	1994-02-03	P					15.7								N				RECH	1995-05-16	P					15.7						2		N				PR0299
0220916	02	2	2	SW2		0916	3.5	45.9	28.5	45.9	ORIG	1994-02-03	P					14				1.5	N			N			NC 0.2-1.5	RECH	1995-05-16	P					14				1.6	N			N			NC 0.2-1.6	PR0299
0220917	02	2	2	SW2		0917	5.2	46.6	30.2	46.6	ORIG	1994-02-03	P					11.5								N				RECH	1995-05-16	P					11.5				1.9	NW			N				PR0299
0220918	02	2	2	SW2		0918	3.2	48	28.2	48	ORIG	1994-02-03	P					18.6								N				RECH	1995-05-16	P					18.6						1		N				PR0299
0220919	02	2	2	SW2		0919	20.1	48.4	45.1	48.4	ORIG	1994-02-03	R		B		G	7.1			3.5					N				RECH	1995-05-16	R		B		G	7.1			3.5					N				PR0299
0220920	02	2	2	SW2		0920	18.6	49.1	43.6	49.1	ORIG	1994-02-03	P					30.1								N				RECH	1995-05-16	P					30.1						1		N				PR0299
0220921	02	2	2	SW2		0921	1.7	48.4	26.7	48.4	ORIG	1994-02-03	P					22.1								N				RECH	1995-05-16	P					22.1								N				PR0299
0220922	02	2	2	SW2		0922	2.4	49.5	27.4	49.5	ORIG	1994-02-03	P					16.5								N				RECH	1995-05-16	P					16.5						1		N				PR0299
0220923	02	2	2	SW1		0923	14.1	49.8	10.9	49.8	ORIG	1994-02-03	P					17.8								N				RECH	1995-05-16	P					17.8								N				PR0299
0220924	02	2	2	SW1		0924	7.4	49.3	17.6	49.3	ORIG	1994-02-03	P					17.6								N				RECH	1995-05-16	P					17.6						1		N				PR0299
0220925	02	2	2	SW1		0925	16.1	48.5	8.9	48.5	ORIG	1994-02-03	P					16.4								N				RECH	1995-05-16	P					16.4						1		N				PR0299
0220926	02	2	2	SW1		0926	17.8	47	7.2	47	ORIG	1994-02-03	P					11.5				0.4	W			N				RECH	1995-05-16	P					11.5				0.4	W			N			EC 0.2	PR0299
0220927	02	2	2	SW1		0927	10.5	46.8	14.5	46.8	ORIG	1994-02-03	P					11.7				0.2	N			N				RECH	1995-05-16	P					11.7				0.2	N	1		N				PR0299
0220928	02	2	2	SW1		0928	13.6	46.6	11.4	46.6	ORIG	1994-02-03	P					15.5								N				RECH	1995-05-16	P					15.5						2		N				PR0299
0220929	02	2	2	SW1		0929	15.1	46.5	9.9	46.5	ORIG	1994-02-03	P					11.1				0.8	NE			N			NEC 0.4-0.8	RECH	1995-05-16	P					11.1				0.8	NE	2		N			NEC 0.4-0.8	PR0299
0220930	02	2	2	SW1		0930	20.8	46.2	4.2	46.2	ORIG	1994-02-03	P					18.7				0.2	SE			N				RECH	1995-05-16	P					18.7				0.2	SE			N				PR0299
0220931	02	2	2	SW1		0931	18.1	45.4	6.9	45.4	ORIG	1994-02-03	P					13.5								N				RECH	1995-05-16	P					13.5						3		N				PR0299
0220932	02	2	2	SW1		0932	19.5	45.1	5.5	45.1	ORIG	1994-02-03	P					16.8								N				RECH	1995-05-16	P					16.8								N				PR0299
0220933	02	2	2	SW1		0933	11.7	45	13.3	45	ORIG	1994-02-03	P					18								N				RECH	1995-05-16	P					18						2		N				PR0299
0220934	02	2	2	SW1		0934	9.9	45.9	15.1	45.9	ORIG	1994-02-03	R		B		G	5			4.8					N				RECH	1995-05-16	R		B		G	5			4.8					N				PR0299
0220935	02	2	2	SW1		0935	0.7	47	24.3	47	ORIG	1994-02-03	P					18.5				1.5	NW			N			NWC 0.4-1.5	RECH	1995-05-16	P					18.5				1.5	NW			N			NWC 0.4-1.5	PR0299
0220936	02	2	2	SW1		0936	3.9	44.9	21.1	44.9	ORIG	1994-02-03	P					18.8				0.1	N			N				RECH	1995-05-16	P					18.8				0.2	N	1		N				PR0299
0220937	02	2	2	SW1		0937	2.4	44.5	22.6	44.5	ORIG	1994-02-03	P					16								N				RECH	1995-05-16	P					16						1		N				PR0299
0220938	02	2	2	SW1		0938	2.6	42.4	22.4	42.4	ORIG	1994-02-03	P					24.6				1.2	N			N			NC 0.6-1.2	RECH	1995-05-16	P					24.6				1.2	N			N			NC 0.6-1.2	PR0299
0220939	02	2	2	SW1		0939	3.7	41.6	21.3	41.6	ORIG	1994-02-03	R		B		G	5.4			3.7					N				RECH	1995-05-16	R		B		G	5.4			3.7					N				PR0299
0220940	02	2	2	SW1		0940	2.6	40.7	22.4	40.7	ORIG	1994-02-03	P					19								N				RECH	1995-05-16	P					19						2		N				PR0299
0220941	02	2	2	SW1		0941	7.4	40.8	17.6	40.8	ORIG	1994-02-03	P					11.4				0.3	W			N				RECH	1995-05-16	P					11.4				0.4	NW	4		N			1/2,180;98% DEAD	PR0299
0220942	02	2	2	SW1		0942	17.6	40.1	7.4	40.1	ORIG	1994-02-03	P					21.5								N				RECH	1995-05-16	P					21.5						3		N				PR0299
0220943	02	2	2	SW1		0943	15.6	40.1	9.4	40.1	ORIG	1994-02-03	R		B		G	6.8			3.1					N				RECH	1995-05-16	R		B		G	6.8			3.1					N				PR0299
0220944	02	2	2	SW1		0944	9.3	39.6	15.7	39.6	ORIG	1994-02-03	P					11.2				0.8	NW			N			NWC 0.5-0.8	RECH	1995-05-16	P	T				10.9				0.8	NW			N			FIRE; NWC 0.5-0.8	PR0299
0220945	02	2	2	SW1		0945	14.2	39.4	10.8	39.4	ORIG	1994-02-03	P					25.9				0.6	W			N				RECH	1995-05-16	P	T				25.6				0.6	W			N			180	PR0299
0220946	02	2	2	SW1		0946	22.9	39.1	2.1	39.1	ORIG	1994-02-03	P					29.5				0.4	W			N			WC 180 DEGREES	RECH	1995-05-16	P					29.5				0.5	SW	4		N			SWC 180 DEGREES;90% DEAD	PR0299
0220947	02	2	2	SW1		0947	20.5	37.5	4.5	37.5	ORIG	1994-02-03	P					15.7								N				RECH	1995-05-16	P					15.7						2		N				PR0299
0220948	02	2	2	SW1		0948	10.4	37.9	14.6	37.9	ORIG	1994-02-03	P					21.6				0.7	W			N				RECH	1995-05-16	P					21.6				0.7	W	2		N				PR0299
0220949	02	2	2	SW1		0949	10.4	37.3	14.6	37.3	ORIG	1994-02-03	P					10.6								N				RECH	1995-05-16	P	T				10.2								N			FIRE	PR0299
0220950	02	2	2	SW1		0950	7.7	37.3	17.3	37.3	ORIG	1994-02-03	P					19.8								N				RECH	1995-05-16	P					19.8						2		N				PR0299
0220951	02	2	2	SW1		0951	17.1	35.9	7.9	35.9	ORIG	1994-02-03	P					18.2								N				RECH	1995-05-16	P					18.2						1		N				PR0299
0220952	02	2	2	SW1		0952	12.2	36.2	12.8	36.2	ORIG	1994-02-03	P					15.8								N				RECH	1995-05-16	P					15.8						1		N				PR0299
0220953	02	2	2	SW1		0953	4.3	36.9	20.7	36.9	ORIG	1994-02-03	P					16.9								N				RECH	1995-05-16	P					16.9						2		N				PR0299
0220954	02	2	2	SW1		0954	4.8	35.8	20.2	35.8	ORIG	1994-02-03	P					15.7				0.5	N			N				RECH	1995-05-16	P					15.7				0.5	N	2		N			1/2	PR0299
0220955	02	2	2	SW1		0955	20.9	34.2	4.1	34.2	ORIG	1994-02-03	P					19.5								N				RECH	1995-05-16	P					19.5						1		N				PR0299
0220956	02	2	2	SW1		0956	18.6	34.4	6.4	34.4	ORIG	1994-02-03	P					10.4								N				RECH	1995-05-16	P	T				10								N			FIRE	PR0299
0220957	02	2	2	SW1		0957	12.5	34.1	12.5	34.1	ORIG	1994-02-03	P					19.7								N				RECH	1995-05-16	P					19.7						1		N				PR0299
0220958	02	2	2	SW1		0958	9.7	33.7	15.3	33.7	ORIG	1994-02-03	R		B		G	10.8								N				RECH	1995-05-16	R		B		G	10.8								N				PR0299
0220959	02	2	2	SW1		0959	4.2	34.4	20.8	34.4	ORIG	1994-02-03	R		B		G	5.9			3					N				RECH	1995-05-16	R		B		G	5.9			3					N				PR0299
0220960	02	2	2	SW1		0960	3.3	33.3	21.7	33.3	ORIG	1994-02-03	R		B		G	9.2			3.1					N				RECH	1995-05-16	R		B		G	9.2			3.1					N				PR0299
0220961	02	2	2	SW1		0961	15.5	32.4	9.5	32.4	ORIG	1994-02-03	P					13.2				1.4	W			N				RECH	1995-05-16	P	T				12.8				1.4	W			N			FIRE	PR0299
0220962	02	2	2	SW1		0962	22.4	31.6	2.6	31.6	ORIG	1994-02-03	R		B		G	11.9								N				RECH	1995-05-16	R		B		G	11.9								N				PR0299
0220963	02	2	2	SW1		0963	24.1	31.4	0.9	31.4	ORIG	1994-02-03	P					10								N				RECH	1995-05-16	P					10						3		N				PR0299
0220964	02	2	2	SW1		0964	22.9	30.1	2.1	30.1	ORIG	1994-02-03	P					15.9								N				RECH	1995-05-16	P					15.9						1		N				PR0299
0220965	02	2	2	SW1		0965	17	30.6	8	30.6	ORIG	1994-02-03	P					22.7								N				RECH	1995-05-16	P					22.7						1		N				PR0299
0220966	02	2	2	SW1		0966	2.8	28.6	22.2	28.6	ORIG	1994-02-03	P					29								N				RECH	1995-05-16	P					29								N				PR0299
0220967	02	2	2	SW1		0967	7.4	29	17.6	29	ORIG	1994-02-03	S					0	2.2							N				RECH	1995-05-16	S					0	2.2							N				PR0299
0220968	02	2	2	SW1		0968	6.9	28.4	18.1	28.4	ORIG	1994-02-03	P					25.2								N				RECH	1995-05-16	P					25.2						3		N				PR0299
0220969	02	2	2	SW1		0969	20.7	29	4.3	29	ORIG	1994-02-03	P					12								N				RECH	1995-05-16	P					12						3		N				PR0299
0220970	02	2	2	SW1		0970	21.2	28.3	3.8	28.3	ORIG	1994-02-03	P					12.7								N				RECH	1995-05-16	P					12.7						2		N				PR0299
0220971	02	2	2	SW1		0971	16.9	27.6	8.1	27.6	ORIG	1994-02-03	P					18.3								N				RECH	1995-05-16	P					18.3								N				PR0299
0220972	02	2	2	SW1		0972	25	26.3	0	26.3	ORIG	1994-02-03	P					14.3								N				RECH	1995-05-16	P					14.3						1		N				PR0299
0220973	02	2	2	SW1		0973	18.9	25.8	6.1	25.8	ORIG	1994-02-03	P					18.8								N				RECH	1995-05-16	P					18.8								N				PR0299
0220974	02	2	2	SW1		0974	11	23.8	14	23.8	ORIG	1994-02-03	P					11.2								N				RECH	1995-05-16	P					11.2						2		N				PR0299
0220975	02	2	2	SW1		0975	21.4	22.9	3.6	22.9	ORIG	1994-02-03	P					15.9								N				RECH	1995-05-16	P					15.9						1		N				PR0299
0220976	02	2	2	SW1		0976	20.9	21.5	4.1	21.5	ORIG	1994-02-03	P					8.2				0.8	NE			N			NEC 0.4-0.8	RECH	1995-05-16	R		B		B	7.9				0.8	NE			N			NEC 0.4-0.8	PR0299
0220977	02	2	2	SW1		0977	21.7	20.9	3.3	20.9	ORIG	1994-02-03	R		B		G	11.2								N				RECH	1995-05-16	R		B		G	11.2								N				PR0299
0220978	02	2	2	SW1		0978	0.6	20.2	24.4	20.2	ORIG	1994-02-03	P					19.8								N				RECH	1995-05-16	P					19.8						2		N				PR0299
0220979	02	2	2	SW1		0979	14.8	20.6	10.2	20.6	ORIG	1994-02-03	P					29								N				RECH	1995-05-16	P					29						1		N				PR0299
0220980	02	2	2	SW1		0980	10.3	20.2	14.7	20.2	ORIG	1994-02-03	P					16.2								N				RECH	1995-05-16	P					16.2						2		N				PR0299
0220981	02	2	2	SW1		0981	13.1	19.4	11.9	19.4	ORIG	1994-02-03	P					16				1.3	SW			N			SWC 1/2 THRU	RECH	1995-05-16	P					16				1.3	SW	1		N			SWC 1/2 THRU,180	PR0299
0220982	02	2	2	SW1		0982	20.7	17.6	4.3	17.6	ORIG	1994-02-03	P					15.9								N				RECH	1995-05-16	P					15.9								N				PR0299
0220983	02	2	2	SW1		0983	8.6	17.2	16.4	17.2	ORIG	1994-02-03	P					28.9								N				RECH	1995-05-16	P					28.9								N			SPARSE NEEDLES	PR0299
0220984	02	2	2	SW1		0984	1.5	17.7	23.5	17.7	ORIG	1994-02-03	P					12.7								N				RECH	1995-05-16	P					12.7						2		N				PR0299
0220985	02	2	2	SW1		0985	23.3	15.9	1.7	15.9	ORIG	1994-02-03	P					20.3								N				RECH	1995-05-16	P					20.3						1		N				PR0299
0220986	02	2	2	SW1		0986	19.8	16	5.2	16	ORIG	1994-02-03	P					19.3								N				RECH	1995-05-16	P					19.3								N				PR0299
0220987	02	2	2	SW1		0987	7.5	16.2	17.5	16.2	ORIG	1994-02-03	P					15								N				RECH	1995-05-16	P					15						3		N				PR0299
0220988	02	2	2	SW1		0988	15.8	14.6	9.2	14.6	ORIG	1994-02-03	P					23.4								N				RECH	1995-05-16	P					23.4						1		N				PR0299
0220989	02	2	2	SW1		0989	4.7	13.4	20.3	13.4	ORIG	1994-02-03	P					18				0.8	E			N				RECH	1995-05-16	P					18				0.8	E	2		N				PR0299
0220990	02	2	2	SW1		0990	23.7	7.8	1.3	7.8	ORIG	1994-02-03	P					28.8				0.3	SW			N			SWC 180 DEGREES	RECH	1995-05-16	P					28.8				0.3	SW	1		N			SWC 180 DEGREES	PR0299
0220991	02	2	2	SW1		0991	17.7	7.2	7.3	7.2	ORIG	1994-02-03	P					23.3								N				RECH	1995-05-16	P					23.3								N				PR0299
0220992	02	2	2	SW1		0992	15.9	7.9	9.1	7.9	ORIG	1994-02-03	P					14								N				RECH	1995-05-16	P					14						3		N				PR0299
0220993	02	2	2	SW1		0993	8.4	8.5	16.6	8.5	ORIG	1994-02-03	P					14								N				RECH	1995-05-16	P					14								N				PR0299
0220994	02	2	2	SW1		0994	11.7	5.6	13.3	5.6	ORIG	1994-02-03	P					21								N				RECH	1995-05-16	P					21						1		N				PR0299
0220995	02	2	2	SW1		0995	25	3.2	0	3.2	ORIG	1994-02-03	P					22.7				1	N			N			NC 0.2-1.0	RECH	1995-05-16	P					22.7				1	N	1		N				PR0299
0220996	02	2	2	SW1		0996	17.2	4.3	7.8	4.3	ORIG	1994-02-03	P					24								N				RECH	1995-05-16	P					24						1		N				PR0299
0220997	02	2	2	SW1		0997	13.4	3.2	11.6	3.2	ORIG	1994-02-03	P					12.6								N				RECH	1995-05-16	P					12.6						2		N				PR0299
0220998	02	2	2	SW1		0998	8.6	1	16.4	1	ORIG	1994-02-03	R		B		B	15.5								N			TOP BROKEN	RECH	1995-05-16	R		B		B	13	4.1							N				PR0299
0220999	02	2	2	SW1		0999	8.2	0.7	16.8	0.7	ORIG	1994-02-03	P					32.1				0.8	NW			N			NWC 0.3-0.8	RECH	1995-05-16	P					32.1				0.8	NW	2		N			NWC 0.3-0.8	PR0299
0221000	02	2	2	SW1		1000	4	1.7	21	1.7	ORIG	1994-02-03	P					24.5								N				RECH	1995-05-16	P					24.5						1		N				PR0299
0230262	02	3	2	SE1		0262	12.3	19.9	62.7	19.9																																							PR0299
0230263	02	3	2	NW2	Y	0263	18.7	18.6	43.7	68.6																																							PR0299
0230264	02	3	2	NW2	Y	0264	17.5	17.3	42.5	67.3																																							PR0299
0230265	02	3	2	NW1		0265	17.8	30.5	7.2	80.5																																							PR0299
0230266	02	3	2	SW2	Y	0266	15.7	28.6	40.7	28.6																																							PR0299
0230267	02	3	2	SW2		0267	20.7	0.6	45.7	0.6																				RECH	1994-11-09	P					46				0.2	SW			N			SWC = HOLE	PR0299
0230268	02	3	2	SW2		0268	20.8	2.4	45.8	2.4																				RECH	1994-11-09	S					0	3.8							N				PR0299
0230269	02	3	2	SW2		0269	18.5	3.4	43.5	3.4																				RECH	1994-11-09	S					0	2.9							N				PR0299
0230270	02	3	2	SW2		0270	11.3	3.7	36.3	3.7																				RECH	1994-11-09	P					30.4								N				PR0299
0230271	02	3	2	SW2		0271	6.6	4.9	31.6	4.9																				RECH	1994-11-09	S					0	3.1			1.4	NS			N			GIRDLED 1.3-1.4	PR0299
0230272	02	3	2	SW2		0272	21.4	4.7	46.4	4.7																				RECH	1994-11-09	S					0	3.5							N			ROTTEN UP TO 1.0	PR0299
0230273	02	3	2	SW2		0273	20.3	7.6	45.3	7.6																				RECH	1994-11-09	P					28.5								N				PR0299
0230274	02	3	2	SW2		0274	11.3	8.1	36.3	8.1																				RECH	1994-11-09	P					25.5								N				PR0299
0230275	02	3	2	SW2		0275	6.2	10	31.2	10																				RECH	1994-11-09	P					35.8				1.5	S			N			SC 180 DEGREES 1/4 THRU	PR0299
0230276	02	3	2	SW2		0276	10.1	11.6	35.1	11.6																				RECH	1994-11-09	P					13.2				0.2	S	2		N			SC 1/2 THRU	PR0299
0230277	02	3	2	SW2		0277	22.6	12.5	47.6	12.5																				RECH	1994-11-09	P					6.4						2		N				PR0299
0230278	02	3	2	SW2		0278	10.9	13.8	35.9	13.8																				RECH	1994-11-09	P					23.9								N				PR0299
0230279	02	3	2	SW2		0279	13.4	15.9	38.4	15.9																				RECH	1994-11-09	P					15.5								N				PR0299
0230280	02	3	2	SW2		0280	11.8	16.6	36.8	16.6																				RECH	1994-11-09	P					18.3				1.5	NW			N				PR0299
0230281	02	3	2	SW2		0281	11.8	16.9	36.8	16.9																				RECH	1994-11-09	P					15.5				1	E			N				PR0299
0230282	02	3	2	SW2		0282	1.9	18.1	26.9	18.1																				RECH	1994-11-09	P					18.3								N				PR0299
0230283	02	3	2	SW2		0283	7.4	19.4	32.4	19.4																				RECH	1994-11-09	P					25.7								N				PR0299
0230284	02	3	2	SW2		0284	15.6	20.4	40.6	20.4																				RECH	1994-11-09	S					0	2.4			0.3	NS			N			GIRDLED 0.2-0.3	PR0299
0230285	02	3	2	SW2		0285	22.6	20.4	47.6	20.4																				RECH	1994-11-09	R		B		G	16								N				PR0299
0230286	02	3	2	SW2		0286	10	23.2	35	23.2																				RECH	1994-11-09	P					21.3								N				PR0299
0230287	02	3	2	SW2		0287	12.4	24.6	37.4	24.6																				RECH	1994-11-09	S					0	1.4			0.2	NS			N				PR0299
0230288	02	3	2	SW2		0288	14.2	24.2	39.2	24.2																				RECH	1994-11-09	S					0	1.8			0.2	S			N			SC 180 DEGREES--0.2 & 0.5-0.8--GIRDLED UP TO 0.2	PR0299
0230289	02	3	2	SW2		0289	9.1	25.5	34.1	25.5																				RECH	1994-11-09	P					13.3								N				PR0299
0230290	02	3	2	SW2		0290	8.8	26.1	33.8	26.1																				RECH	1994-11-09	P					26.5								N				PR0299
0230291	02	3	2	SW2		0291	14	26	39	26																				RECH	1994-11-09	P					27.2								N				PR0299
0230292	02	3	2	SW2		0292	0.7	27	25.7	27																				RECH	1994-11-09	P					21.8								N				PR0299
0230293	02	3	2	SW2		0293	4	28.7	29	28.7																				RECH	1994-11-09	R		B		B	21.8								N				PR0299
0230294	02	3	2	SW2		0294	9.2	29.1	34.2	29.1																				RECH	1994-11-09	S					0	1.6							N				PR0299
0230295	02	3	2	SW2		0295	9.9	29.2	34.9	29.2																				RECH	1994-11-09	P	T				11								N			FIRE	PR0299
0230296	02	3	2	SW2		0296	10.2	29.6	35.2	29.6																				RECH	1994-11-09	P	T				12.2								N			FIRE	PR0299
0230297	02	3	2	SW2		0297	12.3	32.5	37.3	32.5																				RECH	1994-11-09	P					33								N				PR0299
0230298	02	3	2	SW2		0298	6	32.6	31	32.6																				RECH	1994-11-09	P					15.3								N				PR0299
0230299	02	3	2	SW2		0299	7.9	32.9	32.9	32.9																				RECH	1994-11-09	P					22.8								N				PR0299
0230300	02	3	2	SW2		0300	7.7	34.3	32.7	34.3																				RECH	1994-11-09	P					12.2								N				PR0299
0230301	02	3	2	SW2		0301	13	35.3	38	35.3																				RECH	1994-11-09	S					0	3.7			0.4	NS			N				PR0299
0230302	02	3	2	SW2	Y	0302	22.9	35.8	47.9	35.8																				RECH	1994-11-09	P					24.8								N				PR0299
0230303	02	3	2	SW2	Y	0303	25	36.6	50	36.6																				RECH	1994-11-09	P					8.4								N				PR0299
0230304	02	3	2	SW2		0304	5.1	36.7	30.1	36.7																				RECH	1994-11-09	P					29								N				PR0299
0230305	02	3	2	SW2		0305	7.7	36	32.7	36																				RECH	1994-11-09	P					21.3								N				PR0299
0230306	02	3	2	SW2		0306	2.1	38.1	27.1	38.1																				RECH	1994-11-09	S		U			0	2.1							N			VERY OLD UPROOT--GROWING SW	PR0299
0230307	02	3	2	SW2		0307	6.6	38.2	31.6	38.2																				RECH	1994-11-09	S					0	2.1			0.7	SE			N			SEC 180 DEGREES	PR0299
0230308	02	3	2	SW2		0308	7.9	38.4	32.9	38.4																				RECH	1994-11-09	P					14.8								N				PR0299
0230309	02	3	2	SW2	Y	0309	19.9	39.1	44.9	39.1																				RECH	1994-11-09	P					22.1								N				PR0299
0230310	02	3	2	SW2		0310	11.4	39.6	36.4	39.6																				RECH	1994-11-09	P					32.3								N				PR0299
0230311	02	3	2	SW2		0311	14.7	39.9	39.7	39.9																				RECH	1994-11-09	R		B		G	14.8								N				PR0299
0230312	02	3	2	SW2		0312	16.1	40.8	41.1	40.8																				RECH	1994-11-09	R		B		G	14.7								N				PR0299
0230313	02	3	2	SW2		0313	10.8	40.9	35.8	40.9																				RECH	1994-11-09	P					11.9								N				PR0299
0230314	02	3	2	SW2	Y	0314	18	40.9	43	40.9																				RECH	1994-11-09	P					11.3								N				PR0299
0230315	02	3	2	SW2	Y	0315	16.5	41.7	41.5	41.7																				RECH	1994-11-09	S					0	3							N				PR0299
0230316	02	3	2	SW2	Y	0316	20.9	41.7	45.9	41.7																				RECH	1994-11-09	P					18.2								N				PR0299
0230317	02	3	2	SW2		0317	7.5	42.5	32.5	42.5																				RECH	1994-11-09	P					22.5								N				PR0299
0230318	02	3	2	SW2		0318	2.4	42.4	27.4	42.4																				RECH	1994-11-09	S					0	2.6							N				PR0299
0230319	02	3	2	SW2		0319	11.8	43.1	36.8	43.1																				RECH	1994-11-09	P					16.9								N				PR0299
0230320	02	3	2	SW2	Y	0320	19.7	43.2	44.7	43.2																				RECH	1994-11-09	P					26.7								N				PR0299
0230321	02	3	2	SW2	Y	0321	23.5	42.5	48.5	42.5																				RECH	1994-11-09	P					18.2								N				PR0299
0230322	02	3	2	SW2	Y	0322	24.8	44.3	49.8	44.3																				RECH	1994-11-09	P					11.7								N				PR0299
0230323	02	3	2	SW2	Y	0323	24.7	44.6	49.7	44.6																				RECH	1994-11-09	P					22.3				1	E			N				PR0299
0230324	02	3	2	SW2		0324	11.9	47.4	36.9	47.4																				RECH	1994-11-09	P					20.9								N				PR0299
0230325	02	3	2	SW2	Y	0325	24.2	47.5	49.2	47.5																				RECH	1994-11-09	P					9								N				PR0299
0230326	02	3	2	SW2		0326	1.9	49.8	26.9	49.8																				RECH	1994-11-09	S	T				13.6	1.9							N				PR0299
0230327	02	3	2	SW1		0327	5.2	1.3	19.8	1.3																				RECH	1994-11-09	P					22.9								N				PR0299
0230328	02	3	2	SW1		0328	9.1	1	15.9	1																				RECH	1994-11-09	P					20								N				PR0299
0230329	02	3	2	SW1		0329	15.4	1.5	9.6	1.5																				RECH	1994-11-09	P					16.3								N				PR0299
0230330	02	3	2	SW1		0330	14	2.9	11	2.9																				RECH	1994-11-09	S					0	1.9							N				PR0299
0230331	02	3	2	SW1		0331	12.8	3.1	12.2	3.1																				RECH	1994-11-09	P					22.5								N				PR0299
0230332	02	3	2	SW1		0332	3.7	3	21.3	3																				RECH	1994-11-09	P					17.8								N				PR0299
0230333	02	3	2	SW1		0333	7	3.4	18	3.4																				RECH	1994-11-09	P					16.7								N				PR0299
0230334	02	3	2	SW1		0334	0	3.3	25	3.3																				RECH	1994-11-09	S					0	3.4							N				PR0299
0230335	02	3	2	SW1		0335	1.5	4.7	23.5	4.7																				RECH	1994-11-09	S					0	4.7							N				PR0299
0230336	02	3	2	SW1		0336	10.9	6.2	14.1	6.2																				RECH	1994-11-09	P					20.2								N				PR0299
0230337	02	3	2	SW1		0337	14	7.6	11	7.6																				RECH	1994-11-09	P					16.5								N				PR0299
0230338	02	3	2	SW1		0338	17.2	8	7.8	8																				RECH	1994-11-09	P					20.3								N				PR0299
0230339	02	3	2	SW1		0339	19.9	10.9	5.1	10.9																				RECH	1994-11-09	P					23								N				PR0299
0230340	02	3	2	SW1		0340	11.4	11.4	13.6	11.4																				RECH	1994-11-09	S					0	1.6							N				PR0299
0230341	02	3	2	SW1		0341	13.6	11.6	11.4	11.6																				RECH	1994-11-09	P					17.9				0.5	E			N				PR0299
0230342	02	3	2	SW1		0342	7.8	12	17.2	12																				RECH	1994-11-09	P					24.5								N				PR0299
0230343	02	3	2	SW1		0343	18	12.2	7	12.2																				RECH	1994-11-09	P					23.5								N				PR0299
0230344	02	3	2	SW1		0344	16.5	12.3	8.5	12.3																				RECH	1994-11-09	P					15.3								N				PR0299
0230345	02	3	2	SW1		0345	0.1	8.2	24.9	8.2																				RECH	1994-11-09	P					31.4								N				PR0299
0230346	02	3	2	SW1		0346	5.1	13.3	19.9	13.3																				RECH	1994-11-09	R		B		G	12.9			1.7					N				PR0299
0230347	02	3	2	SW1		0347	12.3	14.7	12.7	14.7																				RECH	1994-11-09	S					0	4.3							N				PR0299
0230348	02	3	2	SW1		0348	22.2	14.4	2.8	14.4																				RECH	1994-11-09	P					21.3								N				PR0299
0230349	02	3	2	SW1		0349	14	17.7	11	17.7																				RECH	1994-11-09	P					24.3								N				PR0299
0230350	02	3	2	SW1		0350	13.7	18.1	11.3	18.1																				RECH	1994-11-09	P					27.2								N				PR0299
0230351	02	3	2	SW1		0351	5.4	18.3	19.6	18.3																				RECH	1994-11-09	P					25.8								N				PR0299
0230352	02	3	2	SW1		0352	1.8	18.4	23.2	18.4																				RECH	1994-11-09	P					25.4								N				PR0299
0230353	02	3	2	SW1		0353	0.1	21	24.9	21																				RECH	1994-11-09	P					24.5								N				PR0299
0230354	02	3	2	SW1		0354	1.7	20.9	23.3	20.9																				RECH	1994-11-09	S					0								N				PR0299
0230355	02	3	2	SW1		0355	22.9	19.3	2.1	19.3																				RECH	1994-11-09	P					21.4								N				PR0299
0230356	02	3	2	SW1		0356	18.6	20.8	6.4	20.8																				RECH	1994-11-09	P					21.3								N				PR0299
0230357	02	3	2	SW1		0357	15	21.6	10	21.6																				RECH	1994-11-09	S					0	2.7							N				PR0299
0230358	02	3	2	SW1		0358	5.7	23.5	19.3	23.5																				RECH	1994-11-09	P					22								N				PR0299
0230359	02	3	2	SW1		0359	13.4	23.9	11.6	23.9																				RECH	1994-11-09	P					20.4								N				PR0299
0230360	02	3	2	SW1		0360	9.4	24.7	15.6	24.7																				RECH	1994-11-09	S					0	1.8							N				PR0299
0230361	02	3	2	SW1		0361	13.4	25.8	11.6	25.8																				RECH	1994-11-09	R		B		G	20.7			2.2					N				PR0299
0230362	02	3	2	SW1		0362	13.9	25.7	11.1	25.7																				RECH	1994-11-09	P					13.5				1.1	N			N			NC 180 DEGREES 1/2 THRU	PR0299
0230363	02	3	2	SW1		0363	19.2	25.7	5.8	25.7																				RECH	1994-11-09	P					15.9								N				PR0299
0230364	02	3	2	SW1		0364	19.2	27.2	5.8	27.2																				RECH	1994-11-09	P					21.1								N				PR0299
0230365	02	3	2	SW1		0365	18.9	28.9	6.1	28.9																				RECH	1994-11-09	P					19.7								N				PR0299
0230366	02	3	2	SW1		0366	21.3	29.3	3.7	29.3																				RECH	1994-11-09	P					20.2								N				PR0299
0230367	02	3	2	SW1		0367	24.9	28.9	0.1	28.9																				RECH	1994-11-09	P					16.2				0.6	S			N				PR0299
0230368	02	3	2	SW1		0368	6.1	31	18.9	31																				RECH	1994-11-09	R		B		B	35.2								N				PR0299
0230369	02	3	2	SW1		0369	6	32.2	19	32.2																				RECH	1994-11-09	R		B		B	32.2								N				PR0299
0230370	02	3	2	SW1		0370	19.8	33.4	5.2	33.4																				RECH	1994-11-09	P					23.4								N				PR0299
0230371	02	3	2	SW1		0371	15.3	35.7	9.7	35.7																				RECH	1994-11-09	S	T				0	3.1			0.2	NS			N				PR0299
0230372	02	3	2	SW1		0372	9.2	39.4	15.8	39.4																				RECH	1994-11-09	R		B		B	32.6								N				PR0299
0230373	02	3	2	SW1		0373	19.2	39.8	5.8	39.8																				RECH	1994-11-09	P					21.2								N				PR0299
0230374	02	3	2	SW1		0374	22.8	39.6	2.2	39.6																				RECH	1994-11-09	P					13								N				PR0299
0230375	02	3	2	SW1		0375	6.1	40.8	18.9	40.8																				RECH	1994-11-09	R		B		G	5			2.6					N				PR0299
0230376	02	3	2	SW1		0376	24.9	41.7	0.1	41.7																				RECH	1994-11-09	R		B		G	8.7			1.8					N				PR0299
0230377	02	3	2	SW1		0377	23.5	42.6	1.5	42.6																				RECH	1994-11-09	S					0	1.9			0.3	NS			N			ROTTING 0.9-1.3	PR0299
0230378	02	3	2	SW1		0378	21.2	43.1	3.8	43.1																				RECH	1994-11-09	P					16.7								N				PR0299
0230379	02	3	2	SW1		0379	18.8	43.8	6.2	43.8																				RECH	1994-11-09	P					15.4								N				PR0299
0230380	02	3	2	SW1		0380	2.7	44.6	22.3	44.6																				RECH	1994-11-09	P					32.5								N				PR0299
0230381	02	3	2	SW1		0381	6.1	45.7	18.9	45.7																				RECH	1994-11-09	S					0	1.7							N				PR0299
0230382	02	3	2	SW1		0382	19.9	46.9	5.1	46.9																				RECH	1994-11-09	P					17.4				0.4	NW			N			NWC 180 DEGREES 1/2 THRU	PR0299
0230383	02	3	2	SW1		0383	15.4	47.8	9.6	47.8																				RECH	1994-11-09	P					16.1								N				PR0299
0230384	02	3	2	SW1		0384	17.6	49.1	7.4	49.1																				RECH	1994-11-09	P					10.2								N				PR0299
0230385	02	3	2	NW2		0385	10.4	1	35.4	51																				RECH	1994-11-09	P					24.1								N				PR0299
0230386	02	3	2	NW2		0386	9	1.4	34	51.4																				RECH	1994-11-09	P					15.2				0.8	W			N			WC 180 DEGREES	PR0299
0230387	02	3	2	NW2	Y	0387	17.6	4.1	42.6	54.1																				RECH	1994-11-09	P					21.6								N				PR0299
0230388	02	3	2	NW2		0388	8.7	3.9	33.7	53.9																				RECH	1994-11-09	S					0	1.4							N				PR0299
0230389	02	3	2	NW2		0389	12.1	4.7	37.1	54.7																				RECH	1994-11-09	P					27.3								N				PR0299
0230390	02	3	2	NW2	Y	0390	17.8	6.3	42.8	56.3																				RECH	1994-11-09	P					20.5								N				PR0299
0230391	02	3	2	NW2	Y	0391	18	10.3	43	60.3																				RECH	1994-11-09	C					15.4								N				PR0299
0230392	02	3	2	NW2		0392	4.8	11.1	29.8	61.1																				RECH	1994-11-09	S					0	2.4							N				PR0299
0230393	02	3	2	NW2		0393	3.6	9.6	28.6	59.6																				RECH	1994-11-09	P					30.5								N				PR0299
0230394	02	3	2	NW2		0394	6.7	16.2	31.7	66.2																				RECH	1994-11-09	S					0	1.9							N				PR0299
0230395	02	3	2	NW2		0395	7.6	17	32.6	67																				RECH	1994-11-09	P					37.7				0.5	NW			N			SWC 180 DEGREES 0.2	PR0299
0230396	02	3	2	NW2	Y	0396	24.7	16.2	49.7	66.2																				RECH	1994-11-09	C					7.4								N				PR0299
0230397	02	3	2	NW2		0397	14.5	17.9	39.5	67.9																				RECH	1994-11-09	S					0	2.8							N				PR0299
0230398	02	3	2	NW2	Y	0398	23.1	19.2	48.1	69.2																				RECH	1994-11-09	S					0	3.7							N				PR0299
0230399	02	3	2	NW2		0399	4.2	24.4	29.2	74.4																				RECH	1994-11-09	C					9.4								N				PR0299
0230400	02	3	2	NW2	Y	0400	19	25.3	44	75.3																				RECH	1994-11-09	S					0	3.3							N				PR0299
0230401	02	3	2	NW2		0401	17.9	26.9	42.9	76.9																				RECH	1994-11-09	R		B		G	17.3			2					N				PR0299
0230402	02	3	2	NW2		0402	12.5	27.3	37.5	77.3																				RECH	1994-11-09	P					17.8								N				PR0299
0230403	02	3	2	NW2		0403	6.9	28.2	31.9	78.2																				RECH	1994-11-09	C					9.5								N				PR0299
0230404	02	3	2	NW2		0404	19.5	28.5	44.5	78.5																				RECH	1994-11-09	P					19.3								N				PR0299
0230405	02	3	2	NW2		0405	10.8	28.8	35.8	78.8																				RECH	1994-11-09	P					20								N				PR0299
0230406	02	3	2	NW2		0406	9.2	29.4	34.2	79.4																				RECH	1994-11-09	P					10.9				1.6	S			N			SC 1.4-1.6	PR0299
0230407	02	3	2	NW2		0407	16	29.1	41	79.1																				RECH	1994-11-09	P					22.6				2.4	E			N			WC 2.4--TREE FORKS @ 1.4--CAT BETWEEN BOTH STEMS	PR0299
0230408	02	3	2	NW2		0408	12.4	29.5	37.4	79.5																				RECH	1994-11-09	P					21.6								N				PR0299
0230409	02	3	2	NW2		0409	17.6	29.9	42.6	79.9																				RECH	1994-11-09	P					23.7								N				PR0299
0230410	02	3	2	NW2		0410	20.3	29.7	45.3	79.7																				RECH	1994-11-09	P					27.5								N				PR0299
0230411	02	3	2	NW2		0411	20.6	30.3	45.6	80.3																				RECH	1994-11-09	P					15.5								N				PR0299
0230412	02	3	2	NW2		0412	23.3	32.5	48.3	82.5																				RECH	1994-11-09	P					25.3								N				PR0299
0230413	02	3	2	NW2		0413	22.8	32.7	47.8	82.7																				RECH	1994-11-09	P					9.1								N				PR0299
0230414	02	3	2	NW2		0414	18.4	33.2	43.4	83.2																				RECH	1994-11-09	P					16.5								N				PR0299
0230415	02	3	2	NW2		0415	3.5	34.8	28.5	84.8																				RECH	1994-11-09	P					18.7								N				PR0299
0230416	02	3	2	NW2		0416	11	35.6	36	85.6																				RECH	1994-11-09	C					13								N			2ND DBH=12.2--STEMS FORK @ 0.3	PR0299
0230417	02	3	2	NW2		0417	16.5	36.8	41.5	86.8																				RECH	1994-11-09	R		B		G	25.2								N				PR0299
0230418	02	3	2	NW2		0418	23	37.1	48	87.1																				RECH	1994-11-09	P					20.3								N				PR0299
0230419	02	3	2	NW2		0419	15.8	39.1	40.8	89.1																				RECH	1994-11-09	S					0	4.3			0.8	NS			N				PR0299
0230420	02	3	2	NW2		0420	3.6	39.5	28.6	89.5																				RECH	1994-11-09	P					20.2				0.3	NW			N			NWC 180 DEGREES	PR0299
0230421	02	3	2	NW2		0421	7	40.1	32	90.1																				RECH	1994-11-09	R		B		G	5.4			1.5					N				PR0299
0230422	02	3	2	NW2		0422	7.6	42.3	32.6	92.3																				RECH	1994-11-09	P					29.1								N				PR0299
0230423	02	3	2	NW2		0423	2.9	43.5	27.9	93.5																				RECH	1994-11-09	R		B		G	8.3								N				PR0299
0230424	02	3	2	NW2		0424	1.1	43.9	26.1	93.9																				RECH	1994-11-09	P					18.3								N				PR0299
0230425	02	3	2	NW2		0425	9	45.9	34	95.9																				RECH	1994-11-09	P					21.6								N				PR0299
0230426	02	3	2	NW2		0426	19.9	46.2	44.9	96.2																				RECH	1994-11-09	P					38.6								N				PR0299
0230427	02	3	2	NW2		0427	21.2	46	46.2	96																				RECH	1994-11-09	P					16.5								N				PR0299
0230428	02	3	2	NW2		0428	18.5	46.9	43.5	96.9																				RECH	1994-11-09	P					18.8								N				PR0299
0230429	02	3	2	NW2		0429	4.2	46.9	29.2	96.9																				RECH	1994-11-09	P					25.6								N				PR0299
0230430	02	3	2	NW2		0430	5.6	48	30.6	98																				RECH	1994-11-09	P					15.9				0.4	SW			N				PR0299
0230431	02	3	2	NW2		0431	16.2	47.7	41.2	97.7																				RECH	1994-11-09	R		B		G	9.4								N				PR0299
0230432	02	3	2	NW2		0432	16.7	48.2	41.7	98.2																				RECH	1994-11-09	P					14.4								N				PR0299
0230433	02	3	2	NW2		0433	17.3	49.6	42.3	99.6																				RECH	1994-11-09	P					18.8								N				PR0299
0230434	02	3	2	NW2		0434	3.5	49.6	28.5	99.6																				RECH	1994-11-09	R		B		G	6.9			2.6					N				PR0299
0230435	02	3	2	NW1		0435	21.8	0.2	3.2	50.2																				RECH	1994-11-09	P					8.1								N				PR0299
0230436	02	3	2	NW1		0436	22.4	0.1	2.6	50.1																				RECH	1994-11-09	P					11.5								N				PR0299
0230437	02	3	2	NW1		0437	17.7	1.5	7.3	51.5																				RECH	1994-11-09	P					16.4								N				PR0299
0230438	02	3	2	NW1		0438	9.9	1.9	15.1	51.9																				RECH	1994-11-09	P					20.5								N				PR0299
0230439	02	3	2	NW1		0439	19	4.3	6	54.3																				RECH	1994-11-09	P					8								N				PR0299
0230440	02	3	2	NW1		0440	12.1	4.4	12.9	54.4																				RECH	1994-11-09	P					21.4								N				PR0299
0230441	02	3	2	NW1		0441	9.5	5.3	15.5	55.3																				RECH	1994-11-09	P					14.5								N				PR0299
0230442	02	3	2	NW1		0442	7	5.7	18	55.7																				RECH	1994-11-09	P	T				10.7				0.5	W			N			WC 180 DEGREES 1/2 THRU -- FIRE?	PR0299
0230443	02	3	2	NW1		0443	18.4	6.9	6.6	56.9																				RECH	1994-11-09	P					31.2								N				PR0299
0230444	02	3	2	NW1		0444	7.1	7.9	17.9	57.9																				RECH	1994-11-09	P					13.9								N				PR0299
0230445	02	3	2	NW1		0445	5.2	8.7	19.8	58.7																				RECH	1994-11-09	R		B		B	8.2			2.9					N				PR0299
0230446	02	3	2	NW1		0446	10.9	8.6	14.1	58.6																				RECH	1994-11-09	P					14.9								N				PR0299
0230447	02	3	2	NW1		0447	13.4	8.8	11.6	58.8																				RECH	1994-11-09	P					22.3								N				PR0299
0230448	02	3	2	NW1		0448	10.2	9.4	14.8	59.4																				RECH	1994-11-09	S					0	1.4							N				PR0299
0230449	02	3	2	NW1		0449	2.8	9	22.2	59																				RECH	1994-11-09	P					10.7								N				PR0299
0230450	02	3	2	NW1		0450	2.6	9.8	22.4	59.8																				RECH	1994-11-09	P					15								N				PR0299
0230451	02	3	2	NW1		0451	5.8	9.9	19.2	59.9																				RECH	1994-11-09	P					16.9								N				PR0299
0230452	02	3	2	NW1		0452	7.5	10	17.5	60																				RECH	1994-11-09	P					20.8								N				PR0299
0230453	02	3	2	NW1		0453	23.8	10.3	1.2	60.3																				RECH	1994-11-09	C					14.7								N				PR0299
0230454	02	3	2	NW1		0454	9.3	11.1	15.7	61.1																				RECH	1994-11-09	P					12.5								N				PR0299
0230455	02	3	2	NW1		0455	11.7	11.3	13.3	61.3																				RECH	1994-11-09	P	T				7.5								N				PR0299
0230456	02	3	2	NW1		0456	2.4	11	22.6	61																				RECH	1994-11-09	P					25.5								N				PR0299
0230457	02	3	2	NW1		0457	4.1	12	20.9	62																				RECH	1994-11-09	P					17.5								N				PR0299
0230458	02	3	2	NW1		0458	3.1	12.8	21.9	62.8																				RECH	1994-11-09	P					12.8								N				PR0299
0230459	02	3	2	NW1		0459	3.7	12.6	21.3	62.6																				RECH	1994-11-09	R		B		B	7.3			4.6					N				PR0299
0230460	02	3	2	NW1		0460	1.6	13.1	23.4	63.1																				RECH	1994-11-09	P					9.4								N				PR0299
0230461	02	3	2	NW1		0461	10.9	12.7	14.1	62.7																				RECH	1994-11-09	P					9.9								N				PR0299
0230462	02	3	2	NW1		0462	15.4	12.8	9.6	62.8																				RECH	1994-11-09	P					21.4								N				PR0299
0230463	02	3	2	NW1		0463	23.4	13.6	1.6	63.6																				RECH	1994-11-09	C					15.6								N				PR0299
0230464	02	3	2	NW1		0464	8.9	14.3	16.1	64.3																				RECH	1994-11-09	P					15.3								N				PR0299
0230465	02	3	2	NW1		0465	10.7	14.8	14.3	64.8																				RECH	1994-11-09	P					17.7								N				PR0299
0230466	02	3	2	NW1		0466	4.9	15	20.1	65																				RECH	1994-11-09	P					14.8								N				PR0299
0230467	02	3	2	NW1		0467	13.4	15.2	11.6	65.2																				RECH	1994-11-09	P					15.5								N				PR0299
0230468	02	3	2	NW1		0468	24	15.4	1	65.4																				RECH	1994-11-09	C					11.9								N				PR0299
0230469	02	3	2	NW1		0469	10.7	17.1	14.3	67.1																				RECH	1994-11-09	P					12.4								N				PR0299
0230470	02	3	2	NW1		0470	13.5	17.4	11.5	67.4																				RECH	1994-11-09	P					14.6								N				PR0299
0230471	02	3	2	NW1		0471	21.9	17.2	3.1	67.2																				RECH	1994-11-09	C					9.7								N				PR0299
0230472	02	3	2	NW1		0472	24.2	17.3	0.8	67.3																				RECH	1994-11-09	C					6.1								N				PR0299
0230473	02	3	2	NW1		0473	22.5	18.3	2.5	68.3																				RECH	1994-11-09	C					9.4								N				PR0299
0230474	02	3	2	NW1		0474	10.6	18.5	14.4	68.5																				RECH	1994-11-09	P					18.1								N				PR0299
0230475	02	3	2	NW1		0475	3.9	17.5	21.1	67.5																				RECH	1994-11-09	P					20.4								N				PR0299
0230476	02	3	2	NW1		0476	3.8	19.7	21.2	69.7																				RECH	1994-11-09	R		B		G	8.8			2.5					N				PR0299
0230477	02	3	2	NW1		0477	6.5	21	18.5	71																				RECH	1994-11-09	P					20.2								N				PR0299
0230478	02	3	2	NW1		0478	22.8	20.4	2.2	70.4																				RECH	1994-11-09	C					18.3								N			FUSED @ 0.6 W/ #479	PR0299
0230479	02	3	2	NW1		0479	22.9	20.9	2.1	70.9																				RECH	1994-11-09	C					20.6								N			FUSED @ 0.6 W/ #478--CALLING SEPARATE EVEN THOUGH THEY ARE FUSED	PR0299
0230480	02	3	2	NW1		0480	10	22.4	15	72.4																				RECH	1994-11-09	P					19.4								N				PR0299
0230481	02	3	2	NW1		0481	15.8	23.4	9.2	73.4																				RECH	1994-11-09	R		B		G	12.5			3					N				PR0299
0230482	02	3	2	NW1		0482	24.4	23.8	0.6	73.8																				RECH	1994-11-09	P					16.6								N				PR0299
0230483	02	3	2	NW1		0483	24.5	24.4	0.5	74.4																				RECH	1994-11-09	C					16.2								N				PR0299
0230484	02	3	2	NW1		0484	15.5	24.7	9.5	74.7																				RECH	1994-11-09	P					35.7								N				PR0299
0230485	02	3	2	NW1		0485	5.6	24.8	19.4	74.8																				RECH	1994-11-09	P					24.7								N				PR0299
0230486	02	3	2	NW1		0486	19.6	25.6	5.4	75.6																				RECH	1994-11-09	S					0	3							N				PR0299
0230487	02	3	2	NW1		0487	15.8	26.2	9.2	76.2																				RECH	1994-11-09	P					22.6								N				PR0299
0230488	02	3	2	NW1		0488	10.1	28.2	14.9	78.2																				RECH	1994-11-09	S					0	1.6			0.2	NS			N				PR0299
0230489	02	3	2	NW1		0489	8.9	28.4	16.1	78.4																				RECH	1994-11-09	P					28.1								N				PR0299
0230490	02	3	2	NW1		0490	6.8	29	18.2	79																				RECH	1994-11-09	P					18.8				0.3	NW			N			NWC 180 DEGREES	PR0299
0230491	02	3	2	NW1		0491	5.6	29.2	19.4	79.2																				RECH	1994-11-09	S					0	4.1			0.4	W			N			WC 180 DEGREES	PR0299
0230492	02	3	2	NW1		0492	2.4	29.5	22.6	79.5																				RECH	1994-11-09	C					13.5				1.5	W			N			WC ROTTED	PR0299
0230493	02	3	2	NW1		0493	2.1	30.9	22.9	80.9																				RECH	1994-11-09	C					12.6				0.2	NE			N			NEC 0.1-0.2	PR0299
0230494	02	3	2	NW1		0494	6.3	30	18.7	80																				RECH	1994-11-09	R		B		G	10.2			2.3					N				PR0299
0230495	02	3	2	NW1		0495	8.4	30.1	16.6	80.1																				RECH	1994-11-09	P					23.4								N				PR0299
0230496	02	3	2	NW1		0496	11.4	30.1	13.6	80.1																				RECH	1994-11-09	P					24.9								N				PR0299
0230497	02	3	2	NW1		0497	11.6	31.2	13.4	81.2																				RECH	1994-11-09	P					26.8								N				PR0299
0230498	02	3	2	NW1		0498	6.8	32.3	18.2	82.3																				RECH	1994-11-09	S					0	2.2							N				PR0299
0230499	02	3	2	NW1		0499	4.7	33	20.3	83																				RECH	1994-11-09	P					18.9								N				PR0299
0230500	02	3	2	NW1		0500	4.2	34.8	20.8	84.8																				RECH	1994-11-09	R		B		G	16.6								N				PR0299
0230501	02	3	2	NW1		0501	18.9	34.1	6.1	84.1																				RECH	1994-11-09	P					33.7								N				PR0299
0230502	02	3	2	NW1		0502	18.8	35.9	6.2	85.9																				RECH	1994-11-09	S					0	1.6							N				PR0299
0230503	02	3	2	NW1		0503	4	37.3	21	87.3																				RECH	1994-11-09	P					24.2								N				PR0299
0230504	02	3	2	NW1		0504	12.6	38.3	12.4	88.3																				RECH	1994-11-09	P					20.9								N				PR0299
0230505	02	3	2	NW1		0505	17.9	40.2	7.1	90.2																				RECH	1994-11-09	R		B		B	39								N				PR0299
0230506	02	3	2	NW1		0506	21.7	39.8	3.3	89.8																				RECH	1994-11-09	C					12.7				1.9	N			N				PR0299
0230507	02	3	2	NW1		0507	1.9	44.2	23.1	94.2																				RECH	1994-11-09	S					0	2.1			0.4	NW			N			NWC 180 DEGREES	PR0299
0230508	02	3	2	NW1		0508	9.7	46.7	15.3	96.7																				RECH	1994-11-09	P					9.1								N				PR0299
0230509	02	3	2	NW1		0509	11.3	46.8	13.7	96.8																				RECH	1994-11-09	P					21.1								N				PR0299
0230510	02	3	2	NW1		0510	23.9	49.6	1.1	99.6																				RECH	1994-11-09	P					38.6								N				PR0299
0230511	02	3	2	NE2		0511	5.9	0.3	80.9	50.3																				RECH	1994-11-09	S					0	1.4							N				PR0299
0230512	02	3	2	NE2		0512	16.9	0	91.9	50																				RECH	1994-11-09	P					18.8								N				PR0299
0230513	02	3	2	NE2		0513	18	0	93	50																				RECH	1994-11-09	R		B		G	14.4			1.9					N				PR0299
0230514	02	3	2	NE2		0514	20.4	0.7	95.4	50.7																				RECH	1994-11-09	P					9.6								N				PR0299
0230515	02	3	2	NE2		0515	5.3	1.2	80.3	51.2																				RECH	1994-11-09	P					30.9								N				PR0299
0230516	02	3	2	NE2		0516	0.4	3.8	75.4	53.8																				RECH	1994-11-09	P					26.7								N				PR0299
0230517	02	3	2	NE2		0517	17.2	1.5	92.2	51.5																				RECH	1994-11-09	S					0	1.8							N				PR0299
0230518	02	3	2	NE2		0518	18.9	2	93.9	52																				RECH	1994-11-09	P					21.7				0.3	S			N				PR0299
0230519	02	3	2	NE2		0519	20.5	3.1	95.5	53.1																				RECH	1994-11-09	P					26.8								N				PR0299
0230520	02	3	2	NE2		0520	15.6	3.2	90.6	53.2																				RECH	1994-11-09	P					16.6				0.8	N			N			NC 180 DEGREES 1/2 THRU	PR0299
0230521	02	3	2	NE2		0521	16.6	3.4	91.6	53.4																				RECH	1994-11-09	S					0	2.3			1	NS			N				PR0299
0230522	02	3	2	NE2		0522	18.8	3.9	93.8	53.9																				RECH	1994-11-09	S					0	3.7							N				PR0299
0230523	02	3	2	NE2		0523	17.3	4	92.3	54																				RECH	1994-11-09	P					21.2								N				PR0299
0230524	02	3	2	NE2		0524	8.7	5	83.7	55																				RECH	1994-11-09	P					20.8								N				PR0299
0230525	02	3	2	NE2		0525	10	5.3	85	55.3																				RECH	1994-11-09	P					15.5								N				PR0299
0230526	02	3	2	NE2		0526	7.3	7	82.3	57																				RECH	1994-11-09	S					0	2.3							N				PR0299
0230527	02	3	2	NE2		0527	16.6	7	91.6	57																				RECH	1994-11-09	P					12.6								N				PR0299
0230528	02	3	2	NE2		0528	16.4	9.5	91.4	59.5																				RECH	1994-11-09	P					27.5								N				PR0299
0230529	02	3	2	NE2		0529	5.1	9.6	80.1	59.6																				RECH	1994-11-09	S					0	2.6							N				PR0299
0230530	02	3	2	NE2		0530	7.5	11.2	82.5	61.2																				RECH	1994-11-09	S					0	3.1							N				PR0299
0230531	02	3	2	NE2		0531	21.1	11.3	96.1	61.3																				RECH	1994-11-09	P					14								N				PR0299
0230532	02	3	2	NE2		0532	5.5	12.4	80.5	62.4																				RECH	1994-11-09	P					32.4								N				PR0299
0230533	02	3	2	NE2		0533	24.3	11.5	99.3	61.5																				RECH	1994-11-09	S					0	3.2							N				PR0299
0230534	02	3	2	NE2		0534	19.5	14.5	94.5	64.5																				RECH	1994-11-09	S					0	2.9							N				PR0299
0230535	02	3	2	NE2		0535	1.7	15.3	76.7	65.3																				RECH	1994-11-09	P					15.1								N				PR0299
0230536	02	3	2	NE2		0536	11.3	15.7	86.3	65.7																				RECH	1994-11-09	P					24.8								N				PR0299
0230537	02	3	2	NE2		0537	16.2	16.7	91.2	66.7																				RECH	1994-11-09	R		B		G	10			3.6					N				PR0299
0230538	02	3	2	NE2		0538	24	16.5	99	66.5																				RECH	1994-11-09	P					24								N				PR0299
0230539	02	3	2	NE2		0539	19.1	16.7	94.1	66.7																				RECH	1994-11-09	S					0	2.8							N				PR0299
0230540	02	3	2	NE2		0540	7.2	17.5	82.2	67.5																				RECH	1994-11-09	R		B		G	9			3					N				PR0299
0230541	02	3	2	NE2		0541	16.4	18.1	91.4	68.1																				RECH	1994-11-09	P					11.6								N				PR0299
0230542	02	3	2	NE2		0542	17.9	18	92.9	68																				RECH	1994-11-09	P					10.6								N				PR0299
0230543	02	3	2	NE2		0543	20.3	18	95.3	68																				RECH	1994-11-09	P					11.4								N				PR0299
0230544	02	3	2	NE2		0544	12.4	18.4	87.4	68.4																				RECH	1994-11-09	S					0	3.5							N				PR0299
0230545	02	3	2	NE2		0545	18.3	18.9	93.3	68.9																				RECH	1994-11-09	P					21								N				PR0299
0230546	02	3	2	NE2		0546	21.4	19.5	96.4	69.5																				RECH	1994-11-09	P					18.5								N				PR0299
0230547	02	3	2	NE2		0547	19.7	20.3	94.7	70.3																				RECH	1994-11-09	P					14.1								N				PR0299
0230548	02	3	2	NE2		0548	20.8	20.9	95.8	70.9																				RECH	1994-11-09	R		B		G	11.3								N				PR0299
0230549	02	3	2	NE2		0549	21.5	21.2	96.5	71.2																				RECH	1994-11-09	P					19.2								N				PR0299
0230550	02	3	2	NE2		0550	19.3	21.6	94.3	71.6																				RECH	1994-11-09	P					9.5								N				PR0299
0230551	02	3	2	NE2		0551	18.1	21.6	93.1	71.6																				RECH	1994-11-09	S					0	2.1			0.3	NS			N				PR0299
0230552	02	3	2	NE2		0552	21.9	22.4	96.9	72.4																				RECH	1994-11-09	S					0	1.8							N				PR0299
0230553	02	3	2	NE2		0553	18.5	22.5	93.5	72.5																				RECH	1994-11-09	P					14.6								N				PR0299
0230554	02	3	2	NE2		0554	24.3	23.7	99.3	73.7																				RECH	1994-11-09	P					17								N				PR0299
0230555	02	3	2	NE2		0555	20.7	25.1	95.7	75.1																				RECH	1994-11-09	P					7.7						2		N				PR0299
0230556	02	3	2	NE2		0556	16.2	25.8	91.2	75.8																				RECH	1994-11-09	P					12.1								N				PR0299
0230557	02	3	2	NE2		0557	10	26.6	85	76.6																				RECH	1994-11-09	P					22.8								N				PR0299
0230558	02	3	2	NE2		0558	4.7	23.4	79.7	73.4																				RECH	1994-11-09	P					11.8								N				PR0299
0230559	02	3	2	NE2		0559	7.4	23.3	82.4	73.3																				RECH	1994-11-09	P					21.2								N				PR0299
0230560	02	3	2	NE2		0560	3.6	22.5	78.6	72.5																				RECH	1994-11-09	P					25.7								N				PR0299
0230561	02	3	2	NE2		0561	8.3	20.2	83.3	70.2																				RECH	1994-11-09	P					27.8								N				PR0299
0230562	02	3	2	NE2		0562	0.7	19.3	75.7	69.3																				RECH	1994-11-09	P					25.1								N				PR0299
0230563	02	3	2	NE2		0563	7.4	27.8	82.4	77.8																				RECH	1994-11-09	P					21.5								N				PR0299
0230564	02	3	2	NE2		0564	7.4	28.1	82.4	78.1																				RECH	1994-11-09	P	T				12.3								N			FIRE	PR0299
0230565	02	3	2	NE2		0565	18.7	27.4	93.7	77.4																				RECH	1994-11-09	S					0	2.5							N				PR0299
0230566	02	3	2	NE2		0566	23.1	27.5	98.1	77.5																				RECH	1994-11-09	P					24.4								N				PR0299
0230567	02	3	2	NE2		0567	21.9	29.2	96.9	79.2																				RECH	1994-11-09	P					16.3								N				PR0299
0230568	02	3	2	NE2		0568	6.2	29.5	81.2	79.5																				RECH	1994-11-09	P					24.6				0.5	SE			N			SEC 1/2 THRU	PR0299
0230569	02	3	2	NE2		0569	6	29.8	81	79.8																				RECH	1994-11-09	R		B		B	9.1			3.5					N				PR0299
0230570	02	3	2	NE2		0570	0.7	30.7	75.7	80.7																				RECH	1994-11-09	R		B		B	8.8								N				PR0299
0230571	02	3	2	NE2		0571	0.9	31.1	75.9	81.1																				RECH	1994-11-09	P	T				16								N			FIRE	PR0299
0230572	02	3	2	NE2		0572	2.2	31.5	77.2	81.5																				RECH	1994-11-09	P					18.9								N				PR0299
0230573	02	3	2	NE2		0573	3.6	31.6	78.6	81.6																				RECH	1994-11-09	S					0								N				PR0299
0230574	02	3	2	NE2		0574	3.4	32.6	78.4	82.6																				RECH	1994-11-09	P	T				9.3								N			FIRE	PR0299
0230575	02	3	2	NE2		0575	1.6	33.2	76.6	83.2																				RECH	1994-11-09	P					28.5								N				PR0299
0230576	02	3	2	NE2		0576	17.6	31.3	92.6	81.3																				RECH	1994-11-09	P					12.3								N				PR0299
0230577	02	3	2	NE2		0577	19.2	31.1	94.2	81.1																				RECH	1994-11-09	S					0	4.2							N				PR0299
0230578	02	3	2	NE2		0578	22.8	30.6	97.8	80.6																				RECH	1994-11-09	P					17.3								N				PR0299
0230579	02	3	2	NE2		0579	17.9	31.8	92.9	81.8																				RECH	1994-11-09	P					23.7								N				PR0299
0230580	02	3	2	NE2		0580	5.5	33.6	80.5	83.6																				RECH	1994-11-09	P					28.6								N				PR0299
0230581	02	3	2	NE2		0581	22	33.5	97	83.5																				RECH	1994-11-09	S					0	1.9							N				PR0299
0230582	02	3	2	NE2		0582	24.8	33.7	99.8	83.7																				RECH	1994-11-09	P					19.5								N				PR0299
0230583	02	3	2	NE2		0583	24.9	34.7	99.9	84.7																				RECH	1994-11-09	S					0	1.6			1.1	NS			N				PR0299
0230584	02	3	2	NE2		0584	13	35.1	88	85.1																				RECH	1994-11-09	S					0	2.5							N				PR0299
0230585	02	3	2	NE2		0585	18.7	38	93.7	88																				RECH	1994-11-09	S					0	3			0.2	SE			N				PR0299
0230586	02	3	2	NE2		0586	4.9	41.2	79.9	91.2																				RECH	1994-11-09	P					11.5								N				PR0299
0230587	02	3	2	NE2		0587	11.9	41.6	86.9	91.6																				RECH	1994-11-09	P					26.8								N				PR0299
0230588	02	3	2	NE2		0588	22.1	42.4	97.1	92.4																				RECH	1994-11-09	S					0								N				PR0299
0230589	02	3	2	NE2		0589	24.5	42.2	99.5	92.2																				RECH	1994-11-09	P					14.5				0.8	NW			N			NWC 180 DEGREES 1/2 THRU	PR0299
0230590	02	3	2	NE2		0590	0.7	42.3	75.7	92.3																				RECH	1994-11-09	S					0	1.7							N				PR0299
0230591	02	3	2	NE2		0591	3.3	42.9	78.3	92.9																				RECH	1994-11-09	R		U		B	23	17		0					Y				PR0299
0230592	02	3	2	NE2		0592	5.6	44.2	80.6	94.2																				RECH	1994-11-09	C					13.4								N				PR0299
0230593	02	3	2	NE2		0593	7.8	44.2	82.8	94.2																				RECH	1994-11-09	C					9.6				1	E			N				PR0299
0230594	02	3	2	NE2		0594	15.5	43.9	90.5	93.9																				RECH	1994-11-09	S					0	3							N			ROTTING TO TOP	PR0299
0230595	02	3	2	NE2		0595	9.3	44.8	84.3	94.8																				RECH	1994-11-09	P					17.6								N				PR0299
0230596	02	3	2	NE2		0596	12.4	45.7	87.4	95.7																				RECH	1994-11-09	C					9.6								N				PR0299
0230597	02	3	2	NE2		0597	19.4	46.6	94.4	96.6																				RECH	1994-11-09	P					32.5								N				PR0299
0230598	02	3	2	NE2		0598	11.6	48.9	86.6	98.9																				RECH	1994-11-09	P					23.1								N				PR0299
0230599	02	3	2	NE2		0599	12.2	48.9	87.2	98.9																				RECH	1994-11-09	S					0	4.1							N				PR0299
0230600	02	3	2	NE2		0600	11.9	49.3	86.9	99.3																				RECH	1994-11-09	P					13.5								N				PR0299
0230601	02	3	2	NE1		0601	7.7	0	67.3	50																				RECH	1994-11-09	P					14.5								N				PR0299
0230602	02	3	2	NE1		0602	13.3	0	61.7	50																				RECH	1994-11-09	P					20.4								N				PR0299
0230603	02	3	2	NE1		0603	22.4	0.5	52.6	50.5																				RECH	1994-11-09	P					28								N				PR0299
0230604	02	3	2	NE1		0604	10.2	0.8	64.8	50.8																				RECH	1994-11-09	P					16.8								N				PR0299
0230605	02	3	2	NE1	Y	0605	17.8	1.8	57.2	51.8																				RECH	1994-11-09	S					0	1.6							N				PR0299
0230606	02	3	2	NE1		0606	12	2.4	63	52.4																				RECH	1994-11-09	P					13.5								N				PR0299
0230607	02	3	2	NE1		0607	4.1	6.6	70.9	56.6																				RECH	1994-11-09	R		B		G	10.5			1.5					N				PR0299
0230608	02	3	2	NE1		0608	3.1	7.2	71.9	57.2																				RECH	1994-11-09	P					30				0.5	NE			N			NEC 180 DEGREES	PR0299
0230609	02	3	2	NE1	Y	0609	10.1	7.1	64.9	57.1																				RECH	1994-11-09	S					0	2.5							N				PR0299
0230610	02	3	2	NE1	Y	0610	24.2	7.5	50.8	57.5																				RECH	1994-11-09	S					0	2.2							N				PR0299
0230611	02	3	2	NE1	Y	0611	24.3	8.3	50.7	58.3																				RECH	1994-11-09	P					31.7								N				PR0299
0230612	02	3	2	NE1	Y	0612	20	8.6	55	58.6																				RECH	1994-11-09	P					26.6								N				PR0299
0230613	02	3	2	NE1	Y	0613	17.1	8.4	57.9	58.4																				RECH	1994-11-09	P					11.3								N				PR0299
0230614	02	3	2	NE1		0614	14	11.9	61	61.9																				RECH	1994-11-09	S					0	2.1							N				PR0299
0230615	02	3	2	NE1		0615	4.7	12.2	70.3	62.2																				RECH	1994-11-09	P					28.2								N				PR0299
0230616	02	3	2	NE1		0616	12.9	13.5	62.1	63.5																				RECH	1994-11-09	P					27.5								N				PR0299
0230617	02	3	2	NE1	Y	0617	20.5	13.4	54.5	63.4																				RECH	1994-11-09	P					24.9								N				PR0299
0230618	02	3	2	NE1		0618	6.7	16.7	68.3	66.7																				RECH	1994-11-09	C					9.4				1.3	E			N				PR0299
0230619	02	3	2	NE1		0619	1.4	18.3	73.6	68.3																				RECH	1994-11-09	S					0								N				PR0299
0230620	02	3	2	NE1	Y	0620	16.1	19.9	58.9	69.9																				RECH	1994-11-09	S					0	3.5							N				PR0299
0230621	02	3	2	NE1	Y	0621	24.4	19.6	50.6	69.6																				RECH	1994-11-09	P					9.4								N				PR0299
0230622	02	3	2	NE1		0622	5.2	23.2	69.8	73.2																				RECH	1994-11-09	P					27.7								N				PR0299
0230623	02	3	2	NE1		0623	2.1	24.6	72.9	74.6																				RECH	1994-11-09	P					13.2								N				PR0299
0230624	02	3	2	NE1		0624	9.2	24.4	65.8	74.4																				RECH	1994-11-09	S					0	2.2							N				PR0299
0230625	02	3	2	NE1		0625	24.7	25.6	50.3	75.6																				RECH	1994-11-09	S					0	2.4							N				PR0299
0230626	02	3	2	NE1		0626	24.1	25.7	50.9	75.7																				RECH	1994-11-09	P					24.9								N				PR0299
0230627	02	3	2	NE1		0627	15	27.3	60	77.3																				RECH	1994-11-09	P					16.8								N				PR0299
0230628	02	3	2	NE1		0628	24.4	28.4	50.6	78.4																				RECH	1994-11-09	P					15.6								N				PR0299
0230629	02	3	2	NE1		0629	21.6	28.7	53.4	78.7																				RECH	1994-11-09	P					26.5								N				PR0299
0230630	02	3	2	NE1		0630	21.2	31.2	53.8	81.2																				RECH	1994-11-09	S					0	2.2							N				PR0299
0230631	02	3	2	NE1		0631	23.4	31.7	51.6	81.7																				RECH	1994-11-09	P					13.4								N				PR0299
0230632	02	3	2	NE1		0632	21.3	32.5	53.7	82.5																				RECH	1994-11-09	R		Y		B	35.1	20		0					N			LARGE HOLE WHERE TREE WAS/CAN'T ID CAT/LYING W	PR0299
0230633	02	3	2	NE1		0633	4.9	31.8	70.1	81.8																				RECH	1994-11-09	P					20.6								N				PR0299
0230634	02	3	2	NE1		0634	11.5	32.7	63.5	82.7																				RECH	1994-11-09	P					26								N				PR0299
0230635	02	3	2	NE1		0635	10.4	33.3	64.6	83.3																				RECH	1994-11-09	P					13.2								N				PR0299
0230636	02	3	2	NE1		0636	9.3	33.3	65.7	83.3																				RECH	1994-11-09	P					23.5								N				PR0299
0230637	02	3	2	NE1		0637	2.2	34.1	72.8	84.1																				RECH	1994-11-09	C					16.5				1.3	NE			N				PR0299
0230638	02	3	2	NE1		0638	22.3	36.4	52.7	86.4																				RECH	1994-11-09	P					13.8								N				PR0299
0230639	02	3	2	NE1		0639	22.1	36.9	52.9	86.9																				RECH	1994-11-09	R		B		B	5.8			1.7					N				PR0299
0230640	02	3	2	NE1		0640	19.9	37.2	55.1	87.2																				RECH	1994-11-09	P					20.4								N				PR0299
0230641	02	3	2	NE1		0641	19.7	38	55.3	88																				RECH	1994-11-09	P					10.9								N				PR0299
0230642	02	3	2	NE1		0642	22.6	38.7	52.4	88.7																				RECH	1994-11-09	P					25.1								N				PR0299
0230643	02	3	2	NE1		0643	18.9	39	56.1	89																				RECH	1994-11-09	P					23.8								N				PR0299
0230644	02	3	2	NE1		0644	9.9	39.3	65.1	89.3																				RECH	1994-11-09	P					29								N				PR0299
0230645	02	3	2	NE1		0645	9.4	38.3	65.6	88.3																				RECH	1994-11-09	P					18.1								N				PR0299
0230646	02	3	2	NE1		0646	0.1	39.3	74.9	89.3																				RECH	1994-11-09	S					0	3.4							N				PR0299
0230647	02	3	2	NE1		0647	0.5	42.1	74.5	92.1																				RECH	1994-11-09	P					22.4				0.6	NW			N				PR0299
0230648	02	3	2	NE1		0648	8.7	41.4	66.3	91.4																				RECH	1994-11-09	P					25								N				PR0299
0230649	02	3	2	NE1		0649	14.4	41	60.6	91																				RECH	1994-11-09	S					0	2.2							N				PR0299
0230650	02	3	2	NE1		0650	16	42.1	59	92.1																				RECH	1994-11-09	S					0	2.5							N				PR0299
0230651	02	3	2	NE1		0651	20.3	41.8	54.7	91.8																				RECH	1994-11-09	P					16.2								N				PR0299
0230652	02	3	2	NE1		0652	18.5	42.2	56.5	92.2																				RECH	1994-11-09	P					15.2								N				PR0299
0230653	02	3	2	NE1		0653	18.4	42.9	56.6	92.9																				RECH	1994-11-09	P					14.3								N				PR0299
0230654	02	3	2	NE1		0654	14.7	43.3	60.3	93.3																				RECH	1994-11-09	R		B		G	18.9			1.6					N				PR0299
0230655	02	3	2	NE1		0655	2	43.3	73	93.3																				RECH	1994-11-09	C					9.3								N				PR0299
0230656	02	3	2	NE1		0656	20.3	46.2	54.7	96.2																				RECH	1994-11-09	R		B		G	17.8			2.9					N				PR0299
0230657	02	3	2	NE1		0657	21.8	48.7	53.2	98.7																				RECH	1994-11-09	P					43								N				PR0299
0230658	02	3	2	SE2		0658	20.1	49.3	95.1	49.3																				RECH	1994-11-09	P					15.2								N				PR0299
0230659	02	3	2	SE2		0659	18.8	49.7	93.8	49.7																				RECH	1994-11-09	S					0	1.4							N				PR0299
0230660	02	3	2	SE2		0660	23.2	48.9	98.2	48.9																				RECH	1994-11-09	P					13.8								N				PR0299
0230661	02	3	2	SE2		0661	21.1	46.5	96.1	46.5																				RECH	1994-11-09	P					18.7								N				PR0299
0230662	02	3	2	SE2		0662	16	46	91	46																				RECH	1994-11-09	P					21.2								N				PR0299
0230663	02	3	2	SE2		0663	19.3	45.8	94.3	45.8																				RECH	1994-11-09	P					18.2								N				PR0299
0230664	02	3	2	SE2		0664	18.7	45.9	93.7	45.9																				RECH	1994-11-09	R		B		G	22.2			1.8					N				PR0299
0230665	02	3	2	SE2		0665	21.2	45.7	96.2	45.7																				RECH	1994-11-09	R		B		G	13.3								N				PR0299
0230666	02	3	2	SE2		0666	21.3	45.8	96.3	45.8																				RECH	1994-11-09	P					11.9				0.4	SE			N				PR0299
0230667	02	3	2	SE2		0667	17.1	45.5	92.1	45.5																				RECH	1994-11-09	S	T				0								N				PR0299
0230668	02	3	2	SE2		0668	10.7	45.5	85.7	45.5																				RECH	1994-11-09	P					38.4				0.6	NE			N			NEC 180 DEGREES	PR0299
0230669	02	3	2	SE2		0669	24.4	44.6	99.4	44.6																				RECH	1994-11-09	S					0	4.5							N				PR0299
0230670	02	3	2	SE2		0670	9.6	43.7	84.6	43.7																				RECH	1994-11-09	R		B		G	14.7			2.6					N				PR0299
0230671	02	3	2	SE2		0671	8.2	42.5	83.2	42.5																				RECH	1994-11-09	S					0	2.9			0.2	NS			N				PR0299
0230672	02	3	2	SE2		0672	19.5	42.9	94.5	42.9																				RECH	1994-11-09	P					20.6								N				PR0299
0230673	02	3	2	SE2		0673	17.4	42.7	92.4	42.7																				RECH	1994-11-09	R		B		G	15.4								N				PR0299
0230674	02	3	2	SE2		0674	6.1	41.9	81.1	41.9																				RECH	1994-11-09	S					0	1.5			0.5	S			N			SC 180 DEGREES 1/2 THRU	PR0299
0230675	02	3	2	SE2		0675	11.5	42.1	86.5	42.1																				RECH	1994-11-09	P	T				10.2								N			FIRE	PR0299
0230676	02	3	2	SE2		0676	18.1	41.8	93.1	41.8																				RECH	1994-11-09	P					10.8								N				PR0299
0230677	02	3	2	SE2		0677	23.5	41.4	98.5	41.4																				RECH	1994-11-09	S					0	3.7			2.1	NS			N				PR0299
0230678	02	3	2	SE2		0678	24.6	41.1	99.6	41.1																				RECH	1994-11-09	R		B		G	5.3			1.4					N				PR0299
0230679	02	3	2	SE2		0679	21.6	40.2	96.6	40.2																				RECH	1994-11-09	S					0	2.4							N				PR0299
0230680	02	3	2	SE2		0680	8.7	40.4	83.7	40.4																				RECH	1994-11-09	P					17.2								N				PR0299
0230681	02	3	2	SE2		0681	14.9	39.2	89.9	39.2																				RECH	1994-11-09	S					0	2.5			1.3	NS			N				PR0299
0230682	02	3	2	SE2		0682	10.9	38.7	85.9	38.7																				RECH	1994-11-09	P					11.4								N				PR0299
0230683	02	3	2	SE2		0683	5.8	38.2	80.8	38.2																				RECH	1994-11-09	R		B		G	16.5			3.6					N				PR0299
0230684	02	3	2	SE2		0684	3.8	39	78.8	39																				RECH	1994-11-09	P					16								N				PR0299
0230685	02	3	2	SE2		0685	3.6	36.9	78.6	36.9																				RECH	1994-11-09	S					0	1.6							N				PR0299
0230686	02	3	2	SE2		0686	12.7	37	87.7	37																				RECH	1994-11-09	P					21.3								N				PR0299
0230687	02	3	2	SE2		0687	8.8	36.9	83.8	36.9																				RECH	1994-11-09	P					9.7								N				PR0299
0230688	02	3	2	SE2		0688	14.6	36.3	89.6	36.3																				RECH	1994-11-09	P					21								N				PR0299
0230689	02	3	2	SE2		0689	19.7	35.3	94.7	35.3																				RECH	1994-11-09	S					0	1.6							N				PR0299
0230690	02	3	2	SE2		0690	10.9	33.5	85.9	33.5																				RECH	1994-11-09	S					0	1.6							N				PR0299
0230691	02	3	2	SE2		0691	15.3	31.9	90.3	31.9																				RECH	1994-11-09	S					0	2.6							N				PR0299
0230692	02	3	2	SE2		0692	18.9	30.7	93.9	30.7																				RECH	1994-11-09	R		Y		B	34.2	18.2		1.1	1.5	S			N			FIRE BURNED OUT-SC 180 DEGREES	PR0299
0230693	02	3	2	SE2		0693	10.9	30.2	85.9	30.2																				RECH	1994-11-09	P					31.5								N				PR0299
0230694	02	3	2	SE2		0694	3.8	30.1	78.8	30.1																				RECH	1994-11-09	S					0	2.8							N				PR0299
0230695	02	3	2	SE2		0695	3.8	28.1	78.8	28.1																				RECH	1994-11-09	S					0	1.8							N				PR0299
0230696	02	3	2	SE2		0696	2.8	27.5	77.8	27.5																				RECH	1994-11-09	P					29.1								N				PR0299
0230697	02	3	2	SE2		0697	18.5	26.8	93.5	26.8																				RECH	1994-11-09	P					31.5				0.4	NW			N			NWC 180 DEGREES 1/2 THRU	PR0299
0230698	02	3	2	SE2		0698	6.5	26.3	81.5	26.3																				RECH	1994-11-09	S					0	4.5			0.2	NS			N				PR0299
0230699	02	3	2	SE2		0699	12.7	26.2	87.7	26.2																				RECH	1994-11-09	S					0	3.7							N				PR0299
0230700	02	3	2	SE2		0700	2.7	20.8	77.7	20.8																				RECH	1994-11-09	S					0	3.5							N				PR0299
0230701	02	3	2	SE2		0701	12	20.7	87	20.7																				RECH	1994-11-09	P					32.6								N				PR0299
0230702	02	3	2	SE2		0702	9.4	17.7	84.4	17.7																				RECH	1994-11-09	P					39.3								N				PR0299
0230703	02	3	2	SE2		0703	9.3	14.9	84.3	14.9																				RECH	1994-11-09	S					0	3							N				PR0299
0230704	02	3	2	SE2		0704	3.4	13.3	78.4	13.3																				RECH	1994-11-09	S					0	3.1							N				PR0299
0230705	02	3	2	SE2		0705	16.5	12.8	91.5	12.8																				RECH	1994-11-09	R		B		G	20								N				PR0299
0230706	02	3	2	SE2		0706	16.5	13.4	91.5	13.4																				RECH	1994-11-09	S					0	1.5							N				PR0299
0230707	02	3	2	SE2		0707	17.5	12.4	92.5	12.4																				RECH	1994-11-09	S					0	4.8							N				PR0299
0230708	02	3	2	SE2		0708	20.1	12.4	95.1	12.4																				RECH	1994-11-09	R		B		G	11.1			3					N				PR0299
0230709	02	3	2	SE2		0709	4.7	9.8	79.7	9.8																				RECH	1994-11-09	S					0	4							N				PR0299
0230710	02	3	2	SE2		0710	20.4	8.1	95.4	8.1																				RECH	1994-11-09	P					23.3								N				PR0299
0230711	02	3	2	SE2		0711	19.1	7.2	94.1	7.2																				RECH	1994-11-09	S					0	2.6							N				PR0299
0230712	02	3	2	SE2		0712	12.6	6.1	87.6	6.1																				RECH	1994-11-09	S					0								N				PR0299
0230713	02	3	2	SE2		0713	16.2	5.9	91.2	5.9																				RECH	1994-11-09	P					22.9								N				PR0299
0230714	02	3	2	SE2		0714	20.9	4.1	95.9	4.1																				RECH	1994-11-09	P					24.3								N				PR0299
0230715	02	3	2	SE2		0715	19.1	3.2	94.1	3.2																				RECH	1994-11-09	P					14.4								N				PR0299
0230716	02	3	2	SE2		0716	12.8	1.9	87.8	1.9																				RECH	1994-11-09	S					0	2							N				PR0299
0230717	02	3	2	SE1		0717	0.7	49.3	74.3	49.3																				RECH	1994-11-09	P					22.2								N				PR0299
0230718	02	3	2	SE1	Y	0718	23.2	49.9	51.8	49.9																				RECH	1994-11-09	S					0	1.5			0.2	NS			N				PR0299
0230719	02	3	2	SE1	Y	0719	20.3	48.4	54.7	48.4																				RECH	1994-11-09	S					0	3.3							N				PR0299
0230720	02	3	2	SE1		0720	5.2	48.2	69.8	48.2																				RECH	1994-11-09	P					9.3								N				PR0299
0230721	02	3	2	SE1		0721	8.4	47.4	66.6	47.4																				RECH	1994-11-09	P					22.5				1.1	E			N			EC 0.4-1.1	PR0299
0230722	02	3	2	SE1		0722	12.1	47.3	62.9	47.3																				RECH	1994-11-09	P					17.2								N				PR0299
0230723	02	3	2	SE1		0723	9.5	46.6	65.5	46.6																				RECH	1994-11-09	S					0								N			WC OVER 5.0-ALMOST GIRDLED-CAN'T MEASURE	PR0299
0230724	02	3	2	SE1		0724	5	46.7	70	46.7																				RECH	1994-11-09	P					17								N				PR0299
0230725	02	3	2	SE1		0725	2.6	46.7	72.4	46.7																				RECH	1994-11-09	P					17.6								N				PR0299
0230726	02	3	2	SE1	Y	0726	17.1	44.5	57.9	44.5																				RECH	1994-11-09	P					7.3								N				PR0299
0230727	02	3	2	SE1		0727	9.1	44.2	65.9	44.2																				RECH	1994-11-09	P					16.8								N				PR0299
0230728	02	3	2	SE1		0728	3.1	44	71.9	44																				RECH	1994-11-09	P					20.7								N				PR0299
0230729	02	3	2	SE1		0729	11.6	44.1	63.4	44.1																				RECH	1994-11-09	P	T				13.9								N			FIRE	PR0299
0230730	02	3	2	SE1	Y	0730	16.5	44.1	58.5	44.1																				RECH	1994-11-09	P					14.3								N				PR0299
0230731	02	3	2	SE1		0731	10.4	43.5	64.6	43.5																				RECH	1994-11-09	P					20.3								N				PR0299
0230732	02	3	2	SE1		0732	8.1	43.4	66.9	43.4																				RECH	1994-11-09	P					11.9								N				PR0299
0230733	02	3	2	SE1		0733	14.3	42.5	60.7	42.5																				RECH	1994-11-09	P					19.1								N				PR0299
0230734	02	3	2	SE1		0734	6.9	42.1	68.1	42.1																				RECH	1994-11-09	P					11.5								N				PR0299
0230735	02	3	2	SE1		0735	22.8	42.2	52.2	42.2																				RECH	1994-11-09	R		B		B	6.8			2.3					N				PR0299
0230736	02	3	2	SE1	Y	0736	15.7	41.8	59.3	41.8																				RECH	1994-11-09	P					12.2								N				PR0299
0230737	02	3	2	SE1		0737	15.1	41	59.9	41																				RECH	1994-11-09	S					0	1.9			0.4	S			N			SC 1/2 THRU	PR0299
0230738	02	3	2	SE1	Y	0738	16	40.7	59	40.7																				RECH	1994-11-09	P					23.7								N				PR0299
0230739	02	3	2	SE1	Y	0739	22.8	40.3	52.2	40.3																				RECH	1994-11-09	S					0	2.5							N				PR0299
0230740	02	3	2	SE1	Y	0740	19.1	40	55.9	40																				RECH	1994-11-09	P					9						2		N				PR0299
0230741	02	3	2	SE1		0741	7	40	68	40																				RECH	1994-11-09	P					13.9				0.2	SE			N			SEC 180 DEGREES	PR0299
0230742	02	3	2	SE1		0742	0.9	39.1	74.1	39.1																				RECH	1994-11-09	P					10.9								N				PR0299
0230743	02	3	2	SE1		0743	5.3	38.2	69.7	38.2																				RECH	1994-11-09	S					0	2.8			0.2	W			N				PR0299
0230744	02	3	2	SE1		0744	11.5	38.3	63.5	38.3																				RECH	1994-11-09	S					0	4.2			1.1	W			N			W HOLLOWED OUT HOLE 0.8-1.1	PR0299
0230745	02	3	2	SE1	Y	0745	19.5	38.4	55.5	38.4																				RECH	1994-11-09	P					14.5								N				PR0299
0230746	02	3	2	SE1		0746	6.7	36.3	68.3	36.3																				RECH	1994-11-09	P					23.8								N				PR0299
0230747	02	3	2	SE1		0747	11.4	35.9	63.6	35.9																				RECH	1994-11-09	S					0								N				PR0299
0230748	02	3	2	SE1	Y	0748	18.6	36	56.4	36																				RECH	1994-11-09	P					16.1								N				PR0299
0230749	02	3	2	SE1	Y	0749	16.6	35.1	58.4	35.1																				RECH	1994-11-09	P					13.5								N				PR0299
0230750	02	3	2	SE1	Y	0750	19.4	31.9	55.6	31.9																				RECH	1994-11-09	S					0	3							N				PR0299
0230751	02	3	2	SE1		0751	11.7	29	63.3	29																				RECH	1994-11-09	S					0	2.4							N				PR0299
0230752	02	3	2	SE1		0752	5.7	24.4	69.3	24.4																				RECH	1994-11-09	S					0	1.5							N				PR0299
0230753	02	3	2	SE1		0753	15.3	25	59.7	25																				RECH	1994-11-09	R		B		G	9.3			2					N				PR0299
0230754	02	3	2	SE1		0754	12.9	24.5	62.1	24.5																				RECH	1994-11-09	P					33.1								N				PR0299
0230755	02	3	2	SE1		0755	23.8	24.8	51.2	24.8																				RECH	1994-11-09	S					0	2.4							N				PR0299
0230756	02	3	2	SE1		0756	14.9	24.4	60.1	24.4																				RECH	1994-11-09	P					34.6								N				PR0299
0230757	02	3	2	SE1		0757	20.1	21.8	54.9	21.8																				RECH	1994-11-09	R		Y		B	48.7	17.4		0					Y			CAT UNKNOWN	PR0299
0230758	02	3	2	SE1		0758	24.6	20.8	50.4	20.8																				RECH	1994-11-09	S					0	3							Y				PR0299
0230759	02	3	2	SE1		0759	23.1	20.2	51.9	20.2																				RECH	1994-11-09	S					0	3.6							N				PR0299
0230760	02	3	2	SE1		0760	8.3	19.7	66.7	19.7																				RECH	1994-11-09	R		Y		B	38.9	17.6		0.6					Y			UNKNOWN CAT	PR0299
0230761	02	3	2	SE1		0761	4.5	22.4	70.5	22.4																				RECH	1994-11-09	S		U			0	1.5			0.2	S			N				PR0299
0230762	02	3	2	SE1		0762	11.7	22.1	63.3	22.1																				RECH	1994-11-09	S		U			0	3.1							N			OLD UPROOT W--GROWING ALONG GROUND	PR0299
0230763	02	3	2	SE1		0763	11.3	17.5	63.7	17.5																				RECH	1994-11-09	R				G	23.5			1.8					N				PR0299
0230764	02	3	2	SE1		0764	18.4	18.1	56.6	18.1																				RECH	1994-11-09	P					29.2								N				PR0299
0230765	02	3	2	SE1		0765	15.2	17.8	59.8	17.8																				RECH	1994-11-09	S		U			0	3							N			OLD UPROOT E--GROWING ALONG GROUND	PR0299
0230766	02	3	2	SE1		0766	13.1	16	61.9	16																				RECH	1994-11-09	S		U			0	4.5		1.3					N			3.2 M GROWING ON GROUND--1.3 M STANDING	PR0299
0230767	02	3	2	SE1		0767	23.1	19.5	51.9	19.5																				RECH	1994-11-09	S					0								N				PR0299
0230768	02	3	2	SE1		0768	21.5	9.8	53.5	9.8																				RECH	1994-11-09	S	T				0	1.9			0.8	NS			N			DEAD SINCE FIRE	PR0299
0230769	02	3	2	SE1		0769	16.6	8.5	58.4	8.5																				RECH	1994-11-09	P					42.6								N				PR0299
0230770	02	3	2	SE1		0770	13.1	8	61.9	8																				RECH	1994-11-09	S					0	3.1							N				PR0299
0230771	02	3	2	SE1		0771	8.2	5.1	66.8	5.1																				RECH	1994-11-09	S					0	2.1							N				PR0299
0230772	02	3	2	SE1		0772	20.3	4.3	54.7	4.3																				RECH	1994-11-09	S					0								N				PR0299
0230773	02	3	2	SE1		0773	4.4	3.5	70.6	3.5																				RECH	1994-11-09	P					36.5								N				PR0299
0230774	02	3	2	SE1		0774	4	2.9	71	2.9																				RECH	1994-11-09	S					0	1.6							N				PR0299
0230775	02	3	2	SE1		0775	24.2	0.2	50.8	0.2																				RECH	1994-11-09	S					0	4.2							N				PR0299
[truncated: 189 more columns]

## Sheet: VEGTREE PLOTS 4 AND 5
TREEKEY	UNIT	PLOT	TREAT	SECT	TREE#	FIELDX	FIELDY	ADJUSTX	ADJUSTY	t1_OBCOD	t1_OBDAT	t1_SP	t1_DEAD	t1_DOWN	t1_SPRT	t1_SNAG	t1_DBH	t1_TOTHT	t1_SPRHT	t1_REMHT	t1_CATHT	t1_CATDI	t1_CROWN	t1_LIGHT	t1_HURR	t1_CHAR	t1_SCORC	t1_NOTE	t2_OBCOD	t2_OBDAT	t2_SP	t2_DEAD	t2_DOWN	t2_SPRT	t2_SNAG	t2_DBH	t2_TOTHT	t2_SPRHT	t2_REMHT	t2_CATHT	t2_CATDI	t2_CROWN	t2_LIGHT	t2_HURR	t2_CHAR	t2_SCORC	t2_NOTE	t3_OBCOD	t3_OBDAT
0240854	02	4	2	2	0854	4.5	10.9	14.5	10.9																																							PR0399	1999-02-01
0240855	02	4	2	1	0855	4.2	10.2	5.8	10.2																																							PR0399	1999-02-01
0240856	02	4	2	1	0856	6.7	11.2	3.3	11.2																																							PR0399	1999-02-01
0240857	02	4	2	1	0857	9.3	16.2	0.7	16.2																																							PR0399	1999-02-01
0240858	02	4	2	1	0858	3.5	17.7	6.5	17.7																																							PR0399	1999-02-01
0240859	02	4	2	1	0859	6.1	18.2	3.9	18.2																																							PR0399	1999-02-01
0240860	02	4	2	2	0860	6.4	16.6	16.4	16.6																																							PR0399	1999-02-01
0240861	02	4	2	2	0861	6.7	21.5	16.7	21.5																																							PR0399	1999-02-01
0240862	02	4	2	1	0862	6.3	21.8	3.7	21.8																																							PR0399	1999-02-01
0240863	02	4	2	1	0863	3.2	22.4	6.8	22.4																																							PR0399	1999-02-01
0240864	02	4	2	1	0864	4.3	24.7	5.7	24.7																																							PR0399	1999-02-01
0240865	02	4	2	2	0865	0.9	29.3	10.9	29.3																																							PR0399	1999-02-01
0240866	02	4	2	1	0866	5.8	33.2	4.2	33.2																																							PR0399	1999-02-01
0240867	02	4	2	1	0867	7.2	35.8	2.8	35.8																																							PR0399	1999-02-01
0240868	02	4	2	1	0868	0.9	36.5	9.1	36.5																																							PR0399	1999-02-01
0240869	02	4	2	1	0869	3.8	40.1	6.2	40.1																																							PR0399	1999-02-01
0240870	02	4	2	2	0870	2.1	41.7	12.1	41.7																																							PR0399	1999-02-01
0240871	02	4	2	1	0871	5.8	42.7	4.2	42.7																																							PR0399	1999-02-01
0240872	02	4	2	1	0872	3.5	45.5	6.5	45.5																																							PR0399	1999-02-01
0240873	02	4	2	1	0873	8	47.4	2	47.4																																							PR0399	1999-02-01
0240874	02	4	2	1	0874	0.8	49.6	9.2	49.6																																							PR0399	1999-02-01
0250763	02	5	2	1	0763	0.9	0.2	9.1	0.2																																							PR0399	1999-02-01
0250764	02	5	2	2	0764	1.8	0.5	11.8	0.5																																							PR0399	1999-02-01
0250765	02	5	2	2	0765	2.4	1.6	12.4	1.6																																							PR0399	1999-02-01
0250766	02	5	2	1	0766	2.7	2	7.3	2																																							PR0399	1999-02-01
0250767	02	5	2	1	0767	1.4	6.5	8.6	6.5																																							PR0399	1999-02-01
0250768	02	5	2	1	0768	4.2	7.4	5.8	7.4																																							PR0399	1999-02-01
0250769	02	5	2	1	0769	7.7	7.4	2.3	7.4																																							PR0399	1999-02-01
0250770	02	5	2	1	0770	8.6	9.1	1.4	9.1																																							PR0399	1999-02-01
0250771	02	5	2	1	0771	5.9	9.2	4.1	9.2																																							PR0399	1999-02-01
0250772	02	5	2	1	0772	7.2	11.2	2.8	11.2																																							PR0399	1999-02-01
0250773	02	5	2	1	0773	9.1	13	0.9	13																																							PR0399	1999-02-01
0250774	02	5	2	2	0774	6.8	7.9	16.8	7.9																																							PR0399	1999-02-01
0250775	02	5	2	2	0775	7.1	10	17.1	10																																							PR0399	1999-02-01
0250776	02	5	2	2	0776	5.4	12	15.4	12																																							PR0399	1999-02-01
0250777	02	5	2	2	0777	9	14.6	19	14.6																																							PR0399	1999-02-01
0250778	02	5	2	2	0778	4.4	14.8	14.4	14.8																																							PR0399	1999-02-01
0250779	02	5	2	1	0779	0.6	16.6	9.4	16.6																																							PR0399	1999-02-01
0250780	02	5	2	1	0780	4.6	18	5.4	18																																							PR0399	1999-02-01
0250781	02	5	2	1	0781	0.8	18.2	9.2	18.2																																							PR0399	1999-02-01
0250782	02	5	2	2	0782	9.3	19.4	19.3	19.4																																							PR0399	1999-02-01
0250783	02	5	2	2	0783	7.7	22.1	17.7	22.1																																							PR0399	1999-02-01
0250784	02	5	2	1	0784	4.7	21.2	5.3	21.2																																							PR0399	1999-02-01
0250785	02	5	2	2	0785	4.1	27.3	14.1	27.3																																							PR0399	1999-02-01
0250786	02	5	2	1	0786	4.6	28	5.4	28																																							PR0399	1999-02-01
0250787	02	5	2	2	0787	8.7	32.2	18.7	32.2																																							PR0399	1999-02-01
0250788	02	5	2	2	0788	0.4	33.9	10.4	33.9																																							PR0399	1999-02-01
0250789	02	5	2	2	0789	2.1	36.5	12.1	36.5																																							PR0399	1999-02-01
0250790	02	5	2	1	0790	8.5	41.1	1.5	41.1																																							PR0399	1999-02-01
0250791	02	5	2	2	0791	0.9	44.4	10.9	44.4																																							PR0399	1999-02-01
0250792	02	5	2	2	0792	10	48.3	20	48.3																																							PR0399	1999-02-01
[truncated: 188 more columns]

## Sheet: Veg Tree #'s
Unit 2
Plot 1				Plot 2				Plot 3
Sec.	Tree#	Species		Sec.	Tree#	Species		Sec.	Tree#	Species
2	694	P		2	515	P		1	263	C
2	701	P		2	516	P		1	264	S
2	702	P		2	519	P		1	266	S
2	707	P		2	520	P		1	302	P
2	711	P		2	524	S		1	303	R
2	712	P		2	525	P		1	309	P
2	713	P		2	526	P		1	314	P
2	714	P		2	528	S		1	315	S
2	718	S		2	531	P		1	316	P
2	719	P		2	532	S		1	320	P
2	728	P		2	535	P		1	321	P
2	729	P		2	536	P		1	322	P
2	792	P		2	538	P		1	323	P
2	795	P		2	539	P		1	325	P
2	796	P		2	542	P		1	387	P
2	802	P		2	543	P		1	390	P
2	804	P		2	549	P		1	391	C
1	871	P		2	551	P		1	396	C
1	872	P		1	623	P		1	398	S
1	873	P		2	624	P		1	400	S
1	881	P		2	625	P		2	605	S
1	885	P		2	632	P		2	609	S
1	891	P		2	634	P		2	610	S
1	946	P		2	635	P		2	611	P
1	947	P		2	642	P		2	612	P
1	948	P		2	643	P		2	613	P
				2	644	P		2	617	P
				2	646	P		2	620	S
				2	647	P		2	621	P
				2	654	P		2	718	S
				2	656	P		2	719	S
				2	660	S		2	726	P
				2	661	P		2	730	P
				2	666	S		2	736	P
				2	667	S		2	738	P
				2	669	P		2	739	S
				2	670	P		2	740	P
				2	671	P		2	745	P
				1	742	P		2	748	P
				1	745	P		2	749	P
				1	748	P		2	750	S
				1	753	P
				1	755	P
				1	756	P
				1	757	S
				1	760	P
				1	761	P
				1	762	P
				1	763	P
				1	771	P
				1	772	P
				1	773	P
				1	774	S
				1	778	P
				1	889	P
				1	890	P
				1	896	P
				1	898	P
				1	899	P
				1	904	P
				1	906	P
				1	908	P
				1	911	P
