# Supplementary material for: Repeated Tree Inventories of Pine Forests in South Florida's Big Cypress National Preserve
Source: Ecol Evol. 2024 Oct 23;14(10):e70437. doi: 10.1002/ece3.70437 (PMC11496903; doi:10.1002/ece3.70437)
Supplement: Supplementary file 1 — Appendix S1 [file ECE3-14-e70437-s001.zip › Unit 3.xls]

## Sheet: TREE PLOTS 1-3
TREEKEY	UNIT	PLOT	TREAT	SECT	VEG	TREE#	FIELDX	FIELDY	ADJUSTX	ADJUSTY	t1_OBCOD	t1_OBDAT	t1_SP	t1_DEAD	t1_DOWN	t1_SPRT	t1_SNAG	t1_DBH	t1_TOTHT	t1_SPRHT	t1_REMHT	t1_CATHT	t1_CATDI	t1_CROWN	t1_LIGHT	t1_HURR	t1_CHAR	t1_SCORC	t1_NOTE	t2_OBCOD	t2_OBDAT	t2_SP	t2_DEAD	t2_DOWN	t2_SPRT	t2_SNAG	t2_DBH	t2_TOTHT	t2_SPRHT	t2_REMHT	t2_CATHT	t2_CATDI	t2_CROWN	t2_LIGHT	t2_HURR	t2_CHAR	t2_SCORC	t2_NOTE	t3_OBCOD
0310001	03	1	1	NW1		0001	15.5	46.9	9.5	96.9	ORIG	1993-04-14	P					13.5								N				RECH	1995-05-10	P					13.5								N				PR0398
0310002	03	1	1	NW1		0002	21.7	46.5	3.3	96.5	ORIG	1993-04-14	P					18.2								N				RECH	1995-05-10	P					18.2								N				PR0398
0310003	03	1	1	NW1		0003	24.6	43.1	0.4	93.1	ORIG	1993-04-14	P					14.5								N				RECH	1995-05-10	P					14.5								N				PR0398
0310004	03	1	1	NW1		0004	6.1	39.5	18.9	89.5	ORIG	1993-04-14	P					15.8								N				RECH	1995-05-10	P					15.8								N				PR0398
0310005	03	1	1	NW1		0005	4.3	34.7	20.7	84.7	ORIG	1993-04-14	P					24.2								N				RECH	1995-05-10	P					24.2								N				PR0398
0310006	03	1	1	NW1		0006	11.3	35.9	13.7	85.9	ORIG	1993-04-14	P					18.7								N				RECH	1995-05-10	P					18.7								N				PR0398
0310007	03	1	1	NW1		0007	18.6	39.1	6.4	89.1	ORIG	1993-04-14	P					13.7								N			2ND STEM DBH 10.7	RECH	1995-05-10	P					13.7								N			2ND STEM DBH 10.7	PR0398
0310008	03	1	1	NW1		0008	8.1	30	16.9	80	ORIG	1993-04-14	P					12.9								N				RECH	1995-05-10	P					12.9								N				PR0398
0310009	03	1	1	NW1		0009	20.1	34.6	4.9	84.6	ORIG	1993-04-14	P					26.3								N				RECH	1995-05-10	P					26.3								N				PR0398
0310010	03	1	1	NW1		0010	19.2	31.9	5.8	81.9	ORIG	1993-04-14	P					25								N				RECH	1995-05-10	P					25								N				PR0398
0310011	03	1	1	NW1		0011	21.1	23.2	3.9	73.2	ORIG	1993-04-14	P					15.4								N				RECH	1995-05-10	P					15.4								N				PR0398
0310012	03	1	1	NW1		0012	22.2	23	2.8	73	ORIG	1993-04-14	C					9.4				0.5	SE			N				RECH	1995-05-10	C					9.4				0.8	SE			N				PR0398
0310013	03	1	1	NW1		0013	20.5	22.3	4.5	72.3	ORIG	1993-04-14	P					14.8								N				RECH	1995-05-10	P					14.8								N				PR0398
0310014	03	1	1	NW1		0014	16.2	20.5	8.8	70.5	ORIG	1993-04-14	P					20.8								N				RECH	1995-05-10	P					20.8								N				PR0398
0310015	03	1	1	NW1		0015	11.1	20.6	13.9	70.6	ORIG	1993-04-14	P					21.2								N				RECH	1995-05-10	P					21.2								N				PR0398
0310016	03	1	1	NW1		0016	4.8	16.8	20.2	66.8	ORIG	1993-04-14	P					29.5								N				RECH	1995-05-10	P					29.5								N				PR0398
0310017	03	1	1	NW1		0017	2.5	14.8	22.5	64.8	ORIG	1993-04-14	R		B		G	11.9			2.3					N				RECH	1995-05-10	R		B		G	11.9			2.3					N				PR0398
0310018	03	1	1	NW1		0018	23.5	18.1	1.5	68.1	ORIG	1993-04-14	C					6.9	4.1							N				RECH	1995-05-10	C					6.9	4.2							N				PR0398
0310019	03	1	1	NW1		0019	24.3	19.3	0.7	69.3	ORIG	1993-04-14	P					9								N				RECH	1995-05-10	P					9								N				PR0398
0310020	03	1	1	NW1		0020	25	19	0	69	ORIG	1993-04-14	P					21.1								N				RECH	1995-05-10	P					21.1								N				PR0398
0310021	03	1	1	NW1		0021	23.8	12	1.2	62	ORIG	1993-04-14	P					24.2								N				RECH	1995-05-10	P					24.2								N				PR0398
0310022	03	1	1	NW1		0022	23.3	9.5	1.7	59.5	ORIG	1993-04-14	C					11.1								N				RECH	1995-05-10	C					11.1								N				PR0398
0310023	03	1	1	NW1		0023	24.8	8.9	0.2	58.9	ORIG	1993-04-14	R		B		G	5.8								N				RECH	1995-05-10	R		B		G	5.8								N				PR0398
0310024	03	1	1	NW1		0024	8.3	8.9	16.7	58.9	ORIG	1993-04-14	P					14.2								N				RECH	1995-05-10	P					14.2				0.1	S	1		N			180	PR0398
0310025	03	1	1	NW1		0025	3	7.4	22	57.4	ORIG	1993-04-14	C					5.9								N				RECH	1995-05-10	C					5.9	4.6							N				PR0398
0310026	03	1	1	NW1		0026	18	5.5	7	55.5	ORIG	1993-04-14	P	T	U	F		25.2	14.7							Y			UPROOTED & LYING W	RECH	1995-05-10	R		U		B	25.2	14.7		0					Y				PR0398
0310027	03	1	1	NW1		0027	22.4	7.2	2.6	57.2	ORIG	1993-04-14	C					8.9								N				RECH	1995-05-10	C					8.9								N				PR0398
0310028	03	1	1	NW1		0028	20.9	5.6	4.1	55.6	ORIG	1993-04-14	C					9.9				0.7	SE			N				RECH	1995-05-10	C					9.9				0.6	SE			N				PR0398
0310029	03	1	1	NW1		0029	2.3	2.4	22.7	52.4	ORIG	1993-04-14	S					0	4.4							N				RECH	1995-05-10	S					0	4.4							N				PR0398
0310030	03	1	1	NW1		0030	21.8	3	3.2	53	ORIG	1993-04-14	C					7.5								N				RECH	1995-05-10	C					7.5								N				PR0398
0310031	03	1	1	NW1		0031	22	0	3	50	ORIG	1993-04-14	C					5.9	4.4							N				RECH	1995-05-10	C					5.9	4.4			0.3	SE			N			1/2	PR0398
0310032	03	1	1	NW2		0032	9.6	1.7	34.6	51.7	ORIG	1993-04-14	P					8.3								N				RECH	1995-05-10	P					8.3								N				PR0398
0310033	03	1	1	NW2		0033	13.4	0	38.4	50	ORIG	1993-04-14	P					11.3								N				RECH	1995-05-10	P					11.3								N				PR0398
0310034	03	1	1	NW2		0034	12.9	0.6	37.9	50.6	ORIG	1993-04-14	P					5.2								N				RECH	1995-05-10	P					5.2								N				PR0398
0310035	03	1	1	NW2		0035	12	0.9	37	50.9	ORIG	1993-04-14	P					18.1								N				RECH	1995-05-10	P					18.1								N				PR0398
0310036	03	1	1	NW2		0036	14.1	2.2	39.1	52.2	ORIG	1993-04-14	P					14.4								N				RECH	1995-05-10	P					14.4								N				PR0398
0310037	03	1	1	NW2		0037	12.5	3.3	37.5	53.3	ORIG	1993-04-14	P					10.5								N				RECH	1995-05-10	P					10.5						1		N				PR0398
0310038	03	1	1	NW2		0038	12	4.7	37	54.7	ORIG	1993-04-14	P					14								N				RECH	1995-05-10	P					14						1		N				PR0398
0310039	03	1	1	NW2		0039	14.2	6	39.2	56	ORIG	1993-04-14	P					7.5								N				RECH	1995-05-10	P					7.5						2		N				PR0398
0310040	03	1	1	NW2		0040	15	5.1	40	55.1	ORIG	1993-04-14	P					17								N				RECH	1995-05-10	P					17						1		N				PR0398
0310041	03	1	1	NW2	Y	0041	17.3	3.9	42.3	53.9	ORIG	1993-04-14	S					0	1.8							N				RECH	1995-05-10	S					0	1.8							N				PR0398
0310042	03	1	1	NW2	Y	0042	18.6	4.3	43.6	54.3	ORIG	1993-04-14	P					17.1								N				RECH	1995-05-10	P					17.1								N				PR0398
0310043	03	1	1	NW2	Y	0043	19.1	4.8	44.1	54.8	ORIG	1993-04-14	P					9.7								N				RECH	1995-05-10	P					9.7								N				PR0398
0310044	03	1	1	NW2	Y	0044	20.1	6.4	45.1	56.4	ORIG	1993-04-14	P					20.4								N				RECH	1995-05-10	P					20.4								N				PR0398
0310045	03	1	1	NW2	Y	0045	20.7	7	45.7	57	ORIG	1993-04-14	P					6.8								N				RECH	1995-05-10	P					6.8						4		N				PR0398
0310046	03	1	1	NW2	Y	0046	24.7	7.8	49.7	57.8	ORIG	1993-04-14	P					7.6								N				RECH	1995-05-10	P					7.6								N				PR0398
0310047	03	1	1	NW2		0047	18.3	8.9	43.3	58.9	ORIG	1993-04-14	P					6.3								N				RECH	1995-05-10	P	T				6.2								N			FIRE	PR0398
0310048	03	1	1	NW2	Y	0048	16	9.6	41	59.6	ORIG	1993-04-14	P					14.4								N				RECH	1995-05-10	P					14.4								N				PR0398
0310049	03	1	1	NW2	Y	0049	20.9	10.4	45.9	60.4	ORIG	1993-04-14	P					7.8								N				RECH	1995-05-10	P					7.8								N				PR0398
0310050	03	1	1	NW2	Y	0050	21.8	10.5	46.8	60.5	ORIG	1993-04-14	P					26.2								N				RECH	1995-05-10	P					26.2								N				PR0398
0310051	03	1	1	NW2	Y	0051	16.5	11	41.5	61	ORIG	1993-04-14	P					8.4								N				RECH	1995-05-10	P					8.4						2		N				PR0398
0310052	03	1	1	NW2	Y	0052	15.4	12	40.4	62	ORIG	1993-04-14	S					0	3.5							N				RECH	1995-05-10	S					0	3.6							N				PR0398
0310053	03	1	1	NW2		0053	14.6	13.6	39.6	63.6	ORIG	1993-04-14	P					16.5								N				RECH	1995-05-10	P					16.5						1		N				PR0398
0310054	03	1	1	NW2		0054	12	13.8	37	63.8	ORIG	1993-04-14	P					23.2								N				RECH	1995-05-10	P					23.2								N				PR0398
0310055	03	1	1	NW2		0055	12.3	14.8	37.3	64.8	ORIG	1993-04-14	P					12.1								N				RECH	1995-05-10	P					12.1								N				PR0398
0310056	03	1	1	NW2		0056	2.1	14.6	27.1	64.6	ORIG	1993-04-14	C					5.1	4.7							N				RECH	1995-05-10	C					5.1	5.1							N				PR0398
0310057	03	1	1	NW2		0057	6.9	6.8	31.9	56.8	ORIG	1993-04-14	P					17.1								N				RECH	1995-05-10	P					17.1								N				PR0398
0310058	03	1	1	NW2		0058	8.3	7.1	33.3	57.1	ORIG	1993-04-14	P					6.1								N				RECH	1995-05-10	P					6.1						4		N				PR0398
0310059	03	1	1	NW2		0059	7.9	6.1	32.9	56.1	ORIG	1993-04-14	P					13.7								N			2ND STEM DBH 5.6	RECH	1995-05-10	P					13.7								N			2ND STEM DBH 5.6-DEAD	PR0398
0310060	03	1	1	NW2	Y	0060	20.8	16.3	45.8	66.3	ORIG	1993-04-14	S					0	1.8							N				RECH	1995-05-10	S					0	1.9							N				PR0398
0310061	03	1	1	NW2		0061	23.4	16.3	48.4	66.3	ORIG	1993-04-14	R		B		G	7.7			2.6					N				RECH	1995-05-10	R		B		G	7.7			2.6					N				PR0398
0310062	03	1	1	NW2	Y	0062	24.8	17.6	49.8	67.6	ORIG	1993-04-14	P					21.1								N				RECH	1995-05-10	P					21.1								N				PR0398
0310063	03	1	1	NW2	Y	0063	17.6	18.4	42.6	68.4	ORIG	1993-04-14	S					0	2.4							N				RECH	1995-05-10	S					0	2.4							N				PR0398
0310064	03	1	1	NW2	Y	0064	17.5	20.4	42.5	70.4	ORIG	1993-04-14	S					0	2.6							N				RECH	1995-05-10	S					0	2.8							N				PR0398
0310065	03	1	1	NW2	Y	0065	21	21.9	46	71.9	ORIG	1993-04-14	S					0	2							N				RECH	1995-05-10	S					0	2							N				PR0398
0310066	03	1	1	NW2		0066	18	21.9	43	71.9	ORIG	1993-04-14	R		B		G	8.7								N				RECH	1995-05-10	R		B		G	8.7								N				PR0398
0310067	03	1	1	NW2		0067	1.8	22.6	26.8	72.6	ORIG	1993-04-14	S					0	1.6							N				RECH	1995-05-10	S					0	1.7							N				PR0398
0310068	03	1	1	NW2		0068	1.7	23.3	26.7	73.3	ORIG	1993-04-14	P					39.4				0.5	N			N				RECH	1995-05-10	P					39.4				0.5	NE			N			180,1/2	PR0398
0310069	03	1	1	NW2		0069	18	23.1	43	73.1	ORIG	1993-04-14	R		B		G	15								N				RECH	1995-05-10	R		B		G	15								N				PR0398
0310070	03	1	1	NW2	Y	0070	18.7	23.2	43.7	73.2	ORIG	1993-04-14	P					21								N				RECH	1995-05-10	P					21								N				PR0398
0310071	03	1	1	NW2	Y	0071	17.3	24.3	42.3	74.3	ORIG	1993-04-14	P					9.9								N				RECH	1995-05-10	P					9.9								N				PR0398
0310072	03	1	1	NW2		0072	8.5	26.1	33.5	76.1	ORIG	1993-04-14	C					5.7	5							N				RECH	1995-05-10	C					5.7								N				PR0398
0310073	03	1	1	NW2		0073	8.9	27.3	33.9	77.3	ORIG	1993-04-14	C					7.7	5							N				RECH	1995-05-10	C					7.7								N				PR0398
0310074	03	1	1	NW2		0074	22.3	30.3	47.3	80.3	ORIG	1993-04-14	P					17.4								N				RECH	1995-05-10	P					17.4								N				PR0398
0310075	03	1	1	NW2		0075	23	30	48	80	ORIG	1993-04-14	S					0	1.6							N				RECH	1995-05-10	S					0	1.6							N				PR0398
0310076	03	1	1	NW2		0076	5.7	29.6	30.7	79.6	ORIG	1993-04-14	C					7.1	4.6							N				RECH	1995-05-10	C					7.1	4.6							N				PR0398
0310077	03	1	1	NW2		0077	10.2	29.9	35.2	79.9	ORIG	1993-04-14	C					8.7								N				RECH	1995-05-10	C					8.7								N				PR0398
0310078	03	1	1	NW2		0078	12.4	29.5	37.4	79.5	ORIG	1993-04-14	C					8.9								N				RECH	1995-05-10	C					8.9								N				PR0398
0310079	03	1	1	NW2		0079	14.9	32.8	39.9	82.8	ORIG	1993-04-14	C					9.2	5.3							N				RECH	1995-05-10	C					9.2								N				PR0398
0310080	03	1	1	NW2		0080	11.1	34.6	36.1	84.6	ORIG	1993-04-14	C					17.7								N				RECH	1995-05-10	C					17.7								N				PR0398
0310081	03	1	1	NW2		0081	3.4	35.1	28.4	85.1	ORIG	1993-04-14	C					6.8								N			2ND STEM DBH 4.6	RECH	1995-05-10	C					6.8								N			2ND STEM DBH 4.6	PR0398
0310082	03	1	1	NW2		0082	19.1	34.7	44.1	84.7	ORIG	1993-04-14	P					15.1								N				RECH	1995-05-10	P					15.1								N				PR0398
0310083	03	1	1	NW2		0083	18.6	35.6	43.6	85.6	ORIG	1993-04-14	P					10.1								N				RECH	1995-05-10	P					10.1						2		N				PR0398
0310084	03	1	1	NW2		0084	13.8	35.7	38.8	85.7	ORIG	1993-04-14	C					8.8								N				RECH	1995-05-10	C					8.8								N				PR0398
0310085	03	1	1	NW2		0085	14.2	35.9	39.2	85.9	ORIG	1993-04-14	C	T		F		7.2								N			SMALL BRANCHES	RECH	1995-05-10	C	T	Y	F		7.2			0					N				PR0398
0310086	03	1	1	NW2		0086	22.5	35.9	47.5	85.9	ORIG	1993-04-14	P					9.4								N				RECH	1995-05-10	P					9.4								N				PR0398
0310087	03	1	1	NW2		0087	24.4	35.8	49.4	85.8	ORIG	1993-04-14	P					8.2								N				RECH	1995-05-10	P					8.2								N				PR0398
0310088	03	1	1	NW2		0088	19.5	37.5	44.5	87.5	ORIG	1993-04-14	P					14.5								N				RECH	1995-05-10	P					14.5								N				PR0398
0310089	03	1	1	NW2		0089	7	37.9	32	87.9	ORIG	1993-04-14	C					23.9								N			2ND STEM DBH 14.6	RECH	1995-05-10	C					23.9								N			2ND STEM DBH 14.6	PR0398
0310090	03	1	1	NW2		0090	1.6	39.2	26.6	89.2	ORIG	1993-04-14	C					10.5								N				RECH	1995-05-10	C					10.5								N				PR0398
0310091	03	1	1	NW2		0091	21.1	38.6	46.1	88.6	ORIG	1993-04-14	P					13.9								N				RECH	1995-05-10	P					13.9								N				PR0398
0310092	03	1	1	NW2		0092	21.8	39.5	46.8	89.5	ORIG	1993-04-14	P					8.2								N				RECH	1995-05-10	P					8.2								N				PR0398
0310093	03	1	1	NW2		0093	22.8	39.4	47.8	89.4	ORIG	1993-04-14	P					6.4								N				RECH	1995-05-10	P					6.4								N				PR0398
0310094	03	1	1	NW2		0094	24.4	39.9	49.4	89.9	ORIG	1993-04-14	P					12.2								N				RECH	1995-05-10	P					12.2								N				PR0398
0310095	03	1	1	NW2		0095	18.8	40.5	43.8	90.5	ORIG	1993-04-14	P					10.7				0.1	S			N				RECH	1995-05-10	P					10.7				0.2	S			N			180	PR0398
0310096	03	1	1	NW2		0096	19	41.4	44	91.4	ORIG	1993-04-14	S					0	1.9			0.1	S			N				RECH	1995-05-10	S					0	1.8			0.2	S			N			SC 1/2;0.4 GIRDLE	PR0398
0310097	03	1	1	NW2		0097	24.6	42.2	49.6	92.2	ORIG	1993-04-14	P					10.2								N				RECH	1995-05-10	P					10.2								N				PR0398
0310098	03	1	1	NW2		0098	16.3	42.9	41.3	92.9	ORIG	1993-04-14	S					0	1.4							N				RECH	1995-05-10	S					0	1.4							N				PR0398
0310099	03	1	1	NW2		0099	8.9	41.6	33.9	91.6	ORIG	1993-04-14	S					0	2.3							N				RECH	1995-05-10	S					0	2.1							N				PR0398
0310100	03	1	1	NW2		0100	5.9	43.2	30.9	93.2	ORIG	1993-04-14	C	T		F		5.2	4.3							N			MEDIUM BRANCHES	RECH	1995-05-10	C	T	Y	F		5.2	4.3		0					N				PR0398
0310101	03	1	1	NW2		0101	6.7	43.7	31.7	93.7	ORIG	1993-04-14	S					0	2.7							N				RECH	1995-05-10	S					0	2.6							N				PR0398
0310102	03	1	1	NW2		0102	0.7	42.9	25.7	92.9	ORIG	1993-04-14	C					7.5								N				RECH	1995-05-10	C					7.5								N				PR0398
0310103	03	1	1	NW2		0103	11.9	44.4	36.9	94.4	ORIG	1993-04-14	S					0	3.7							N				RECH	1995-05-10	S					0	3.5							N				PR0398
0310104	03	1	1	NW2		0104	15.8	44.4	40.8	94.4	ORIG	1993-04-14	S					0	2.1							N				RECH	1995-05-10	S					0	2							N				PR0398
0310105	03	1	1	NW2		0105	16.3	45.3	41.3	95.3	ORIG	1993-04-14	P					47.1				2.3	S			N			BROTTOM OF CAT ALMOST THRU TREE	RECH	1995-05-10	P					47.1				2.3	S			N			180,1/2	PR0398
0310106	03	1	1	NW2		0106	13.4	46	38.4	96	ORIG	1993-04-14	S					0	3.5							N				RECH	1995-05-10	S					0	3.6							N				PR0398
0310107	03	1	1	SW1		0107	0.2	4.5	24.8	4.5	ORIG	1993-04-14	P					16.2								N				RECH	1995-05-10	P					16.2								N				PR0398
0310108	03	1	1	SW1		0108	5.3	2.2	19.7	2.2	ORIG	1993-04-14	C	F		F		5.2	3.5		2.2					N			TOP DEAD--LIVE HT 2.2	RECH	1995-05-10	C	T	Y	F		5.2	3.5		0.5					N			TOP DEAD--LIVE HT 2.2	PR0398
0310109	03	1	1	SW1		0109	6.8	6.4	18.2	6.4	ORIG	1993-04-14	P					5.9	4.7							N				RECH	1995-05-10	P					5.9	4.7					3		N				PR0398
0310110	03	1	1	SW1		0110	22.9	6.3	2.1	6.3	ORIG	1993-04-14	P					26								N				RECH	1995-05-10	P					26						1		N				PR0398
0310111	03	1	1	SW1		0111	14.6	11.2	10.4	11.2	ORIG	1993-04-14	P					30								N				RECH	1995-05-10	P					30						1		N				PR0398
0310112	03	1	1	SW1		0112	13.9	11.8	11.1	11.8	ORIG	1993-04-14	P					22.3								N				RECH	1995-05-10	P					22.3								N				PR0398
0310113	03	1	1	SW1		0113	14.8	12.3	10.2	12.3	ORIG	1993-04-14	P					23.5				0.5	W			N				RECH	1995-05-10	P					23.5				0.5	WSW			N				PR0398
0310114	03	1	1	SW1		0114	1.3	21	23.7	21	ORIG	1993-04-14	P					28.4				0.9	W			N				RECH	1995-05-10	P					28.4				0.9	W			N			180,1/2	PR0398
0310115	03	1	1	SW1		0115	9.5	19.9	15.5	19.9	ORIG	1993-04-14	P					20.6								N				RECH	1995-05-10	P					20.6						1		N				PR0398
0310116	03	1	1	SW1		0116	19.6	17.5	5.4	17.5	ORIG	1993-04-14	P					22.3				0.2	E			N				RECH	1995-05-10	P					22.3				0.2	E	1		N				PR0398
0310117	03	1	1	SW1		0117	23	21.6	2	21.6	ORIG	1993-04-14	R		B		G	8.8			2.1					N				RECH	1995-05-10	R		B		G	8.8			2.1					N				PR0398
0310118	03	1	1	SW1		0118	16.9	21.8	8.1	21.8	ORIG	1993-04-14	P					26.7								N				RECH	1995-05-10	P					26.7								N				PR0398
0310119	03	1	1	SW1		0119	16.7	23.3	8.3	23.3	ORIG	1993-04-14	P					30.9								N			2ND STEM DBH 28.8	RECH	1995-05-10	P					30.9				1.5	SW			N			SWC 1.3-1.5;2ND STEM DBH 28.8,NEC 1.3-1.5	PR0398
0310120	03	1	1	SW1		0120	7.3	24.7	17.7	24.7	ORIG	1993-04-14	S					0	2.3							N				RECH	1995-05-10	S					0	2.3							N				PR0398
0310121	03	1	1	SW1		0121	24.7	25.9	0.3	25.9	ORIG	1993-04-14	P					15.2								N				RECH	1995-05-10	P					15.2						1		N				PR0398
0310122	03	1	1	SW1		0122	24.1	26.6	0.9	26.6	ORIG	1993-04-14	S					0	1.6							N				RECH	1995-05-10	S					0	1.6							N				PR0398
0310123	03	1	1	SW1		0123	9.5	27.4	15.5	27.4	ORIG	1993-04-14	P					23.5								N				RECH	1995-05-10	P					23.5						1		N				PR0398
0310124	03	1	1	SW1		0124	10.8	27.2	14.2	27.2	ORIG	1993-04-14	S					0	3.1							N				RECH	1995-05-10	S					0	2.9							N				PR0398
0310125	03	1	1	SW1		0125	14.7	28.4	10.3	28.4	ORIG	1993-04-14	P					20.3								N				RECH	1995-05-10	P					20.3								N				PR0398
0310126	03	1	1	SW1		0126	21.5	28.2	3.5	28.2	ORIG	1993-04-14	P					20.7								N				RECH	1995-05-10	P					20.7						1		N				PR0398
0310127	03	1	1	SW1		0127	20.2	29.6	4.8	29.6	ORIG	1993-04-14	P					13.5								N				RECH	1995-05-10	P					13.5						2		N				PR0398
0310128	03	1	1	SW1		0128	6	30.2	19	30.2	ORIG	1993-04-14	S					0	2.4							N				RECH	1995-05-10	S					0	2.5							N				PR0398
0310129	03	1	1	SW1		0129	14.7	31.7	10.3	31.7	ORIG	1993-04-14	P					20.5								N				RECH	1995-05-10	P					20.5								N				PR0398
0310130	03	1	1	SW1		0130	19.3	31.7	5.7	31.7	ORIG	1993-04-14	P					13.6								N				RECH	1995-05-10	P					13.6								N				PR0398
0310131	03	1	1	SW1		0131	20.5	34.7	4.5	34.7	ORIG	1993-04-14	P					20.6								N				RECH	1995-05-10	P					20.6								N				PR0398
0310132	03	1	1	SW1		0132	10.9	34.9	14.1	34.9	ORIG	1993-04-14	P					20								N				RECH	1995-05-10	P					20								N				PR0398
0310133	03	1	1	SW1		0133	10.5	35.3	14.5	35.3	ORIG	1993-04-14	R		B		G	14.8			2.1					N				RECH	1995-05-10	R		B		G	14.8			2.1					N				PR0398
0310134	03	1	1	SW1		0134	12	35.5	13	35.5	ORIG	1993-04-14	P					9.4								N				RECH	1995-05-10	P					9.4								N				PR0398
0310135	03	1	1	SW1		0135	16.1	35.9	8.9	35.9	ORIG	1993-04-14	P					14.8								N				RECH	1995-05-10	P					14.8								N				PR0398
0310136	03	1	1	SW1		0136	7.2	36	17.8	36	ORIG	1993-04-14	P					16.7								N				RECH	1995-05-10	P					16.7						1		N				PR0398
0310137	03	1	1	SW1		0137	19.5	37	5.5	37	ORIG	1993-04-14	P					23.3								N				RECH	1995-05-10	P					23.3								N				PR0398
0310138	03	1	1	SW1		0138	21.8	38.3	3.2	38.3	ORIG	1993-04-14	P					14.5								N				RECH	1995-05-10	P					14.5								N				PR0398
0310139	03	1	1	SW1		0139	24.4	38.5	0.6	38.5	ORIG	1993-04-14	P					25.8								N				RECH	1995-05-10	P					25.8								N				PR0398
0310140	03	1	1	SW1		0140	11.1	46.1	13.9	46.1	ORIG	1993-04-14	P					32.8								N				RECH	1995-05-10	P					32.8								N				PR0398
0310142	03	1	1	SW2		0142	5	49.5	30	49.5	ORIG	1993-04-14	P					31.2								N				RECH	1995-05-10	P					31.2								N				PR0398
0310143	03	1	1	SW2		0143	9.3	49.7	34.3	49.7	ORIG	1993-04-14	S					0	2.9							N				RECH	1995-05-10	S					0	2.8			0.4	NS			N				PR0398
0310144	03	1	1	SW2		0144	12.8	49.2	37.8	49.2	ORIG	1993-04-14	P					11.1								N				RECH	1995-05-10	P					11.1								N				PR0398
0310145	03	1	1	SW2		0145	16.4	49.7	41.4	49.7	ORIG	1993-04-14	P					5.1	4.2							N				RECH	1995-05-10	P	T				5.1	4.3							N				PR0398
0310146	03	1	1	SW2		0146	14	49.4	39	49.4	ORIG	1993-04-14	P					5.9	5.6							N				RECH	1995-05-10	P					5.9	5.6							N				PR0398
0310147	03	1	1	SW2	Y	0147	21.5	49.9	46.5	49.9	ORIG	1993-04-14	P					14.1								N				RECH	1995-05-10	P					14.1								N				PR0398
0310148	03	1	1	SW2	Y	0148	22.4	50	47.4	50	ORIG	1993-04-14	P					8								N				RECH	1995-05-10	P					8								N				PR0398
0310149	03	1	1	SW2	Y	0149	17.3	45.2	42.3	45.2	ORIG	1993-04-14	P					26.7								N				RECH	1995-05-10	P					26.7								N				PR0398
0310150	03	1	1	SW2		0150	2.9	39.1	27.9	39.1	ORIG	1993-04-14	P					23.4								N				RECH	1995-05-10	P					23.4								N				PR0398
0310151	03	1	1	SW2	Y	0151	17.5	37.4	42.5	37.4	ORIG	1993-04-14	P					26.3								N				RECH	1995-05-10	P					26.3								N				PR0398
0310152	03	1	1	SW2	Y	0152	24.5	39.9	49.5	39.9	ORIG	1993-04-14	P					18.6				0.6	SE			N				RECH	1995-05-10	P					18.6				0.6	SE			N				PR0398
0310153	03	1	1	SW2		0153	7.8	31.5	32.8	31.5	ORIG	1993-04-14	P					28								N				RECH	1995-05-10	P					28				0.2	SE			N			SWC 0.2	PR0398
0310154	03	1	1	SW2		0154	9.1	29.6	34.1	29.6	ORIG	1993-04-14	R		B		G	8.2			3.4					N				RECH	1995-05-10	R		B		G	8.2			3.4					N				PR0398
0310155	03	1	1	SW2	Y	0155	19.9	29.3	44.9	29.3	ORIG	1993-04-14	P					22.9				0.5	N			N			1/2 HOLLOW @ BASE	RECH	1995-05-10	P					22.9				0.5	N	3		N			1/2 HOLLOW @ BASE	PR0398
0310156	03	1	1	SW2		0156	24.3	30.1	49.3	30.1	ORIG	1993-04-14	R		B		G	5.3			2.4					N				RECH	1995-05-10	R		Y		G	5.3			0					N				PR0398
0310157	03	1	1	SW2	Y	0157	22.8	25.4	47.8	25.4	ORIG	1993-04-14	P					17.3								N				RECH	1995-05-10	P					17.3						1		N				PR0398
0310158	03	1	1	SW2		0158	5.4	23.7	30.4	23.7	ORIG	1993-04-14	P					27.4				0.4	W			N				RECH	1995-05-10	P					27.4				0.4	SW			N			200,1/2	PR0398
0310159	03	1	1	SW2		0159	2.9	22.6	27.9	22.6	ORIG	1993-04-14	S					0	1.6							N				RECH	1995-05-10	S					0	1.6							N				PR0398
0310160	03	1	1	SW2		0160	13.3	21.7	38.3	21.7	ORIG	1993-04-14	P					39.9								N				RECH	1995-05-10	P					39.9				0.1	E			N			HOLE IN ROOTS	PR0398
0310161	03	1	1	SW2		0161	10.4	16.3	35.4	16.3	ORIG	1993-04-14	P					26.2				0.8	E			N			SWC 0.2	RECH	1995-05-10	P					26.2				0.8	SE			N			1/2,300	PR0398
0310162	03	1	1	SW2		0162	11.9	16.8	36.9	16.8	ORIG	1993-04-14	S					0	1.8							N				RECH	1995-05-10	S					0	1.8			0.3	NS			N				PR0398
0310163	03	1	1	SW2		0163	20.4	18.7	45.4	18.7	ORIG	1993-04-14	C					6.1	3.5							N				RECH	1995-05-10	C					6.1	3.5							N				PR0398
0310164	03	1	1	SW2		0164	21.2	13.5	46.2	13.5	ORIG	1993-04-14	C					6.4								N				RECH	1995-05-10	C					6.4								N				PR0398
0310165	03	1	1	SW2		0165	24.3	14.4	49.3	14.4	ORIG	1993-04-14	P					10.6								N				RECH	1995-05-10	P					10.6								N				PR0398
0310166	03	1	1	SW2		0166	24.3	9.8	49.3	9.8	ORIG	1993-04-14	P					15.8								N				RECH	1995-05-10	P					15.8								N				PR0398
0310167	03	1	1	SW2		0167	19.7	7.9	44.7	7.9	ORIG	1993-04-14	C					7	3.4			0.3	W			N				RECH	1995-05-10	C					7	3.6			0.4	W			N				PR0398
0310168	03	1	1	SW2		0168	9	6.5	34	6.5	ORIG	1993-04-14	C					9.3								N				RECH	1995-05-10	C					9.3								N				PR0398
0310169	03	1	1	SW2		0169	14.6	2.8	39.6	2.8	ORIG	1993-04-14	C					5.9	4.6							N				RECH	1995-05-10	C					5.9	4.7							N				PR0398
0310170	03	1	1	SW2		0170	24.8	3.3	49.8	3.3	ORIG	1993-04-14	C					6.5								N				RECH	1995-05-10	C					6.5				0.5	SW			N			180	PR0398
0310171	03	1	1	SW2		0171	23.6	1.2	48.6	1.2	ORIG	1993-04-14	P					22.7								N				RECH	1995-05-10	P					22.7						2		N				PR0398
0310172	03	1	1	SW2		0172	0.8	7.3	25.8	7.3	ORIG	1993-04-14	P					26.9								N				RECH	1995-05-10	P					26.9								N				PR0398
0310173	03	1	1	NE1		0173	0.8	49.7	74.2	99.7	ORIG	1993-04-14	P					24.1								N				RECH	1995-05-10	P					24.1								N				PR0398
0310174	03	1	1	NE1		0174	13.7	48.5	61.3	98.5	ORIG	1993-04-14	P					21.2								N				RECH	1995-05-10	P					21.2								N				PR0398
0310175	03	1	1	NE1		0175	21.6	48.5	53.4	98.5	ORIG	1993-04-14	C					5.6	4.8							N				RECH	1995-05-10	C					5.6	4.7			0.5	S			N				PR0398
0310176	03	1	1	NE1		0176	20.8	46.5	54.2	96.5	ORIG	1993-04-14	S					0	2							N				RECH	1995-05-10	S					0	2			0.6	NNW			N			NNWC 180;0.2 GIRDLE;TRUNK ROT	PR0398
0310177	03	1	1	NE1		0177	20.4	46.1	54.6	96.1	ORIG	1993-04-14	P					15.7								N				RECH	1995-05-10	P					15.7								N				PR0398
0310178	03	1	1	NE1		0178	24	45	51	95	ORIG	1993-04-14	P					8.4								N				RECH	1995-05-10	P					8.4								N				PR0398
0310179	03	1	1	NE1		0179	15.2	45.1	59.8	95.1	ORIG	1993-04-14	P					10.3								N				RECH	1995-05-10	P					10.3								N				PR0398
0310180	03	1	1	NE1		0180	18.7	44.1	56.3	94.1	ORIG	1993-04-14	P					8.5								N				RECH	1995-05-10	P					8.5								N				PR0398
0310181	03	1	1	NE1		0181	19.2	43	55.8	93	ORIG	1993-04-14	R		B		G	7.4			2.8					N				RECH	1995-05-10	R		B		G	7.4			2.8					N				PR0398
0310182	03	1	1	NE1		0182	11.9	43.6	63.1	93.6	ORIG	1993-04-14	P					10.3								N				RECH	1995-05-10	P					10.3								N				PR0398
0310183	03	1	1	NE1		0183	13.8	43.3	61.2	93.3	ORIG	1993-04-14	P					11.7								N				RECH	1995-05-10	P					11.7								N				PR0398
0310184	03	1	1	NE1		0184	14.5	42.9	60.5	92.9	ORIG	1993-04-14	S					0	1.8							N				RECH	1995-05-10	S					0	1.8							N				PR0398
0310185	03	1	1	NE1		0185	6.7	42.6	68.3	92.6	ORIG	1993-04-14	C					6.5	3.9							N				RECH	1995-05-10	C					6.5	4.3							N				PR0398
0310186	03	1	1	NE1		0186	11.5	40.5	63.5	90.5	ORIG	1993-04-14	P					9.2								N				RECH	1995-05-10	P					9.2								N				PR0398
0310187	03	1	1	NE1		0187	15.9	39	59.1	89	ORIG	1993-04-14	S					0	1.7							N				RECH	1995-05-10	S					0	1.5							N				PR0398
0310188	03	1	1	NE1		0188	20.3	39.5	54.7	89.5	ORIG	1993-04-14	C					6.6	4.4							N				RECH	1995-05-10	C					6.6	4.5							N				PR0398
0310189	03	1	1	NE1		0189	9.2	36.1	65.8	86.1	ORIG	1993-04-14	P					25.8								N				RECH	1995-05-10	P					25.8								N				PR0398
0310190	03	1	1	NE1		0190	17.8	35.9	57.2	85.9	ORIG	1993-04-14	P					24.6								N				RECH	1995-05-10	P					24.6								N				PR0398
0310191	03	1	1	NE1		0191	3.2	35.7	71.8	85.7	ORIG	1993-04-14	P					24.8								N				RECH	1995-05-10	P					24.8								N				PR0398
0310192	03	1	1	NE1		0192	3.3	35.2	71.7	85.2	ORIG	1993-04-14	P					9.7								N				RECH	1995-05-10	P					9.7								N				PR0398
0310193	03	1	1	NE1		0193	0.7	34	74.3	84	ORIG	1993-04-14	C	T	Y	F		5.2	3		1.3					N			TIP DEAD-LIVE HT 1.3	RECH	1995-05-10	C	T	Y	F		5.2	3		1.2					N				PR0398
0310194	03	1	1	NE1		0194	8.9	34.4	66.1	84.4	ORIG	1993-04-14	P					11.7								N				RECH	1995-05-10	P					11.7								N				PR0398
0310195	03	1	1	NE1		0195	16.8	34.2	58.2	84.2	ORIG	1993-04-14	P					20								N				RECH	1995-05-10	P					20								N				PR0398
0310196	03	1	1	NE1		0196	15.6	33.1	59.4	83.1	ORIG	1993-04-14	P					13.2								N				RECH	1995-05-10	P					13.2								N				PR0398
0310197	03	1	1	NE1		0197	7.1	33.5	67.9	83.5	ORIG	1993-04-14	P					11.8								N				RECH	1995-05-10	P					11.8								N				PR0398
0310198	03	1	1	NE1		0198	6.1	31	68.9	81	ORIG	1993-04-14	C					6.3	4.8							N				RECH	1995-05-10	C					6.3								N				PR0398
0310199	03	1	1	NE1		0199	0.6	30	74.4	80	ORIG	1993-04-14	P					23.5								N				RECH	1995-05-10	P					23.5								N				PR0398
0310200	03	1	1	NE1		0200	10.9	29.1	64.1	79.1	ORIG	1993-04-14	C					10.2								N				RECH	1995-05-10	C					10.2								N				PR0398
0310201	03	1	1	NE1		0201	14.6	29.3	60.4	79.3	ORIG	1993-04-14	P					30.9								N				RECH	1995-05-10	P					30.9								N				PR0398
0310202	03	1	1	NE1		0202	14.6	26.6	60.4	76.6	ORIG	1993-04-14	P					22								N				RECH	1995-05-10	P					22								N				PR0398
0310203	03	1	1	NE1		0203	23.5	28.7	51.5	78.7	ORIG	1993-04-14	P					15								N				RECH	1995-05-10	P					15								N				PR0398
0310204	03	1	1	NE1		0204	23.1	26.3	51.9	76.3	ORIG	1993-04-14	P					16.6								N				RECH	1995-05-10	P					16.6								N				PR0398
0310205	03	1	1	NE1	Y	0205	23.5	23.4	51.5	73.4	ORIG	1993-04-14	P					11.9								N				RECH	1995-05-10	P					11.9								N				PR0398
0310206	03	1	1	NE1		0206	0.6	22.9	74.4	72.9	ORIG	1993-04-14	P					32.9								N				RECH	1995-05-10	P					32.9								N				PR0398
0310207	03	1	1	NE1		0207	7.1	20.5	67.9	70.5	ORIG	1993-04-14	P					26.1								N				RECH	1995-05-10	P					26.1								N				PR0398
0310208	03	1	1	NE1		0208	13.6	20.6	61.4	70.6	ORIG	1993-04-14	P					25								N				RECH	1995-05-10	P					25								N				PR0398
0310209	03	1	1	NE1	Y	0209	15.7	20.5	59.3	70.5	ORIG	1993-04-14	P					19.3								N				RECH	1995-05-10	P					19.3								N				PR0398
0310210	03	1	1	NE1	Y	0210	21.6	19	53.4	69	ORIG	1993-04-14	P					21.4								N				RECH	1995-05-10	P					21.4								N				PR0398
0310211	03	1	1	NE1	Y	0211	20.6	16.3	54.4	66.3	ORIG	1993-04-14	P					13.3								N				RECH	1995-05-10	P					13.3								N				PR0398
0310212	03	1	1	NE1		0212	9.2	15.7	65.8	65.7	ORIG	1993-04-14	C					9.2								N				RECH	1995-05-10	C					9.2								N				PR0398
0310213	03	1	1	NE1		0213	7.6	16.2	67.4	66.2	ORIG	1993-04-14	C					7.2				0.3	SW			N			NWC 0.4-1.0	RECH	1995-05-10	C					7.2	5.1			1.1	W			N			180	PR0398
0310214	03	1	1	NE1		0214	0	17.5	75	67.5	ORIG	1993-04-14	C					5.8	2.7							N				RECH	1995-05-10	C					5.8	2.7							N				PR0398
0310215	03	1	1	NE1		0215	0.4	10.4	74.6	60.4	ORIG	1993-04-14	C					5.1	4.9							N				RECH	1995-05-10	C					5.1	4.7							N				PR0398
0310216	03	1	1	NE1		0216	6.7	8.7	68.3	58.7	ORIG	1993-04-14	P					29								N				RECH	1995-05-10	P					29								N				PR0398
0310217	03	1	1	NE1		0217	12.2	10.8	62.8	60.8	ORIG	1993-04-14	C					8.5	4.6							N				RECH	1995-05-10	C					8.5	4.7			0.9	S			N			SC 0.5-0.9	PR0398
0310218	03	1	1	NE1	Y	0218	18.9	12.6	56.1	62.6	ORIG	1993-04-14	P					14.9								N				RECH	1995-05-10	P					14.9								N				PR0398
0310219	03	1	1	NE1	Y	0219	18.7	11.3	56.3	61.3	ORIG	1993-04-14	P					16.1								N				RECH	1995-05-10	P					16.1								N				PR0398
0310220	03	1	1	NE1	Y	0220	22.2	11	52.8	61	ORIG	1993-04-14	P					18.6								N				RECH	1995-05-10	P					18.6								N				PR0398
0310221	03	1	1	NE1		0221	1.6	3.5	73.4	53.5	ORIG	1993-04-14	P					16.6								N				RECH	1995-05-10	P					16.6								N				PR0398
0310222	03	1	1	NE1		0222	11.8	3.1	63.2	53.1	ORIG	1993-04-14	C					10.5								N				RECH	1995-05-10	C					10.5								N				PR0398
0310223	03	1	1	NE1	Y	0223	21.9	0.8	53.1	50.8	ORIG	1993-04-14	C					10.5								N				RECH	1995-05-10	C					10.5								N				PR0398
0310224	03	1	1	SE1		0224	12.8	49.9	62.2	49.9	ORIG	1993-04-14	C					10.3	3.8							N				RECH	1995-05-10	C					9.4	4.9							N				PR0398
0310225	03	1	1	SE1		0225	13.7	49.2	61.3	49.2	ORIG	1993-04-14	P					28.8								N				RECH	1995-05-10	P					28.8								N				PR0398
0310226	03	1	1	NE2		0226	5.9	48.4	80.9	98.4	ORIG	1993-04-14	P					22.7								N			SOME TREES IN THIS SECTION TAGGED E--MOST TAGGED W--WILL MEMO E TAGS	RECH	1995-05-10	P					22.7								N			SOME TREES IN THIS SECTION TAGGED E--MOST TAGGED W--WILL MEMO E TAGS	PR0398
0310227	03	1	1	NE2		0227	17.6	48.4	92.6	98.4	ORIG	1993-04-14	P					25.3								N			E TAG	RECH	1995-05-10	P					25.3								N			E TAG	PR0398
0310228	03	1	1	NE2		0228	20.4	46.2	95.4	96.2	ORIG	1993-04-14	P					25.3								N			E TAG	RECH	1995-05-10	P					25.3								N			E TAG	PR0398
0310229	03	1	1	NE2		0229	20.7	46	95.7	96	ORIG	1993-04-14	C	T		F		10.7	4.3							N			E TAG-SMALL BRANCHES	RECH	1995-05-10	C	T		F		10.7	4.3							N			E TAG	PR0398
0310230	03	1	1	NE2		0230	17.4	44.8	92.4	94.8	ORIG	1993-04-14	P					16.3								N			E TAG	RECH	1995-05-10	P					16.3								N			E TAG	PR0398
0310231	03	1	1	NE2		0231	23.5	43.6	98.5	93.6	ORIG	1993-04-14	P					22								N			E TAG	RECH	1995-05-10	P					22								N			E TAG	PR0398
0310232	03	1	1	NE2		0232	10.7	44.2	85.7	94.2	ORIG	1993-04-14	C					9.8								N			E TAG	RECH	1995-05-10	C					9.8								N			E TAG	PR0398
0310233	03	1	1	NE2		0233	7	42.8	82	92.8	ORIG	1993-04-14	P					27.2								N			E TAG	RECH	1995-05-10	P					27.2				0.3	S			N			E TAG;1/2	PR0398
0310234	03	1	1	NE2		0234	14.5	42.1	89.5	92.1	ORIG	1993-04-14	C					9.6								N			E TAG	RECH	1995-05-10	C					9.6								N			E TAG	PR0398
0310235	03	1	1	NE2		0235	14.8	41.3	89.8	91.3	ORIG	1993-04-14	C					7.8								N			E TAG	RECH	1995-05-10	C					7.8								N			E TAG	PR0398
0310236	03	1	1	NE2		0236	22.2	39.6	97.2	89.6	ORIG	1993-04-14	P					17.2								N			E TAG	RECH	1995-05-10	P					17.2								N			E TAG	PR0398
0310237	03	1	1	NE2		0237	9.3	37.4	84.3	87.4	ORIG	1993-04-14	P					31.8								N			E TAG	RECH	1995-05-10	P					31.8								N			E TAG	PR0398
0310238	03	1	1	NE2		0238	17.3	33.3	92.3	83.3	ORIG	1993-04-14	C					19.4								N			E TAG	RECH	1995-05-10	C					19.4								N			E TAG	PR0398
0310239	03	1	1	NE2		0239	20.1	33.8	95.1	83.8	ORIG	1993-04-14	C	T		F		11.5	5.6							N			E TAG-MOSTLY MAIN STEM	RECH	1995-05-10	C	T	Y	F		11.5	5.6		0					N			E TAG-MOSTLY MAIN STEM	PR0398
0310240	03	1	1	NE2		0240	2.4	30.6	77.4	80.6	ORIG	1993-04-14	P					15.2								N				RECH	1995-05-10	P					15.2								N				PR0398
0310241	03	1	1	NE2		0241	9	29.5	84	79.5	ORIG	1993-04-14	C					10.9								N				RECH	1995-05-10	C					10.9								N				PR0398
0310242	03	1	1	NE2		0242	15.5	29.6	90.5	79.6	ORIG	1993-04-14	C					21.7								N			E TAG	RECH	1995-05-10	C					21.7								N			E TAG	PR0398
0310243	03	1	1	NE2		0243	24	28.8	99	78.8	ORIG	1993-04-14	C					13.4								N			E TAG	RECH	1995-05-10	C	T		F		13				0.8	SW			N			E TAG;180,1/2;FIRE	PR0398
0310244	03	1	1	NE2		0244	19.7	28.5	94.7	78.5	ORIG	1993-04-14	C					13.6								N			E TAG	RECH	1995-05-10	C					13.6								N			E TAG	PR0398
0310245	03	1	1	NE2		0245	6.8	27.1	81.8	77.1	ORIG	1993-04-14	C					6.7								N				RECH	1995-05-10	C					6.7								N				PR0398
0310246	03	1	1	NE2		0246	7.6	25.3	82.6	75.3	ORIG	1993-04-14	P					18								N				RECH	1995-05-10	P					18								N				PR0398
0310247	03	1	1	NE2		0247	11.8	24.1	86.8	74.1	ORIG	1993-04-14	C					10.1								N				RECH	1995-05-10	C					10.1								N				PR0398
0310248	03	1	1	NE2		0248	14.1	25.3	89.1	75.3	ORIG	1993-04-14	C					12.6								N				RECH	1995-05-10	C					12.6								N				PR0398
0310249	03	1	1	NE2		0249	19.5	24.8	94.5	74.8	ORIG	1993-04-14	C					14.7								N			E TAG	RECH	1995-05-10	C					14.7								N			E TAG	PR0398
0310250	03	1	1	NE2		0250	18.4	22	93.4	72	ORIG	1993-04-14	C					13								N				RECH	1995-05-10	C					13				0.8	SW			N			SWC 0.6-0.8	PR0398
0310251	03	1	1	NE2		0251	20.8	20.5	95.8	70.5	ORIG	1993-04-14	P					27.3								N				RECH	1995-05-10	P					27.3								N				PR0398
0310252	03	1	1	NE2		0252	24.9	23.3	99.9	73.3	ORIG	1993-04-14	C					9.1	4							N			E TAG	RECH	1995-05-10	C					9.1	4.4			0.4	SE			N			E TAG	PR0398
0310253	03	1	1	NE2		0253	24.6	22.2	99.6	72.2	ORIG	1993-04-14	P					27.2								N			E TAG	RECH	1995-05-10	P					27.2								N			E TAG	PR0398
0310254	03	1	1	NE2		0254	16	17.4	91	67.4	ORIG	1993-04-14	P					20.8								N				RECH	1995-05-10	P					20.8								N				PR0398
0310255	03	1	1	NE2		0255	19.3	17.3	94.3	67.3	ORIG	1993-04-14	P					28.4								N				RECH	1995-05-10	P					28.4								N				PR0398
0310256	03	1	1	NE2		0256	14.4	18	89.4	68	ORIG	1993-04-14	C					12.5								N				RECH	1995-05-10	C					12.5								N				PR0398
0310257	03	1	1	NE2		0257	13.8	16.1	88.8	66.1	ORIG	1993-04-14	C					10.9								N				RECH	1995-05-10	C					10.9								N				PR0398
0310258	03	1	1	NE2		0258	17.2	17.2	92.2	67.2	ORIG	1993-04-14	P					6.9								N				RECH	1995-05-10	P					6.9								N				PR0398
0310259	03	1	1	NE2		0259	18.3	13.6	93.3	63.6	ORIG	1993-04-14	C					14.5								N				RECH	1995-05-10	C					14.5								N				PR0398
0310260	03	1	1	NE2		0260	20.6	15.3	95.6	65.3	ORIG	1993-04-14	C					8.7								N				RECH	1995-05-10	C	T		F		8.2				1.1	S			N			180	PR0398
0310261	03	1	1	NE2		0261	23.4	15	98.4	65	ORIG	1993-04-14	P					23.7								N				RECH	1995-05-10	P					23.7								N				PR0398
0310262	03	1	1	NE2		0262	12.7	14.1	87.7	64.1	ORIG	1993-04-14	C					10.4								N				RECH	1995-05-10	C					10.4								N				PR0398
0310263	03	1	1	NE2		0263	10.5	12.4	85.5	62.4	ORIG	1993-04-14	C					10.8								N				RECH	1995-05-10	C					10.8				0.6	SE			N			SEC 0.2-0.6	PR0398
0310264	03	1	1	NE2		0264	10.5	7.3	85.5	57.3	ORIG	1993-04-14	P					24.6								N				RECH	1995-05-10	P					24.6								N				PR0398
0310265	03	1	1	NE2		0265	11.3	6.3	86.3	56.3	ORIG	1993-04-14	P					20.5								N				RECH	1995-05-10	P					20.5				0.1	SE			N				PR0398
0310266	03	1	1	NE2		0266	15.2	8.3	90.2	58.3	ORIG	1993-04-14	C					8.8								N				RECH	1995-05-10	C					8.8				0.2	N			N				PR0398
0310267	03	1	1	NE2		0267	23.4	11.1	98.4	61.1	ORIG	1993-04-14	P					22.2								N				RECH	1995-05-10	P					22.2								N				PR0398
0310268	03	1	1	NE2		0268	23.9	6	98.9	56	ORIG	1993-04-14	P					12.9								N				RECH	1995-05-10	P					12.9								N				PR0398
0310269	03	1	1	NE2		0269	13.2	0.3	88.2	50.3	ORIG	1993-04-14	P					23.9								N				RECH	1995-05-10	P					23.9				0.1	SE			N			WC 0.1	PR0398
0310270	03	1	1	NE2		0270	18.8	0.5	93.8	50.5	ORIG	1993-04-14	R		B		G	9.2			2.1					N				RECH	1995-05-10	R		B		G	9.2			2.1					N				PR0398
0310271	03	1	1	NE2		0271	19.4	0.5	94.4	50.5	ORIG	1993-04-14	P					26.4								N				RECH	1995-05-10	P					26.4				0.3	SW			N			180	PR0398
0310272	03	1	1	SE1	Y	0272	24.4	47.6	50.6	47.6	ORIG	1993-04-14	S					0	1.7							N				RECH	1995-05-10	S					0	1.6							N				PR0398
0310273	03	1	1	SE1	Y	0273	19.5	46.4	55.5	46.4	ORIG	1993-04-14	S					0	1.4							N				RECH	1995-05-10	S					0	1.4							N				PR0398
0310274	03	1	1	SE1	Y	0274	20.1	45.7	54.9	45.7	ORIG	1993-04-14	P					21.1				0.5	SE			N				RECH	1995-05-10	P					21.1				0.5	SE			N				PR0398
0310275	03	1	1	SE1		0275	13.9	45.4	61.1	45.4	ORIG	1993-04-14	R		B		B	8.7			3.5					N				RECH	1995-05-10	R		B		B	8.5			3.1					N				PR0398
0310276	03	1	1	SE1		0276	13.8	45.1	61.2	45.1	ORIG	1993-04-14	P					28.6				1.9	S			N				RECH	1995-05-10	P					28.6				1.9	S			N				PR0398
0310277	03	1	1	SE1		0277	2	43.2	73	43.2	ORIG	1993-04-14	C					7.8				1.4	W			N				RECH	1995-05-10	C					7.8				1.4	W			N			180,1/2	PR0398
0310278	03	1	1	SE1		0278	1.1	43	73.9	43	ORIG	1993-04-14	P					24.9								N				RECH	1995-05-10	P					24.9								N				PR0398
0310279	03	1	1	SE1		0279	6.3	40.2	68.7	40.2	ORIG	1993-04-14	P					26.8								N				RECH	1995-05-10	P					26.8								N				PR0398
0310280	03	1	1	SE1	Y	0280	23.4	40.7	51.6	40.7	ORIG	1993-04-14	P					19.3								N				RECH	1995-05-10	P					19.3						1		N				PR0398
0310281	03	1	1	SE1	Y	0281	24.3	38.2	50.7	38.2	ORIG	1993-04-14	P					20.7								N				RECH	1995-05-10	P					20.7								N				PR0398
0310282	03	1	1	SE1	Y	0282	17.9	34.8	57.1	34.8	ORIG	1993-04-14	P					25.7								N				RECH	1995-05-10	P					25.7								N				PR0398
0310283	03	1	1	SE1		0283	9.4	34	65.6	34	ORIG	1993-04-14	P					16.8								N				RECH	1995-05-10	P					16.8						1		N				PR0398
0310284	03	1	1	SE1	Y	0284	16.3	33.2	58.7	33.2	ORIG	1993-04-14	P					12.8								N				RECH	1995-05-10	P					12.8						3		N				PR0398
0310285	03	1	1	SE1	Y	0285	20.6	31.9	54.4	31.9	ORIG	1993-04-14	P					20.3				0.2	SW			N				RECH	1995-05-10	P					20.3				0.3	SW			N			180	PR0398
0310286	03	1	1	SE1	Y	0286	21.7	31.2	53.3	31.2	ORIG	1993-04-14	P					24.4								N				RECH	1995-05-10	P					24.4								N				PR0398
0310287	03	1	1	SE1	Y	0287	22.6	27.5	52.4	27.5	ORIG	1993-04-14	P					21.4								N				RECH	1995-05-10	P					21.4								N				PR0398
0310288	03	1	1	SE1	Y	0288	17.8	25.1	57.2	25.1	ORIG	1993-04-14	P					31.3								N				RECH	1995-05-10	P					31.3								N				PR0398
0310289	03	1	1	SE1		0289	3.2	19.9	71.8	19.9	ORIG	1993-04-14	C					9.4				0.9	S			N				RECH	1995-05-10	C					9.4				0.7	S			N			180,3/4	PR0398
0310290	03	1	1	SE1		0290	11.2	19	63.8	19	ORIG	1993-04-14	R		B		G	12.8			2.5					N				RECH	1995-05-10	R		B		G	12.8			2.5					N				PR0398
0310291	03	1	1	SE1		0291	0.4	15.8	74.6	15.8	ORIG	1993-04-14	P					26.1								N				RECH	1995-05-10	P					26.1						1		N				PR0398
0310292	03	1	1	SE1		0292	9.7	13.3	65.3	13.3	ORIG	1993-04-14	P					27.4				0.5	S			N				RECH	1995-05-10	P					27.4				0.5	S	2		N			180,1/2	PR0398
0310293	03	1	1	SE1		0293	3.8	9.2	71.2	9.2	ORIG	1993-04-14	R		B		G	7.2			2.7					N				RECH	1995-05-10	R		B		G	7.2			2.7					N				PR0398
0310294	03	1	1	SE1		0294	2.4	5.7	72.6	5.7	ORIG	1993-04-14	C					5.3	4.4							N				RECH	1995-05-10	C	T		T		5.3	4.3							N				PR0398
0310295	03	1	1	SE1		0295	3.5	5.4	71.5	5.4	ORIG	1993-04-14	R		B		G	8.2			3.6					N				RECH	1995-05-10	R		B		G	8.2			3.6					N				PR0398
0310296	03	1	1	SE1		0296	7.7	3.9	67.3	3.9	ORIG	1993-04-14	P					22.9								N				RECH	1995-05-10	P					22.9						1		N				PR0398
0310297	03	1	1	SE1		0297	14.8	4.7	60.2	4.7	ORIG	1993-04-14	C	T		T		5.5	3			0.8	W			N			WC 0.4-0.8--SPROUTING @ BASE - THE ONLY LIVE GOWTH	RECH	1995-05-10	C	T	Y	T		5.5	3		0	0.8	W			N			WC 0.4-0.8	PR0398
0310298	03	1	1	SE1		0298	16.2	4.1	58.8	4.1	ORIG	1993-04-14	P					14.1								N				RECH	1995-05-10	P					14.1						4		N			90	PR0398
0310299	03	1	1	SE1		0299	18.4	5	56.6	5	ORIG	1993-04-14	P					26.1								N				RECH	1995-05-10	P					26.1						1		N				PR0398
0310300	03	1	1	SE1		0300	11.9	2.7	63.1	2.7	ORIG	1993-04-14	P					21.5								N				RECH	1995-05-10	P					21.5						1		N				PR0398
0310301	03	1	1	SE1		0301	17.8	1.3	57.2	1.3	ORIG	1993-04-14	C	T		F		5.4	2.9			0.8	SW			N			SMALL BRANCHES	RECH	1995-05-10	C	T	Y	F		5.4	2.9		0	0.8	SW			N				PR0398
0310302	03	1	1	SE1		0302	21.4	1.5	53.6	1.5	ORIG	1993-04-14	P					22.3								N				RECH	1995-05-10	P					22.3						1		N				PR0398
0310303	03	1	1	SE1		0303	2.6	1.3	72.4	1.3	ORIG	1993-04-14	R		B		G	10.5								N				RECH	1995-05-10	R		B		G	10.5								N				PR0398
0310304	03	1	1	SE1		0304	2.5	1.6	72.5	1.6	ORIG	1993-04-14	P					9.5								N				RECH	1995-05-10	P					9.5						2		N				PR0398
0310305	03	1	1	SE2		0305	23.4	47.9	98.4	47.9	ORIG	1993-04-14	P					18.7								N				RECH	1995-05-10	P					18.7								N				PR0398
0310306	03	1	1	SE2		0306	15.7	44.9	90.7	44.9	ORIG	1993-04-14	P					15.4								N				RECH	1995-05-10	P					15.4								N				PR0398
0310307	03	1	1	SE2		0307	16.7	44.3	91.7	44.3	ORIG	1993-04-14	P					21								N				RECH	1995-05-10	P					21								N				PR0398
0310308	03	1	1	SE2		0308	5.8	45.3	80.8	45.3	ORIG	1993-04-14	C					9.3								N				RECH	1995-05-10	C					9.3								N				PR0398
0310309	03	1	1	SE2		0309	3.3	46.1	78.3	46.1	ORIG	1993-04-14	P					14.3								N				RECH	1995-05-10	P					14.3								N				PR0398
0310310	03	1	1	SE2		0310	0.5	45.1	75.5	45.1	ORIG	1993-04-14	P					11								N				RECH	1995-05-10	P					11								N				PR0398
0310311	03	1	1	SE2		0311	8.6	40.7	83.6	40.7	ORIG	1993-04-14	C					8.4	5			1.2	S			N			SC 0.2-1.2	RECH	1995-05-10	C	T	Y	F		8.4	5		0	1.2	S			N			SC 0.2-1.2,1/2	PR0398
0310312	03	1	1	SE2		0312	8.1	38.8	83.1	38.8	ORIG	1993-04-14	C					5.2	4.5							N				RECH	1995-05-10	C					5.2	4.8							N				PR0398
0310313	03	1	1	SE2		0313	0.4	36.8	75.4	36.8	ORIG	1993-04-14	C					9.2				0.8	S			N				RECH	1995-05-10	C					9.2				0.8	S			N			180,1/2	PR0398
0310314	03	1	1	SE2		0314	21.9	38.9	96.9	38.9	ORIG	1993-04-14	P					20.8								N				RECH	1995-05-10	P					20.8								N				PR0398
0310315	03	1	1	SE2		0315	16.7	38.6	91.7	38.6	ORIG	1993-04-14	C	T		F		5.2								N				RECH	1995-05-10	C	T	Y	F		5.2			0					N				PR0398
0310316	03	1	1	SE2		0316	9.4	36.7	84.4	36.7	ORIG	1993-04-14	R		B		G	12.6			2					N				RECH	1995-05-10	R		B		G	12.6			2					N				PR0398
0310317	03	1	1	SE2		0317	10.5	35.1	85.5	35.1	ORIG	1993-04-14	C					6								N				RECH	1995-05-10	C					6								N				PR0398
0310318	03	1	1	SE2		0318	17.4	36.2	92.4	36.2	ORIG	1993-04-14	P					21.2								N				RECH	1995-05-10	P					21.2								N				PR0398
0310319	03	1	1	SE2		0319	2.4	31.3	77.4	31.3	ORIG	1993-04-14	S					0	1.5							N				RECH	1995-05-10	S					0	1.6							N				PR0398
0310320	03	1	1	SE2		0320	1.9	31.3	76.9	31.3	ORIG	1993-04-14	P					38.2				0.1	NW			N				RECH	1995-05-10	P					38.2				0.1	NW			N				PR0398
0310321	03	1	1	SE2		0321	18.8	30.5	93.8	30.5	ORIG	1993-04-14	P					25.3								N				RECH	1995-05-10	P					25.3						1		N				PR0398
0310322	03	1	1	SE2		0322	20.2	29	95.2	29	ORIG	1993-04-14	P					21.9								N				RECH	1995-05-10	P					21.9								N				PR0398
0310323	03	1	1	SE2		0323	23.5	29	98.5	29	ORIG	1993-04-14	P					21.2								N				RECH	1995-05-10	P					21.2								N				PR0398
0310324	03	1	1	SE2		0324	6.7	26.9	81.7	26.9	ORIG	1993-04-14	C					5				1.1	S			N				RECH	1995-05-10	C	T		F		5.1	4.6			1.1	S			N			1/2	PR0398
0310325	03	1	1	SE2		0325	14.8	25.4	89.8	25.4	ORIG	1993-04-14	R		B		G	7.7			2.9					N				RECH	1995-05-10	R		B		G	7.7			2.9					N				PR0398
0310326	03	1	1	SE2		0326	20.9	24.1	95.9	24.1	ORIG	1993-04-14	C					11				1.1	S			N				RECH	1995-05-10	C					11				1.2	S			N				PR0398
0310327	03	1	1	SE2		0327	22.5	23.3	97.5	23.3	ORIG	1993-04-14	C					12.8				1.3	S			N				RECH	1995-05-10	C					12.8				1.4	S			N				PR0398
0310328	03	1	1	SE2		0328	18	20.9	93	20.9	ORIG	1993-04-14	P	F	U	F		23.1	12.3							Y			UPROOTED & LYING SW -- STILL GREEN	RECH	1995-05-10	R		U		B	23.1	12.3		0					Y				PR0398
0310329	03	1	1	SE2		0329	1.5	20.7	76.5	20.7	ORIG	1993-04-14	P					18								N				RECH	1995-05-10	P					18								N				PR0398
0310330	03	1	1	SE2		0330	7.4	18.3	82.4	18.3	ORIG	1993-04-14	P					20.8								N				RECH	1995-05-10	P					20.8								N				PR0398
0310331	03	1	1	SE2		0331	22.4	17.6	97.4	17.6	ORIG	1993-04-14	P					21.8								N				RECH	1995-05-10	P					21.8						2		N				PR0398
0310332	03	1	1	SE2		0332	7.9	15.1	82.9	15.1	ORIG	1993-04-14	P					22								N				RECH	1995-05-10	P					22						1		N				PR0398
0310333	03	1	1	SE2		0333	5.5	14.7	80.5	14.7	ORIG	1993-04-14	P					12.6								N				RECH	1995-05-10	P					12.6								N				PR0398
0310334	03	1	1	SE2		0334	4.7	11	79.7	11	ORIG	1993-04-14	P					20.3								N				RECH	1995-05-10	P					20.3				0.2	NW	2		N			UPROOT SLIGHTLY WEST;EAST ROOTS BURNED OUT A LITTLE TO NW 0.2	PR0398
0310335	03	1	1	SE2		0335	5	8.5	80	8.5	ORIG	1993-04-14	P					17.2								N				RECH	1995-05-10	P					17.2								N				PR0398
0310336	03	1	1	SE2		0336	24.3	10.8	99.3	10.8	ORIG	1993-04-14	C					8.2	4.7							N				RECH	1995-05-10	C	T		T		7.7	5.1							N				PR0398
0310337	03	1	1	SE2		0337	22.1	9	97.1	9	ORIG	1993-04-14	C					10.9								N				RECH	1995-05-10	C	T		F		10.7								N				PR0398
0310338	03	1	1	SE2		0338	8.2	7	83.2	7	ORIG	1993-04-14	P					24.2								N				RECH	1995-05-10	P					24.2						1		N				PR0398
0310339	03	1	1	SE2		0339	0.6	5.8	75.6	5.8	ORIG	1993-04-14	S					0	2.2							N				RECH	1995-05-10	S					0	2.2							N				PR0398
0310340	03	1	1	SE2		0340	0.4	2.1	75.4	2.1	ORIG	1993-04-14	C					9.2				1.5	S			N				RECH	1995-05-10	C	T		F		8.8				1.5	S			N			180,1/2	PR0398
0310341	03	1	1	SE2		0341	2.8	1.3	77.8	1.3	ORIG	1993-04-14	P					17.4								N				RECH	1995-05-10	P					17.4								N				PR0398
0310342	03	1	1	SE2		0342	14.2	5.9	89.2	5.9	ORIG	1993-04-14	C	T		F		6.5	2.9							N			MAIN STEM	RECH	1995-05-10	C	T		F		4.3	2.3							N				PR0398
0310343	03	1	1	SE2		0343	18.4	5.1	93.4	5.1	ORIG	1993-04-14	P					24.9								N				RECH	1995-05-10	P					24.9						1		N				PR0398
0310344	03	1	1	SE2		0344	20.2	5.2	95.2	5.2	ORIG	1993-04-14	P					26.6								N				RECH	1995-05-10	P					26.6						1		N				PR0398
0310345	03	1	1	SE2		0345	18.7	3.4	93.7	3.4	ORIG	1993-04-14	P					14.1								N				RECH	1995-05-10	P					14.1						2		N				PR0398
0310346	03	1	1	SE2		0346	14.3	3.2	89.3	3.2	ORIG	1993-04-14	P					12.2								N				RECH	1995-05-10	P					12.2						2		N				PR0398
0310347	03	1	1	SE2		0347	6.2	2.5	81.2	2.5	ORIG	1993-04-14	P					19.8								N				RECH	1995-05-10	P					19.8						2		N				PR0398
0310348	03	1	1	SE2		0348	8.4	0.9	83.4	0.9	ORIG	1993-04-14	C					5.1	4.5							N				RECH	1995-05-10	C	T		F		4.9	4.6			0.7	S			N			SC 0.2-0.7,180,1/2	PR0398
0310349	03	1	1	SE2		0349	6.3	0.7	81.3	0.7	ORIG	1993-04-14	C					5.4	3.7			1	SW			N			SPROUTING @ BASE	RECH	1995-05-10	C	T	Y	F		5.4	3.7		0	1	SW			N				PR0398
0310350	03	1	1	SE2		0350	24.1	1.2	99.1	1.2	ORIG	1993-04-14	P					20.8								N				RECH	1995-05-10	P					20.8						1		N				PR0398
0310351	03	1	1	SE2		0351	21.1	0	96.1	0	ORIG	1993-04-14	P					21.5								N				RECH	1995-05-10	P					21.5								N				PR0398
0310352	03	1	1	NE1		0352	9	2.7	66	52.7																				RECH	1995-05-10	C					5.1	4.7							N				PR0398
0310353	03	1	1	NE1		0353	2.1	0.6	72.9	50.6																				RECH	1995-05-10	C					5.5	4.2							N				PR0398
0310354	03	1	1	NE1		0354	19.2	43.6	55.8	93.6																				RECH	1995-05-10	P					5.2								N				PR0398
0310355	03	1	1	SW1		0355	9.8	4.5	15.2	4.5																				RECH	1995-05-10	C					5.3	4.9							N				PR0398
0310356	03	1	1	SW1		0356	9.5	9.9	15.5	9.9																				RECH	1995-03-28	S					0	1.4							N				PR0398
0310357	03	1	1	NW2	Y	0357	17.4	21.9	42.4	71.9																				RECH	1995-05-10	S					0	1.5							N				PR0398
0310358	03	1	1	NW2		0358	5	36.9	30	86.9																				RECH	1995-05-10	S					0	1.6							N				PR0398
0310359	03	1	1	NW2		0359	21.9	40.6	46.9	90.6																				RECH	1995-05-10	P					5.3								N				PR0398
0310360	03	1	1	SE1		0360	9.7	12.8	65.3	12.8																																							PR0398
0310361	03	1	1	NE1	Y	0361	22.9	4.8	52.1	54.8																																							PR0398
0310362	03	1	1	NE1	Y	0362	19.3	7.5	55.7	57.5																																							PR0398
0310363	03	1	1	SW1		0363	20.6	15.5	4.4	15.5																																							PR0398
0310364	03	1	1	NW2		0364	10.2	24.2	35.2	74.2																																							PR0398
0310365	03	1	1	NW2		0365	14.4	28	39.4	78																																							PR0398
0310366	03	1	1	SE1	Y	0366	23.5	46.4	51.5	46.4
0310367	03	1	1	NE1		0367	1.1	13.2	73.9	63.2
0310368	03	1	1	NE2		0368	21.5	19.6	96.5	69.6
0310369	03	1	1	NE1		0369	20.6	49.1	54.4	99.1
0310370	03	1	1	NW2		0370	17.8	34.1	42.8	84.1
0310371	03	1	1	NW2		0371	5.3	44.4	30.3	94.4
0320001	03	2	1	SE2		0001	2.5	5.1	77.5	5.1	ORIG	1994-01-05	S	T		F		0	4.3							N			NO FRONDS LEFT	RECH	1995-05-08	S	T	Y			0	4.3		0					N				PR0398
0320002	03	2	1	SE2		0002	3.6	6.1	78.6	6.1	ORIG	1994-01-05	P					38.5								N				RECH	1995-05-08	P	T				38.5								N				PR0398
0320003	03	2	1	SE2		0003	3.3	9.8	78.3	9.8	ORIG	1994-01-05	S					0	2							N				RECH	1995-05-08	S					0	2							N				PR0398
0320004	03	2	1	SE2		0004	5.8	9.3	80.8	9.3	ORIG	1994-01-05	P					34.2								N				RECH	1995-05-08	P					34.2								N				PR0398
0320005	03	2	1	SE2		0005	11	10.8	86	10.8	ORIG	1994-01-05	P					27.9								N				RECH	1995-05-08	P					27.9								N				PR0398
0320006	03	2	1	SE2		0006	13.2	12.1	88.2	12.1	ORIG	1994-01-05	R		B		G	14								N				RECH	1995-05-08	R		B		G	14								N				PR0398
0320007	03	2	1	SE2		0007	16.2	11.6	91.2	11.6	ORIG	1994-01-05	S					0	1.9			0.5	NS			N			GIRDLED	RECH	1995-05-08	S					0	1.8			0.5	NS			N				PR0398
0320008	03	2	1	SE2		0008	7.2	15.9	82.2	15.9	ORIG	1994-01-05	P					32								N				RECH	1995-05-08	P					32								N				PR0398
0320009	03	2	1	SE2		0009	1.2	18.3	76.2	18.3	ORIG	1994-01-05	R		B		G	11.6			2.7					N				RECH	1995-05-08	R		B		G	11.6			2.7					N				PR0398
0320010	03	2	1	SE2		0010	8.6	21.9	83.6	21.9	ORIG	1994-01-05	S					0	1.5			1.2	NS			N			GIRDLED @ 0.2 & 1.2	RECH	1995-05-08	S					0	1.5			1.2	NS			N			GIRDLED @ 0.2 & 1.2	PR0398
0320011	03	2	1	SE2		0011	6.1	24.5	81.1	24.5	ORIG	1994-01-05	S	T		F		0	3							N			NO FRONDS LEFT	RECH	1995-05-08	S	T				0	2.8							N				PR0398
0320012	03	2	1	SE2		0012	1.9	24.3	76.9	24.3	ORIG	1994-01-05	R		B		G	7.3			1.7					N				RECH	1995-05-08	R		B		G	7.3			1.7					N				PR0398
0320013	03	2	1	SE2		0013	13.1	24	88.1	24	ORIG	1994-01-05	P					23.2								N				RECH	1995-05-08	P					23.2								N				PR0398
0320014	03	2	1	SE2		0014	12.8	25	87.8	25	ORIG	1994-01-05	P					14.2								N				RECH	1995-05-08	P					14.2								N				PR0398
0320015	03	2	1	SE2		0015	16.3	27.1	91.3	27.1	ORIG	1994-01-05	S					0	2.3							N				RECH	1995-05-08	S					0	2.3							N				PR0398
0320016	03	2	1	SE2		0016	0.5	30.7	75.5	30.7	ORIG	1994-01-05	S					0	1.6			0.3	W			N			GIRDLED-MORE SEVERE W-ROTTED TO 1.1	RECH	1995-05-08	S	T				0	1.6			0.3	W			N			GIRDLED-MORE SEVERE W-ROTTED TO 1.1	PR0398
0320017	03	2	1	SE2		0017	4.3	33.4	79.3	33.4	ORIG	1994-01-05	P					28.2								N				RECH	1995-05-08	P					28.2								N				PR0398
0320018	03	2	1	SE2		0018	7.9	34.7	82.9	34.7	ORIG	1994-01-05	P					23								N				RECH	1995-05-08	P					23								N				PR0398
0320019	03	2	1	SE2		0019	24.8	34.5	99.8	34.5	ORIG	1994-01-05	P					11.4								N				RECH	1995-05-08	P					11.4								N				PR0398
0320020	03	2	1	SE2		0020	25	34.6	100	34.6	ORIG	1994-01-05	P					21.5								N				RECH	1995-05-08	P					21.5								N				PR0398
0320021	03	2	1	SE2		0021	14.6	35.5	89.6	35.5	ORIG	1994-01-05	P					17.9								N				RECH	1995-05-08	P					17.9								N				PR0398
0320022	03	2	1	SE2		0022	16.3	36.2	91.3	36.2	ORIG	1994-01-05	P					20.1								N				RECH	1995-05-08	P					20.1								N				PR0398
0320023	03	2	1	SE2		0023	20	38	95	38	ORIG	1994-01-05	P					14.4				0.4	W			N			WC 0.1-0.4	RECH	1995-05-08	P					14.4				0.5	W			N				PR0398
0320024	03	2	1	SE2		0024	17.4	38.3	92.4	38.3	ORIG	1994-01-05	P					9.8								N				RECH	1995-05-08	P	T				10								N			FIRE	PR0398
0320025	03	2	1	SE2		0025	18.6	38.4	93.6	38.4	ORIG	1994-01-05	P					10.9								N				RECH	1995-05-08	P					10.9								N				PR0398
0320026	03	2	1	SE2		0026	2.9	40	77.9	40	ORIG	1994-01-05	S					0								N				RECH	1995-05-08	S					0								N				PR0398
0320027	03	2	1	SE2		0027	9.5	40.3	84.5	40.3	ORIG	1994-01-05	P					23.7				0.5	SW			N				RECH	1995-05-08	P					23.7				0.5	SW			N				PR0398
0320028	03	2	1	SE2		0028	13.2	41	88.2	41	ORIG	1994-01-05	P					15.6				3.2	W			N			WC 0.9-3.2	RECH	1995-05-08	P					15.6				3.2	W			N			WC 0.9-3.2,1/2,180	PR0398
0320029	03	2	1	SE2		0029	11.5	41.4	86.5	41.4	ORIG	1994-01-05	S					0	1.6			0.5	NS			N			GIRDLED	RECH	1995-05-08	S					0	1.6			0.5	NS			N			GIRDLED 0.1	PR0398
0320030	03	2	1	SE2		0030	21.1	41.2	96.1	41.2	ORIG	1994-01-05	P					13.9				1	NW			N			NWC 0.2-1.0	RECH	1995-05-08	P					13.9				1	NW			N			NWC 0.2-1.0,1/2,180	PR0398
0320031	03	2	1	SE2		0031	16.3	41.8	91.3	41.8	ORIG	1994-01-05	P					16								N				RECH	1995-05-08	P					16								N				PR0398
0320032	03	2	1	SE2		0032	23.3	42	98.3	42	ORIG	1994-01-05	P					21.8								N				RECH	1995-05-08	P					21.8								N				PR0398
0320033	03	2	1	SE2		0033	22.3	42.9	97.3	42.9	ORIG	1994-01-05	R		B		G	15.3			3.2					N				RECH	1995-05-08	R		B		G	15.3			3.2					N				PR0398
0320034	03	2	1	SE2		0034	21.8	43.3	96.8	43.3	ORIG	1994-01-05	P					24.1								N				RECH	1995-05-08	P					24.1								N				PR0398
0320035	03	2	1	SE2		0035	22.1	43.5	97.1	43.5	ORIG	1994-01-05	R		B		G	6.3			1.5					N				RECH	1995-05-08	R		B		G	6.3			1.5					N				PR0398
0320036	03	2	1	SE2		0036	11	43.9	86	43.9	ORIG	1994-01-05	P					31.4								N				RECH	1995-05-08	P					31.4								N				PR0398
0320037	03	2	1	SE2		0037	5.1	46	80.1	46	ORIG	1994-01-05	R		B		G	10.6			3.8					N				RECH	1995-05-08	R		B		G	10.6			3.8					N				PR0398
0320038	03	2	1	SE2		0038	17.9	46.9	92.9	46.9	ORIG	1994-01-05	R		B		B	6.6			2.8					N			BROKEN @ 2.8-BADLY BURNED	RECH	1995-05-08	R		B		B	6.1			2.7					N				PR0398
0320039	03	2	1	SE2		0039	23.5	46.6	98.5	46.6	ORIG	1994-01-05	P					22.6								N				RECH	1995-05-08	P					22.6								N				PR0398
0320040	03	2	1	SE2		0040	17.4	47.6	92.4	47.6	ORIG	1994-01-05	P					20.2								N				RECH	1995-05-08	P					20.2								N				PR0398
0320041	03	2	1	SE2		0041	25	47.9	100	47.9	ORIG	1994-01-05	P					15.4								N				RECH	1995-05-08	P					15.4								N				PR0398
0320042	03	2	1	SE2		0042	6.9	49.6	81.9	49.6	ORIG	1994-01-05	P					22.3								N				RECH	1995-05-08	P					22.3								N				PR0398
0320043	03	2	1	SE2		0043	4.6	49.8	79.6	49.8	ORIG	1994-01-05	P					32.2								N				RECH	1995-05-08	P					32.2								N				PR0398
0320044	03	2	1	SE1		0044	4.6	1.7	70.4	1.7	ORIG	1994-01-05	P					32.6				1	E			N				RECH	1995-05-08	P					32.6				1	E			N			180	PR0398
0320045	03	2	1	SE1		0045	3.6	3.7	71.4	3.7	ORIG	1994-01-05	P					34.5								N				RECH	1995-05-08	P					34.5								N				PR0398
0320046	03	2	1	SE1		0046	1.7	10.6	73.3	10.6	ORIG	1994-01-05	R		B		G	19			1.9					N				RECH	1995-05-08	R		B		G	19			1.9					N				PR0398
0320047	03	2	1	SE1		0047	18.2	2.5	56.8	2.5	ORIG	1994-01-05	S					0	1.6							N				RECH	1995-05-08	S					0	1.6							N				PR0398
0320048	03	2	1	SE1		0048	3.3	11.5	71.7	11.5	ORIG	1994-01-05	P					34								N				RECH	1995-05-08	P					34								N				PR0398
0320049	03	2	1	SE1		0049	20	12.3	55	12.3	ORIG	1994-01-05	P					30.5				0.9	W			N				RECH	1995-05-08	P					30.5				0.9	W			N			1/2,180	PR0398
0320050	03	2	1	SE1		0050	5.3	13.4	69.7	13.4	ORIG	1994-01-05	S					0								N			ROTTING INTERMITTENT TO TOP	RECH	1995-05-08	S					0	5							N			ROTTING INTERMITTENT TO TOP	PR0398
0320051	03	2	1	SE1		0051	8	14.6	67	14.6	ORIG	1994-01-05	P					23.4								N				RECH	1995-05-08	P					23.4								N				PR0398
0320052	03	2	1	SE1		0052	12.6	14.8	62.4	14.8	ORIG	1994-01-05	S					0	3.8							N				RECH	1995-05-08	S					0	3.8							N				PR0398
0320053	03	2	1	SE1		0053	15.2	15.6	59.8	15.6	ORIG	1994-01-05	R		B		G	11.8			3.3					N				RECH	1995-05-08	R		B		G	11.8			3.3					N				PR0398
0320054	03	2	1	SE1		0054	1.8	15.7	73.2	15.7	ORIG	1994-01-05	S					0	2.5							N				RECH	1995-05-08	S					0	2.3			0.2	W			N			180,ROTTING	PR0398
0320055	03	2	1	SE1		0055	7.2	17.7	67.8	17.7	ORIG	1994-01-05	P					34.1								N				RECH	1995-05-08	P					34.1								N				PR0398
0320056	03	2	1	SE1		0056	4.4	19.4	70.6	19.4	ORIG	1994-01-05	P					26.7								N				RECH	1995-05-08	P	T				26.5							Y	N				PR0398
0320057	03	2	1	SE1		0057	17.5	21.7	57.5	21.7	ORIG	1994-01-05	P					32.6								N				RECH	1995-05-08	P					32.6								N				PR0398
0320058	03	2	1	SE1		0058	3.6	21.8	71.4	21.8	ORIG	1994-01-05	P					33								N				RECH	1995-05-08	P					33				0.5	SW			N			SWC 0.3-0.5	PR0398
0320059	03	2	1	SE1		0059	0.1	22.6	74.9	22.6	ORIG	1994-01-05	R		B		G	9.6			5					N				RECH	1995-05-08	R		B		G	9.6			5					N				PR0398
0320060	03	2	1	SE1		0060	0.1	23.4	74.9	23.4	ORIG	1994-01-05	S					0	2.8							N				RECH	1995-05-08	S					0	2.7							N				PR0398
0320061	03	2	1	SE1		0061	22.5	23.1	52.5	23.1	ORIG	1994-01-05	R		B		B	27								N				RECH	1995-05-08	R		B		G	27								N				PR0398
0320062	03	2	1	SE1		0062	11	24	64	24	ORIG	1994-01-05	S					0	2.8							N			ROTTING TO TOP FROM 1.4	RECH	1995-05-08	S					0	2.6							N			ROTTING TO TOP FROM 1.4	PR0398
0320063	03	2	1	SE1		0063	5.9	24.6	69.1	24.6	ORIG	1994-01-05	S					0	2.7							N				RECH	1995-05-08	S					0	2.6			0.3	SE			N			SEC 1/2;GIRDLED 0.1	PR0398
0320064	03	2	1	SE1		0064	6.2	26.3	68.8	26.3	ORIG	1994-01-05	P					39.9								N				RECH	1995-05-08	P					39.9				0.1	SW			N				PR0398
0320065	03	2	1	SE1		0065	6.7	26.5	68.3	26.5	ORIG	1994-01-05	P					26.8				0.7	E			N			EC 0.5-0.7	RECH	1995-05-08	P					26.8				0.7	E			N			EC 0.5-0.7	PR0398
0320066	03	2	1	SE1	Y	0066	20.7	26.3	54.3	26.3	ORIG	1994-01-05	P					33.7								N				RECH	1995-05-08	P					33.7								N				PR0398
0320067	03	2	1	SE1	Y	0067	23.7	28.8	51.3	28.8	ORIG	1994-01-05	P					33								N				RECH	1995-05-08	P					33								N				PR0398
0320068	03	2	1	SE1		0068	13.2	28.9	61.8	28.9	ORIG	1994-01-05	S					0	3.2			0.9	NS			N			GIRDLED	RECH	1995-05-08	S					0	3.1			0.9	NS			N			GIRDLED 0.1	PR0398
0320069	03	2	1	SE1		0069	13.2	29.5	61.8	29.5	ORIG	1994-01-05	P					27.9								N				RECH	1995-05-08	P					27.9								N				PR0398
0320070	03	2	1	SE1		0070	1.2	29.7	73.8	29.7	ORIG	1994-01-05	P					25.2								N				RECH	1995-05-08	P					25.2								N				PR0398
0320071	03	2	1	SE1		0071	3.7	31.4	71.3	31.4	ORIG	1994-01-05	P					28.3								N				RECH	1995-05-08	P					28.3								N				PR0398
0320072	03	2	1	SE1		0072	9.4	32.6	65.6	32.6	ORIG	1994-01-05	S					0								N			ROTTING FROM BASE TO TOP	RECH	1995-05-08	S					0								N			ROTTING FROM BASE TO TOP;SICKLY	PR0398
0320073	03	2	1	SE1	Y	0073	19.7	32.4	55.3	32.4	ORIG	1994-01-05	S					0	4.3							N				RECH	1995-05-08	S					0	4.2							N				PR0398
0320074	03	2	1	SE1		0074	12.8	34	62.2	34	ORIG	1994-01-05	R		B		G	21.9								N				RECH	1995-05-08	R		B		G	21.9								N				PR0398
0320075	03	2	1	SE1		0075	12.6	37.4	62.4	37.4	ORIG	1994-01-05	R		B		G	11.8			4.8					N				RECH	1995-05-08	R		B		G	11.8			4.8					N				PR0398
0320076	03	2	1	SE1		0076	12.8	38.2	62.2	38.2	ORIG	1994-01-05	S					0	4.8			0.3	NS			N			GIRDLED	RECH	1995-05-08	S					0	4.8			0.6	S			N			GIRDLED 0.3;SC 0.2-0.6,180	PR0398
0320077	03	2	1	SE1		0077	3.4	38.8	71.6	38.8	ORIG	1994-01-05	P					25.4				1	S			N				RECH	1995-05-08	P					25.4				1	S			N			1/2	PR0398
0320078	03	2	1	SE1		0078	21.2	40.3	53.8	40.3	ORIG	1994-01-05	R		B		G	12.3			2.4					N				RECH	1995-05-08	R		B		G	12.3			2.4					N				PR0398
0320079	03	2	1	SE1		0079	17.7	44.4	57.3	44.4	ORIG	1994-01-05	R		B		G	20.5								N				RECH	1995-05-08	R		B		G	20.5								N				PR0398
0320080	03	2	1	SE1		0080	23.2	45	51.8	45	ORIG	1994-01-05	R		B		G	16.3								N				RECH	1995-05-08	R		B		G	16.3								N				PR0398
0320081	03	2	1	SE1		0081	5.1	44.1	69.9	44.1	ORIG	1994-01-05	P					33								N				RECH	1995-05-08	P					33								N				PR0398
0320082	03	2	1	SE1		0082	5.2	45.1	69.8	45.1	ORIG	1994-01-05	S					0	4.1			0.4	NS			N			GIRDLED	RECH	1995-05-08	S					0	4			0.4	NS			N				PR0398
0320083	03	2	1	SE1		0083	6.7	46.2	68.3	46.2	ORIG	1994-01-05	P	T	Y	F		20.3	17.9		1.1	1.4	SW			Y			BROKEN @ 1.1 LYING SW--SWC 0.7-1.4	RECH	1995-05-08	R		Y		B	20.3	17.9		1.1	1.4	SW			Y			SWC 0.7-1.4	PR0398
0320084	03	2	1	SE1		0084	20.8	45.8	54.2	45.8	ORIG	1994-01-05	R		B		G	13.6			2.1					N				RECH	1995-05-08	R		B		G	13.6			2.1					N				PR0398
0320085	03	2	1	SE1		0085	22	48.2	53	48.2	ORIG	1994-01-05	R		B		G	21.4								N				RECH	1995-05-08	R		B		G	21.4								N				PR0398
0320086	03	2	1	NE2		0086	22.6	2.3	97.6	52.3	ORIG	1994-01-05	S					0	4							N				RECH	1995-05-08	S					0	4							N				PR0398
0320087	03	2	1	NE2		0087	21.2	3.5	96.2	53.5	ORIG	1994-01-05	R		B		G	18.9			2.2					N				RECH	1995-05-08	R		B		G	18.9			2.2					N				PR0398
0320088	03	2	1	NE2		0088	16.9	7.5	91.9	57.5	ORIG	1994-01-05	P					26.3								N				RECH	1995-05-08	P					26.3								N				PR0398
0320089	03	2	1	NE2		0089	15.6	8	90.6	58	ORIG	1994-01-05	P					12.8								N				RECH	1995-05-08	P					12.8								N				PR0398
0320090	03	2	1	NE2		0090	22.4	7.7	97.4	57.7	ORIG	1994-01-05	S					0	2.9							N				RECH	1995-05-08	S					0	2.8							N				PR0398
0320091	03	2	1	NE2		0091	20.7	8.8	95.7	58.8	ORIG	1994-01-05	P					26.4								N				RECH	1995-05-08	P					26.4								N				PR0398
0320092	03	2	1	NE2		0092	22.8	10	97.8	60	ORIG	1994-01-05	P					16.5								N				RECH	1995-05-08	P					16.5								N				PR0398
0320093	03	2	1	NE2		0093	24	10.2	99	60.2	ORIG	1994-01-05	P					15.7								N				RECH	1995-05-08	P					15.7								N				PR0398
0320094	03	2	1	NE2		0094	21.9	10.8	96.9	60.8	ORIG	1994-01-05	R		B		G	9.5			4.4					N				RECH	1995-05-08	R		B		G	9.5			4.4					N				PR0398
0320095	03	2	1	NE2		0095	24.4	14.2	99.4	64.2	ORIG	1994-01-05	P					22.6								N				RECH	1995-05-08	P					22.6								N				PR0398
0320096	03	2	1	NE2		0096	0.7	9.8	75.7	59.8	ORIG	1994-01-05	S					0	3.7							N				RECH	1995-05-08	S					0	3.8							N				PR0398
0320097	03	2	1	NE2		0097	5.1	15.8	80.1	65.8	ORIG	1994-01-05	S	T		F		0								N			2 FRONDS LEFT	RECH	1995-05-08	S	T				0								N				PR0398
0320098	03	2	1	NE2		0098	8.6	17.1	83.6	67.1	ORIG	1994-01-05	P					32.6								N				RECH	1995-05-08	P					32.6								N				PR0398
0320099	03	2	1	NE2		0099	11.1	21.4	86.1	71.4	ORIG	1994-01-05	P					26.2				0.5	SW			N				RECH	1995-05-08	P					26.2				0.5	SW			N			1/2	PR0398
0320100	03	2	1	NE2		0100	6.1	21.9	81.1	71.9	ORIG	1994-01-05	R		B		G	10.7			4.8					N				RECH	1995-05-08	R		B		G	10.7			4.8					N				PR0398
0320101	03	2	1	NE2		0101	10.3	23.8	85.3	73.8	ORIG	1994-01-05	P					34.3								N				RECH	1995-05-08	P					34.3								N				PR0398
0320102	03	2	1	NE2		0102	4.2	27	79.2	77	ORIG	1994-01-05	R		B		G	10			3.5					N				RECH	1995-05-08	R		B		G	10			3.5					N				PR0398
0320103	03	2	1	NE2		0103	4.1	27.7	79.1	77.7	ORIG	1994-01-05	R		B		G	10.5			3.8					N				RECH	1995-05-08	R		B		G	10.5			3.8					N				PR0398
0320104	03	2	1	NE2		0104	0.5	28	75.5	78	ORIG	1994-01-05	R		B		G	16.8			2.8					N				RECH	1995-05-08	R		B		G	16.8			2.8					N				PR0398
0320105	03	2	1	NE2		0105	11.7	27.3	86.7	77.3	ORIG	1994-01-05	P					42.5								N				RECH	1995-05-08	P					42.5								N				PR0398
0320106	03	2	1	NE2		0106	12.4	26.5	87.4	76.5	ORIG	1994-01-05	S					0	1.5							N				RECH	1995-05-08	S					0	1.4							N				PR0398
0320107	03	2	1	NE2		0107	18.6	28.2	93.6	78.2	ORIG	1994-01-05	P					30.8				0.2	N			N				RECH	1995-05-08	P					30.8				0.2	N			N				PR0398
0320108	03	2	1	NE2		0108	16	28.7	91	78.7	ORIG	1994-01-05	S					0	1.6							N				RECH	1995-05-08	S					0	1.4			0.3	NS			N				PR0398
0320109	03	2	1	NE2		0109	17.9	29	92.9	79	ORIG	1994-01-05	P					18.6								N				RECH	1995-05-08	P					18.6								N				PR0398
0320110	03	2	1	NE2		0110	22.6	30.3	97.6	80.3	ORIG	1994-01-05	S					0	1.4							N				RECH	1995-05-08	S					0	1.4							N				PR0398
0320111	03	2	1	NE2		0111	6.3	29	81.3	79	ORIG	1994-01-05	S					0	1.8							N				RECH	1995-05-08	S					0	1.7			0.1	E			N			180	PR0398
0320112	03	2	1	NE2		0112	0.7	31.4	75.7	81.4	ORIG	1994-01-05	S					0	1.8							N				RECH	1995-05-08	S					0	1.8							N				PR0398
0320113	03	2	1	NE2		0113	17.8	33	92.8	83	ORIG	1994-01-05	S					0	1.6			0.3	NS			N			GIRDLED	RECH	1995-05-08	S					0	1.6			0.3	W			N			180	PR0398
0320114	03	2	1	NE2		0114	19.4	34.4	94.4	84.4	ORIG	1994-01-05	P					29.8				0.4	SE			N				RECH	1995-05-08	P					29.8				0.4	SE			N			3/4	PR0398
0320115	03	2	1	NE2		0115	7.8	35.6	82.8	85.6	ORIG	1994-01-05	P					30.7								N				RECH	1995-05-08	P					30.7								N				PR0398
0320116	03	2	1	NE2		0116	9.9	36	84.9	86	ORIG	1994-01-05	P					27.7				1.1	W			N			WC 0.2-1.1	RECH	1995-05-08	P					27.7				1.1	W			N			WC 0.2-1.1,1/2	PR0398
0320117	03	2	1	NE2		0117	20.7	35.8	95.7	85.8	ORIG	1994-01-05	S					0	1.6			0.2	NS			N			GIRDLED	RECH	1995-05-08	S					0	1.5			0.2	NS			N				PR0398
0320118	03	2	1	NE2		0118	6.9	37.4	81.9	87.4	ORIG	1994-01-05	S					0	2			0.2	SW			N				RECH	1995-05-08	S					0	2			0.2	SW			N				PR0398
0320119	03	2	1	NE2		0119	2.2	36.3	77.2	86.3	ORIG	1994-01-05	R		B		G	8.3			1.5					N				RECH	1995-05-08	R		B		G	8.3			1.5					N				PR0398
0320120	03	2	1	NE2		0120	11.8	37.6	86.8	87.6	ORIG	1994-01-05	S					0	1.5			0.5	SW			N				RECH	1995-05-08	S					0	1.5			0.9	SW			N			270	PR0398
0320121	03	2	1	NE2		0121	11.3	39.9	86.3	89.9	ORIG	1994-01-05	S					0	2.7							N				RECH	1995-05-08	S					0	2.6							N				PR0398
0320122	03	2	1	NE2		0122	16.8	39.5	91.8	89.5	ORIG	1994-01-05	S					0	3.9							N				RECH	1995-05-08	S					0	3.8							N				PR0398
0320123	03	2	1	NE2		0123	23.9	42.1	98.9	92.1	ORIG	1994-01-05	P					32								N				RECH	1995-05-08	P					32								N				PR0398
0320124	03	2	1	NE2		0124	2.1	44	77.1	94	ORIG	1994-01-05	P					26.1								N				RECH	1995-05-08	P					26.1								N				PR0398
0320125	03	2	1	NE2		0125	0.9	49.3	75.9	99.3	ORIG	1994-01-05	P					32.8				0.2	NW			N				RECH	1995-05-08	P					32.8				0.2	NW			N			1/2	PR0398
0320126	03	2	1	NE2		0126	12.2	49.4	87.2	99.4	ORIG	1994-01-05	S					0	2.1			0.5	NS			N			GIRDLED	RECH	1995-05-08	S					0	2.1			0.5	NS			N			GIRDLED 0.2	PR0398
0320127	03	2	1	NE1		0127	0.5	48.9	74.5	98.9	ORIG	1994-01-05	R		B		G	13.8			3.8					N				RECH	1995-05-08	R		B		G	13.8			3.8					N				PR0398
0320128	03	2	1	NE1		0128	0.5	47.9	74.5	97.9	ORIG	1994-01-05	R		B		G	12.2			3.5					N				RECH	1995-05-08	R		B		G	12.2			3.5					N				PR0398
0320129	03	2	1	NE1		0129	1.7	47.5	73.3	97.5	ORIG	1994-01-05	P					26.3								N				RECH	1995-05-08	P					26.3				0.2	SW			N				PR0398
0320130	03	2	1	NE1		0130	1.5	46.3	73.5	96.3	ORIG	1994-01-05	S					0	1.6							N				RECH	1995-05-08	S					0	1.6							N				PR0398
0320131	03	2	1	NE1		0131	24	48.2	51	98.2	ORIG	1994-01-05	R		B		G	13.5								N				RECH	1995-05-08	R		B		G	13.5								N				PR0398
0320132	03	2	1	NE1		0132	9.8	47.5	65.2	97.5	ORIG	1994-01-05	R		B		G	8			2.9					N				RECH	1995-05-08	R		B		G	8			2.9					N				PR0398
0320133	03	2	1	NE1		0133	8.9	43.1	66.1	93.1	ORIG	1994-01-05	P					30.4								N				RECH	1995-05-08	P					30.4								N				PR0398
0320134	03	2	1	NE1		0134	9.8	42.6	65.2	92.6	ORIG	1994-01-05	S					0	1.7							N				RECH	1995-05-08	S					0	1.8							N				PR0398
0320135	03	2	1	NE1		0135	9.4	41.8	65.6	91.8	ORIG	1994-01-05	R		B		G	11.7			2					N				RECH	1995-05-08	R		B		G	11.7			2					N				PR0398
0320136	03	2	1	NE1		0136	24.7	42.8	50.3	92.8	ORIG	1994-01-05	P					38.4								N				RECH	1995-05-08	P					38.4				0.2	E			N				PR0398
0320137	03	2	1	NE1		0137	1.1	38.2	73.9	88.2	ORIG	1994-01-05	R		B		G	9.4			2					N				RECH	1995-05-08	R		B		G	9.4			2					N				PR0398
0320138	03	2	1	NE1		0138	0.3	37.6	74.7	87.6	ORIG	1994-01-05	R		B		G	9.1			2					N				RECH	1995-05-08	R		B		G	9.1			2					N				PR0398
0320139	03	2	1	NE1		0139	11.4	38.7	63.6	88.7	ORIG	1994-01-05	P					25.3								N				RECH	1995-05-08	P					25.3								N				PR0398
0320140	03	2	1	NE1		0140	21.6	37.9	53.4	87.9	ORIG	1994-01-05	P					27.3								N				RECH	1995-05-08	P					27.3								N				PR0398
0320141	03	2	1	NE1		0141	12.8	37.3	62.2	87.3	ORIG	1994-01-05	R		B		G	13.1			2.5					N				RECH	1995-05-08	R		B		G	13.1			2.5					N				PR0398
0320142	03	2	1	NE1		0142	11	37	64	87	ORIG	1994-01-05	R		B		G	10			2.2					N				RECH	1995-05-08	R		B		G	10			2.2					N				PR0398
0320143	03	2	1	NE1		0143	16.8	36.3	58.2	86.3	ORIG	1994-01-05	R		B		G	9.1			3.9					N				RECH	1995-05-08	R		B		G	9.1			3.9					N				PR0398
0320144	03	2	1	NE1		0144	18.3	35.4	56.7	85.4	ORIG	1994-01-05	P					30.7								N				RECH	1995-05-08	P					30.7								N				PR0398
0320145	03	2	1	NE1		0145	21.5	35	53.5	85	ORIG	1994-01-05	S					0	1.7							N				RECH	1995-05-08	S					0	1.6							N				PR0398
0320146	03	2	1	NE1		0146	10.4	34.7	64.6	84.7	ORIG	1994-01-05	R		B		G	15.1								N				RECH	1995-05-08	R		B		G	15.1								N				PR0398
0320147	03	2	1	NE1		0147	4	31.5	71	81.5	ORIG	1994-01-05	R		B		G	10.6			4.6					N				RECH	1995-05-08	R		B		G	10.6			4.6					N				PR0398
0320148	03	2	1	NE1		0148	16.3	30.9	58.7	80.9	ORIG	1994-01-05	S	T		F		0	2.8							N			NO FRONDS LEFT	RECH	1995-05-08	S	T				0	2.8							N				PR0398
0320149	03	2	1	NE1		0149	6.6	28.8	68.4	78.8	ORIG	1994-01-05	P					30.4				0.6	SE			N				RECH	1995-05-08	P					30.4				0.6	SE			N				PR0398
0320150	03	2	1	NE1		0150	2.5	27	72.5	77	ORIG	1994-01-05	S					0	1.8							N				RECH	1995-05-08	S					0	1.7							N				PR0398
0320151	03	2	1	NE1		0151	23.9	28.2	51.1	78.2	ORIG	1994-01-05	R		B		G	13.2			2.5					N				RECH	1995-05-08	R		B		G	13.2			2.5					N				PR0398
0320152	03	2	1	NE1		0152	16.2	26.5	58.8	76.5	ORIG	1994-01-05	R		B		G	7.4			1.9					N				RECH	1995-05-08	R		B		G	7.4			1.9					N				PR0398
0320153	03	2	1	NE1		0153	17.5	26.1	57.5	76.1	ORIG	1994-01-05	P					36								N				RECH	1995-05-08	P					36								N				PR0398
0320154	03	2	1	NE1		0154	6.9	23.6	68.1	73.6	ORIG	1994-01-05	P					26								N				RECH	1995-05-08	P					26								N				PR0398
0320155	03	2	1	NE1		0155	0.6	22.7	74.4	72.7	ORIG	1994-01-05	S					0	2.8							N				RECH	1995-05-08	S					0	2.8							N				PR0398
0320156	03	2	1	NE1		0156	10.7	23.2	64.3	73.2	ORIG	1994-01-05	P					35.5								N				RECH	1995-05-08	P					35.5								N				PR0398
0320157	03	2	1	NE1		0157	16.5	23.2	58.5	73.2	ORIG	1994-01-05	S					0	4.4							N				RECH	1995-05-08	S					0	4.4							N				PR0398
0320158	03	2	1	NE1		0158	19.5	22.1	55.5	72.1	ORIG	1994-01-05	P	T	B	F		38.8	23		2.3	2	SW			Y			BROKEN @ 2.3 LYING SW	RECH	1995-05-08	R		B		B	31.8	23		2.3	2	SW			Y				PR0398
0320159	03	2	1	NE1	Y	0159	22.7	20.6	52.3	70.6	ORIG	1994-01-05	P					33								N				RECH	1995-05-08	P					33								N				PR0398
0320160	03	2	1	NE1	Y	0160	24	18.9	51	68.9	ORIG	1994-01-05	S					0								N				RECH	1995-05-08	S					0								N				PR0398
0320161	03	2	1	NE1		0161	9.8	20.8	65.2	70.8	ORIG	1994-01-05	R		B		G	18.2			1.7					N				RECH	1995-05-08	R		B		G	18.2			1.7					N				PR0398
0320162	03	2	1	NE1		0162	11.6	18	63.4	68	ORIG	1994-01-05	R		B		G	22.8			1.6					N				RECH	1995-05-08	R		B		G	22.8			1.6					N				PR0398
0320163	03	2	1	NE1		0163	13.2	16.9	61.8	66.9	ORIG	1994-01-05	S					0								N				RECH	1995-05-08	S					0								N				PR0398
0320164	03	2	1	NE1	Y	0164	15.1	17.1	59.9	67.1	ORIG	1994-01-05	P					20.5				0.9	SE			N				RECH	1995-05-08	P					20.5				0.9	SE			N			1/2	PR0398
0320165	03	2	1	NE1		0165	17.7	16.8	57.3	66.8	ORIG	1994-01-05	P	T	B	F		30.7	20.5		1.9	3.1	SW			Y			BROKEN @ 1.9 LYING SW--SWC 0.8-3.1	RECH	1995-05-08	R		B		B	30.2	20.5		1.7	3.1	SW			Y			SWC 0.8-3.1	PR0398
0320166	03	2	1	NE1	Y	0166	19	11.6	56	61.6	ORIG	1994-01-05	P					37								N				RECH	1995-05-08	P					37								N				PR0398
0320167	03	2	1	NE1		0167	10.2	10.3	64.8	60.3	ORIG	1994-01-05	S					0								N				RECH	1995-05-08	S					0	4.9							N				PR0398
0320168	03	2	1	NE1		0168	11.4	8.4	63.6	58.4	ORIG	1994-01-05	P					33.4								N				RECH	1995-05-08	P					33.4								N				PR0398
0320169	03	2	1	NE1		0169	0.4	7.1	74.6	57.1	ORIG	1994-01-05	P					25.5								N				RECH	1995-05-08	P					25.5								N				PR0398
0320170	03	2	1	NE1		0170	1.3	3.6	73.7	53.6	ORIG	1994-01-05	P					32.3								N				RECH	1995-05-08	P					32.3								N			HOLE IN ROOTS SE	PR0398
0320171	03	2	1	NE1		0171	7.6	4.7	67.4	54.7	ORIG	1994-01-05	P					26.1								N				RECH	1995-05-08	P					26.1								N				PR0398
0320172	03	2	1	NE1		0172	13.3	5.2	61.7	55.2	ORIG	1994-01-05	P					31.3								N				RECH	1995-05-08	P					31.3								N				PR0398
0320173	03	2	1	NE1	Y	0173	19.7	5.1	55.3	55.1	ORIG	1994-01-05	P					29.3				1.2	S			N				RECH	1995-05-08	P					29.3				1.2	S			N			1/2,180	PR0398
0320174	03	2	1	NE1	Y	0174	22.7	5.7	52.3	55.7	ORIG	1994-01-05	S					0	2.5							N				RECH	1995-05-08	S					0	2.4							N				PR0398
0320175	03	2	1	NE1	Y	0175	19.6	2.8	55.4	52.8	ORIG	1994-01-05	S					0	4.5							N			ROTTED FROM BASE TO TOP	RECH	1995-05-08	S					0	4.5			0.8	WNW			N			ROTTED FROM BASE TO TOP;180	PR0398
0320176	03	2	1	NE1		0176	5.6	2.4	69.4	52.4	ORIG	1994-01-05	S					0	3.5							N				RECH	1995-05-08	S					0	3.5							N				PR0398
0320177	03	2	1	NE1		0177	6.7	1.5	68.3	51.5	ORIG	1994-01-05	P					41.6								N				RECH	1995-05-08	P					41.6								N				PR0398
0320178	03	2	1	NE1	Y	0178	24.6	2.3	50.4	52.3	ORIG	1994-01-05	S					0	3.2							N				RECH	1995-05-08	S					0	3.2			0.1	NS			N				PR0398
0320179	03	2	1	SW2		0179	3.4	1.9	28.4	1.9	ORIG	1994-01-05	R		B		G	7			1.7					N				RECH	1995-05-08	R		B		G	7			1.7					N				PR0398
0320180	03	2	1	SW2		0180	5.4	2.7	30.4	2.7	ORIG	1994-01-05	S					0	2							N				RECH	1995-05-08	S					0	2							N				PR0398
0320181	03	2	1	SW2		0181	8.1	2.7	33.1	2.7	ORIG	1994-01-05	R		B		G	15.2								N				RECH	1995-05-08	R		B		G	15.2								N				PR0398
0320182	03	2	1	SW2		0182	19.2	3.4	44.2	3.4	ORIG	1994-01-05	R		B		G	9.2			1.7					N				RECH	1995-05-08	R		B		G	9.2			1.7					N				PR0398
0320183	03	2	1	SW2		0183	20.7	2.9	45.7	2.9	ORIG	1994-01-05	S					0	1.5							N				RECH	1995-05-08	S					0	1.5			0.2	NS			N				PR0398
0320184	03	2	1	SW2		0184	24.7	3.1	49.7	3.1	ORIG	1994-01-05	S					0	4.1			0.4	S			N				RECH	1995-05-08	S					0	4			0.4	S			N			1/2,180	PR0398
0320185	03	2	1	SW2		0185	21.6	4.8	46.6	4.8	ORIG	1994-01-05	R		B		G	7.1			1.7					N				RECH	1995-05-08	R		B		G	7.1			1.7					N				PR0398
0320186	03	2	1	SW2		0186	24.4	7.1	49.4	7.1	ORIG	1994-01-05	S					0	1.5							N				RECH	1995-05-08	S					0	1.5							N				PR0398
0320187	03	2	1	SW2		0187	6.8	6.8	31.8	6.8	ORIG	1994-01-05	S					0	2.9							N				RECH	1995-05-08	S					0	2.8							N				PR0398
0320188	03	2	1	SW2		0188	5	7.1	30	7.1	ORIG	1994-01-05	P					36.1								N				RECH	1995-05-08	P					36.1								N				PR0398
0320189	03	2	1	SW2		0189	1.4	10	26.4	10	ORIG	1994-01-05	S					0	1.8							N				RECH	1995-05-08	S					0	1.8			0.3	NS			N				PR0398
0320190	03	2	1	SW2		0190	12.6	8.6	37.6	8.6	ORIG	1994-01-05	S					0	4			0.7	NW			N				RECH	1995-05-08	S					0	4.1			0.7	N			N			SEC 0.1,1/2,180	PR0398
0320191	03	2	1	SW2		0191	20.9	11.8	45.9	11.8	ORIG	1994-01-05	S					0	3.4							N				RECH	1995-05-08	S					0	3.4							N				PR0398
0320192	03	2	1	SW2		0192	24.3	12	49.3	12	ORIG	1994-01-05	R		B		G	13			3.5					N				RECH	1995-05-08	R		B		G	13			3.5					N				PR0398
0320193	03	2	1	SW2		0193	1.4	12.9	26.4	12.9	ORIG	1994-01-05	R		B		G	11.7								N				RECH	1995-05-08	R		B		G	11.7								N				PR0398
0320194	03	2	1	SW2		0194	2.5	13.2	27.5	13.2	ORIG	1994-01-05	S					0	3.4							N				RECH	1995-05-08	S					0	3.5			0.2	NS			N				PR0398
0320195	03	2	1	SW2		0195	7.6	14.2	32.6	14.2	ORIG	1994-01-05	P					20.2				3.9	WSW			N			WSWC RUNS FROM S UP TO W 0.2-3.9	RECH	1995-05-08	P					20.2				4	SW			N			SW.2-4.0,180	PR0398
0320196	03	2	1	SW2		0196	3.5	15.2	28.5	15.2	ORIG	1994-01-05	P					35								N				RECH	1995-05-08	P					35								N				PR0398
0320197	03	2	1	SW2		0197	0.6	16	25.6	16	ORIG	1994-01-05	P					31.8								N				RECH	1995-05-08	P					31.8								N				PR0398
0320198	03	2	1	SW2		0198	5.4	16.7	30.4	16.7	ORIG	1994-01-05	P					34.8				0.2	SW			N				RECH	1995-05-08	P					34.8				0.2	SW			N				PR0398
0320199	03	2	1	SW2		0199	2.5	17.7	27.5	17.7	ORIG	1994-01-05	R		B		G	13								N				RECH	1995-05-08	R		B		G	13								N				PR0398
0320200	03	2	1	SW2		0200	20.5	16.9	45.5	16.9	ORIG	1994-01-05	S					0	2.1							N				RECH	1995-05-08	S					0	2.1							N				PR0398
0320201	03	2	1	SW2		0201	10.7	18.4	35.7	18.4	ORIG	1994-01-05	P					29								N				RECH	1995-05-08	P					29								N				PR0398
0320202	03	2	1	SW2		0202	7.4	19.7	32.4	19.7	ORIG	1994-01-05	S					0	2.8			0.2	NW			N				RECH	1995-05-08	S					0	2.7			0.2	NW			N			180	PR0398
0320203	03	2	1	SW2		0203	21.9	19	46.9	19	ORIG	1994-01-05	P					28.3				0.2	W			N				RECH	1995-05-08	P					28.3				0.2	W			N				PR0398
0320204	03	2	1	SW2		0204	22.7	22.3	47.7	22.3	ORIG	1994-01-05	P					30.5								N				RECH	1995-05-08	P					30.5								N				PR0398
0320205	03	2	1	SW2		0205	9.3	23.7	34.3	23.7	ORIG	1994-01-05	P					32.8								N				RECH	1995-05-08	P					32.8								N				PR0398
0320206	03	2	1	SW2		0206	13.3	24.2	38.3	24.2	ORIG	1994-01-05	S					0	2.8							N				RECH	1995-05-08	S					0	2.9							N				PR0398
0320207	03	2	1	SW2		0207	20.2	24.1	45.2	24.1	ORIG	1994-01-05	S					0	1.7							N				RECH	1995-05-08	S					0	1.7							N				PR0398
0320208	03	2	1	SW2		0208	5.8	24.7	30.8	24.7	ORIG	1994-01-05	S					0	4.5							N				RECH	1995-05-08	S					0	4.6			0.4	NE			N			NEC 0.2-0.4,180	PR0398
0320209	03	2	1	SW2		0209	1.8	25.4	26.8	25.4	ORIG	1994-01-05	S					0	2.1			0.2	NS			N			GIRDLED	RECH	1995-05-08	S					0	2.1			1.2	E			N			GIRDLED 0.2	PR0398
0320210	03	2	1	SW2		0210	0.6	25.7	25.6	25.7	ORIG	1994-01-05	R		B		B	19.2								N				RECH	1995-05-08	R		B		B	19.1								N				PR0398
0320211	03	2	1	SW2		0211	1	26.3	26	26.3	ORIG	1994-01-05	R		B		G	19.7			3.6					N				RECH	1995-05-08	R		B		G	19.7			3.6					N				PR0398
0320212	03	2	1	SW2		0212	4.2	26.1	29.2	26.1	ORIG	1994-01-05	S					0	2			0.4	NW			N				RECH	1995-05-08	S					0	1.9			0.4	NW			N			1/2,180	PR0398
0320213	03	2	1	SW2		0213	6.7	26.3	31.7	26.3	ORIG	1994-01-05	S					0	3.7			0.8	S			N				RECH	1995-05-08	S					0	3.6			1	S			N			180	PR0398
0320214	03	2	1	SW2		0214	20.3	26.1	45.3	26.1	ORIG	1994-01-05	R		B		B	21.8			1.7					N				RECH	1995-05-08	R		B		B	17.8			1.7					N				PR0398
0320215	03	2	1	SW2	Y	0215	20	28.2	45	28.2	ORIG	1994-01-05	P					26.9								N				RECH	1995-05-08	P					26.9								N				PR0398
0320216	03	2	1	SW2	Y	0216	20.8	28.2	45.8	28.2	ORIG	1994-01-05	S					0	2.5			0.2	NS			N			GIRDLED	RECH	1995-05-08	S					0	2.4			0.2	NS			N				PR0398
0320217	03	2	1	SW2	Y	0217	23.9	29.9	48.9	29.9	ORIG	1994-01-05	P					36.1								N				RECH	1995-05-08	P					36.1								N				PR0398
0320218	03	2	1	SW2		0218	2.9	28.4	27.9	28.4	ORIG	1994-01-05	S					0	2.5							N				RECH	1995-05-08	S					0	2.5							N				PR0398
0320219	03	2	1	SW2		0219	0.2	28.9	25.2	28.9	ORIG	1994-01-05	S					0	2.8			0.2	NS			N			GIRDLED	RECH	1995-05-08	S					0	2.8			0.4	N			N			GIRDLED 0.2;NC 1/2,180	PR0398
0320220	03	2	1	SW2		0220	13.5	32.1	38.5	32.1	ORIG	1994-01-05	S					0	2.3			0.2	NS			N			GIRDLED	RECH	1995-05-08	S					0	2.1			0.2	NS			N				PR0398
0320221	03	2	1	SW2		0221	8.1	34.1	33.1	34.1	ORIG	1994-01-05	P					23.2								N				RECH	1995-05-08	P					23.2								N				PR0398
0320222	03	2	1	SW2		0222	7.7	34.7	32.7	34.7	ORIG	1994-01-05	S					0	1.6							N				RECH	1995-05-08	S					0	1.6			1	NS			N			GIRDLED 0.4-1.0;ROTTING AT 0.1	PR0398
0320223	03	2	1	SW2	Y	0223	19.3	35.4	44.3	35.4	ORIG	1994-01-05	S					0	2.6							N				RECH	1995-05-08	S					0	2.6							N				PR0398
0320224	03	2	1	SW2	Y	0224	16	36.3	41	36.3	ORIG	1994-01-05	S					0	3							N				RECH	1995-05-08	S					0	2.9							N				PR0398
0320225	03	2	1	SW2		0225	14.3	36.9	39.3	36.9	ORIG	1994-01-05	P					43.3								N				RECH	1995-05-08	P					43.3								N				PR0398
0320226	03	2	1	SW2		0226	13.1	38.2	38.1	38.2	ORIG	1994-01-05	P					32.9				0.3	W			N				RECH	1995-05-08	P					32.9				0.3	W			N				PR0398
0320227	03	2	1	SW2		0227	12.3	39.4	37.3	39.4	ORIG	1994-01-05	S					0	3.9							N				RECH	1995-05-08	S					0	3.9							N				PR0398
0320228	03	2	1	SW2		0228	5.4	39.7	30.4	39.7	ORIG	1994-01-05	R		B		G	7.8			2.5					N				RECH	1995-05-08	R		B		G	7.8			2.5					N				PR0398
0320229	03	2	1	SW2		0229	2.6	37.5	27.6	37.5	ORIG	1994-01-05	S					0	3.6							N				RECH	1995-05-08	S					0	3.5							N				PR0398
0320230	03	2	1	SW2		0230	0.4	41.4	25.4	41.4	ORIG	1994-01-05	S					0	1.6			0.2	NS			N			GIRDLED	RECH	1995-05-08	S					0	1.5			0.2	NS			N			ROTTING 0.7 TO TOP	PR0398
0320231	03	2	1	SW2		0231	4.2	41.5	29.2	41.5	ORIG	1994-01-05	S					0	2.5			0.2	NS			N			GIRDLED	RECH	1995-05-08	S					0	2.5			0.2	NS			N				PR0398
0320232	03	2	1	SW2		0232	12.6	41.3	37.6	41.3	ORIG	1994-01-05	S					0	2.4			0.2	NS			N			GIRDLED	RECH	1995-05-08	S					0	2.4			0.3	NS			N				PR0398
0320233	03	2	1	SW2		0233	16	41.3	41	41.3	ORIG	1994-01-05	R		B		B	21.6								N				RECH	1995-05-08	R		B		B	21.6			5.2					N				PR0398
0320234	03	2	1	SW2	Y	0234	21.6	41	46.6	41	ORIG	1994-01-05	S					0				0.2	S			N				RECH	1995-05-08	S					0				0.2	NS			N				PR0398
0320235	03	2	1	SW2		0235	0.1	46.5	25.1	46.5	ORIG	1994-01-05	S					0								N			ROTTING FROM 2.7 TO TOP	RECH	1995-05-08	S					0								N			ROTTING FROM 2.7 TO TOP	PR0398
0320236	03	2	1	SW2		0236	4.9	43.1	29.9	43.1	ORIG	1994-01-05	S					0	1.5			0.3	W			N				RECH	1995-05-08	S					0	1.5			0.3	W			N			1/2,270	PR0398
0320237	03	2	1	SW2		0237	7.2	44.3	32.2	44.3	ORIG	1994-01-05	S					0	1.4							N				RECH	1995-05-08	S					0	1.4			0.2	NS			N				PR0398
0320238	03	2	1	SW2		0238	13.3	43	38.3	43	ORIG	1994-01-05	P					36.4								N				RECH	1995-05-08	P					36.4								N				PR0398
0320239	03	2	1	SW2	Y	0239	19.5	43.6	44.5	43.6	ORIG	1994-01-05	P					32.4				1	SW			N				RECH	1995-05-08	P					32.4				1	SW			N				PR0398
0320240	03	2	1	SW2		0240	9.5	45.2	34.5	45.2	ORIG	1994-01-05	S					0	3.7							N				RECH	1995-05-08	S					0	3.7							N				PR0398
0320241	03	2	1	SW2		0241	10.3	46.3	35.3	46.3	ORIG	1994-01-05	P					25.8								N				RECH	1995-05-08	P					25.8								N				PR0398
0320242	03	2	1	SW2	Y	0242	17.1	49.5	42.1	49.5	ORIG	1994-01-05	S					0	1.8							N				RECH	1995-05-08	S					0	1.8							N				PR0398
0320243	03	2	1	SW1		0243	5	2.6	20	2.6	ORIG	1994-01-05	P					41.5								N				RECH	1995-05-08	P					41.5								N				PR0398
0320244	03	2	1	SW1		0244	23.5	4.5	1.5	4.5	ORIG	1994-01-05	P					39.9								N				RECH	1995-05-08	P					39.9								N				PR0398
0320245	03	2	1	SW1		0245	5.6	6.3	19.4	6.3	ORIG	1994-01-05	S					0	2.8							N				RECH	1995-05-08	S					0	2.7			0.2	NS			N				PR0398
0320246	03	2	1	SW1		0246	4.3	6.7	20.7	6.7	ORIG	1994-01-05	P					37.5								N				RECH	1995-05-08	P					37.5								N				PR0398
0320247	03	2	1	SW1		0247	3.6	7.6	21.4	7.6	ORIG	1994-01-05	S					0	2.7							N				RECH	1995-05-08	S					0	2.7							N				PR0398
0320248	03	2	1	SW1		0248	0.7	7.3	24.3	7.3	ORIG	1994-01-05	R		B		G	12.6								N				RECH	1995-05-08	R		B		G	12.6								N				PR0398
0320249	03	2	1	SW1		0249	24.3	6.1	0.7	6.1	ORIG	1994-01-05	S					0	2							N				RECH	1995-05-08	S					0	2							N				PR0398
0320250	03	2	1	SW1		0250	14.9	10.8	10.1	10.8	ORIG	1994-01-05	S					0	3.6							N				RECH	1995-05-08	S					0	3.5							N				PR0398
0320251	03	2	1	SW1		0251	4.7	11	20.3	11	ORIG	1994-01-05	R		B		G	11			2.5					N				RECH	1995-05-08	R		B		G	11			2.5					N				PR0398
0320252	03	2	1	SW1		0252	0.5	10.4	24.5	10.4	ORIG	1994-01-05	P					31								N				RECH	1995-05-08	P					31								N				PR0398
0320253	03	2	1	SW1		0253	3.9	12.1	21.1	12.1	ORIG	1994-01-05	R		B		G	12.3			4.6					N				RECH	1995-05-08	R		B		G	12.3			4.6					N				PR0398
0320254	03	2	1	SW1		0254	10.2	12.2	14.8	12.2	ORIG	1994-01-05	S					0	2.4							N				RECH	1995-05-08	S					0	2.4							N				PR0398
0320255	03	2	1	SW1		0255	9.7	13.5	15.3	13.5	ORIG	1994-01-05	R		B		G	15								N				RECH	1995-05-08	R		B		G	15								N				PR0398
0320256	03	2	1	SW1		0256	21.9	12.6	3.1	12.6	ORIG	1994-01-05	S					0	3.3							N				RECH	1995-05-08	S					0	3.5							N				PR0398
0320257	03	2	1	SW1		0257	3.3	14.8	21.7	14.8	ORIG	1994-01-05	S					0	4.6			0.2	W			N			GIRDLED	RECH	1995-05-08	S					0	4.6			0.2	NS			N				PR0398
0320258	03	2	1	SW1		0258	5.2	15.3	19.8	15.3	ORIG	1994-01-05	R		B		G	8.3			1.7					N				RECH	1995-05-08	R		B		G	8.3			1.7					N				PR0398
0320259	03	2	1	SW1		0259	9.5	15.4	15.5	15.4	ORIG	1994-01-05	P					32.2				1	SW			N				RECH	1995-05-08	P					32.2				1	SW			N			1/2	PR0398
0320260	03	2	1	SW1		0260	14.4	15.6	10.6	15.6	ORIG	1994-01-05	P					35.7				2.4	SW			N				RECH	1995-05-08	P					35.7				2.5	SW			N			180	PR0398
0320261	03	2	1	SW1		0261	4.7	17.3	20.3	17.3	ORIG	1994-01-05	S					0	1.7			0.2	NS			N			GIRDLED	RECH	1995-05-08	S					0	1.8			0.2	NS			N				PR0398
0320262	03	2	1	SW1		0262	18.9	17.6	6.1	17.6	ORIG	1994-01-05	S					0	1.8							N				RECH	1995-05-08	S					0	1.9							N				PR0398
0320263	03	2	1	SW1		0263	19.7	17.7	5.3	17.7	ORIG	1994-01-05	R		B		G	11.4			1.4					N				RECH	1995-05-08	R		B		G	11.4			1.4					N				PR0398
0320264	03	2	1	SW1		0264	18.4	19.8	6.6	19.8	ORIG	1994-01-05	P					37								N				RECH	1995-05-08	P					37								N				PR0398
0320265	03	2	1	SW1		0265	8.2	19.9	16.8	19.9	ORIG	1994-01-05	S					0	2.6			0.2	NS			N			GIRDLED	RECH	1995-05-08	S					0	2.5			1.4	SE			N			GIRDLED 0.2;SEC 1.3-1.4	PR0398
0320266	03	2	1	SW1		0266	24.2	20.5	0.8	20.5	ORIG	1994-01-05	P					28.8				1.2	SE			N				RECH	1995-05-08	P					28.8				1.2	SE			N			1/2,180	PR0398
0320267	03	2	1	SW1		0267	8.4	21.2	16.6	21.2	ORIG	1994-01-05	P					32.6								N				RECH	1995-05-08	P					32.6								N				PR0398
0320268	03	2	1	SW1		0268	12.2	23.1	12.8	23.1	ORIG	1994-01-05	S					0	1.8							N				RECH	1995-05-08	S					0	1.8							N				PR0398
0320269	03	2	1	SW1		0269	13.8	22.9	11.2	22.9	ORIG	1994-01-05	R		B		G	17.2								N				RECH	1995-05-08	R		B		G	17.2								N				PR0398
0320270	03	2	1	SW1		0270	19.3	23.6	5.7	23.6	ORIG	1994-01-05	P	T	Y	F		34.5	25.8		2.5	0.7	NE			Q			WC 0.2-3.0--BROKEN @ 2.5 LYING NE-POSSIBLY STORM OF 3/93	RECH	1995-05-08	R		B		B	35	25.8		2.5	0.7	NE			Q			WC 0.2-3.0;POSSIBLY STORM OF 3/93	PR0398
0320271	03	2	1	SW1		0271	23.2	23.6	1.8	23.6	ORIG	1994-01-05	P	T	B	F		31.7								Y			BROKEN 1/2 LYING W--REMAINING PORTION TOO TALL FOR HT	RECH	1995-05-08	R		B		B	31.6								Y				PR0398
0320272	03	2	1	SW1		0272	18.8	26.1	6.2	26.1	ORIG	1994-01-05	R				B	42.5				1.2	S		Q	N			SC 0.2-1.2--NEXT TO #s 270 & 271-POSSIBLE LIGHTNING & 3/93 STORM BLOWN	RECH	1995-05-08	R		B		B	42.4				1.2	S		Q	N			SC 0.2-1.2--NEXT TO #s 270 & 271-POSSIBLE LIGHTNING & 3/93 STORM BLOWN	PR0398
0320273	03	2	1	SW1		0273	10.7	24.7	14.3	24.7	ORIG	1994-01-05	S					0	2.1							N				RECH	1995-05-08	S					0	2							N				PR0398
0320274	03	2	1	SW1		0274	15.8	24	9.2	24	ORIG	1994-01-05	S					0				0.9	W			N			GIRDLED 0.4	RECH	1995-05-08	S					0				1	W			N			GIRDLED 0.4;WC 1/2,180	PR0398
0320275	03	2	1	SW1		0275	17.3	24	7.7	24	ORIG	1994-01-05	S					0	2.4			0.2	NS			N			GIRDLED	RECH	1995-05-08	S					0	2.3			0.2	NS			N				PR0398
0320276	03	2	1	SW1		0276	20.1	24	4.9	24	ORIG	1994-01-05	S					0	2.9							N				RECH	1995-05-08	S					0	2.9							N				PR0398
0320277	03	2	1	SW1		0277	1.3	24.3	23.7	24.3	ORIG	1994-01-05	P					30.9								N				RECH	1995-05-08	P					30.9								N				PR0398
0320278	03	2	1	SW1		0278	2.4	28.6	22.6	28.6	ORIG	1994-01-05	S	T		F		0	3.1			0.2	NS			N			GIRDLED-2 FRONDS LEFT	RECH	1995-05-08	S	T				0	3			0.2	NE			N			180	PR0398
0320279	03	2	1	SW1		0279	8.2	27.4	16.8	27.4	ORIG	1994-01-05	R		B		G	20.2								N				RECH	1995-05-08	R		B		G	20.2								N				PR0398
0320280	03	2	1	SW1		0280	11.9	28.3	13.1	28.3	ORIG	1994-01-05	P					41.2								N				RECH	1995-05-08	P					41.2								N				PR0398
0320281	03	2	1	SW1		0281	24.8	28	0.2	28	ORIG	1994-01-05	P					42.9								N				RECH	1995-05-08	P					42.9				0.2	S			N				PR0398
0320282	03	2	1	SW1		0282	20.1	29.5	4.9	29.5	ORIG	1994-01-05	S					0								N			ROTTING 1.4-2.1	RECH	1995-05-08	S					0								N			ROTTING 1.4-2.3	PR0398
0320283	03	2	1	SW1		0283	24.2	30.9	0.8	30.9	ORIG	1994-01-05	S					0								N			ROTTING 0.8-2.4	RECH	1995-05-08	S					0								N			ROTTING 0.8-2.4	PR0398
0320284	03	2	1	SW1		0284	8.1	33.4	16.9	33.4	ORIG	1994-01-05	S					0				0.2	NS			N			GIRDLED	RECH	1995-05-08	S					0								N				PR0398
0320285	03	2	1	SW1		0285	0.3	32.2	24.7	32.2	ORIG	1994-01-05	P					36.3								N				RECH	1995-05-08	P					36.3								N				PR0398
0320286	03	2	1	SW1		0286	2.9	34.7	22.1	34.7	ORIG	1994-01-05	S					0	4.5							N				RECH	1995-05-08	S					0	4.5							N				PR0398
0320287	03	2	1	SW1		0287	11.8	35.7	13.2	35.7	ORIG	1994-01-05	R		B		G	9.5			2.3					N				RECH	1995-05-08	R		B		G	9.5			2.3					N				PR0398
0320288	03	2	1	SW1		0288	4.4	36.7	20.6	36.7	ORIG	1994-01-05	S					0	2.8			0.2	NS			N			GIRDLED	RECH	1995-05-08	S					0	2.7			0.2	NS			N				PR0398
0320289	03	2	1	SW1		0289	7.1	36.9	17.9	36.9	ORIG	1994-01-05	P					34.1				4.1	NE			N			NEC 0.1-4.1	RECH	1995-05-08	P					34.1				4.1	NE			N			NEC 0.1-4.1,180,1/2	PR0398
0320290	03	2	1	SW1		0290	11.5	38.2	13.5	38.2	ORIG	1994-01-05	R		B		B	32.2								N			BROKEN 1/2 LYING S	RECH	1995-05-08	R		B		B	32.2								N				PR0398
0320291	03	2	1	SW1		0291	21.6	37.1	3.4	37.1	ORIG	1994-01-05	S					0	2.2			0.2	NS			N			GIRDLED	RECH	1995-05-08	S					0	2.2			0.2	NS			N				PR0398
0320292	03	2	1	SW1		0292	23.7	39.4	1.3	39.4	ORIG	1994-01-05	S					0	2.8							N				RECH	1995-05-08	S					0	2.8			0.4	S			N			1/2,180	PR0398
0320293	03	2	1	SW1		0293	21.1	40.9	3.9	40.9	ORIG	1994-01-05	S					0	1.4							N				RECH	1995-05-08	S					0	1.4							N				PR0398
0320294	03	2	1	SW1		0294	11.1	39.9	13.9	39.9	ORIG	1994-01-05	S					0	1.4			0.2	W			N			WC ROTTING	RECH	1995-05-08	S					0	1.5			0.3	NS			N				PR0398
0320295	03	2	1	SW1		0295	4.7	41.6	20.3	41.6	ORIG	1994-01-05	S					0	4.4							N				RECH	1995-05-08	S					0	4.3							N				PR0398
0320296	03	2	1	SW1		0296	20.4	43.9	4.6	43.9	ORIG	1994-01-05	S					0	1.6			0.2	NS			N			GIRDLED	RECH	1995-05-08	S					0	1.7			0.2	NS			N				PR0398
0320297	03	2	1	SW1		0297	22.2	45.1	2.8	45.1	ORIG	1994-01-05	P					35				0.8	S			N			SC 0.2-0.8	RECH	1995-05-08	P					35				0.8	S			N			SC 0.2-0.8;NEC 0.1;NWC 0.3-0.6	PR0398
0320298	03	2	1	SW1		0298	8.7	45.9	16.3	45.9	ORIG	1994-01-05	R		B		G	15.8			3.1					N				RECH	1995-05-08	R		B		G	15.8			3.1					N				PR0398
0320299	03	2	1	SW1		0299	15.2	47.1	9.8	47.1	ORIG	1994-01-05	S					0	2.1							N				RECH	1995-05-08	S					0	2.1							N				PR0398
0320300	03	2	1	SW1		0300	14.3	48.1	10.7	48.1	ORIG	1994-01-05	P					37.5								N				RECH	1995-05-08	P					37.5								N				PR0398
0320301	03	2	1	NW2		0301	12.4	1	37.4	51	ORIG	1994-01-05	S					0	2.5							N				RECH	1995-05-08	S					0	2.4							N				PR0398
0320302	03	2	1	NW2	Y	0302	20.4	1	45.4	51	ORIG	1994-01-05	P					39.1				0.8	SE			N				RECH	1995-05-08	P					39.1				0.8	SE			N				PR0398
0320303	03	2	1	NW2		0303	13.4	5.9	38.4	55.9	ORIG	1994-01-05	P	T	U	F		47.3	25.7							Y			UPROOTED & LYING SW	RECH	1995-05-08	R		U		B	47.3	25.7		0					Y				PR0398
0320304	03	2	1	NW2		0304	11.3	7.1	36.3	57.1	ORIG	1994-01-05	S					0	1.7			0.2	NS			N			GIRDLED	RECH	1995-05-08	S					0	1.6			0.2	NS			N				PR0398
0320305	03	2	1	NW2		0305	3.6	8.6	28.6	58.6	ORIG	1994-01-05	R		B		G	12.4			3					N				RECH	1995-05-08	R		B		G	12.4			3					N				PR0398
0320306	03	2	1	NW2	Y	0306	22.2	8.1	47.2	58.1	ORIG	1994-01-05	S					0	1.6							N				RECH	1995-05-08	S					0	1.7							N				PR0398
0320307	03	2	1	NW2		0307	12.6	9	37.6	59	ORIG	1994-01-05	P					27.9								N				RECH	1995-05-08	P					27.9								N				PR0398
0320308	03	2	1	NW2	Y	0308	17.2	9.6	42.2	59.6	ORIG	1994-01-05	P					42.5				1.4	S			N				RECH	1995-05-08	P					42.5				1.4	S			N			180	PR0398
0320309	03	2	1	NW2		0309	12.6	11.6	37.6	61.6	ORIG	1994-01-05	P					25.1								N				RECH	1995-05-08	P					25.1								N				PR0398
0320310	03	2	1	NW2		0310	7.8	15.9	32.8	65.9	ORIG	1994-01-05	P					24.5								N				RECH	1995-05-08	P					24.5								N				PR0398
0320311	03	2	1	NW2		0311	6.2	17	31.2	67	ORIG	1994-01-05	P					35.9				1.6	N			N			NC 0.3-1.1 & 1.5-1.6; NWC 0.3	RECH	1995-05-08	P					35.9				1.6	N			N			NC 0.3-1.1 & 1.5-1.6; NWC 0.3	PR0398
0320312	03	2	1	NW2	Y	0312	17.5	15.7	42.5	65.7	ORIG	1994-01-05	S					0	4.6							N				RECH	1995-05-08	S					0	4.7							N				PR0398
0320313	03	2	1	NW2		0313	14.3	18.5	39.3	68.5	ORIG	1994-01-05	R		B		G	8.4			3.1					N				RECH	1995-05-08	R		B		G	8.4			3.1					N				PR0398
0320314	03	2	1	NW2	Y	0314	23.6	20.8	48.6	70.8	ORIG	1994-01-05	S					0	1.8							N				RECH	1995-05-08	S					0	1.8							N			TRUNK ROT 0.7	PR0398
0320315	03	2	1	NW2		0315	0.7	25.1	25.7	75.1	ORIG	1994-01-05	P					41								N				RECH	1995-05-08	P					41								N				PR0398
0320316	03	2	1	NW2		0316	1	26.2	26	76.2	ORIG	1994-01-05	R		B		G	9.2			3.5					N				RECH	1995-05-08	R		B		G	9.2			3.5					N				PR0398
0320317	03	2	1	NW2		0317	8	26.6	33	76.6	ORIG	1994-01-05	S					0	3.4							N				RECH	1995-05-08	S					0	3.5							N				PR0398
0320318	03	2	1	NW2		0318	22.7	27.9	47.7	77.9	ORIG	1994-01-05	R		B		G	13.2			2					N				RECH	1995-05-08	R		B		G	13.2			2					N				PR0398
0320319	03	2	1	NW2		0319	15	30.2	40	80.2	ORIG	1994-01-05	P					28.2				1.1	W			N			WC 1.7-2.7	RECH	1995-05-08	P					28.2				2.8	W			N			WC 1.7-2.8;WC 1.1,180	PR0398
0320320	03	2	1	NW2		0320	7.6	30.9	32.6	80.9	ORIG	1994-01-05	S					0	2.7			0.3	NS			N			GIRDLED 0.3 & ROTTING TO 1.9	RECH	1995-05-08	S					0	2.7			0.3	NS			N			ROTTING TO 1.9	PR0398
0320321	03	2	1	NW2		0321	14.7	33.6	39.7	83.6	ORIG	1994-01-05	R		B		G	18.7			2.6					N				RECH	1995-05-08	R		B		G	18.7			2.6					N				PR0398
0320322	03	2	1	NW2		0322	6.3	36.8	31.3	86.8	ORIG	1994-01-05	S					0	2.5							N				RECH	1995-05-08	S					0	2.5			0.2	NS			N				PR0398
0320323	03	2	1	NW2		0323	9.5	38.1	34.5	88.1	ORIG	1994-01-05	R		B		G	10.8			2.8					N				RECH	1995-05-08	R		B		G	10.8			2.8					N				PR0398
0320324	03	2	1	NW2		0324	12.8	39.5	37.8	89.5	ORIG	1994-01-05	S					0	1.7							N				RECH	1995-05-08	S					0	1.7							N				PR0398
0320325	03	2	1	NW2		0325	19.5	39.1	44.5	89.1	ORIG	1994-01-05	S					0								N				RECH	1995-05-08	S					0								N				PR0398
0320326	03	2	1	NW2		0326	11.5	41.9	36.5	91.9	ORIG	1994-01-05	S					0	1.6							N				RECH	1995-05-08	S					0	1.6			0.2	E			N			180	PR0398
0320327	03	2	1	NW2		0327	22.7	42.8	47.7	92.8	ORIG	1994-01-05	P					41.8				1.6	N			N				RECH	1995-05-08	P					41.8				1.6	NW			N			1/2,180	PR0398
0320328	03	2	1	NW2		0328	9.8	43.6	34.8	93.6	ORIG	1994-01-05	S					0	2.6							N				RECH	1995-05-08	S					0	2.6							N				PR0398
0320329	03	2	1	NW2		0329	3.8	44.3	28.8	94.3	ORIG	1994-01-05	S					0	2							N				RECH	1995-05-08	S					0	2.1							N				PR0398
0320330	03	2	1	NW2		0330	1.9	45.8	26.9	95.8	ORIG	1994-01-05	S					0	3.3							N				RECH	1995-05-08	S					0	3.5							N				PR0398
0320331	03	2	1	NW2		0331	23.8	45.9	48.8	95.9	ORIG	1994-01-05	S					0	3.7			0.4	NS			N			GIRDLED	RECH	1995-05-08	S					0	3.8			0.2	NS			N				PR0398
0320332	03	2	1	NW2		0332	15.5	49.3	40.5	99.3	ORIG	1994-01-05	S					0	2			0.3	NS			N			GIRDLED -- LEANING E	RECH	1995-05-08	S					0	2			0.3	NS			N			LEANING E	PR0398
0320333	03	2	1	NW1		0333	25	49.4	0	99.4	ORIG	1994-01-05	S					0	4.7							N				RECH	1995-05-08	S					0	4.8							N				PR0398
0320334	03	2	1	NW1		0334	16.7	47.7	8.3	97.7	ORIG	1994-01-05	R		B		G	17.8								N				RECH	1995-05-08	R		B		G	17.8								N				PR0398
0320335	03	2	1	NW1		0335	9.1	40.6	15.9	90.6	ORIG	1994-01-05	S					0	4							N				RECH	1995-05-08	S					0	4.1							N				PR0398
0320336	03	2	1	NW1		0336	20.2	38.1	4.8	88.1	ORIG	1994-01-05	S					0	3.8							N				RECH	1995-05-08	S					0	3.9							N				PR0398
0320337	03	2	1	NW1		0337	10.7	37.2	14.3	87.2	ORIG	1994-01-05	S					0	2.6							N				RECH	1995-05-08	S					0	2.6							N				PR0398
0320338	03	2	1	NW1		0338	22.1	37.3	2.9	87.3	ORIG	1994-01-05	S					0	1.4							N				RECH	1995-05-08	S					0	1.5							N				PR0398
0320339	03	2	1	NW1		0339	21	36.7	4	86.7	ORIG	1994-01-05	P					42.9								N				RECH	1995-05-08	P					42.9				0.3	SW		Y	N				PR0398
0320340	03	2	1	NW1		0340	14.9	35.7	10.1	85.7	ORIG	1994-01-05	R		B		G	10.8								N				RECH	1995-05-08	R		B		G	10.8								N				PR0398
0320341	03	2	1	NW1		0341	13.6	33.9	11.4	83.9	ORIG	1994-01-05	S					0	1.6							N				RECH	1995-05-08	S					0	1.7							N				PR0398
0320342	03	2	1	NW1		0342	8.5	32.7	16.5	82.7	ORIG	1994-01-05	S					0	2.9							N				RECH	1995-05-08	S					0	2.9			0.2	W			N			180	PR0398
0320343	03	2	1	NW1		0343	13	32	12	82	ORIG	1994-01-05	S					0								N				RECH	1995-05-08	S					0								N				PR0398
0320344	03	2	1	NW1		0344	18.8	30.4	6.2	80.4	ORIG	1994-01-05	P					38.8				1.3	W			N			EC 0.3-0.7 & WC 0.3-1.3	RECH	1995-05-08	P					38.8				1.4	W			N			EC 0.3-0.7,1/2 & WC 0.3-1.4	PR0398
0320345	03	2	1	NW1		0345	2.6	34.3	22.4	84.3	ORIG	1994-01-05	S					0	4.9							N				RECH	1995-05-08	S					0	4.9							N				PR0398
0320346	03	2	1	NW1		0346	6.4	28.4	18.6	78.4	ORIG	1994-01-05	S					0	2.9							N			LEANING 45 DEGREES TO NE	RECH	1995-05-08	S					0	2.9			2.3	SW			N			LEANING 45 DEGREES TO NE;SWC 2.2-2.3,180	PR0398
0320347	03	2	1	NW1		0347	9.1	28.2	15.9	78.2	ORIG	1994-01-05	S	T		F		0	4.4			0.6	S			N			NO FRONDS	RECH	1995-05-08	S	T				0	4.4			0.6	S			N				PR0398
0320348	03	2	1	NW1		0348	15.6	27.2	9.4	77.2	ORIG	1994-01-05	S					0	2.4							N				RECH	1995-05-08	S					0	2.4							N				PR0398
0320349	03	2	1	NW1		0349	17.3	25.9	7.7	75.9	ORIG	1994-01-05	S					0	2.8							N				RECH	1995-05-08	S					0	2.8							N				PR0398
0320350	03	2	1	NW1		0350	10.4	24.4	14.6	74.4	ORIG	1994-01-05	S					0	3.9							N				RECH	1995-05-08	S					0	3.7							N				PR0398
0320351	03	2	1	NW1		0351	7.1	24	17.9	74	ORIG	1994-01-05	R		B		G	16.8			4.5					N				RECH	1995-05-08	R		B		G	16.8			4.5					N				PR0398
0320352	03	2	1	NW1		0352	21.3	24.3	3.7	74.3	ORIG	1994-01-05	P					37								N				RECH	1995-05-08	P					37				0.2	N			N				PR0398
0320353	03	2	1	NW1		0353	14.2	22.9	10.8	72.9	ORIG	1994-01-05	S					0	3.1							N				RECH	1995-05-08	S					0	3.1							N				PR0398
0320354	03	2	1	NW1		0354	6.2	22.1	18.8	72.1	ORIG	1994-01-05	R		B		G	14.9			1.6					N				RECH	1995-05-08	R		B		G	14.9			1.6					N				PR0398
0320355	03	2	1	NW1		0355	3	21.4	22	71.4	ORIG	1994-01-05	P					35.7								N				RECH	1995-05-08	P					35.7								N				PR0398
0320356	03	2	1	NW1		0356	11.3	20.6	13.7	70.6	ORIG	1994-01-05	R		B		G	10								N				RECH	1995-05-08	R		B		G	10								N				PR0398
0320357	03	2	1	NW1		0357	16.4	21	8.6	71	ORIG	1994-01-05	P	T	U	F		38.5	24.7			0.6	E			Y			UPROOTED & LYING SW	RECH	1995-05-08	R		U		B	38.5	24.7			0.6	E			Y				PR0398
0320358	03	2	1	NW1		0358	3.5	16.8	21.5	66.8	ORIG	1994-01-05	S					0	3			0.5	S			N				RECH	1995-05-08	S					0	3			0.5	S			N			180	PR0398
0320359	03	2	1	NW1		0359	9.4	19	15.6	69	ORIG	1994-01-05	R		B		G	17.3								N				RECH	1995-05-08	R		B		G	17.3								N				PR0398
0320360	03	2	1	NW1		0360	12.4	17.5	12.6	67.5	ORIG	1994-01-05	S	T		F		0								N			NO FRONDS	RECH	1995-05-08	S					0								N				PR0398
0320361	03	2	1	NW1		0361	18.9	17.5	6.1	67.5	ORIG	1994-01-05	S					0	1.8			0.1	NS			N			GIRDLED	RECH	1995-05-08	S					0	1.8			0.1	NS			N			GIRDLED 0.1	PR0398
0320362	03	2	1	NW1		0362	16.3	15.6	8.7	65.6	ORIG	1994-01-05	S					0	2.7			0.2	NS			N			GIRDLED	RECH	1995-05-08	S					0	2.7							N				PR0398
0320363	03	2	1	NW1		0363	14.3	12.7	10.7	62.7	ORIG	1994-01-05	P					40.1								N				RECH	1995-05-08	P					40.1								N				PR0398
0320364	03	2	1	NW1		0364	4.7	10.7	20.3	60.7	ORIG	1994-01-05	P					34								N				RECH	1995-05-08	P					34								N				PR0398
0320365	03	2	1	NW1		0365	12.4	10.1	12.6	60.1	ORIG	1994-01-05	S					0	2							N				RECH	1995-05-08	S					0	2			0.1	SE			N				PR0398
0320366	03	2	1	NW1		0366	19.6	10	5.4	60	ORIG	1994-01-05	R		B		G	12			3.2					N				RECH	1995-05-08	R		B		G	12			3.2					N				PR0398
0320367	03	2	1	NW1		0367	22.1	0.3	2.9	50.3	ORIG	1994-01-05	P					41.9				0.9	NE			N				RECH	1995-05-08	P					41.9				0.3	N			N				PR0398
0320368	03	2	1	NW1		0368	24	1	1	51	ORIG	1994-01-05	R		B		G	6.5			3.2					N				RECH	1995-05-08	R		B		G	6.5			3.2					N				PR0398
0320369	03	2	1	NW1		0369	23.7	1.6	1.3	51.6	ORIG	1994-01-05	S					0	2.9							N				RECH	1995-05-08	S					0	2.9							N				PR0398
0320370	03	2	1	NE1		0370	9.5	44.2	65	94.2																				RECH	1995-05-08	S					0	1.4			0.1	NS			N				PR0398
0320371	03	2	1	SW2	Y	0371	20	46.1	45	46.1																																							PR0398
0320372	03	2	1	NE1		0372	1.2	16	73.8	66																																							PR0398
0330488	03	3	1	SW1		0488	12.5	35.6	12.5	35.6
0330489	03	3	1	SE2		0489	19.8	43.8	94.8	43.8
0330490	03	3	1	NW2		0490	4.2	23.7	29.2	73.7
0330491	03	3	1	NE1		0491	14.3	29.4	60.7	79.4																																							PR0398
0330492	03	3	1	NE1		0492	18.8	22	56.2	72																																							PR0398
0330493	03	3	1	SE1		0493	17.9	22.7	57.1	22.7																																							PR0398
0330494	03	3	1	NW1		0494	13.2	37.5	11.8	87.5																																							PR0398
0330495	03	3	1	NW1		0495	16	36.7	9	86.7																																							PR0398
0330496	03	3	1	NW1		0496	22.2	25.8	2.8	75.8																																							PR0398
0330497	03	3	1	NW1		0497	10.2	36.9	14.8	86.9																																							PR0398
0330498	03	3	1	SW1		0498	7.1	5	17.9	5																																							PR0398
0330499	03	3	1	SE1		0499	4.1	38.4	70.9	38.4																																							PR0398
0330500	03	3	1	SE2		0500	10.5	14.3	85.5	14.3																																							PR0398
0330501	03	3	1	SE1		0501	12.8	4.7	62.2	4.7	ORIG	1994-09-20	S					0	1.5							N				RECH	1995-05-10	S					0	1.4							N				PR0398
0330502	03	3	1	SE1		0502	13.6	4.9	61.4	4.9	ORIG	1994-09-20	R				G	10.8			3.4					N				RECH	1995-05-10	R		B		G	10.8			3.4					N				PR0398
0330503	03	3	1	SE1		0503	2.6	6.4	72.4	6.4	ORIG	1994-09-20	P					24.7				0.4	NW			N			SWC 180 DEGREES 1.2 SEC 0.2	RECH	1995-05-10	P					24.7				0.4	NW			N			SWC 180 DEGREES 1.2 SEC 0.2	PR0398
0330504	03	3	1	SE1		0504	24.9	10.9	50.1	10.9	ORIG	1994-09-20	R		B		G	11.5								N				RECH	1995-05-10	R		B		G	11.5								N				PR0398
0330505	03	3	1	SE1		0505	12	13	63	13	ORIG	1994-09-20	P					39								N				RECH	1995-05-10	P					39								N				PR0398
0330506	03	3	1	SE1		0506	14.9	13.6	60.1	13.6	ORIG	1994-09-20	S					0	1.5							N				RECH	1995-05-10	S					0	1.4							N				PR0398
0330507	03	3	1	SE1		0507	19.4	13.6	55.6	13.6	ORIG	1994-09-20	P					34.5								N				RECH	1995-05-10	P					34.5								N				PR0398
0330508	03	3	1	SE1		0508	22.5	13.4	52.5	13.4	ORIG	1994-09-20	P					37.1				2.5	SE			N			SEC 180 DEGREES 1/2 THRU	RECH	1995-05-10	P					37.1				2.5	SE			N			SEC 180 DEGREES 1/2 THRU	PR0398
0330509	03	3	1	SE1		0509	15.5	15	59.5	15	ORIG	1994-09-20	R		B		G	18.1								N				RECH	1995-05-10	R		B		G	18.1								N				PR0398
0330510	03	3	1	SE1		0510	20.8	18.4	54.2	18.4	ORIG	1994-09-20	S					0	5							N				RECH	1995-05-10	S					0	5							N				PR0398
0330511	03	3	1	SE1		0511	16.6	19.8	58.4	19.8	ORIG	1994-09-20	S					0	3.5							N				RECH	1995-05-10	S					0	3.5							N				PR0398
0330512	03	3	1	SE1		0512	5.1	21.9	69.9	21.9	ORIG	1994-09-20	S					0	4.1							N				RECH	1995-05-10	S					0	4							N				PR0398
0330513	03	3	1	SE1		0513	1.6	22.1	73.4	22.1	ORIG	1994-09-20	P					14.7								N				RECH	1995-05-10	P					14.7								N				PR0398
0330515	03	3	1	SE1		0515	18.1	22.8	56.9	22.8	ORIG	1994-09-20	R		B		G	13.7			3.7					N				RECH	1995-05-10	R		B		G	13.7			3.7					N				PR0398
0330516	03	3	1	SE1	Y	0516	19.1	26.2	55.9	26.2	ORIG	1994-09-20	S					0	2.7			1.2	SW			N			SWC 180 DEGREES GIRDLED 0.3	RECH	1995-05-10	S					0	2.6			1.2	SW			N			SWC 180 DEGREES GIRDLED 0.3	PR0398
0330517	03	3	1	SE1	Y	0517	24.2	31.1	50.8	31.1	ORIG	1994-09-20	S					0	1.7			0.3	NS			N				RECH	1995-05-10	S					0	1.7			0.3	NS			N				PR0398
0330518	03	3	1	SE1	Y	0518	20.3	34.2	54.7	34.2	ORIG	1994-09-20	S					0	1.6							N			WHOLE TRUNK ROTTING	RECH	1995-05-10	S					0	1.5							N			WHOLE TRUNK ROTTING	PR0398
0330519	03	3	1	SE1		0519	7.7	34.9	67.3	34.9	ORIG	1994-09-20	P					38.1								N				RECH	1995-05-10	P					38.1								N				PR0398
0330520	03	3	1	SE1		0520	6.6	35.4	68.4	35.4	ORIG	1994-09-20	S					0	1.7							N				RECH	1995-05-10	S					0	1.6							N				PR0398
0330521	03	3	1	SE1		0521	1.7	32.6	73.3	32.6	ORIG	1994-09-20	S					0	4.8							N				RECH	1995-05-10	S					0	4.6							N				PR0398
0330522	03	3	1	SE1	Y	0522	15.9	36.9	59.1	36.9	ORIG	1994-09-20	S					0	1.8			0.7	NS			N			GIRDLED 0.2-0.7 ROTTEN TO TOP	RECH	1995-05-10	S					0	1.8			0.7	NS			N			GIRDLED 0.2-0.7 ROTTEN TO TOP	PR0398
0330523	03	3	1	SE1		0523	16.1	41.6	58.9	41.6	ORIG	1994-09-20	P	T	B			25.2	19.2		1.9	1.9	S			Y			SC 180 DEGREES 1/2 THRU	RECH	1995-05-10	R		B		B	25.2	19.2		1.7	1.9	S			Y			SC 180 DEGREES 1/2 THRU	PR0398
0330524	03	3	1	SE1		0524	17.6	41.1	57.4	41.1	ORIG	1994-09-20	S	T				0	1.4			0.5	NS			N			FIRE-GIRDLED 0.1-0.5	RECH	1995-05-10	S	T				0	1.4			0.5	NS			N			FIRE-GIRDLED 0.1-0.5	PR0398
0330525	03	3	1	SE1		0525	12	44.7	63	44.7	ORIG	1994-09-20	R		B		G	8.3			2					N				RECH	1995-05-10	R		B		G	8.3			2					N				PR0398
0330526	03	3	1	SE1		0526	9.8	45.3	65.2	45.3	ORIG	1994-09-20	P					29.7								N				RECH	1995-05-10	P					29.7								N				PR0398
0330527	03	3	1	SE1		0527	7.3	46.1	67.7	46.1	ORIG	1994-09-20	P					25.1				0.2	E			N			NEC 1.0-1.3	RECH	1995-05-10	P					25.1				0.2	E			N			NEC 1.0-1.3	PR0398
0330528	03	3	1	SE1	Y	0528	23.8	47.2	51.2	47.2	ORIG	1994-09-20	S					0	4.4							N				RECH	1995-05-10	S					0	4.4							N				PR0398
0330529	03	3	1	SE1		0529	17.4	47.5	57.6	47.5	ORIG	1994-09-20	R		B		G	8.8			3.2					N				RECH	1995-05-10	R		B		G	8.8			3.2					N				PR0398
0330530	03	3	1	SE1	Y	0530	21.1	49.2	53.9	49.2	ORIG	1994-09-20	P					27.4				0.3	W			N				RECH	1995-05-10	P					27.4				0.3	W			N				PR0398
0330531	03	3	1	SE1		0531	5.1	48.5	69.9	48.5	ORIG	1994-09-20	S					0	2.1			0.2	NS			N				RECH	1995-05-10	S					0	2			0.2	NS			N				PR0398
0330532	03	3	1	SE1		0532	14.4	49.8	60.6	49.8	ORIG	1994-09-20	P					35.5								N				RECH	1995-05-10	P					35.5								N				PR0398
0330533	03	3	1	SE2		0533	18.8	1.9	93.8	1.9	ORIG	1994-09-20	R		B		G	12.7								N				RECH	1995-05-10	R		B		G	12.7								N				PR0398
0330534	03	3	1	SE2		0534	22.1	4.1	97.1	4.1	ORIG	1994-09-20	S					0	2.1							N				RECH	1995-05-10	S					0	2.2							N				PR0398
0330535	03	3	1	SE2		0535	6.5	7.3	81.5	7.3	ORIG	1994-09-20	S					0	3.6							N				RECH	1995-05-10	S					0	3.5							N				PR0398
0330536	03	3	1	SE2		0536	11.6	10.1	86.6	10.1	ORIG	1994-09-20	P					5.4	4.8							N				RECH	1995-05-10	P					5.4	4.8							N				PR0398
0330537	03	3	1	SE2		0537	13.5	10.1	88.5	10.1	ORIG	1994-09-20	S					0	1.5							N				RECH	1995-05-10	S					0	1.5							N				PR0398
0330538	03	3	1	SE2		0538	16.9	12.4	91.9	12.4	ORIG	1994-09-20	S					0	2.5							N				RECH	1995-05-10	S					0	2.4							N				PR0398
0330539	03	3	1	SE2		0539	13.2	13.7	88.2	13.7	ORIG	1994-09-20	S					0	2.6							N				RECH	1995-05-10	S					0	2.6							N				PR0398
0330540	03	3	1	SE2		0540	21	19.2	96	19.2	ORIG	1994-09-20	P					29.9								N				RECH	1995-05-10	P					29.9								N				PR0398
0330541	03	3	1	SE2		0541	20.2	21.5	95.2	21.5	ORIG	1994-09-20	S					0	1.8							N				RECH	1995-05-10	S					0	1.8							N				PR0398
0330542	03	3	1	SE2		0542	21.3	23	96.3	23	ORIG	1994-09-20	P					25.1								N				RECH	1995-05-10	P					25.1								N				PR0398
0330543	03	3	1	SE2		0543	23.8	23.1	98.8	23.1	ORIG	1994-09-20	S					0	4.8							N				RECH	1995-05-10	S					0	4.7							N				PR0398
0330544	03	3	1	SE2		0544	10.9	25.7	85.9	25.7	ORIG	1994-09-20	P					7.3								N				RECH	1995-05-10	P					7.3								N				PR0398
0330545	03	3	1	SE2		0545	19	26	94	26	ORIG	1994-09-20	P					15.4				0.2	SW			N				RECH	1995-05-10	P					15.4				0.2	SW			N				PR0398
0330546	03	3	1	SE2		0546	5.5	26.6	80.5	26.6	ORIG	1994-09-20	R		B		G	15.3			2.5					N				RECH	1995-05-10	R		B		G	15.3			2.5					N				PR0398
0330547	03	3	1	SE2		0547	10.7	27.3	85.7	27.3	ORIG	1994-09-20	P					10.7								N				RECH	1995-05-10	P					10.7								N				PR0398
0330548	03	3	1	SE2		0548	12.3	27.8	87.3	27.8	ORIG	1994-09-20	P					7.1								N				RECH	1995-05-10	P					7.1								N				PR0398
0330549	03	3	1	SE2		0549	22.1	29	97.1	29	ORIG	1994-09-20	S					0	1.8			0.3	S			N				RECH	1995-05-10	S					0	1.7			0.3	S			N				PR0398
0330550	03	3	1	SE2		0550	23.3	29.8	98.3	29.8	ORIG	1994-09-20	P					27.1								N				RECH	1995-05-10	P					27.1								N				PR0398
0330551	03	3	1	SE2		0551	21.5	30.4	96.5	30.4	ORIG	1994-09-20	P					27.8								N				RECH	1995-05-10	P					27.8								N				PR0398
0330552	03	3	1	SE2		0552	6.1	30.4	81.1	30.4	ORIG	1994-09-20	S					0	2.7							N				RECH	1995-05-10	S					0	2.7							N				PR0398
0330553	03	3	1	SE2		0553	13.2	32	88.2	32	ORIG	1994-09-20	S					0	3.8							N				RECH	1995-05-10	S					0	3.6							N				PR0398
0330554	03	3	1	SE2		0554	14.2	33.6	89.2	33.6	ORIG	1994-09-20	S					0	3.2			0.2	NS			N				RECH	1995-05-10	S					0	3.1			0.2	NS			N				PR0398
0330555	03	3	1	SE2		0555	11.6	37.4	86.6	37.4	ORIG	1994-09-20	P					8.8								N				RECH	1995-05-10	P					8.8								N				PR0398
0330556	03	3	1	SE2		0556	16.3	37.3	91.3	37.3	ORIG	1994-09-20	R		B		G	19.1			1.8					N				RECH	1995-05-10	R		B		G	19.1			1.8					N				PR0398
0330557	03	3	1	SE2		0557	2.8	38.2	77.8	38.2	ORIG	1994-09-20	S					0	3.1							N				RECH	1995-05-10	S					0	3							N				PR0398
0330558	03	3	1	SE2		0558	7.6	40	82.6	40	ORIG	1994-09-20	P					7.4								N				RECH	1995-05-10	P					7.4								N				PR0398
0330559	03	3	1	SE2		0559	9.4	40.6	84.4	40.6	ORIG	1994-09-20	P					8.4								N				RECH	1995-05-10	P					8.4								N				PR0398
0330560	03	3	1	SE2		0560	9	43.1	84	43.1	ORIG	1994-09-20	S					0	1.9							N				RECH	1995-05-10	S					0	1.8							N				PR0398
0330561	03	3	1	SE2		0561	18.6	43.1	93.6	43.1	ORIG	1994-09-20	S					0	2.1							N				RECH	1995-05-10	S					0	2							N				PR0398
0330562	03	3	1	SE2		0562	19.3	44.6	94.3	44.6	ORIG	1994-09-20	P					35.1				0.3	SW			N				RECH	1995-05-10	P					35.1				0.3	SW			N				PR0398
0330563	03	3	1	SE2		0563	23.7	46.4	98.7	46.4	ORIG	1994-09-20	S					0	5.2							N				RECH	1995-05-10	S					0	5.1							N				PR0398
0330564	03	3	1	SE2		0564	15.6	47.8	90.6	47.8	ORIG	1994-09-20	S					0	1.4			0.3	NS			N				RECH	1995-05-10	S					0	1.5			0.3	NS			N				PR0398
0330565	03	3	1	SE2		0565	16.3	49.4	91.3	49.4	ORIG	1994-09-20	S					0	3.1							N				RECH	1995-05-10	S					0	3							N				PR0398
0330566	03	3	1	SE2		0566	19.6	50	94.6	50	ORIG	1994-09-20	S					0	2.7			0.3	SW			N			SWC 300 DEGREES-3/4 THRU	RECH	1995-05-10	S					0	2.7			0.3	SW			N			SWC 300 DEGREES-3/4 THRU	PR0398
0330567	03	3	1	SE2		0567	2.6	47.9	77.6	47.9	ORIG	1994-09-20	S					0	1.7			0.3	NS			N				RECH	1995-05-10	S					0	1.7			0.3	NS			N				PR0398
0330568	03	3	1	NE2		0568	3	1	78	51	ORIG	1994-09-20	P					28.5				0.2	SW			N				RECH	1995-05-10	P					28.5				0.2	SW			N				PR0398
0330569	03	3	1	NE2		0569	12.6	1	87.6	51	ORIG	1994-09-20	S					0	3.3							N				RECH	1995-05-10	S					0	3.3							N				PR0398
0330570	03	3	1	NE2		0570	22.9	1.1	97.9	51.1	ORIG	1994-09-20	S					0	2.7			0.2	NS			N				RECH	1995-05-10	S					0	2.7			0.2	NS			N				PR0398
0330571	03	3	1	NE2		0571	16.8	2.2	91.8	52.2	ORIG	1994-09-20	S					0	3.4			0.2	NS			N				RECH	1995-05-10	S					0	3.2			0.2	NS			N				PR0398
0330572	03	3	1	NE2		0572	20.6	2.4	95.6	52.4	ORIG	1994-09-20	P					33.3								N				RECH	1995-05-10	P					33.3								N				PR0398
0330573	03	3	1	NE2		0573	15.9	4	90.9	54	ORIG	1994-09-20	R		B		G	11.4			3.2					N				RECH	1995-05-10	R		B		G	11.4			3.2					N				PR0398
0330574	03	3	1	NE2		0574	22.8	5.8	97.8	55.8	ORIG	1994-09-20	S					0	1.8							N				RECH	1995-05-10	S					0	1.8							N				PR0398
0330575	03	3	1	NE2		0575	2.3	6	77.3	56	ORIG	1994-09-20	S					0	2.7							N			WHOLE TRUNK ROTTING	RECH	1995-05-10	S					0	2.7							N			WHOLE TRUNK ROTTING	PR0398
0330576	03	3	1	NE2		0576	15.9	9.2	90.9	59.2	ORIG	1994-09-20	R		B		G	15.9			3.6					N				RECH	1995-05-10	R		B		G	15.9			3.6					N				PR0398
0330577	03	3	1	NE2		0577	8.5	10.9	83.5	60.9	ORIG	1994-09-20	S					0	1.5			0.3	NS			N			3/4 THRU	RECH	1995-05-10	S					0	1.5			0.3	NS			N			3/4 THRU	PR0398
0330578	03	3	1	NE2		0578	8.1	12.1	83.1	62.1	ORIG	1994-09-20	R		B		G	34.1								N				RECH	1995-05-10	R		B		G	34.1								N				PR0398
0330579	03	3	1	NE2		0579	9.5	12.7	84.5	62.7	ORIG	1994-09-20	S	F	U			0	2.8			0.2	NS			N			WHOLE TRUNK ROTTING	RECH	1995-05-10	S	F	U			0	3			0.2	NS			N			WHOLE TRUNK ROTTING	PR0398
0330580	03	3	1	NE2		0580	21.9	11.1	96.9	61.1	ORIG	1994-09-20	P					27.6								N				RECH	1995-05-10	P					27.6								N				PR0398
0330581	03	3	1	NE2		0581	24.9	12.7	99.9	62.7	ORIG	1994-09-20	S					0	3.5							N				RECH	1995-05-10	S					0	3.5							N				PR0398
0330582	03	3	1	NE2		0582	4.9	14	79.9	64	ORIG	1994-09-20	S					0	2.8							N				RECH	1995-05-10	S					0	2.7							N				PR0398
0330583	03	3	1	NE2		0583	2.3	14.2	77.3	64.2	ORIG	1994-09-20	R		B		G	7.7			2					N				RECH	1995-05-10	R		B		G	7.7			2					N				PR0398
0330584	03	3	1	NE2		0584	2.1	15.5	77.1	65.5	ORIG	1994-09-20	R		B		G	13.1								N				RECH	1995-05-10	R		B		G	13.1								N				PR0398
0330585	03	3	1	NE2		0585	0.8	15.7	75.8	65.7	ORIG	1994-09-20	S					0	2.2			0.5	SE			N			SEC 180 DEGREES	RECH	1995-05-10	S					0	2.1			0.5	SE			N			SEC 180 DEGREES	PR0398
0330586	03	3	1	NE2		0586	15.8	14.2	90.8	64.2	ORIG	1994-09-20	S					0	2.3							N				RECH	1995-05-10	S					0	2.1							N				PR0398
0330587	03	3	1	NE2		0587	4.1	17.4	79.1	67.4	ORIG	1994-09-20	S					0	2.9							N				RECH	1995-05-10	S					0	2.9							N				PR0398
0330588	03	3	1	NE2		0588	16.5	19.8	91.5	69.8	ORIG	1994-09-20	S					0	1.7			0.3	NS			N				RECH	1995-05-10	S					0	1.6			0.3	NS			N				PR0398
0330589	03	3	1	NE2		0589	16.8	21	91.8	71	ORIG	1994-09-20	P					40.4								N				RECH	1995-05-10	P					40.4								N				PR0398
0330590	03	3	1	NE2		0590	13.2	21.8	88.2	71.8	ORIG	1994-09-20	S					0	3.7							N				RECH	1995-05-10	S					0	3.6							N				PR0398
0330591	03	3	1	NE2		0591	17.2	21.9	92.2	71.9	ORIG	1994-09-20	R		B		G	10.3			3.4					N				RECH	1995-05-10	R		B		G	10.3			3.4					N				PR0398
0330592	03	3	1	NE2		0592	20.2	21.9	95.2	71.9	ORIG	1994-09-20	P					35.4								N				RECH	1995-05-10	P					35.4								N				PR0398
0330593	03	3	1	NE2		0593	10	23.5	85	73.5	ORIG	1994-09-20	P					41.6								N				RECH	1995-05-10	P					41.6								N				PR0398
0330594	03	3	1	NE2		0594	7.4	24.2	82.4	74.2	ORIG	1994-09-20	S					0	1.7			0.2	NS			N				RECH	1995-05-10	S					0	1.6			0.2	NS			N				PR0398
0330595	03	3	1	NE2		0595	4.8	24.9	79.8	74.9	ORIG	1994-09-20	P					30.2				0.9	NE			N			SWC 0.5-4.7	RECH	1995-05-10	P					30.2				0.9	NE			N			SWC 0.5-4.7	PR0398
0330596	03	3	1	NE2		0596	21.9	25.1	96.9	75.1	ORIG	1994-09-20	P					33.1								N				RECH	1995-05-10	P					33.1								N				PR0398
0330597	03	3	1	NE2		0597	12.6	26.6	87.6	76.6	ORIG	1994-09-20	S					0	3.3							N			WHOLE TRUNK ROTTING	RECH	1995-05-10	S					0	3.2							N			WHOLE TRUNK ROTTING	PR0398
0330598	03	3	1	NE2		0598	18.9	27.7	93.9	77.7	ORIG	1994-09-20	S					0	1.8							N				RECH	1995-05-10	S					0	1.8							N				PR0398
0330599	03	3	1	NE2		0599	9.6	28.9	84.6	78.9	ORIG	1994-09-20	P					29.2				0.6	SW			N				RECH	1995-05-10	P					29.2				0.6	SW			N				PR0398
0330600	03	3	1	NE2		0600	11.8	30.7	86.8	80.7	ORIG	1994-09-20	S					0	4			0.3	NS			N			SEC 180 DEGREES 2.5-ROTTING	RECH	1995-05-10	S					0	4			0.3	NS			N			SEC 180 DEGREES 2.5-ROTTING	PR0398
0330601	03	3	1	NE2		0601	7	33.4	82	83.4	ORIG	1994-09-20	S					0								N				RECH	1995-05-10	S					0								N				PR0398
0330602	03	3	1	NE2		0602	13.1	33.4	88.1	83.4	ORIG	1994-09-20	P					37.6								N				RECH	1995-05-10	P					37.6								N				PR0398
0330603	03	3	1	NE2		0603	15.4	33.4	90.4	83.4	ORIG	1994-09-20	S					0	2.3			0.4	NS			N				RECH	1995-05-10	S					0	2.3			0.4	NS			N				PR0398
0330604	03	3	1	NE2		0604	15.5	34.6	90.5	84.6	ORIG	1994-09-20	S					0	3.3							N				RECH	1995-05-10	S					0	3.3							N				PR0398
0330605	03	3	1	NE2		0605	7.5	34.9	82.5	84.9	ORIG	1994-09-20	R		B		G	10			2.5					N				RECH	1995-05-10	R		B		G	10			2.5					N				PR0398
0330606	03	3	1	NE2		0606	5.7	36	80.7	86	ORIG	1994-09-20	R		B		G	12.8								N				RECH	1995-05-10	R		B		G	12.8								N				PR0398
0330607	03	3	1	NE2		0607	2.4	36.8	77.4	86.8	ORIG	1994-09-20	R		B		G	21.2								N				RECH	1995-05-10	R				G	21.2								N				PR0398
0330608	03	3	1	NE2		0608	17	36.4	92	86.4	ORIG	1994-09-20	S					0	2.7							N				RECH	1995-05-10	S					0	2.7							N				PR0398
0330609	03	3	1	NE2		0609	7.9	38.1	82.9	88.1	ORIG	1994-09-20	R		B		G	6.7			1.7					N				RECH	1995-05-10	R		B		G	6.7			1.7					N				PR0398
0330610	03	3	1	NE2		0610	19.5	37.8	94.5	87.8	ORIG	1994-09-20	P					30.7								N				RECH	1995-05-10	P					30.7								N				PR0398
0330611	03	3	1	NE2		0611	18.1	38.9	93.1	88.9	ORIG	1994-09-20	P					26.2								N				RECH	1995-05-10	P					26.2								N				PR0398
0330612	03	3	1	NE2		0612	11.5	40.6	86.5	90.6	ORIG	1994-09-20	S					0	2.8							N				RECH	1995-05-10	S					0	2.8							N				PR0398
0330613	03	3	1	NE2		0613	24.4	41.9	99.4	91.9	ORIG	1994-09-20	S					0	1.4							N				RECH	1995-05-10	S					0	1.4							N				PR0398
0330614	03	3	1	NE2		0614	0.8	39.2	75.8	89.2	ORIG	1994-09-20	S					0	2.7							N				RECH	1995-05-10	S					0	2.6							N				PR0398
0330615	03	3	1	NE2		0615	3.6	41.9	78.6	91.9	ORIG	1994-09-20	S					0	2.4							N				RECH	1995-05-10	S					0	2.3							N				PR0398
0330616	03	3	1	NE2		0616	1.3	43.2	76.3	93.2	ORIG	1994-09-20	S					0								N			WHOLE TRUNK ROTTING	RECH	1995-05-10	S					0								N			WHOLE TRUNK ROTTING	PR0398
0330617	03	3	1	NE2		0617	13.4	42.4	88.4	92.4	ORIG	1994-09-20	P					36.4								N				RECH	1995-05-10	P					36.4								N				PR0398
0330618	03	3	1	NE2		0618	14.7	42.4	89.7	92.4	ORIG	1994-09-20	S					0	1.4							N				RECH	1995-05-10	S					0	1.4							N				PR0398
0330619	03	3	1	NE2		0619	11.4	43.7	86.4	93.7	ORIG	1994-09-20	S					0	2							N				RECH	1995-05-10	S					0	1.9							N				PR0398
0330620	03	3	1	NE2		0620	6.3	44	81.3	94	ORIG	1994-09-20	S					0	3.3							N				RECH	1995-05-10	S					0	3.3							N				PR0398
0330621	03	3	1	NE2		0621	14.7	44.7	89.7	94.7	ORIG	1994-09-20	S					0								N				RECH	1995-05-10	S					0								N				PR0398
0330622	03	3	1	NE2		0622	17.2	44.6	92.2	94.6	ORIG	1994-09-20	P					42.3								N				RECH	1995-05-10	P					42.3								N				PR0398
0330623	03	3	1	NE2		0623	0.4	48.3	75.4	98.3	ORIG	1994-09-20	S					0	2.6							N				RECH	1995-05-10	S					0	2.5							N				PR0398
0330624	03	3	1	NE2		0624	8.5	48.6	83.5	98.6	ORIG	1994-09-20	S					0	2			0.2	NS			N				RECH	1995-05-10	S					0	1.9			0.2	NS			N				PR0398
0330625	03	3	1	NE2		0625	13.4	48.9	88.4	98.9	ORIG	1994-09-20	P					34.5				0.3	W			N			WC 180 DEGREES	RECH	1995-05-10	P					34.5				0.3	W			N			WC 180 DEGREES	PR0398
0330626	03	3	1	NE2		0626	18.4	48.9	93.4	98.9	ORIG	1994-09-20	P					16.5								N				RECH	1995-05-10	P					16.5								N				PR0398
0330627	03	3	1	NE2		0627	20	48.9	95	98.9	ORIG	1994-09-20	S					0	1.7			0.2	NS			N				RECH	1995-05-10	S					0	1.6			0.2	NS			N				PR0398
0330628	03	3	1	NE2		0628	15.2	49.5	90.2	99.5	ORIG	1994-09-20	S					0	2.6			0.2	NS			N				RECH	1995-05-10	S					0	2.6			0.2	NS			N				PR0398
0330629	03	3	1	NE2		0629	19.5	48.5	94.5	98.5	ORIG	1994-09-20	P					25				0.3	E			N				RECH	1995-05-10	P					25				0.3	E			N				PR0398
0330630	03	3	1	NE1		0630	8	0.8	67	50.8	ORIG	1994-09-20	P					33.6								N				RECH	1995-05-10	P					33.6								N				PR0398
0330631	03	3	1	NE1		0631	7	1.3	68	51.3	ORIG	1994-09-20	S					0	1.9							N				RECH	1995-05-10	S					0	1.9							N				PR0398
0330632	03	3	1	NE1	Y	0632	20.2	0.9	54.8	50.9	ORIG	1994-09-20	P					33.1								N				RECH	1995-05-10	P					33.1								N				PR0398
0330633	03	3	1	NE1		0633	20	2.1	55	52.1	ORIG	1994-09-20	R		B		G	7			1.5					N				RECH	1995-05-10	R		B		G	7			1.5					N				PR0398
0330634	03	3	1	NE1	Y	0634	15.3	2.5	59.7	52.5	ORIG	1994-09-20	P					32								N				RECH	1995-05-10	P					32								N				PR0398
0330635	03	3	1	NE1		0635	8.7	4.7	66.3	54.7	ORIG	1994-09-20	P	T	Y			26.8	15.8		0.7	0.7	S			Y			SC 180 DEGREES	RECH	1995-05-10	R		Y		B	26.8	15.8		0.7	0.7	S			Y			SC 180 DEGREES	PR0398
0330636	03	3	1	NE1	Y	0636	17.6	5.5	57.4	55.5	ORIG	1994-09-20	P					32.3								N				RECH	1995-05-10	P					32.3								N				PR0398
0330637	03	3	1	NE1	Y	0637	19.3	6	55.7	56	ORIG	1994-09-20	S					0	3.4			0.5	NE			N				RECH	1995-05-10	S					0	3.4			0.5	NE			N				PR0398
0330638	03	3	1	NE1	Y	0638	22.5	6.5	52.5	56.5	ORIG	1994-09-20	P					33.1								N				RECH	1995-05-10	P					33.1								N				PR0398
0330639	03	3	1	NE1		0639	9.9	7.5	65.1	57.5	ORIG	1994-09-20	S					0	2.1							N				RECH	1995-05-10	S					0	2.1							N				PR0398
0330640	03	3	1	NE1		0640	4	8.2	71	58.2	ORIG	1994-09-20	P					37.2				0.5	S			N			SC 180 DEGREES	RECH	1995-05-10	P					37.2				0.5	S			N			SC 180 DEGREES	PR0398
0330641	03	3	1	NE1		0641	4.4	9.3	70.6	59.3	ORIG	1994-09-20	S					0	1.5							N				RECH	1995-05-10	S					0	1.6							N				PR0398
0330642	03	3	1	NE1		0642	9	9.7	66	59.7	ORIG	1994-09-20	P					29.4								N				RECH	1995-05-10	P					29.4								N				PR0398
0330643	03	3	1	NE1	Y	0643	17.6	9	57.4	59	ORIG	1994-09-20	P					31.3								N				RECH	1995-05-10	P					31.3								N				PR0398
0330644	03	3	1	NE1	Y	0644	24.6	9.3	50.4	59.3	ORIG	1994-09-20	S					0								N				RECH	1995-05-10	S					0								N				PR0398
0330645	03	3	1	NE1	Y	0645	18.7	11.3	56.3	61.3	ORIG	1994-09-20	S					0	4.4							N				RECH	1995-05-10	S					0	4.4							N				PR0398
0330646	03	3	1	NE1		0646	8.8	12	66.2	62	ORIG	1994-09-20	S					0	1.6							N				RECH	1995-05-10	S					0	1.6							N				PR0398
0330647	03	3	1	NE1		0647	5.4	12.8	69.6	62.8	ORIG	1994-09-20	S					0	2.5			0.2	NS			N				RECH	1995-05-10	S					0	2.5			0.2	NS			N				PR0398
0330648	03	3	1	NE1	Y	0648	16.9	14	58.1	64	ORIG	1994-09-20	S					0	2.4							N				RECH	1995-05-10	S					0	2.3							N				PR0398
0330649	03	3	1	NE1	Y	0649	22	15.3	53	65.3	ORIG	1994-09-20	S					0								N				RECH	1995-05-10	S					0								N				PR0398
0330650	03	3	1	NE1		0650	11.8	16.3	63.2	66.3	ORIG	1994-09-20	S					0	1.8							N				RECH	1995-05-10	S					0	1.9							N				PR0398
0330651	03	3	1	NE1	Y	0651	18.7	17	56.3	67	ORIG	1994-09-20	S					0	2.7							N				RECH	1995-05-10	S					0	2.6							N				PR0398
0330652	03	3	1	NE1		0652	7.5	18.8	67.5	68.8	ORIG	1994-09-20	P	T				41.2				0.2	NE			N				RECH	1995-05-10	R		B		B	41.7				0.2	NE			N				PR0398
0330653	03	3	1	NE1		0653	5	19.8	70	69.8	ORIG	1994-09-20	S					0	3			0.1	W			N				RECH	1995-05-10	S					0	2.9			0.1	W			N				PR0398
0330654	03	3	1	NE1		0654	4.7	20.4	70.3	70.4	ORIG	1994-09-20	P	T				37.5				0.4	W			N				RECH	1995-05-10	R		B			37.1				0.4	W			N				PR0398
0330655	03	3	1	NE1		0655	14.9	20.4	60.1	70.4	ORIG	1994-09-20	S					0	3.9			0.4	NS			N				RECH	1995-05-10	S					0	3.9			0.4	NS			N				PR0398
0330656	03	3	1	NE1		0656	21.4	22.5	53.6	72.5	ORIG	1994-09-20	R		B		G	22								N				RECH	1995-05-10	R		B		G	22								N				PR0398
0330657	03	3	1	NE1	Y	0657	24.6	23.4	50.4	73.4	ORIG	1994-09-20	S					0	1.5							N				RECH	1995-05-10	S					0	1.5							N				PR0398
0330658	03	3	1	NE1		0658	2	23.1	73	73.1	ORIG	1994-09-20	R		B		G	8.9			4.9					N				RECH	1995-05-10	R		B		G	8.9			4.9					N				PR0398
0330659	03	3	1	NE1		0659	4.6	24.3	70.4	74.3	ORIG	1994-09-20	S					0								N				RECH	1995-05-10	S					0								N				PR0398
0330660	03	3	1	NE1		0660	6.8	25.6	68.2	75.6	ORIG	1994-09-20	S					0	1.6			0.1	NS			N				RECH	1995-05-10	S					0	1.6			0.1	NS			N				PR0398
0330661	03	3	1	NE1		0661	3.9	26.9	71.1	76.9	ORIG	1994-09-20	P					31.2				1.6	W			N			WC 180 DEGREES 0.5-1.6	RECH	1995-05-10	P					31.2				1.6	W			N			WC 180 DEGREES 0.5-1.6	PR0398
0330662	03	3	1	NE1		0662	3.2	28.6	71.8	78.6	ORIG	1994-09-20	P					36.3								N				RECH	1995-05-10	P					36.3								N				PR0398
0330663	03	3	1	NE1		0663	5.8	28.4	69.2	78.4	ORIG	1994-09-20	S					0	3.1			0.2	NW			N				RECH	1995-05-10	S					0	3			0.2	NW			N				PR0398
0330664	03	3	1	NE1		0664	7.7	28.6	67.3	78.6	ORIG	1994-09-20	R		B		G	15.8			4.6					N				RECH	1995-05-10	R		B		G	15.8			4.6					N				PR0398
0330665	03	3	1	NE1		0665	8	29.3	67	79.3	ORIG	1994-09-20	S					0	2.1			1.2	W			N			WC 0.8-1.2	RECH	1995-05-10	S					0	2			1.2	W			N			WC 0.8-1.2	PR0398
0330666	03	3	1	NE1		0666	22.9	28	52.1	78	ORIG	1994-09-20	R		B		G	18.3			3					N				RECH	1995-05-10	R		B		G	18.3			3					N				PR0398
0330667	03	3	1	NE1		0667	23.7	27.5	51.3	77.5	ORIG	1994-09-20	S					0	1.6			0.5	NS			N			GIRDLED NS 0.2-0.5	RECH	1995-05-10	S					0	1.6			0.5	NS			N			GIRDLED NS 0.2-0.5	PR0398
0330670	03	3	1	NE1		0670	18.3	29.8	56.7	79.8	ORIG	1994-09-20	S	T				0	2.1							N			OLD DS	RECH	1995-05-10	S	T				0	2							N			OLD DS	PR0398
0330671	03	3	1	NE1		0671	11.4	30.1	63.6	80.1	ORIG	1994-09-20	R		B		G	5.3			1.9					N				RECH	1995-05-10	R		B		G	5.3			1.9					N				PR0398
0330672	03	3	1	NE1		0672	12.1	30.9	62.9	80.9	ORIG	1994-09-20	R		B		G	11.7			4.2					N				RECH	1995-05-10	R		B		G	11.7			4.2					N				PR0398
0330673	03	3	1	NE1		0673	8.9	31.1	66.1	81.1	ORIG	1994-09-20	P					40.5				2.1	W			N			WC 180 DEGREES 0.3-2.1	RECH	1995-05-10	P					40.5				2.1	W			N			WC 180 DEGREES 0.3-2.1	PR0398
0330674	03	3	1	NE1		0674	13.4	32.8	61.6	82.8	ORIG	1994-09-20	P					33.5				0.5	SE			N				RECH	1995-05-10	P					33.5				0.5	SE			N				PR0398
0330675	03	3	1	NE1		0675	24	33.2	51	83.2	ORIG	1994-09-20	P					41								N				RECH	1995-05-10	P					41								N				PR0398
0330676	03	3	1	NE1		0676	20.2	34	54.8	84	ORIG	1994-09-20	P					36.9								N				RECH	1995-05-10	P					36.9								N				PR0398
0330677	03	3	1	NE1		0677	22.2	34.2	52.8	84.2	ORIG	1994-09-20	S					0	3.2							N				RECH	1995-05-10	S					0	3.2							N				PR0398
0330678	03	3	1	NE1		0678	5.6	34.2	69.4	84.2	ORIG	1994-09-20	S					0								N				RECH	1995-05-10	S					0								N				PR0398
0330679	03	3	1	NE1		0679	6.7	34.6	68.3	84.6	ORIG	1994-09-20	R		B		G	13.8								N				RECH	1995-05-10	R		B		G	13.8								N				PR0398
0330680	03	3	1	NE1		0680	6	35.4	69	85.4	ORIG	1994-09-20	R		B		G	10.8								N				RECH	1995-05-10	R		B		G	10.8								N				PR0398
0330681	03	3	1	NE1		0681	10.8	35.3	64.2	85.3	ORIG	1994-09-20	S					0	1.6							N				RECH	1995-05-10	S					0	1.6							N				PR0398
0330682	03	3	1	NE1		0682	15.4	36.6	59.6	86.6	ORIG	1994-09-20	P					31.8								N				RECH	1995-05-10	P					31.8								N				PR0398
0330683	03	3	1	NE1		0683	19.7	37.6	55.3	87.6	ORIG	1994-09-20	S					0	3							N				RECH	1995-05-10	S					0	3							N				PR0398
0330684	03	3	1	NE1		0684	18.8	37.9	56.2	87.9	ORIG	1994-09-20	R		B		G	8.2			2.5					N				RECH	1995-05-10	R		B		G	8.2			2.5					N				PR0398
0330685	03	3	1	NE1		0685	15.8	38	59.2	88	ORIG	1994-09-20	S					0	1.4			0.2	NS			N				RECH	1995-05-10	S					0	1.4			0.2	NS			N				PR0398
0330686	03	3	1	NE1		0686	11.3	39.4	63.7	89.4	ORIG	1994-09-20	R		B		G	10.3			2.4					N				RECH	1995-05-10	R		B		G	10.3			2.4					N				PR0398
0330687	03	3	1	NE1		0687	16	40.5	59	90.5	ORIG	1994-09-20	R		B		G	26.4								N				RECH	1995-05-10	R		B		G	26.4								N				PR0398
0330688	03	3	1	NE1		0688	23.1	40.1	51.9	90.1	ORIG	1994-09-20	P					34.7								N				RECH	1995-05-10	P					34.7								N				PR0398
0330689	03	3	1	NE1		0689	24.6	43.1	50.4	93.1	ORIG	1994-09-20	R		B		G	18.1								N				RECH	1995-05-10	R		B		G	18.1								N				PR0398
0330690	03	3	1	NE1		0690	23.8	44.2	51.2	94.2	ORIG	1994-09-20	S					0	2.2							N				RECH	1995-05-10	S					0	2.2							N				PR0398
0330691	03	3	1	NE1		0691	22.6	44.4	52.4	94.4	ORIG	1994-09-20	P					27				0.2	W			N				RECH	1995-05-10	P					27				0.2	W			N				PR0398
0330692	03	3	1	NE1		0692	7.6	43.7	67.4	93.7	ORIG	1994-09-20	P					38.1								N				RECH	1995-05-10	P					38.1								N				PR0398
0330693	03	3	1	NE1		0693	2.7	43.6	72.3	93.6	ORIG	1994-09-20	S					0								N				RECH	1995-05-10	S					0								N				PR0398
0330694	03	3	1	NE1		0694	2.1	45.1	72.9	95.1	ORIG	1994-09-20	R		B		G	24.2			4.5					N				RECH	1995-05-10	R		B		G	24.2			4.5					N				PR0398
0330695	03	3	1	NE1		0695	12.9	46.3	62.1	96.3	ORIG	1994-09-20	S					0	3							N				RECH	1995-05-10	S					0	2.9							N				PR0398
0330696	03	3	1	NE1		0696	22.2	47.1	52.8	97.1	ORIG	1994-09-20	P	T				35.1								N				RECH	1995-05-10	R		B		B	34.6								N				PR0398
0330697	03	3	1	NE1		0697	17.5	49.3	57.5	99.3	ORIG	1994-09-20	S					0	3.4							N				RECH	1995-05-10	S					0	3.3							N				PR0398
0330698	03	3	1	NE1		0698	6.1	49.6	68.9	99.6	ORIG	1994-09-20	S					0	1.5			0.1	NS			N				RECH	1995-05-10	S					0	1.4			0.1	NS			N				PR0398
0330699	03	3	1	SW2		0699	14.7	1.3	39.7	1.3	ORIG	1994-09-20	S					0	1.6							N				RECH	1995-05-10	S					0	1.5							N				PR0398
0330700	03	3	1	SW2		0700	11.1	3.6	36.1	3.6	ORIG	1994-09-20	S					0	4							N				RECH	1995-05-10	S					0	3.8							N				PR0398
0330701	03	3	1	SW2		0701	6.2	5.9	31.2	5.9	ORIG	1994-09-20	S					0	2.2			0.1	NS			N				RECH	1995-05-10	S					0	2.2			0.1	NS			N				PR0398
0330702	03	3	1	SW2		0702	4	6.7	29	6.7	ORIG	1994-09-20	S					0	2.8							N				RECH	1995-05-10	S					0	2.8							N				PR0398
0330703	03	3	1	SW2		0703	2.5	6.9	27.5	6.9	ORIG	1994-09-20	P					34.5								N				RECH	1995-05-10	P					34.5								N				PR0398
0330704	03	3	1	SW2		0704	6.6	7.2	31.6	7.2	ORIG	1994-09-20	P					31.3								N				RECH	1995-05-10	P					31.3								N				PR0398
0330705	03	3	1	SW2		0705	9.8	7.6	34.8	7.6	ORIG	1994-09-20	S					0	4.2			0.5	S			N			SC 180 DEGREES -- ROTTED	RECH	1995-05-10	S					0	4.1			0.5	S			N			SC 180 DEGREES -- ROTTED	PR0398
0330706	03	3	1	SW2		0706	19.5	7.2	44.5	7.2	ORIG	1994-09-20	S					0	2.8							N				RECH	1995-05-10	S					0	2.7							N				PR0398
0330707	03	3	1	SW2		0707	21	6.7	46	6.7	ORIG	1994-09-20	S					0	3.3							N				RECH	1995-05-10	S					0	3.4							N				PR0398
0330708	03	3	1	SW2		0708	21.4	9.4	46.4	9.4	ORIG	1994-09-20	S					0	2.9							N				RECH	1995-05-10	S					0	2.8							N				PR0398
0330709	03	3	1	SW2		0709	19.4	11.4	44.4	11.4	ORIG	1994-09-20	P	T	B			38.3	21.2		2.2	2.2	SE			N			FIRE-SEC 180 DEGREES 2/3 THRU-NWC 180 DEGREES 1.5	RECH	1995-05-10	R		B		B	38.3	21.2		2.2	2.2	SE			N			FIRE-SEC 180 DEGREES 2/3 THRU-NWC 180 DEGREES 1.5	PR0398
0330710	03	3	1	SW2		0710	18.4	12	43.4	12	ORIG	1994-09-20	P					35.9								N				RECH	1995-05-10	P					35.9								N				PR0398
0330711	03	3	1	SW2		0711	17	14	42	14	ORIG	1994-09-20	S					0	3.9			0.2	NS			N				RECH	1995-05-10	S					0	3.7			0.2	NS			N				PR0398
0330712	03	3	1	SW2		0712	9.7	11.1	34.7	11.1	ORIG	1994-09-20	S					0	2.8							N			TRUNK ROTTED	RECH	1995-05-10	S					0	2.8							N			TRUNK ROTTED	PR0398
0330713	03	3	1	SW2		0713	11.5	15.6	36.5	15.6	ORIG	1994-09-20	S					0	1.4							N				RECH	1995-05-10	S					0	1.4							N				PR0398
0330714	03	3	1	SW2		0714	18.2	17.7	43.2	17.7	ORIG	1994-09-20	P					27.9				3.3	N			N			NC 180 DEGREES 0.5-3.3	RECH	1995-05-10	P					27.9				3.3	N			N			NC 180 DEGREES 0.5-3.3	PR0398
0330715	03	3	1	SW2		0715	15.9	18.5	40.9	18.5	ORIG	1994-09-20	S					0	2.3							N				RECH	1995-05-10	S					0	2.2							N				PR0398
0330716	03	3	1	SW2		0716	16.4	19	41.4	19	ORIG	1994-09-20	P					21				0.6	S			N			SC 0.4-0.6	RECH	1995-05-10	P					21				0.6	S			N			SC 0.4-0.6	PR0398
0330717	03	3	1	SW2		0717	18.5	19.3	43.5	19.3	ORIG	1994-09-20	P					39.4								N				RECH	1995-05-10	P					39.4								N				PR0398
0330718	03	3	1	SW2		0718	12.6	19.8	37.6	19.8	ORIG	1994-09-20	P					25.1				0.4	E			N			EC 180 DEGREES	RECH	1995-05-10	P					25.1				0.4	E			N			EC 180 DEGREES	PR0398
0330719	03	3	1	SW2		0719	5.2	19.3	30.2	19.3	ORIG	1994-09-20	P					39.7				0.8	NW			N			EC 0.8; SC 0.3	RECH	1995-05-10	P					39.7				0.8	NW			N			EC 0.8; SC 0.3	PR0398
0330720	03	3	1	SW2		0720	2.7	20.1	27.7	20.1	ORIG	1994-09-20	P					21.2								N				RECH	1995-05-10	P					21.2								N				PR0398
0330721	03	3	1	SW2		0721	10.9	22.6	35.9	22.6	ORIG	1994-09-20	R				G	18.8								N				RECH	1995-05-10	R		B		G	18.8								N				PR0398
0330722	03	3	1	SW2		0722	7.9	23.2	32.9	23.2	ORIG	1994-09-20	P	T	Y			30.1	21.1		1.2					Y			DBH TAKEN @ 1.6	RECH	1995-05-10	R		Y		B	30.1	21.1		1.2					Y			DBH TAKEN @ 1.6	PR0398
0330723	03	3	1	SW2		0723	7.3	23.9	32.3	23.9	ORIG	1994-09-20	S					0	1.4			0.3	NS			N				RECH	1995-05-10	S					0	1.4			0.3	NS			N				PR0398
0330724	03	3	1	SW2		0724	7.2	25.2	32.2	25.2	ORIG	1994-09-20	R		B		G	10.1			5					N				RECH	1995-05-10	R		B		G	10.1			5					N				PR0398
0330725	03	3	1	SW2		0725	13.6	25.7	38.6	25.7	ORIG	1994-09-20	P					29.6				0.6	SW			N			SWC 0.2-0.6	RECH	1995-05-10	P					29.6				0.6	SW			N			SWC 0.2-0.6	PR0398
0330726	03	3	1	SW2	Y	0726	18	26.8	43	26.8	ORIG	1994-09-20	P					37.7				0.2	S			N			SC 0.3-1.3	RECH	1995-05-10	P					37.7				1.3	S			N			SC 0.3-1.3	PR0398
0330727	03	3	1	SW2		0727	8	27.4	33	27.4	ORIG	1994-09-20	S					0	2.1							N				RECH	1995-05-10	S					0	2							N				PR0398
0330728	03	3	1	SW2		0728	2.3	28.8	27.3	28.8	ORIG	1994-09-20	P					33.1								N				RECH	1995-05-10	P					33.1								N				PR0398
0330729	03	3	1	SW2		0729	1.8	27.3	26.8	27.3	ORIG	1994-09-20	P	T	Y			23.5	11.9		0.4	1.8	SE			Y				RECH	1995-05-10	R		Y		B	23.5	11.9		0.4	1.8	SE			Y				PR0398
0330730	03	3	1	SW2	Y	0730	23.4	30	48.4	30	ORIG	1994-09-20	P					36.1				0.1	W			N				RECH	1995-05-10	P					36.1				0.1	W			N				PR0398
0330731	03	3	1	SW2		0731	19	30.7	44	30.7	ORIG	1994-09-20	R		B		G	5.8			2.5					N				RECH	1995-05-10	R		B		G	5.8			2.5					N				PR0398
0330732	03	3	1	SW2	Y	0732	22.3	32.6	47.3	32.6	ORIG	1994-09-20	S					0	2.6							N				RECH	1995-05-10	S					0	2.6							N				PR0398
0330733	03	3	1	SW2		0733	9.8	32.3	34.8	32.3	ORIG	1994-09-20	R		B		G	14.3			3.3					N				RECH	1995-05-10	R		B		G	14.3			3.3					N				PR0398
0330734	03	3	1	SW2		0734	5.6	32.6	30.6	32.6	ORIG	1994-09-20	S					0	3.3							N				RECH	1995-05-10	S					0	3.1							N				PR0398
0330735	03	3	1	SW2		0735	5	32.9	30	32.9	ORIG	1994-09-20	S					0	1.4			0.2	NS			N				RECH	1995-05-10	S					0	1.4			0.2	NS			N				PR0398
0330736	03	3	1	SW2		0736	0.6	33	25.6	33	ORIG	1994-09-20	S					0	1.8							N				RECH	1995-05-10	S					0	1.8							N				PR0398
0330737	03	3	1	SW2		0737	0.7	35.4	25.7	35.4	ORIG	1994-09-20	P					35.7				0.2	NW			N				RECH	1995-05-10	P					35.7				0.2	NW			N				PR0398
0330738	03	3	1	SW2		0738	7.2	37	32.2	37	ORIG	1994-09-20	S					0	2.3							N				RECH	1995-05-10	S					0	2.2							N				PR0398
0330739	03	3	1	SW2	Y	0739	19.2	36.2	44.2	36.2	ORIG	1994-09-20	P					29.5								N				RECH	1995-05-10	P					29.5								N				PR0398
0330740	03	3	1	SW2	Y	0740	20.6	36.2	45.6	36.2	ORIG	1994-09-20	S					0	1.6			1.1	NS			N			TRUNK ROTTING	RECH	1995-05-10	S					0	1.6			1.1	NS			N			TRUNK ROTTING	PR0398
0330741	03	3	1	SW2	Y	0741	23.2	37.2	48.2	37.2	ORIG	1994-09-20	P					30.3				0.2	SE			N				RECH	1995-05-10	P					30.3				0.2	SE			N				PR0398
0330742	03	3	1	SW2		0742	12.6	37.5	37.6	37.5	ORIG	1994-09-20	P					36.5				0.3	E			N				RECH	1995-05-10	P					36.5				0.3	E			N				PR0398
0330743	03	3	1	SW2	Y	0743	18.3	38.6	43.3	38.6	ORIG	1994-09-20	P					34.2								N				RECH	1995-05-10	P					34.2								N				PR0398
0330744	03	3	1	SW2	Y	0744	24.7	39	49.7	39	ORIG	1994-09-20	S					0	2.8			0.2	S			N			SC 180 DEGREES-TUNK ROTTED	RECH	1995-05-10	S					0	2.7			0.2	S			N			SC 180 DEGREES-TUNK ROTTED	PR0398
0330745	03	3	1	SW2		0745	2.2	40.4	27.2	40.4	ORIG	1994-09-20	P					27				0.3	W			N				RECH	1995-05-10	P					27				0.3	W			N				PR0398
0330746	03	3	1	SW2		0746	4.8	40.4	29.8	40.4	ORIG	1994-09-20	R		B		G	11			3.3					N				RECH	1995-05-10	R		B		G	11			3.3					N				PR0398
0330747	03	3	1	SW2		0747	11.8	41.5	36.8	41.5	ORIG	1994-09-20	R		B		G	16.1								N				RECH	1995-05-10	R		B		G	16.1								N				PR0398
0330748	03	3	1	SW2		0748	17	41.9	42	41.9	ORIG	1994-09-20	R		B		G	13.3			2.9					N				RECH	1995-05-10	R		B		G	13.3			2.9					N				PR0398
0330749	03	3	1	SW2		0749	2.9	42.8	27.9	42.8	ORIG	1994-09-20	P					35.7				0.4	SW			N			SWC 180 DEGREES	RECH	1995-05-10	P					35.7				0.4	SW			N			SWC 180 DEGREES	PR0398
0330750	03	3	1	SW2		0750	9.7	44.1	34.7	44.1	ORIG	1994-09-20	S					0	4.6							N				RECH	1995-05-10	S					0	4.6							N				PR0398
0330751	03	3	1	SW2		0751	10.2	47	35.2	47	ORIG	1994-09-20	P	T	Y			33.5	21.2		0.4	0.5	SW			Y			CAT HEIGHT ESTIMATED	RECH	1995-05-10	R		Y		B	33.5	21.2		0.4	0.5	SW			Y			CAT HEIGHT ESTIMATED	PR0398
0330752	03	3	1	SW2		0752	12.3	47.1	37.3	47.1	ORIG	1994-09-20	P					38.4								N				RECH	1995-05-10	P					38.4								N				PR0398
0330753	03	3	1	SW2		0753	5.8	48.3	30.8	48.3	ORIG	1994-09-20	S					0	1.8			0.1	NS			N				RECH	1995-05-10	S					0	1.8			0.1	NS			N				PR0398
0330754	03	3	1	SW2		0754	2	49.3	27	49.3	ORIG	1994-09-20	S					0	2.1							N				RECH	1995-05-10	S					0	2.1							N				PR0398
0330755	03	3	1	SW1		0755	3.9	1.1	21.1	1.1	ORIG	1994-09-20	P					36.1				0.1	E			N				RECH	1995-05-10	P					36.1				0.1	E			N				PR0398
0330756	03	3	1	SW1		0756	1.7	2.5	23.3	2.5	ORIG	1994-09-20	S					0	4.7							N			360 DEGREES ROTTING 1.4	RECH	1995-05-10	S					0	4.7							N			360 DEGREES ROTTING 1.4	PR0398
0330757	03	3	1	SW1		0757	7.2	4.9	17.8	4.9	ORIG	1994-09-20	S					0	1.4							N				RECH	1995-05-10	S					0	1.3							N				PR0398
0330758	03	3	1	SW1		0758	23.9	4.3	1.1	4.3	ORIG	1994-09-20	P					29.8				1	S			N				RECH	1995-05-10	P					29.8				1	S			N				PR0398
0330759	03	3	1	SW1		0759	6.5	8.5	18.5	8.5	ORIG	1994-09-20	R		B		G	16.5								N				RECH	1995-05-10	R		B		G	16.5								N				PR0398
0330760	03	3	1	SW1		0760	10.9	7.9	14.1	7.9	ORIG	1994-09-20	P					31.4				0.2	NE			N				RECH	1995-05-10	P					31.4				0.2	NE			N				PR0398
0330761	03	3	1	SW1		0761	19.1	8.3	5.9	8.3	ORIG	1994-09-20	S					0	2			0.3	NS			N				RECH	1995-05-10	S					0	1.9			0.3	NS			N				PR0398
0330762	03	3	1	SW1		0762	24.6	9.8	0.4	9.8	ORIG	1994-09-20	S					0	2.3							N				RECH	1995-05-10	S					0	2.1							N				PR0398
0330763	03	3	1	SW1		0763	10	10.3	15	10.3	ORIG	1994-09-20	S					0	4.4							N			ROTTED TO 2.0	RECH	1995-05-10	S					0	4.4							N			ROTTED TO 2.0	PR0398
0330764	03	3	1	SW1		0764	14.8	15.1	10.2	15.1	ORIG	1994-09-20	R		B		G	13.4								N				RECH	1995-05-10	R		B		G	13.4								N				PR0398
0330765	03	3	1	SW1		0765	6.5	16.6	18.5	16.6	ORIG	1994-09-20	S					0	3.5							N			ROTTED 1.7	RECH	1995-05-10	S					0	3.5							N			ROTTED 1.7	PR0398
0330766	03	3	1	SW1		0766	0.5	17	24.5	17	ORIG	1994-09-20	S	T				0	1.6			0.2	NS			N			FIRE-GIRDLED-SC 180 DEGREES 0.5-0.7	RECH	1995-05-10	S	T				0	1.6			0.2	NS			N			FIRE-GIRDLED-SC 180 DEGREES 0.5-0.7	PR0398
0330767	03	3	1	SW1		0767	24.3	18.4	0.7	18.4	ORIG	1994-09-20	S					0	2.6							N				RECH	1995-05-10	S					0	2.5							N				PR0398
0330768	03	3	1	SW1		0768	9.6	21	15.4	21	ORIG	1994-09-20	P					40.6				1.2	SW			N			SWC 180 DEGREES-WC 1.0-1.4	RECH	1995-05-10	P					40.6				1.2	SW			N			SWC 180 DEGREES-WC 1.0-1.4	PR0398
0330769	03	3	1	SW1		0769	1.7	21.5	23.3	21.5	ORIG	1994-09-20	S	T				0	3.4			0.5	NE			N			FIRE-TRUNK ROTTEN-NEC 320 DEGREES 1/2 THRU	RECH	1995-05-10	S	T				0	3.3			0.5	NE			N			FIRE-TRUNK ROTTEN-NEC 320 DEGREES 1/2 THRU	PR0398
0330770	03	3	1	SW1		0770	12.4	22.2	12.6	22.2	ORIG	1994-09-20	S					0	1.4							N				RECH	1995-05-10	S					0	1.4							N				PR0398
0330771	03	3	1	SW1		0771	24.1	22.8	0.9	22.8	ORIG	1994-09-20	R		B		G	13.7			3.1					N				RECH	1995-05-10	R		B		G	13.7			3.1					N				PR0398
0330772	03	3	1	SW1		0772	14.7	23.8	10.3	23.8	ORIG	1994-09-20	S					0	1.6							N				RECH	1995-05-10	S					0	1.6							N				PR0398
0330773	03	3	1	SW1		0773	12.7	24	12.3	24	ORIG	1994-09-20	S					0	2.2							N				RECH	1995-05-10	S					0	2.1							N				PR0398
0330774	03	3	1	SW1		0774	13.3	25.2	11.7	25.2	ORIG	1994-09-20	S					0	1.9			0.2	NS			N				RECH	1995-05-10	S					0	1.8			0.2	NS			N				PR0398
0330775	03	3	1	SW1		0775	13	26.6	12	26.6	ORIG	1994-09-20	S					0	1.5			0.2	NW			N				RECH	1995-05-10	S					0	1.4			0.2	NW			N				PR0398
0330776	03	3	1	SW1		0776	4.5	26.2	20.5	26.2	ORIG	1994-09-20	R		B		G	12.4			1.8					N				RECH	1995-05-10	R		B		G	12.4			1.8					N				PR0398
0330777	03	3	1	SW1		0777	5.1	27.5	19.9	27.5	ORIG	1994-09-20	S					0	2.3			0.3	NS			N				RECH	1995-05-10	S					0	2.3			0.3	NS			N				PR0398
0330778	03	3	1	SW1		0778	14.5	28.6	10.5	28.6	ORIG	1994-09-20	R		B		G	9.9			2.3					N				RECH	1995-05-10	R		B		G	9.9			2.3					N				PR0398
0330779	03	3	1	SW1		0779	15.3	28.9	9.7	28.9	ORIG	1994-09-20	R		B		G	21.2								N				RECH	1995-05-10	R		B		G	21.2								N				PR0398
0330780	03	3	1	SW1		0780	5.5	29.7	19.5	29.7	ORIG	1994-09-20	S					0	3.3							N				RECH	1995-05-10	S					0	3.1							N				PR0398
0330781	03	3	1	SW1		0781	5.3	31	19.7	31	ORIG	1994-09-20	S					0	2.8			0.2	W			N				RECH	1995-05-10	S					0	2.7			0.2	W			N				PR0398
0330782	03	3	1	SW1		0782	12.6	30.2	12.4	30.2	ORIG	1994-09-20	P					38				0.5	S			N			SC 180 DEGREES 1/2 THRU	RECH	1995-05-10	P					38				0.5	S			N			SC 180 DEGREES 1/2 THRU	PR0398
0330783	03	3	1	SW1		0783	18.9	32.8	6.1	32.8	ORIG	1994-09-20	P					41				2.3	E			N			SWC 0.8-1.4--EC 180 DEGREES 1/2 THRU 0.7-2.3	RECH	1995-05-10	P					41				2.3	E			N			SWC 0.8-1.4--EC 180 DEGREES 1/2 THRU 0.7-2.3	PR0398
0330784	03	3	1	SW1		0784	22.4	32.8	2.6	32.8	ORIG	1994-09-20	P					28				3.8	S			N			SC 1.9-3.8	RECH	1995-05-10	P					28				3.8	S			N			SC 1.9-3.8	PR0398
0330785	03	3	1	SW1		0785	24.2	33.1	0.8	33.1	ORIG	1994-09-20	S	T				0	1.5			0.2	NS			N			FIRE-GIRDLED 0.2 3/4 THRU--GIRDLED 1.0-1.2	RECH	1995-05-10	S	T				0	1.5			0.2	NS			N			FIRE-GIRDLED 0.2 3/4 THRU--GIRDLED 1.0-1.2	PR0398
0330786	03	3	1	SW1		0786	25	31.1	0	31.1	ORIG	1994-09-20	R		B		G	9.3								N				RECH	1995-05-10	R		B		G	9.3								N				PR0398
0330787	03	3	1	SW1		0787	18.9	34.5	6.1	34.5	ORIG	1994-09-20	P					37				0.2	SW			N				RECH	1995-05-10	P					37				0.2	SW			N				PR0398
0330788	03	3	1	SW1		0788	15.5	36.8	9.5	36.8	ORIG	1994-09-20	S					0	2.8							N				RECH	1995-05-10	S					0	2.7							N				PR0398
0330789	03	3	1	SW1		0789	20.7	36.8	4.3	36.8	ORIG	1994-09-20	R		B		G	10			4.8					N				RECH	1995-05-10	R		B		G	10			4.8					N				PR0398
0330790	03	3	1	SW1		0790	24.3	38.3	0.7	38.3	ORIG	1994-09-20	P					40.2								N				RECH	1995-05-10	P					40.2								N				PR0398
0330791	03	3	1	SW1		0791	16.9	38.6	8.1	38.6	ORIG	1994-09-20	P					26.2								N				RECH	1995-05-10	P					26.2								N				PR0398
0330792	03	3	1	SW1		0792	4.7	38.3	20.3	38.3	ORIG	1994-09-20	P					32.8								N				RECH	1995-05-10	P					32.8								N				PR0398
0330793	03	3	1	SW1		0793	1.1	35	23.9	35	ORIG	1994-09-20	P					31.9				0.5	NW			N			NWC 180 DEGREES	RECH	1995-05-10	P					31.9				0.5	NW			N			NWC 180 DEGREES	PR0398
0330794	03	3	1	SW1		0794	19.2	40.6	5.8	40.6	ORIG	1994-09-20	S	T				0	2.5							N			OLD DEATH	RECH	1995-05-10	S	T				0	2.5							N			OLD DEATH	PR0398
0330795	03	3	1	SW1		0795	24	40.5	1	40.5	ORIG	1994-09-20	S					0	1.6							N				RECH	1995-05-10	S					0	1.5							N				PR0398
0330796	03	3	1	SW1		0796	24.8	41.8	0.2	41.8	ORIG	1994-09-20	R		B		G	11.2			2.4					N				RECH	1995-05-10	R		B		G	11.2			2.4					N				PR0398
0330797	03	3	1	SW1		0797	18.5	42.3	6.5	42.3	ORIG	1994-09-20	R		B		G	12			3.7					N				RECH	1995-05-10	R		B		G	12			3.7					N				PR0398
0330798	03	3	1	SW1		0798	10.6	42.7	14.4	42.7	ORIG	1994-09-20	S					0	1.4			0.2	NS			N				RECH	1995-05-10	S					0	1.4			0.2	NS			N				PR0398
0330799	03	3	1	SW1		0799	14.5	43.2	10.5	43.2	ORIG	1994-09-20	R		B		G	23.5								N				RECH	1995-05-10	R		B		G	23.5								N				PR0398
0330800	03	3	1	SW1		0800	4.8	41.2	20.2	41.2	ORIG	1994-09-20	S					0	2.8			0.3	W			N				RECH	1995-05-10	S					0	2.7			0.3	W			N				PR0398
0330801	03	3	1	SW1		0801	17.9	43.9	7.1	43.9	ORIG	1994-09-20	S					0	2.7			0.2	NS			N				RECH	1995-05-10	S					0	2.6			0.2	NS			N				PR0398
0330802	03	3	1	SW1		0802	22.1	43.9	2.9	43.9	ORIG	1994-09-20	R		B		G	17.5								N				RECH	1995-05-10	R		B		G	17.5								N				PR0398
0330803	03	3	1	SW1		0803	23.4	44.5	1.6	44.5	ORIG	1994-09-20	S					0	3.4							N				RECH	1995-05-10	S					0	3.3							N				PR0398
0330804	03	3	1	SW1		0804	19.6	44.9	5.4	44.9	ORIG	1994-09-20	S					0	2.4							N				RECH	1995-05-10	S					0	2.3							N				PR0398
0330805	03	3	1	SW1		0805	8.3	45.4	16.7	45.4	ORIG	1994-09-20	P					38.4				2.4	S			N			SC 2.1-2.4	RECH	1995-05-10	P					38.4				2.4	S			N			SC 2.1-2.4	PR0398
0330806	03	3	1	SW1		0806	3.8	45.5	21.2	45.5	ORIG	1994-09-20	S					0	2.4							N				RECH	1995-05-10	S					0	2.4							N				PR0398
0330807	03	3	1	SW1		0807	6.8	46	18.2	46	ORIG	1994-09-20	S					0	2.7							N				RECH	1995-05-10	S					0	2.6							N				PR0398
0330808	03	3	1	SW1		0808	2	43.6	23	43.6	ORIG	1994-09-20	P					38.3				1	S			N			SC 0.4-1.0	RECH	1995-05-10	P					38.3				1	S			N			SC 0.4-1.0	PR0398
0330809	03	3	1	SW1		0809	0.6	46.3	24.4	46.3	ORIG	1994-09-20	R		B		G	6.7			1.9					N				RECH	1995-05-10	R		B		G	6.7			1.9					N				PR0398
0330810	03	3	1	SW1		0810	12.9	47	12.1	47	ORIG	1994-09-20	S					0	1.9			0.2	S			N			SC 180 DEGREES 1/2 THRU	RECH	1995-05-10	S					0	1.9			0.2	S			N			SC 180 DEGREES 1/2 THRU	PR0398
0330811	03	3	1	SW1		0811	17.8	47	7.2	47	ORIG	1994-09-20	S					0	2.2							N				RECH	1995-05-10	S					0	2.2							N				PR0398
0330812	03	3	1	SW1		0812	20.8	47.6	4.2	47.6	ORIG	1994-09-20	S					0	2.3							N				RECH	1995-05-10	S					0	2.3							N				PR0398
0330813	03	3	1	SW1		0813	22.2	48.9	2.8	48.9	ORIG	1994-09-20	S					0	2.5							N				RECH	1995-05-10	S					0	2.5							N				PR0398
0330814	03	3	1	SW1		0814	16.1	49	8.9	49	ORIG	1994-09-20	S					0								N			TRUNK ROTTING	RECH	1995-05-10	S					0								N			TRUNK ROTTING	PR0398
0330815	03	3	1	NW1		0815	11	0.7	14	50.7	ORIG	1994-09-20	S					0	5.1							N				RECH	1995-05-10	S					0	5.2							N				PR0398
0330816	03	3	1	NW1		0816	21.5	0.9	3.5	50.9	ORIG	1994-09-20	S					0	1.8			0.1	NS			N				RECH	1995-05-10	S					0	1.8			0.1	NS			N				PR0398
0330817	03	3	1	NW1		0817	24.5	0.9	0.5	50.9	ORIG	1994-09-20	S					0	1.4							N				RECH	1995-05-10	S					0	1.4							N				PR0398
0330818	03	3	1	NW1		0818	23.6	1.3	1.4	51.3	ORIG	1994-09-20	P					40.7				2.6	S			N			SC 320 DEGREES	RECH	1995-05-10	P	T				40.1				2.6	S			N			SC 320 DEGREES	PR0398
0330819	03	3	1	NW1		0819	18.3	1.6	6.7	51.6	ORIG	1994-09-20	P					26				1.3	S			N				RECH	1995-05-10	P					26				1.3	S			N				PR0398
0330820	03	3	1	NW1		0820	13.5	1.4	11.5	51.4	ORIG	1994-09-20	S					0	1.7							N				RECH	1995-05-10	S					0	1.6							N				PR0398
0330821	03	3	1	NW1		0821	8.9	1.6	16.1	51.6	ORIG	1994-09-20	S					0	1.7							N				RECH	1995-05-10	S					0	1.7							N				PR0398
0330822	03	3	1	NW1		0822	20.1	1.6	4.9	51.6	ORIG	1994-09-20	S					0	1.9							N				RECH	1995-05-10	S					0	1.8							N				PR0398
0330823	03	3	1	NW1		0823	1.2	1.6	23.8	51.6	ORIG	1994-09-20	P					30								N				RECH	1995-05-10	P					30								N				PR0398
0330824	03	3	1	NW1		0824	1.4	3	23.6	53	ORIG	1994-09-20	S					0	1.8							N				RECH	1995-05-10	S					0	1.8							N				PR0398
0330825	03	3	1	NW1		0825	4.3	3	20.7	53	ORIG	1994-09-20	R		B		G	17.4								N				RECH	1995-05-10	R		B		G	17.4								N				PR0398
0330826	03	3	1	NW1		0826	9.9	4.7	15.1	54.7	ORIG	1994-09-20	S					0	2.1							N				RECH	1995-05-10	S					0	2.1							N				PR0398
0330827	03	3	1	NW1		0827	13.5	4	11.5	54	ORIG	1994-09-20	S					0	4			0.2	NS			N				RECH	1995-05-10	S					0	3.9			0.2	NS			N				PR0398
0330828	03	3	1	NW1		0828	16.9	4.7	8.1	54.7	ORIG	1994-09-20	S					0	4.2							N				RECH	1995-05-10	S					0	4.2							N				PR0398
0330829	03	3	1	NW1		0829	10.6	6	14.4	56	ORIG	1994-09-20	P					23.6								N				RECH	1995-05-10	P					23.6								N				PR0398
0330830	03	3	1	NW1		0830	10.3	7.1	14.7	57.1	ORIG	1994-09-20	P					15.8								N				RECH	1995-05-10	P					15.8								N				PR0398
0330831	03	3	1	NW1		0831	19.7	8	5.3	58	ORIG	1994-09-20	S	T				0	1.8			0.5	NE			N			FIRE - NEC 3/4 THRU	RECH	1995-05-10	S	T				0	1.7			0.5	NE			N			FIRE - NEC 3/4 THRU	PR0398
0330832	03	3	1	NW1		0832	18.1	8	6.9	58	ORIG	1994-09-20	P					47.8				0.4	N			N			SC 180 DEGREES 0.8	RECH	1995-05-10	P					47.8				0.4	N			N			SC 180 DEGREES 0.8	PR0398
0330833	03	3	1	NW1		0833	19.2	9.4	5.8	59.4	ORIG	1994-09-20	S					0	2							N				RECH	1995-05-10	S					0	1.9							N				PR0398
0330834	03	3	1	NW1		0834	23	10.1	2	60.1	ORIG	1994-09-20	S					0	2							N				RECH	1995-05-10	S					0	2							N				PR0398
0330835	03	3	1	NW1		0835	6.3	9.7	18.7	59.7	ORIG	1994-09-20	R		B		G	14.3								N				RECH	1995-05-10	R		B		G	14.3								N				PR0398
0330836	03	3	1	NW1		0836	7.9	10.4	17.1	60.4	ORIG	1994-09-20	P					26.5								N				RECH	1995-05-10	P					26.5								N				PR0398
0330837	03	3	1	NW1		0837	9.9	10.5	15.1	60.5	ORIG	1994-09-20	S					0	3.6							N				RECH	1995-05-10	S					0	3.6							N				PR0398
0330838	03	3	1	NW1		0838	2.6	10.5	22.4	60.5	ORIG	1994-09-20	S					0	2.2							N				RECH	1995-05-10	S					0	2.2							N				PR0398
0330839	03	3	1	NW1		0839	12.6	12.4	12.4	62.4	ORIG	1994-09-20	S					0	2.8							N				RECH	1995-05-10	S					0	2.8							N				PR0398
0330840	03	3	1	NW1		0840	20.9	11.8	4.1	61.8	ORIG	1994-09-20	R		B		G	15.7			3.8					N				RECH	1995-05-10	R		B		G	15.7			3.8					N				PR0398
0330841	03	3	1	NW1		0841	15	13.6	10	63.6	ORIG	1994-09-20	S					0	3.1			0.2	NS			N				RECH	1995-05-10	S					0	2.9			0.2	NS			N				PR0398
0330842	03	3	1	NW1		0842	14.3	13.8	10.7	63.8	ORIG	1994-09-20	P					6.9								N				RECH	1995-05-10	P					6.9								N				PR0398
0330843	03	3	1	NW1		0843	22.5	14.2	2.5	64.2	ORIG	1994-09-20	S					0	2.3			0.2	SE			N				RECH	1995-05-10	S					0	2.4			0.2	SE			N				PR0398
0330844	03	3	1	NW1		0844	20.9	16.6	4.1	66.6	ORIG	1994-09-20	R		B		G	16.9			3.3					N				RECH	1995-05-10	R		B		G	16.9			3.3					N				PR0398
0330845	03	3	1	NW1		0845	19.4	16.3	5.6	66.3	ORIG	1994-09-20	S					0	1.5							N			ROTTED 0.4-0.7	RECH	1995-05-10	S					0	1.5							N			ROTTED 0.4-0.7	PR0398
0330846	03	3	1	NW1		0846	16.4	16.8	8.6	66.8	ORIG	1994-09-20	R		B		G	20.5								N				RECH	1995-05-10	R		B		G	20.5								N				PR0398
0330847	03	3	1	NW1		0847	24.5	17.6	0.5	67.6	ORIG	1994-09-20	S					0	2.4							N				RECH	1995-05-10	S					0	2.4							N				PR0398
0330848	03	3	1	NW1		0848	9.5	15.8	15.5	65.8	ORIG	1994-09-20	S					0	1.7			0.2	NS			N				RECH	1995-05-10	S					0	1.7			0.2	NS			N				PR0398
0330849	03	3	1	NW1		0849	7	18.3	18	68.3	ORIG	1994-09-20	P					8.5								N				RECH	1995-05-10	P					8.5								N				PR0398
0330850	03	3	1	NW1		0850	6.9	19	18.1	69	ORIG	1994-09-20	S					0	2.4							N				RECH	1995-05-10	S					0	2.3							N				PR0398
0330851	03	3	1	NW1		0851	18.8	18.7	6.2	68.7	ORIG	1994-09-20	S					0	2.8							N				RECH	1995-05-10	S					0	2.8							N				PR0398
0330852	03	3	1	NW1		0852	12.4	19.3	12.6	69.3	ORIG	1994-09-20	P					29				0.7	NE			N				RECH	1995-05-10	P					29				0.7	NE			N				PR0398
0330853	03	3	1	NW1		0853	14.4	19.6	10.6	69.6	ORIG	1994-09-20	S					0	2.8							N				RECH	1995-05-10	S					0	2.8							N				PR0398
0330854	03	3	1	NW1		0854	9.9	19.9	15.1	69.9	ORIG	1994-09-20	S					0	1.6							N				RECH	1995-05-10	S					0	1.5							N				PR0398
0330855	03	3	1	NW1		0855	2.4	19.5	22.6	69.5	ORIG	1994-09-20	S					0	3.8							N				RECH	1995-05-10	S					0	3.8							N				PR0398
0330856	03	3	1	NW1		0856	0.9	22.8	24.1	72.8	ORIG	1994-09-20	S					0	3.6							N				RECH	1995-05-10	S					0	3.5							N				PR0398
0330857	03	3	1	NW1		0857	6.6	21.8	18.4	71.8	ORIG	1994-09-20	S					0	3.6							N				RECH	1995-05-10	S					0	3.7							N				PR0398
0330858	03	3	1	NW1		0858	12.8	21	12.2	71	ORIG	1994-09-20	P					44.7				0.4	NW			N				RECH	1995-05-10	P					44.7				0.4	NW			N				PR0398
0330859	03	3	1	NW1		0859	21.7	20.1	3.3	70.1	ORIG	1994-09-20	S					0	3.8							N				RECH	1995-05-10	S					0	3.8							N				PR0398
0330860	03	3	1	NW1		0860	23.1	21.6	1.9	71.6	ORIG	1994-09-20	S					0	4.6							N				RECH	1995-05-10	S					0	4.7							N				PR0398
0330861	03	3	1	NW1		0861	16.4	22.4	8.6	72.4	ORIG	1994-09-20	S					0	1.6							N				RECH	1995-05-10	S					0	1.6							N				PR0398
0330862	03	3	1	NW1		0862	10.3	23.5	14.7	73.5	ORIG	1994-09-20	S					0	1.7							N				RECH	1995-05-10	S					0	1.7							N				PR0398
0330863	03	3	1	NW1		0863	21	24	4	74	ORIG	1994-09-20	P					35.5								N				RECH	1995-05-10	P					35.5								N				PR0398
0330864	03	3	1	NW1		0864	22.9	24.2	2.1	74.2	ORIG	1994-09-20	S					0	3.8							N				RECH	1995-05-10	S					0	3.8							N				PR0398
0330865	03	3	1	NW1		0865	19.5	24.6	5.5	74.6	ORIG	1994-09-20	S					0	1.6							N				RECH	1995-05-10	S					0	1.6							N				PR0398
0330866	03	3	1	NW1		0866	7	24.7	18	74.7	ORIG	1994-09-20	S					0	2							N				RECH	1995-05-10	S					0	1.8							N				PR0398
0330867	03	3	1	NW1		0867	10.9	26.5	14.1	76.5	ORIG	1994-09-20	S					0	2							N				RECH	1995-05-10	S					0	1.9							N				PR0398
0330868	03	3	1	NW1		0868	13.1	25.1	11.9	75.1	ORIG	1994-09-20	S					0	2.1			0.1	NS			N				RECH	1995-05-10	S					0	2			0.1	NS			N				PR0398
0330869	03	3	1	NW1		0869	15.3	25.8	9.7	75.8	ORIG	1994-09-20	S					0	4.3							N				RECH	1995-05-10	S					0	4.2							N				PR0398
0330870	03	3	1	NW1		0870	17.6	26	7.4	76	ORIG	1994-09-20	S					0	3.3							N				RECH	1995-05-10	S					0	3.1							N				PR0398
0330871	03	3	1	NW1		0871	24.7	26.4	0.3	76.4	ORIG	1994-09-20	S					0	2.1							N				RECH	1995-05-10	S					0	2.1							N				PR0398
0330872	03	3	1	NW1		0872	15.2	28.6	9.8	78.6	ORIG	1994-09-20	S					0	1.6							N				RECH	1995-05-10	S					0	1.6							N				PR0398
0330873	03	3	1	NW1		0873	7.9	29.2	17.1	79.2	ORIG	1994-09-20	S					0	2.1							N				RECH	1995-05-10	S					0	2.1							N				PR0398
0330874	03	3	1	NW1		0874	7.3	31.8	17.7	81.8	ORIG	1994-09-20	S					0	2.3			0.2	NS			N				RECH	1995-05-10	S					0	2.2			0.2	NS			N				PR0398
0330875	03	3	1	NW1		0875	12.1	30.8	12.9	80.8	ORIG	1994-09-20	S					0	3.7							N				RECH	1995-05-10	S					0	3.6							N				PR0398
0330876	03	3	1	NW1		0876	4.5	32.3	20.5	82.3	ORIG	1994-09-20	S					0	3.7							N				RECH	1995-05-10	S					0	3.7							N				PR0398
0330877	03	3	1	NW1		0877	2.1	34	22.9	84	ORIG	1994-09-20	S					0	4							N				RECH	1995-05-10	S					0	4.1							N				PR0398
0330878	03	3	1	NW1		0878	0.1	33.6	24.9	83.6	ORIG	1994-09-20	R		B		G	12.1			4.8					N				RECH	1995-05-10	R		B		G	12.1			4.8					N				PR0398
0330879	03	3	1	NW1		0879	9.4	34.1	15.6	84.1	ORIG	1994-09-20	S					0	1.5							N				RECH	1995-05-10	S					0	1.5							N				PR0398
0330880	03	3	1	NW1		0880	23.2	32.8	1.8	82.8	ORIG	1994-09-20	S					0	2.3							N				RECH	1995-05-10	S					0	2.3							N				PR0398
0330881	03	3	1	NW1		0881	9.4	35.8	15.6	85.8	ORIG	1994-09-20	S					0	2.3							N				RECH	1995-05-10	S					0	2.2							N				PR0398
0330882	03	3	1	NW1		0882	16.7	36.2	8.3	86.2	ORIG	1994-09-20	R		B		G	23.9								N				RECH	1995-05-10	R		B		G	23.9								N				PR0398
0330883	03	3	1	NW1		0883	17	37.4	8	87.4	ORIG	1994-09-20	S					0	1.5							N				RECH	1995-05-10	S					0	1.4							N				PR0398
0330884	03	3	1	NW1		0884	24.8	37.1	0.2	87.1	ORIG	1994-09-20	P					5.6								N				RECH	1995-05-10	P					5.6								N				PR0398
0330885	03	3	1	NW1		0885	14.4	38.2	10.6	88.2	ORIG	1994-09-20	S					0	1.5							N				RECH	1995-05-10	S					0	1.5							N				PR0398
0330886	03	3	1	NW1		0886	2.8	38.3	22.2	88.3	ORIG	1994-09-20	S					0	2.3							N				RECH	1995-05-10	S					0	2.3							N				PR0398
0330887	03	3	1	NW1		0887	0.5	40	24.5	90	ORIG	1994-09-20	S					0	1.5							N				RECH	1995-05-10	S					0	1.4							N				PR0398
0330888	03	3	1	NW1		0888	6.5	39.1	18.5	89.1	ORIG	1994-09-20	S					0	1.5							N				RECH	1995-05-10	S					0	1.5							N				PR0398
0330889	03	3	1	NW1		0889	9.6	39.1	15.4	89.1	ORIG	1994-09-20	S					0	2.5							N				RECH	1995-05-10	S					0	2.4							N				PR0398
0330890	03	3	1	NW1		0890	13	39.2	12	89.2	ORIG	1994-09-20	S					0	3							N				RECH	1995-05-10	S					0	2.9							N				PR0398
0330891	03	3	1	NW1		0891	18.2	38.6	6.8	88.6	ORIG	1994-09-20	P					9.9								N				RECH	1995-05-10	P					9.9								N				PR0398
0330892	03	3	1	NW1		0892	18.4	39.1	6.6	89.1	ORIG	1994-09-20	P					11.7								N				RECH	1995-05-10	P					11.7								N				PR0398
0330893	03	3	1	NW1		0893	21.2	40.1	3.8	90.1	ORIG	1994-09-20	R		B		G	16.6								N				RECH	1995-05-10	R		B		G	16.6								N				PR0398
0330894	03	3	1	NW1		0894	20.6	40.6	4.4	90.6	ORIG	1994-09-20	R		B		G	13			2.8					N				RECH	1995-05-10	R		B		G	13			2.8					N				PR0398
0330895	03	3	1	NW1		0895	22.6	41.6	2.4	91.6	ORIG	1994-09-20	S					0	2.1							N				RECH	1995-05-10	S					0	2.2							N				PR0398
0330896	03	3	1	NW1		0896	20.8	42.6	4.2	92.6	ORIG	1994-09-20	S					0	2							N				RECH	1995-05-10	S					0	2							N				PR0398
0330897	03	3	1	NW1		0897	23.6	43.1	1.4	93.1	ORIG	1994-09-20	S					0	1.5							N				RECH	1995-05-10	S					0	1.5							N				PR0398
0330898	03	3	1	NW1		0898	4	43.3	21	93.3	ORIG	1994-09-20	S					0	3			0.2	NS			N				RECH	1995-05-10	S					0	3			0.2	NS			N				PR0398
0330899	03	3	1	NW1		0899	8.6	43.9	16.4	93.9	ORIG	1994-09-20	S					0	1.4							N				RECH	1995-05-10	S					0	1.4							N				PR0398
0330900	03	3	1	NW1		0900	8.4	45.2	16.6	95.2	ORIG	1994-09-20	R		B		G	10.4								N				RECH	1995-05-10	R		B		G	10.4								N				PR0398
0330901	03	3	1	NW1		0901	2.9	46.3	22.1	96.3	ORIG	1994-09-20	R		B		G	12.8			3.1					N				RECH	1995-05-10	R		B		G	12.8			3.1					N				PR0398
0330902	03	3	1	NW1		0902	2.6	48	22.4	98	ORIG	1994-09-20	P					20.6								N				RECH	1995-05-10	P					20.6								N				PR0398
0330903	03	3	1	NW1		0903	16.8	45.6	8.2	95.6	ORIG	1994-09-20	S					0	3.2							N				RECH	1995-05-10	S					0	3.2							N				PR0398
0330904	03	3	1	NW1		0904	20.9	45.1	4.1	95.1	ORIG	1994-09-20	S					0	2.9							N				RECH	1995-05-10	S					0	3							N				PR0398
0330905	03	3	1	NW1		0905	19.6	45.9	5.4	95.9	ORIG	1994-09-20	R		B		G	8.2			1.8					N				RECH	1995-05-10	R		B		G	8.2			1.8					N				PR0398
0330906	03	3	1	NW1		0906	16.6	46.6	8.4	96.6	ORIG	1994-09-20	P					39.9				0.5	SW			N				RECH	1995-05-10	P					39.9				0.5	SW			N				PR0398
0330907	03	3	1	NW1		0907	23.7	46.4	1.3	96.4	ORIG	1994-09-20	P					38.6								N				RECH	1995-05-10	P					38.6								N				PR0398
0330908	03	3	1	NW1		0908	17.6	47.3	7.4	97.3	ORIG	1994-09-20	S					0	1.6							N				RECH	1995-05-10	S					0	1.6							N				PR0398
0330909	03	3	1	NW1		0909	22	47.9	3	97.9	ORIG	1994-09-20	S					0	3							N			ROTTED & SICKLY	RECH	1995-05-10	S					0	3							N			ROTTED & SICKLY	PR0398
0330910	03	3	1	NW1		0910	18.8	48.8	6.2	98.8	ORIG	1994-09-20	S					0	1.6							N				RECH	1995-05-10	S					0	1.6							N				PR0398
0330911	03	3	1	NW1		0911	14.3	49.8	10.7	99.8	ORIG	1994-09-20	R		B		G	12.7			4.7					N				RECH	1995-05-10	R		B		G	12.7			4.7					N				PR0398
0330912	03	3	1	NW2		0912	12.3	49.6	37.3	99.6	ORIG	1994-09-20	P					7.9								N				RECH	1995-05-10	P					7.9								N				PR0398
0330913	03	3	1	NW2		0913	15.4	49.3	40.4	99.3	ORIG	1994-09-20	P					12.3								N				RECH	1995-05-10	P					12.3								N				PR0398
0330914	03	3	1	NW2		0914	18.3	48.7	43.3	98.7	ORIG	1994-09-20	S					0	1.5							N				RECH	1995-05-10	S					0	1.5							N				PR0398
0330915	03	3	1	NW2		0915	10.2	48.6	35.2	98.6	ORIG	1994-09-20	S					0	1.6							N				RECH	1995-05-10	S					0	1.6							N				PR0398
0330916	03	3	1	NW2		0916	8.3	47.6	33.3	97.6	ORIG	1994-09-20	S					0	2							N				RECH	1995-05-10	S					0	1.9							N				PR0398
0330917	03	3	1	NW2		0917	11.4	48	36.4	98	ORIG	1994-09-20	P					7.6								N				RECH	1995-05-10	P					7.6								N				PR0398
0330918	03	3	1	NW2		0918	11.8	46.6	36.8	96.6	ORIG	1994-09-20	P	T	U			35.9	22.9		0	1.6	NE			Q			NEC 180 DEGREES	RECH	1995-05-10	R		U		B	35.9	22.9		0	1.6	NE			Q			NEC 180 DEGREES	PR0398
0330919	03	3	1	NW2		0919	21.4	47.7	46.4	97.7	ORIG	1994-09-20	S					0	1.6							N				RECH	1995-05-10	S					0	1.4							N				PR0398
0330920	03	3	1	NW2		0920	24.3	47.3	49.3	97.3	ORIG	1994-09-20	P	T	Y			39.2	23.9		0					Y				RECH	1995-05-10	R		Y		B	39.2	23.9		0					Y				PR0398
0330921	03	3	1	NW2		0921	0.3	45.4	25.3	95.4	ORIG	1994-09-20	S					0	3.1							N				RECH	1995-05-10	S					0	3.2							N				PR0398
0330922	03	3	1	NW2		0922	8.6	45.7	33.6	95.7	ORIG	1994-09-20	S					0	2.2							N				RECH	1995-05-10	S					0	2.3							N				PR0398
0330923	03	3	1	NW2		0923	12.7	43.9	37.7	93.9	ORIG	1994-09-20	S					0	2.1			1.4	SW			N			SWC 1.2-1.4	RECH	1995-05-10	S					0	1.9			1.4	SW			N			SWC 1.2-1.4	PR0398
0330924	03	3	1	NW2		0924	2.3	42.5	27.3	92.5	ORIG	1994-09-20	P	T				33.8				0.8	NE			N			FIRE-NEC 180 DEGREES HOLLOWED OUT 0.8-CAN SEE THRU	RECH	1995-05-10	P	T				33.3				0.8	NE			N			FIRE-NEC 180 DEGREES HOLLOWED OUT 0.8-CAN SEE THRU	PR0398
0330925	03	3	1	NW2		0925	0.7	43	25.7	93	ORIG	1994-09-20	S					0								N				RECH	1995-05-10	S					0								N				PR0398
0330926	03	3	1	NW2		0926	8.7	42.1	33.7	92.1	ORIG	1994-09-20	P					31.1				0.3	E			N				RECH	1995-05-10	P					31.1				0.3	E			N				PR0398
0330927	03	3	1	NW2		0927	12.2	40.8	37.2	90.8	ORIG	1994-09-20	S					0	1.4							N				RECH	1995-05-10	S					0	1.4							N				PR0398
0330928	03	3	1	NW2		0928	7.8	39.8	32.8	89.8	ORIG	1994-09-20	S					0	1.5			0.8	NE			N			NEC 0.4-0.8	RECH	1995-05-10	S					0	1.6			0.8	NE			N			NEC 0.4-0.8	PR0398
0330929	03	3	1	NW2		0929	8.2	39	33.2	89	ORIG	1994-09-20	S					0	2.2							N				RECH	1995-05-10	S					0	2.1							N				PR0398
0330930	03	3	1	NW2		0930	1	39.8	26	89.8	ORIG	1994-09-20	S					0	1.5							N				RECH	1995-05-10	S					0	1.5							N				PR0398
0330931	03	3	1	NW2		0931	12.1	39.1	37.1	89.1	ORIG	1994-09-20	P	T	B			22.5	19.1		4	1.7	S			Y			SC 1.3-1.7	RECH	1995-05-10	R		B		B	22.5	19.1		4	1.7	S			Y			SC 1.3-1.7	PR0398
0330932	03	3	1	NW2		0932	10.3	39	35.3	89	ORIG	1994-09-20	P	T	U			20	16.4		0	2	S			Y			SC 0.5-2.0	RECH	1995-05-10	R		U		B	20	16.4		0	2	S			Y			SC 0.5-2.0	PR0398
0330933	03	3	1	NW2		0933	15.6	38.7	40.6	88.7	ORIG	1994-09-20	P					18.8								N				RECH	1995-05-10	P					18.8								N				PR0398
0330934	03	3	1	NW2		0934	13	38.5	38	88.5	ORIG	1994-09-20	P					18.2				1.6	SW			N			SWC 0.5-1.6	RECH	1995-05-10	P					18.2				1.6	SW			N			SWC 0.5-1.6	PR0398
0330935	03	3	1	NW2		0935	2.9	38.3	27.9	88.3	ORIG	1994-09-20	R		B		G	9.9			3.7					N				RECH	1995-05-10	R		B		G	9.9			3.7					N				PR0398
0330936	03	3	1	NW2		0936	4.8	37.2	29.8	87.2	ORIG	1994-09-20	S					0	3.6			0.2	NW			N				RECH	1995-05-10	S					0	3.5			0.2	NW			N				PR0398
0330937	03	3	1	NW2		0937	6.8	37.4	31.8	87.4	ORIG	1994-09-20	S					0	2			0.2	NS			N				RECH	1995-05-10	S					0	2			0.2	NS	4		N			1 LIVE LEAF;PALM DYING	PR0398
0330938	03	3	1	NW2		0938	8.9	36.9	33.9	86.9	ORIG	1994-09-20	S					0	3.8							N				RECH	1995-05-10	S					0	3.8							N				PR0398
0330939	03	3	1	NW2		0939	3.2	35.9	28.2	85.9	ORIG	1994-09-20	P	T				33.5				0.7	S			N			FIRE-SC 180 DEGREES 3/4 THRU	RECH	1995-05-10	P	T				33.3				0.7	S			N			FIRE-SC 180 DEGREES 3/4 THRU	PR0398
0330940	03	3	1	NW2		0940	1.2	34.5	26.2	84.5	ORIG	1994-09-20	P					50.8								N				RECH	1995-05-10	P					50.8								N				PR0398
0330941	03	3	1	NW2		0941	7.9	35.3	32.9	85.3	ORIG	1994-09-20	R		B		G	6.1			3.9					N				RECH	1995-05-10	R		B		G	6.1			3.9					N				PR0398
0330942	03	3	1	NW2		0942	12.5	35.4	37.5	85.4	ORIG	1994-09-20	R		B		G	19.9								N				RECH	1995-05-10	R		B		G	19.9								N				PR0398
0330943	03	3	1	NW2		0943	16.9	35.7	41.9	85.7	ORIG	1994-09-20	P					33.5								N				RECH	1995-05-10	P					33.5								N				PR0398
0330944	03	3	1	NW2		0944	17.9	35.5	42.9	85.5	ORIG	1994-09-20	S					0	3.3							N				RECH	1995-05-10	S					0	3.3							N				PR0398
0330945	03	3	1	NW2		0945	9.1	33.6	34.1	83.6	ORIG	1994-09-20	P					32.6				0.9	W			N				RECH	1995-05-10	P					32.6				0.9	W			N				PR0398
0330946	03	3	1	NW2		0946	21.2	33.6	46.2	83.6	ORIG	1994-09-20	R		B		G	20.1								N				RECH	1995-05-10	R		B		G	20.1								N				PR0398
0330947	03	3	1	NW2		0947	11.7	32.7	36.7	82.7	ORIG	1994-09-20	S					0	2.2							N				RECH	1995-05-10	S					0	2.1							N				PR0398
0330948	03	3	1	NW2		0948	7.5	31.8	32.5	81.8	ORIG	1994-09-20	S					0								N				RECH	1995-05-10	S					0								N				PR0398
0330949	03	3	1	NW2		0949	2.9	32.1	27.9	82.1	ORIG	1994-09-20	P					36.7								N				RECH	1995-05-10	P					36.7								N				PR0398
0330950	03	3	1	NW2		0950	5	31.5	30	81.5	ORIG	1994-09-20	S					0								N				RECH	1995-05-10	S					0								N				PR0398
0330951	03	3	1	NW2		0951	19.7	31.1	44.7	81.1	ORIG	1994-09-20	R		B		G	21								N				RECH	1995-05-10	R		B		G	21								N				PR0398
0330952	03	3	1	NW2		0952	16.4	29	41.4	79	ORIG	1994-09-20	S					0	2.9							N				RECH	1995-05-10	S					0	2.8							N				PR0398
0330953	03	3	1	NW2		0953	7.3	28.8	32.3	78.8	ORIG	1994-09-20	S					0	3.6			0.5	SE			N				RECH	1995-05-10	S					0	3.6			0.5	SE			N				PR0398
0330954	03	3	1	NW2		0954	19.8	25.9	44.8	75.9	ORIG	1994-09-20	S					0	2.1							N			ROTTED 0.1 TO TOP	RECH	1995-05-10	S					0	2.1							N			ROTTED 0.1 TO TOP	PR0398
0330955	03	3	1	NW2	Y	0955	18.9	24.5	43.9	74.5	ORIG	1994-09-20	P					24								N				RECH	1995-05-10	P					24								N				PR0398
0330956	03	3	1	NW2		0956	14.9	23.3	39.9	73.3	ORIG	1994-09-20	S					0								N				RECH	1995-05-10	S					0								N				PR0398
0330957	03	3	1	NW2		0957	15.1	20.1	40.1	70.1	ORIG	1994-09-20	S					0	2.9							N				RECH	1995-05-10	S					0	2.9							N				PR0398
0330958	03	3	1	NW2	Y	0958	19.4	20.2	44.4	70.2	ORIG	1994-09-20	S					0	1.4			0.5	NS			N			GIRDLED 0.2	RECH	1995-05-10	S					0	1.4			0.5	NS			N			GIRDLED 0.2	PR0398
0330959	03	3	1	NW2	Y	0959	20.4	18.6	45.4	68.6	ORIG	1994-09-20	S					0								N				RECH	1995-05-10	S					0								N				PR0398
0330960	03	3	1	NW2	Y	0960	17.8	15.1	42.8	65.1	ORIG	1994-09-20	S					0	3			0.2	NS			N				RECH	1995-05-10	S					0	3			0.2	NS			N				PR0398
0330961	03	3	1	NW2	Y	0961	18.9	14.3	43.9	64.3	ORIG	1994-09-20	S					0	1.5							N				RECH	1995-05-10	S					0	1.5							N				PR0398
0330962	03	3	1	NW2	Y	0962	22.3	13.8	47.3	63.8	ORIG	1994-09-20	P					49.7				0.8	S			N			EC 0.5	RECH	1995-05-10	P					49.7				0.8	S			N			EC 0.5	PR0398
0330963	03	3	1	NW2		0963	24.4	13.4	49.4	63.4	ORIG	1994-09-20	R		B		G	20.4								N				RECH	1995-05-10	R		B		G	20.4								N				PR0398
0330964	03	3	1	NW2		0964	13.2	11.5	38.2	61.5	ORIG	1994-09-20	S					0	3.9							N				RECH	1995-05-10	S					0	4							N				PR0398
0330965	03	3	1	NW2		0965	2.4	14.4	27.4	64.4	ORIG	1994-09-20	S					0	2.6							N				RECH	1995-05-10	S					0	2.6							N				PR0398
0330966	03	3	1	NW2		0966	0.8	14.5	25.8	64.5	ORIG	1994-09-20	S					0								N				RECH	1995-05-10	S					0								N				PR0398
0330967	03	3	1	NW2		0967	0.6	11.2	25.6	61.2	ORIG	1994-09-20	S					0	3.2							N				RECH	1995-05-10	S					0	3.2							N				PR0398
0330968	03	3	1	NW2		0968	5.7	10.9	30.7	60.9	ORIG	1994-09-20	S					0								N				RECH	1995-05-10	S					0								N				PR0398
0330969	03	3	1	NW2		0969	11.7	10.6	36.7	60.6	ORIG	1994-09-20	P					38.5				0.5	E			N			WC 0.4	RECH	1995-05-10	P					38.5				0.5	E			N			WC 0.4	PR0398
0330970	03	3	1	NW2		0970	10.3	10.3	35.3	60.3	ORIG	1994-09-20	S					0	1.5							N				RECH	1995-05-10	S					0	1.5							N				PR0398
0330971	03	3	1	NW2	Y	0971	15.5	9.3	40.5	59.3	ORIG	1994-09-20	S					0	1.4							N				RECH	1995-05-10	S					0	1.4							N				PR0398
0330972	03	3	1	NW2	Y	0972	20.6	9.1	45.6	59.1	ORIG	1994-09-20	S					0	2							N				RECH	1995-05-10	S					0	1.9							N				PR0398
0330973	03	3	1	NW2		0973	10.5	7.9	35.5	57.9	ORIG	1994-09-20	P					40.1				0.3	NE			N				RECH	1995-05-10	P					40.1				0.3	NE			N				PR0398
0330974	03	3	1	NW2		0974	3.4	8.3	28.4	58.3	ORIG	1994-09-20	S					0	2.2							N				RECH	1995-05-10	S					0	2.2							N			SICKLY	PR0398
0330975	03	3	1	NW2		0975	1.2	5.3	26.2	55.3	ORIG	1994-09-20	P					41.5				0.3	S			N			NEC 180 DEGREES 1/2 THRU 1.4	RECH	1995-05-10	P					41.5				0.3	S			N			NEC 180 DEGREES 1/2 THRU 1.4	PR0398
0330976	03	3	1	NW2		0976	0.2	4.1	25.2	54.1	ORIG	1994-09-20	S					0	2.2							N				RECH	1995-05-10	S					0	2.2							N				PR0398
0330977	03	3	1	NW2		0977	4.4	5.2	29.4	55.2	ORIG	1994-09-20	S					0	1.5							N			ROTTED	RECH	1995-05-10	S					0	1.4							N			ROTTED	PR0398
0330978	03	3	1	NW2		0978	12.5	6.2	37.5	56.2	ORIG	1994-09-20	R		B		G	10.7			5					N				RECH	1995-05-10	R		B		G	10.7			5					N				PR0398
0330979	03	3	1	NW2		0979	13.8	6.4	38.8	56.4	ORIG	1994-09-20	S					0	3.5			0.2	SW			N				RECH	1995-05-10	S					0	3.5			0.2	SW			N				PR0398
0330980	03	3	1	NW2		0980	12.7	7	37.7	57	ORIG	1994-09-20	S					0	2.9			0.3	NS			N				RECH	1995-05-10	S					0	2.9			0.3	NS			N			SEVERELY GIRDLED	PR0398
0330981	03	3	1	NW2	Y	0981	18.8	5.8	43.8	55.8	ORIG	1994-09-20	P					30								N				RECH	1995-05-10	P					30								N				PR0398
0330982	03	3	1	NW2	Y	0982	24	6.2	49	56.2	ORIG	1994-09-20	S					0	4.8							N				RECH	1995-05-10	S					0	4.7							N				PR0398
0330983	03	3	1	NW2		0983	11.9	3.6	36.9	53.6	ORIG	1994-09-20	S					0	2.8							N				RECH	1995-05-10	S					0	2.8							N				PR0398
0330984	03	3	1	NW2	Y	0984	19.5	1.4	44.5	51.4	ORIG	1994-09-20	S					0								N				RECH	1995-05-10	S					0								N				PR0398
0330985	03	3	1	NW2	Y	0985	22.8	0.5	47.8	50.5	ORIG	1994-09-20	P					27.1				0.3	S			N				RECH	1995-05-10	P					27.1				0.3	S			N				PR0398
[truncated: 189 more columns]

## Sheet: VEGTREE PLOTS 4 AND 5
TREEKEY	UNIT	PLOT	TREAT	SECT	TREE#	FIELDX	FIELDY	ADJUSTX	ADJUSTY	t1_OBCOD	t1_OBDAT	t1_SP	t1_DEAD	t1_DOWN	t1_SPRT	t1_SNAG	t1_DBH	t1_TOTHT	t1_SPRHT	t1_REMHT	t1_CATHT	t1_CATDI	t1_CROWN	t1_LIGHT	t1_HURR	t1_CHAR	t1_SCORC	t1_NOTE	t2_OBCOD	t2_OBDAT	t2_SP	t2_DEAD	t2_DOWN	t2_SPRT	t2_SNAG	t2_DBH	t2_TOTHT	t2_SPRHT	t2_REMHT	t2_CATHT	t2_CATDI	t2_CROWN	t2_LIGHT	t2_HURR	t2_CHAR	t2_SCORC	t2_NOTE	t3_OBCOD	t3_OBDAT
0340801	03	4	1	1	0801	4.5	0.8	5.5	0.8																																							PR0398	1998-02-26
0340802	03	4	1	1	0802	7.2	3.3	2.8	3.3																																							PR0398	1998-02-26
0340803	03	4	1	1	0803	3.5	4.9	6.5	4.9																																							PR0398	1998-02-26
0340804	03	4	1	1	0804	9.6	4.7	0.4	4.7																																							PR0398	1998-02-26
0340805	03	4	1	1	0805	2.7	9.1	7.3	9.1																																							PR0398	1998-02-26
0340806	03	4	1	1	0806	8.4	11.6	1.6	11.6																																							PR0398	1998-02-26
0340807	03	4	1	1	0807	0.8	12.9	9.2	12.9																																							PR0398	1998-02-26
0340808	03	4	1	1	0808	7.6	14.5	2.4	14.5																																							PR0398	1998-02-26
0340809	03	4	1	1	0809	3.8	15.6	6.2	15.6																																							PR0398	1998-02-26
0340810	03	4	1	1	0810	3.6	17.1	6.4	17.1																																							PR0398	1998-02-26
0340811	03	4	1	1	0811	4.4	22.6	5.6	22.6																																							PR0398	1998-02-26
0340812	03	4	1	1	0812	2.5	29.2	7.5	29.2																																							PR0398	1998-02-26
0340813	03	4	1	1	0813	7	25.1	3	25.1																																							PR0398	1998-02-26
0340814	03	4	1	1	0814	6.4	27.4	3.6	27.4																																							PR0398	1998-02-26
0340815	03	4	1	1	0815	3.2	30.4	6.8	30.4																																							PR0398	1998-02-26
0340816	03	4	1	1	0816	2.8	33.4	7.2	33.4																																							PR0398	1998-02-26
0340817	03	4	1	1	0817	5.4	35.4	4.6	35.4																																							PR0398	1998-02-26
0340818	03	4	1	1	0818	1.3	40.7	8.7	40.7																																							PR0398	1998-02-26
0340819	03	4	1	1	0819	9.3	47.5	0.7	47.5																																							PR0398	1998-02-26
0340820	03	4	1	1	0820	5.9	49	4.1	49																																							PR0398	1998-02-26
0340821	03	4	1	2	0821	4.8	48.9	14.8	48.9																																							PR0398	1998-02-26
0340822	03	4	1	2	0822	6.6	47	16.6	47																																							PR0398	1998-02-26
0340823	03	4	1	2	0823	5.2	44.5	15.2	44.5																																							PR0398	1998-02-26
0340824	03	4	1	2	0824	7.1	44.3	17.1	44.3																																							PR0398	1998-02-26
0340825	03	4	1	2	0825	6.4	42.3	16.4	42.3																																							PR0398	1998-02-26
0340826	03	4	1	2	0826	8.4	41.9	18.4	41.9																																							PR0398	1998-02-26
0340827	03	4	1	2	0827	3	41.6	13	41.6																																							PR0398	1998-02-26
0340828	03	4	1	2	0828	2.6	41.6	12.6	41.6																																							PR0398	1998-02-26
0340829	03	4	1	2	0829	0.4	42.1	10.4	42.1																																							PR0398	1998-02-26
0340830	03	4	1	2	0830	1.1	40.9	11.1	40.9																																							PR0398	1998-02-26
0340831	03	4	1	2	0831	1.4	40.9	11.4	40.9																																							PR0398	1998-02-26
0340832	03	4	1	2	0832	6.1	40.6	16.1	40.6																																							PR0398	1998-02-26
0340833	03	4	1	2	0833	9.1	40.3	19.1	40.3																																							PR0398	1998-02-26
0340834	03	4	1	2	0834	4.6	40.2	14.6	40.2																																							PR0398	1998-02-26
0340835	03	4	1	2	0835	4.4	39.3	14.4	39.3																																							PR0398	1998-02-26
0340836	03	4	1	2	0836	0.8	38.7	10.8	38.7																																							PR0398	1998-02-26
0340837	03	4	1	2	0837	6.9	37.4	16.9	37.4																																							PR0398	1998-02-26
0340838	03	4	1	2	0838	1.1	36.3	11.1	36.3																																							PR0398	1998-02-26
0340839	03	4	1	2	0839	0.9	35.3	10.9	35.3																																							PR0398	1998-02-26
0340840	03	4	1	2	0840	8.9	36.2	18.9	36.2																																							PR0398	1998-02-26
0340841	03	4	1	2	0841	5.8	35.7	15.8	35.7																																							PR0398	1998-02-26
0340842	03	4	1	2	0842	3.1	33.8	13.1	33.8																																							PR0398	1998-02-26
0340843	03	4	1	2	0843	4.1	32.5	14.1	32.5																																							PR0398	1998-02-26
0340844	03	4	1	2	0844	5.1	34.1	15.1	34.1																																							PR0398	1998-02-26
0340845	03	4	1	2	0845	9.1	33.8	19.1	33.8																																							PR0398	1998-02-26
0340846	03	4	1	2	0846	5.7	32.5	15.7	32.5																																							PR0398	1998-02-26
0340847	03	4	1	2	0847	7.1	32.3	17.1	32.3																																							PR0398	1998-02-26
0340848	03	4	1	2	0848	5.1	28.7	15.1	28.7																																							PR0398	1998-02-26
0340849	03	4	1	2	0849	9.2	29.5	19.2	29.5																																							PR0398	1998-02-26
0340850	03	4	1	2	0850	7.4	25.4	17.4	25.4																																							PR0398	1998-02-26
0340851	03	4	1	2	0851	4.2	24.1	14.2	24.1																																							PR0398	1998-02-26
0340852	03	4	1	2	0852	1.9	22.9	11.9	22.9																																							PR0398	1998-02-26
0340853	03	4	1	2	0853	2.2	21.9	12.2	21.9																																							PR0398	1998-02-26
0340854	03	4	1	2	0854	4.8	22.7	14.8	22.7																																							PR0398	1998-02-26
0340855	03	4	1	2	0855	9.8	22.3	19.8	22.3																																							PR0398	1998-02-26
0340856	03	4	1	2	0856	8.8	20.6	18.8	20.6																																							PR0398	1998-02-26
0340857	03	4	1	2	0857	9.4	20.6	19.4	20.6																																							PR0398	1998-02-26
0340858	03	4	1	2	0858	6.8	17.1	16.8	17.1																																							PR0398	1998-02-26
0340859	03	4	1	2	0859	9.5	16.5	19.5	16.5																																							PR0398	1998-02-26
0340860	03	4	1	2	0860	9.3	14.3	19.3	14.3																																							PR0398	1998-02-26
0340861	03	4	1	2	0861	4.2	11.9	14.2	11.9																																							PR0398	1998-02-26
0340862	03	4	1	2	0862	8.7	11.9	18.7	11.9																																							PR0398	1998-02-26
0340863	03	4	1	2	0863	9.6	10.4	19.6	10.4																																							PR0398	1998-02-26
0340864	03	4	1	2	0864	7.9	10.1	17.9	10.1																																							PR0398	1998-02-26
0340865	03	4	1	2	0865	2.9	7.1	12.9	7.1																																							PR0398	1998-02-26
0340866	03	4	1	2	0866	7.6	3.1	17.6	3.1																																							PR0398	1998-02-26
0340867	03	4	1	2	0867	2.8	1	12.8	1
0340868	03	4	1	1	0868	1.3	38.7	8.7	38.7
0350319	03	5	1	1	0319	9	9	1	9																																							PR0398	1998-01-12
0350320	03	5	1	1	0320	8	14.5	2	14.5																																							PR0398	1998-01-12
0350321	03	5	1	1	0321	7.7	17.3	2.3	17.3																																							PR0398	1998-01-12
0350322	03	5	1	1	0322	1.7	22.1	8.3	22.1																																							PR0398	1998-01-12
0350323	03	5	1	1	0323	3.7	22.7	6.3	22.7																																							PR0398	1998-01-12
0350324	03	5	1	2	0324	9.5	18.9	19.5	18.9																																							PR0398	1998-01-12
0350325	03	5	1	2	0325	8.9	18.3	18.9	18.3																																							PR0398	1998-01-12
0350326	03	5	1	2	0326	5	7.4	15	7.4																																							PR0398	1998-01-12
0350327	03	5	1	2	0327	7.9	29.2	17.9	29.2																																							PR0398	1998-01-12
0350328	03	5	1	2	0328	8.3	29.1	18.3	29.1																																							PR0398	1998-01-12
0350329	03	5	1	2	0329	9.4	29.1	19.4	29.1																																							PR0398	1998-01-12
0350330	03	5	1	2	0330	1.7	31.1	11.7	31.1																																							PR0398	1998-01-12
0350331	03	5	1	1	0331	9.5	31.3	0.5	31.3																																							PR0398	1998-01-12
0350332	03	5	1	2	0332	1.2	34.7	11.2	34.7																																							PR0398	1998-01-12
0350333	03	5	1	1	0333	2.2	38.6	7.8	38.6																																							PR0398	1998-01-12
0350334	03	5	1	1	0334	4	39.5	6	39.5																																							PR0398	1998-01-12
0350335	03	5	1	1	0335	1.1	42.7	8.9	42.7																																							PR0398	1998-01-12
0350336	03	5	1	2	0336	7.8	47.3	17.8	47.3																																							PR0398	1998-01-12
0350337	03	5	1	2	0337	8.6	37.4	18.6	37.4																																							PR0398	1998-01-12
[truncated: 188 more columns]

## Sheet: VEG TREE #s
UNIT 3										DATE:
PLOT 1				PLOT 2				PLOT 3
SEC.	TREE #	SPECIES		SEC.	TREE #	SPECIES		SEC.	TREE #	SPECIES
1	41	S		2	66	P		2	516	S
1	42	P		2	67	P		2	517	S
1	43	P		2	73	S		2	518	S
1	44	P		2	159	P		2	522	S
1	45	P		2	160	S		2	528	S
1	46	P		2	164	P		2	530	P
1	48	P		2	166	P		2	632	P
1	49	P		2	173	P		2	634	P
1	50	P		2	174	S		2	636	P
1	51	P		2	175	S		2	637	S
1	52	S		1	178	S		2	638	P
1	60	S		1	215	P		2	643	P
1	62	P		1	216	S		1	644	S
1	63	S		1	217	P		2	645	S
1	64	S		1	223	S		2	648	S
1	65	S		1	224	S		2	649	S
1	70	P		1	234	S		2	651	S
1	71	P		1	239	P		2	657	S
1	147	P		1	242	S		1	726	P
1	148	P		1	302	P		1	730	P
1	149	P		1	306	S		1	732	S
1	151	P		1	308	P		1	739	P
1	152	P		1	312	S		1	740	S
1	155	P		1	314	S		1	741	P
1	157	P		1	371	S		1	743	P
2	205	P						1	744	S
2	209	P						1	955	P
2	210	P						1	958	S
2	211	P						1	959	S
2	218	P						1	960	S
2	219	P						1	961	S
2	220	P						1	962	P
2	223	C						1	971	S
2	272	S						1	972	S
2	273	S						1	981	P
2	274	P						1	982	S
2	280	P						1	984	S
2	281	P						1	985	P
2	282	P
2	284	P
2	285	P
2	286	P
2	287	P
2	288	P
1	357	S
2	361	P
2	362	C
2	366	C
