# Supplementary material for: Repeated Tree Inventories of Pine Forests in South Florida's Big Cypress National Preserve
Source: Ecol Evol. 2024 Oct 23;14(10):e70437. doi: 10.1002/ece3.70437 (PMC11496903; doi:10.1002/ece3.70437)
Supplement: Supplementary file 1 — Appendix S1 [file ECE3-14-e70437-s001.zip › Unit 4.xls]

## Sheet: TREE_u04_all_obscodes_transpose
TREEKEY	UNIT	PLOT	TREAT	SECT	VEG	TREE#	FIELDX	FIELDY	ADJUSTX	ADJUSTY	t1_OBCOD	t1_OBDAT	t1_SP	t1_DEAD	t1_DOWN	t1_SPRT	t1_SNAG	t1_DBH	t1_TOTHT	t1_SPRHT	t1_REMHT	t1_CATHT	t1_CATDI	t1_CROWN	t1_LIGHT	t1_HURR	t1_CHAR	t1_SCORC	t1_NOTE	t2_OBCOD	t2_OBDAT	t2_SP	t2_DEAD	t2_DOWN	t2_SPRT	t2_SNAG	t2_DBH	t2_TOTHT	t2_SPRHT	t2_REMHT	t2_CATHT	t2_CATDI	t2_CROWN	t2_LIGHT	t2_HURR	t2_CHAR	t2_SCORC	t2_NOTE	t3_OBCOD
0410001	04	1	6	SE2		0001	17.7	3.2	92.7	3.2	ORIG	1993-03-01	R		B		G	20.3			4.7					N				RECH	1995-05-01	R		B		G	20.3			4.7					N				PR0898
0410002	04	1	6	SE2		0002	23.4	6.9	98.4	6.9	ORIG	1993-03-01	R		B		G	5.2			2.8					N				RECH	1995-05-01	R		B		G	5.2			2.8					N				PR0898
0410003	04	1	6	SE2		0003	23.7	8.5	98.7	8.5	ORIG	1993-03-01	P					20								N				RECH	1995-05-01	P					20								N				PR0898
0410004	04	1	6	SE2		0004	13.9	8.3	88.9	8.3	ORIG	1993-03-01	S					0	2.1							N				RECH	1995-05-01	S					0	2.1			0.2	NS			N				PR0898
0410005	04	1	6	SE2		0005	9.1	8.7	84.1	8.7	ORIG	1993-03-01	R		B		G	35.8			7.5					N				RECH	1995-05-01	R		B		G	35.8			7.5					N				PR0898
0410006	04	1	6	SE2		0006	6.8	7.6	81.8	7.6	ORIG	1993-03-01	S					0	3.9							N				RECH	1995-05-01	S					0	3.9			3.7	NS			N			GIRDLED 2.0-3.7;NEC 0.4,180,1/2;ROTTING AT BASE	PR0898
0410007	04	1	6	SE2		0007	9.1	10.4	84.1	10.4	ORIG	1993-03-01	R		B		G	10.5			4.8					N				RECH	1995-05-01	R		B		G	10.5			4.8					N				PR0898
0410008	04	1	6	SE2		0008	13.4	8.1	88.4	8.1	ORIG	1993-03-01	R		B		G	8.7			3.4					N				RECH	1995-05-01	R		B		G	8.7			3.4					N				PR0898
0410009	04	1	6	SE2		0009	19.7	10.7	94.7	10.7	ORIG	1993-03-01	R		B		G	12.3								N				RECH	1995-05-01	R		B		G	12.3								N				PR0898
0410010	04	1	6	SE2		0010	16.5	13	91.5	13	ORIG	1993-03-01	P					35.2				0.2	NE			N				RECH	1995-05-01	P					35.2				0.2	NE			N				PR0898
0410011	04	1	6	SE2		0011	10.8	17.7	85.8	17.7	ORIG	1993-03-01	P					30								N				RECH	1995-05-01	P					30								N				PR0898
0410012	04	1	6	SE2		0012	8.8	17.5	83.8	17.5	ORIG	1993-03-01	R		B		G	12			1.8					N				RECH	1995-05-01	R		B		G	12			1.8					N				PR0898
0410013	04	1	6	SE2		0013	0.6	19.8	75.6	19.8	ORIG	1993-03-01	R		B		G	8.5								N				RECH	1995-05-01	R		B		G	8.5								N				PR0898
0410014	04	1	6	SE2		0014	21.8	17.6	96.8	17.6	ORIG	1993-03-01	R		B		G	15.2								N				RECH	1995-05-01	R		B		G	15.2								N				PR0898
0410015	04	1	6	SE2		0015	23.7	22.2	98.7	22.2	ORIG	1993-03-01	P					38.8				0.8	W			N				RECH	1995-05-01	P					38.8				1.1	S			N			180,1/2	PR0898
0410016	04	1	6	SE2		0016	19.2	22.1	94.2	22.1	ORIG	1993-03-01	P					17.5								N				RECH	1995-05-01	R		B		B	13.7			1.6					N			CATFACE UNCLEAR,BROKEN AND ROTTING ON GROUND	PR0898
0410017	04	1	6	SE2		0017	16.5	20.4	91.5	20.4	ORIG	1993-03-01	S					0	1.4							N				RECH	1995-05-01	S					0	1.4							N				PR0898
0410018	04	1	6	SE2		0018	12.9	21.4	87.9	21.4	ORIG	1993-03-01	R		B		G	12.5			4.7					N				RECH	1995-05-01	R		B		G	12.5			4.7					N				PR0898
0410019	04	1	6	SE2		0019	10.5	22.9	85.5	22.9	ORIG	1993-03-01	R		B		G	6.7			3.3					N			LEAN EAST	RECH	1995-05-01	R		B		G	6.7			3.3					N			LEAN EAST	PR0898
0410020	04	1	6	SE2		0020	11.9	23.7	86.9	23.7	ORIG	1993-03-01	R		B		G	9.4			2					N				RECH	1995-05-01	R		B		G	9.4			2					N				PR0898
0410021	04	1	6	SE2		0021	12.4	24.2	87.4	24.2	ORIG	1993-03-01	R		B		G	12.6			5.4					N				RECH	1995-05-01	R		B		G	12.6			5.4					N				PR0898
0410022	04	1	6	SE2		0022	12	24.4	87	24.4	ORIG	1993-03-01	S					0	3.1							N				RECH	1995-05-01	S					0	3.1			0.5				N			180,1/2	PR0898
0410023	04	1	6	SE2		0023	11.7	27.4	86.7	27.4	ORIG	1993-03-01	P					25.8								N				RECH	1995-05-01	P					25.8						2		N				PR0898
0410024	04	1	6	SE2		0024	12.2	31.1	87.2	31.1	ORIG	1993-03-01	P					18.9								N				RECH	1995-05-01	P					18.9								N				PR0898
0410025	04	1	6	SE2		0025	10.7	33.2	85.7	33.2	ORIG	1993-03-01	P					27.2				0.6	S			N				RECH	1995-05-01	P					27.2				0.8	S	2		N			180, 1/2	PR0898
0410026	04	1	6	SE2		0026	14.3	36.7	89.3	36.7	ORIG	1993-03-01	P					28.8				0.3	NW			N				RECH	1995-05-01	P					28.8				0.3	NW			N			180,1/2	PR0898
0410027	04	1	6	SE2		0027	17.1	38.4	92.1	38.4	ORIG	1993-03-01	P					14.8								N				RECH	1995-05-01	P					14.8								N				PR0898
0410028	04	1	6	SE2		0028	23	40.2	98	40.2	ORIG	1993-03-01	P					19.6								N				RECH	1995-05-01	P					19.6								N				PR0898
0410029	04	1	6	SE2		0029	23.4	40.6	98.4	40.6	ORIG	1993-03-01	P					18.9				0.3	N			N				RECH	1995-05-01	P					18.9				0.4	N			N			180	PR0898
0410030	04	1	6	SE2		0030	21.4	41.2	96.4	41.2	ORIG	1993-03-01	P					13								N				RECH	1995-05-01	P					13								N				PR0898
0410031	04	1	6	SE2		0031	22.4	42.1	97.4	42.1	ORIG	1993-03-01	R		B		G	8			3.1					N				RECH	1995-05-01	R		B		G	8			3.1					N				PR0898
0410032	04	1	6	SE2		0032	22.4	42.4	97.4	42.4	ORIG	1993-03-01	P					18.8								N				RECH	1995-05-01	P					18.8								N				PR0898
0410033	04	1	6	SE2		0033	24.5	44.3	99.5	44.3	ORIG	1993-03-01	P					17.3								N				RECH	1995-05-01	P					17.3								N				PR0898
0410034	04	1	6	SE2		0034	20.5	46.7	95.5	46.7	ORIG	1993-03-01	P					12.3								N				RECH	1995-05-01	P	T				11.7								N			FIRE	PR0898
0410035	04	1	6	SE2		0035	19.5	47.7	94.5	47.7	ORIG	1993-03-01	P					23.7								N				RECH	1995-05-01	P					23.7								N				PR0898
0410036	04	1	6	SE2		0036	18	45.2	93	45.2	ORIG	1993-03-01	P					14.5								N				RECH	1995-05-01	P					14.5								N				PR0898
0410037	04	1	6	SE2		0037	15.9	41.1	90.9	41.1	ORIG	1993-03-01	P					10.9								N				RECH	1995-05-01	P					10.9								N				PR0898
0410038	04	1	6	SE2		0038	15	43.8	90	43.8	ORIG	1993-03-01	P					23.9								N				RECH	1995-05-01	P					23.9						2		N				PR0898
0410039	04	1	6	SE2		0039	9.6	39.6	84.6	39.6	ORIG	1993-03-01	P					26.3								N				RECH	1995-05-01	P					26.3								N				PR0898
0410040	04	1	6	SE2		0040	10.7	42.8	85.7	42.8	ORIG	1993-03-01	R		B		G	6.4			2.2					N				RECH	1995-05-01	R		B		G	6.4			2.2					N				PR0898
0410041	04	1	6	SE2		0041	7.3	42.8	82.3	42.8	ORIG	1993-03-01	P					17								N				RECH	1995-05-01	P					17								N				PR0898
0410042	04	1	6	SE2		0042	10.7	43.7	85.7	43.7	ORIG	1993-03-01	P	T				8.6								N				RECH	1995-05-01	R		B		B	8.3			2.1					N				PR0898
0410043	04	1	6	SE2		0043	9.2	46.1	84.2	46.1	ORIG	1993-03-01	P					15.8								N				RECH	1995-05-01	P					15.8								N				PR0898
0410044	04	1	6	SE2		0044	5.9	46.6	80.9	46.6	ORIG	1993-03-01	P					20.1								N				RECH	1995-05-01	P					20.1								N				PR0898
0410045	04	1	6	SE2		0045	4.3	47.1	79.3	47.1	ORIG	1993-03-01	P					10.5								N				RECH	1995-05-01	P					10.5				2.3	NW	2		N			NW 2.1-2.3	PR0898
0410046	04	1	6	SE2		0046	3.4	45.6	78.4	45.6	ORIG	1993-03-01	P					22.9								N				RECH	1995-05-01	P					22.9								N				PR0898
0410047	04	1	6	SE2		0047	1.8	45.6	76.8	45.6	ORIG	1993-03-01	P					17.4								N				RECH	1995-05-01	P					17.4								N				PR0898
0410048	04	1	6	SE2		0048	4.6	43.3	79.6	43.3	ORIG	1993-03-01	P					20.9								N				RECH	1995-05-01	P					20.9								N				PR0898
0410049	04	1	6	SE2		0049	5.7	44.1	80.7	44.1	ORIG	1993-03-01	P					14.6								N				RECH	1995-05-01	P					14.6						1		N				PR0898
0410050	04	1	6	SE2		0050	3	48.8	78	48.8	ORIG	1993-03-01	P					14								N				RECH	1995-05-01	P					14						1		N				PR0898
0410051	04	1	6	SE2		0051	4.4	49.7	79.4	49.7	ORIG	1993-03-01	P					19.8								N				RECH	1995-05-01	P					19.8						1		N				PR0898
0410052	04	1	6	SE2		0052	14.7	47.5	89.7	47.5	ORIG	1993-03-01	P					20.4								N				RECH	1995-05-01	P					20.4								N				PR0898
0410053	04	1	6	SE2		0053	15.4	47.5	90.4	47.5	ORIG	1993-03-01	R		B		G	5.4			2.3					N				RECH	1995-05-01	R		B		G	5.4			2.3					N				PR0898
0410054	04	1	6	SE2		0054	15.9	49.8	90.9	49.8	ORIG	1993-03-01	P					13.6								N				RECH	1995-05-01	P					13.6						1		N				PR0898
0410055	04	1	6	SE2		0055	18.9	49.7	93.9	49.7	ORIG	1993-03-01	P					10.5								N				RECH	1995-05-01	P	T				10.4								N			FIRE	PR0898
0410056	04	1	6	SE1	Y	0056	17.1	49.8	57.9	49.8	ORIG	1993-03-01	S					0	3							N				RECH	1995-05-01	S					0	3			0.3	NS			N				PR0898
0410057	04	1	6	SE1		0057	14.8	49.6	60.2	49.6	ORIG	1993-03-01	R		B		G	21.4								N				RECH	1995-05-01	R		B		G	21.4								N				PR0898
0410058	04	1	6	SE1		0058	13.5	48.6	61.5	48.6	ORIG	1993-03-01	S					0	4.8							N				RECH	1995-05-01	S					0	5			0.4	NE			N			180,1/2	PR0898
0410059	04	1	6	SE1		0059	12.4	48.3	62.6	48.3	ORIG	1993-03-01	R		B		G	14.5			3					N				RECH	1995-05-01	R		B		G	14.5			3					N				PR0898
0410060	04	1	6	SE1		0060	5.4	48.2	69.6	48.2	ORIG	1993-03-01	P					22.1								N				RECH	1995-05-01	P					22.1								N				PR0898
0410061	04	1	6	SE1		0061	5.2	46.1	69.8	46.1	ORIG	1993-03-01	P					12.7								N				RECH	1995-05-01	P					12.7								N				PR0898
0410062	04	1	6	SE1		0062	3.5	44.3	71.5	44.3	ORIG	1993-03-01	R		B		G	16.5								N				RECH	1995-05-01	R		B		G	16.5								N				PR0898
0410063	04	1	6	SE1		0063	2.5	41.2	72.5	41.2	ORIG	1993-03-01	P					13.7								N				RECH	1995-05-01	P					13.7								N				PR0898
0410064	04	1	6	SE1		0064	2.2	39.2	72.8	39.2	ORIG	1993-03-01	P					15.5								N				RECH	1995-05-01	P					15.5								N				PR0898
0410065	04	1	6	SE1		0065	1.5	37.2	73.5	37.2	ORIG	1993-03-01	P					33.1								N				RECH	1995-05-01	P					33.1								N				PR0898
0410066	04	1	6	SE1	Y	0066	23.8	48.6	51.2	48.6	ORIG	1993-03-01	P					24.4				0.4	S			N				RECH	1995-05-01	P					24.4				0.4	S	2		N			1/2	PR0898
0410067	04	1	6	SE1	Y	0067	21.5	41	53.5	41	ORIG	1993-03-01	P					34.8				0.2	SE			N				RECH	1995-05-01	P					34.8				0.4	SE			N				PR0898
0410068	04	1	6	SE1	Y	0068	20.8	39.8	54.2	39.8	ORIG	1993-03-01	S					0	3							N				RECH	1995-05-01	S					0	3.1							N				PR0898
0410069	04	1	6	SE1		0069	13.5	43.2	61.5	43.2	ORIG	1993-03-01	R		B		G	10.8			3.2					N				RECH	1995-05-01	R		B		G	10.8			3.2					N				PR0898
0410070	04	1	6	SE1		0070	13	41	62	41	ORIG	1993-03-01	R		B		G	5			1.4					N				RECH	1995-05-01	R		B		G	5			1.4					N				PR0898
0410071	04	1	6	SE1		0071	12	38	63	38	ORIG	1993-03-01	P					25.9								N				RECH	1995-05-01	P					25.9						2		N				PR0898
0410072	04	1	6	SE1		0072	14.9	37.4	60.1	37.4	ORIG	1993-03-01	P					36								N				RECH	1995-05-01	P					36				1.4	SW			N			SWC 1.1-1.4	PR0898
0410073	04	1	6	SE1		0073	14.9	36.6	60.1	36.6	ORIG	1993-03-01	P					24.1								N				RECH	1995-05-01	P					24.1								N				PR0898
0410074	04	1	6	SE1		0074	16.5	33.6	58.5	33.6	ORIG	1993-03-01	R		B		G	8.8			2.2					N				RECH	1995-05-01	R		B		G	8.8			2.2					N				PR0898
0410075	04	1	6	SE1	Y	0075	22	36.1	53	36.1	ORIG	1993-03-01	P					16.8								N				RECH	1995-05-01	P					16.8						2		N				PR0898
0410076	04	1	6	SE1	Y	0076	16.9	29.7	58.1	29.7	ORIG	1993-03-01	S					0	2.5							N				RECH	1995-05-01	S					0	2.5							N				PR0898
0410077	04	1	6	SE1		0077	18.9	30.2	56.1	30.2	ORIG	1993-03-01	R		B		G	20.5								N				RECH	1995-05-01	R		B		G	20.5								N				PR0898
0410078	04	1	6	SE1	Y	0078	24.5	27	50.5	27	ORIG	1993-03-01	P					29.8				0.4	N			N			WC 0.4	RECH	1995-05-01	P					29.8				0.4	N	1		N			WC 0.4	PR0898
0410079	04	1	6	SE1		0079	20.5	25	54.5	25	ORIG	1993-03-01	P					12.8				2	S			N				RECH	1995-05-01	P					12.8				2	S	4		N			180	PR0898
0410080	04	1	6	SE1		0080	22	23.4	53	23.4	ORIG	1993-03-01	R		B		G	6.9			2.5					N				RECH	1995-05-01	R		B		G	6.9			2.5					N				PR0898
0410081	04	1	6	SE1		0081	22	22.7	53	22.7	ORIG	1993-03-01	P					26.7								N				RECH	1995-05-01	P					26.7						2		N				PR0898
0410082	04	1	6	SE1		0082	20.5	20	54.5	20	ORIG	1993-03-01	P					28.3								N				RECH	1995-05-01	P					28.3								N				PR0898
0410083	04	1	6	SE1		0083	17.2	20.6	57.8	20.6	ORIG	1993-03-01	R		B		G	7.3			4.6					N				RECH	1995-05-01	R		B		G	7.3			4.6					N				PR0898
0410084	04	1	6	SE1		0084	4.3	21.7	70.7	21.7	ORIG	1993-03-01	P					42.1								N				RECH	1995-05-01	P					42.1								N				PR0898
0410085	04	1	6	SE1		0085	5.5	22.4	69.5	22.4	ORIG	1993-03-01	S					0	4.3							N				RECH	1995-05-01	S					0	4.3							N				PR0898
0410086	04	1	6	SE1		0086	11	15.3	64	15.3	ORIG	1993-03-01	S					0	1.4							N				RECH	1995-05-01	S					0	1.4			0.5	NS			N				PR0898
0410087	04	1	6	SE1		0087	10.1	13.1	64.9	13.1	ORIG	1993-03-01	P					29								N				RECH	1995-05-01	P					29								N				PR0898
0410088	04	1	6	SE1		0088	9.6	5.2	65.4	5.2	ORIG	1993-03-01	R		B		G	10			4.1					N				RECH	1995-05-01	R		B		G	10			4.1					N				PR0898
0410089	04	1	6	SE1		0089	17.9	4.5	57.1	4.5	ORIG	1993-03-01	P					27.8								N				RECH	1995-05-01	P					27.8								N				PR0898
0410090	04	1	6	SE1		0090	22	0.5	53	0.5	ORIG	1993-03-01	P					27.3								N				RECH	1995-05-01	P					27.3								N				PR0898
0410091	04	1	6	NE1		0091	5.8	1.2	69.2	51.2	ORIG	1993-03-01	P					22.7								N				RECH	1995-05-01	P					22.7						1		N				PR0898
0410092	04	1	6	NE1		0092	7.1	3.2	67.9	53.2	ORIG	1993-03-01	P					17.9								N				RECH	1995-05-01	P					17.9				2.7	N			N			N 1.2-2.7,1/2	PR0898
0410093	04	1	6	NE1		0093	8.5	4.3	66.5	54.3	ORIG	1993-03-01	R		B		G	7.3			4.8					N				RECH	1995-05-01	R		B		G	7.3			4.8					N				PR0898
0410094	04	1	6	NE1		0094	8.8	4.3	66.2	54.3	ORIG	1993-03-01	P					15.3								N				RECH	1995-05-01	P					15.3				0.1	NE	4		N			98% DEAD	PR0898
0410095	04	1	6	NE1		0095	7.5	5.3	67.5	55.3	ORIG	1993-03-01	P					19.2								N				RECH	1995-05-01	P					19.2						3		N				PR0898
0410096	04	1	6	NE1		0096	11.2	2.6	63.8	52.6	ORIG	1993-03-01	P					20.7								N				RECH	1995-05-01	P					20.7								N				PR0898
0410097	04	1	6	NE1		0097	11.3	6.2	63.7	56.2	ORIG	1993-03-01	P					22.2								N				RECH	1995-05-01	P					22.2						4		N			90% DEAD	PR0898
0410098	04	1	6	NE1		0098	11.6	6.8	63.4	56.8	ORIG	1993-03-01	R		B		G	9.1			4.3					N				RECH	1995-05-01	R		B		G	9.1			4.3					N				PR0898
0410099	04	1	6	NE1		0099	11.2	7	63.8	57	ORIG	1993-03-01	P					9.8								N				RECH	1995-05-01	P	T				9.5								N			FIRE	PR0898
0410100	04	1	6	NE1		0100	15.4	7.1	59.6	57.1	ORIG	1993-03-01	P					20.8								N				RECH	1995-05-01	P					20.8						3		N				PR0898
0410101	04	1	6	NE1	Y	0101	21.5	6.2	53.5	56.2	ORIG	1993-03-01	P					21.6								N				RECH	1995-05-01	P					21.6								N				PR0898
0410102	04	1	6	NE1		0102	24.7	2.6	50.3	52.6	ORIG	1993-03-01	R		B		G	7.1			3					N				RECH	1995-05-01	R		B		G	7.1			3					N				PR0898
0410103	04	1	6	NE1	Y	0103	16.1	9.9	58.9	59.9	ORIG	1993-03-01	P					26.4								N				RECH	1995-05-01	P					26.4						4		N			90% DEAD	PR0898
0410104	04	1	6	NE1		0104	14.8	12.7	60.2	62.7	ORIG	1993-03-01	C					12.8								N				RECH	1995-05-01	C					12.8								N				PR0898
0410105	04	1	6	NE1		0105	13.7	13.9	61.3	63.9	ORIG	1993-03-01	C	T				7.8								N				RECH	1995-05-01	C	T	Y			7.8			0					N				PR0898
0410106	04	1	6	NE1		0106	13.7	15	61.3	65	ORIG	1993-03-01	C					16.2								N				RECH	1995-05-01	C					16.2								N				PR0898
0410107	04	1	6	NE1		0107	11.9	15.2	63.1	65.2	ORIG	1993-03-01	C					14.6								N				RECH	1995-05-01	C					14.6								N				PR0898
0410108	04	1	6	NE1		0108	9.9	15.1	65.1	65.1	ORIG	1993-03-01	C					18.2								N				RECH	1995-05-01	C					18.2								N				PR0898
0410109	04	1	6	NE1		0109	9.2	13.2	65.8	63.2	ORIG	1993-03-01	R		B		G	5.4			1.7					N				RECH	1995-05-01	R		B		G	5.4			1.7					N				PR0898
0410110	04	1	6	NE1		0110	7.1	10.8	67.9	60.8	ORIG	1993-03-01	P					24.7								N				RECH	1995-05-01	P					24.7						2		N				PR0898
0410111	04	1	6	NE1		0111	4.4	2.8	70.6	52.8	ORIG	1993-03-01	R		B		G	11.9								N				RECH	1995-05-01	R		B		G	11.9								N				PR0898
0410112	04	1	6	NE1		0112	3	14.9	72	64.9	ORIG	1993-03-01	P					14.7								N				RECH	1995-05-01	P	T				14.5								N			FIRE	PR0898
0410113	04	1	6	NE1		0113	5.3	16.3	69.7	66.3	ORIG	1993-03-01	R		B		G	5.7			3.3					N				RECH	1995-05-01	R		B		G	5.7			3.3					N				PR0898
0410114	04	1	6	NE1		0114	6.1	15.9	68.9	65.9	ORIG	1993-03-01	S					0	1.6							N				RECH	1995-05-01	S					0	1.6							N				PR0898
0410115	04	1	6	NE1		0115	3.7	18.1	71.3	68.1	ORIG	1993-03-01	P					29.5								N				RECH	1995-05-01	P					29.5						2		N				PR0898
0410116	04	1	6	NE1		0116	11.2	20.8	63.8	70.8	ORIG	1993-03-01	C					15.7								N				RECH	1995-05-01	C					15.7								N				PR0898
0410117	04	1	6	NE1		0117	12.4	22.9	62.6	72.9	ORIG	1993-03-01	S					0	1.7							N				RECH	1995-05-01	S					0	1.9							N				PR0898
0410118	04	1	6	NE1		0118	16.5	20.5	58.5	70.5	ORIG	1993-03-01	C	T				9.2				1.2	S			N			TREE ALMOST HOLLOW	RECH	1995-05-01	C	T	Y			9.2			0	1.2	S			N			TREE ALMOST HOLLOW	PR0898
0410119	04	1	6	NE1		0119	15.3	21.1	59.7	71.1	ORIG	1993-03-01	S					0	1.5							N				RECH	1995-05-01	S					0	1.4							N				PR0898
0410120	04	1	6	NE1		0120	17.3	16.7	57.7	66.7	ORIG	1993-03-01	P					23.2								N				RECH	1995-05-01	P	T				22.7								N			FIRE	PR0898
0410121	04	1	6	NE1		0121	16.3	15.7	58.7	65.7	ORIG	1993-03-01	P					15								N				RECH	1995-05-01	P	T				14.4								N			FIRE	PR0898
0410122	04	1	6	NE1		0122	21.4	11.7	53.6	61.7	ORIG	1993-03-01	P					14.7								N				RECH	1995-05-01	P	T				14.5								N			FIRE	PR0898
0410123	04	1	6	NE1		0123	23.9	12.3	51.1	62.3	ORIG	1993-03-01	P					22.2								N				RECH	1995-05-01	P	T				21.9								N			FIRE	PR0898
0410124	04	1	6	NE1		0124	23.9	17.5	51.1	67.5	ORIG	1993-03-01	P					16.5								N				RECH	1995-05-01	P	T				16.8								N			FIRE	PR0898
0410125	04	1	6	NE1	Y	0125	24.6	19.7	50.4	69.7	ORIG	1993-03-01	P					23								N				RECH	1995-05-01	P					23						2		N				PR0898
0410126	04	1	6	NE1		0126	22.8	20.2	52.2	70.2	ORIG	1993-03-01	R		B		G	7.7			2.6					N				RECH	1995-05-01	R		B		G	7.7			2.6					N				PR0898
0410127	04	1	6	NE1	Y	0127	21	19.4	54	69.4	ORIG	1993-03-01	P					19.9								N				RECH	1995-05-01	P					19.9						2		N				PR0898
0410128	04	1	6	NE1	Y	0128	19.2	23	55.8	73	ORIG	1993-03-01	P					20.2								N				RECH	1995-05-01	P					20.2						2		N				PR0898
0410129	04	1	6	NE1		0129	17.9	23.9	57.1	73.9	ORIG	1993-03-01	P					11.5								N				RECH	1995-05-01	P	T				11.5								N			FIRE	PR0898
0410130	04	1	6	NE1	Y	0130	16.6	24.5	58.4	74.5	ORIG	1993-03-01	S					0	2							N				RECH	1995-05-01	S					0	2							N				PR0898
0410131	04	1	6	NE1		0131	16.3	24.5	58.7	74.5	ORIG	1993-03-01	R		B		G	8.3			2.4					N				RECH	1995-05-01	R		B		G	8.3			2.4					N				PR0898
0410132	04	1	6	NE1		0132	15	25.1	60	75.1	ORIG	1993-03-01	P					9.1								N				RECH	1995-05-01	P	T				8.7								N			FIRE	PR0898
0410133	04	1	6	NE1		0133	14.4	25.3	60.6	75.3	ORIG	1993-03-01	R		B		G	5.7			2.1					N				RECH	1995-05-01	R		B		G	5.7			2.1					N				PR0898
0410134	04	1	6	NE1		0134	14.2	26.7	60.8	76.7	ORIG	1993-03-01	P					16.8								N				RECH	1995-05-01	P					16.8						1		N				PR0898
0410135	04	1	6	NE1		0135	11	26.3	64	76.3	ORIG	1993-03-01	P					10.3								N				RECH	1995-05-01	P	T				9.9				0.2	S			N				PR0898
0410136	04	1	6	NE1		0136	10.9	28.1	64.1	78.1	ORIG	1993-03-01	P					27.9								N				RECH	1995-05-01	P					27.9				0.2	S			N				PR0898
0410137	04	1	6	NE1		0137	9.7	28.1	65.3	78.1	ORIG	1993-03-01	P					24.6								N				RECH	1995-05-01	P					24.6								N				PR0898
0410138	04	1	6	NE1		0138	11.4	28.5	63.6	78.5	ORIG	1993-03-01	P					22.7								N				RECH	1995-05-01	P					22.7						1		N				PR0898
0410139	04	1	6	NE1		0139	22.9	25.2	52.1	75.2	ORIG	1993-03-01	R		B		G	7.8			4.2					N				RECH	1995-05-01	R		Y		G	7.8			0					N				PR0898
0410140	04	1	6	NE1		0140	24.3	25.7	50.7	75.7	ORIG	1993-03-01	P					9.7								N				RECH	1995-05-01	R		B		B	9.6								N				PR0898
0410141	04	1	6	NE1		0141	22.6	26.3	52.4	76.3	ORIG	1993-03-01	P					17.3								N				RECH	1995-05-01	P					17.3						1		N				PR0898
0410142	04	1	6	NE1		0142	20.6	27.2	54.4	77.2	ORIG	1993-03-01	P					11.9								N				RECH	1995-05-01	P					11.9						2		N				PR0898
0410143	04	1	6	NE1		0143	21.7	28.6	53.3	78.6	ORIG	1993-03-01	S					0	2.2							N				RECH	1995-05-01	S					0	2.1							N				PR0898
0410144	04	1	6	NE1		0144	24.9	28.5	50.1	78.5	ORIG	1993-03-01	P					21.2								N				RECH	1995-05-01	P					21.2						1		N				PR0898
0410145	04	1	6	NE1		0145	24.9	27.9	50.1	77.9	ORIG	1993-03-01	R		B		G	8.4			1.7					N				RECH	1995-05-01	R		Y		G	8.4			0					N				PR0898
0410146	04	1	6	NE1		0146	0.5	24.6	74.5	74.6	ORIG	1993-03-01	P					18.8								N				RECH	1995-05-01	P					18.8								N				PR0898
0410147	04	1	6	NE1		0147	0.6	26.1	74.4	76.1	ORIG	1993-03-01	R		B		G	21.3			5.6					N				RECH	1995-05-01	R		B		G	21.3			5.6					N				PR0898
0410148	04	1	6	NE1		0148	1.1	28.8	73.9	78.8	ORIG	1993-03-01	P					11								N				RECH	1995-05-01	P	T				10.9								N			FIRE	PR0898
0410149	04	1	6	NE1		0149	1.2	32.8	73.8	82.8	ORIG	1993-03-01	P					15.8								N				RECH	1995-05-01	P					15.8						1		N				PR0898
0410150	04	1	6	NE1		0150	3.3	32.5	71.7	82.5	ORIG	1993-03-01	P					22.2								N				RECH	1995-05-01	P					22.2								N				PR0898
0410151	04	1	6	NE1		0151	6.1	31.1	68.9	81.1	ORIG	1993-03-01	P					22.1								N				RECH	1995-05-01	P					22.1						1		N				PR0898
0410152	04	1	6	NE1		0152	3.7	34.7	71.3	84.7	ORIG	1993-03-01	P					11.1								N				RECH	1995-05-01	P	T				10.6								N			FIRE	PR0898
0410153	04	1	6	NE1		0153	1.9	36.9	73.1	86.9	ORIG	1993-03-01	P					11.5								N				RECH	1995-05-01	P					11.5						3		N				PR0898
0410154	04	1	6	NE1		0154	1.2	38.3	73.8	88.3	ORIG	1993-03-01	P					21.1								N				RECH	1995-05-01	P					21.1						1		N				PR0898
0410155	04	1	6	NE1		0155	3	40.9	72	90.9	ORIG	1993-03-01	P					10.8								N				RECH	1995-05-01	P	T				10.5								N			FIRE	PR0898
0410156	04	1	6	NE1		0156	2.9	42.2	72.1	92.2	ORIG	1993-03-01	P					8.3								N				RECH	1995-05-01	P	T				7.9								N			FIRE	PR0898
0410157	04	1	6	NE1		0157	0.8	42.7	74.2	92.7	ORIG	1993-03-01	P					18.6								N				RECH	1995-05-01	P					18.6						2		N				PR0898
0410158	04	1	6	NE1		0158	2.3	46.8	72.7	96.8	ORIG	1993-03-01	P					15.6								N				RECH	1995-05-01	P					15.6						1		N				PR0898
0410159	04	1	6	NE1		0159	0.3	49.5	74.7	99.5	ORIG	1993-03-01	P					10.7								N				RECH	1995-05-01	P	T				10.6								N			FIRE	PR0898
0410160	04	1	6	NE1		0160	19.4	50	55.6	100	ORIG	1993-03-01	P					10.5								N				RECH	1995-05-01	P	T				10.5								N			FIRE	PR0898
0410161	04	1	6	NE1		0161	17.4	49.8	57.6	99.8	ORIG	1993-03-01	P					11								N				RECH	1995-05-01	P	T				10.4								N			FIRE	PR0898
0410162	04	1	6	NE1		0162	7.8	49.8	67.2	99.8	ORIG	1993-03-01	P					11.6								N				RECH	1995-05-01	P					11.6						4		N			90 % DEAD	PR0898
0410163	04	1	6	NE1		0163	6.7	49.4	68.3	99.4	ORIG	1993-03-01	P					14.4								N				RECH	1995-05-01	P					14.4						2		N				PR0898
0410164	04	1	6	NE1		0164	22.8	49.5	52.2	99.5	ORIG	1993-03-01	P					11.8								N				RECH	1995-05-01	P					11.8								N				PR0898
0410165	04	1	6	NE1		0165	10.9	47.6	64.1	97.6	ORIG	1993-03-01	P					16								N				RECH	1995-05-01	P					16						1		N				PR0898
0410166	04	1	6	NE1		0166	13.9	48.6	61.1	98.6	ORIG	1993-03-01	P					10.1								N				RECH	1995-05-01	P	T				9.8								N			FIRE	PR0898
0410167	04	1	6	NE1		0167	17.7	48.2	57.3	98.2	ORIG	1993-03-01	P					17.5								N				RECH	1995-05-01	P	T				17.9								N			FIRE	PR0898
0410168	04	1	6	NE1		0168	18.2	46.4	56.8	96.4	ORIG	1993-03-01	P					15.4								N				RECH	1995-05-01	P	T				15.4								N			FIRE	PR0898
0410169	04	1	6	NE1		0169	19.2	45.3	55.8	95.3	ORIG	1993-03-01	P					11.8								N				RECH	1995-05-01	P	T				11.5				0.4	W			N			180,FIRE	PR0898
0410170	04	1	6	NE1		0170	19.9	47.2	55.1	97.2	ORIG	1993-03-01	P					11.6								N				RECH	1995-05-01	P	T				11.3				1	SW			N			180,1/2,FIRE	PR0898
0410171	04	1	6	NE1		0171	24.1	48	50.9	98	ORIG	1993-03-01	P					17.3								N				RECH	1995-05-01	P					17.3						1		N				PR0898
0410172	04	1	6	NE1		0172	20.3	43.4	54.7	93.4	ORIG	1993-03-01	P					9.1								N				RECH	1995-05-01	P	T				8.8								N			FIRE	PR0898
0410173	04	1	6	NE1		0173	22.9	41.8	52.1	91.8	ORIG	1993-03-01	S					0	1.6							N				RECH	1995-05-01	S					0	1.6							N				PR0898
0410174	04	1	6	NE1		0174	24.3	41.6	50.7	91.6	ORIG	1993-03-01	P					7.7								N			DYING	RECH	1995-05-01	R		B		B	7.5								N				PR0898
0410175	04	1	6	NE1		0175	22.9	41.1	52.1	91.1	ORIG	1993-03-01	P					19.7								N				RECH	1995-05-01	P					19.7								N				PR0898
0410176	04	1	6	NE1		0176	23.6	38.4	51.4	88.4	ORIG	1993-03-01	P					9.1								N				RECH	1995-05-01	P	T				8.9								N			FIRE	PR0898
0410177	04	1	6	NE1		0177	24.1	38	50.9	88	ORIG	1993-03-01	R		B		B	6.5			4.8					N				RECH	1995-05-01	R		B		B	6.1			4.7					N				PR0898
0410178	04	1	6	NE1		0178	23.6	37.5	51.4	87.5	ORIG	1993-03-01	P					28.4								N				RECH	1995-05-01	P					28.4						1		N				PR0898
0410179	04	1	6	NE1		0179	17.5	42.7	57.5	92.7	ORIG	1993-03-01	P					23.1								N				RECH	1995-05-01	P					23.1								N				PR0898
0410180	04	1	6	NE1		0180	16	40.4	59	90.4	ORIG	1993-03-01	P					17.3								N				RECH	1995-05-01	P					17.3						2		N				PR0898
0410181	04	1	6	NE1		0181	12.4	41.5	62.6	91.5	ORIG	1993-03-01	P					25.9								N				RECH	1995-05-01	P					25.9								N				PR0898
0410182	04	1	6	NE1		0182	11.8	39.9	63.2	89.9	ORIG	1993-03-01	P					5.7								N				RECH	1995-05-01	P	T				5.5								N			FIRE	PR0898
0410183	04	1	6	NE1		0183	12.4	43.1	62.6	93.1	ORIG	1993-03-01	P					14.6								N				RECH	1995-05-01	P	T				14.5								N			FIRE	PR0898
0410184	04	1	6	NE1		0184	12	43.4	63	93.4	ORIG	1993-03-01	P					9								N				RECH	1995-05-01	P	T				8.7								N			FIRE	PR0898
0410185	04	1	6	NE1		0185	10.3	41.8	64.7	91.8	ORIG	1993-03-01	P					10.2								N				RECH	1995-05-01	P	T				10.1								N			FIRE	PR0898
0410186	04	1	6	NE1		0186	10.5	45.2	64.5	95.2	ORIG	1993-03-01	P					21.3								N				RECH	1995-05-01	P					21.3						1		N				PR0898
0410187	04	1	6	NE1		0187	10.5	45.7	64.5	95.7	ORIG	1993-03-01	P					10								N				RECH	1995-05-01	P	T				9.9								N			FIRE	PR0898
0410188	04	1	6	NE1		0188	8.9	44.3	66.1	94.3	ORIG	1993-03-01	P					10.8								N				RECH	1995-05-01	P	T				10.4								N			FIRE	PR0898
0410189	04	1	6	NE1		0189	5.9	43.5	69.1	93.5	ORIG	1993-03-01	P					20								N				RECH	1995-05-01	P					20						1		N				PR0898
0410190	04	1	6	NE1		0190	5.7	45	69.3	95	ORIG	1993-03-01	P					13.1								N				RECH	1995-05-01	P	T				12.9								N			FIRE	PR0898
0410191	04	1	6	NE1		0191	4.4	40.1	70.6	90.1	ORIG	1993-03-01	P					15.9								N				RECH	1995-05-01	P					15.9								N				PR0898
0410192	04	1	6	NE1		0192	10.5	39.3	64.5	89.3	ORIG	1993-03-01	P					12.2								N				RECH	1995-05-01	P					12.2						3		N			FIRE	PR0898
0410193	04	1	6	NE1		0193	8.8	37.8	66.2	87.8	ORIG	1993-03-01	P					14								N				RECH	1995-05-01	P					14						2		N				PR0898
0410194	04	1	6	NE1		0194	8.6	37.1	66.4	87.1	ORIG	1993-03-01	P					29.5								N				RECH	1995-05-01	P					29.5						1		N				PR0898
0410195	04	1	6	NE1		0195	6.1	35.1	68.9	85.1	ORIG	1993-03-01	P					15.1								N				RECH	1995-05-01	P					15.1						1		N				PR0898
0410196	04	1	6	NE1		0196	21.5	34.6	53.5	84.6	ORIG	1993-03-01	P					14.5								N				RECH	1995-05-01	P					14.5						4		N			90% DEAD	PR0898
0410197	04	1	6	NE1		0197	10.8	33.2	64.2	83.2	ORIG	1993-03-01	S					0								N				RECH	1995-05-01	S					0	5.2							N				PR0898
0410198	04	1	6	NE1		0198	15.6	31.4	59.4	81.4	ORIG	1993-03-01	P					18.6								N				RECH	1995-05-01	P					18.6						1		N				PR0898
0410199	04	1	6	NE1		0199	16.6	32	58.4	82	ORIG	1993-03-01	P					14								N				RECH	1995-05-01	P					14						3		N				PR0898
0410200	04	1	6	NE1		0200	19.1	30.8	55.9	80.8	ORIG	1993-03-01	P					15.9								N				RECH	1995-05-01	P					15.9						2		N				PR0898
0410201	04	1	6	NE1		0201	21.1	30.3	53.9	80.3	ORIG	1993-03-01	P					24.3								N				RECH	1995-05-01	P					24.3						1		N				PR0898
0410202	04	1	6	NE1		0202	23.8	35.1	51.2	85.1	ORIG	1993-03-01	P					12.4								N				RECH	1995-05-01	P					12.4						3		N				PR0898
0410203	04	1	6	NE1		0203	23.8	34.3	51.2	84.3	ORIG	1993-03-01	P					11.8								N				RECH	1995-05-01	P					11.8						4		N			90% DEAD	PR0898
0410204	04	1	6	NE2		0204	19.4	49.9	94.4	99.9	ORIG	1993-03-01	P					12.1								N				RECH	1995-05-01	P					12.1						1		N				PR0898
0410206	04	1	6	NE2		0206	16.3	48.6	91.3	98.6	ORIG	1993-03-01	P					15.3								N				RECH	1995-05-01	P					15.3						1		N				PR0898
0410207	04	1	6	NE2		0207	13.4	49.1	88.4	99.1	ORIG	1993-03-01	P					9.6								N				RECH	1995-05-01	P	T				9.4								N			FIRE	PR0898
0410208	04	1	6	NE2		0208	10.8	47.9	85.8	97.9	ORIG	1993-03-01	P					16.4								N				RECH	1995-05-01	P					16.4						3		N				PR0898
0410209	04	1	6	NE2		0209	7.2	48	82.2	98	ORIG	1993-03-01	P					12								N				RECH	1995-05-01	P	T				11.8								N			FIRE	PR0898
0410210	04	1	6	NE2		0210	4.9	47.3	79.9	97.3	ORIG	1993-03-01	P					17.5								N				RECH	1995-05-01	P					17.5						2		N				PR0898
0410211	04	1	6	NE2		0211	6.6	47.3	81.6	97.3	ORIG	1993-03-01	P					8.3								N				RECH	1995-05-01	P	T				8.5				0.2	S			N			FIRE	PR0898
0410212	04	1	6	NE2		0212	6.5	46.5	81.5	96.5	ORIG	1993-03-01	R		B		G	7.4			2.2					N				RECH	1995-05-01	R		B		G	7.4			2.2					N				PR0898
0410213	04	1	6	NE2		0213	1.2	46.4	76.2	96.4	ORIG	1993-03-01	R		B		B	12.7								N				RECH	1995-05-01	R		Y		G	12.7			0.4					N				PR0898
0410214	04	1	6	NE2		0214	0.4	46.6	75.4	96.6	ORIG	1993-03-01	P					14.8								N				RECH	1995-05-01	P					14.8						1		N				PR0898
0410215	04	1	6	NE2		0215	4.3	45.2	79.3	95.2	ORIG	1993-03-01	P					12.5								N				RECH	1995-05-01	P	T				12.4								N			FIRE	PR0898
0410216	04	1	6	NE2		0216	5	44.1	80	94.1	ORIG	1993-03-01	R		B		B	8.5			1.4					N				RECH	1995-05-01	R		Y		B	8.5			0					N				PR0898
0410217	04	1	6	NE2		0217	9	45.9	84	95.9	ORIG	1993-03-01	P					16.8								N				RECH	1995-05-01	P					16.8						1		N				PR0898
0410218	04	1	6	NE2		0218	15	44.8	90	94.8	ORIG	1993-03-01	P					18								N				RECH	1995-05-01	P					18								N				PR0898
0410219	04	1	6	NE2		0219	17.7	45	92.7	95	ORIG	1993-03-01	P					15.3								N				RECH	1995-05-01	P					15.3						1		N				PR0898
0410220	04	1	6	NE2		0220	19.6	45.1	94.6	95.1	ORIG	1993-03-01	P					12								N				RECH	1995-05-01	P					12						3		N				PR0898
0410221	04	1	6	NE2		0221	19.1	46.9	94.1	96.9	ORIG	1993-03-01	P					14.6								N				RECH	1995-05-01	P					14.6						1		N				PR0898
0410222	04	1	6	NE2		0222	24.7	44.3	99.7	94.3	ORIG	1993-03-01	P					21.3								N				RECH	1995-05-01	P					21.3								N				PR0898
0410223	04	1	6	NE2		0223	22.2	44.4	97.2	94.4	ORIG	1993-03-01	P					12.4								N				RECH	1995-05-01	P					12.4						2		N				PR0898
0410224	04	1	6	NE2		0224	23	41.4	98	91.4	ORIG	1993-03-01	P					18.9								N				RECH	1995-05-01	P					18.9						1		N				PR0898
0410225	04	1	6	NE2		0225	18.4	40.7	93.4	90.7	ORIG	1993-03-01	P					11.8								N				RECH	1995-05-01	P					11.8						2		N				PR0898
0410226	04	1	6	NE2		0226	12.1	42.8	87.1	92.8	ORIG	1993-03-01	P					14								N				RECH	1995-05-01	P					14						2		N				PR0898
0410227	04	1	6	NE2		0227	12.3	40.5	87.3	90.5	ORIG	1993-03-01	R		B		B	5.1			3.1					N				RECH	1995-05-01	R		B		B	5			2.2					N				PR0898
0410228	04	1	6	NE2		0228	12	40.3	87	90.3	ORIG	1993-03-01	P					20.6								N				RECH	1995-05-01	P					20.6								N				PR0898
0410229	04	1	6	NE2		0229	13	39.3	88	89.3	ORIG	1993-03-01	P					11.3								N				RECH	1995-05-01	P	T				11.2								N			FIRE	PR0898
0410230	04	1	6	NE2		0230	20	38.1	95	88.1	ORIG	1993-03-01	P					16.5								N				RECH	1995-05-01	P					16.5						2		N				PR0898
0410231	04	1	6	NE2		0231	19.5	37.6	94.5	87.6	ORIG	1993-03-01	P					8.3								N				RECH	1995-05-01	P	T				7.9								N			FIRE	PR0898
0410232	04	1	6	NE2		0232	16.9	37	91.9	87	ORIG	1993-03-01	P					6.7								N				RECH	1995-05-01	P	T				6.4								N			FIRE	PR0898
0410233	04	1	6	NE2		0233	14.7	38	89.7	88	ORIG	1993-03-01	P					20.1								N				RECH	1995-05-01	P					20.1								N				PR0898
0410234	04	1	6	NE2		0234	14.5	36.5	89.5	86.5	ORIG	1993-03-01	P					10.6								N				RECH	1995-05-01	P	T				10.2								N			FIRE	PR0898
0410235	04	1	6	NE2		0235	9.1	36.1	84.1	86.1	ORIG	1993-03-01	P					13.9								N				RECH	1995-05-01	P					13.9						1		N				PR0898
0410236	04	1	6	NE2		0236	10.5	38.4	85.5	88.4	ORIG	1993-03-01	P					12.9								N				RECH	1995-05-01	P					12.9						1		N				PR0898
0410237	04	1	6	NE2		0237	7.7	38.2	82.7	88.2	ORIG	1993-03-01	P					21.7								N				RECH	1995-05-01	P					21.7								N				PR0898
0410238	04	1	6	NE2		0238	7.3	39.1	82.3	89.1	ORIG	1993-03-01	P					11.5								N				RECH	1995-05-01	P					11.5						2		N				PR0898
0410239	04	1	6	NE2		0239	5.4	38.5	80.4	88.5	ORIG	1993-03-01	P					13.4								N				RECH	1995-05-01	P					13.4								N				PR0898
0410240	04	1	6	NE2		0240	5.4	37.5	80.4	87.5	ORIG	1993-03-01	R		B		B	8.5			1.6					N				RECH	1995-05-01	R		Y		B	8.5			0.9					N				PR0898
0410241	04	1	6	NE2		0241	1.6	38.3	76.6	88.3	ORIG	1993-03-01	P					19.9								N				RECH	1995-05-01	P					19.9								N				PR0898
0410242	04	1	6	NE2		0242	2	39.1	77	89.1	ORIG	1993-03-01	P					14.8								N				RECH	1995-05-01	P					14.8						2		N				PR0898
0410243	04	1	6	NE2		0243	1.7	40.8	76.7	90.8	ORIG	1993-03-01	R		B		B	6.7			4.4					N				RECH	1995-05-01	R		Y		B	6.7			1.2					N				PR0898
0410244	04	1	6	NE2		0244	2.2	41.2	77.2	91.2	ORIG	1993-03-01	P					24								N				RECH	1995-05-01	P					24						1		N				PR0898
0410245	04	1	6	NE2		0245	4.7	40.6	79.7	90.6	ORIG	1993-03-01	P					14.2								N				RECH	1995-05-01	P					14.2						1		N				PR0898
0410246	04	1	6	NE2		0246	1.2	34.1	76.2	84.1	ORIG	1993-03-01	P					18.1								N				RECH	1995-05-01	P					18.1								N				PR0898
0410247	04	1	6	NE2		0247	0.1	32.5	75.1	82.5	ORIG	1993-03-01	P					10.5								N				RECH	1995-05-01	P	T				10								N			FIRE	PR0898
0410248	04	1	6	NE2		0248	3.5	34.8	78.5	84.8	ORIG	1993-03-01	P					13.7								N				RECH	1995-05-01	P					13.7								N				PR0898
0410249	04	1	6	NE2		0249	3.8	35	78.8	85	ORIG	1993-03-01	R		B		G	5.7			1.8					N				RECH	1995-05-01	R		B		G	5.7			1.8					N				PR0898
0410250	04	1	6	NE2		0250	4.5	33.5	79.5	83.5	ORIG	1993-03-01	P					16.1								N				RECH	1995-05-01	P					16.1								N				PR0898
0410251	04	1	6	NE2		0251	7.6	34.2	82.6	84.2	ORIG	1993-03-01	P					13.1								N				RECH	1995-05-01	P					13.1						1		N				PR0898
0410252	04	1	6	NE2		0252	8	34.5	83	84.5	ORIG	1993-03-01	P					10.5								N				RECH	1995-05-01	P					10.5						4		N			98% DEAD	PR0898
0410253	04	1	6	NE2		0253	8.4	34	83.4	84	ORIG	1993-03-01	R		B		G	5.4			1.6					N				RECH	1995-05-01	R		B		G	5.4			1.6					N				PR0898
0410254	04	1	6	NE2		0254	15.7	35.3	90.7	85.3	ORIG	1993-03-01	P					18.5								N				RECH	1995-05-01	P					18.5						2		N				PR0898
0410255	04	1	6	NE2		0255	23.3	33.7	98.3	83.7	ORIG	1993-03-01	P					22.5								N				RECH	1995-05-01	P					22.5						1		N				PR0898
0410256	04	1	6	NE2		0256	13.4	33.1	88.4	83.1	ORIG	1993-03-01	P					14.1								N				RECH	1995-05-01	P					14.1						2		N				PR0898
0410257	04	1	6	NE2		0257	12.9	33.1	87.9	83.1	ORIG	1993-03-01	R		B		B	7.8			3.9					N				RECH	1995-05-01	R		B		B	6.6			3.9					N				PR0898
0410258	04	1	6	NE2		0258	8.9	33.6	83.9	83.6	ORIG	1993-03-01	R		B		B	6.3			5.5					N				RECH	1995-05-01	R		B		B	6			3					N				PR0898
0410259	04	1	6	NE2		0259	6.4	33	81.4	83	ORIG	1993-03-01	R		B		G	8.2			3.2					N				RECH	1995-05-01	R		B		G	8.2			3.2					N				PR0898
0410260	04	1	6	NE2		0260	13.1	31.2	88.1	81.2	ORIG	1993-03-01	P					21.5								N				RECH	1995-05-01	P					21.5						1		N				PR0898
0410261	04	1	6	NE2		0261	15.5	30.7	90.5	80.7	ORIG	1993-03-01	P					14.2				0.6	S			N				RECH	1995-05-01	P					14.2				0.6	S	3		N				PR0898
0410262	04	1	6	NE2		0262	6.8	29.8	81.8	79.8	ORIG	1993-03-01	P					19.2								N				RECH	1995-05-01	P					19.2						2		N				PR0898
0410263	04	1	6	NE2		0263	5.6	31.8	80.6	81.8	ORIG	1993-03-01	P					11								N				RECH	1995-05-01	P					11						4		N			98% DEAD	PR0898
0410264	04	1	6	NE2		0264	8.9	32.2	83.9	82.2	ORIG	1993-03-01	R		B		B	11.3								N				RECH	1995-05-01	R		B		B	10.6			2.3					N				PR0898
0410265	04	1	6	NE2		0265	18.9	29.7	93.9	79.7	ORIG	1993-03-01	P					18.5								N				RECH	1995-05-01	P					18.5						1		N				PR0898
0410266	04	1	6	NE2		0266	12.3	28.8	87.3	78.8	ORIG	1993-03-01	P					8.7								N				RECH	1995-05-01	P	T				8.4								N			FIRE	PR0898
0410267	04	1	6	NE2		0267	9.1	29.4	84.1	79.4	ORIG	1993-03-01	P					5.7								N				RECH	1995-05-01	R		B		B	5.5								N			FIRE	PR0898
0410268	04	1	6	NE2		0268	8.4	27.8	83.4	77.8	ORIG	1993-03-01	P					19.5								N				RECH	1995-05-01	P					19.5						2		N				PR0898
0410269	04	1	6	NE2		0269	10.7	27.7	85.7	77.7	ORIG	1993-03-01	P					16.1								N				RECH	1995-05-01	P	T				15.9								N			FIRE	PR0898
0410270	04	1	6	NE2		0270	3.9	26.4	78.9	76.4	ORIG	1993-03-01	P					20.9								N				RECH	1995-05-01	P					20.9						2		N				PR0898
0410271	04	1	6	NE2		0271	8	26.2	83	76.2	ORIG	1993-03-01	P					8.9								N				RECH	1995-05-01	P	T				8.7								N			FIRE	PR0898
0410272	04	1	6	NE2		0272	8.5	26.1	83.5	76.1	ORIG	1993-03-01	P					11.3								N				RECH	1995-05-01	P	T				11.3								N			FIRE	PR0898
0410273	04	1	6	NE2		0273	16	26.7	91	76.7	ORIG	1993-03-01	R		B		G	8.5			2.7					N				RECH	1995-05-01	R		B		G	8.5			2.7					N				PR0898
0410274	04	1	6	NE2		0274	16.7	25.2	91.7	75.2	ORIG	1993-03-01	P					22.7								N				RECH	1995-05-01	P					22.7						3		N				PR0898
0410275	04	1	6	NE2		0275	24.8	25.7	99.8	75.7	ORIG	1993-03-01	R		B		G	7.7			2.7					N				RECH	1995-05-01	R		B		G	7.7			2.7					N				PR0898
0410276	04	1	6	NE2		0276	1.5	22.5	76.5	72.5	ORIG	1993-03-01	S					0	2							N				RECH	1995-05-01	S					0	2							N				PR0898
0410277	04	1	6	NE2		0277	5.4	21.9	80.4	71.9	ORIG	1993-03-01	R		B		G	7			5					N				RECH	1995-05-01	R		B		G	7			5					N				PR0898
0410278	04	1	6	NE2		0278	22.3	20.1	97.3	70.1	ORIG	1993-03-01	P					12.3								N				RECH	1995-05-01	P					12.3						2		N				PR0898
0410279	04	1	6	NE2		0279	18.5	19.4	93.5	69.4	ORIG	1993-03-01	P					11.5								N				RECH	1995-05-01	P					11.5						3		N				PR0898
0410280	04	1	6	NE2		0280	24.2	19.2	99.2	69.2	ORIG	1993-03-01	P					22.9								N				RECH	1995-05-01	P					22.9						2		N				PR0898
0410281	04	1	6	NE2		0281	20.3	18.5	95.3	68.5	ORIG	1993-03-01	P					20.3								N				RECH	1995-05-01	P					20.3						2		N				PR0898
0410282	04	1	6	NE2		0282	17.1	18	92.1	68	ORIG	1993-03-01	P					18								N				RECH	1995-05-01	P					18						2		N				PR0898
0410283	04	1	6	NE2		0283	16.2	17.4	91.2	67.4	ORIG	1993-03-01	P					16.1								N				RECH	1995-05-01	P	T				15.9								N			FIRE	PR0898
0410284	04	1	6	NE2		0284	18.6	17.5	93.6	67.5	ORIG	1993-03-01	P					15.3								N				RECH	1995-05-01	P					15.3						2		N				PR0898
0410285	04	1	6	NE2		0285	9.6	18.2	84.6	68.2	ORIG	1993-03-01	R		B		G	8.7			3.8					N				RECH	1995-05-01	R		B		G	8.7			3.8					N				PR0898
0410286	04	1	6	NE2		0286	20.8	16.8	95.8	66.8	ORIG	1993-03-01	P					14.5								N				RECH	1995-05-01	P					14.5						2		N				PR0898
0410287	04	1	6	NE2		0287	23.4	15.9	98.4	65.9	ORIG	1993-03-01	P					16.2								N				RECH	1995-05-01	P					16.2						1		N				PR0898
0410288	04	1	6	NE2		0288	17.8	15.6	92.8	65.6	ORIG	1993-03-01	P					19.8								N				RECH	1995-05-01	P					19.8						3		N				PR0898
0410289	04	1	6	NE2		0289	6.3	15	81.3	65	ORIG	1993-03-01	S					0	3							N				RECH	1995-05-01	S	T				0	3			0.6	W			N			WC 270,1/2;GIRDLED 0.2	PR0898
0410290	04	1	6	NE2		0290	0.5	13.2	75.5	63.2	ORIG	1993-03-01	P					33.5				1.4	W			N				RECH	1995-05-01	P					33.5				1.4	W	1		N			180,1/2	PR0898
0410291	04	1	6	NE2		0291	7.2	10.9	82.2	60.9	ORIG	1993-03-01	P					32.8								N				RECH	1995-05-01	P					32.8								N				PR0898
0410292	04	1	6	NE2		0292	15.2	11.7	90.2	61.7	ORIG	1993-03-01	P					14.9								N				RECH	1995-05-01	P					14.9						3		N				PR0898
0410293	04	1	6	NE2		0293	17.3	9.3	92.3	59.3	ORIG	1993-03-01	P					16.2								N				RECH	1995-05-01	P					16.2						1		N				PR0898
0410294	04	1	6	NE2		0294	17.7	9	92.7	59	ORIG	1993-03-01	P					12.1								N				RECH	1995-05-01	P					12.1						3		N				PR0898
0410295	04	1	6	NE2		0295	10.8	7.8	85.8	57.8	ORIG	1993-03-01	P					20.1								N				RECH	1995-05-01	P					20.1						2		N				PR0898
0410296	04	1	6	NE2		0296	6.6	7.1	81.6	57.1	ORIG	1993-03-01	R		B		G	5.6			1.9					N				RECH	1995-05-01	R		B		G	5.6			1.9					N				PR0898
0410297	04	1	6	NE2		0297	18.8	6.2	93.8	56.2	ORIG	1993-03-01	P					18.9								N				RECH	1995-05-01	P					18.9						1		N				PR0898
0410298	04	1	6	NE2		0298	20.9	6.4	95.9	56.4	ORIG	1993-03-01	R		B		G	18			4.3					N				RECH	1995-05-01	R		B		G	18			4.3					N				PR0898
0410299	04	1	6	NE2		0299	14.9	4.3	89.9	54.3	ORIG	1993-03-01	P					21.2								N				RECH	1995-05-01	P					21.2						2		N				PR0898
0410300	04	1	6	NE2		0300	6.7	4.1	81.7	54.1	ORIG	1993-03-01	S					0	1.6							N				RECH	1995-05-01	S					0	1.6							N				PR0898
0410301	04	1	6	NE2		0301	0.5	3.3	75.5	53.3	ORIG	1993-03-01	P					32.2				1.4	SW			N				RECH	1995-05-01	P					32.2				1.4	SW	2		N			180,1/2	PR0898
0410302	04	1	6	NE2		0302	3.5	0.8	78.5	50.8	ORIG	1993-03-01	P					13								N				RECH	1995-05-01	P					13								N				PR0898
0410303	04	1	6	NE2		0303	16.3	1.3	91.3	51.3	ORIG	1993-03-01	P					19.3								N				RECH	1995-05-01	P					19.3								N				PR0898
0410304	04	1	6	NE2		0304	20.9	1.9	95.9	51.9	ORIG	1993-03-01	P					23.5								N				RECH	1995-05-01	P					23.5						1		N				PR0898
0410305	04	1	6	NE2		0305	19.7	1	94.7	51	ORIG	1993-03-01	P					19								N				RECH	1995-05-01	P					19						1		N				PR0898
0410306	04	1	6	SW2		0306	6.7	2.6	31.7	2.6	ORIG	1993-03-01	P					26								N				RECH	1995-05-01	P					26								N				PR0898
0410307	04	1	6	SW2		0307	13.7	3.4	38.7	3.4	ORIG	1993-03-01	R		B		G	8.5			1.7					N				RECH	1995-05-01	R		B		G	8.5			1.7					N				PR0898
0410308	04	1	6	SW2		0308	18.8	2.9	43.8	2.9	ORIG	1993-03-01	P					26.7								N				RECH	1995-05-01	P					26.7								N				PR0898
0410309	04	1	6	SW2		0309	20.3	4	45.3	4	ORIG	1993-03-01	R		B		G	12.5								N				RECH	1995-05-01	R		B		G	12.5								N				PR0898
0410310	04	1	6	SW2		0310	7.8	6.3	32.8	6.3	ORIG	1993-03-01	S					0	1.7							N				RECH	1995-05-01	S					0	1.8							N				PR0898
0410311	04	1	6	SW2		0311	9.2	7.6	34.2	7.6	ORIG	1993-03-01	S					0	2.9							N				RECH	1995-05-01	S					0	2.9							N				PR0898
0410312	04	1	6	SW2		0312	7.6	7.6	32.6	7.6	ORIG	1993-03-01	R		B		G	28.5			4.2					N				RECH	1995-05-01	R		B		G	28.5			4.2					N				PR0898
0410313	04	1	6	SW2		0313	1.6	8.4	26.6	8.4	ORIG	1993-03-01	R		B		G	8.2			2.6					N				RECH	1995-05-01	R		B		G	8.2			2.6					N				PR0898
0410314	04	1	6	SW2		0314	3.1	10	28.1	10	ORIG	1993-03-01	S					0	1.8							N				RECH	1995-05-01	S					0	1.8							N				PR0898
0410315	04	1	6	SW2		0315	5.7	10.4	30.7	10.4	ORIG	1993-03-01	S					0	2.7							N				RECH	1995-05-01	S					0	2.8							N				PR0898
0410316	04	1	6	SW2		0316	21.7	12.6	46.7	12.6	ORIG	1993-03-01	P					31.8								N				RECH	1995-05-01	P					31.8								N				PR0898
0410317	04	1	6	SW2		0317	8.4	17.1	33.4	17.1	ORIG	1993-03-01	R		B		G	11								N				RECH	1995-05-01	R		B		G	11								N				PR0898
0410318	04	1	6	SW2		0318	5.9	19.2	30.9	19.2	ORIG	1993-03-01	R		B		G	8.5								N				RECH	1995-05-01	R		B		G	8.5								N				PR0898
0410319	04	1	6	SW2		0319	23	19.5	48	19.5	ORIG	1993-03-01	R		B		G	13.5								N				RECH	1995-05-01	R		B		G	13.5								N				PR0898
0410320	04	1	6	SW2		0320	14.7	21.7	39.7	21.7	ORIG	1993-03-01	P					29								N				RECH	1995-05-01	P					29								N				PR0898
0410321	04	1	6	SW2		0321	2.7	22.1	27.7	22.1	ORIG	1993-03-01	P					31								N				RECH	1995-05-01	P					31								N				PR0898
0410322	04	1	6	SW2		0322	8.2	23.8	33.2	23.8	ORIG	1993-03-01	P					25.2								N				RECH	1995-05-01	P					25.2				0.4	NE			N				PR0898
0410323	04	1	6	SW2		0323	7.1	34.4	32.1	34.4	ORIG	1993-03-01	P					17								N				RECH	1995-05-01	P					17								N				PR0898
0410324	04	1	6	SW2		0324	22.3	33.1	47.3	33.1	ORIG	1993-03-01	R		B		B	18.4								N				RECH	1995-05-01	R		B		G	16.8								N				PR0898
0410325	04	1	6	SW2		0325	17.1	35.2	42.1	35.2	ORIG	1993-03-01	R		B		G	5.2			3.5					N				RECH	1995-05-01	R		B		G	5.2			3.5					N				PR0898
0410326	04	1	6	SW2	Y	0326	17.1	36.4	42.1	36.4	ORIG	1993-03-01	P					24.5								N				RECH	1995-05-01	P					24.5						1		N				PR0898
0410327	04	1	6	SW2		0327	18.9	37	43.9	37	ORIG	1993-03-01	R		B		G	6.8			2.4					N				RECH	1995-05-01	R		B		G	6.8			2.4					N				PR0898
0410328	04	1	6	SW2		0328	5.1	39.4	30.1	39.4	ORIG	1993-03-01	P					21								N				RECH	1995-05-01	P					21								N				PR0898
0410329	04	1	6	SW2		0329	14.6	41.1	39.6	41.1	ORIG	1993-03-01	R		B		G	10.4			4.1					N			CHARCOALED	RECH	1995-05-01	R		B		G	10.4			4.1					N				PR0898
0410330	04	1	6	SW2		0330	14.2	45.1	39.2	45.1	ORIG	1993-03-01	C					5.4	4.5							N				RECH	1995-05-01	C					5.4	5							N				PR0898
0410331	04	1	6	SW2		0331	17.2	45.3	42.2	45.3	ORIG	1993-03-01	R		B		G	7			4.4					N				RECH	1995-05-01	R		B		G	7			4.4					N				PR0898
0410332	04	1	6	SW2		0332	20	44.3	45	44.3	ORIG	1993-03-01	R		B		G	7.7			4.5					N				RECH	1995-05-01	R		B		G	7.7			4.5					N				PR0898
0410333	04	1	6	SW2		0333	3.2	48.4	28.2	48.4	ORIG	1993-03-01	P					25								N				RECH	1995-05-01	P					25								N				PR0898
0410334	04	1	6	SW2		0334	5.3	48.3	30.3	48.3	ORIG	1993-03-01	P					10.1								N				RECH	1995-05-01	P					10.1								N				PR0898
0410335	04	1	6	SW2		0335	13.2	49	38.2	49	ORIG	1993-03-01	R		B		G	15.2								N				RECH	1995-05-01	R		B		G	15.2								N				PR0898
0410336	04	1	6	SW2	Y	0336	19.4	49.3	44.4	49.3	ORIG	1993-03-01	P					23.7								N				RECH	1995-05-01	P					23.7				0.3	W			N			1/2	PR0898
0410337	04	1	6	SW2	Y	0337	20.8	49.7	45.8	49.7	ORIG	1993-03-01	P					25.2								N				RECH	1995-05-01	P					25.2								N				PR0898
0410338	04	1	6	SW2		0338	22	48.1	47	48.1	ORIG	1993-03-01	R		B		G	5.1			1.6					N				RECH	1995-05-01	R		B		G	5.1			1.6					N				PR0898
0410339	04	1	6	SW1		0339	24.5	1.2	0.5	1.2	ORIG	1993-03-01	R		B		G	8			4					N				RECH	1995-05-01	R		B		G	8			4					N				PR0898
0410340	04	1	6	SW1		0340	18.8	4.2	6.2	4.2	ORIG	1993-03-01	R		B		G	6.6			3.4					N				RECH	1995-05-01	R		B		G	6.6			3.4					N				PR0898
0410341	04	1	6	SW1		0341	2.3	4.6	22.7	4.6	ORIG	1993-03-01	P					31.2								N				RECH	1995-05-01	P					31.2								N				PR0898
0410342	04	1	6	SW1		0342	15.8	4.8	9.2	4.8	ORIG	1993-03-01	P					31				1.4	N			N				RECH	1995-05-01	P					31				1.4	N	2		N			180,1/2	PR0898
0410343	04	1	6	SW1		0343	23.2	5.2	1.8	5.2	ORIG	1993-03-01	P					26.6								N				RECH	1995-05-01	P					26.6				0.5	NE			N			180,1/2	PR0898
0410344	04	1	6	SW1		0344	0.3	7.8	24.7	7.8	ORIG	1993-03-01	P					31.5								N				RECH	1995-05-01	P					31.5								N				PR0898
0410345	04	1	6	SW1		0345	10.7	7.2	14.3	7.2	ORIG	1993-03-01	P					24.4								N				RECH	1995-05-01	P					24.4								N				PR0898
0410346	04	1	6	SW1		0346	9.8	8.3	15.2	8.3	ORIG	1993-03-01	P					15.8				0.2	S			N				RECH	1995-05-01	P					15.8				0.2	S	2		N				PR0898
0410347	04	1	6	SW1		0347	1.4	9.3	23.6	9.3	ORIG	1993-03-01	P					30.4								N				RECH	1995-05-01	P					30.4								N				PR0898
0410348	04	1	6	SW1		0348	4.7	10.5	20.3	10.5	ORIG	1993-03-01	P					19.3								N				RECH	1995-05-01	P					19.3								N				PR0898
0410349	04	1	6	SW1		0349	6.3	11.7	18.7	11.7	ORIG	1993-03-01	P					26.4								N				RECH	1995-05-01	P					26.4								N				PR0898
0410350	04	1	6	SW1		0350	11.7	12.2	13.3	12.2	ORIG	1993-03-01	P					21.8				0.4	W			N				RECH	1995-05-01	P					21.8				0.4	W			N			1/2	PR0898
0410351	04	1	6	SW1		0351	13.4	12.5	11.6	12.5	ORIG	1993-03-01	P					15.2								N				RECH	1995-05-01	P					15.2						4		N			95% DEAD	PR0898
0410352	04	1	6	SW1		0352	15.4	12.5	9.6	12.5	ORIG	1993-03-01	P					27								N				RECH	1995-05-01	P					27				0.3	NE	1		N			180,1/2	PR0898
0410353	04	1	6	SW1		0353	11.9	13.2	13.1	13.2	ORIG	1993-03-01	P					23.2				0.2	NE			N				RECH	1995-05-01	P					23.2				0.2	NE	1		N				PR0898
0410354	04	1	6	SW1		0354	16.8	17.8	8.2	17.8	ORIG	1993-03-01	R		B		B	29.5								N				RECH	1995-05-01	R		B		B	29.3								N				PR0898
0410355	04	1	6	SW1		0355	24.1	17.8	0.9	17.8	ORIG	1993-03-01	P					12.2								N				RECH	1995-05-01	P					12.2						1		N				PR0898
0410356	04	1	6	SW1		0356	23.2	13.2	1.8	13.2	ORIG	1993-03-01	P					8.1								N				RECH	1995-05-01	P					8.1						2		N				PR0898
0410357	04	1	6	SW1		0357	6.3	17.8	18.7	17.8	ORIG	1993-03-01	R		B		G	11.1			2.9					N				RECH	1995-05-01	R		B		G	11.1			2.9					N				PR0898
0410358	04	1	6	SW1		0358	0.8	18.5	24.2	18.5	ORIG	1993-03-01	R		B		G	6.3								N				RECH	1995-05-01	R		B		G	6.3			1.5					N				PR0898
0410359	04	1	6	SW1		0359	7.3	19.6	17.7	19.6	ORIG	1993-03-01	P					26.6								N				RECH	1995-05-01	P					26.6								N				PR0898
0410360	04	1	6	SW1		0360	3.6	20.7	21.4	20.7	ORIG	1993-03-01	R		B		G	7.1			3.6					N				RECH	1995-05-01	R		B		G	7.1			3.6					N				PR0898
0410361	04	1	6	SW1		0361	2.3	21.7	22.7	21.7	ORIG	1993-03-01	S					0	3.6							N				RECH	1995-05-01	S					0	3.7							N				PR0898
0410362	04	1	6	SW1		0362	8.5	22	16.5	22	ORIG	1993-03-01	P					36.5								N				RECH	1995-05-01	P					36.5								N				PR0898
0410363	04	1	6	SW1		0363	13	23.8	12	23.8	ORIG	1993-03-01	R		B		B	29.3								N				RECH	1995-05-01	R		B		G	20.4								N				PR0898
0410364	04	1	6	SW1		0364	14.9	26	10.1	26	ORIG	1993-03-01	R		B		G	8.2			2.4					N				RECH	1995-05-01	R		B		G	8.2			2.4					N				PR0898
0410365	04	1	6	SW1		0365	15.8	27.1	9.2	27.1	ORIG	1993-03-01	R		B		G	5.5			1.9					N				RECH	1995-05-01	R		B		G	5.5			1.9					N				PR0898
0410366	04	1	6	SW1		0366	21.7	27.7	3.3	27.7	ORIG	1993-03-01	P					36								N				RECH	1995-05-01	P					36								N				PR0898
0410367	04	1	6	SW1		0367	9.2	27.8	15.8	27.8	ORIG	1993-03-01	P					17.5								N				RECH	1995-05-01	P					17.5								N				PR0898
0410368	04	1	6	SW1		0368	6.2	29.8	18.8	29.8	ORIG	1993-03-01	S					0	1.6							N				RECH	1995-05-01	S					0	1.6			0.7	NS			N				PR0898
0410369	04	1	6	SW1		0369	13.3	29	11.7	29	ORIG	1993-03-01	R		B		B	23.2								N				RECH	1995-05-01	R		B		B	23.7								N				PR0898
0410370	04	1	6	SW1		0370	0.9	24.2	24.1	24.2	ORIG	1993-03-01	P					33.9								N				RECH	1995-05-01	P					33.9								N				PR0898
0410371	04	1	6	SW1		0371	20.4	35.4	4.6	35.4	ORIG	1993-03-01	C					5								N				RECH	1995-05-01	C					5								N				PR0898
0410372	04	1	6	SW1		0372	24.9	41.3	0.1	41.3	ORIG	1993-03-01	R		B		G	12.2								N				RECH	1995-05-01	R		B		G	12.2								N				PR0898
0410373	04	1	6	SW1		0373	22.5	41.7	2.5	41.7	ORIG	1993-03-01	R		B		G	11.6								N				RECH	1995-05-01	R		B		G	11.6								N				PR0898
0410374	04	1	6	SW1		0374	9	41.1	16	41.1	ORIG	1993-03-01	P					15.9								N				RECH	1995-05-01	P					15.9								N				PR0898
0410375	04	1	6	SW1		0375	6.3	40.7	18.7	40.7	ORIG	1993-03-01	P					12.5								N				RECH	1995-05-01	P					12.5								N				PR0898
0410376	04	1	6	SW1		0376	2.8	41.5	22.2	41.5	ORIG	1993-03-01	S					0	1.6							N				RECH	1995-05-01	S					0	1.6							N				PR0898
0410377	04	1	6	SW1		0377	5.6	37.8	19.4	37.8	ORIG	1993-03-01	R		B		G	8			3.2					N				RECH	1995-05-01	R		B		G	8			3.2					N				PR0898
0410378	04	1	6	SW1		0378	6.3	38.3	18.7	38.3	ORIG	1993-03-01	P					16.6								N				RECH	1995-05-01	P					16.6								N				PR0898
0410379	04	1	6	SW1		0379	10.1	38.4	14.9	38.4	ORIG	1993-03-01	S					0	1.9							N				RECH	1995-05-01	S					0	1.9			0.2	NS			N				PR0898
0410380	04	1	6	SW1		0380	0.1	42.4	24.9	42.4	ORIG	1993-03-01	R		B		G	5.5			3.2					N				RECH	1995-05-01	R		B		G	5.5			3.2					N				PR0898
0410381	04	1	6	SW1		0381	3.8	46.3	21.2	46.3	ORIG	1993-03-01	P					17.9								N				RECH	1995-05-01	P					17.9								N				PR0898
0410382	04	1	6	SW1		0382	14.7	44	10.3	44	ORIG	1993-03-01	P					40.3				0.3	W			N				RECH	1995-05-01	P					40.3				0.3	W			N				PR0898
0410383	04	1	6	SW1		0383	17.7	43.3	7.3	43.3	ORIG	1993-03-01	R		B		G	9.9			1.7					N				RECH	1995-05-01	R		B		G	9.9			1.7					N				PR0898
0410384	04	1	6	SW1		0384	8.2	49.6	16.8	49.6	ORIG	1993-03-01	P					30.6				0.4	NE			N				RECH	1995-05-01	P					30.6				0.4	NE			N				PR0898
0410385	04	1	6	SW1		0385	16.1	49.7	8.9	49.7	ORIG	1993-03-01	P					20.8				0.3	SE			N				RECH	1995-05-01	P					20.8				0.3	SE			N			NNWC 0.3,1/2	PR0898
0410386	04	1	6	NW2		0386	3.2	0.5	28.2	50.5	ORIG	1993-03-01	P					24.7								N				RECH	1995-05-01	P					24.7								N				PR0898
0410387	04	1	6	NW2		0387	4.7	0.6	29.7	50.6	ORIG	1993-03-01	R		B		G	8.7			3.3					N				RECH	1995-05-01	R		B		G	8.7			3.3					N				PR0898
0410388	04	1	6	NW2		0388	5.7	0.7	30.7	50.7	ORIG	1993-03-01	R		B		G	9			3.8					N				RECH	1995-05-01	R		B		G	9			3.8					N				PR0898
0410389	04	1	6	NW2		0389	9.7	2.3	34.7	52.3	ORIG	1993-03-01	P					24								N				RECH	1995-05-01	P					24								N				PR0898
0410390	04	1	6	NW2	Y	0390	16	4.4	41	54.4	ORIG	1993-03-01	P					30.5								N				RECH	1995-05-01	P					30.5						3		N				PR0898
0410391	04	1	6	NW2	Y	0391	15.8	5.9	40.8	55.9	ORIG	1993-03-01	P					19.1								N				RECH	1995-05-01	P					19.1						4		N				PR0898
0410392	04	1	6	NW2		0392	18.7	5.8	43.7	55.8	ORIG	1993-03-01	P					18.5								N				RECH	1995-05-01	P	T				18.5								N			FIRE	PR0898
0410393	04	1	6	NW2		0393	18.3	4.2	43.3	54.2	ORIG	1993-03-01	R		B		G	14.6								N				RECH	1995-05-01	R		B		G	14.6								N				PR0898
0410394	04	1	6	NW2	Y	0394	23.6	8.3	48.6	58.3	ORIG	1993-03-01	P					13.5								N				RECH	1995-05-01	P					13.5						4		N			98% DEAD	PR0898
0410395	04	1	6	NW2		0395	24.5	8.3	49.5	58.3	ORIG	1993-03-01	P					19.5								N				RECH	1995-05-01	P					19.5						4		N			98% DEAD	PR0898
0410396	04	1	6	NW2		0396	14.5	11.7	39.5	61.7	ORIG	1993-03-01	P					28.1								N				RECH	1995-05-01	P					28.1						1		N				PR0898
0410397	04	1	6	NW2		0397	4.8	10.9	29.8	60.9	ORIG	1993-03-01	P					25.4								N				RECH	1995-05-01	P					25.4								N				PR0898
0410398	04	1	6	NW2		0398	0.2	12.5	25.2	62.5	ORIG	1993-03-01	R		B		G	7.7			2.3					N				RECH	1995-05-01	R		B		G	7.7			2.3					N				PR0898
0410399	04	1	6	NW2		0399	1.8	19.2	26.8	69.2	ORIG	1993-03-01	P					26.7								N				RECH	1995-05-01	P					26.7						1		N				PR0898
0410400	04	1	6	NW2		0400	10.7	17.3	35.7	67.3	ORIG	1993-03-01	R		B		G	9.7			2.2					N				RECH	1995-05-01	R		B		G	9.7			2.2					N				PR0898
0410401	04	1	6	NW2	Y	0401	23	14.8	48	64.8	ORIG	1993-03-01	P					16.2								N				RECH	1995-05-01	P					16.2						2		N				PR0898
0410402	04	1	6	NW2		0402	12.8	20.2	37.8	70.2	ORIG	1993-03-01	P					32.8								N				RECH	1995-05-01	P					32.8								N				PR0898
0410403	04	1	6	NW2	Y	0403	24.9	21.4	49.9	71.4	ORIG	1993-03-01	P					22.4								N				RECH	1995-05-01	P					22.4						1		N				PR0898
0410404	04	1	6	NW2		0404	2	22.7	27	72.7	ORIG	1993-03-01	C					20.1								N				RECH	1995-05-01	C					20.1								N				PR0898
0410405	04	1	6	NW2		0405	12.6	25.2	37.6	75.2	ORIG	1993-03-01	P					21.8								N				RECH	1995-05-01	P					21.8						1		N				PR0898
0410406	04	1	6	NW2		0406	11.1	27.5	36.1	77.5	ORIG	1993-03-01	P					10.2								N				RECH	1995-05-01	P					10.2						3		N				PR0898
0410407	04	1	6	NW2		0407	11.1	28.5	36.1	78.5	ORIG	1993-03-01	P					13.8								N				RECH	1995-05-01	P					13.8						1		N				PR0898
0410408	04	1	6	NW2		0408	13.7	28.7	38.7	78.7	ORIG	1993-03-01	P					9				3.2	S			N			ALIVE-CAT ROTTING	RECH	1995-05-01	R		Y		B	9			1.2	3.2	S			N				PR0898
0410409	04	1	6	NW2		0409	14.6	28.7	39.6	78.7	ORIG	1993-03-01	P					27.1								N				RECH	1995-05-01	P					27.1						1		N				PR0898
0410410	04	1	6	NW2		0410	20.8	26.6	45.8	76.6	ORIG	1993-03-01	P					12.4								N				RECH	1995-05-01	P					12.4						3		N				PR0898
0410411	04	1	6	NW2		0411	19.8	28.8	44.8	78.8	ORIG	1993-03-01	P					17.5								N				RECH	1995-05-01	P					17.5						1		N				PR0898
0410412	04	1	6	NW2		0412	24.3	30.1	49.3	80.1	ORIG	1993-03-01	P					10.8								N				RECH	1995-05-01	P					10.8						4		N			99% DEAD	PR0898
0410413	04	1	6	NW2		0413	23.6	31.1	48.6	81.1	ORIG	1993-03-01	P					12.3								N				RECH	1995-05-01	P					12.3						3		N				PR0898
0410414	04	1	6	NW2		0414	22.1	30.9	47.1	80.9	ORIG	1993-03-01	P					10.9								N				RECH	1995-05-01	P					10.9						4		N			98% DEAD	PR0898
0410415	04	1	6	NW2		0415	25	31.8	50	81.8	ORIG	1993-03-01	P					19.4								N				RECH	1995-05-01	P					19.4						1		N				PR0898
0410416	04	1	6	NW2		0416	17.2	31.9	42.2	81.9	ORIG	1993-03-01	P					7.3								N				RECH	1995-05-01	P	T				7.1								N				PR0898
0410417	04	1	6	NW2		0417	17.3	33.5	42.3	83.5	ORIG	1993-03-01	P					17.5								N				RECH	1995-05-01	P					17.5						2		N				PR0898
0410418	04	1	6	NW2		0418	11.3	34.1	36.3	84.1	ORIG	1993-03-01	R		B		G	8.3								N				RECH	1995-05-01	R		B		G	8.3								N				PR0898
0410419	04	1	6	NW2		0419	5.6	34.8	30.6	84.8	ORIG	1993-03-01	P					8				1.5	NW			N			NWC 1/2 THRU 1.1-1.5--SWC ROTTEN 0.3	RECH	1995-05-01	P	T				7.5				1.5	NW			N			NWC 1/2 THRU 1.1-1.5--WC 0.3 180,1/2	PR0898
0410420	04	1	6	NW2		0420	3.7	35.3	28.7	85.3	ORIG	1993-03-01	P					17.4								N				RECH	1995-05-01	P					17.4								N				PR0898
0410421	04	1	6	NW2		0421	3.2	32.2	28.2	82.2	ORIG	1993-03-01	P					26								N				RECH	1995-05-01	P					26				0.2	N	1		N			WC 0.2	PR0898
0410422	04	1	6	NW2		0422	3.4	28.8	28.4	78.8	ORIG	1993-03-01	P					21.9								N				RECH	1995-05-01	P					21.9				0.2	N	2		N			180	PR0898
0410423	04	1	6	NW2		0423	14.5	36.4	39.5	86.4	ORIG	1993-03-01	P					13.6								N				RECH	1995-05-01	P					13.6						1		N				PR0898
0410424	04	1	6	NW2		0424	19.2	35	44.2	85	ORIG	1993-03-01	P					10								N				RECH	1995-05-01	P	T				10								N			FIRE	PR0898
0410425	04	1	6	NW2		0425	23.2	35.4	48.2	85.4	ORIG	1993-03-01	P					17.9								N				RECH	1995-05-01	P					17.9								N				PR0898
0410426	04	1	6	NW2		0426	22.8	36.1	47.8	86.1	ORIG	1993-03-01	P					12								N				RECH	1995-05-01	P					12						4		N			95% DEAD	PR0898
0410427	04	1	6	NW2		0427	6.1	39	31.1	89	ORIG	1993-03-01	P					23.1								N				RECH	1995-05-01	P					23.1								N				PR0898
0410428	04	1	6	NW2		0428	7.5	38.6	32.5	88.6	ORIG	1993-03-01	C					17.1								N				RECH	1995-05-01	C	T				16.4								N			FIRE	PR0898
0410429	04	1	6	NW2		0429	7.8	39.7	32.8	89.7	ORIG	1993-03-01	P					20.2								N				RECH	1995-05-01	P					20.2								N				PR0898
0410430	04	1	6	NW2		0430	8.8	40.9	33.8	90.9	ORIG	1993-03-01	R		B		G	11.6								N				RECH	1995-05-01	R		B		G	11.6								N				PR0898
0410431	04	1	6	NW2		0431	20.2	39.6	45.2	89.6	ORIG	1993-03-01	P					24.2				0.5	N			N				RECH	1995-05-01	P					24.2				0.5	N	2		N			180,1/2	PR0898
0410432	04	1	6	NW2		0432	20.5	39.9	45.5	89.9	ORIG	1993-03-01	S					0	3			0.1	S			N			SC ROTTED 1/2 THRU	RECH	1995-05-01	S					0	3.1			0.1	S			N			SC ROTTED 1/2 THRU--0.2 GIRDLED	PR0898
0410433	04	1	6	NW2		0433	23	42.2	48	92.2	ORIG	1993-03-01	P					9.9								N				RECH	1995-05-01	P	T				10								N			FIRE	PR0898
0410434	04	1	6	NW2		0434	22.7	43.1	47.7	93.1	ORIG	1993-03-01	P					13.8								N				RECH	1995-05-01	P					13.8						3		N				PR0898
0410435	04	1	6	NW2		0435	16.4	44.1	41.4	94.1	ORIG	1993-03-01	P					28.5								N				RECH	1995-05-01	P					28.5						1		N				PR0898
0410436	04	1	6	NW2		0436	3.6	44.8	28.6	94.8	ORIG	1993-03-01	P					17.5								N				RECH	1995-05-01	P					17.5								N				PR0898
0410437	04	1	6	NW2		0437	3.2	47.4	28.2	97.4	ORIG	1993-03-01	C					7.7								N				RECH	1995-05-01	C					7.7								N				PR0898
0410438	04	1	6	NW2		0438	2.9	48.1	27.9	98.1	ORIG	1993-03-01	P					16.1								N				RECH	1995-05-01	P					16.1								N				PR0898
0410439	04	1	6	NW2		0439	17.8	46.9	42.8	96.9	ORIG	1993-03-01	C					6.2								N				RECH	1995-05-01	C	T		T		6.2				0.3	SW			N			SWC 1/3--NC0.7	PR0898
0410440	04	1	6	NW2		0440	6.5	47.9	31.5	97.9	ORIG	1993-03-01	C					10.3								N				RECH	1995-05-01	C					10.3				1.8	S			N			SC 0.3-1.8,1/3,300	PR0898
0410441	04	1	6	NW1		0441	0.4	1.4	24.6	51.4	ORIG	1993-03-01	R		B		G	10.8								N				RECH	1995-05-01	R		B		G	10.8								N				PR0898
0410442	04	1	6	NW1		0442	14	0.4	11	50.4	ORIG	1993-03-01	R		B		G	6.8			3.2					N				RECH	1995-05-01	R		B		G	6.8			3.2					N				PR0898
0410443	04	1	6	NW1		0443	18.9	2.8	6.1	52.8	ORIG	1993-03-01	P					35.1								N				RECH	1995-05-01	P					35.1								N				PR0898
0410444	04	1	6	NW1		0444	22.5	4.3	2.5	54.3	ORIG	1993-03-01	P					26.9								N				RECH	1995-05-01	P					26.9						1		N				PR0898
0410445	04	1	6	NW1		0445	18.3	5.9	6.7	55.9	ORIG	1993-03-01	P					37.5								N				RECH	1995-05-01	P					37.5						2		N				PR0898
0410446	04	1	6	NW1		0446	17.1	6.3	7.9	56.3	ORIG	1993-03-01	R		B		G	7.9								N				RECH	1995-05-01	R		B		G	7.9								N				PR0898
0410447	04	1	6	NW1		0447	1.4	4.7	23.6	54.7	ORIG	1993-03-01	R		B		G	6.5			2.6					N				RECH	1995-05-01	R		B		G	6.5			2.6					N				PR0898
0410448	04	1	6	NW1		0448	3.9	5.8	21.1	55.8	ORIG	1993-03-01	R		B		G	10.8								N				RECH	1995-05-01	R		B		G	10.8								N				PR0898
0410449	04	1	6	NW1		0449	3.9	6.5	21.1	56.5	ORIG	1993-03-01	P					20.5								N				RECH	1995-05-01	P					20.5								N				PR0898
0410450	04	1	6	NW2		0450	0.2	6.5	25.2	56.5	ORIG	1993-03-01	S					0	1.7							N				RECH	1995-05-01	S					0	1.7							N				PR0898
0410451	04	1	6	NW1		0451	3.5	8.1	21.5	58.1	ORIG	1993-03-01	P					22.6								N				RECH	1995-05-01	P					22.6								N				PR0898
0410452	04	1	6	NW1		0452	6.2	7.4	18.8	57.4	ORIG	1993-03-01	R		B		G	9			3.2					N				RECH	1995-05-01	R		B		G	9			3.2					N				PR0898
0410453	04	1	6	NW1		0453	10	10.4	15	60.4	ORIG	1993-03-01	R		B		G	10.9			2.6					N				RECH	1995-05-01	R		B		G	10.9			2.6					N				PR0898
0410454	04	1	6	NW1		0454	2.6	12	22.4	62	ORIG	1993-03-01	P					27.1								N				RECH	1995-05-01	P					27.1								N				PR0898
0410455	04	1	6	NW1		0455	12.1	12.7	12.9	62.7	ORIG	1993-03-01	C	T				11.7				1.4	W			N			WC ROTTING--FIRE	RECH	1995-05-01	C	T	Y			11.7			0	1.4	W			N			WC ROTTING--FIRE	PR0898
0410456	04	1	6	NW1		0456	11.6	14.1	13.4	64.1	ORIG	1993-03-01	C					13.9				0.5	W			N			WC ROTTING--FIRE	RECH	1995-05-01	C	T				12.5				1.4	W			N			WC 180,1/2--0.2-0.6 GIRDLED ROTTING--FIRE	PR0898
0410457	04	1	6	NW1		0457	12.3	14.4	12.7	64.4	ORIG	1993-03-01	C					12			3.3	1.8	NW			N			BROKEN @ 3.3 LYING W--FIRE--NWC ROTTING	RECH	1995-05-01	C	T	B			12			3.3	1.8	W			N			BROKEN @ 3.3 LYING W--FIRE--180,1/2	PR0898
0410458	04	1	6	NW1		0458	11.5	16.5	13.5	66.5	ORIG	1993-03-01	C					14.9								N				RECH	1995-05-01	C					14.9			5.4					N			TIP BROKEN	PR0898
0410459	04	1	6	NW1		0459	17.6	12.5	7.4	62.5	ORIG	1993-03-01	S					0	2							N				RECH	1995-05-01	S					0	1.9							N				PR0898
0410460	04	1	6	NW1		0460	20.6	13.5	4.4	63.5	ORIG	1993-03-01	P					20.4								N				RECH	1995-05-01	P					20.4						2		N				PR0898
0410461	04	1	6	NW1		0461	20.7	16.6	4.3	66.6	ORIG	1993-03-01	P					24.9								N				RECH	1995-05-01	P					24.9						1		N				PR0898
0410462	04	1	6	NW1		0462	17.8	16.1	7.2	66.1	ORIG	1993-03-01	C					20.2								N				RECH	1995-05-01	C					20.2								N				PR0898
0410463	04	1	6	NW1		0463	14.2	17.5	10.8	67.5	ORIG	1993-03-01	P					18.8								N				RECH	1995-05-01	P					18.8								N				PR0898
0410464	04	1	6	NW1		0464	1.3	18.6	23.7	68.6	ORIG	1993-03-01	R		B		B	7.1								N				RECH	1995-05-01	R		B		G	7.1			1.6					N				PR0898
0410465	04	1	6	NW1		0465	3	20.6	22	70.6	ORIG	1993-03-01	C	T				5.7								N				RECH	1995-05-01	C	T	Y			5.7			0					N				PR0898
0410466	04	1	6	NW1		0466	3.5	21.6	21.5	71.6	ORIG	1993-03-01	P					23.8								N				RECH	1995-05-01	P					23.8						2		N				PR0898
0410467	04	1	6	NW1		0467	2.2	22.8	22.8	72.8	ORIG	1993-03-01	R		B		G	26.5								N				RECH	1995-05-01	R		B		G	26.5								N				PR0898
0410468	04	1	6	NW1		0468	1.8	23.5	23.2	73.5	ORIG	1993-03-01	P	T				30.5				1.3	SW			N				RECH	1995-05-01	R		B		B	30.3				1.3	SW			N				PR0898
0410469	04	1	6	NW1		0469	5.1	22.6	19.9	72.6	ORIG	1993-03-01	S					0	1.4							N				RECH	1995-05-01	S					0	1.5			0.4	NS			N				PR0898
0410470	04	1	6	NW1		0470	18.3	20.3	6.7	70.3	ORIG	1993-03-01	P					22.4								N				RECH	1995-05-01	P					22.4						1		N				PR0898
0410471	04	1	6	NW1		0471	19.5	21.3	5.5	71.3	ORIG	1993-03-01	P					21.3								N				RECH	1995-05-01	P					21.3								N				PR0898
0410472	04	1	6	NW1		0472	7.8	20.9	17.2	70.9	ORIG	1993-03-01	C					12.8								N				RECH	1995-05-01	C					12.8								N				PR0898
0410473	04	1	6	NW1		0473	24.8	26.7	0.2	76.7	ORIG	1993-03-01	P					23.4								N				RECH	1995-05-01	P					23.4						2		N				PR0898
0410474	04	1	6	NW1		0474	19.4	32.3	5.6	82.3	ORIG	1993-03-01	P					29.9								N				RECH	1995-05-01	P					29.9								N				PR0898
0410475	04	1	6	NW1		0475	22	36.7	3	86.7	ORIG	1993-03-01	P					26								N				RECH	1995-05-01	P					26								N				PR0898
0410476	04	1	6	NW1		0476	11.8	37.2	13.2	87.2	ORIG	1993-03-01	R		B		G	12.4								N				RECH	1995-05-01	R		B		G	12.4								N				PR0898
0410477	04	1	6	NW1		0477	3	37.6	22	87.6	ORIG	1993-03-01	P					25.5								N				RECH	1995-05-01	P					25.5								N				PR0898
0410478	04	1	6	NW1		0478	2.5	35.9	22.5	85.9	ORIG	1993-03-01	R		B		G	10.2			1.6					N				RECH	1995-05-01	R		B		G	10.2			1.6					N				PR0898
0410479	04	1	6	NW1		0479	4.3	39.8	20.7	89.8	ORIG	1993-03-01	P					23.2								N				RECH	1995-05-01	P					23.2								N				PR0898
0410480	04	1	6	NW1		0480	2.6	42.6	22.4	92.6	ORIG	1993-03-01	P					16.5				0.2	SW			N				RECH	1995-05-01	P					16.5				0.2	SW			N			180	PR0898
0410481	04	1	6	NW1		0481	4.2	43.1	20.8	93.1	ORIG	1993-03-01	P					29								N				RECH	1995-05-01	P					29								N				PR0898
0410482	04	1	6	NW1		0482	23.8	48.5	1.2	98.5	ORIG	1993-03-01	P					12.9								N				RECH	1995-05-01	P					12.9								N				PR0898
0410483	04	1	6	NW1		0483	20.1	47.3	4.9	97.3	ORIG	1993-03-01	P					22.5								N				RECH	1995-05-01	P					22.5								N				PR0898
0410484	04	1	6	NW1		0484	16.6	48.1	8.4	98.1	ORIG	1993-03-01	P					21.1								N				RECH	1995-05-01	P					21.1								N				PR0898
0410485	04	1	6	NW1		0485	17	47	8	97	ORIG	1993-03-01	P					14.4								N				RECH	1995-05-01	P					14.4								N				PR0898
0410486	04	1	6	NW1		0486	13.4	48.6	11.6	98.6	ORIG	1993-03-01	C					5.4								N				RECH	1995-05-01	C					5.4								N				PR0898
0410487	04	1	6	NW1		0487	12.9	48.5	12.1	98.5	ORIG	1993-03-01	C					13.9				3.1	S			N				RECH	1995-05-01	C					13.9				3.1	S			N			180	PR0898
0410488	04	1	6	NW1		0488	13.2	41.8	11.8	91.8	ORIG	1993-03-01	C					13.7								N				RECH	1995-05-01	C					13.7								N				PR0898
0410489	04	1	6	NW1		0489	18.8	40.5	6.2	90.5	ORIG	1993-03-01	P					35								N				RECH	1995-05-01	P					35								N				PR0898
0410490	04	1	6	NE1		0490	9.2	3.5	65.8	53.5																				RECH	1995-05-01	S					0	1.4			0.4				N			ROTTING 0.2-0.4	PR0898
0410491	04	1	6	NE1		0491	2.5	3.5	72.5	53.5																				RECH	1995-05-01	S					0	1.5							N				PR0898
0410492	04	1	6	SE1		0492	1.1	27.1	73.9	27.1	ORIG	1993-03-01	P					21								N				RECH	1995-05-01	P					21								N				PR0898
0410493	04	1	6	SE1		0493	1.4	28.4	73.6	28.4	ORIG	1993-03-01	P					12								N				RECH	1995-05-01	P					12								N				PR0898
0410494	04	1	6	SW2		0494	11.2	25	36.2	25																				RECH	1995-05-01	C					5.9	4.4							N				PR0898
0410495	04	1	6	NW2	Y	0495	24	10.4	49	60.4																				RECH	1995-05-01	S					0	1.4							N				PR0898
0410496	04	1	6	SW1		0496	18.8	43.3	6.2	43.3																				RECH	1995-05-01	S					0	1.4							N				PR0898
0420582	04	2	6	SW2		0582	15.6	43.9	40.6	43.9
0420583	04	2	6	SW1		0583	15	38.1	10	38.1
0420584	04	2	6	SW1		0584	11.4	11.9	13.6	11.9
0420585	04	2	6	SW1		0585	5.8	10.8	19.2	10.8
0420586	04	2	6	SW2		0586	13.2	0.7	38.2	0.7
0420587	04	2	6	SW2		0587	15.6	35	40.6	35
0420588	04	2	6	SE1		0588	4.4	43.9	70.6	43.9
0420589	04	2	6	NW2		0589	0.2	16.9	25.2	66.9
0420590	04	2	6	NW1		0590	3.1	49	21.9	99
0420591	04	2	6	NW1		0591	6.7	48.3	18.3	98.3
0420592	04	2	6	NW1		0592	4.5	47.4	20.5	97.4
0420953	04	2	6	NW1		0593	10	39.8	15	89.8
0420594	04	2	6	NW1		0594	10.8	22.8	14.2	72.8
0420595	04	2	6	NW1		0595	1.5	36.2	23.5	86.2
0420596	04	2	6	NW1		0596	10.3	44.3	14.7	94.3
0420597	04	2	6	NW1		0597	19.8	33.4	5.2	83.4
0420598	04	2	6	NW1		0598	14.4	27.5	10.6	77.5
0420599	04	2	6	NW1		0599	11	28.4	14	78.4
0420600	04	2	6	NW1		0600	7.5	28.2	17.5	78.2
0420601	04	2	6	NW1		0601	13.5	9.8	11.5	59.8
0420602	04	2	6	NW1		0602	13	21.2	12	71.2
0420603	04	2	6	NW1		0603	12.5	23.4	12.5	73.4
0420604	04	2	6	NW1		0604	4.5	8.5	20.5	58.5
0420605	04	2	6	SW1		0605	8.4	18.2	16.6	18.2																				RECH	1995-02-02	P					28								N				PR0898
0420606	04	2	6	NW1		0606	9.5	2.3	15.5	52.3																																							PR0898
0420607	04	2	6	NW2		0607	2.4	48.4	27.4	98.4																																							PR0898
0420608	04	2	6	NW2		0608	9.3	44.3	34.3	94.3																																							PR0898
0420609	04	2	6	NW2		0609	16.6	46.2	41.6	96.2																																							PR0898
0420610	04	2	6	NW2		0610	0.5	48.9	25.5	98.9																				RECH	1995-02-02	S		U			0	4.8							N			UPROOTED NE-CURVES N @ 3.7-OLD?	PR0898
0420611	04	2	6	NW2		0611	21.8	48.8	46.8	98.8																				RECH	1995-02-02	R		B		G	11.7			2.8					N				PR0898
0420612	04	2	6	NW2		0612	24.1	48.2	49.1	98.2																				RECH	1995-02-02	R		B		G	11.8			4.1					N				PR0898
0420613	04	2	6	NW2		0613	16.3	47.5	41.3	97.5																				RECH	1995-02-02	R		B		G	7.8			5					N				PR0898
0420614	04	2	6	NW2		0614	6.1	45.7	31.1	95.7																				RECH	1995-02-02	R		B		G	8			2.2					N				PR0898
0420615	04	2	6	NW2		0615	2.7	45	27.7	95																				RECH	1995-02-02	P					5	3.4							N				PR0898
0420616	04	2	6	NW2		0616	2.1	40.6	27.1	90.6																				RECH	1995-02-02	P					6.9	5							N				PR0898
0420617	04	2	6	NW2		0617	0.5	41.8	25.5	91.8																				RECH	1995-02-02	S					0	5.4							N				PR0898
0420618	04	2	6	NW2		0618	6.8	43.4	31.8	93.4																				RECH	1995-02-02	S					0	1.4							N				PR0898
0420619	04	2	6	NW2		0619	11.8	42	36.8	92																				RECH	1995-02-02	R		B		G	5.9			2					N				PR0898
0420620	04	2	6	NW2		0620	13	37	38	87																				RECH	1995-02-02	S					0	2.6							N				PR0898
0420621	04	2	6	NW2		0621	6.4	36	31.4	86																				RECH	1995-02-02	S					0	2.5			0.2	NS			N				PR0898
0420622	04	2	6	NW2		0622	19	34.7	44	84.7																				RECH	1995-02-02	S					0	4.5			0.2	NS			N			ROTTEN 2.0	PR0898
0420623	04	2	6	NW2		0623	22.1	34	47.1	84																				RECH	1995-02-02	R		B		G	8.8								N				PR0898
0420624	04	2	6	NW2		0624	19.5	33.6	44.5	83.6																				RECH	1995-02-02	R		B		G	14.9			2.7					N				PR0898
0420625	04	2	6	NW2		0625	24.5	32.7	49.5	82.7																				RECH	1995-02-02	R		B		G	11.6			5.5					N				PR0898
0420626	04	2	6	NW2		0626	21.8	32.4	46.8	82.4																				RECH	1995-02-02	S					0	2.2							N				PR0898
0420627	04	2	6	NW2		0627	14.1	32.8	39.1	82.8																				RECH	1995-02-02	S					0	4.9			0.4	NS			N				PR0898
0420628	04	2	6	NW2		0628	10.4	31.5	35.4	81.5																				RECH	1995-02-02	P					27.6								N				PR0898
0420629	04	2	6	NW2		0629	14.4	30.9	39.4	80.9																				RECH	1995-02-02	S					0	3.6			0.2	NS			N				PR0898
0420630	04	2	6	NW2		0630	23.1	30	48.1	80																				RECH	1995-02-02	S	T				0	3.6							N				PR0898
0420631	04	2	6	NW2		0631	14.4	28.3	39.4	78.3																				RECH	1995-02-02	S					0	4.2			1.2	NS			N				PR0898
0420632	04	2	6	NW2		0632	4	29.7	29	79.7																				RECH	1995-02-02	R		B		G	19.6			2.1					N				PR0898
0420633	04	2	6	NW2		0633	4.2	26.3	29.2	76.3																				RECH	1995-02-02	S					0	5.2							N				PR0898
0420634	04	2	6	NW2		0634	5.7	26.4	30.7	76.4																				RECH	1995-02-02	R		B		G	7			1.6					N				PR0898
0420635	04	2	6	NW2		0635	23	26.2	48	76.2																				RECH	1995-02-02	R		B		G	11.4			3.1					N				PR0898
0420636	04	2	6	NW2	Y	0636	20.7	24	45.7	74																				RECH	1995-02-02	S					0	2.1			0.3	NS			N				PR0898
0420637	04	2	6	NW2	Y	0637	21.5	23.5	46.5	73.5																				RECH	1995-02-02	P					24.2								N				PR0898
0420638	04	2	6	NW2		0638	7.2	22.5	32.2	72.5																				RECH	1995-02-02	S					0	1.4							N				PR0898
0420639	04	2	6	NW2		0639	8.3	22.1	33.3	72.1																				RECH	1995-02-02	P					24.9								N				PR0898
0420640	04	2	6	NE2		0640	16.2	48.7	91.2	98.7																				RECH	1995-02-02	P					25.1				0.1	NE			N				PR0898
0420641	04	2	6	NE2		0641	5.3	47.5	80.3	97.5																				RECH	1995-02-02	P					23.4								N				PR0898
0420642	04	2	6	NE2		0642	4.7	46.3	79.7	96.3																				RECH	1995-02-02	S					0	1.6							N				PR0898
0420643	04	2	6	NE2		0643	19.4	45.2	94.4	95.2																				RECH	1995-02-02	R		B		G	5.1			1.5					N				PR0898
0420644	04	2	6	NE2		0644	10.2	44.3	85.2	94.3																				RECH	1995-02-02	P					18.9								N				PR0898
0420645	04	2	6	NE2		0645	12.6	43.5	87.6	93.5																				RECH	1995-02-02	R		B		G	7			3					N				PR0898
0420646	04	2	6	NE2		0646	10.4	43	85.4	93																				RECH	1995-02-02	R		B		G	8.2			2.6					N				PR0898
0420647	04	2	6	NE2		0647	19.7	42.8	94.7	92.8																				RECH	1995-02-02	R		B		G	22.2								N				PR0898
0420648	04	2	6	NE2		0648	22.2	42.6	97.2	92.6																				RECH	1995-02-02	P					24.2								N				PR0898
0420649	04	2	6	NE2		0649	19.1	42.1	94.1	92.1																				RECH	1995-02-02	R		B		G	6.4			1.8					N				PR0898
0420650	04	2	6	NE2		0650	11.4	41.7	86.4	91.7																				RECH	1995-02-02	R		B		G	8.4			4.4					N				PR0898
0420651	04	2	6	NE2		0651	10.7	40.8	85.7	90.8																				RECH	1995-02-02	P					26.5								N				PR0898
0420652	04	2	6	NE2		0652	5.8	40.7	80.8	90.7																				RECH	1995-02-02	R		B		G	11.9			1.8					N				PR0898
0420653	04	2	6	NE2		0653	13.7	38.4	88.7	88.4																				RECH	1995-02-02	P					26.8								N				PR0898
0420654	04	2	6	NE2		0654	19.9	34.9	94.9	84.9																				RECH	1995-02-02	P					29.8								N				PR0898
0420655	04	2	6	NE2		0655	3.5	35.4	78.5	85.4																				RECH	1995-02-02	P					26								N				PR0898
0420656	04	2	6	NE2		0656	0.4	30.8	75.4	80.8																				RECH	1995-02-02	R		B		G	10.3			2.3					N				PR0898
0420657	04	2	6	NE2		0657	0.6	29.4	75.6	79.4																				RECH	1995-02-02	P					26.8				2.4	W			N			WC 180 DEGREES 0.3-2.4	PR0898
0420658	04	2	6	NE2		0658	3.8	28.7	78.8	78.7																				RECH	1995-02-02	R		B		G	17.4			2.6					N				PR0898
0420659	04	2	6	NE2		0659	2.7	26.4	77.7	76.4																				RECH	1995-02-02	P					29.3								N				PR0898
0420660	04	2	6	NE2		0660	20.5	24.9	95.5	74.9																				RECH	1995-02-02	R		U		B	17.1	15.2		0	0.5	E			Y			NC 0.2	PR0898
0420661	04	2	6	NE2		0661	9.6	21.8	84.6	71.8																				RECH	1995-02-02	P					22.8								N				PR0898
0420662	04	2	6	NE2		0662	4.4	23	79.4	73																				RECH	1995-02-02	P					18.5								N				PR0898
0420663	04	2	6	NE2		0663	1.6	20.5	76.6	70.5																				RECH	1995-02-02	R		B		G	9.3			1.8					N				PR0898
0420664	04	2	6	NE2		0664	3.1	18.6	78.1	68.6																				RECH	1995-02-02	S					0	2.2			0.2	NS			N				PR0898
0420665	04	2	6	NE2		0665	3.8	16	78.8	66																				RECH	1995-02-02	R		B		G	6.6			3.1					N				PR0898
0420666	04	2	6	NE2		0666	15.2	15.8	90.2	65.8																				RECH	1995-02-02	P					19.4								N				PR0898
0420667	04	2	6	NE2		0667	14.8	17	89.8	67																				RECH	1995-02-02	S					0	1.4							N				PR0898
0420668	04	2	6	NE2		0668	8.9	14.7	83.9	64.7																				RECH	1995-02-02	S					0	2.4							N			ROTTED 360 DEGREES 0.3	PR0898
0420669	04	2	6	NE2		0669	7	12.3	82	62.3																				RECH	1995-02-02	P					27								N				PR0898
0420670	04	2	6	NE2		0670	22.6	10.9	97.6	60.9																				RECH	1995-02-02	P					23.4				1.8	NW			N			NWC 1.0-1.8	PR0898
0420671	04	2	6	NE2		0671	23.4	6.6	98.4	56.6																				RECH	1995-02-02	P					19.8								N				PR0898
0420672	04	2	6	NE2		0672	19.2	3.2	94.2	53.2																				RECH	1995-02-02	P					23.5								N				PR0898
0420673	04	2	6	NE2		0673	10.6	3.7	85.6	53.7																				RECH	1995-02-02	R		B		G	9.6			2.5					N				PR0898
0420674	04	2	6	NE2		0674	9.8	3.7	84.8	53.7																				RECH	1995-02-02	P					25.2								N				PR0898
0420675	04	2	6	NE2		0675	11.7	2.5	86.7	52.5																				RECH	1995-02-02	R		B		G	7.7			4.2					N				PR0898
0420676	04	2	6	NE2		0676	3.4	4.6	78.4	54.6																				RECH	1995-02-02	R		B		G	9.2			2					N				PR0898
0420677	04	2	6	NE2		0677	4.2	3	79.2	53																				RECH	1995-02-02	P					23.5								N				PR0898
0420678	04	2	6	NE2		0678	12.1	0.1	87.1	50.1																				RECH	1995-02-02	P					25.1								N				PR0898
0420679	04	2	6	NE1		0679	23.4	0.7	51.6	50.7																				RECH	1995-02-02	R		B		G	8.2								N				PR0898
0420680	04	2	6	NE1		0680	17.1	2.7	57.9	52.7																				RECH	1995-02-02	R		B		G	11			4.4					N				PR0898
0420681	04	2	6	NE1		0681	23.1	5	51.9	55																				RECH	1995-02-02	R		B		G	8.5			2.9					N				PR0898
0420682	04	2	6	NE1		0682	10.3	4.3	64.7	54.3																				RECH	1995-02-02	P					24.9								N				PR0898
0420683	04	2	6	NE1	Y	0683	24.5	6.3	50.5	56.3																				RECH	1995-02-02	S	F	U			0	4.2							N			OLD UPROOT LYING SSW-STANDING HT 1.5--ROTTED & BURNED TO 1.8	PR0898
0420684	04	2	6	NE1	Y	0684	24.2	8.1	50.8	58.1																				RECH	1995-02-02	S					0	1.9			0.4	NS			N				PR0898
0420685	04	2	6	NE1		0685	11.1	8.4	63.9	58.4																				RECH	1995-02-02	S					0	2.9							N				PR0898
0420686	04	2	6	NE1		0686	2.9	9.8	72.1	59.8																				RECH	1995-02-02	P					23.3								N				PR0898
0420687	04	2	6	NE1		0687	3.2	11.7	71.8	61.7																				RECH	1995-02-02	P					23								N				PR0898
0420688	04	2	6	NE1		0688	14	10	61	60																				RECH	1995-02-02	S					0	2.7			0.5	NS			N			GIRDLED 0.3-0.5	PR0898
0420689	04	2	6	NE1		0689	19.6	10.5	55.4	60.5																				RECH	1995-02-02	R		B		G	9			1.6					N				PR0898
0420690	04	2	6	NE1	Y	0690	20.7	10.9	54.3	60.9																				RECH	1995-02-02	S					0	1.5							N				PR0898
0420691	04	2	6	NE1	Y	0691	19.2	12.6	55.8	62.6																				RECH	1995-02-02	S					0	1.6							N			ROTTING 0.7	PR0898
0420692	04	2	6	NE1		0692	22.2	13.2	52.8	63.2																				RECH	1995-02-02	R		B		G	6.2			3.4					N				PR0898
0420693	04	2	6	NE1		0693	14.1	14.1	60.9	64.1																				RECH	1995-02-02	R		B		G	6.4			5					N				PR0898
0420694	04	2	6	NE1		0694	11.6	15.7	63.4	65.7																				RECH	1995-02-02	S					0	4.9							N			ROTTEN 0.6	PR0898
0420695	04	2	6	NE1		0695	6.9	16.4	68.1	66.4																				RECH	1995-02-02	P					24				1	SW			N			SWC 180 DEGREES 1/2 THRU	PR0898
0420696	04	2	6	NE1		0696	21	16.8	54	66.8																				RECH	1995-02-02	R		B		G	6.9			3.1					N				PR0898
0420697	04	2	6	NE1	Y	0697	23	17.7	52	67.7																				RECH	1995-02-02	S					0	2.1							N				PR0898
0420698	04	2	6	NE1		0698	21.6	18	53.4	68																				RECH	1995-02-02	R		B		G	8.7			1.8					N				PR0898
0420699	04	2	6	NE1		0699	16.9	18.3	58.1	68.3																				RECH	1995-02-02	R		B		G	7.7								N				PR0898
0420700	04	2	6	NE1		0700	1	17.2	74	67.2																				RECH	1995-02-02	S					0	1.7			1	NS			N			ROTTEN TO 1.0	PR0898
0420701	04	2	6	NE1		0701	4.1	18	70.9	68																				RECH	1995-02-02	R		B		G	10.2								N				PR0898
0420702	04	2	6	NE1		0702	9.3	18.5	65.7	68.5																				RECH	1995-02-02	P					18.2								N				PR0898
0420703	04	2	6	NE1		0703	11.1	18.3	63.9	68.3																				RECH	1995-02-02	P					25.2								N				PR0898
0420704	04	2	6	NE1		0704	13.4	21.5	61.6	71.5																				RECH	1995-02-02	S					0				0.3	W			N			WC 180 DEGREES	PR0898
0420705	04	2	6	NE1	Y	0705	18.4	21	56.6	71																				RECH	1995-02-02	S					0	1.8							N				PR0898
0420706	04	2	6	NE1		0706	10.4	22.9	64.6	72.9																				RECH	1995-02-02	P					22.4				4.8	NW			N			NWC 1.2-4.8	PR0898
0420707	04	2	6	NE1		0707	14.7	25.4	60.3	75.4																				RECH	1995-02-02	S					0	1.8							N				PR0898
0420708	04	2	6	NE1		0708	14.7	25.8	60.3	75.8																				RECH	1995-02-02	P					28.5				1.2	S			N			SC 0.4-1.2	PR0898
0420709	04	2	6	NE1		0709	14.3	25.8	60.7	75.8																				RECH	1995-02-02	R		B		G	11.1			2.3					N				PR0898
0420710	04	2	6	NE1		0710	10.9	27.1	64.1	77.1																				RECH	1995-02-02	R		B		G	8.3			4.1					N				PR0898
0420711	04	2	6	NE1		0711	15.7	27.5	59.3	77.5																				RECH	1995-02-02	S					0	2.8							N				PR0898
0420712	04	2	6	NE1		0712	13.4	28.7	61.6	78.7																				RECH	1995-02-02	S					0	2			1	NS			N			ROTTEN	PR0898
0420713	04	2	6	NE1		0713	13	29	62	79																				RECH	1995-02-02	R		B		G	9.8			4					N				PR0898
0420714	04	2	6	NE1		0714	7	29.2	68	79.2																				RECH	1995-02-02	R		B		G	10.5			2.5					N				PR0898
0420715	04	2	6	NE1		0715	0.4	29.4	74.6	79.4																				RECH	1995-02-02	P					17.5								N				PR0898
0420716	04	2	6	NE1		0716	14.8	31	60.2	81																				RECH	1995-02-02	P					21.7				2.8	W			N				PR0898
0420717	04	2	6	NE1		0717	15.6	33.3	59.4	83.3																				RECH	1995-02-02	R		B		G	6.1			1.5					N				PR0898
0420718	04	2	6	NE1		0718	16.5	33.4	58.5	83.4																				RECH	1995-02-02	R		B		G	7			2.1					N				PR0898
0420719	04	2	6	NE1		0719	24.5	34.5	50.5	84.5																				RECH	1995-02-02	R		B		G	13								N				PR0898
0420720	04	2	6	NE1		0720	25	34.9	50	84.9																				RECH	1995-02-02	R		B		G	7.4			2.1					N				PR0898
0420721	04	2	6	NE1		0721	10.7	35.4	64.3	85.4																				RECH	1995-02-02	R		B		G	10.5								N				PR0898
0420722	04	2	6	NE1		0722	4.1	37.1	70.9	87.1																				RECH	1995-02-02	P					28.7								N				PR0898
0420723	04	2	6	NE1		0723	8.1	38.3	66.9	88.3																				RECH	1995-02-02	S					0	2.2			1.2	NS			N			ROTTING	PR0898
0420724	04	2	6	NE1		0724	7.3	38.8	67.7	88.8																				RECH	1995-02-02	P					30				0.6	NE			N			NEC 180 DEGREES 1/2 THRU	PR0898
0420725	04	2	6	NE1		0725	21.2	39	53.8	89																				RECH	1995-02-02	R		B		G	23.5								N				PR0898
0420726	04	2	6	NE1		0726	17.1	40.2	57.9	90.2																				RECH	1995-02-02	R		B		G	10			1.5					N				PR0898
0420727	04	2	6	NE1		0727	10.8	42.1	64.2	92.1																				RECH	1995-02-02	R		B		G	8.4			3.4					N				PR0898
0420728	04	2	6	NE1		0728	13.2	42.2	61.8	92.2																				RECH	1995-02-02	R		B		G	9.9			3.6					N				PR0898
0420729	04	2	6	NE1		0729	22.7	44.4	52.3	94.4																				RECH	1995-02-02	R		B		G	10.1			4.5					N				PR0898
0420730	04	2	6	NE1		0730	8.7	46.3	66.3	96.3																				RECH	1995-02-02	P					30.5								N				PR0898
0420731	04	2	6	NE1		0731	15.6	48.2	59.4	98.2																				RECH	1995-02-02	S					0	2.9							N				PR0898
0420732	04	2	6	SE2		0732	3.8	49.5	78.8	49.5																				RECH	1995-02-02	P					21.8				0.2	SE			N				PR0898
0420733	04	2	6	SE2		0733	9.7	47.1	84.7	47.1																				RECH	1995-02-02	P					22.6				1.6	NW			N			NWC 1.0-1.6	PR0898
0420734	04	2	6	SE2		0734	16.3	46.9	91.3	46.9																				RECH	1995-02-02	P					10.1								N				PR0898
0420735	04	2	6	SE2		0735	7.5	44.9	82.5	44.9																				RECH	1995-02-02	P					20				1.8	W			N			WC 1/2 THRU	PR0898
0420736	04	2	6	SE2		0736	11.8	43.6	86.8	43.6																				RECH	1995-02-02	R		B		G	12.2			5					N				PR0898
0420737	04	2	6	SE2		0737	3.5	43.4	78.5	43.4																				RECH	1995-02-02	S					0	1.4							N				PR0898
0420738	04	2	6	SE2		0738	5	43	80	43																				RECH	1995-02-02	P					24.4								N				PR0898
0420739	04	2	6	SE2		0739	19.3	37.5	94.3	37.5																				RECH	1995-02-02	R		B		G	18.3								N				PR0898
0420740	04	2	6	SE2		0740	12.1	36.7	87.1	36.7																				RECH	1995-02-02	P					24.2								N				PR0898
0420741	04	2	6	SE2		0741	2.4	36.7	77.4	36.7																				RECH	1995-02-02	S					0	2.5							N				PR0898
0420742	04	2	6	SE2		0742	13.9	36.2	88.9	36.2																				RECH	1995-02-02	P					31								N				PR0898
0420743	04	2	6	SE2		0743	7.3	34.7	82.3	34.7																				RECH	1995-02-02	R		B		G	13.8			4.4					N				PR0898
0420744	04	2	6	SE2		0744	20.1	32	95.1	32																				RECH	1995-02-02	P					18.4								N				PR0898
0420745	04	2	6	SE2		0745	10.1	30.5	85.1	30.5																				RECH	1995-02-02	P					16.5				0.6	W			N				PR0898
0420746	04	2	6	SE2		0746	16.1	28.5	91.1	28.5																				RECH	1995-02-02	P					18.9								N				PR0898
0420747	04	2	6	SE2		0747	19.4	26.1	94.4	26.1																				RECH	1995-02-02	P					20.5				0.5	E			N			EC 180 DEGREES	PR0898
0420748	04	2	6	SE2		0748	5.8	23.6	80.8	23.6																				RECH	1995-02-02	P					29.7								N				PR0898
0420749	04	2	6	SE2		0749	1.2	23.5	76.2	23.5																				RECH	1995-02-02	P					22.4								N				PR0898
0420750	04	2	6	SE2		0750	9.1	23.5	84.1	23.5																				RECH	1995-02-02	R		B		G	5.6			1.5					N				PR0898
0420751	04	2	6	SE2		0751	2	22.6	77	22.6																				RECH	1995-02-02	R		B		G	10			4.8					N				PR0898
0420752	04	2	6	SE2		0752	18.9	21.6	93.9	21.6																				RECH	1995-02-02	P					11.5								N				PR0898
0420753	04	2	6	SE2		0753	21.5	20.8	96.5	20.8																				RECH	1995-02-02	P	T				9.2								N				PR0898
0420754	04	2	6	SE2		0754	21.7	19.7	96.7	19.7																				RECH	1995-02-02	P					17.8								N				PR0898
0420755	04	2	6	SE2		0755	24.2	19.8	99.2	19.8																				RECH	1995-02-02	P					17.3								N				PR0898
0420756	04	2	6	SE2		0756	9.3	18.9	84.3	18.9																				RECH	1995-02-02	P					24.3								N				PR0898
0420757	04	2	6	SE2		0757	4.9	18.5	79.9	18.5																				RECH	1995-02-02	P					16.8								N				PR0898
0420758	04	2	6	SE2		0758	16.1	18.7	91.1	18.7																				RECH	1995-02-02	P					15.1								N				PR0898
0420759	04	2	6	SE2		0759	10.5	18.1	85.5	18.1																				RECH	1995-02-02	P					21.1								N				PR0898
0420760	04	2	6	SE2		0760	11.9	17.9	86.9	17.9																				RECH	1995-02-02	P					18								N				PR0898
0420761	04	2	6	SE2		0761	3.3	16.7	78.3	16.7																				RECH	1995-02-02	R		B		G	15.2								N				PR0898
0420762	04	2	6	SE2		0762	16.5	16.7	91.5	16.7																				RECH	1995-02-02	P					12.5								N				PR0898
0420763	04	2	6	SE2		0763	15.5	15.3	90.5	15.3																				RECH	1995-02-02	R		B		G	7.2			3.3					N				PR0898
0420764	04	2	6	SE2		0764	0.8	14.7	75.8	14.7																				RECH	1995-02-02	P					23.9								N				PR0898
0420765	04	2	6	SE2		0765	20.7	13.7	95.7	13.7																				RECH	1995-02-02	P					22.7								N				PR0898
0420766	04	2	6	SE2		0766	11.1	11.7	86.1	11.7																				RECH	1995-02-02	R		B		G	19.2								N				PR0898
0420767	04	2	6	SE2		0767	10.5	10.1	85.5	10.1																				RECH	1995-02-02	P					9.1				3.1	N			N			NC 1.1-3.1	PR0898
0420768	04	2	6	SE2		0768	8.3	10.3	83.3	10.3																				RECH	1995-02-02	P					17								N				PR0898
0420769	04	2	6	SE2		0769	24.3	11.4	99.3	11.4																				RECH	1995-02-02	P					25.3								N				PR0898
0420770	04	2	6	SE2		0770	22.2	10.2	97.2	10.2																				RECH	1995-02-02	P					19.2				0.6	E			N			EC 180 DEGREES 1/2 THRU--SWC 1.7-3.5	PR0898
0420771	04	2	6	SE2		0771	4.8	9.1	79.8	9.1																				RECH	1995-02-02	P					15								N				PR0898
0420772	04	2	6	SE2		0772	19.9	5.2	94.9	5.2																				RECH	1995-02-02	P					23.7								N				PR0898
0420773	04	2	6	SE2		0773	18.5	2.1	93.5	2.1																				RECH	1995-02-02	R		B		G	8.8			2.7					N				PR0898
0420774	04	2	6	SE2		0774	6.7	1.4	81.7	1.4																				RECH	1995-02-02	P					17.6								N				PR0898
0420775	04	2	6	SE2		0775	0.6	2.6	75.6	2.6																				RECH	1995-02-02	P					11								N				PR0898
0420776	04	2	6	SE1		0776	20.4	0.1	54.6	0.1																				RECH	1995-02-02	R		B		B	23.8								N				PR0898
0420777	04	2	6	SE1		0777	16.9	2.2	58.1	2.2																				RECH	1995-02-02	R		B		B	23.7								N				PR0898
0420778	04	2	6	SE1		0778	20.2	2.3	54.8	2.3																				RECH	1995-02-02	R		B		B	29.9								N				PR0898
0420779	04	2	6	SE1		0779	9.7	3.4	65.3	3.4																				RECH	1995-02-02	P					13.3								N				PR0898
0420780	04	2	6	SE1		0780	11.1	4.4	63.9	4.4																				RECH	1995-02-02	P					18.1								N				PR0898
0420781	04	2	6	SE1		0781	1.5	4.7	73.5	4.7																				RECH	1995-02-02	P					25.2								N				PR0898
0420782	04	2	6	SE1		0782	0.7	1.2	74.3	1.2																				RECH	1995-02-02	P					18.6								N				PR0898
0420783	04	2	6	SE1		0783	7.5	9.7	67.5	9.7																				RECH	1995-02-02	P					30.5								N				PR0898
0420784	04	2	6	SE1		0784	17.7	13.3	57.3	13.3																				RECH	1995-02-02	P					29.9								N				PR0898
0420785	04	2	6	SE1		0785	2.5	14.2	72.5	14.2																				RECH	1995-02-02	R		B		B	15.1								N				PR0898
0420786	04	2	6	SE1		0786	11.3	17.5	63.7	17.5																				RECH	1995-02-02	S					0	1.5							N				PR0898
0420787	04	2	6	SE1		0787	5.9	18.8	69.1	18.8																				RECH	1995-02-02	P					28.7								N				PR0898
0420788	04	2	6	SE1		0788	13.8	20.4	61.2	20.4																				RECH	1995-02-02	R		U		B	19.5	16.1		0	0.5	S			Y				PR0898
0420789	04	2	6	SE1		0789	5	22.7	70	22.7																				RECH	1995-02-02	S					0	4.8							N				PR0898
0420790	04	2	6	SE1		0790	23.8	22.1	51.2	22.1																				RECH	1995-02-02	R		B		G	5.3			1.8					N				PR0898
0420791	04	2	6	SE1		0791	3.8	26.9	71.2	26.9																				RECH	1995-02-02	S					0	1.5							N				PR0898
0420792	04	2	6	SE1		0792	2	27.8	73	27.8																				RECH	1995-02-02	R		B		G	8.4			2					N				PR0898
0420793	04	2	6	SE1	Y	0793	17.1	27.9	57.9	27.9																				RECH	1995-02-02	P					22.4				0.3	S			N				PR0898
0420794	04	2	6	SE1		0794	8.9	38.8	66.1	38.8																				RECH	1995-02-02	P					28.8								N				PR0898
0420795	04	2	6	SE1		0795	16.7	39.5	58.3	39.5																				RECH	1995-02-02	R		B		G	8.7			2.5					N				PR0898
0420796	04	2	6	SE1	Y	0796	24.2	39.3	50.8	39.3																				RECH	1995-02-02	P					24.7								N				PR0898
0420797	04	2	6	SE1		0797	13	39.9	62	39.9																				RECH	1995-02-02	P					28.5								N				PR0898
0420798	04	2	6	SE1		0798	2.1	40.5	72.9	40.5																				RECH	1995-02-02	R		B		G	10.9			2.7					N				PR0898
0420799	04	2	6	SE1		0799	6	41.5	69	41.5																				RECH	1995-02-02	P					27.4				1.5	SW			N			SWC 1.1-1.5	PR0898
0420800	04	2	6	SE1		0800	5.5	44.6	69.5	44.6																				RECH	1995-02-02	P					30.5								N				PR0898
0420801	04	2	6	SE1		0801	23	42.6	52	42.6																				RECH	1995-02-02	S	T				0	3							N				PR0898
0420802	04	2	6	SE1		0802	23.4	43.8	51.6	43.8																				RECH	1995-02-02	R		B		B	25.3								N				PR0898
0420803	04	2	6	SE1	Y	0803	22.3	45.9	52.7	45.9																				RECH	1995-02-02	P					22.8								N				PR0898
0420804	04	2	6	SE1	Y	0804	16.1	47.9	58.9	47.9																				RECH	1995-02-02	S					0	1.5							N				PR0898
0420805	04	2	6	SE1		0805	12.9	48.4	62.1	48.4																				RECH	1995-02-02	R		B		G	5.8			2.7					N				PR0898
0420806	04	2	6	SE1		0806	7.3	48.5	67.7	48.5																				RECH	1995-02-02	S					0				1.7	NS			N			ROTTING 1/2 THRU TO 1.7	PR0898
0420807	04	2	6	SW1		0807	24.8	0.7	0.2	0.7																				RECH	1995-02-02	R		B		G	12.9								N				PR0898
0420808	04	2	6	SW1		0808	2.4	11.4	22.6	11.4																				RECH	1995-02-02	P					23.9				4.1	N			N			NC 4.1-+--GOES 2/3 UP TREE	PR0898
0420809	04	2	6	SW1		0809	7.8	9.9	17.2	9.9																				RECH	1995-02-02	R		B		G	13.6								N				PR0898
0420810	04	2	6	SW1		0810	22	11.3	3	11.3																				RECH	1995-02-02	P					34								N				PR0898
0420811	04	2	6	SW1		0811	10.3	12.1	14.7	12.1																				RECH	1995-02-02	P					21.1								N				PR0898
0420812	04	2	6	SW1		0812	11	12.5	14	12.5																				RECH	1995-02-02	R		B		G	8			1.6					N				PR0898
0420813	04	2	6	SW1		0813	5.5	13.6	19.5	13.6																				RECH	1995-02-02	R		B		G	6.1			3.5					N				PR0898
0420814	04	2	6	SW1		0814	6.3	14.4	18.7	14.4																				RECH	1995-02-02	P					29.1				0.4	NW			N				PR0898
0420815	04	2	6	SW1		0815	4.6	15.5	20.4	15.5																				RECH	1995-02-02	R		B		G	6.4			3.3					N				PR0898
0420816	04	2	6	SW1		0816	22.4	16.7	2.6	16.7																				RECH	1995-02-02	P					24.1				2.4	NW			N			NWC 1.3-2.4	PR0898
0420817	04	2	6	SW1		0817	12.2	16.6	12.8	16.6																				RECH	1995-02-02	R		B		G	8			2.5					N				PR0898
0420818	04	2	6	SW1		0818	24.8	19.6	0.2	19.6																				RECH	1995-02-02	R		B		G	5.1			1.6					N				PR0898
0420819	04	2	6	SW1		0819	7.2	20.2	17.8	20.2																				RECH	1995-02-02	S					0	4.2			0.4	W			N			WC ROTTING	PR0898
0420820	04	2	6	SW1		0820	6.9	20.7	18.1	20.7																				RECH	1995-02-02	P					20.4				5	N			N			NC 3.0-5.0	PR0898
0420821	04	2	6	SW1		0821	2.1	20.1	22.9	20.1																				RECH	1995-02-02	R		B		G	9.9			4.3					N				PR0898
0420822	04	2	6	SW1		0822	16.1	21.7	8.9	21.7																				RECH	1995-02-02	R		B		G	6.4			3.4					N				PR0898
0420823	04	2	6	SW1		0823	15.9	23.6	9.1	23.6																				RECH	1995-02-02	S					0	1.7							N				PR0898
0420824	04	2	6	SW1		0824	15.2	25.3	9.8	25.3																				RECH	1995-02-02	R		B		G	10.5			2					N				PR0898
0420825	04	2	6	SW1		0825	21.2	26.5	3.8	26.5																				RECH	1995-02-02	S					0				0.6	W			N			WC 180 DEGREES	PR0898
0420826	04	2	6	SW1		0826	13.5	27.2	11.5	27.2																				RECH	1995-02-02	S					0	2.5			0.2	NS			N				PR0898
0420827	04	2	6	SW1		0827	2.4	27.1	22.6	27.1																				RECH	1995-02-02	S					0	4.4							N			TRUNK ROTTING	PR0898
0420828	04	2	6	SW1		0828	1.6	27.2	23.4	27.2																				RECH	1995-02-02	R		B		G	5.7			1.5					N				PR0898
0420829	04	2	6	SW1		0829	6.4	28.6	18.6	28.6																				RECH	1995-02-02	S					0	4.7			0.3	NW			N			NWC 180 DEGREES	PR0898
0420830	04	2	6	SW1		0830	13.7	30.2	11.3	30.2																				RECH	1995-02-02	P					26.6								N				PR0898
0420831	04	2	6	SW1		0831	21.4	30.3	3.6	30.3																				RECH	1995-02-02	P					30.3								N				PR0898
0420832	04	2	6	SW1		0832	10.4	31.3	14.6	31.3																				RECH	1995-02-02	S					0	2.6							N				PR0898
0420833	04	2	6	SW1		0833	1.5	32.4	23.5	32.4																				RECH	1995-02-02	S					0	2							N				PR0898
0420834	04	2	6	SW1		0834	3.9	34.1	21.1	34.1																				RECH	1995-02-02	R		B		G	8.2			3.6					N				PR0898
0420835	04	2	6	SW1		0835	10.8	33.6	14.2	33.6																				RECH	1995-02-02	R		B		G	12.7								N				PR0898
0420836	04	2	6	SW1		0836	8.8	34.5	16.2	34.5																				RECH	1995-02-02	P					26.7				0.6	SE			N				PR0898
0420837	04	2	6	SW1		0837	11.1	34.7	13.9	34.7																				RECH	1995-02-02	S					0	2.5							N				PR0898
0420838	04	2	6	SW1		0838	18	35	7	35																				RECH	1995-02-02	S					0	2.6							N				PR0898
0420839	04	2	6	SW1		0839	14.1	35.8	10.9	35.8																				RECH	1995-02-02	S					0	3							N				PR0898
0420840	04	2	6	SW1		0840	13.9	36.5	11.1	36.5																				RECH	1995-02-02	S					0	1.4							N				PR0898
0420841	04	2	6	SW1		0841	23.9	36.1	1.1	36.1																				RECH	1995-02-02	S					0	3.4							N				PR0898
0420842	04	2	6	SW1		0842	7.9	37	17.1	37																				RECH	1995-02-02	S					0								N				PR0898
0420843	04	2	6	SW1		0843	21.5	37.5	3.5	37.5																				RECH	1995-02-02	R		B		G	7.3			5.8					N				PR0898
0420844	04	2	6	SW1		0844	16.2	38.5	8.8	38.5																				RECH	1995-02-02	S					0	1.5							N				PR0898
0420845	04	2	6	SW1		0845	10.7	38.5	14.3	38.5																				RECH	1995-02-02	S	T				0	2.9							N				PR0898
0420846	04	2	6	SW1		0846	10	38.8	15	38.8																				RECH	1995-02-02	P					28.6				1.6	NW			N				PR0898
0420847	04	2	6	SW1		0847	20.4	38.5	4.6	38.5																				RECH	1995-02-02	R		B		G	10.7			1.9					N				PR0898
0420848	04	2	6	SW1		0848	11.4	39.6	13.6	39.6																				RECH	1995-02-02	S		U			0	1.6							N			OLD UPROOT W-LEAVES GRND @ 0.5-BUD TO GRND 1.1	PR0898
0420849	04	2	6	SW1		0849	13.1	40.4	11.9	40.4																				RECH	1995-02-02	P					29.2								N				PR0898
0420850	04	2	6	SW1		0850	3.3	39.6	21.7	39.6																				RECH	1995-02-02	S					0	3.9							N				PR0898
0420851	04	2	6	SW1		0851	2.9	41	22.1	41																				RECH	1995-02-02	S					0	3.8			0.5	NS			N				PR0898
0420852	04	2	6	SW1		0852	5.4	43.2	19.6	43.2																				RECH	1995-02-02	R		B		G	10			1.9					N				PR0898
0420853	04	2	6	SW1		0853	5.6	43.8	19.4	43.8																				RECH	1995-02-02	R		B		G	10.4			2.1					N				PR0898
0420854	04	2	6	SW1		0854	7.1	44.3	17.9	44.3																				RECH	1995-02-02	P					23.6				0.6	E			N			EC 180 DEGREES	PR0898
0420855	04	2	6	SW1		0855	20.4	44.3	4.6	44.3																				RECH	1995-02-02	S					0				0.2	NE			N			NEC 180 DEGREES	PR0898
0420856	04	2	6	SW1		0856	18.7	45.9	6.3	45.9																				RECH	1995-02-02	P					26.3								N				PR0898
0420857	04	2	6	SW1		0857	15.6	46.9	9.4	46.9																				RECH	1995-02-02	S					0	4.1							N				PR0898
0420858	04	2	6	SW1		0858	9.1	47.5	15.9	47.5																				RECH	1995-02-02	S					0	4.1							N				PR0898
0420859	04	2	6	SW1		0859	13.2	48	11.8	48																				RECH	1995-02-02	R		B		G	7.6			2.9					N				PR0898
0420860	04	2	6	SW1		0860	23	47.5	2	47.5																				RECH	1995-02-02	R		B		G	6.1			2.1					N				PR0898
0420861	04	2	6	SW1		0861	14.9	48.6	10.1	48.6																				RECH	1995-02-02	S					0	4.1							N				PR0898
0420862	04	2	6	SW1		0862	10	49.2	15	49.2																				RECH	1995-02-02	S					0	1.7							N				PR0898
0420863	04	2	6	SW1		0863	2.7	49.3	22.3	49.3																				RECH	1995-02-02	R		B		G	8.4			2.2					N				PR0898
0420864	04	2	6	SW2	Y	0864	19.7	49.9	44.7	49.9																				RECH	1995-02-02	S					0	5.5							N			TRUNK ROTTEN TO 3.0	PR0898
0420865	04	2	6	SW2		0865	8.4	48.6	33.4	48.6																				RECH	1995-02-02	S					0	5							N				PR0898
0420866	04	2	6	SW2	Y	0866	19.1	48.4	44.1	48.4																				RECH	1995-02-02	P					27.7				3	NE			N			NEC 1.7-3.0 & 4.8 UP TO TOP OF TREE	PR0898
0420867	04	2	6	SW2		0867	16.2	48	41.2	48																				RECH	1995-02-02	R		B		G	12.7			2.3					N				PR0898
0420868	04	2	6	SW2		0868	5.9	49.2	30.9	49.2																				RECH	1995-02-02	S		U			0	5.3							N			OLD UPROOT NE-LEAVES GRND @ 3.0-BUD TO GROUN 2.3	PR0898
0420869	04	2	6	SW2		0869	0.6	48.3	25.6	48.3																				RECH	1995-02-02	S					0	5.1							N				PR0898
0420870	04	2	6	SW2		0870	3.9	47	28.9	47																				RECH	1995-02-02	P					25.3								N			GARY'S BIRD HOUSE ON TREE	PR0898
0420871	04	2	6	SW2		0871	10.2	45.6	35.2	45.6																				RECH	1995-02-02	R		B		G	5.5			3					N				PR0898
0420872	04	2	6	SW2		0872	12.2	44.9	37.2	44.9																				RECH	1995-02-02	P					24.6								N				PR0898
0420873	04	2	6	SW2		0873	13.3	44.9	38.3	44.9																				RECH	1995-02-02	S					0	3.2							N				PR0898
0420874	04	2	6	SW2		0874	6.4	44	31.4	44																				RECH	1995-02-02	S					0	4.3							N				PR0898
0420875	04	2	6	SW2		0875	13.9	43.5	38.9	43.5																				RECH	1995-02-02	R		B		G	10.1			2.1					N				PR0898
0420876	04	2	6	SW2		0876	21.4	43.4	46.4	43.4																				RECH	1995-02-02	R		B		G	6.7			2.8					N				PR0898
0420877	04	2	6	SW2		0877	24.2	43.5	49.2	43.5																				RECH	1995-02-02	R		B		G	9.5			1.6					N				PR0898
0420878	04	2	6	SW2	Y	0878	23.3	42.9	48.3	42.9																				RECH	1995-02-02	P					22								N				PR0898
0420879	04	2	6	SW2		0879	0.4	40.5	25.4	40.5																				RECH	1995-02-02	R		B		G	7.9			3.8					N				PR0898
0420880	04	2	6	SW2		0880	1.9	37.4	26.9	37.4																				RECH	1995-02-02	R		B		G	7.1			2.5					N				PR0898
0420881	04	2	6	SW2		0881	4.3	38	29.3	38																				RECH	1995-02-02	R		B		G	6.2			2.8					N				PR0898
0420882	04	2	6	SW2		0882	7.5	38.6	32.5	38.6																				RECH	1995-02-02	S					0	5.3			1.3	E			N			EC 180 DEGREES & ROTTEN	PR0898
0420883	04	2	6	SW2	Y	0883	21.4	38.6	46.4	38.6																				RECH	1995-02-02	S					0	3.6							N				PR0898
0420884	04	2	6	SW2		0884	9.4	37.2	34.4	37.2																				RECH	1995-02-02	S					0	2.4							N				PR0898
0420885	04	2	6	SW2		0885	14.9	36.7	39.9	36.7																				RECH	1995-02-02	S					0	3			0.2	NS			N				PR0898
0420886	04	2	6	SW2	Y	0886	16.1	36.8	41.1	36.8																				RECH	1995-02-02	P					35.2				0.7	W			N			WC 300 DEGREES 1/2 THRU	PR0898
0420887	04	2	6	SW2		0887	10.3	35.6	35.3	35.6																				RECH	1995-02-02	S					0	1.6							N				PR0898
0420888	04	2	6	SW2		0888	2.6	34.1	27.6	34.1																				RECH	1995-02-02	R		B		G	7.1			2.1					N				PR0898
0420889	04	2	6	SW2		0889	3.7	33.9	28.7	33.9																				RECH	1995-02-02	S					0	3			0.1	NE			N			NEC 180 DEGREES	PR0898
0420890	04	2	6	SW2		0890	6.9	33.5	31.9	33.5																				RECH	1995-02-02	R		B		G	13.3			4.3					N				PR0898
0420891	04	2	6	SW2		0891	11	33.6	36	33.6																				RECH	1995-02-02	P					21.9								N				PR0898
0420892	04	2	6	SW2	Y	0892	17.1	32.1	42.1	32.1																				RECH	1995-02-02	P					23.2				2.9	S			N			SWC 1.2	PR0898
0420893	04	2	6	SW2	Y	0893	20.8	31	45.8	31																				RECH	1995-02-02	S					0	3.3			0.2	NS			N				PR0898
0420894	04	2	6	SW2		0894	5.8	29.9	30.8	29.9																				RECH	1995-02-02	P					25.2								N				PR0898
0420895	04	2	6	SW2	Y	0895	0.2	31.6	25.2	31.6																				RECH	1995-02-02	P					27.2								N				PR0898
0420896	04	2	6	SW2	Y	0896	18.6	27.2	43.6	27.2																				RECH	1995-02-02	P					28.9								N				PR0898
0420897	04	2	6	SW2		0897	9.6	26.8	34.6	26.8																				RECH	1995-02-02	P					32.5								N				PR0898
0420898	04	2	6	SW2		0898	3.5	25.9	28.5	25.9																				RECH	1995-02-02	R		B		G	17.8			1.6					N				PR0898
0420899	04	2	6	SW2		0899	12.7	26.1	37.7	26.1																				RECH	1995-02-02	S					0	5.3			0.4	NS			N			TRUNK ROTTING 3.0 UP TO TOP	PR0898
0420900	04	2	6	SW2		0900	12.7	25	37.7	25																				RECH	1995-02-02	S					0	1.5							N				PR0898
0420901	04	2	6	SW2		0901	9.8	24.2	34.8	24.2																				RECH	1995-02-02	R		B		G	7.2			3.5					N				PR0898
0420902	04	2	6	SW2	Y	0902	16.3	23.9	41.3	23.9																				RECH	1995-02-02	P					26.6								N				PR0898
0420903	04	2	6	SW2		0903	23.9	23.5	48.9	23.5																				RECH	1995-02-02	S					0	1.5							N				PR0898
0420904	04	2	6	SW2		0904	4.6	21.9	29.6	21.9																				RECH	1995-02-02	S					0	2.6							N				PR0898
0420905	04	2	6	SW2		0905	0.4	21.8	25.4	21.8																				RECH	1995-02-02	R		B		G	5.7			3.5					N				PR0898
0420906	04	2	6	SW2		0906	7.9	20.8	32.9	20.8																				RECH	1995-02-02	P					28.2								N				PR0898
0420907	04	2	6	SW2		0907	1.5	15.5	26.5	15.5																				RECH	1995-02-02	P					20.9				3.2	W			N			WC 2.6-3.2	PR0898
0420908	04	2	6	SW2		0908	18.4	15.3	43.4	15.3																				RECH	1995-02-02	R		B		G	9								N				PR0898
0420909	04	2	6	SW2		0909	4.6	13.3	29.6	13.3																				RECH	1995-02-02	P					23.1								N				PR0898
0420910	04	2	6	SW2		0910	0.8	13.6	25.8	13.6																				RECH	1995-02-02	P					13.1				3.9	S			N			SC 2.9-3.9 NC 0.9-TO TOP	PR0898
0420911	04	2	6	SW2		0911	11.7	10.6	36.7	10.6																				RECH	1995-02-02	P					28.9					W			N			NO HEIGHT ON NOTES	PR0898
0420912	04	2	6	SW2		0912	4.3	9.3	29.3	9.3																				RECH	1995-02-02	P					20.5				3.2	W			N			WC 1.6-3.2 180 DEGREES	PR0898
0420913	04	2	6	SW2		0913	8.9	8.8	33.9	8.8																				RECH	1995-02-02	R		B		G	13.8			5.1					N				PR0898
0420914	04	2	6	SW2		0914	12	8	37	8																				RECH	1995-02-02	R		B		G	5.1			1.9					N				PR0898
0420915	04	2	6	SW2		0915	9.7	6.9	34.7	6.9																				RECH	1995-02-02	R		B		G	5.7			3					N				PR0898
0420916	04	2	6	SW2		0916	8.3	1.7	33.3	1.7																				RECH	1995-02-02	P					24.3								N				PR0898
0420917	04	2	6	NW1		0917	21	1.6	4	51.6																				RECH	1995-02-02	S					0	3.4							N				PR0898
0420918	04	2	6	NW1		0918	14.5	2.1	10.5	52.1																				RECH	1995-02-02	S					0	4.2			0.4	NS			N				PR0898
0420919	04	2	6	NW1		0919	10	2.5	15	52.5																				RECH	1995-02-02	S					0	2.2			0.1	NS			N			GIRDLED 0.1--ROTTEN 0.7	PR0898
0420920	04	2	6	NW1		0920	13.6	3.1	11.4	53.1																				RECH	1995-02-02	R		B		G	15.4			3.6					N				PR0898
0420921	04	2	6	NW1		0921	8	3.8	17	53.8																				RECH	1995-02-02	R		B		G	14			4.7					N				PR0898
0420922	04	2	6	NW1		0922	3.5	4.7	21.5	54.7																				RECH	1995-02-02	S					0				2	NW			N			NWC ROTTEN	PR0898
0420923	04	2	6	NW1		0923	5.7	5.4	19.3	55.4																				RECH	1995-02-02	R		B		G	6.5			2.6					N				PR0898
0420924	04	2	6	NW1		0924	21.1	5.2	3.9	55.2																				RECH	1995-02-02	P					29.2				2.6	N			N			NC 2.1-2.6	PR0898
0420925	04	2	6	NW1		0925	17.4	7.9	7.6	57.9																				RECH	1995-02-02	S					0				0.4	NS			N			ROTTING 0.5-1.7	PR0898
0420926	04	2	6	NW1		0926	21.9	7.7	3.1	57.7																				RECH	1995-02-02	S					0				0.2	NS			N				PR0898
0420927	04	2	6	NW1		0927	3.5	8.3	21.5	58.3																				RECH	1995-02-02	S					0	2.9			0.2	NS			N				PR0898
0420928	04	2	6	NW1		0928	1.7	12.2	23.3	62.2																				RECH	1995-02-02	S					0	1.9							N				PR0898
0420929	04	2	6	NW1		0929	12.3	12.5	12.7	62.5																				RECH	1995-02-02	S					0	1.5							N				PR0898
0420930	04	2	6	NW1		0930	11.5	13	13.5	63																				RECH	1995-02-02	P					5.3	4.7							N				PR0898
0420931	04	2	6	NW1		0931	9.6	18.6	15.4	68.6																				RECH	1995-02-02	R		B		G	11.7			1.8					N				PR0898
0420932	04	2	6	NW1		0932	13	16.6	12	66.6																				RECH	1995-02-02	R		B		G	10.8			5					N				PR0898
0420933	04	2	6	NW1		0933	19.2	16	5.8	66																				RECH	1995-02-02	R		B		G	6.9			1.4					N				PR0898
0420934	04	2	6	NW1		0934	20.9	21	4.1	71																				RECH	1995-02-02	P					6.1	4.2							N				PR0898
0420935	04	2	6	NW1		0935	21.6	21.9	3.4	71.9																				RECH	1995-02-02	S					0	2.5			0.1	NS			N				PR0898
0420936	04	2	6	NW1		0936	17.9	22	7.1	72																				RECH	1995-02-02	R		B		G	11			4.3					N				PR0898
0420937	04	2	6	NW1		0937	16.8	22.1	8.2	72.1																				RECH	1995-02-02	R		B		G	7.5			3.6					N				PR0898
0420938	04	2	6	NW1		0938	7.4	22.1	17.6	72.1																				RECH	1995-02-02	R		B		G	8.8			2.1					N				PR0898
0420939	04	2	6	NW1		0939	11.5	23.5	13.5	73.5																				RECH	1995-02-02	R		B		G	8.6			2					N				PR0898
0420940	04	2	6	NW1		0940	13.4	23.3	11.6	73.3																				RECH	1995-02-02	S					0	2.3							N				PR0898
0420941	04	2	6	NW1		0941	19.5	22.6	5.5	72.6																				RECH	1995-02-02	R		B		G	11.1			3.8					N				PR0898
0420942	04	2	6	NW1		0942	23.9	23.3	1.1	73.3																				RECH	1995-02-02	S					0	2.5			0.2	NS			N				PR0898
0420943	04	2	6	NW1		0943	17.9	23.9	7.1	73.9																				RECH	1995-02-02	R		B		G	7.2			3					N				PR0898
0420944	04	2	6	NW1		0944	6.9	25.7	18.1	75.7																				RECH	1995-02-02	S					0	4.2			1.1	NS			N			ROTTING	PR0898
0420945	04	2	6	NW1		0945	5.9	27.1	19.1	77.1																				RECH	1995-02-02	S					0	1.6							N				PR0898
0420946	04	2	6	NW1		0946	5.8	28	19.2	78																				RECH	1995-02-02	S					0	5.3			5.3	NS			N			TRUNK ROTTING	PR0898
0420947	04	2	6	NW1		0947	5.8	29.3	19.2	79.3																				RECH	1995-02-02	R		B		G	8.3			1.6					N				PR0898
0420948	04	2	6	NW1		0948	10	29	15	79																				RECH	1995-02-02	R		B		G	7.6			1.5					N				PR0898
0420949	04	2	6	NW1		0949	1.6	29.5	23.4	79.5																				RECH	1995-02-02	P					7.6								N				PR0898
0420950	04	2	6	NW1		0950	2.3	30.5	22.7	80.5																				RECH	1995-02-02	S					0				3	NS			N			ROTTING	PR0898
0420951	04	2	6	NW1		0951	2.6	31.6	22.4	81.6																				RECH	1995-02-02	R		B		G	26.9			3.4					N				PR0898
0420952	04	2	6	NW1		0952	19.8	32.2	5.2	82.2																				RECH	1995-02-02	R		B		G	10.9			2.4					N				PR0898
0420953	04	2	6	NW1		0953	22.6	33.3	2.4	83.3																				RECH	1995-02-02	R		B		G	9.1			2.6					N				PR0898
0420954	04	2	6	NW1		0954	0.5	36.1	24.5	86.1																				RECH	1995-02-02	R		B		G	9			2.3					N				PR0898
0420955	04	2	6	NW1		0955	8.3	36.2	16.7	86.2																				RECH	1995-02-02	S					0	1.8							N				PR0898
0420956	04	2	6	NW1		0956	13.1	37	11.9	87																				RECH	1995-02-02	S					0	2.9			0.2	NS			N				PR0898
0420957	04	2	6	NW1		0957	14.6	38.3	10.4	88.3																				RECH	1995-02-02	S					0	3.4							N				PR0898
0420958	04	2	6	NW1		0958	20	38.4	5	88.4																				RECH	1995-02-02	P					23.3								N				PR0898
0420959	04	2	6	NW1		0959	23.9	39.1	1.1	89.1																				RECH	1995-02-02	P					31.7								N				PR0898
0420960	04	2	6	NW1		0960	14.7	39.8	10.3	89.8																				RECH	1995-02-02	R		B		G	10.2			3.4					N				PR0898
0420961	04	2	6	NW1		0961	11.2	39.8	13.8	89.8																				RECH	1995-02-02	S					0	3.5							N				PR0898
0420962	04	2	6	NW1		0962	23.3	41.4	1.7	91.4																				RECH	1995-02-02	S					0	1.4							N				PR0898
0420963	04	2	6	NW1		0963	20.4	42.5	4.6	92.5																				RECH	1995-02-02	P					27								N				PR0898
0420964	04	2	6	NW1		0964	10.3	47.9	14.7	97.9																				RECH	1995-02-02	S					0	4.7			0.3	NS			N				PR0898
0420965	04	2	6	NW1		0965	19.6	50	5.4	100																				RECH	1995-02-02	R		B		G	6.5			3.2					N				PR0898
0420966	04	2	6	NW1		0966	22.4	49.3	2.6	99.3																				RECH	1995-02-02	P					20.6								N				PR0898
0420967	04	2	6	NW1		0967	1.3	48.7	23.7	98.7																				RECH	1995-02-02	R		B		G	5.3			2.1					N				PR0898
0420968	04	2	6	NW2		0968	2.9	1	27.9	51																				RECH	1995-02-02	R		B		G	15.4			1.8					N				PR0898
0420969	04	2	6	NW2		0969	4.7	0.8	29.7	50.8																				RECH	1995-02-02	S					0	3.6			0.8	NS			N				PR0898
0420970	04	2	6	NW2		0970	8.7	0.4	33.7	50.4																				RECH	1995-02-02	S					0	3.4			0.3	NS			N				PR0898
0420971	04	2	6	NW2		0971	20	0.7	45	50.7																				RECH	1995-02-02	R		B		G	6			3					N				PR0898
0420972	04	2	6	NW2		0972	14.6	1.2	39.6	51.2																				RECH	1995-02-02	R		B		G	8.2			2.1					N				PR0898
0420973	04	2	6	NW2		0973	18.6	2.1	43.6	52.1																				RECH	1995-02-02	R		B		G	7.5			3					N				PR0898
0420974	04	2	6	NW2	Y	0974	21.8	2.9	46.8	52.9																				RECH	1995-02-02	P					25.2								N				PR0898
0420975	04	2	6	NW2	Y	0975	24.8	4	49.8	54																				RECH	1995-02-02	P					29.5				0.3	E			N				PR0898
0420976	04	2	6	NW2		0976	14.5	4.7	39.5	54.7																				RECH	1995-02-02	P					32.5								N				PR0898
0420977	04	2	6	NW2		0977	14.7	4.9	39.7	54.9																				RECH	1995-02-02	R		B		G	13.1			2					N				PR0898
0420978	04	2	6	NW2		0978	2.4	7.6	27.4	57.6																				RECH	1995-02-02	R		B		G	9.2			4					N				PR0898
0420979	04	2	6	NW2		0979	5.6	9.2	30.6	59.2																				RECH	1995-02-02	S					0	1.5							N				PR0898
0420980	04	2	6	NW2		0980	10.5	9.7	35.5	59.7																				RECH	1995-02-02	S					0	3.8							N				PR0898
0420981	04	2	6	NW2		0981	17.8	10.8	42.8	60.8																				RECH	1995-02-02	R		B		G	7.5			1.9					N				PR0898
0420982	04	2	6	NW2		0982	17.3	11	42.3	61																				RECH	1995-02-02	R		B		G	7.1			2.2					N				PR0898
0420983	04	2	6	NW2	Y	0983	16.5	12.4	41.5	62.4																				RECH	1995-02-02	P					22				5.4	NW			N			NWC 1.3-5.4	PR0898
0420984	04	2	6	NW2	Y	0984	19.9	12.9	44.9	62.9																				RECH	1995-02-02	S					0	1.6							N				PR0898
0420985	04	2	6	NW2		0985	8.1	12.7	33.1	62.7																				RECH	1995-02-02	S					0	3			1.6	NS			N				PR0898
0420986	04	2	6	NW2		0986	1.8	13.4	26.8	63.4																				RECH	1995-02-02	S					0	2.8							N				PR0898
0420987	04	2	6	NW2		0987	2.3	14	27.3	64																				RECH	1995-02-02	R		B		G	10.5			3.1					N				PR0898
0420988	04	2	6	NW2		0988	2.1	16	27.1	66																				RECH	1995-02-02	R		B		G	5.2			1.6					N				PR0898
0420989	04	2	6	NW2		0989	10.9	14.3	35.9	64.3																				RECH	1995-02-02	R		B		G	6.5			1.9					N				PR0898
0420990	04	2	6	NW2		0990	16.8	15	41.8	65																				RECH	1995-02-02	R		B		G	5.8			1.9					N				PR0898
0420991	04	2	6	NW2	Y	0991	15.9	16.5	40.9	66.5																				RECH	1995-02-02	P					25.1								N				PR0898
0420992	04	2	6	NW2		0992	16.5	16.5	41.5	66.5																				RECH	1995-02-02	R		B		G	5.3			3.9					N				PR0898
0420993	04	2	6	NW2		0993	13.5	17.3	38.5	67.3																				RECH	1995-02-02	P					31.1								N				PR0898
0420994	04	2	6	NW2		0994	12.6	17.6	37.6	67.6																				RECH	1995-02-02	R		B		G	13.5								N				PR0898
0420995	04	2	6	NW2		0995	22.8	17	47.8	67																				RECH	1995-02-02	R		B		G	11			4.8					N				PR0898
0420996	04	2	6	NW2	Y	0996	15.4	17.9	40.4	67.9																				RECH	1995-02-02	S					0	2							N				PR0898
0420997	04	2	6	NW2		0997	17	17.9	42	67.9																				RECH	1995-02-02	R		B		G	8.8			4.5					N				PR0898
0420998	04	2	6	NW2		0998	11.6	19.1	36.6	69.1																				RECH	1995-02-02	S					0	4							N				PR0898
0420999	04	2	6	NW2	Y	0999	18.2	19.5	43.2	69.5																				RECH	1995-02-02	S					0								N			E ROTTEN 180 DEGREES ENTIRE TRUNK	PR0898
0421000	04	2	6	NW2		1000	0.4	21.7	25.4	71.7																				RECH	1995-02-02	S					0	2.6							N				PR0898
0430001	04	3	6	SE1		0001	5.8	0.2	69.2	0.2																				RECH	1995-02-07	P					8.1								N				PR0898
0430002	04	3	6	SE1		0002	10.3	0.3	64.7	0.3																				RECH	1995-02-07	R		B		G	8.2			1.5					N				PR0898
0430003	04	3	6	SE1		0003	21.7	1.1	53.3	1.1																				RECH	1995-02-07	P					27.1								N				PR0898
0430004	04	3	6	SE1		0004	10.7	1.5	64.3	1.5																				RECH	1995-02-07	P					20.5								N				PR0898
0430005	04	3	6	SE1		0005	2.8	4.5	72.2	4.5																				RECH	1995-02-07	P					22.5								N				PR0898
0430006	04	3	6	SE1		0006	18.9	5.6	56.1	5.6																				RECH	1995-02-07	P					18.7								N				PR0898
0430007	04	3	6	SE1		0007	22.6	5.4	52.4	5.4																				RECH	1995-02-07	P					17.5								N				PR0898
0430008	04	3	6	SE1		0008	14	8.5	61	8.5																				RECH	1995-02-07	P					28.8								N				PR0898
0430009	04	3	6	SE1		0009	7.2	8.8	67.8	8.8																				RECH	1995-02-07	P					18.7								N				PR0898
0430010	04	3	6	SE1		0010	24.8	8.8	50.2	8.8																				RECH	1995-02-07	P					18.5								N				PR0898
0430011	04	3	6	SE1		0011	9.1	9.8	65.9	9.8																				RECH	1995-02-07	P					29.3				0.3	W			N			WC 180 DEGREES 1/2 THRU	PR0898
0430012	04	3	6	SE1		0012	22.3	10.6	52.7	10.6																				RECH	1995-02-07	R		B		G	6.2			2.4					N				PR0898
0430013	04	3	6	SE1		0013	16	12.5	59	12.5																				RECH	1995-02-07	R		B		G	9.6			2.4					N				PR0898
0430014	04	3	6	SE1		0014	24.4	17.2	50.6	17.2																				RECH	1995-02-07	P					30								N				PR0898
0430015	04	3	6	SE1		0015	13.6	21	61.4	21																				RECH	1995-02-07	P					31.2								N				PR0898
0430016	04	3	6	SE1		0016	6.2	24.4	68.8	24.4																				RECH	1995-02-07	P					19.2								N				PR0898
0430017	04	3	6	SE1		0017	14.5	25.3	60.5	25.3																				RECH	1995-02-07	P					30.1								N				PR0898
0430018	04	3	6	SE1		0018	16.2	27.2	58.8	27.2																				RECH	1995-02-07	R		B		B	21.9								N				PR0898
0430019	04	3	6	SE1		0019	9.8	27.2	65.2	27.2																				RECH	1995-02-07	R		B		G	9.2			4.8					N				PR0898
0430020	04	3	6	SE1		0020	8	27.3	67	27.3																				RECH	1995-02-07	R		B		G	14.2			4.1					N				PR0898
0430021	04	3	6	SE1		0021	10.4	28.4	64.6	28.4																				RECH	1995-02-07	P					20								N				PR0898
0430022	04	3	6	SE1		0022	3	28.8	72	28.8																				RECH	1995-02-07	P					23.1								N				PR0898
0430023	04	3	6	SE1		0023	3.4	28.8	71.6	28.8																				RECH	1995-02-07	R		B		G	6.6			1.4					N				PR0898
0430024	04	3	6	SE1	Y	0024	19	31	56	31																				RECH	1995-02-07	P					29.7								N				PR0898
0430025	04	3	6	SE1		0025	6	31.3	69	31.3																				RECH	1995-02-07	P					21.8								N				PR0898
0430026	04	3	6	SE1		0026	14.1	33.3	60.9	33.3																				RECH	1995-02-07	P					21.2								N				PR0898
0430027	04	3	6	SE1	Y	0027	24.6	36	50.4	36																				RECH	1995-02-07	P					10								N				PR0898
0430028	04	3	6	SE1	Y	0028	16.5	36.9	58.5	36.9																				RECH	1995-02-07	P					15.4								N				PR0898
0430029	04	3	6	SE1		0029	9.5	37.3	65.5	37.3																				RECH	1995-02-07	R		B		G	7.3			4.2					N				PR0898
0430030	04	3	6	SE1		0030	1.7	34.9	73.3	34.9																				RECH	1995-02-07	R		B		G	12.9			4.2					N				PR0898
0430031	04	3	6	SE1		0031	2.6	38.6	72.4	38.6																				RECH	1995-02-07	P					23.1								N				PR0898
0430032	04	3	6	SE1	Y	0032	20.5	39.6	54.5	39.6																				RECH	1995-02-07	P					30.6								N				PR0898
0430033	04	3	6	SE1		0033	3.8	40.5	71.2	40.5																				RECH	1995-02-07	P					14.7								N				PR0898
0430034	04	3	6	SE1		0034	18.4	41.5	56.6	41.5																				RECH	1995-02-07	R		B		G	7								N				PR0898
0430035	04	3	6	SE1		0035	6.5	41.3	68.5	41.3																				RECH	1995-02-07	R		B		G	8.2			2.9					N				PR0898
0430036	04	3	6	SE1		0036	0.2	41.9	74.8	41.9																				RECH	1995-02-07	R		B		G	6.9			1.8					N				PR0898
0430037	04	3	6	SE1		0037	15.1	41.9	59.9	41.9																				RECH	1995-02-07	R		B		G	7.2			4					N				PR0898
0430038	04	3	6	SE1	Y	0038	23.5	43.3	51.5	43.3																				RECH	1995-02-07	P					17.3								N				PR0898
0430039	04	3	6	SE1	Y	0039	22.2	46	52.8	46																				RECH	1995-02-07	P					16.1								N				PR0898
0430040	04	3	6	SE1		0040	11.5	47	63.5	47																				RECH	1995-02-07	P					32.3								N				PR0898
0430041	04	3	6	SE1		0041	0.4	46.9	74.6	46.9																				RECH	1995-02-07	P					24.8								N				PR0898
0430042	04	3	6	SE1	Y	0042	18.7	48.3	56.3	48.3																				RECH	1995-02-07	P					17.5								N				PR0898
0430043	04	3	6	SE1		0043	10.2	48.3	64.8	48.3																				RECH	1995-02-07	P					24.3				0.4	N			N			NC 180 DEGREES 1/2 THRU	PR0898
0430044	04	3	6	SE1		0044	2.1	49.2	72.9	49.2																				RECH	1995-02-07	P					17.3								N				PR0898
0430045	04	3	6	SE1	Y	0045	19.5	49.5	55.5	49.5																				RECH	1995-02-07	P					11.6								N				PR0898
0430046	04	3	6	SE1	Y	0046	24.2	49.5	50.8	49.5																				RECH	1995-02-07	P					16.1								N				PR0898
0430047	04	3	6	SE2		0047	20.9	2.1	95.9	2.1																				RECH	1995-02-07	P					11.6						2		N				PR0898
0430048	04	3	6	SE2		0048	19.8	3.3	94.8	3.3																				RECH	1995-02-07	P					31.6								N				PR0898
0430049	04	3	6	SE2		0049	23.9	5.2	98.9	5.2																				RECH	1995-02-07	P					14.8						2		N				PR0898
0430050	04	3	6	SE2		0050	15.9	5.5	90.9	5.5																				RECH	1995-02-07	P					33.2				0.2	W			N				PR0898
0430051	04	3	6	SE2		0051	4.6	5.5	79.6	5.5																				RECH	1995-02-07	R		B		G	26.2								N				PR0898
0430052	04	3	6	SE2		0052	4.7	6.8	79.7	6.8																				RECH	1995-02-07	R		B		G	13.1			3.7					N				PR0898
0430053	04	3	6	SE2		0053	20.6	8.5	95.6	8.5																				RECH	1995-02-07	P					16.8								N				PR0898
0430054	04	3	6	SE2		0054	8.9	9.1	83.9	9.1																				RECH	1995-02-07	P					31.5								N				PR0898
0430055	04	3	6	SE2		0055	0.1	11.4	75.1	11.4																				RECH	1995-02-07	R		B		G	7.1			4.2					N				PR0898
0430056	04	3	6	SE2		0056	6.9	11.6	81.9	11.6																				RECH	1995-02-07	P					33.5								N				PR0898
0430057	04	3	6	SE2		0057	1.2	12.2	76.2	12.2																				RECH	1995-02-07	R		B		G	8.1			4.1					N				PR0898
0430058	04	3	6	SE2		0058	21.7	22	96.7	22																				RECH	1995-02-07	P					23.5								N				PR0898
0430059	04	3	6	SE2		0059	15.5	22.9	90.5	22.9																				RECH	1995-02-07	R		B		G	14.8			5.2					N				PR0898
0430060	04	3	6	SE2		0060	22.3	28.1	97.3	28.1																				RECH	1995-02-07	P					18.4								N				PR0898
0430061	04	3	6	SE2		0061	8.7	28.9	83.7	28.9																				RECH	1995-02-07	P					30.1								N				PR0898
0430062	04	3	6	SE2		0062	4.7	29.7	79.7	29.7																				RECH	1995-02-07	R		B		G	24.8								N				PR0898
0430063	04	3	6	SE2		0063	10.6	30.4	85.6	30.4																				RECH	1995-02-07	P					23.5								N				PR0898
0430064	04	3	6	SE2		0064	15.8	30	90.8	30																				RECH	1995-02-07	P					23.2								N				PR0898
0430065	04	3	6	SE2		0065	21.6	30.7	96.6	30.7																				RECH	1995-02-07	P					22.1								N				PR0898
0430066	04	3	6	SE2		0066	15.7	30.9	90.7	30.9																				RECH	1995-02-07	P					11.2								N				PR0898
0430067	04	3	6	SE2		0067	2.2	31.7	77.2	31.7																				RECH	1995-02-07	R		B		G	5.5			1.8					N				PR0898
0430068	04	3	6	SE2		0068	14.4	33.7	89.4	33.7																				RECH	1995-02-07	P					21.8								N				PR0898
0430069	04	3	6	SE2		0069	3	35.2	78	35.2																				RECH	1995-02-07	R		B		G	10								N				PR0898
0430070	04	3	6	SE2		0070	7.7	36	82.7	36																				RECH	1995-02-07	P					27.3								N				PR0898
0430071	04	3	6	SE2		0071	5.6	36.5	80.6	36.5																				RECH	1995-02-07	P					25.7								N				PR0898
0430072	04	3	6	SE2		0072	5.8	37.5	80.8	37.5																				RECH	1995-02-07	P					15.4				2.3	W			N			WC 1.7-2.3	PR0898
0430073	04	3	6	SE2		0073	20.9	37.2	95.9	37.2																				RECH	1995-02-07	R		B		G	7.7			2.2					N				PR0898
0430074	04	3	6	SE2		0074	4.2	42.1	79.2	42.1																				RECH	1995-02-07	R		B		G	9.9			2.2					N				PR0898
0430075	04	3	6	SE2		0075	17.8	41.7	92.8	41.7																				RECH	1995-02-07	P					28.8								N				PR0898
0430076	04	3	6	SE2		0076	13.9	42.3	88.9	42.3																				RECH	1995-02-07	P					23.3								N				PR0898
0430077	04	3	6	SE2		0077	22.1	42.6	97.1	42.6																				RECH	1995-02-07	P					15.9								N				PR0898
0430078	04	3	6	SE2		0078	5.7	45.6	80.7	45.6																				RECH	1995-02-07	P					23.4								N				PR0898
0430079	04	3	6	SE2		0079	16.4	46.7	91.4	46.7																				RECH	1995-02-07	R		B		G	9.2			1.9					N				PR0898
0430080	04	3	6	SE2		0080	4	48.5	79	48.5																				RECH	1995-02-07	P					21.5								N				PR0898
0430081	04	3	6	NE1		0081	13	48.9	62	98.9																				RECH	1995-02-07	R		B		G	11.1			2.4					N				PR0898
0430082	04	3	6	NE1		0082	22.1	47.6	52.9	97.6																				RECH	1995-02-07	P					47.2								N				PR0898
0430083	04	3	6	NE1		0083	1.7	46.2	73.3	96.2																				RECH	1995-02-07	S					0	1.6							N				PR0898
0430084	04	3	6	NE1		0084	16	44.1	59	94.1																				RECH	1995-02-07	R		B		G	10			3.4					N				PR0898
0430085	04	3	6	NE1		0085	19.8	43.6	55.2	93.6																				RECH	1995-02-07	S					0	2.1							N				PR0898
0430086	04	3	6	NE1		0086	23.7	42.9	51.3	92.9																				RECH	1995-02-07	S					0	1.5							N				PR0898
0430087	04	3	6	NE1		0087	20.1	41.6	54.9	91.6																				RECH	1995-02-07	R		B		G	16			5.3					N				PR0898
0430088	04	3	6	NE1		0088	14.7	40.9	60.3	90.9																				RECH	1995-02-07	S					0	2.8							N				PR0898
0430089	04	3	6	NE1		0089	2.7	41.1	72.3	91.1																				RECH	1995-02-07	R		B		G	7.5			1.5					N				PR0898
0430090	04	3	6	NE1		0090	14.5	38	60.5	88																				RECH	1995-02-07	R		B		G	15.1			5.1					N				PR0898
0430091	04	3	6	NE1		0091	24.1	38	50.9	88																				RECH	1995-02-07	C					12.8								N				PR0898
0430092	04	3	6	NE1		0092	13.8	37.1	61.2	87.1																				RECH	1995-02-07	R		B		G	10			2					N				PR0898
0430093	04	3	6	NE1		0093	20	37.6	55	87.6																				RECH	1995-02-07	S					0	2.5							N				PR0898
0430094	04	3	6	NE1		0094	21.5	37.7	53.5	87.7																				RECH	1995-02-07	C					8.7								N				PR0898
0430095	04	3	6	NE1		0095	8.9	36.8	66.1	86.8																				RECH	1995-02-07	S					0	2.2							N				PR0898
0430096	04	3	6	NE1		0096	2.9	35.8	72.1	85.8																				RECH	1995-02-07	R		B		G	21.9								N				PR0898
0430097	04	3	6	NE1		0097	17.6	34.4	57.4	84.4																				RECH	1995-02-07	R		B		G	9.4			2.4					N				PR0898
0430098	04	3	6	NE1		0098	21.5	34	53.5	84																				RECH	1995-02-07	C					8.7								N				PR0898
0430099	04	3	6	NE1		0099	5.9	33.3	69.1	83.3																				RECH	1995-02-07	S					0	1.5							N				PR0898
0430100	04	3	6	NE1		0100	1.4	31.9	73.6	81.9																				RECH	1995-02-07	P					26.9								N				PR0898
0430101	04	3	6	NE1		0101	5.4	32.1	69.6	82.1																				RECH	1995-02-07	R		B		G	8.8			4.7					N				PR0898
0430102	04	3	6	NE1		0102	14.2	32.5	60.8	82.5																				RECH	1995-02-07	S					0	2.4							N				PR0898
0430103	04	3	6	NE1		0103	22.7	31.6	52.3	81.6																				RECH	1995-02-07	C					6.7								N				PR0898
0430104	04	3	6	NE1		0104	11.2	31.8	63.8	81.8																				RECH	1995-02-07	S					0	1.6							N				PR0898
0430105	04	3	6	NE1		0105	20.9	31.1	54.1	81.1																				RECH	1995-02-07	C					20.1								N				PR0898
0430106	04	3	6	NE1		0106	3.1	29.7	71.9	79.7																				RECH	1995-02-07	R		B		G	6.7			2.8					N				PR0898
0430107	04	3	6	NE1		0107	5	29.1	70	79.1																				RECH	1995-02-07	R		B		G	10.5			4.5					N				PR0898
0430108	04	3	6	NE1		0108	10	29.6	65	79.6																				RECH	1995-02-07	P					32.4								N				PR0898
0430109	04	3	6	NE1		0109	12.7	28	62.3	78																				RECH	1995-02-07	P					22.3				1.2	SE			N			SEC 180 DEGREES 1/2 THRU	PR0898
0430110	04	3	6	NE1		0110	10.3	26.4	64.7	76.4																				RECH	1995-02-07	P					36.4				0.6	W			N				PR0898
0430111	04	3	6	NE1		0111	1.8	27.1	73.2	77.1																				RECH	1995-02-07	R		B		G	5.1			1.9					N				PR0898
0430112	04	3	6	NE1		0112	1.2	25	73.8	75																				RECH	1995-02-07	P					30.2								N				PR0898
0430113	04	3	6	NE1		0113	0.1	23.1	74.9	73.1																				RECH	1995-02-07	S					0	1.7							N				PR0898
0430114	04	3	6	NE1		0114	5.9	25.4	69.1	75.4																				RECH	1995-02-07	R		B		G	16.8			2.6					N				PR0898
0430115	04	3	6	NE1		0115	7.4	24.9	67.6	74.9																				RECH	1995-02-07	S					0	1.6							N				PR0898
0430116	04	3	6	NE1		0116	8.5	23.4	66.5	73.4																				RECH	1995-02-07	R		B		G	7.4			2.5					N				PR0898
0430117	04	3	6	NE1		0117	20	25.2	55	75.2																				RECH	1995-02-07	S					0	1.5							N				PR0898
0430119	04	3	6	NE1		0119	20.2	24.6	54.8	74.6																				RECH	1995-02-07	R		B		G	17.3			4.6					N				PR0898
0430120	04	3	6	NE1		0120	3.5	21.6	71.5	71.6																				RECH	1995-02-07	P					27.4								N				PR0898
0430121	04	3	6	NE1	Y	0121	17.2	21.6	57.8	71.6																				RECH	1995-02-07	S					0	1.4							N				PR0898
0430122	04	3	6	NE1		0122	23.4	19.7	51.6	69.7																				RECH	1995-02-07	R		B		G	11.6			3.1					N				PR0898
0430123	04	3	6	NE1		0123	1	18.6	74	68.6																				RECH	1995-02-07	R		B		G	6.9			4.8					N				PR0898
0430124	04	3	6	NE1		0124	4.3	18.8	70.7	68.8																				RECH	1995-02-07	R		B		G	7.5			2.9					N				PR0898
0430125	04	3	6	NE1		0125	2	19.9	73	69.9																				RECH	1995-02-07	R		B		G	8.9			4.2					N				PR0898
0430126	04	3	6	NE1		0126	11.2	18.6	63.8	68.6																				RECH	1995-02-07	P					31								N				PR0898
0430127	04	3	6	NE1		0127	3.5	16.4	71.5	66.4																				RECH	1995-02-07	R		B		G	6.8			3.4					N				PR0898
0430128	04	3	6	NE1		0128	14.5	17	60.5	67																				RECH	1995-02-07	R		B		G	16.8			4.7					N				PR0898
0430129	04	3	6	NE1		0129	22.1	14.1	52.9	64.1																				RECH	1995-02-07	R		B		G	7.3			2					N				PR0898
0430130	04	3	6	NE1		0130	2.2	12.7	72.8	62.7																				RECH	1995-02-07	R		B		G	5.7			2.2					N				PR0898
0430131	04	3	6	NE1		0131	13.8	11.1	61.2	61.1																				RECH	1995-02-07	R		B		G	7.6			2.6					N				PR0898
0430132	04	3	6	NE1	Y	0132	18.7	11.3	56.3	61.3																				RECH	1995-02-07	S					0	1.5							N				PR0898
0430133	04	3	6	NE1	Y	0133	22.7	7.9	52.3	57.9																				RECH	1995-02-07	P					22.1								N				PR0898
0430134	04	3	6	NE1	Y	0134	23.5	7.6	51.5	57.6																				RECH	1995-02-07	P					20.5								N				PR0898
0430135	04	3	6	NE1		0135	23.5	6.9	51.5	56.9																				RECH	1995-02-07	R		B		G	8.4			3.5					N				PR0898
0430136	04	3	6	NE1		0136	9.4	8.5	65.6	58.5																				RECH	1995-02-07	S					0	1.7							N				PR0898
0430137	04	3	6	NE1		0137	13.3	4.2	61.7	54.2																				RECH	1995-02-07	P					13.2								N				PR0898
0430138	04	3	6	NE1	Y	0138	15.6	3.4	59.4	53.4																				RECH	1995-02-07	P					16.8								N				PR0898
0430139	04	3	6	NE1	Y	0139	21	3.1	54	53.1																				RECH	1995-02-07	P					23.4								N				PR0898
0430140	04	3	6	NE1		0140	12.4	2.6	62.6	52.6																				RECH	1995-02-07	P					22.9								N				PR0898
0430141	04	3	6	NE1		0141	10.6	2.4	64.4	52.4																				RECH	1995-02-07	P					19.7								N				PR0898
0430142	04	3	6	NE1	Y	0142	23	0.1	52	50.1																				RECH	1995-02-07	P					21.3								N				PR0898
0430143	04	3	6	NE2		0143	15	49.4	90	99.4																				RECH	1995-02-07	R		B		G	6.6								N				PR0898
0430144	04	3	6	NE2		0144	12.3	48.6	87.3	98.6																				RECH	1995-02-07	R		B		G	20.9								N				PR0898
0430145	04	3	6	NE2		0145	2.6	48.3	77.6	98.3																				RECH	1995-02-07	P					29.2								N				PR0898
0430146	04	3	6	NE2		0146	4.2	47.7	79.2	97.7																				RECH	1995-02-07	S					0	2.5							N				PR0898
0430147	04	3	6	NE2		0147	12.9	46.6	87.9	96.6																				RECH	1995-02-07	S					0	1.7							N				PR0898
0430148	04	3	6	NE2		0148	10.5	44.8	85.5	94.8																				RECH	1995-02-07	P					33.9				0.7	SW			N			SWC 180 DEGREES	PR0898
0430149	04	3	6	NE2		0149	8.3	44.5	83.3	94.5																				RECH	1995-02-07	R		B		G	6			1.5					N				PR0898
0430150	04	3	6	NE2		0150	23.5	44.1	98.5	94.1																				RECH	1995-02-07	P					20.9								N				PR0898
0430151	04	3	6	NE2		0151	12.7	43.8	87.7	93.8																				RECH	1995-02-07	S					0	1.5							N				PR0898
0430152	04	3	6	NE2		0152	23.1	43.4	98.1	93.4																				RECH	1995-02-07	R		B		G	8.3			4.1					N				PR0898
0430153	04	3	6	NE2		0153	19.5	42.4	94.5	92.4																				RECH	1995-02-07	R		B		G	13.1								N				PR0898
0430154	04	3	6	NE2		0154	5.1	41.8	80.1	91.8																				RECH	1995-02-07	S					0	1.9							N				PR0898
0430155	04	3	6	NE2		0155	3.6	41.2	78.6	91.2																				RECH	1995-02-07	C					5.9	4.6							N				PR0898
0430156	04	3	6	NE2		0156	0.3	42.9	75.3	92.9																				RECH	1995-02-07	R		B		G	5.4			2					N				PR0898
0430157	04	3	6	NE2		0157	0.2	38	75.2	88																				RECH	1995-02-07	R		B		B	25.3								N				PR0898
0430158	04	3	6	NE2		0158	1.3	36.4	76.3	86.4																				RECH	1995-02-07	S					0	1.5							N				PR0898
0430159	04	3	6	NE2		0159	5.8	36.4	80.8	86.4																				RECH	1995-02-07	M					7.6	4.3							N			2ND STEM DBH 7.3	PR0898
0430160	04	3	6	NE2		0160	13.4	38.9	88.4	88.9																				RECH	1995-02-07	R		B		G	8.9			1.7					N				PR0898
0430161	04	3	6	NE2		0161	2.5	36.1	77.5	86.1																				RECH	1995-02-07	R		B		G	11.9								N				PR0898
0430162	04	3	6	NE2		0162	18.3	36.3	93.3	86.3																				RECH	1995-02-07	P					24.9								N				PR0898
0430163	04	3	6	NE2		0163	9.2	35.9	84.2	85.9																				RECH	1995-02-07	R		B		G	8.4								N				PR0898
0430164	04	3	6	NE2		0164	9.9	35.5	84.9	85.5																				RECH	1995-02-07	R		B		G	9.2			2.8					N				PR0898
0430165	04	3	6	NE2		0165	12.5	34.1	87.5	84.1																				RECH	1995-02-07	P					28.3				0.2	NW			N				PR0898
0430166	04	3	6	NE2		0166	13.6	34.1	88.6	84.1																				RECH	1995-02-07	R		B		G	20.3			3.8					N				PR0898
0430167	04	3	6	NE2		0167	0.4	30.9	75.4	80.9																				RECH	1995-02-07	R		B		G	15.9								N				PR0898
0430168	04	3	6	NE2		0168	3	29.1	78	79.1																				RECH	1995-02-07	R		B		G	6.2			1.9					N				PR0898
0430169	04	3	6	NE2		0169	13	28.2	88	78.2																				RECH	1995-02-07	P					22.9								N				PR0898
0430170	04	3	6	NE2		0170	7.6	28.3	82.6	78.3																				RECH	1995-02-07	R		B		G	7.2								N				PR0898
0430171	04	3	6	NE2		0171	6.8	28.2	81.8	78.2																				RECH	1995-02-07	R		B		G	7.1			1.5					N				PR0898
0430172	04	3	6	NE2		0172	12	32.2	87	82.2																				RECH	1995-02-07	R		B		G	9.4			2.8					N				PR0898
0430173	04	3	6	NE2		0173	4.3	24.1	79.3	74.1																				RECH	1995-02-07	R		B		G	11.9								N				PR0898
0430174	04	3	6	NE2		0174	20.2	24	95.2	74																				RECH	1995-02-07	P					21.5								N				PR0898
0430175	04	3	6	NE2		0175	23.4	24	98.4	74																				RECH	1995-02-07	R		B		G	13.1								N				PR0898
0430176	04	3	6	NE2		0176	24.5	22.6	99.5	72.6																				RECH	1995-02-07	R		B		G	6.4			3.1					N				PR0898
0430177	04	3	6	NE2		0177	0.2	22.1	75.2	72.1																				RECH	1995-02-07	R		B		G	8.5			2.6					N				PR0898
0430178	04	3	6	NE2		0178	4.2	19.6	79.2	69.6																				RECH	1995-02-07	P					39.3				1.6	SW			N			SWC 180 DEGREES 1/2 THRU--NEC 1/2 THRU 0.4	PR0898
0430179	04	3	6	NE2		0179	13.9	19	88.9	69																				RECH	1995-02-07	P					31.6								N				PR0898
0430180	04	3	6	NE2		0180	23.7	18.7	98.7	68.7																				RECH	1995-02-07	P					14.8								N				PR0898
0430181	04	3	6	NE2		0181	23.6	15.9	98.6	65.9																				RECH	1995-02-07	P					19.8								N				PR0898
0430182	04	3	6	NE2		0182	12.1	13.7	87.1	63.7																				RECH	1995-02-07	R		B		G	18.9								N				PR0898
0430183	04	3	6	NE2		0183	9.3	11.9	84.3	61.9																				RECH	1995-02-07	S					0	1.7							N				PR0898
0430184	04	3	6	NE2		0184	10	8.7	85	58.7																				RECH	1995-02-07	P					18.5								N				PR0898
0430185	04	3	6	NE2		0185	7.7	8	82.7	58																				RECH	1995-02-07	P					37.4								N				PR0898
0430186	04	3	6	NE2		0186	5.5	7.6	80.5	57.6																				RECH	1995-02-07	P					19.2				0.1	W			N				PR0898
0430187	04	3	6	NE2		0187	16.4	3.6	91.4	53.6																				RECH	1995-02-07	P					35.8								N				PR0898
0430188	04	3	6	NE2		0188	8.8	2	83.8	52																				RECH	1995-02-07	P					18.7								N				PR0898
0430189	04	3	6	NW2		0189	3.2	49.1	28.2	99.1																				RECH	1995-02-07	R		B		G	9			2					N				PR0898
0430190	04	3	6	NW2		0190	23.6	47.6	48.6	97.6																				RECH	1995-02-07	S					0	3.3							N				PR0898
0430191	04	3	6	NW2		0191	24.5	47.9	49.5	97.9																				RECH	1995-02-07	P					35.8				1.9	W			N			WC 0.7-1.9	PR0898
0430192	04	3	6	NW2		0192	9.6	46.6	34.6	96.6																				RECH	1995-02-07	S					0	2.9							N				PR0898
0430193	04	3	6	NW2		0193	12.2	46.6	37.2	96.6																				RECH	1995-02-07	R		B		G	7.3			4.1					N				PR0898
0430194	04	3	6	NW2		0194	17.2	46.5	42.2	96.5																				RECH	1995-02-07	R		B		G	12.5								N				PR0898
0430195	04	3	6	NW2		0195	10.4	46	35.4	96																				RECH	1995-02-07	P					37.5								N				PR0898
0430196	04	3	6	NW2		0196	9.2	45.8	34.2	95.8																				RECH	1995-02-07	S					0	1.4							N				PR0898
0430197	04	3	6	NW2		0197	8.6	44	33.6	94																				RECH	1995-02-07	R		B		G	5.2			2					N				PR0898
0430198	04	3	6	NW2		0198	8.6	43	33.6	93																				RECH	1995-02-07	S					0	1.7							N				PR0898
0430199	04	3	6	NW2		0199	19.1	42.3	44.1	92.3																				RECH	1995-02-07	R		B		G	16.7								N				PR0898
0430200	04	3	6	NW2		0200	24.3	42.2	49.3	92.2																				RECH	1995-02-07	R		B		G	7.2			2.2					N				PR0898
0430201	04	3	6	NW2		0201	15.1	41.1	40.1	91.1																				RECH	1995-02-07	S					0	1.6							N				PR0898
0430202	04	3	6	NW2		0202	15	40.2	40	90.2																				RECH	1995-02-07	P					35.5								N				PR0898
0430203	04	3	6	NW2		0203	8.8	39.4	33.8	89.4																				RECH	1995-02-07	C					5.4	4.6							N				PR0898
0430204	04	3	6	NW2		0204	3.5	38.1	28.5	88.1																				RECH	1995-02-07	R		B		G	16.7								N				PR0898
0430205	04	3	6	NW2		0205	18.2	37.8	43.2	87.8																				RECH	1995-02-07	C					7.5								N				PR0898
0430206	04	3	6	NW2		0206	23.2	38.2	48.2	88.2																				RECH	1995-02-07	S					0	2.6							N				PR0898
0430207	04	3	6	NW2		0207	23.5	37.4	48.5	87.4																				RECH	1995-02-07	R		B		G	4.8			4					N				PR0898
0430208	04	3	6	NW2		0208	23.1	36.8	48.1	86.8																				RECH	1995-02-07	S					0	1.5							N				PR0898
0430209	04	3	6	NW2		0209	19.4	35.4	44.4	85.4																				RECH	1995-02-07	C					13								N				PR0898
0430210	04	3	6	NW2		0210	7.5	35.4	32.5	85.4																				RECH	1995-02-07	R		B		G	13.5								N				PR0898
0430211	04	3	6	NW2		0211	6.6	33	31.6	83																				RECH	1995-02-07	S					0	1.4							N				PR0898
0430212	04	3	6	NW2		0212	23.4	34.7	48.4	84.7																				RECH	1995-02-07	C					7.2								N				PR0898
0430213	04	3	6	NW2		0213	21	33.6	46	83.6																				RECH	1995-02-07	R		B		G	6.3			4.5					N				PR0898
0430214	04	3	6	NW2		0214	19.5	33.3	44.5	83.3																				RECH	1995-02-07	R		B		G	9.9			2.5					N				PR0898
0430215	04	3	6	NW2		0215	3.3	31.2	28.3	81.2																				RECH	1995-02-07	R		B		G	9.3			3.2					N				PR0898
0430216	04	3	6	NW2		0216	14.7	31	39.7	81																				RECH	1995-02-07	S					0	1.4							N				PR0898
0430217	04	3	6	NW2		0217	15.3	30.6	40.3	80.6																				RECH	1995-02-07	P					30.1								N				PR0898
0430218	04	3	6	NW2		0218	14.7	30.2	39.7	80.2																				RECH	1995-02-07	R		B		G	7.7								N				PR0898
0430219	04	3	6	NW2		0219	0.2	27.7	25.2	77.7																				RECH	1995-02-07	P					19.3								N				PR0898
0430220	04	3	6	NW2		0220	12.6	27.3	37.6	77.3																				RECH	1995-02-07	S					0	3.4							N				PR0898
0430221	04	3	6	NW2		0221	7.7	25.8	32.7	75.8																				RECH	1995-02-07	S					0	2.4							N				PR0898
0430222	04	3	6	NW2		0222	13.3	25	38.3	75																				RECH	1995-02-07	S					0	3.6							N				PR0898
0430223	04	3	6	NW2		0223	17.4	24	42.4	74																				RECH	1995-02-07	R		B		G	8.9			3.3					N				PR0898
0430224	04	3	6	NW2		0224	13.5	20	38.5	70																				RECH	1995-02-07	R		B		G	9			3.3					N				PR0898
0430225	04	3	6	NW2	Y	0225	21.8	16.9	46.8	66.9																				RECH	1995-02-07	P					25.2								N				PR0898
0430226	04	3	6	NW2		0226	9	16.4	34	66.4																				RECH	1995-02-07	S					0	1.9							N				PR0898
0430227	04	3	6	NW2		0227	7.3	17.4	32.3	67.4																				RECH	1995-02-07	P					29.8								N				PR0898
0430228	04	3	6	NW2		0228	1.4	18.7	26.4	68.7																				RECH	1995-02-07	P					25.8								N				PR0898
0430229	04	3	6	NW2		0229	0.7	14.1	25.7	64.1																				RECH	1995-02-07	P					23.5								N				PR0898
0430230	04	3	6	NW2		0230	3.4	14.3	28.4	64.3																				RECH	1995-02-07	R		B		G	8.8			1.4					N				PR0898
0430231	04	3	6	NW2		0231	5.6	14.3	30.6	64.3																				RECH	1995-02-07	P					12.4								N				PR0898
0430232	04	3	6	NW2		0232	10.5	9.8	35.5	59.8																				RECH	1995-02-07	P					26.4								N				PR0898
0430233	04	3	6	NW2	Y	0233	19	10.8	44	60.8																				RECH	1995-02-07	P					28.7								N				PR0898
0430234	04	3	6	NW2	Y	0234	23.2	10.8	48.2	60.8																				RECH	1995-02-07	P					25.2								N				PR0898
0430235	04	3	6	NW2		0235	22.2	9.9	47.2	59.9																				RECH	1995-02-07	R		B		G	11.8			2.6					N				PR0898
0430236	04	3	6	NW2	Y	0236	24.3	9	49.3	59																				RECH	1995-02-07	P					23.3				1.5	W			N			WC 0.5-1.5	PR0898
0430237	04	3	6	NW2		0237	13.6	8.7	38.6	58.7																				RECH	1995-02-07	R		B		G	8.1			2					N				PR0898
0430238	04	3	6	NW2		0238	3.8	6.6	28.8	56.6																				RECH	1995-02-07	P					23.2								N				PR0898
0430239	04	3	6	NW2		0239	16.7	7.1	41.7	57.1																				RECH	1995-02-07	R		B		G	17.5								N				PR0898
0430240	04	3	6	NW2	Y	0240	21.3	3.7	46.3	53.7																				RECH	1995-02-07	P					24								N				PR0898
0430241	04	3	6	NW2		0241	11.6	2.6	36.6	52.6																				RECH	1995-02-07	P					21.5								N				PR0898
0430242	04	3	6	NW2		0242	14.9	1	39.9	51																				RECH	1995-02-07	P					26.1				1.3	W			N			WC 1.0-1.3	PR0898
0430243	04	3	6	NW2	Y	0243	18.7	1	43.7	51																				RECH	1995-02-07	P					22.5								N				PR0898
0430244	04	3	6	NW2	Y	0244	16.7	0.1	41.7	50.1																				RECH	1995-02-07	P					20.4				1.5	S			N				PR0898
0430245	04	3	6	NW2		0245	0.8	0.5	25.8	50.5																				RECH	1995-02-07	R		B		G	15.1								N				PR0898
0430246	04	3	6	NW2		0246	4.2	4.2	29.2	54.2																				RECH	1995-02-07	P					19.1								N				PR0898
0430247	04	3	6	NW2		0247	4.9	3.8	29.9	53.8																				RECH	1995-02-07	R		B		G	8			2.9					N				PR0898
0430248	04	3	6	NW2		0248	6.8	4.9	31.8	54.9																				RECH	1995-02-07	S					0	3.3							N				PR0898
0430249	04	3	6	NW1		0249	20.4	2.6	4.6	52.6																				RECH	1995-02-07	P					24.5								N				PR0898
0430250	04	3	6	NW1		0250	19.3	2.2	5.7	52.2																				RECH	1995-02-07	R		B		G	8.5			1.6					N				PR0898
0430251	04	3	6	NW1		0251	21.6	3.8	3.4	53.8																				RECH	1995-02-07	P					19.9				3.6	W			N			WC 0.8-3.6	PR0898
0430252	04	3	6	NW1		0252	18.8	6.1	6.2	56.1																				RECH	1995-02-07	R		B		G	5.1			2					N				PR0898
0430253	04	3	6	NW1		0253	7	6.6	18	56.6																				RECH	1995-02-07	P					17				1.1	W			N			WC 0.6-1.1	PR0898
0430254	04	3	6	NW1		0254	9.9	6.8	15.1	56.8																				RECH	1995-02-07	P					31.7				3.1	W			N			WC 0.5-3.1	PR0898
0430255	04	3	6	NW1		0255	17.9	6.7	7.1	56.7																				RECH	1995-02-07	R		B		G	9.8			1.9					N				PR0898
0430256	04	3	6	NW1		0256	0.7	7.9	24.3	57.9																				RECH	1995-02-07	P					17.2								N				PR0898
0430257	04	3	6	NW1		0257	2.8	7.3	22.2	57.3																				RECH	1995-02-07	R		B		G	9.8			2.2					N				PR0898
0430258	04	3	6	NW1		0258	6	7.6	19	57.6																				RECH	1995-02-07	S					0	2.8			0.5	SW			N			SWC 0.2-0.5	PR0898
0430259	04	3	6	NW1		0259	6.6	8.5	18.4	58.5																				RECH	1995-02-07	R		B		G	12								N				PR0898
0430260	04	3	6	NW1		0260	22.4	9.2	2.6	59.2																				RECH	1995-02-07	P					13.6								N				PR0898
0430261	04	3	6	NW1		0261	17.4	9.5	7.6	59.5																				RECH	1995-02-07	P					27.7								N				PR0898
0430262	04	3	6	NW1		0262	23.7	10.7	1.3	60.7																				RECH	1995-02-07	P					21.6								N				PR0898
0430263	04	3	6	NW1		0263	22.3	11.4	2.7	61.4																				RECH	1995-02-07	P					21.3				1.6	SE			N				PR0898
0430264	04	3	6	NW1		0264	21.7	12.4	3.3	62.4																				RECH	1995-02-07	S					0	1.5							N				PR0898
0430265	04	3	6	NW1		0265	24.4	13.5	0.6	63.5																				RECH	1995-02-07	P					14								N				PR0898
0430266	04	3	6	NW1		0266	22.8	13.8	2.2	63.8																				RECH	1995-02-07	P					22.8								N				PR0898
0430267	04	3	6	NW1		0267	23.9	14.5	1.1	64.5																				RECH	1995-02-07	P					20.8				0.2	E			N				PR0898
0430268	04	3	6	NW1		0268	25	14.3	0	64.3																				RECH	1995-02-07	P					20.7								N				PR0898
0430269	04	3	6	NW1		0269	14.3	13.9	10.7	63.9																				RECH	1995-02-07	R		B		G	11.6			3.2					N				PR0898
0430270	04	3	6	NW1		0270	7.4	13	17.6	63																				RECH	1995-02-07	P					28.5				0.4	NE			N				PR0898
0430271	04	3	6	NW1		0271	6.9	13.3	18.1	63.3																				RECH	1995-02-07	R		B		G	7.8			4.4					N				PR0898
0430272	04	3	6	NW1		0272	4.1	13.7	20.9	63.7																				RECH	1995-02-07	P					17.1				4.9	W			N			WC 0.8-4.9	PR0898
0430273	04	3	6	NW1		0273	0.2	12.4	24.8	62.4																				RECH	1995-02-07	P					17.7								N				PR0898
0430274	04	3	6	NW1		0274	2	16.4	23	66.4																				RECH	1995-02-07	P					21								N				PR0898
0430275	04	3	6	NW1		0275	9.6	15.7	15.4	65.7																				RECH	1995-02-07	P					17.8				3.2	S			N			SC 0.4-3.2	PR0898
0430276	04	3	6	NW1		0276	12.9	15.2	12.1	65.2																				RECH	1995-02-07	P					21.4								N				PR0898
0430277	04	3	6	NW1		0277	4.4	17.3	20.6	67.3																				RECH	1995-02-07	P					20				3.1	W			N			WC 0.9-3.1	PR0898
0430278	04	3	6	NW1		0278	5.3	17.8	19.7	67.8																				RECH	1995-02-07	P					23.7								N				PR0898
0430279	04	3	6	NW1		0279	2.5	19.9	22.5	69.9																				RECH	1995-02-07	S					0	1.4							N				PR0898
0430280	04	3	6	NW1		0280	18.9	18.7	6.1	68.7																				RECH	1995-02-07	P					28.7								N				PR0898
0430281	04	3	6	NW1		0281	22.2	19.3	2.8	69.3																				RECH	1995-02-07	S					0	2.6							N				PR0898
0430282	04	3	6	NW1		0282	23.3	19.3	1.7	69.3																				RECH	1995-02-07	S					0	2.3							N				PR0898
0430283	04	3	6	NW1		0283	22.5	21.6	2.5	71.6																				RECH	1995-02-07	R		B		G	10.4			2.4					N				PR0898
0430284	04	3	6	NW1		0284	10.7	21.5	14.3	71.5																				RECH	1995-02-07	R		B		G	5.8			1.8					N				PR0898
0430285	04	3	6	NW1		0285	11.8	23	13.2	73																				RECH	1995-02-07	R		B		G	8.8			2.1					N				PR0898
0430286	04	3	6	NW1		0286	13.9	23.9	11.1	73.9																				RECH	1995-02-07	S					0	1.5							N				PR0898
0430287	04	3	6	NW1		0287	20.1	24.3	4.9	74.3																				RECH	1995-02-07	R		B		G	12								N				PR0898
0430288	04	3	6	NW1		0288	21.2	24.9	3.8	74.9																				RECH	1995-02-07	P					20.6				2.8	S			N			SC 1.3-2.8	PR0898
0430289	04	3	6	NW1		0289	23.3	26.4	1.7	76.4																				RECH	1995-02-07	S					0	1.4							N				PR0898
0430290	04	3	6	NW1		0290	20.6	27	4.4	77																				RECH	1995-02-07	P					25								N				PR0898
0430291	04	3	6	NW1		0291	15.1	27.1	9.9	77.1																				RECH	1995-02-07	S					0	1.4							N				PR0898
0430292	04	3	6	NW1		0292	13.3	27.6	11.7	77.6																				RECH	1995-02-07	R		B		G	12.5								N				PR0898
0430293	04	3	6	NW1		0293	0.3	26.8	24.7	76.8																				RECH	1995-02-07	P					22.5								N				PR0898
0430294	04	3	6	NW1		0294	0.5	24	24.5	74																				RECH	1995-02-07	P					18.8								N				PR0898
0430295	04	3	6	NW1		0295	9.5	24.6	15.5	74.6																				RECH	1995-02-07	P					27.7								N				PR0898
0430296	04	3	6	NW1		0296	9.9	24.8	15.1	74.8																				RECH	1995-02-07	S					0	1.4							N				PR0898
0430297	04	3	6	NW1		0297	17	28.7	8	78.7																				RECH	1995-02-07	C					6.7	4.8							N				PR0898
0430298	04	3	6	NW1		0298	22.1	29.6	2.9	79.6																				RECH	1995-02-07	P					25.3								N				PR0898
0430299	04	3	6	NW1		0299	7.4	30.7	17.6	80.7																				RECH	1995-02-07	S					0	1.7							N				PR0898
0430300	04	3	6	NW1		0300	2.2	30.9	22.8	80.9																				RECH	1995-02-07	R		B		G	7			3.2					N				PR0898
0430301	04	3	6	NW1		0301	0.7	33.2	24.3	83.2																				RECH	1995-02-07	P					28.1				1.6	W			N				PR0898
0430302	04	3	6	NW1		0302	4.5	32.4	20.5	82.4																				RECH	1995-02-07	R		B		G	5.9			3.4					N				PR0898
0430303	04	3	6	NW1		0303	7.2	32.7	17.8	82.7																				RECH	1995-02-07	P					21				0.2	S			N			SC 180 DEGREES	PR0898
0430304	04	3	6	NW1		0304	21.4	32.5	3.6	82.5																				RECH	1995-02-07	R		B		G	8.4			5.1					N				PR0898
0430305	04	3	6	NW1		0305	22.8	33.5	2.2	83.5																				RECH	1995-02-07	R		B		G	5.7			3.6					N				PR0898
0430306	04	3	6	NW1		0306	4.4	34.4	20.6	84.4																				RECH	1995-02-07	S					0	2.2			0.3	NS			N				PR0898
0430307	04	3	6	NW1		0307	4.7	35.8	20.3	85.8																				RECH	1995-02-07	P					31.2								N				PR0898
0430308	04	3	6	NW1		0308	7.1	36	17.9	86																				RECH	1995-02-07	S					0	1.8							N				PR0898
0430309	04	3	6	NW1		0309	10.1	36.5	14.9	86.5																				RECH	1995-02-07	R		B		G	8.8			2.5					N				PR0898
0430310	04	3	6	NW1		0310	13.1	36	11.9	86																				RECH	1995-02-07	S					0	1.5							N				PR0898
0430311	04	3	6	NW1		0311	14.4	35.4	10.6	85.4																				RECH	1995-02-07	S					0	1.5							N				PR0898
0430312	04	3	6	NW1		0312	14.8	35.4	10.2	85.4																				RECH	1995-02-07	R		B		G	9.7			2.4					N				PR0898
0430313	04	3	6	NW1		0313	15	35.5	10	85.5																				RECH	1995-02-07	P					32.3								N				PR0898
0430314	04	3	6	NW1		0314	16	39	9	89																				RECH	1995-02-07	R		B		G	8.3			4.7					N				PR0898
0430315	04	3	6	NW1		0315	21.4	39.1	3.6	89.1																				RECH	1995-02-07	R		B		G	9.5			3					N				PR0898
0430316	04	3	6	NW1		0316	16.4	39.2	8.6	89.2																				RECH	1995-02-07	S					0	1.9							N				PR0898
0430317	04	3	6	NW1		0317	2	38	23	88																				RECH	1995-02-07	P					33				0.5	SE			N			SEC 1/2 THRU	PR0898
0430318	04	3	6	NW1		0318	3.5	39.3	21.5	89.3																				RECH	1995-02-07	S					0	2.6							N				PR0898
0430319	04	3	6	NW1		0319	11.5	39.6	13.5	89.6																				RECH	1995-02-07	R		B		G	10.9			4.4					N				PR0898
0430320	04	3	6	NW1		0320	20.5	40.8	4.5	90.8																				RECH	1995-02-07	P					43.3				1.3	E			N			EC 180 DEGREES	PR0898
0430321	04	3	6	NW1		0321	14.2	41.5	10.8	91.5																				RECH	1995-02-07	P					24.1								N				PR0898
0430322	04	3	6	NW1		0322	20.2	42.7	4.8	92.7																				RECH	1995-02-07	R		B		G	12.6								N				PR0898
0430323	04	3	6	NW1		0323	15.3	43.4	9.7	93.4																				RECH	1995-02-07	P					14.8				1.4	NW			N			NWC 1.0-1.4	PR0898
0430324	04	3	6	NW1		0324	12.9	44.9	12.1	94.9																				RECH	1995-02-07	P					23.3								N				PR0898
0430325	04	3	6	NW1		0325	17.9	45.7	7.1	95.7																				RECH	1995-02-07	S					0	1.5							N				PR0898
0430326	04	3	6	NW1		0326	20.9	46	4.1	96																				RECH	1995-02-07	S					0	1.6							N				PR0898
0430327	04	3	6	NW1		0327	14.5	46.7	10.5	96.7																				RECH	1995-02-07	P					22.1								N				PR0898
0430328	04	3	6	NW1		0328	23.4	48.2	1.6	98.2																				RECH	1995-02-07	P					17.2								N				PR0898
0430329	04	3	6	NW1		0329	16.3	48.4	8.7	98.4																				RECH	1995-02-07	R		B		G	6.9			2.1					N				PR0898
0430330	04	3	6	NW1		0330	15.3	48.5	9.7	98.5																				RECH	1995-02-07	P					18.3								N				PR0898
0430331	04	3	6	NW1		0331	9.6	48.2	15.4	98.2																				RECH	1995-02-07	P					29.8								N				PR0898
0430332	04	3	6	NW1		0332	17	49.2	8	99.2																				RECH	1995-02-07	P					26.3								N				PR0898
0430333	04	3	6	NW1		0333	20.5	49.9	4.5	99.9																				RECH	1995-02-07	P					27								N				PR0898
0430334	04	3	6	NW1		0334	23.1	49.9	1.9	99.9																				RECH	1995-02-07	P					21.9								N				PR0898
0430335	04	3	6	SW1		0335	20.6	49.9	4.4	49.9																				RECH	1995-02-07	P					21.2								N				PR0898
0430336	04	3	6	SW1		0336	3.4	48.4	21.6	48.4																				RECH	1995-02-07	P					25.9								N				PR0898
0430337	04	3	6	SW1		0337	0.8	47.1	24.2	47.1																				RECH	1995-02-07	P					22.7								N				PR0898
0430338	04	3	6	SW1		0338	17.4	48.3	7.6	48.3																				RECH	1995-02-07	P					32				2.5	S			N			SC 0.7-2.5	PR0898
0430339	04	3	6	SW1		0339	23.7	48.3	1.3	48.3																				RECH	1995-02-07	P					28.8								N				PR0898
0430340	04	3	6	SW1		0340	18.4	46.5	6.6	46.5																				RECH	1995-02-07	P					24.8				3.2	SW			N			SWC 180 DEGREES 1/2 THRU	PR0898
0430341	04	3	6	SW1		0341	13	43.6	12	43.6																				RECH	1995-02-07	R		B		G	6.8			1.4					N				PR0898
0430342	04	3	6	SW1		0342	14	42.9	11	42.9																				RECH	1995-02-07	P					16.4								N				PR0898
0430343	04	3	6	SW1		0343	0.8	41.1	24.2	41.1																				RECH	1995-02-07	P					19.9								N				PR0898
0430344	04	3	6	SW1		0344	11.2	40	13.8	40																				RECH	1995-02-07	R		B		G	5.6			2					N				PR0898
0430345	04	3	6	SW1		0345	16.8	39.9	8.2	39.9																				RECH	1995-02-07	P					30								N				PR0898
0430346	04	3	6	SW1		0346	13.1	36.3	11.9	36.3																				RECH	1995-02-07	P					18.6								N				PR0898
0430347	04	3	6	SW1		0347	15.1	36.9	9.9	36.9																				RECH	1995-02-07	P					12.6								N				PR0898
0430348	04	3	6	SW1		0348	23	37.1	2	37.1																				RECH	1995-02-07	S					0	1.5							N				PR0898
0430349	04	3	6	SW1		0349	24.6	34.6	0.4	34.6																				RECH	1995-02-07	S					0	2.1							N				PR0898
0430350	04	3	6	SW1		0350	24.4	33.7	0.6	33.7																				RECH	1995-02-07	R		B		G	5.6			1.9					N				PR0898
0430351	04	3	6	SW1		0351	8.6	34.3	16.4	34.3																				RECH	1995-02-07	P					22.4								N				PR0898
0430352	04	3	6	SW1		0352	4.1	33.7	20.9	33.7																				RECH	1995-02-07	P					29.1								N				PR0898
0430353	04	3	6	SW1		0353	3.9	32.5	21.1	32.5																				RECH	1995-02-07	P					14.7								N				PR0898
0430354	04	3	6	SW1		0354	12.2	32	12.8	32																				RECH	1995-02-07	P					13.9								N				PR0898
0430355	04	3	6	SW1		0355	23.5	32.2	1.5	32.2																				RECH	1995-02-07	P					21.6								N				PR0898
0430356	04	3	6	SW1		0356	16	32.5	9	32.5																				RECH	1995-02-07	R		B		G	11.6			2.1					N				PR0898
0430357	04	3	6	SW1		0357	19.2	30.7	5.8	30.7																				RECH	1995-02-07	S					0	1.5							N				PR0898
0430358	04	3	6	SW1		0358	10.9	30.3	14.1	30.3																				RECH	1995-02-07	R		B		G	9.1			2.1					N				PR0898
0430359	04	3	6	SW1		0359	5.2	29.7	19.8	29.7																				RECH	1995-02-07	P					15.2				1.2	N			N			NC 0.7-1.2	PR0898
0430360	04	3	6	SW1		0360	2.6	29.3	22.4	29.3																				RECH	1995-02-07	P					18.5								N				PR0898
0430361	04	3	6	SW1		0361	22.3	27.5	2.7	27.5																				RECH	1995-02-07	P					20.7								N				PR0898
0430362	04	3	6	SW1		0362	15.4	27.2	9.6	27.2																				RECH	1995-02-07	R		B		G	9.1			1.9					N				PR0898
0430363	04	3	6	SW1		0363	11.6	26.6	13.4	26.6																				RECH	1995-02-07	P					20.2								N				PR0898
0430364	04	3	6	SW1		0364	9.9	26.4	15.1	26.4																				RECH	1995-02-07	P					18								N				PR0898
0430365	04	3	6	SW1		0365	1.5	26.6	23.5	26.6																				RECH	1995-02-07	P					24.2								N				PR0898
0430366	04	3	6	SW1		0366	22.9	24.2	2.1	24.2																				RECH	1995-02-07	P					19.7								N				PR0898
0430367	04	3	6	SW1		0367	21.2	23.1	3.8	23.1																				RECH	1995-02-07	P					19.6								N				PR0898
0430368	04	3	6	SW1		0368	6.4	22.8	18.6	22.8																				RECH	1995-02-07	R		B		G	7.9			3.4					N				PR0898
0430369	04	3	6	SW1		0369	10.6	22.6	14.4	22.6																				RECH	1995-02-07	P					12.6								N				PR0898
0430370	04	3	6	SW1		0370	7	21.4	18	21.4																				RECH	1995-02-07	S					0	2.2							N				PR0898
0430371	04	3	6	SW1		0371	12.3	20.3	12.7	20.3																				RECH	1995-02-07	P					28.1								N				PR0898
0430372	04	3	6	SW1		0372	10.4	19.5	14.6	19.5																				RECH	1995-02-07	P					19.5								N				PR0898
0430373	04	3	6	SW1		0373	18.1	19	6.9	19																				RECH	1995-02-07	P					19.5								N				PR0898
0430374	04	3	6	SW1		0374	23.7	18.8	1.3	18.8																				RECH	1995-02-07	P					24.5								N				PR0898
0430375	04	3	6	SW1		0375	20.9	18	4.1	18																				RECH	1995-02-07	R		B		G	10			3.3					N				PR0898
0430376	04	3	6	SW1		0376	15.9	18	9.1	18																				RECH	1995-02-07	P					27.4								N				PR0898
0430377	04	3	6	SW1		0377	1.9	17.5	23.1	17.5																				RECH	1995-02-07	S					0	2.4							N				PR0898
0430378	04	3	6	SW1		0378	0.9	16.9	24.1	16.9																				RECH	1995-02-07	R		B		G	7.3			1.9					N				PR0898
0430379	04	3	6	SW1		0379	23	15.5	2	15.5																				RECH	1995-02-07	R		B		B	15								N				PR0898
0430380	04	3	6	SW1		0380	7.3	14.5	17.7	14.5																				RECH	1995-02-07	P					47.5				1.7	NW			N			NE 2.4 180 DEGREES 1/2 THRU	PR0898
0430381	04	3	6	SW1		0381	4.6	14.2	20.4	14.2																				RECH	1995-02-07	S					0	1.5							N				PR0898
0430382	04	3	6	SW1		0382	3.1	11.7	21.9	11.7																				RECH	1995-02-07	P					9.6						4		N			ONE GREEN BRANCH	PR0898
0430383	04	3	6	SW1		0383	3.2	11	21.8	11																				RECH	1995-02-07	P					23.5								N				PR0898
0430384	04	3	6	SW1		0384	20.9	12.7	4.1	12.7																				RECH	1995-02-07	R		B		G	8.9			1.6					N				PR0898
0430385	04	3	6	SW1		0385	19.6	10.3	5.4	10.3																				RECH	1995-02-07	R		B		G	33.5								N			WOODPECKERS	PR0898
0430386	04	3	6	SW1		0386	24.8	10.8	0.2	10.8																				RECH	1995-02-07	R		B		G	14.8			1.6					N				PR0898
0430387	04	3	6	SW1		0387	22.5	9.8	2.5	9.8																				RECH	1995-02-07	S	T				0	4.3							N				PR0898
0430388	04	3	6	SW1		0388	11.5	8.9	13.5	8.9																				RECH	1995-02-07	S					0								N				PR0898
0430389	04	3	6	SW2		0389	3.5	49	28.5	49																				RECH	1995-02-07	S					0	2.7							N				PR0898
0430390	04	3	6	SW2		0390	12.5	48.3	37.5	48.3																				RECH	1995-02-07	R		B		G	11.1			3.4					N				PR0898
0430391	04	3	6	SW2		0391	13.3	47.6	38.3	47.6																				RECH	1995-02-07	P					20.3								N				PR0898
0430392	04	3	6	SW2		0392	11.7	47.3	36.7	47.3																				RECH	1995-02-07	P					17.5								N				PR0898
0430393	04	3	6	SW2		0393	18.8	47.4	43.8	47.4																				RECH	1995-02-07	R		B		G	6.5			2.9					N				PR0898
0430394	04	3	6	SW2	Y	0394	21.8	47.3	46.8	47.3																				RECH	1995-02-07	P					14.1								N				PR0898
0430395	04	3	6	SW2	Y	0395	19.8	45.2	44.8	45.2																				RECH	1995-02-07	P	F	U			20.9								Y			UPROOTED & LEANING SW--HUNG IN ANOTHER TREE	PR0898
0430396	04	3	6	SW2		0396	4.8	45	29.8	45																				RECH	1995-02-07	R		B		G	10.1								N				PR0898
0430397	04	3	6	SW2		0397	0.5	45.2	25.5	45.2																				RECH	1995-02-07	P					24								N				PR0898
0430398	04	3	6	SW2	Y	0398	17.5	44.5	42.5	44.5																				RECH	1995-02-07	P					18.3				0.2	E			N			EC 180 DEGREES	PR0898
0430399	04	3	6	SW2		0399	14.3	43	39.3	43																				RECH	1995-02-07	P					22.3								N				PR0898
0430400	04	3	6	SW2		0400	0.7	42.9	25.7	42.9																				RECH	1995-02-07	R		B		G	5.8			4					N				PR0898
0430401	04	3	6	SW2		0401	3	41.8	28	41.8																				RECH	1995-02-07	P					11.8								N				PR0898
0430402	04	3	6	SW2		0402	5.9	42.1	30.9	42.1																				RECH	1995-02-07	P					17.4								N				PR0898
0430403	04	3	6	SW2		0403	10.7	42.1	35.7	42.1																				RECH	1995-02-07	P					17.2								N				PR0898
0430404	04	3	6	SW2		0404	14.3	41.5	39.3	41.5																				RECH	1995-02-07	P					15								N				PR0898
0430405	04	3	6	SW2		0405	5.2	40.2	30.2	40.2																				RECH	1995-02-07	P					16.5								N				PR0898
0430406	04	3	6	SW2	Y	0406	15.8	39.7	40.8	39.7																				RECH	1995-02-07	P					15.6								N				PR0898
0430407	04	3	6	SW2		0407	2.3	38.6	27.3	38.6																				RECH	1995-02-07	P					13.4								N				PR0898
0430408	04	3	6	SW2		0408	3.8	38.5	28.8	38.5																				RECH	1995-02-07	P					20.3								N				PR0898
0430409	04	3	6	SW2		0409	10.1	38.7	35.1	38.7																				RECH	1995-02-07	P					16.2								N				PR0898
0430410	04	3	6	SW2		0410	14.8	38	39.8	38																				RECH	1995-02-07	R		B		G	7.8			3					N				PR0898
0430411	04	3	6	SW2	Y	0411	18.2	38.1	43.2	38.1																				RECH	1995-02-07	P					23.3								N				PR0898
0430412	04	3	6	SW2		0412	20.1	38	45.1	38																				RECH	1995-02-07	R		B		G	6.9			2.3					N				PR0898
0430413	04	3	6	SW2	Y	0413	22.6	37.1	47.6	37.1																				RECH	1995-02-07	P					20.7								N				PR0898
0430414	04	3	6	SW2		0414	10.2	36.7	35.2	36.7																				RECH	1995-02-07	P					18.8								N				PR0898
0430415	04	3	6	SW2		0415	8.9	36.1	33.9	36.1																				RECH	1995-02-07	P					22.6								N				PR0898
0430416	04	3	6	SW2	Y	0416	16.4	35.3	41.4	35.3																				RECH	1995-02-07	P					12.9								N				PR0898
0430417	04	3	6	SW2		0417	5.4	34.9	30.4	34.9																				RECH	1995-02-07	P					28								N				PR0898
0430418	04	3	6	SW2		0418	4.7	34	29.7	34																				RECH	1995-02-07	S					0	2			0.2	NS			N				PR0898
0430419	04	3	6	SW2	Y	0419	21.8	31.6	46.8	31.6																				RECH	1995-02-07	P					27.2								N				PR0898
0430420	04	3	6	SW2		0420	3.4	32	28.4	32																				RECH	1995-02-07	R		B		G	8.2			2.7					N				PR0898
0430421	04	3	6	SW2		0421	0.6	31.6	25.6	31.6																				RECH	1995-02-07	P					11.1				0.1	NW			N				PR0898
0430422	04	3	6	SW2		0422	6.4	30.1	31.4	30.1																				RECH	1995-02-07	P					16.5				1.5	W			N			WC 180 DEGREES	PR0898
0430423	04	3	6	SW2		0423	13	29.3	38	29.3																				RECH	1995-02-07	P					24.3								N				PR0898
0430424	04	3	6	SW2		0424	23.6	28.8	48.6	28.8																				RECH	1995-02-07	R		B		G	7.7			1.5					N				PR0898
0430425	04	3	6	SW2		0425	3.4	27.1	28.4	27.1																				RECH	1995-02-07	P					25.4								N				PR0898
0430426	04	3	6	SW2		0426	11	26.2	36	26.2																				RECH	1995-02-07	P					18.6								N				PR0898
0430427	04	3	6	SW2	Y	0427	20	25.9	45	25.9																				RECH	1995-02-07	P					26.4				0.2	W			N			WC 180 DEGREES	PR0898
0430428	04	3	6	SW2	Y	0428	23.7	26	48.7	26																				RECH	1995-02-07	P					19.4								N				PR0898
0430429	04	3	6	SW2		0429	12.7	25.3	37.7	25.3																				RECH	1995-02-07	P					10.8								N				PR0898
0430430	04	3	6	SW2		0430	8.9	24.7	33.9	24.7																				RECH	1995-02-07	P					16.9				0.5	W			N				PR0898
0430431	04	3	6	SW2		0431	6.6	23.9	31.6	23.9																				RECH	1995-02-07	P					33.1								N				PR0898
0430432	04	3	6	SW2		0432	23.9	23.2	48.9	23.2																				RECH	1995-02-07	R		B		G	5.1			2.6					N				PR0898
0430433	04	3	6	SW2		0433	19.5	22.1	44.5	22.1																				RECH	1995-02-07	P					20.8								N				PR0898
0430434	04	3	6	SW2		0434	2.7	21.6	27.7	21.6																				RECH	1995-02-07	R		B		G	6.2			2.5					N				PR0898
0430435	04	3	6	SW2		0435	6.7	20.6	31.7	20.6																				RECH	1995-02-07	P					23.3								N				PR0898
0430436	04	3	6	SW2		0436	3.5	19.8	28.5	19.8																				RECH	1995-02-07	R		B		G	5.2			2.3					N				PR0898
0430437	04	3	6	SW2		0437	12.4	19.5	37.4	19.5																				RECH	1995-02-07	P					16.1								N				PR0898
0430438	04	3	6	SW2		0438	14.2	19.6	39.2	19.6																				RECH	1995-02-07	P					17.7								N				PR0898
0430439	04	3	6	SW2		0439	19.9	19.1	44.9	19.1																				RECH	1995-02-07	P					11.5								N				PR0898
0430440	04	3	6	SW2		0440	11.5	18.4	36.5	18.4																				RECH	1995-02-07	S					0	1.7							N				PR0898
0430441	04	3	6	SW2		0441	12.6	17.8	37.6	17.8																				RECH	1995-02-07	R		B		G	6.7			1.7					N				PR0898
0430442	04	3	6	SW2		0442	5.6	18.2	30.6	18.2																				RECH	1995-02-07	S					0	2.5							N				PR0898
0430443	04	3	6	SW2		0443	6.3	15.8	31.3	15.8																				RECH	1995-02-07	S					0	1.8							N				PR0898
0430444	04	3	6	SW2		0444	11	14.9	36	14.9																				RECH	1995-02-07	R		B		G	9.6			3.1					N				PR0898
0430445	04	3	6	SW2		0445	1.8	14.8	26.8	14.8																				RECH	1995-02-07	P					14.2								N				PR0898
0430446	04	3	6	SW2		0446	19.3	14.1	44.3	14.1																				RECH	1995-02-07	R		Y		B	26.1	17.5		0					Y				PR0898
0430447	04	3	6	SW2		0447	0.2	14.2	25.2	14.2																				RECH	1995-02-07	P					8.8								N				PR0898
0430448	04	3	6	SW2		0448	0.5	14	25.5	14																				RECH	1995-02-07	P					15.2								N				PR0898
0430449	04	3	6	SW2		0449	1.5	13.5	26.5	13.5																				RECH	1995-02-07	P					18.3								N				PR0898
0430450	04	3	6	SW2		0450	12.6	12.6	37.6	12.6																				RECH	1995-02-07	P					13								N				PR0898
0430451	04	3	6	SW2		0451	21.2	11.9	46.2	11.9																				RECH	1995-02-07	P					15.2								N				PR0898
0430452	04	3	6	SW2		0452	14.5	11.4	39.5	11.4																				RECH	1995-02-07	P					22.2								N				PR0898
0430453	04	3	6	SW2		0453	1.5	11.2	26.5	11.2																				RECH	1995-02-07	P					27.1								N				PR0898
0430454	04	3	6	SW2		0454	6.8	10.5	31.8	10.5																				RECH	1995-02-07	P					15.9				2.8	S			N			SC 0.9-2.8	PR0898
0430455	04	3	6	SW2		0455	4.7	9.4	29.7	9.4																				RECH	1995-02-07	R		B		G	5			2.3					N				PR0898
0430456	04	3	6	SW2		0456	4.3	9.1	29.3	9.1																				RECH	1995-02-07	S					0	1.7			0.3	NS			N				PR0898
0430457	04	3	6	SW2		0457	2	8.1	27	8.1																				RECH	1995-02-07	P					16.1								N				PR0898
0430458	04	3	6	SW2		0458	10.2	8.3	35.2	8.3																				RECH	1995-02-07	P					16.9								N				PR0898
0430459	04	3	6	SW2		0459	7.7	9.1	32.7	9.1																				RECH	1995-02-07	P					14.7				1.4	W			N			WC 0.6-1.4 180 DEGREES	PR0898
0430460	04	3	6	SW2		0460	6.2	7.3	31.2	7.3																				RECH	1995-02-07	P					19.2				1	W			N				PR0898
0430461	04	3	6	SW2		0461	5.4	7	30.4	7																				RECH	1995-02-07	S					0	2.5							N				PR0898
0430462	04	3	6	SW2		0462	6.2	6.7	31.2	6.7																				RECH	1995-02-07	P					20.5								N				PR0898
0430463	04	3	6	SW2		0463	22.2	7.1	47.2	7.1																				RECH	1995-02-07	P					23.9								N				PR0898
0430464	04	3	6	SW2		0464	4.9	4.3	29.9	4.3																				RECH	1995-02-07	R		B		G	5.3			3					N				PR0898
0430465	04	3	6	SW2		0465	11.9	3.5	36.9	3.5																				RECH	1995-02-07	R		B		G	13.5								N				PR0898
0430466	04	3	6	SW2		0466	11.8	2.2	36.8	2.2																				RECH	1995-02-07	P					27.7								N				PR0898
0430467	04	3	6	SW2		0467	15.2	0.8	40.2	0.8																				RECH	1995-02-07	P					25.9								N				PR0898
0430468	04	3	6	SW2		0468	13.3	0.5	38.3	0.5																				RECH	1995-02-07	P					20.1								N				PR0898
0430469	04	3	6	SW2		0469	15.3	0.3	40.3	0.3																				RECH	1995-02-07	P					24.6								N				PR0898
0430470	04	3	6	SW2		0470	18.1	0.6	43.1	0.6																				RECH	1995-02-07	R		B		G	7.5			2.8					N				PR0898
0430471	04	3	6	NW1		0471	11.2	36.2	13.8	86.2																																							PR0898
0430472	04	3	6	NE2		0472	17.6	41	92.6	91																																							PR0898
0430473	04	3	6	NE1		0473	1	9.3	74	59.3																																							PR0898
0430474	04	3	6	NW2	Y	0474	24.3	20.2	49.3	70.2																																							PR0898
0430475	04	3	6	NW2	Y	0475	23.3	17.8	48.3	67.8																																							PR0898
0430476	04	3	6	NW2	Y	0476	22.2	15	47.2	65																																							PR0898
0430477	04	3	6	NE1	Y	0477	22.7	10.2	52.3	60.2																																							PR0898
0430478	04	3	6	NE1	Y	0478	19.5	7.8	55.5	57.8																																							PR0898
0430479	04	3	6	SW2	Y	0479	20.2	46.2	45.2	46.2																																							PR0898
0430480	04	3	6	NE2		0480	8.1	34	83.1	84
0430481	04	3	6	NE2		0481	18.6	41.7	93.6	91.7
0430482	04	3	6	NE2		0482	12.6	32.1	87.6	82.1
0430483	04	3	6	NE1		0483	12.6	9.1	62.4	59.1
0430484	04	3	6	NE1		0484	10.2	12	64.8	62
0430485	04	3	6	NE1		0485	7	0.9	68	50.9
0430486	04	3	6	NW2		0486	18.9	38.5	43.9	88.5
0430487	04	3	6	NW2		0487	16.3	36	41.3	86
0430488	04	3	6	NW2		0488	17.1	41.2	42.1	91.2
0430489	04	3	6	NW2		0489	1.8	29.6	26.8	79.6
0430490	04	3	6	NW1		0490	13.9	26.2	11.1	76.2
[truncated: 189 more columns]

## Sheet: VEGTREE PLOTS 4 AND 5
TREEKEY	UNIT	PLOT	TREAT	SECT	TREE#	FIELDX	FIELDY	ADJUSTX	ADJUSTY	t1_OBCOD	t1_OBDAT	t1_SP	t1_DEAD	t1_DOWN	t1_SPRT	t1_SNAG	t1_DBH	t1_TOTHT	t1_SPRHT	t1_REMHT	t1_CATHT	t1_CATDI	t1_CROWN	t1_LIGHT	t1_HURR	t1_CHAR	t1_SCORC	t1_NOTE	t2_OBCOD	t2_OBDAT	t2_SP	t2_DEAD	t2_DOWN	t2_SPRT	t2_SNAG	t2_DBH	t2_TOTHT	t2_SPRHT	t2_REMHT	t2_CATHT	t2_CATDI	t2_CROWN	t2_LIGHT	t2_HURR	t2_CHAR	t2_SCORC	t2_NOTE	t3_OBCOD	t3_OBDAT
0440843	04	4	6	2	0843	0.6	0	10.6	0																																							PR0898	1998-06-16
0440844	04	4	6	2	0844	4.1	1.9	14.1	1.9																																							PR0898	1998-06-16
0440845	04	4	6	1	0845	6.4	2.4	3.6	2.4																																							PR0898	1998-06-16
0440846	04	4	6	1	0846	6.7	5.8	3.3	5.8																																							PR0898	1998-06-16
0440847	04	4	6	2	0847	6	6.2	16	6.2																																							PR0898	1998-06-16
0440848	04	4	6	2	0848	6.1	6.5	16.1	6.5																																							PR0898	1998-06-16
0440849	04	4	6	2	0849	7.4	7	17.4	7																																							PR0898	1998-06-16
0440850	04	4	6	2	0850	5.9	7.8	15.9	7.8																																							PR0898	1998-06-16
0440851	04	4	6	1	0851	2.8	9.3	7.2	9.3																																							PR0898	1998-06-16
0440852	04	4	6	1	0852	2.6	11.1	7.4	11.1																																							PR0898	1998-06-16
0440853	04	4	6	2	0853	5.9	11.3	15.9	11.3																																							PR0898	1998-06-16
0440854	04	4	6	2	0854	1.6	11.6	11.6	11.6																																							PR0898	1998-06-16
0440855	04	4	6	2	0855	0.8	12.6	10.8	12.6																																							PR0898	1998-06-16
0440856	04	4	6	2	0856	8.9	12.7	18.9	12.7																																							PR0898	1998-06-16
0440857	04	4	6	1	0857	7.6	13.6	2.4	13.6																																							PR0898	1998-06-16
0440858	04	4	6	1	0858	9	14.1	1	14.1																																							PR0898	1998-06-16
0440859	04	4	6	1	0859	1.9	14.2	8.1	14.2																																							PR0898	1998-06-16
0440860	04	4	6	1	0860	2.4	16.3	7.6	16.3																																							PR0898	1998-06-16
0440861	04	4	6	1	0861	8.8	17.4	1.2	17.4																																							PR0898	1998-06-16
0440862	04	4	6	1	0862	9.6	17.6	0.4	17.6																																							PR0898	1998-06-16
0440863	04	4	6	2	0863	8.5	18.1	18.5	18.1																																							PR0898	1998-06-16
0440864	04	4	6	2	0864	6.9	18.7	16.9	18.7																																							PR0898	1998-06-16
0440865	04	4	6	1	0865	2.2	18.7	7.8	18.7																																							PR0898	1998-06-16
0440866	04	4	6	2	0866	0.2	19	10.2	19																																							PR0898	1998-06-16
0440867	04	4	6	2	0867	5.9	19.2	15.9	19.2																																							PR0898	1998-06-16
0440868	04	4	6	2	0868	1.9	19.8	11.9	19.8																																							PR0898	1998-06-16
0440869	04	4	6	2	0869	8.3	20.3	18.3	20.3																																							PR0898	1998-06-16
0440870	04	4	6	2	0870	2.7	20.8	12.7	20.8																																							PR0898	1998-06-16
0440871	04	4	6	1	0871	6.2	21.5	3.8	21.5																																							PR0898	1998-06-16
0440872	04	4	6	1	0872	8.4	23.8	1.6	23.8																																							PR0898	1998-06-16
0440873	04	4	6	2	0873	0.8	23.8	10.8	23.8																																							PR0898	1998-06-16
0440874	04	4	6	2	0874	2.6	26	12.6	26																																							PR0898	1998-06-16
0440875	04	4	6	1	0875	3.5	26.1	6.5	26.1																																							PR0898	1998-06-16
0440876	04	4	6	2	0876	0.8	27.5	10.8	27.5																																							PR0898	1998-06-16
0440877	04	4	6	1	0877	7.6	28.4	2.4	28.4																																							PR0898	1998-06-16
0440878	04	4	6	2	0878	6.6	29.4	16.6	29.4																																							PR0898	1998-06-16
0440879	04	4	6	1	0879	9	29.7	1	29.7																																							PR0898	1998-06-16
0440881	04	4	6	1	0881	5.2	33.4	4.8	33.4																																							PR0898	1998-06-16
0440882	04	4	6	2	0882	7.2	33.4	17.2	33.4																																							PR0898	1998-06-16
0440883	04	4	6	2	0883	5.1	33.7	15.1	33.7																																							PR0898	1998-06-16
0440884	04	4	6	1	0884	4.6	33.9	5.4	33.9																																							PR0898	1998-06-16
0440885	04	4	6	1	0885	9.9	35.7	0.1	35.7																																							PR0898	1998-06-16
0440886	04	4	6	2	0886	7.7	35.8	17.7	35.8																																							PR0898	1998-06-16
0440887	04	4	6	2	0887	7.3	36.5	17.3	36.5																																							PR0898	1998-06-16
0440888	04	4	6	1	0888	9	39.9	1	39.9																																							PR0898	1998-06-16
0440889	04	4	6	1	0889	4.3	40.6	5.7	40.6																																							PR0898	1998-06-16
0440890	04	4	6	1	0890	5.4	40.8	4.6	40.8																																							PR0898	1998-06-16
0440891	04	4	6	1	0891	3.7	42.3	6.3	42.3																																							PR0898	1998-06-16
0440892	04	4	6	2	0892	4.3	43.5	14.3	43.5																																							PR0898	1998-06-16
0440893	04	4	6	1	0893	8	43.8	2	43.8																																							PR0898	1998-06-16
0440894	04	4	6	1	0894	8.6	45.7	1.4	45.7																																							PR0898	1998-06-16
0440895	04	4	6	2	0895	8.4	46.5	18.4	46.5																																							PR0898	1998-06-16
0440896	04	4	6	1	0896	6.4	48.5	3.6	48.5																																							PR0898	1998-06-16
0440897	04	4	6	1	0897	8.4	40.5	1.6	40.5
0440898	04	4	6	1	0898	9.7	17.7	0.3	17.7
0440899	04	4	6	1	0899	1.9	14.1	8.1	14.1
0440900	04	4	6	1	0900	2.5	1	7.5	1
0440901	04	4	6	2	0901	0.1	3.2	10.1	3.2
0440902	04	4	6	2	0902	2.1	2.9	12.1	2.9
0450801	04	5	6	2	0801	8.8	5	18.8	5																																							PR0898	1998-06-15
0450802	04	5	6	2	0802	5.5	10.2	15.5	10.2																																							PR0898	1998-06-15
0450803	04	5	6	1	0803	9.4	10.1	0.6	10.1																																							PR0898	1998-06-15
0450804	04	5	6	2	0804	7.4	10.5	17.4	10.5																																							PR0898	1998-06-15
0450805	04	5	6	2	0805	2.3	11.3	12.3	11.3																																							PR0898	1998-06-15
0450806	04	5	6	1	0806	1	12.2	9	12.2																																							PR0898	1998-06-15
0450807	04	5	6	1	0807	8.5	13.7	1.5	13.7																																							PR0898	1998-06-15
0450808	04	5	6	1	0808	5.9	17.8	4.1	17.8																																							PR0898	1998-06-15
0450809	04	5	6	2	0809	4.6	22	14.6	22																																							PR0898	1998-06-15
0450810	04	5	6	1	0810	5.6	22.5	4.4	22.5																																							PR0898	1998-06-15
0450811	04	5	6	2	0811	6.7	22.8	16.7	22.8																																							PR0898	1998-06-15
0450812	04	5	6	1	0812	2.9	24.3	7.1	24.3																																							PR0898	1998-06-15
0450813	04	5	6	1	0813	8	28.5	2	28.5																																							PR0898	1998-06-15
0450814	04	5	6	1	0814	6.9	28.6	3.1	28.6																																							PR0898	1998-06-15
0450815	04	5	6	2	0815	9.3	29.9	19.3	29.9																																							PR0898	1998-06-15
0450816	04	5	6	2	0816	9.2	31	19.2	31																																							PR0898	1998-06-15
0450817	04	5	6	1	0817	5.5	31.7	4.5	31.7																																							PR0898	1998-06-15
0450818	04	5	6	1	0818	4.3	32	5.7	32																																							PR0898	1998-06-15
0450819	04	5	6	2	0819	7.9	32	17.9	32																																							PR0898	1998-06-15
0450820	04	5	6	2	0820	5.8	34.7	15.8	34.7																																							PR0898	1998-06-15
0450821	04	5	6	1	0821	1.1	35.7	8.9	35.7																																							PR0898	1998-06-15
0450822	04	5	6	2	0822	9.1	35.9	19.1	35.9																																							PR0898	1998-06-15
0450823	04	5	6	2	0823	5.9	36.6	15.9	36.6																																							PR0898	1998-06-15
0450824	04	5	6	2	0824	1.7	39.7	11.7	39.7																																							PR0898	1998-06-15
0450825	04	5	6	1	0825	8.7	40.2	1.3	40.2																																							PR0898	1998-06-15
0450826	04	5	6	2	0826	4.5	40.9	14.5	40.9																																							PR0898	1998-06-15
0450827	04	5	6	2	0827	7.6	41.2	17.6	41.2																																							PR0898	1998-06-15
0450828	04	5	6	2	0828	5.8	42	15.8	42																																							PR0898	1998-06-15
0450829	04	5	6	2	0829	7	42.1	17	42.1																																							PR0898	1998-06-15
0450830	04	5	6	1	0830	1.4	44.2	8.6	44.2																																							PR0898	1998-06-15
0450831	04	5	6	2	0831	8.9	44.6	18.9	44.6																																							PR0898	1998-06-15
0450832	04	5	6	2	0832	4.4	45.2	14.4	45.2																																							PR0898	1998-06-15
0450833	04	5	6	2	0833	2.7	45.2	12.7	45.2																																							PR0898	1998-06-15
0450834	04	5	6	1	0834	0.5	46.2	9.5	46.2																																							PR0898	1998-06-15
0450835	04	5	6	2	0835	7.8	46.6	17.8	46.6																																							PR0898	1998-06-15
0450836	04	5	6	1	0836	8.7	46.9	1.3	46.9																																							PR0898	1998-06-15
0450837	04	5	6	2	0837	4.7	47	14.7	47																																							PR0898	1998-06-15
0450838	04	5	6	2	0838	3.1	47.1	13.1	47.1																																							PR0898	1998-06-15
0450839	04	5	6	2	0839	2.9	48.1	12.9	48.1																																							PR0898	1998-06-15
0450840	04	5	6	1	0840	1.6	48.2	8.4	48.2																																							PR0898	1998-06-15
0450841	04	5	6	2	0841	1.9	49.2	11.9	49.2																																							PR0898	1998-06-15
0450842	04	5	6	1	0842	5.9	49.7	4.1	49.7																																							PR0898	1998-06-15
[truncated: 188 more columns]

## Sheet: Veg Tree #'s
Unit 4
Plot 1				Plot 2				Plot 3
Sec.	Tree#	Species		Sec.	Tree#	Species		Sec.	Tree#	Species
2	56	S		1	582	S		2	24	P
2	66	P		1	587	S		2	27	P
2	67	P		1	636	S		2	28	P
2	68	S		1	637	P		2	32	P
2	75	P		1	683	S		2	38	P
2	76	S		2	684	S		2	39	P
2	78	P		2	690	S		2	42	P
2	101	P		2	691	S		2	45	P
2	103	P		2	697	S		2	46	P
2	125	P		2	705	S		2	121	S
2	127	P		2	793	P		2	132	S
2	128	P		2	796	P		2	133	P
2	130	S		2	803	P		2	134	P
1	326	P		2	804	S		2	138	P
1	336	P		1	864	S		2	139	P
1	337	P		1	866	P		2	142	P
1	390	P		1	878	P		1	225	P
1	391	P		1	883	S		1	233	P
2	394	P		1	886	P		1	234	P
2	401	P		1	892	P		1	236	P
2	403	P		1	893	S		1	240	P
1	495	S		1	895	P		1	243	P
				1	896	P		1	244	P
				1	902	P		1	394	P
				1	974	P		1	395	R
				1	975	P		1	398	P
				1	983	P		1	406	P
				1	984	S		1	411	P
				1	991	P		1	413	P
				1	996	S		1	416	P
				1	999	S		1	419	P
								1	427	P
								1	428	P
								1	474	C
								1	475	C
								1	476	C
								2	477	C
								2	478	C
								1	479	C
								1	486	S
								1	487	C
								1	488	S
