# Supplementary material for: Repeated Tree Inventories of Pine Forests in South Florida's Big Cypress National Preserve
Source: Ecol Evol. 2024 Oct 23;14(10):e70437. doi: 10.1002/ece3.70437 (PMC11496903; doi:10.1002/ece3.70437)
Supplement: Supplementary file 1 — Appendix S1 [file ECE3-14-e70437-s001.zip › Unit 5.xls]

## Sheet: TREE PLOT 1-3
TREEKEY	UNIT	PLOT	TREAT	SECT	VEG	TREE#	FIELDX	FIELDY	ADJUSTX	ADJUSTY	t1_OBCOD	t1_OBDAT	t1_SP	t1_DEAD	t1_DOWN	t1_SPRT	t1_SNAG	t1_DBH	t1_TOTHT	t1_SPRHT	t1_REMHT	t1_CATHT	t1_CATDI	t1_CROWN	t1_LIGHT	t1_HURR	t1_CHAR	t1_SCORC	t1_NOTE	t2_OBCOD	t2_OBDAT	t2_SP	t2_DEAD	t2_DOWN	t2_SPRT	t2_SNAG	t2_DBH	t2_TOTHT	t2_SPRHT	t2_REMHT	t2_CATHT	t2_CATDI	t2_CROWN	t2_LIGHT	t2_HURR	t2_CHAR	t2_SCORC	t2_NOTE	t3_OBCOD
0510001	05	1	3	NW1		0001	16.4	48.8	8.6	98.8	ORIG	1993-03-24	P					17.3								N				RECH	1995-05-16	P					17.3								N				PR0696
0510002	05	1	3	NW1		0002	20.3	46.2	4.7	96.2	ORIG	1993-03-24	P					19.1								N				RECH	1995-05-16	P					19.1								N				PR0696
0510003	05	1	3	NW1		0003	21	45.4	4	95.4	ORIG	1993-03-24	P					10.4								N				RECH	1995-05-16	P					10.4								N				PR0696
0510004	05	1	3	NW1		0004	17.7	45.2	7.3	95.2	ORIG	1993-03-24	P					18								N				RECH	1995-05-16	P					18								N				PR0696
0510005	05	1	3	NW1		0005	10.1	44.9	14.9	94.9	ORIG	1993-03-24	P					23.2								N				RECH	1995-05-16	P					23.2								N				PR0696
0510006	05	1	3	NW1		0006	7.2	43.3	17.8	93.3	ORIG	1993-03-24	R		B		G	23.5								N				RECH	1995-05-16	R		B		G	23.5								N				PR0696
0510007	05	1	3	NW1		0007	6	43.6	19	93.6	ORIG	1993-03-24	P					17.5								N				RECH	1995-05-16	P					17.5								N				PR0696
0510008	05	1	3	NW1		0008	2.3	42.5	22.7	92.5	ORIG	1993-03-24	P					22.8								N				RECH	1995-05-16	P					22.8						1		N				PR0696
0510009	05	1	3	NW1		0009	1.1	42.6	23.9	92.6	ORIG	1993-03-24	P					8								N				RECH	1995-05-16	P					8								N				PR0696
0510010	05	1	3	NW1		0010	15.9	41.8	9.1	91.8	ORIG	1993-03-24	P					19.8								N				RECH	1995-05-16	P					19.8								N				PR0696
0510011	05	1	3	NW1		0011	15.2	37.1	9.8	87.1	ORIG	1993-03-24	P					24.8								N				RECH	1995-05-16	P					24.8								N				PR0696
0510012	05	1	3	NW1		0012	15.6	36.4	9.4	86.4	ORIG	1993-03-24	R		B		G	6.8			4.2					N				RECH	1995-05-16	R		B		G	6.8			4.2					N				PR0696
0510013	05	1	3	NW1		0013	24.7	32.4	0.3	82.4	ORIG	1993-03-24	P					22.1								N				RECH	1995-05-16	P					22.1								N				PR0696
0510014	05	1	3	NW1		0014	10.7	30.4	14.3	80.4	ORIG	1993-03-24	P					20.5								N				RECH	1995-05-16	P					20.5								N				PR0696
0510015	05	1	3	NW1		0015	6.1	29.2	18.9	79.2	ORIG	1993-03-24	S					0	3.6							N				RECH	1995-05-16	S					0	3.7			2	NS			N			ROTTING 2.0	PR0696
0510016	05	1	3	NW1		0016	7.2	28.1	17.8	78.1	ORIG	1993-03-24	S					0	1.6							N				RECH	1995-05-16	S					0	1.7							N				PR0696
0510017	05	1	3	NW1		0017	14.7	29.1	10.3	79.1	ORIG	1993-03-24	S					0	1.7							N				RECH	1995-05-16	S					0	1.7							N				PR0696
0510018	05	1	3	NW1		0018	18.2	27.1	6.8	77.1	ORIG	1993-03-24	P					21.5								N				RECH	1995-05-16	P					21.5								N				PR0696
0510019	05	1	3	NW1		0019	20.3	24.1	4.7	74.1	ORIG	1993-03-24	R		B		G	11.9			1.6					N				RECH	1995-05-16	R		B		G	11.9			1.6					N				PR0696
0510020	05	1	3	NW1		0020	24.7	24.3	0.3	74.3	ORIG	1993-03-24	P					30.5								N				RECH	1995-05-16	P					30.5								N				PR0696
0510021	05	1	3	NW1		0021	13.3	21.5	11.7	71.5	ORIG	1993-03-24	R		B		G	16.3								N				RECH	1995-05-16	R		B		G	16.3								N				PR0696
0510022	05	1	3	NW1		0022	16.2	21.1	8.8	71.1	ORIG	1993-03-24	R		B		G	18.2								N				RECH	1995-05-16	R		B		G	18.2								N				PR0696
0510023	05	1	3	NW1		0023	1.5	20.2	23.5	70.2	ORIG	1993-03-24	P					22.6								N				RECH	1995-05-16	P					22.6								N				PR0696
0510024	05	1	3	NW1		0024	0.4	19.6	24.6	69.6	ORIG	1993-03-24	R		B		G	13								N				RECH	1995-05-16	R		B		G	13								N				PR0696
0510025	05	1	3	NW1		0025	4.5	16	20.5	66	ORIG	1993-03-24	S					0	2.4							N				RECH	1995-05-16	S					0	2.4							N				PR0696
0510026	05	1	3	NW1		0026	12.4	16.7	12.6	66.7	ORIG	1993-03-24	P					29.4				2	SW			N			SWC ROTTING	RECH	1995-05-16	P					29.4				2	SW			N			SWC ROTTING,1/2 THRU	PR0696
0510027	05	1	3	NW1		0027	12.3	13.2	12.7	63.2	ORIG	1993-03-24	P					22.4								N				RECH	1995-05-16	P					22.4								N				PR0696
0510028	05	1	3	NW1		0028	14.6	10.7	10.4	60.7	ORIG	1993-03-24	R		B		G	8.7			1.8					N				RECH	1995-05-16	R		B		G	8.7			1.8					N				PR0696
0510029	05	1	3	NW1		0029	17.7	9.1	7.3	59.1	ORIG	1993-03-24	P					20.7								N				RECH	1995-05-16	P					20.7								N				PR0696
0510030	05	1	3	NW1		0030	8.6	9	16.4	59	ORIG	1993-03-24	P					24.3								N				RECH	1995-05-16	P					24.3								N				PR0696
0510031	05	1	3	NW1		0031	8.3	7.6	16.7	57.6	ORIG	1993-03-24	P					18.3								N				RECH	1995-05-16	P					18.3								N				PR0696
0510032	05	1	3	NW1		0032	1.7	10.2	23.3	60.2	ORIG	1993-03-24	P					18.6								N				RECH	1995-05-16	P					18.6								N				PR0696
0510033	05	1	3	NW1		0033	12.7	4.6	12.3	54.6	ORIG	1993-03-24	P		U			19.3				0.2	E			Y			PULLED OUT OF GROUND A LITTLE TO E	RECH	1995-05-16	P		U			19.3				0.2	E			Y			PULLED OUT OF GROUND A LITTLE TO E	PR0696
0510034	05	1	3	NW1		0034	12.6	3.6	12.4	53.6	ORIG	1993-03-24	P					18.8								N				RECH	1995-05-16	P					18.8								N				PR0696
0510035	05	1	3	NW1		0035	15	3.8	10	53.8	ORIG	1993-03-24	P					13.7								N				RECH	1995-05-16	P					13.7								N				PR0696
0510036	05	1	3	NW1		0036	15.5	3.2	9.5	53.2	ORIG	1993-03-24	R		B		B	6.5			4.5					N			BROKEN	RECH	1995-05-16	R		Y		B	6.5			0					N				PR0696
0510037	05	1	3	NW1		0037	5.3	1.5	19.7	51.5	ORIG	1993-03-24	R		B		G	18.8								N				RECH	1995-05-16	R		B		G	18.8								N				PR0696
0510038	05	1	3	NW1		0038	5.2	0.9	19.8	50.9	ORIG	1993-03-24	P					19.2								N				RECH	1995-05-16	P					19.2								N				PR0696
0510039	05	1	3	NW1		0039	11	0.2	14	50.2	ORIG	1993-03-24	P					19.7				4.3	S			N			SC 2.8-4.3	RECH	1995-05-16	P					19.7				4.3	S			N			SC 2.8-4.3	PR0696
0510040	05	1	3	NW1		0040	18.2	0.1	6.8	50.1	ORIG	1993-03-24	P					19								N				RECH	1995-05-16	P					19						1		N				PR0696
0510041	05	1	3	NW1		0041	1.2	0.1	23.8	50.1	ORIG	1993-03-24	P					23.2								N				RECH	1995-05-16	P					23.2						1		N				PR0696
0510042	05	1	3	NW2		0042	23.2	46.6	48.2	96.6	ORIG	1993-03-24	P					20								N				RECH	1995-05-16	P					20								N				PR0696
0510043	05	1	3	NW2		0043	13.1	44.1	38.1	94.1	ORIG	1993-03-24	P	T	B	F		5.6			4.2					Y			BROKEN-MEDIUM BRANCHES-HIT BY ANOTHER FALLEN TREE	RECH	1995-05-16	R		B		B	5.4			4.1					Y			HIT BY ANOTHER FALLEN TREE	PR0696
0510044	05	1	3	NW2		0044	13	43.5	38	93.5	ORIG	1993-03-24	P					17.7								N				RECH	1995-05-16	P					17.7								N				PR0696
0510045	05	1	3	NW2		0045	22.3	40	47.3	90	ORIG	1993-03-24	P					22								N				RECH	1995-05-16	P					22								N				PR0696
0510046	05	1	3	NW2		0046	5.2	39.7	30.2	89.7	ORIG	1993-03-24	P					20.8								N				RECH	1995-05-16	P					20.8								N				PR0696
0510047	05	1	3	NW2		0047	7.5	38	32.5	88	ORIG	1993-03-24	P					16.2								N				RECH	1995-05-16	P					16.2						1		N				PR0696
0510048	05	1	3	NW2		0048	22.6	36.6	47.6	86.6	ORIG	1993-03-24	P					32.2								N				RECH	1995-05-16	P					32.2								N				PR0696
0510049	05	1	3	NW2		0049	10.2	35.8	35.2	85.8	ORIG	1993-03-24	P					25.4								N				RECH	1995-05-16	P					25.4								N				PR0696
0510050	05	1	3	NW2		0050	6.3	35.3	31.3	85.3	ORIG	1993-03-24	R		B		B	6.7			3.6					N			BROKEN	RECH	1995-05-16	R		B		B	6.4			3.6					N				PR0696
0510051	05	1	3	NW2		0051	4.4	34.8	29.4	84.8	ORIG	1993-03-24	P					10.6								N				RECH	1995-05-16	P					10.6								N				PR0696
0510052	05	1	3	NW2		0052	16.4	34.9	41.4	84.9	ORIG	1993-03-24	R		B		B	7.8			2.5					N			BROKEN	RECH	1995-05-16	R		B		B	6.9			2.5					N				PR0696
0510053	05	1	3	NW2		0053	14.5	34.3	39.5	84.3	ORIG	1993-03-24	R		B		B	8.5								N			BROKEN	RECH	1995-05-16	R		Y		B	8.5			0.6					N				PR0696
0510054	05	1	3	NW2		0054	3.6	33.2	28.6	83.2	ORIG	1993-03-24	P					18.2								N				RECH	1995-05-16	P					18.2								N				PR0696
0510055	05	1	3	NW2		0055	1.6	32.2	26.6	82.2	ORIG	1993-03-24	P					20.6								N				RECH	1995-05-16	P					20.6								N				PR0696
0510056	05	1	3	NW2		0056	12.6	32.4	37.6	82.4	ORIG	1993-03-24	P					15.5								N				RECH	1995-05-16	P					15.5								N				PR0696
0510057	05	1	3	NW2		0057	21.4	30.9	46.4	80.9	ORIG	1993-03-24	R		B		B	14								N			BROKEN	RECH	1995-05-16	R		Y		B	14			0.7					N				PR0696
0510058	05	1	3	NW2		0058	19.5	30	44.5	80	ORIG	1993-03-24	P					19.1								N				RECH	1995-05-16	P					19.1								N				PR0696
0510059	05	1	3	NW2		0059	11.4	29.3	36.4	79.3	ORIG	1993-03-24	P					15.6								N				RECH	1995-05-16	P					15.6								N				PR0696
0510060	05	1	3	NW2		0060	7.1	29.1	32.1	79.1	ORIG	1993-03-24	P					16.7								N				RECH	1995-05-16	P					16.7								N				PR0696
0510061	05	1	3	NW2		0061	4.9	27.6	29.9	77.6	ORIG	1993-03-24	P					18.8								N				RECH	1995-05-16	P					18.8								N				PR0696
0510062	05	1	3	NW2		0062	16.7	27.7	41.7	77.7	ORIG	1993-03-24	P					18.3				0.9	SW			N				RECH	1995-05-16	P					18.3				0.9	SW			N				PR0696
0510063	05	1	3	NW2		0063	24	28.8	49	78.8	ORIG	1993-03-24	P					12.4								N				RECH	1995-05-16	P					12.4								N				PR0696
0510064	05	1	3	NW2		0064	23.6	26.9	48.6	76.9	ORIG	1993-03-24	R		B		B	10.4			3.4					N			BROKEN	RECH	1995-05-16	R		B		B	10			3.4					N				PR0696
0510065	05	1	3	NW2		0065	8	26.3	33	76.3	ORIG	1993-03-24	P					16.7								N				RECH	1995-05-16	P					16.7				0.3	S			N			SC 0.1-0.3,1/2	PR0696
0510066	05	1	3	NW2		0066	12.2	25.4	37.2	75.4	ORIG	1993-03-24	P					14.6								N				RECH	1995-05-16	P					14.6								N				PR0696
0510067	05	1	3	NW2		0067	5.4	24.8	30.4	74.8	ORIG	1993-03-24	P					12.8								N				RECH	1995-05-16	P					12.8								N				PR0696
0510068	05	1	3	NW2		0068	5.8	24.2	30.8	74.2	ORIG	1993-03-24	P					9.5								N				RECH	1995-05-16	P					9.5								N				PR0696
0510069	05	1	3	NW2		0069	20.8	25.7	45.8	75.7	ORIG	1993-03-24	R		B		B	10.3								N			BROKEN	RECH	1995-05-16	R		Y		B	10.3			0.7					N				PR0696
0510070	05	1	3	NW2		0070	24.2	25.6	49.2	75.6	ORIG	1993-03-24	P					19.1								N				RECH	1995-05-16	P					19.1								N				PR0696
0510071	05	1	3	NW2	Y	0071	21.5	25	46.5	75	ORIG	1993-03-24	P					18.6								N				RECH	1995-05-16	P					18.6								N				PR0696
0510072	05	1	3	NW2	Y	0072	22.9	24.4	47.9	74.4	ORIG	1993-03-24	P					16.5								N				RECH	1995-05-16	P					16.5								N				PR0696
0510073	05	1	3	NW2		0073	8.4	22.2	33.4	72.2	ORIG	1993-03-24	P					17.8								N				RECH	1995-05-16	P					17.8								N				PR0696
0510074	05	1	3	NW2	Y	0074	20.9	22	45.9	72	ORIG	1993-03-24	P					19.8								N				RECH	1995-05-16	P					19.8								N				PR0696
0510075	05	1	3	NW2		0075	13.5	20.8	38.5	70.8	ORIG	1993-03-24	P					17.6								N				RECH	1995-05-16	P					17.6								N				PR0696
0510076	05	1	3	NW2		0076	11.3	20.2	36.3	70.2	ORIG	1993-03-24	P					17.5								N				RECH	1995-05-16	P					17.5								N				PR0696
0510077	05	1	3	NW2		0077	22.7	19.9	47.7	69.9	ORIG	1993-03-24	R		B		B	14.7								N			TIP BROKEN	RECH	1995-05-16	R		Y		B	14.7			0.4					N				PR0696
0510078	05	1	3	NW2		0078	24.7	20.8	49.7	70.8	ORIG	1993-03-24	R		B		B	14.5			5.8					N			BROKEN	RECH	1995-05-16	R		B		B	14.3			5.8					N				PR0696
0510079	05	1	3	NW2		0079	14.3	18.8	39.3	68.8	ORIG	1993-03-24	P					18.1								N				RECH	1995-05-16	P					18.1								N				PR0696
0510080	05	1	3	NW2	Y	0080	21.6	18.4	46.6	68.4	ORIG	1993-03-24	P					19.5								N				RECH	1995-05-16	P					19.5								N				PR0696
0510081	05	1	3	NW2		0081	20.8	17.5	45.8	67.5	ORIG	1993-03-24	R		B		B	13			6.1					N			BROKEN	RECH	1995-05-16	R		B		B	12.4			6.1					N				PR0696
0510082	05	1	3	NW2		0082	23.3	17.3	48.3	67.3	ORIG	1993-03-24	R		B		B	15.1			3.7					N			BROKEN	RECH	1995-05-16	R		B		B	15.4			3.8					N				PR0696
0510083	05	1	3	NW2	Y	0083	24.9	15.6	49.9	65.6	ORIG	1993-03-24	P					22.1								N				RECH	1995-05-16	P					22.1								N				PR0696
0510084	05	1	3	NW2		0084	18.2	15.5	43.2	65.5	ORIG	1993-03-24	R		B		B	10.5								N			BROKEN	RECH	1995-05-16	R		Y		B	10.5			0.9					N				PR0696
0510085	05	1	3	NW2	Y	0085	20.4	15.5	45.4	65.5	ORIG	1993-03-24	P					19.5								N				RECH	1995-05-16	P					19.5								N				PR0696
0510086	05	1	3	NW2	Y	0086	19.6	15.2	44.6	65.2	ORIG	1993-03-24	P					19								N				RECH	1995-05-16	P					19								N				PR0696
0510087	05	1	3	NW2		0087	24.3	14.6	49.3	64.6	ORIG	1993-03-24	R		B		B	8.8			5.5					N			BROKEN	RECH	1995-05-16	R		B		B	8.7			5.5					N				PR0696
0510088	05	1	3	NW2	Y	0088	19.5	13	44.5	63	ORIG	1993-03-24	P					15.2								N				RECH	1995-05-16	P					15.2						1		N				PR0696
0510089	05	1	3	NW2		0089	24.3	11.5	49.3	61.5	ORIG	1993-03-24	R		B		G	14.3								N				RECH	1995-05-16	R		B		G	14.3								N				PR0696
0510090	05	1	3	NW2		0090	4.2	11.1	29.2	61.1	ORIG	1993-03-24	P					30.7								N				RECH	1995-05-16	P					30.7								N				PR0696
0510091	05	1	3	NW2		0091	3.4	4.9	28.4	54.9	ORIG	1993-03-24	S					0	1.9							N				RECH	1995-05-16	S					0	2							N				PR0696
0510092	05	1	3	NW2	Y	0092	17.4	8.4	42.4	58.4	ORIG	1993-03-24	P					33.2				1.4	W			N				RECH	1995-05-16	P					33.2				1.4	W			N				PR0696
0510093	05	1	3	NW2		0093	24	8	49	58	ORIG	1993-03-24	R		B		B	8.6			3.6					Y			TIP BROKEN	RECH	1995-05-16	R		B		B	7.5			3.6					Y				PR0696
0510094	05	1	3	NW2	Y	0094	24.9	9.4	49.9	59.4	ORIG	1993-03-24	P					20.7								N				RECH	1995-05-16	P					20.7								N				PR0696
0510095	05	1	3	NW2		0095	14.3	5.8	39.3	55.8	ORIG	1993-03-24	P					20.8								N				RECH	1995-05-16	P					20.8								N				PR0696
0510096	05	1	3	NW2		0096	13.9	5.3	38.9	55.3	ORIG	1993-03-24	R		B		G	18.7								N				RECH	1995-05-16	R		B		G	18.7								N				PR0696
0510097	05	1	3	NW2		0097	20.3	5.1	45.3	55.1	ORIG	1993-03-24	R		B		B	15.9								N				RECH	1995-05-16	R		B		B	15.9								N				PR0696
0510098	05	1	3	NW2		0098	6.7	4.1	31.7	54.1	ORIG	1993-03-24	R		B		G	23.6								N				RECH	1995-05-16	R		B		G	23.6								N				PR0696
0510099	05	1	3	NW2		0099	12.8	2.7	37.8	52.7	ORIG	1993-03-24	P					11.2								N				RECH	1995-05-16	P					11.2								N				PR0696
0510100	05	1	3	NW2	Y	0100	19.1	2.7	44.1	52.7	ORIG	1993-03-24	S					0	4.3							N				RECH	1995-05-16	S					0	4.3							N				PR0696
0510101	05	1	3	NW2		0101	20.5	1.3	45.5	51.3	ORIG	1993-03-24	R		B		G	28.7								N				RECH	1995-05-16	R		B		G	28.7								N				PR0696
0510102	05	1	3	NW2		0102	12	1	37	51	ORIG	1993-03-24	P					22.1								N				RECH	1995-05-16	P					22.1								N				PR0696
0510103	05	1	3	SW1		0103	0.9	48.2	24.1	48.2	ORIG	1993-03-24	R		B		G	8			3.5					N				RECH	1995-05-16	R		B		G	8			3.5					N				PR0696
0510104	05	1	3	SW1		0104	3.1	48	21.9	48	ORIG	1993-03-24	S					0	3.7							N				RECH	1995-05-16	S					0	3.7							N				PR0696
0510105	05	1	3	SW1		0105	11.4	48.4	13.6	48.4	ORIG	1993-03-24	P					23.9								N				RECH	1995-05-16	P					23.9								N				PR0696
0510106	05	1	3	SW1		0106	11.8	45.5	13.2	45.5	ORIG	1993-03-24	P					17.6								N				RECH	1995-05-16	P					17.6								N				PR0696
0510107	05	1	3	SW1		0107	15.4	46.2	9.6	46.2	ORIG	1993-03-24	P					9.1								N				RECH	1995-05-16	P					9.1								N				PR0696
0510108	05	1	3	SW1		0108	23.5	46.9	1.5	46.9	ORIG	1993-03-24	P					23.1								N				RECH	1995-05-16	P					23.1				0.4	SE			N				PR0696
0510109	05	1	3	SW1		0109	24.8	46.5	0.2	46.5	ORIG	1993-03-24	P					21.1								N				RECH	1995-05-16	P					21.1								N				PR0696
0510110	05	1	3	SW1		0110	12	44.5	13	44.5	ORIG	1993-03-24	P					6.9								N				RECH	1995-05-16	P					6.9								N				PR0696
0510111	05	1	3	SW1		0111	11.8	44	13.2	44	ORIG	1993-03-24	R		B		G	13.6			3.9					N				RECH	1995-05-16	R		B		G	13.6			3.9					N				PR0696
0510112	05	1	3	SW1		0112	14.9	44.1	10.1	44.1	ORIG	1993-03-24	P					15.3								N				RECH	1995-05-16	P					15.3								N				PR0696
0510113	05	1	3	SW1		0113	18.1	42.8	6.9	42.8	ORIG	1993-03-24	P					16.8								N				RECH	1995-05-16	P					16.8								N				PR0696
0510114	05	1	3	SW1		0114	14.6	40.9	10.4	40.9	ORIG	1993-03-24	P					16.9								N				RECH	1995-05-16	P					16.9								N				PR0696
0510115	05	1	3	SW1		0115	13.7	40.4	11.3	40.4	ORIG	1993-03-24	P					5.9								N				RECH	1995-05-16	P					5.9								N				PR0696
0510116	05	1	3	SW1		0116	12.8	39.3	12.2	39.3	ORIG	1993-03-24	P					7.9								N				RECH	1995-05-16	P					7.9								N				PR0696
0510117	05	1	3	SW1		0117	21.1	39.1	3.9	39.1	ORIG	1993-03-24	S					0	2.2							N				RECH	1995-05-16	S					0	2.2			0.4	SW			N				PR0696
0510118	05	1	3	SW1		0118	14.9	38.7	10.1	38.7	ORIG	1993-03-24	P					17.9								N				RECH	1995-05-16	P					17.9								N				PR0696
0510119	05	1	3	SW1		0119	23.3	38.3	1.7	38.3	ORIG	1993-03-24	P					11.8								N				RECH	1995-05-16	P					11.8								N				PR0696
0510120	05	1	3	SW1		0120	14	37	11	37	ORIG	1993-03-24	P					10.9								N				RECH	1995-05-16	P					10.9								N				PR0696
0510121	05	1	3	SW1		0121	17.6	36.7	7.4	36.7	ORIG	1993-03-24	P					13.6								N				RECH	1995-05-16	P					13.6								N				PR0696
0510122	05	1	3	SW1		0122	21.2	36.8	3.8	36.8	ORIG	1993-03-24	R		B		B	12								N			BROKEN	RECH	1995-05-16	R		B		B	11.6			3.7					N				PR0696
0510123	05	1	3	SW1		0123	3.2	36	21.8	36	ORIG	1993-03-24	R		B		G	9.3			3.8					N				RECH	1995-05-16	R		B		G	9.3			3.8					N				PR0696
0510124	05	1	3	SW1		0124	6.1	36.2	18.9	36.2	ORIG	1993-03-24	P					19								N				RECH	1995-05-16	P					19								N				PR0696
0510125	05	1	3	SW1		0125	4.8	41.4	20.2	41.4	ORIG	1993-03-24	P	T	Y	F		31			0.7	1.5	W			Y			BROKEN @ 0.7 LYING NW	RECH	1995-05-16	R		Y		B	31			0.7	1.5	W			Y				PR0696
0510126	05	1	3	SW1		0126	5.4	35.5	19.6	35.5	ORIG	1993-03-24	P					15.3								N				RECH	1995-05-16	P					15.3								N				PR0696
0510127	05	1	3	SW1		0127	6.3	35.1	18.7	35.1	ORIG	1993-03-24	P					11.5								N				RECH	1995-05-16	P					11.5								N				PR0696
0510128	05	1	3	SW1		0128	19.3	35.6	5.7	35.6	ORIG	1993-03-24	P					8.3						1		N				RECH	1995-05-16	P					8.3						1		N				PR0696
0510129	05	1	3	SW1		0129	23.4	35.7	1.6	35.7	ORIG	1993-03-24	P					22.9								N				RECH	1995-05-16	P					22.9								N				PR0696
0510130	05	1	3	SW1		0130	18.1	34.7	6.9	34.7	ORIG	1993-03-24	P					13.8								N				RECH	1995-05-16	P					13.8								N				PR0696
0510131	05	1	3	SW1		0131	13	34.5	12	34.5	ORIG	1993-03-24	P					13.4								N				RECH	1995-05-16	P					13.4								N				PR0696
0510132	05	1	3	SW1		0132	10.1	34.1	14.9	34.1	ORIG	1993-03-24	P					8.6								N				RECH	1995-05-16	P					8.6								N				PR0696
0510133	05	1	3	SW1		0133	21.5	33.5	3.5	33.5	ORIG	1993-03-24	P					9.8								N				RECH	1995-05-16	P					9.8								N				PR0696
0510134	05	1	3	SW1		0134	3.7	33.2	21.3	33.2	ORIG	1993-03-24	P					15								N				RECH	1995-05-16	P					15								N				PR0696
0510135	05	1	3	SW1		0135	2.5	32.9	22.5	32.9	ORIG	1993-03-24	P					13.2								N				RECH	1995-05-16	P					13.2								N				PR0696
0510136	05	1	3	SW1		0136	16.4	32.5	8.6	32.5	ORIG	1993-03-24	R		B		G	5			1.4					N				RECH	1995-05-16	R		B		G	5			1.4					N				PR0696
0510137	05	1	3	SW1		0137	6	31.9	19	31.9	ORIG	1993-03-24	P					9								N				RECH	1995-05-16	P					9								N				PR0696
0510138	05	1	3	SW1		0138	5.7	31.7	19.3	31.7	ORIG	1993-03-24	R		B		B	5.5			3					N			BROKEN	RECH	1995-05-16	R		B		B	5.5			3					N				PR0696
0510139	05	1	3	SW1		0139	9.6	31.8	15.4	31.8	ORIG	1993-03-24	P					14.8								N				RECH	1995-05-16	P					14.8								N				PR0696
0510140	05	1	3	SW1		0140	15.6	31.9	9.4	31.9	ORIG	1993-03-24	P					19.5								N				RECH	1995-05-16	P					19.5								N				PR0696
0510141	05	1	3	SW1		0141	21.5	31.9	3.5	31.9	ORIG	1993-03-24	P					11.3								N				RECH	1995-05-16	P					11.3								N				PR0696
0510142	05	1	3	SW1		0142	24	31.7	1	31.7	ORIG	1993-03-24	P					10.2								N				RECH	1995-05-16	P					10.2								N				PR0696
0510143	05	1	3	SW1		0143	21.5	31.4	3.5	31.4	ORIG	1993-03-24	R		B		B	7.9			4.5					N			BROKEN	RECH	1995-05-16	R		Y		B	7.9			0.4					N				PR0696
0510144	05	1	3	SW1		0144	24.3	30.5	0.7	30.5	ORIG	1993-03-24	P					15.9								N				RECH	1995-05-16	P					15.9								N				PR0696
0510145	05	1	3	SW1		0145	15.4	30.2	9.6	30.2	ORIG	1993-03-24	P					18.6								N				RECH	1995-05-16	P					18.6								N				PR0696
0510146	05	1	3	SW1		0146	18	29.9	7	29.9	ORIG	1993-03-24	P					10.5								N				RECH	1995-05-16	P					10.5								N				PR0696
0510147	05	1	3	SW1		0147	10.3	29.5	14.7	29.5	ORIG	1993-03-24	P					9.4								N				RECH	1995-05-16	P					9.4								N				PR0696
0510148	05	1	3	SW1		0148	9.5	29.5	15.5	29.5	ORIG	1993-03-24	P					10.5								N				RECH	1995-05-16	R		B		B	10.5								N				PR0696
0510149	05	1	3	SW1		0149	2.1	29.3	22.9	29.3	ORIG	1993-03-24	P					21.8								N				RECH	1995-05-16	P					21.8								N				PR0696
0510150	05	1	3	SW1		0150	1.4	28.8	23.6	28.8	ORIG	1993-03-24	R		B		B	9.5			4.8					N			BROKEN	RECH	1995-05-16	R		B		B	9			4.9					N				PR0696
0510151	05	1	3	SW1		0151	0.9	28.4	24.1	28.4	ORIG	1993-03-24	P					21.5								N				RECH	1995-05-16	P					21.5								N				PR0696
0510152	05	1	3	SW1		0152	6.1	28.6	18.9	28.6	ORIG	1993-03-24	S					0	2.2							N				RECH	1995-05-16	S					0	2.3			0.5	S			N			1/2	PR0696
0510153	05	1	3	SW1		0153	10.1	28.7	14.9	28.7	ORIG	1993-03-24	R		B		G	11.2			4.8					N				RECH	1995-05-16	R		B		G	11.2			4.8					N				PR0696
0510154	05	1	3	SW1		0154	22	28.3	3	28.3	ORIG	1993-03-24	R		B		B	10.5								N				RECH	1995-05-16	R		Y		B	10.5			0.8					N				PR0696
0510155	05	1	3	SW1		0155	11.1	27.9	13.9	27.9	ORIG	1993-03-24	P					13.2								N				RECH	1995-05-16	P					13.2								N				PR0696
0510156	05	1	3	SW1		0156	13.2	26.4	11.8	26.4	ORIG	1993-03-24	P					13.9								N				RECH	1995-05-16	P					13.9								N				PR0696
0510157	05	1	3	SW1		0157	21	26.2	4	26.2	ORIG	1993-03-24	R		B		B	8.5			4.3					N			BROKEN	RECH	1995-05-16	R		B		B	7.8			4.2					N				PR0696
0510158	05	1	3	SW1		0158	6.8	25.8	18.2	25.8	ORIG	1993-03-24	P					21.3								N				RECH	1995-05-16	P					21.3								N				PR0696
0510159	05	1	3	SW1		0159	0.8	25.2	24.2	25.2	ORIG	1993-03-24	P					22.5								N				RECH	1995-05-16	P					22.5								N				PR0696
0510160	05	1	3	SW1		0160	18.5	25.3	6.5	25.3	ORIG	1993-03-24	P					12.4								N				RECH	1995-05-16	P					12.4								N				PR0696
0510161	05	1	3	SW1		0161	20.2	25.6	4.8	25.6	ORIG	1993-03-24	R		B		B	9.9			4.4					N			BROKEN	RECH	1995-05-16	R		B		B	9.8			4.5					N				PR0696
0510162	05	1	3	SW1		0162	17.4	24.5	7.6	24.5	ORIG	1993-03-24	S					0	1.4							N				RECH	1995-05-16	S					0	1.4			0.4	NS			N				PR0696
0510163	05	1	3	SW1		0163	23.9	24.5	1.1	24.5	ORIG	1993-03-24	R		B		B	8.4			4.2					N			BROKEN	RECH	1995-05-16	R		B		B	7.3			3.4					N				PR0696
0510164	05	1	3	SW1		0164	6.2	23.4	18.8	23.4	ORIG	1993-03-24	R		B		B	7.9			2.5					N			BROKEN	RECH	1995-05-16	R		B		B	7.8			2.6					N				PR0696
0510165	05	1	3	SW1		0165	0.2	22.3	24.8	22.3	ORIG	1993-03-24	P					17.5								N				RECH	1995-05-16	P					17.5								N				PR0696
0510166	05	1	3	SW1		0166	1.2	22.3	23.8	22.3	ORIG	1993-03-24	P					16.1								N				RECH	1995-05-16	P					16.1								N				PR0696
0510167	05	1	3	SW1		0167	0.4	21.4	24.6	21.4	ORIG	1993-03-24	S	T		F		0	3.1							N				RECH	1995-05-16	S	T	Y			0	3.1		0					N				PR0696
0510168	05	1	3	SW1		0168	2.1	20.2	22.9	20.2	ORIG	1993-03-24	P					16.9								N				RECH	1995-05-16	P					16.9								N				PR0696
0510169	05	1	3	SW1		0169	4.1	19.9	20.9	19.9	ORIG	1993-03-24	P					24.4				1.6	ESE			N				RECH	1995-05-16	P					24.4				1.6	ESE			N				PR0696
0510170	05	1	3	SW1		0170	5.3	18.6	19.7	18.6	ORIG	1993-03-24	R		B		G	11.1								N				RECH	1995-05-16	R		B		G	11.1								N				PR0696
0510171	05	1	3	SW1		0171	5.4	16.9	19.6	16.9	ORIG	1993-03-24	P					15.2								N				RECH	1995-05-16	P					15.2								N				PR0696
0510172	05	1	3	SW1		0172	4.8	10.9	20.2	10.9	ORIG	1993-03-24	C					16.1								N				RECH	1995-05-16	C					16.1								N				PR0696
0510173	05	1	3	SW1		0173	10.5	23.1	14.5	23.1	ORIG	1993-03-24	P					18.1								N				RECH	1995-05-16	P					18.1								N				PR0696
0510174	05	1	3	SW1		0174	14.2	22.3	10.8	22.3	ORIG	1993-03-24	P					16.7								N				RECH	1995-05-16	P					16.7								N				PR0696
0510175	05	1	3	SW1		0175	21.9	21.9	3.1	21.9	ORIG	1993-03-24	R		B		B	19.3								N			BROKEN	RECH	1995-05-16	R		B		B	5.8			1.7					N				PR0696
0510176	05	1	3	SW1		0176	18.9	21.3	6.1	21.3	ORIG	1993-03-24	P					20								N				RECH	1995-05-16	P					20								N				PR0696
0510177	05	1	3	SW1		0177	19.9	21.2	5.1	21.2	ORIG	1993-03-24	P					17								N				RECH	1995-05-16	P					17								N				PR0696
0510178	05	1	3	SW1		0178	19.4	20	5.6	20	ORIG	1993-03-24	P					15.5								N				RECH	1995-05-16	P					15.5								N				PR0696
0510179	05	1	3	SW1		0179	13.3	20.1	11.7	20.1	ORIG	1993-03-24	P					15.6								N				RECH	1995-05-16	P					15.6								N				PR0696
0510180	05	1	3	SW1		0180	17.2	24.8	7.8	24.8	ORIG	1993-03-24	R		B		G	12.5								N				RECH	1995-05-16	R		B		G	12.5								N				PR0696
0510181	05	1	3	SW1		0181	20.1	16.5	4.9	16.5	ORIG	1993-03-24	P					24.1								N				RECH	1995-05-16	P					24.1								N				PR0696
0510182	05	1	3	SW1		0182	21.4	15.6	3.6	15.6	ORIG	1993-03-24	R		B		B	9								N			BROKEN	RECH	1995-05-16	R		Y		B	9			0.5					N				PR0696
0510183	05	1	3	SW1		0183	14.4	15	10.6	15	ORIG	1993-03-24	P					21.3								N				RECH	1995-05-16	P					21.3								N				PR0696
0510184	05	1	3	SW1		0184	13.8	14.5	11.2	14.5	ORIG	1993-03-24	R		B		B	9.3								N			BROKEN	RECH	1995-05-16	R		B		B	8.7			3.8					N				PR0696
0510185	05	1	3	SW1		0185	15.8	14.3	9.2	14.3	ORIG	1993-03-24	P					15.4								N				RECH	1995-05-16	P					15.4								N				PR0696
0510186	05	1	3	SW1		0186	22	14.5	3	14.5	ORIG	1993-03-24	P					16.6								N				RECH	1995-05-16	P					16.6								N				PR0696
0510187	05	1	3	SW1		0187	8	13.6	17	13.6	ORIG	1993-03-24	R		B		G	7.5			1.7					N				RECH	1995-05-16	R		Y		G	7.5			1.7					N				PR0696
0510188	05	1	3	SW1		0188	12.3	9.6	12.7	9.6	ORIG	1993-03-24	P					28.7								N				RECH	1995-05-16	P					28.7								N				PR0696
0510189	05	1	3	SW1		0189	16.9	6.1	8.1	6.1	ORIG	1993-03-24	P					34								N				RECH	1995-05-16	P					34				1	S	1		N			SC 0.9-1.0	PR0696
0510190	05	1	3	SW1		0190	17.3	5.4	7.7	5.4	ORIG	1993-03-24	S					0	2.3							N				RECH	1995-05-16	S					0	2.4							N				PR0696
0510191	05	1	3	SW1		0191	16.7	4.5	8.3	4.5	ORIG	1993-03-24	P					24.5								N				RECH	1995-05-16	P					24.5				0.4	S			N				PR0696
0510192	05	1	3	SW1		0192	16.8	4.3	8.2	4.3	ORIG	1993-03-24	R		B		G	11.5								N				RECH	1995-05-16	R		B		G	11.5								N				PR0696
0510193	05	1	3	SW1		0193	3	3.9	22	3.9	ORIG	1993-03-24	P					15.9								N				RECH	1995-05-16	P					15.9								N				PR0696
0510194	05	1	3	SW1		0194	16.2	0.6	8.8	0.6	ORIG	1993-03-24	R		B		G	16.8								N				RECH	1995-05-16	R		B		G	16.8								N				PR0696
0510195	05	1	3	SW1		0195	9.9	0.3	15.1	0.3	ORIG	1993-03-24	R		B		G	5.9			2.5					N				RECH	1995-05-16	R		B		G	5.9			2.5					N				PR0696
0510196	05	1	3	SW1		0196	10	1.5	15	1.5	ORIG	1993-03-24	R		B		G	8.6			3					N				RECH	1995-05-16	R		B		G	8.6			3					N				PR0696
0510197	05	1	3	SW2		0197	13.1	2.6	38.1	2.6	ORIG	1993-03-24	S					0	4							N				RECH	1995-05-16	S					0	4.2							N				PR0696
0510198	05	1	3	SW2		0198	23.3	2.1	48.3	2.1	ORIG	1993-03-24	P					18.3								N				RECH	1995-05-16	P					18.3								N				PR0696
0510199	05	1	3	SW2		0199	13.1	6.6	38.1	6.6	ORIG	1993-03-24	R		B		G	16.7								N				RECH	1995-05-16	R		B		G	16.7								N				PR0696
0510200	05	1	3	SW2		0200	3.4	7.6	28.4	7.6	ORIG	1993-03-24	S					0	1.7							N				RECH	1995-05-16	S					0	1.8			0.3	NS			N				PR0696
0510201	05	1	3	SW2		0201	24	8	49	8	ORIG	1993-03-24	P					25.9								N				RECH	1995-05-16	P					25.9								N				PR0696
0510202	05	1	3	SW2		0202	14	10.5	39	10.5	ORIG	1993-03-24	R		B		G	18.3			2.5					N				RECH	1995-05-16	R		B		G	18.3			2.5					N				PR0696
0510203	05	1	3	SW2		0203	19	13.7	44	13.7	ORIG	1993-03-24	P					18.2								N				RECH	1995-05-16	P					18.2								N				PR0696
0510204	05	1	3	SW2		0204	15.7	14.7	40.7	14.7	ORIG	1993-03-24	P					21.1								N				RECH	1995-05-16	P					21.1								N				PR0696
0510205	05	1	3	SW2		0205	6.9	16.5	31.9	16.5	ORIG	1993-03-24	S					0	2.7							N				RECH	1995-05-16	S					0	2.7							N				PR0696
0510206	05	1	3	SW2		0206	1.2	13.8	26.2	13.8	ORIG	1993-03-24	R		B		G	12.2								N				RECH	1995-05-16	R		B		G	12.2								N				PR0696
0510207	05	1	3	SW2		0207	17	17.2	42	17.2	ORIG	1993-03-24	R		B		G	16.2								N				RECH	1995-05-16	R		B		G	16.2								N				PR0696
0510208	05	1	3	SW2		0208	19.4	18.4	44.4	18.4	ORIG	1993-03-24	R		B		G	10.8			3.1					N				RECH	1995-05-16	R		B		G	10.8			3.1					N				PR0696
0510209	05	1	3	SW2		0209	20.3	19.3	45.3	19.3	ORIG	1993-03-24	P					20.3								N				RECH	1995-05-16	P					20.3								N				PR0696
0510210	05	1	3	SW2		0210	17.3	20.3	42.3	20.3	ORIG	1993-03-24	P					22				1	W			N				RECH	1995-05-16	P					22				1	SW			N			180	PR0696
0510211	05	1	3	SW2		0211	24.1	20.5	49.1	20.5	ORIG	1993-03-24	P					21.9								N				RECH	1995-05-16	P					21.9								N				PR0696
0510212	05	1	3	SW2		0212	3	19.7	28	19.7	ORIG	1993-03-24	R		B		G	8.7			3.1					N				RECH	1995-05-16	R		B		G	8.7			3.1					N				PR0696
0510213	05	1	3	SW2		0213	2	21.7	27	21.7	ORIG	1993-03-24	P					13.1								N				RECH	1995-05-16	P					13.1								N				PR0696
0510214	05	1	3	SW2		0214	3	21.8	28	21.8	ORIG	1993-03-24	P					16.1								N				RECH	1995-05-16	P					16.1								N				PR0696
0510215	05	1	3	SW2		0215	0.6	24.9	25.6	24.9	ORIG	1993-03-24	P					14.5								N				RECH	1995-05-16	P					14.5								N				PR0696
0510216	05	1	3	SW2		0216	0.3	26.9	25.3	26.9	ORIG	1993-03-24	P					15.5								N				RECH	1995-05-16	P					15.5								N				PR0696
0510217	05	1	3	SW2		0217	18.8	22.2	43.8	22.2	ORIG	1993-03-24	P					16.2								N				RECH	1995-05-16	P					16.2				0.5	W			N				PR0696
0510218	05	1	3	SW2		0218	20	22.9	45	22.9	ORIG	1993-03-24	P					15.1								N				RECH	1995-05-16	P					15.1								N				PR0696
0510219	05	1	3	SW2		0219	21.4	23.4	46.4	23.4	ORIG	1993-03-24	P					17.9								N				RECH	1995-05-16	P					17.9								N				PR0696
0510220	05	1	3	SW2		0220	6.2	23.5	31.2	23.5	ORIG	1993-03-24	P					30.2								N				RECH	1995-05-16	P					30.2								N				PR0696
0510221	05	1	3	SW2		0221	7	25	32	25	ORIG	1993-03-24	R		B		B	11.3			5.2					N			BROKEN	RECH	1995-05-16	R		Y		B	11.3			0.3					N				PR0696
0510222	05	1	3	SW2		0222	13.1	24	38.1	24	ORIG	1993-03-24	P					20.3								N				RECH	1995-05-16	P					20.3								N				PR0696
0510223	05	1	3	SW2	Y	0223	21.3	26.8	46.3	26.8	ORIG	1993-03-24	P					20.2								N				RECH	1995-05-16	P					20.2								N				PR0696
0510224	05	1	3	SW2		0224	21.9	27.5	46.9	27.5	ORIG	1993-03-24	R		B		B	14.8								N			BROKEN	RECH	1995-05-16	R		B		B	14.6								N				PR0696
0510225	05	1	3	SW2	Y	0225	16.1	27.8	41.1	27.8	ORIG	1993-03-24	P					10.2								N				RECH	1995-05-16	P					10.2								N				PR0696
0510226	05	1	3	SW2		0226	16.7	28	41.7	28	ORIG	1993-03-24	R		B		B	9.1			5.1					N			BROKEN	RECH	1995-05-16	R		B		B	9.1			5.1					N				PR0696
0510227	05	1	3	SW2	Y	0227	22.8	28.6	47.8	28.6	ORIG	1993-03-24	P					17.8								N				RECH	1995-05-16	P					17.8								N				PR0696
0510228	05	1	3	SW2	Y	0228	21.4	28.8	46.4	28.8	ORIG	1993-03-24	P					16								N				RECH	1995-05-16	P					16								N				PR0696
0510229	05	1	3	SW2		0229	6.8	29.8	31.8	29.8	ORIG	1993-03-24	P					20.4								N				RECH	1995-05-16	P					20.4								N				PR0696
0510230	05	1	3	SW2		0230	8.6	32.2	33.6	32.2	ORIG	1993-03-24	P					19								N				RECH	1995-05-16	P					19								N				PR0696
0510231	05	1	3	SW2		0231	10.8	31.2	35.8	31.2	ORIG	1993-03-24	P					19.8								N				RECH	1995-05-16	P					19.8								N				PR0696
0510232	05	1	3	SW2		0232	13	31.8	38	31.8	ORIG	1993-03-24	R		B		G	7.7			2					N				RECH	1995-05-16	R		B		G	7.7			2					N				PR0696
0510233	05	1	3	SW2	Y	0233	16.8	33.7	41.8	33.7	ORIG	1993-03-24	P					11.1								N				RECH	1995-05-16	P					11.1								N				PR0696
0510234	05	1	3	SW2	Y	0234	19.4	34.1	44.4	34.1	ORIG	1993-03-24	P					18.9								N				RECH	1995-05-16	P					18.9								N				PR0696
0510235	05	1	3	SW2	Y	0235	18.8	36.6	43.8	36.6	ORIG	1993-03-24	P					17.8								N				RECH	1995-05-16	P					17.8								N				PR0696
0510236	05	1	3	SW2		0236	10.1	37.8	35.1	37.8	ORIG	1993-03-24	P					15.5								N				RECH	1995-05-16	P					15.5								N				PR0696
0510237	05	1	3	SW2	Y	0237	17.6	38.1	42.6	38.1	ORIG	1993-03-24	P					20.6								N				RECH	1995-05-16	P					20.6								N				PR0696
0510238	05	1	3	SW2		0238	2	38.1	2	38.3	ORIG	1993-03-24	P					22.5								N				RECH	1995-05-16	P					22.5								N				PR0696
0510239	05	1	3	SW2		0239	3.4	38.3	27	38.1	ORIG	1993-03-24	S	T		F		0	2.2							N				RECH	1995-05-16	S	T	Y			0	2.2		0					N				PR0696
0510240	05	1	3	SW2		0240	3.9	40	28.9	40	ORIG	1993-03-24	P					25.2								N				RECH	1995-05-16	P					25.2								N				PR0696
0510241	05	1	3	SW2		0241	3.7	40.9	28.7	40.9	ORIG	1993-03-24	R		B		G	14.2								N				RECH	1995-05-16	R		B		G	14.2								N				PR0696
0510242	05	1	3	SW2		0242	7.2	39.9	32.2	39.9	ORIG	1993-03-24	P					20.1								N				RECH	1995-05-16	P					20.1								N				PR0696
0510243	05	1	3	SW2		0243	22.8	39.6	47.8	39.6	ORIG	1993-03-24	P					15.5								N				RECH	1995-05-16	P					15.5								N				PR0696
0510244	05	1	3	SW2	Y	0244	21.5	41.1	46.5	41.1	ORIG	1993-03-24	P					30.9								N				RECH	1995-05-16	P					30.9								N				PR0696
0510245	05	1	3	SW2		0245	12.4	40.5	37.4	40.5	ORIG	1993-03-24	R		B		G	15.8			3.2					N				RECH	1995-05-16	R		B		G	15.8			3.2					N				PR0696
0510246	05	1	3	SW2		0246	12.3	41.7	37.3	41.7	ORIG	1993-03-24	R		B		B	6.9			5.5					N			BROKEN	RECH	1995-05-16	R		B		B	6.9			4.7					N				PR0696
0510247	05	1	3	SW2	Y	0247	16.4	42.1	41.4	42.1	ORIG	1993-03-24	P					14.3								N				RECH	1995-05-16	P					14.3								N				PR0696
0510248	05	1	3	SW2	Y	0248	16.3	43.8	41.3	43.8	ORIG	1993-03-24	P					21.9								N				RECH	1995-05-16	P					21.9								N				PR0696
0510249	05	1	3	SW2		0249	12	44.2	37	44.2	ORIG	1993-03-24	P					17.8								N				RECH	1995-05-16	P					17.8								N				PR0696
0510250	05	1	3	SW2		0250	2.9	44.2	27.9	44.2	ORIG	1993-03-24	P					20.3								N				RECH	1995-05-16	P					20.3								N				PR0696
0510251	05	1	3	SW2		0251	1	47.2	26	47.2	ORIG	1993-03-24	R		B		G	15.3			2.9					N				RECH	1995-05-16	R		B		G	15.3			2.9					N				PR0696
0510252	05	1	3	SW2	Y	0252	17.7	46.6	42.7	46.6	ORIG	1993-03-24	P					19.5								N				RECH	1995-05-16	P					19.5								N				PR0696
0510253	05	1	3	SW2		0253	11.7	48	36.7	48	ORIG	1993-03-24	R		B		B	8			4					N			BROKEN	RECH	1995-05-16	R		Y		B	8			0					N				PR0696
0510254	05	1	3	SW2		0254	14.8	49.1	39.8	49.1	ORIG	1993-03-24	P					22.3								N				RECH	1995-05-16	P					22.3								N				PR0696
0510255	05	1	3	SW2	Y	0255	22.1	50	47.1	50	ORIG	1993-03-24	P					19								N				RECH	1995-05-16	P					19								N				PR0696
0510256	05	1	3	SW2		0256	9.3	49.6	34.3	49.6	ORIG	1993-03-24	P					19.1								N				RECH	1995-05-16	P					19.1								N				PR0696
0510257	05	1	3	NE1		0257	1.7	48.4	73.3	98.4	ORIG	1993-03-24	R		B		G	19.5								N				RECH	1995-05-16	R		B		G	19.5								N				PR0696
0510258	05	1	3	NE1		0258	7.9	49.8	67.1	99.8	ORIG	1993-03-24	P					22.5								N				RECH	1995-05-16	P					22.5								N				PR0696
0510259	05	1	3	NE1		0259	8.7	48.9	66.3	98.9	ORIG	1993-03-24	R		B		G	14.5			3					N				RECH	1995-05-16	R		B		G	14.5			3					N				PR0696
0510260	05	1	3	NE1		0260	21	49.9	54	99.9	ORIG	1993-03-24	R		B		G	14.7			3.2					N				RECH	1995-05-16	R		B		G	14.7			3.2					N				PR0696
0510261	05	1	3	NE1		0261	24.5	47.9	50.5	97.9	ORIG	1993-03-24	P					20.6								N				RECH	1995-05-16	P					20.6								N				PR0696
0510262	05	1	3	NE1		0262	13.3	47.1	61.7	97.1	ORIG	1993-03-24	R		B		G	15.3								N				RECH	1995-05-16	R		B		G	15.3								N				PR0696
0510263	05	1	3	NE1		0263	3	47.1	72	97.1	ORIG	1993-03-24	R		B		G	11.8			3.5					N				RECH	1995-05-16	R		B		G	11.8			3.5					N				PR0696
0510264	05	1	3	NE1		0264	2	46.6	73	96.6	ORIG	1993-03-24	P					18.5								N				RECH	1995-05-16	P					18.5								N				PR0696
0510265	05	1	3	NE1		0265	9.5	45.2	65.5	95.2	ORIG	1993-03-24	P					30.3								N				RECH	1995-05-16	P					30.3								N				PR0696
0510266	05	1	3	NE1		0266	5.7	38.9	69.3	88.9	ORIG	1993-03-24	P					24.5								N				RECH	1995-05-16	P					24.5						1		N				PR0696
0510267	05	1	3	NE1		0267	21.5	38.5	53.5	88.5	ORIG	1993-03-24	P					17								N				RECH	1995-05-16	P					17						1		N				PR0696
0510268	05	1	3	NE1		0268	7.4	36.2	67.6	86.2	ORIG	1993-03-24	P					22.5								N				RECH	1995-05-16	P					22.5								N				PR0696
0510269	05	1	3	NE1		0269	6.9	35.8	68.1	85.8	ORIG	1993-03-24	P					19.5								N				RECH	1995-05-16	P					19.5								N				PR0696
0510270	05	1	3	NE1		0270	20.5	34.4	54.5	84.4	ORIG	1993-03-24	R		B		G	9.6			2.5					N				RECH	1995-05-16	R		B		G	9.6			2.5					N				PR0696
0510271	05	1	3	NE1		0271	22.7	34.5	52.3	84.5	ORIG	1993-03-24	R		B		G	14.1								N				RECH	1995-05-16	R		B		G	14.1								N				PR0696
0510272	05	1	3	NE1		0272	1.2	31.3	73.8	81.3	ORIG	1993-03-24	P					23.3								N				RECH	1995-05-16	P					23.3								N				PR0696
0510273	05	1	3	NE1		0273	19.8	30	55.2	80	ORIG	1993-03-24	P					19								N				RECH	1995-05-16	P					19								N				PR0696
0510274	05	1	3	NE1		0274	14.5	29.6	60.5	79.6	ORIG	1993-03-24	P					23.7								N				RECH	1995-05-16	P					23.7								N				PR0696
0510275	05	1	3	NE1		0275	8.7	28.7	66.3	78.7	ORIG	1993-03-24	P					25.2								N				RECH	1995-05-16	P					25.2								N				PR0696
0510276	05	1	3	NE1		0276	6.1	27	68.9	77	ORIG	1993-03-24	P					21.4								N				RECH	1995-05-16	P					21.4								N				PR0696
0510277	05	1	3	NE1		0277	12.2	27.8	62.8	77.8	ORIG	1993-03-24	P					23.8								N				RECH	1995-05-16	P					23.8								N				PR0696
0510278	05	1	3	NE1		0278	16.7	28.1	58.3	78.1	ORIG	1993-03-24	R		B		G	10.1								N				RECH	1995-05-16	R		B		G	10.1								N				PR0696
0510279	05	1	3	NE1		0279	3.8	24.5	71.2	74.5	ORIG	1993-03-24	P					24.2								N				RECH	1995-05-16	P					24.2						1		N				PR0696
0510280	05	1	3	NE1	Y	0280	20.1	23.7	54.9	73.7	ORIG	1993-03-24	P					10.5								N				RECH	1995-05-16	P					10.5								N				PR0696
0510281	05	1	3	NE1		0281	22	23.2	53	73.2	ORIG	1993-03-24	R		B		B	12.6			6.3					N			BROKEN	RECH	1995-05-16	R		B		B	12.5			6.3					N				PR0696
0510282	05	1	3	NE1	Y	0282	20.7	22.7	54.3	72.7	ORIG	1993-03-24	P					17.8								N				RECH	1995-05-16	P					17.8								N				PR0696
0510283	05	1	3	NE1		0283	22	19.2	53	69.2	ORIG	1993-03-24	R		B		B	19.4								N			TIP BROKEN	RECH	1995-05-16	R		B		B	19.1								N				PR0696
0510284	05	1	3	NE1	Y	0284	17.5	18.6	57.5	68.6	ORIG	1993-03-24	P					26								N				RECH	1995-05-16	P					26								N				PR0696
0510285	05	1	3	NE1		0285	21.6	18.4	53.4	68.4	ORIG	1993-03-24	R		B		B	9.8								N			BROKEN	RECH	1995-05-16	R		Y		B	9.8			0.7					N				PR0696
0510286	05	1	3	NE1		0286	23	17.7	52	67.7	ORIG	1993-03-24	R		B		B	13.3								N			BROKEN	RECH	1995-05-16	R		B		B	12.4								N				PR0696
0510287	05	1	3	NE1		0287	9.9	16.1	65.1	66.1	ORIG	1993-03-24	S					0	2							N				RECH	1995-05-16	S					0	2.1							N				PR0696
0510288	05	1	3	NE1		0288	1.3	17.9	73.7	67.9	ORIG	1993-03-24	P					27.8								N				RECH	1995-05-16	P					27.8						1		N				PR0696
0510289	05	1	3	NE1		0289	20.8	15.8	54.2	65.8	ORIG	1993-03-24	R		B		B	18.3			3					N			BROKEN	RECH	1995-05-16	R		B		B	18.1			3.1					N				PR0696
0510290	05	1	3	NE1		0290	22.4	14.7	52.6	64.7	ORIG	1993-03-24	R		B		B	19.6								N			BROKEN	RECH	1995-05-16	R		B		B	19.7								N				PR0696
0510291	05	1	3	NE1		0291	19.9	14.1	55.1	64.1	ORIG	1993-03-24	R		B		B	10.4			4.6					N			BROKEN	RECH	1995-05-16	R		B		B	10.3			4.7					N				PR0696
0510292	05	1	3	NE1	Y	0292	18	13.9	57	63.9	ORIG	1993-03-24	P					22.8								N				RECH	1995-05-16	P					22.8								N				PR0696
0510293	05	1	3	NE1		0293	23.4	10.1	51.6	60.1	ORIG	1993-03-24	R		B		G	7.7			2.8					N				RECH	1995-05-16	R		B		G	7.7			2.8					N				PR0696
0510294	05	1	3	NE1		0294	20.2	8.4	54.8	58.4	ORIG	1993-03-24	R		B		G	17.6								N				RECH	1995-05-16	R		B		G	17.6								N				PR0696
0510295	05	1	3	NE1		0295	13	8	62	58	ORIG	1993-03-24	P					19.7								N				RECH	1995-05-16	P					19.7								N				PR0696
0510296	05	1	3	NE1		0296	16.7	7.9	58.3	57.9	ORIG	1993-03-24	R		B		B	13.9								N			BROKEN	RECH	1995-05-16	R		B		B	13.4								N				PR0696
0510297	05	1	3	NE1		0297	16	7	59	57	ORIG	1993-03-24	R		B		B	9			4.2					N				RECH	1995-05-16	R		B		B	9.1			4.2					N				PR0696
0510298	05	1	3	NE1	Y	0298	23.9	6.7	51.1	56.7	ORIG	1993-03-24	P					16.8								N				RECH	1995-05-16	P					16.8								N				PR0696
0510299	05	1	3	NE1	Y	0299	21.8	6.5	53.2	56.5	ORIG	1993-03-24	S					0	3.9							N				RECH	1995-05-16	S					0	3.9							N				PR0696
0510300	05	1	3	NE1	Y	0300	16.5	6.3	58.5	56.3	ORIG	1993-03-24	P					23.1								N				RECH	1995-05-16	P					23.1								N				PR0696
0510301	05	1	3	NE1	Y	0301	19.8	5	55.2	55	ORIG	1993-03-24	P					21.5								N				RECH	1995-05-16	P					21.5								N				PR0696
0510302	05	1	3	NE1		0302	9.3	5	65.7	55	ORIG	1993-03-24	P					25.9								N				RECH	1995-05-16	P					25.9								N				PR0696
0510303	05	1	3	NE1		0303	19.9	4.5	55.1	54.5	ORIG	1993-03-24	R		B		B	8.5			2.9					N				RECH	1995-05-16	R		B		B	8.7			1.9					N				PR0696
0510304	05	1	3	NE1	Y	0304	22.8	4.5	52.2	54.5	ORIG	1993-03-24	P					13.9								N				RECH	1995-05-16	P					13.9								N				PR0696
0510305	05	1	3	NE1	Y	0305	23.1	1.2	51.9	51.2	ORIG	1993-03-24	P					20.1								N				RECH	1995-05-16	P					20.1								N				PR0696
0510306	05	1	3	NE1		0306	13.2	0.3	61.8	50.3	ORIG	1993-03-24	R		B		B	19								Y			BROKEN @ TOO TALL-MEDIUM BRANCHES	RECH	1995-05-16	R		B		B	18.8								Y				PR0696
0510307	05	1	3	NE2		0307	11.5	1.4	86.5	51.4	ORIG	1993-03-24	P					17.4								N				RECH	1995-05-16	P					17.4								N				PR0696
0510308	05	1	3	NE2		0308	8	2.1	83	52.1	ORIG	1993-03-24	P					36.5								N				RECH	1995-05-16	P					36.5								N				PR0696
0510309	05	1	3	NE2		0309	22.9	1.2	97.9	51.2	ORIG	1993-03-24	P					24.9								N				RECH	1995-05-16	P					24.9								N				PR0696
0510310	05	1	3	NE2		0310	0.7	4.2	75.7	54.2	ORIG	1993-03-24	P					18.7								N				RECH	1995-05-16	P					18.7								N				PR0696
0510311	05	1	3	NE2		0311	2.8	6.9	77.8	56.9	ORIG	1993-03-24	S					0	1.7							N				RECH	1995-05-16	S					0	1.7			0.2	NS			N				PR0696
0510312	05	1	3	NE2		0312	7.8	5.5	82.8	55.5	ORIG	1993-03-24	P					12.9								N				RECH	1995-05-16	P					12.9								N				PR0696
0510313	05	1	3	NE2		0313	14.6	5.6	89.6	55.6	ORIG	1993-03-24	C					9.2	5.3							N				RECH	1995-05-16	C					9.2	5.3							N				PR0696
0510314	05	1	3	NE2		0314	16.3	5.3	91.3	55.3	ORIG	1993-03-24	R		B		G	8.5			1.6					N				RECH	1995-05-16	R		B		G	8.5			1.6					N				PR0696
0510315	05	1	3	NE2		0315	20.3	11.4	95.3	61.4	ORIG	1993-03-24	P					31.7								N				RECH	1995-05-16	P					31.7				0.7	S	1		N				PR0696
0510316	05	1	3	NE2		0316	14.2	13	89.2	63	ORIG	1993-03-24	P					19.3								N				RECH	1995-05-16	P					19.3								N				PR0696
0510317	05	1	3	NE2		0317	15	15.4	90	65.4	ORIG	1993-03-24	P					26.5								N				RECH	1995-05-16	P					26.5				1.2	W			N			WC 1.0-1.2	PR0696
0510318	05	1	3	NE2		0318	7.4	15.8	82.4	65.8	ORIG	1993-03-24	P					27								N				RECH	1995-05-16	P					27								N				PR0696
0510319	05	1	3	NE2		0319	13.6	19	88.6	69	ORIG	1993-03-24	P					23.3								N				RECH	1995-05-16	P					23.3								N				PR0696
0510320	05	1	3	NE2		0320	9.1	20.1	84.1	70.1	ORIG	1993-03-24	R		B		G	17.4			3.9					N				RECH	1995-05-16	R		B		G	17.4			3.9					N				PR0696
0510321	05	1	3	NE2		0321	13.4	20.9	88.4	70.9	ORIG	1993-03-24	P					25.3								N				RECH	1995-05-16	P					25.3								N				PR0696
0510322	05	1	3	NE2		0322	15.5	22.9	90.5	72.9	ORIG	1993-03-24	R		B		G	18.2								N				RECH	1995-05-16	R		B		G	18.2								N				PR0696
0510323	05	1	3	NE2		0323	24.9	21.2	99.9	71.2	ORIG	1993-03-24	P					20.5								N				RECH	1995-05-16	P					20.5						2		N				PR0696
0510324	05	1	3	NE2		0324	3.3	22.8	78.3	72.8	ORIG	1993-03-24	P					26.3								N				RECH	1995-05-16	P					26.3								N			NEEDLES THINNING	PR0696
0510325	05	1	3	NE2		0325	2.7	23.7	77.7	73.7	ORIG	1993-03-24	R		B		G	21.6			5.9					N				RECH	1995-05-16	R		B		G	21.6			5.9					N				PR0696
0510326	05	1	3	NE2		0326	5.6	24.5	80.6	74.5	ORIG	1993-03-24	R		B		G	6			2.7					N				RECH	1995-05-16	R		B		G	6			2.7					N				PR0696
0510327	05	1	3	NE2		0327	8.5	32.5	83.5	82.5	ORIG	1993-03-24	P					31.3								N				RECH	1995-05-16	P					31.3								N				PR0696
0510328	05	1	3	NE2		0328	22.7	32.1	97.7	82.1	ORIG	1993-03-24	P					28.8								N				RECH	1995-05-16	P					28.8								N				PR0696
0510329	05	1	3	NE2		0329	25	33.7	100	83.7	ORIG	1993-03-24	P					22.3				0.4	N			N				RECH	1995-05-16	P					22.3				0.5	N			N			180	PR0696
0510330	05	1	3	NE2		0330	2.4	33.8	77.4	83.8	ORIG	1993-03-24	P					30.5								N				RECH	1995-05-16	P					30.5								N				PR0696
0510331	05	1	3	NE2		0331	5.2	34.3	80.2	84.3	ORIG	1993-03-24	P					24.9								N				RECH	1995-05-16	P					24.9								N				PR0696
0510332	05	1	3	NE2		0332	7.6	36.2	82.6	86.2	ORIG	1993-03-24	P					23.2								N				RECH	1995-05-16	P					23.2								N				PR0696
0510333	05	1	3	NE2		0333	6.9	36.9	81.9	86.9	ORIG	1993-03-24	P					19.2								N				RECH	1995-05-16	P					19.2								N				PR0696
0510334	05	1	3	NE2		0334	16.2	36.6	91.2	86.6	ORIG	1993-03-24	P					19.3								N				RECH	1995-05-16	P					19.3								N				PR0696
0510335	05	1	3	NE2		0335	3	37.5	78.6	87.5	ORIG	1993-03-24	P					19.1				0.6	W			Q			CRACKED @ BASE LEANING E	RECH	1995-05-16	R		Y		B	19.1			0	0.6	W			Q			CRACKED @ BASE LEANING E	PR0696
0510336	05	1	3	NE2		0336	3.8	38.2	78.8	88.2	ORIG	1993-03-24	P					20.8				0.5	N			N				RECH	1995-05-16	P	T				20.7				0.5	NE			N			180,3/4	PR0696
0510337	05	1	3	NE2		0337	23.5	39.7	98.5	89.7	ORIG	1993-03-24	R		B		G	11.2			4.8					N				RECH	1995-05-16	R		B		G	11.2			4.8					N				PR0696
0510338	05	1	3	NE2		0338	23	41	98	91	ORIG	1993-03-24	R		B		G	13.2			1.8					N				RECH	1995-05-16	R		B		G	13.2			1.8					N				PR0696
0510339	05	1	3	NE2		0339	23.5	41.6	98.5	91.6	ORIG	1993-03-24	P					35.3								N				RECH	1995-05-16	P					35.3								N				PR0696
0510340	05	1	3	NE2		0340	3.1	42.1	78.1	92.1	ORIG	1993-03-24	R		B		G	18.3			3.8					N				RECH	1995-05-16	R		B		G	18.3			3.8					N				PR0696
0510341	05	1	3	NE2		0341	5.9	43.5	80.9	93.5	ORIG	1993-03-24	P					27.9								N				RECH	1995-05-16	P					27.9								N				PR0696
0510342	05	1	3	NE2		0342	16.2	44.7	91.2	94.7	ORIG	1993-03-24	P					21.9								N				RECH	1995-05-16	P					21.9								N				PR0696
0510343	05	1	3	NE2		0343	11	46.2	86	96.2	ORIG	1993-03-24	R		B		G	19.5								N				RECH	1995-05-16	R		B		G	19.5								N				PR0696
0510344	05	1	3	NE2		0344	10.3	48.8	85.3	98.8	ORIG	1993-03-24	P					24				0.3	S			N				RECH	1995-05-16	P					24				0.3	SE	1		N				PR0696
0510345	05	1	3	SE1		0345	1.8	1	73.2	1	ORIG	1993-03-24	P					33.6								N				RECH	1995-05-16	P					33.6								N				PR0696
0510346	05	1	3	SE1		0346	23.5	2.3	51.5	2.3	ORIG	1993-03-24	P	T	B	F		20.1	22.5		3					Y			BROKEN @ 3.0 LYING SW	RECH	1995-05-16	R		B		B	19.9	22.5		3					Y				PR0696
0510347	05	1	3	SE1		0347	13.2	3.2	61.8	3.2	ORIG	1993-03-24	P					14.8								N				RECH	1995-05-16	P					14.8								N				PR0696
0510348	05	1	3	SE1		0348	9.5	3.4	65.5	3.4	ORIG	1993-03-24	P					15.5								N				RECH	1995-05-16	P					15.5								N				PR0696
0510349	05	1	3	SE1		0349	16.7	4.1	58.3	4.1	ORIG	1993-03-24	P					18.5								N				RECH	1995-05-16	P					18.5								N				PR0696
0510350	05	1	3	SE1		0350	22.9	4.8	52.1	4.8	ORIG	1993-03-24	R		B		B	22								N			BROKEN	RECH	1995-05-16	R		B		B	20.6								N				PR0696
0510351	05	1	3	SE1		0351	18	6	57	6	ORIG	1993-03-24	P					20.8								N				RECH	1995-05-16	P					20.8								N				PR0696
0510352	05	1	3	SE1		0352	10	6.4	65	6.4	ORIG	1993-03-24	P					32.6								N				RECH	1995-05-16	P					32.6								N				PR0696
0510353	05	1	3	SE1		0353	7.2	7.2	67.8	7.2	ORIG	1993-03-24	P					17.9								N				RECH	1995-05-16	P					17.9						1		N				PR0696
0510354	05	1	3	SE1		0354	10.9	7.1	64.1	7.1	ORIG	1993-03-24	P					17								N				RECH	1995-05-16	P					17						2		N				PR0696
0510355	05	1	3	SE1		0355	16.8	7.1	58.2	7.1	ORIG	1993-03-24	P					19.7								N				RECH	1995-05-16	P					19.7								N				PR0696
0510356	05	1	3	SE1		0356	17.7	9.1	57.3	9.1	ORIG	1993-03-24	R		B		B	15.3			5.4					N			BROKEN	RECH	1995-05-16	R		B		B	15			5.4					N				PR0696
0510357	05	1	3	SE1		0357	4.3	9.9	70.7	9.9	ORIG	1993-03-24	R		B		G	15.5								N				RECH	1995-05-16	R		B		G	15.5								N				PR0696
0510358	05	1	3	SE1		0358	0.3	12.3	74.7	12.3	ORIG	1993-03-24	R		B		G	10.5			3.1					N				RECH	1995-05-16	R		B		G	10.5			3.1					N				PR0696
0510359	05	1	3	SE1		0359	15.6	11.8	59.4	11.8	ORIG	1993-03-24	R		B		G	15.6								N				RECH	1995-05-16	R		B		G	15.6								N				PR0696
0510360	05	1	3	SE1		0360	23.3	13.1	51.7	13.1	ORIG	1993-03-24	P					23.6								N				RECH	1995-05-16	P					23.6								N				PR0696
0510361	05	1	3	SE1		0361	5.3	14.3	69.7	14.3	ORIG	1993-03-24	S					0	1.6							N				RECH	1995-05-16	S					0	1.7							N				PR0696
0510362	05	1	3	SE1		0362	23.7	14.1	51.3	14.1	ORIG	1993-03-24	R		B		B	10.8			2.9					N			BROKEN	RECH	1995-05-16	R		B		B	9.7			2.9					N				PR0696
0510363	05	1	3	SE1		0363	15.4	15.1	59.6	15.1	ORIG	1993-03-24	P					20.9								N				RECH	1995-05-16	P					20.9								N				PR0696
0510364	05	1	3	SE1		0364	17.8	15.9	57.2	15.9	ORIG	1993-03-24	P					16.2								N				RECH	1995-05-16	P					16.2						1		N				PR0696
0510365	05	1	3	SE1		0365	11.2	16.5	63.8	16.5	ORIG	1993-03-24	R		B		B	14.7								N			FEW SMALL BRANCHES	RECH	1995-05-16	R		B		B	14.7			2.6					N				PR0696
0510366	05	1	3	SE1		0366	20.5	17.3	54.5	17.3	ORIG	1993-03-24	R		B		G	5.1			1.5					N				RECH	1995-05-16	R		B		G	5.1			1.5					N				PR0696
0510367	05	1	3	SE1		0367	13.2	18.4	61.8	18.4	ORIG	1993-03-24	R		B		B	13			4					N			BROKEN	RECH	1995-05-16	R		B		B	10.8			3.9					N				PR0696
0510368	05	1	3	SE1		0368	18.5	18.7	56.5	18.7	ORIG	1993-03-24	P					24.4								N				RECH	1995-05-16	P					24.4								N				PR0696
0510369	05	1	3	SE1		0369	7.2	18.8	67.8	18.8	ORIG	1993-03-24	S					0	2.2							N				RECH	1995-05-16	S					0	2.3							N				PR0696
0510370	05	1	3	SE1		0370	6.2	19.8	68.8	19.8	ORIG	1993-03-24	P	T		F		29.9								N				RECH	1995-05-16	R		B		B	29.8								N				PR0696
0510371	05	1	3	SE1		0371	16.1	19.5	58.9	19.5	ORIG	1993-03-24	P					21.3								N				RECH	1995-05-16	P					21.3								N				PR0696
0510372	05	1	3	SE1		0372	20.8	20.6	54.2	20.6	ORIG	1993-03-24	S					0	1.8							N				RECH	1995-05-16	S					0	1.8			0.2	NS			N				PR0696
0510373	05	1	3	SE1		0373	18	22	57	22	ORIG	1993-03-24	R		B		G	11			3					N				RECH	1995-05-16	R		B		G	11			3					N				PR0696
0510374	05	1	3	SE1		0374	19.5	22.7	55.5	22.7	ORIG	1993-03-24	P					23.5								N				RECH	1995-05-16	P					23.5								N				PR0696
0510375	05	1	3	SE1		0375	16.9	23.3	58.1	23.3	ORIG	1993-03-24	P					22.4								N				RECH	1995-05-16	P					22.4								N				PR0696
0510376	05	1	3	SE1	Y	0376	18.5	25.5	56.5	25.5	ORIG	1993-03-24	P					13.5				0.1	NW			N			SOON TO BE DEAD	RECH	1995-05-16	P					13.5				0.1	NW	3		N			SOON TO BE DEAD	PR0696
0510377	05	1	3	SE1		0377	19.4	27.7	55.6	27.7	ORIG	1993-03-24	R		B		B	8.5			4					N			BROKEN	RECH	1995-05-16	R		B		B	7.9			2.4					N				PR0696
0510378	05	1	3	SE1	Y	0378	18	28	57	28	ORIG	1993-03-24	P					19.8								N				RECH	1995-05-16	P					19.8								N				PR0696
0510379	05	1	3	SE1	Y	0379	18.8	28.8	56.2	28.8	ORIG	1993-03-24	S					0	4.4							N				RECH	1995-05-16	S					0	4.4			0.5	NW			N			180	PR0696
0510380	05	1	3	SE1	Y	0380	22.7	28.5	52.3	28.5	ORIG	1993-03-24	P					23.1								N				RECH	1995-05-16	P					23.1								N				PR0696
0510381	05	1	3	SE1		0381	1.1	28.1	73.9	28.1	ORIG	1993-03-24	S					0	2.3							N				RECH	1995-05-16	S					0	2.5							N				PR0696
0510382	05	1	3	SE1		0382	1.7	27.4	73.3	27.4	ORIG	1993-03-24	P					33.5								N				RECH	1995-05-16	P					33.5								N				PR0696
0510383	05	1	3	SE1		0383	5.9	30.5	69.1	30.5	ORIG	1993-03-24	S					0	1.5							N				RECH	1995-05-16	S					0	1.5							N				PR0696
0510384	05	1	3	SE1	Y	0384	21.5	30.8	53.5	30.8	ORIG	1993-03-24	P					17								N				RECH	1995-05-16	P					17								N				PR0696
0510385	05	1	3	SE1		0385	20.6	32.6	54.4	32.6	ORIG	1993-03-24	R		B		B	12.6			2.8					N			BROKEN	RECH	1995-05-16	R		B		B	10.8			2.8					N				PR0696
0510386	05	1	3	SE1	Y	0386	22.9	34.6	52.1	34.6	ORIG	1993-03-24	P					22								N				RECH	1995-05-16	P					22								N				PR0696
0510387	05	1	3	SE1		0387	7.7	36.5	67.3	36.5	ORIG	1993-03-24	P					36.7				1.8	SW			N				RECH	1995-05-16	P					36.7				2.1	SW			N			SWC 0.2-2.1,ROTTING 1/2 THRU	PR0696
0510388	05	1	3	SE1		0388	8.5	38.2	66.5	38.2	ORIG	1993-03-24	S					0	1.4							N				RECH	1995-05-16	S					0	1.5							N				PR0696
0510389	05	1	3	SE1	Y	0389	24.7	37.8	50.3	37.8	ORIG	1993-03-24	P					14.1								N				RECH	1995-05-16	P					14.1								N				PR0696
0510390	05	1	3	SE1		0390	23.7	38.3	51.3	38.3	ORIG	1993-03-24	R		B		B	8.3			5.8					N			BROKEN	RECH	1995-05-16	R		Y		B	8.3			0.1					N				PR0696
0510391	05	1	3	SE1		0391	11.3	38.6	63.7	38.6	ORIG	1993-03-24	R		B		G	16.7								N				RECH	1995-05-16	R		B		G	16.7								N				PR0696
0510392	05	1	3	SE1		0392	7.3	39.5	67.7	39.5	ORIG	1993-03-24	R		B		G	27.4								N				RECH	1995-05-16	R		B		G	27.4								N				PR0696
0510393	05	1	3	SE1		0393	6.8	40.4	68.2	40.4	ORIG	1993-03-24	P					21.5								N				RECH	1995-05-16	P					21.5								N				PR0696
0510394	05	1	3	SE1		0394	0.3	38.6	74.7	38.6	ORIG	1993-03-24	S					0	1.5							N				RECH	1995-05-16	S					0	1.4							N				PR0696
0510395	05	1	3	SE1		0395	13.6	39.5	61.4	39.5	ORIG	1993-03-24	R		B		G	13								N				RECH	1995-05-16	R		B		G	13								N				PR0696
0510396	05	1	3	SE1		0396	22.8	40	52.2	40	ORIG	1993-03-24	R		B		B	9.9			5.7					N			BROKEN	RECH	1995-05-16	R		B		B	8.6			2					N				PR0696
0510397	05	1	3	SE1		0397	12.8	40.7	62.2	40.7	ORIG	1993-03-24	R		B		G	8.5			1.9					N				RECH	1995-05-16	R		B		G	8.5			1.9					N				PR0696
0510398	05	1	3	SE1	Y	0398	18.8	40.9	56.2	40.9	ORIG	1993-03-24	P					24.3								N				RECH	1995-05-16	P					24.3								N				PR0696
0510399	05	1	3	SE1		0399	24.7	41	50.3	41	ORIG	1993-03-24	R		B		B	6.5			2					N			BROKEN	RECH	1995-05-16	R		B		B	6			2					N				PR0696
0510400	05	1	3	SE1	Y	0400	24.6	41.5	50.4	41.5	ORIG	1993-03-24	P					20.1								N				RECH	1995-05-16	P					20.1								N				PR0696
0510401	05	1	3	SE1		0401	5.9	43	69.1	43	ORIG	1993-03-24	S					0	2.8							N				RECH	1995-05-16	S					0	2.9							N				PR0696
0510402	05	1	3	SE1		0402	8.2	43.5	66.8	43.5	ORIG	1993-03-24	P					12.9								N				RECH	1995-05-16	P					12.9						1		N				PR0696
0510403	05	1	3	SE1		0403	10	43	65	43	ORIG	1993-03-24	P					13.6								N				RECH	1995-05-16	P					13.6								N				PR0696
0510404	05	1	3	SE1		0404	10.7	43.4	64.3	43.4	ORIG	1993-03-24	R		B		B	8			4.5	1.8	SW			N			BROKEN	RECH	1995-05-16	R		B		B	8.6			4.5	1.8	SW			N				PR0696
0510405	05	1	3	SE1		0405	19.3	43.9	55.7	43.9	ORIG	1993-03-24	R		B		G	9.1			4.4					N				RECH	1995-05-16	R		B		G	9.1			4.4					N				PR0696
0510406	05	1	3	SE1	Y	0406	21.4	44	53.6	44	ORIG	1993-03-24	P					23.7								N				RECH	1995-05-16	P					23.7								N				PR0696
0510407	05	1	3	SE1		0407	10.4	44.6	64.6	44.6	ORIG	1993-03-24	P					11.5								N				RECH	1995-05-16	P					11.5								N				PR0696
0510408	05	1	3	SE1		0408	9.2	45.7	65.8	45.7	ORIG	1993-03-24	P					22.1								N				RECH	1995-05-16	P					22.1								N				PR0696
0510409	05	1	3	SE1	Y	0409	16	47	59	47	ORIG	1993-03-24	P					18.1				0.9	W			N				RECH	1995-05-16	P					18.1				0.9	NW	1		N			180,1/2	PR0696
0510410	05	1	3	SE1	Y	0410	19.3	46.9	55.7	46.9	ORIG	1993-03-24	P					21.5								N				RECH	1995-05-16	P					21.5								N				PR0696
0510411	05	1	3	SE1		0411	13.6	49.5	61.4	49.5	ORIG	1993-03-24	R		B		B	17.4			3	1.4	SW			N			BROKEN	RECH	1995-05-16	R		B		B	17			3	1.4	SW			N				PR0696
0510412	05	1	3	SE1	Y	0412	16.5	48.8	58.5	48.8	ORIG	1993-03-24	P					20.4								N				RECH	1995-05-16	P					20.4								N				PR0696
0510413	05	1	3	SE1		0413	20.6	50	54.4	50	ORIG	1993-03-24	R		B		G	14.3								N				RECH	1995-05-16	R		B		G	14.3								N				PR0696
0510414	05	1	3	SE2		0414	4.9	48.9	79.9	48.9	ORIG	1993-03-24	P					21								N				RECH	1995-05-16	P					21				0.2	E			N				PR0696
0510415	05	1	3	SE2		0415	12.8	49.5	87.8	49.5	ORIG	1993-03-24	P					11.5								N				RECH	1995-05-16	P					11.5						1		N				PR0696
0510416	05	1	3	SE2		0416	9.1	47.6	84.1	47.6	ORIG	1993-03-24	P					11.2								N				RECH	1995-05-16	P					11.2						2		N				PR0696
0510417	05	1	3	SE2		0417	9.3	45.5	84.3	45.5	ORIG	1993-03-24	P					17.7								N				RECH	1995-05-16	P					17.7								N				PR0696
0510418	05	1	3	SE2		0418	13.3	45.2	88.3	45.2	ORIG	1993-03-24	P					17.7								N				RECH	1995-05-16	P					17.7								N				PR0696
0510419	05	1	3	SE2		0419	9.1	43.5	84.1	43.5	ORIG	1993-03-24	S					0	3.8							N				RECH	1995-05-16	S					0	3.6			0.5	NS			N			ROTTED 2.1	PR0696
0510420	05	1	3	SE2		0420	9.4	42.1	84.4	42.1	ORIG	1993-03-24	P					23.4								N				RECH	1995-05-16	P					23.4								N				PR0696
0510421	05	1	3	SE2		0421	19.1	40.7	94.1	40.7	ORIG	1993-03-24	P					16.9								N				RECH	1995-05-16	P					16.9								N				PR0696
0510422	05	1	3	SE2		0422	13.1	39.3	88.1	39.3	ORIG	1993-03-24	P					23.8								N				RECH	1995-05-16	P					23.8								N				PR0696
0510423	05	1	3	SE2		0423	14.6	38.7	89.6	38.7	ORIG	1993-03-24	P					20.7				2.7	NE			N				RECH	1995-05-16	P					20.7				3	NW			N			NWC 0.9-3.0,1/2;SC 1.0-1.3	PR0696
0510424	05	1	3	SE2		0424	14.1	38.1	89.1	38.1	ORIG	1993-03-24	S					0								N				RECH	1995-05-16	S					0	5.8							N				PR0696
0510425	05	1	3	SE2		0425	13.9	37.3	88.9	37.3	ORIG	1993-03-24	P					18.8								N				RECH	1995-05-16	P					18.8								N				PR0696
0510426	05	1	3	SE2		0426	15.3	37.1	90.3	37.1	ORIG	1993-03-24	P					18								N				RECH	1995-05-16	P					18				0.3	S			N			180,1/2	PR0696
0510427	05	1	3	SE2		0427	23	37.9	98	37.9	ORIG	1993-03-24	P					11.8								N				RECH	1995-05-16	P					11.8								N				PR0696
0510428	05	1	3	SE2		0428	19.6	36.2	94.6	36.2	ORIG	1993-03-24	P					16.1								N				RECH	1995-05-16	P					16.1								N				PR0696
0510429	05	1	3	SE2		0429	23.9	35.6	98.9	35.6	ORIG	1993-03-24	P					23.7								N				RECH	1995-05-16	P					23.7								N				PR0696
0510430	05	1	3	SE2		0430	23	35.3	98	35.3	ORIG	1993-03-24	P					15								N				RECH	1995-05-16	P					15								N				PR0696
0510431	05	1	3	SE2		0431	17.7	29.7	92.7	29.7	ORIG	1993-03-24	R		B		G	7.8			1.8					N				RECH	1995-05-16	R		B		G	7.8			1.8					N				PR0696
0510432	05	1	3	SE2		0432	16.1	33.9	91.1	33.9	ORIG	1993-03-24	R		B		G	7.7			1.7					N				RECH	1995-05-16	R		B		G	7.7			1.7					N				PR0696
0510433	05	1	3	SE2		0433	20.9	34	95.9	34	ORIG	1993-03-24	P					15.4								N				RECH	1995-05-16	P					15.4								N				PR0696
0510434	05	1	3	SE2		0434	2.9	27	77.9	27	ORIG	1993-03-24	R		B		G	10.5			1.5					N				RECH	1995-05-16	R		B		G	10.5			1.5					N				PR0696
0510435	05	1	3	SE2		0435	4.9	25.8	79.9	25.8	ORIG	1993-03-24	S					0	1.5							N				RECH	1995-05-16	S					0	1.6							N				PR0696
0510436	05	1	3	SE2		0436	4.5	23.3	79.5	23.3	ORIG	1993-03-24	R		B		G	8.9			4.5					N				RECH	1995-05-16	R		B		G	8.9			4.5					N				PR0696
0510437	05	1	3	SE2		0437	16.7	22.6	91.7	22.6	ORIG	1993-03-24	P					28.2								N				RECH	1995-05-16	P					28.2								N				PR0696
0510438	05	1	3	SE2		0438	8.1	21.8	83.1	21.8	ORIG	1993-03-24	C					18.1								N				RECH	1995-05-16	C					18.1								N				PR0696
0510439	05	1	3	SE2		0439	8.1	23.1	83.1	23.1	ORIG	1993-03-24	C					12.2								N				RECH	1995-05-16	C					12.2								N				PR0696
0510440	05	1	3	SE2		0440	14.4	21	89.4	21	ORIG	1993-03-24	C					14.4				1.2	N			N			NC ROTTING	RECH	1995-05-16	C					14.4								N			HEALED CAT	PR0696
0510441	05	1	3	SE2		0441	18.7	18.4	93.7	18.4	ORIG	1993-03-24	C	T		F		5.9								N			SMALL BRANCHES	RECH	1995-05-16	C	T	Y	F		5.9			0.4					N				PR0696
0510442	05	1	3	SE2		0442	22.2	16.9	97.2	16.9	ORIG	1993-03-24	C					22.5								N				RECH	1995-05-16	C					22.5								N				PR0696
0510443	05	1	3	SE2		0443	4.9	15	79.9	15	ORIG	1993-03-24	P					19.6								N				RECH	1995-05-16	P					19.6								N				PR0696
0510444	05	1	3	SE2		0444	4.5	12.3	79.5	12.3	ORIG	1993-03-24	P					24.5								N				RECH	1995-05-16	P					24.5								N				PR0696
0510445	05	1	3	SE2		0445	19.5	8.9	94.5	8.9	ORIG	1993-03-24	C					9.4								N				RECH	1995-05-16	C					9.4								N				PR0696
0510446	05	1	3	SE2		0446	6.1	7.7	81.1	7.7	ORIG	1993-03-24	R		B		G	14.3			2.8					N				RECH	1995-05-16	R		B		G	14.3			2.8					N				PR0696
0510447	05	1	3	SE2		0447	18	5.9	93	5.9	ORIG	1993-03-24	R		B		G	16.1			4					N				RECH	1995-05-16	R		B		G	16.1			4					N				PR0696
0510448	05	1	3	SE2		0448	16.7	5.1	91.7	5.1	ORIG	1993-03-24	S					0	1.4							N				RECH	1995-05-16	S					0	1.5							N				PR0696
0510449	05	1	3	SE2		0449	11.9	29.4	86.9	29.4																				RECH	1995-05-16	S					0	1.4							N				PR0696
0510450	05	1	3	SE1		0450	17.7	13.7	57.3	13.7
0510451	05	1	3	SE2		0451	16.7	6.3	91.7	6.3
0510452	05	1	3	SE2		0452	19.6	5.8	94.6	5.8
0510453	05	1	3	NW2		0453	6.6	8.3	31.6	58.3
0510454	05	1	3	SE2		0454	21.1	17.4	96.1	17.4
0520768	05	2	3	NE2		0768	18.4	31.4	93.4	81.4
0520769	05	2	3	SE2		0769	22.6	34.2	97.6	34.2
0520770	05	2	3	SW2		0770	20.2	40.7	45.2	40.7
0520771	05	2	3	NE2		0771	18.7	38.7	93.7	88.7
0520772	05	2	3	NE2		0772	16.8	19.9	91.8	69.9
0520773	05	2	3	NE2		0773	16.6	17.4	91.6	67.4
0520774	05	2	3	SE2		0774	20.5	39.3	95.5	39.3
0520775	05	2	3	SE2		0775	19.7	32.9	94.7	32.9
0520776	05	2	3	NE2		0776	13.2	26.8	88.2	76.8																				RECH	1995-05-08	C					5.1	4.1							N				PR0696
0520777	05	2	3	SE1		0777	20	0.6	55	0.6	ORIG	1993-11-17	P					27				0.6	NW			N				RECH	1995-05-08	P					27				0.6	NW	1		N			180	PR0696
0520778	05	2	3	SE1		0778	13.5	2	61.5	2	ORIG	1993-11-17	S					0	3.5			0.5	SE			N				RECH	1995-05-08	S					0	3.4			0.5	SE			N			180,TRUNK ROT TO TOP	PR0696
0520779	05	2	3	SE1		0779	7.1	2.4	67.9	2.4	ORIG	1993-11-17	P					30.3								N				RECH	1995-05-08	P					30.3						1		N				PR0696
0520780	05	2	3	SE1	Y	0780	18.6	7.8	56.4	7.8	ORIG	1993-11-17	P					25.4				0.7	NE			N				RECH	1995-05-08	P					25.4				0.8	NE			N			180	PR0696
0520781	05	2	3	SE1		0781	10.4	7.7	64.6	7.7	ORIG	1993-11-17	P					21.8								N				RECH	1995-05-08	P					21.8						1		N				PR0696
0520782	05	2	3	SE1	Y	0782	14.9	10.6	60.1	10.6	ORIG	1993-11-17	P					25.4								N				RECH	1995-05-08	P					25.4								N				PR0696
0520783	05	2	3	SE1	Y	0783	23.4	11.3	51.6	11.3	ORIG	1993-11-17	P					13.3								N				RECH	1995-05-08	P					13.3						2		N				PR0696
0520784	05	2	3	SE1	Y	0784	21.4	12.7	53.6	12.7	ORIG	1993-11-17	P					22.8								N				RECH	1995-05-08	P					22.8								N				PR0696
0520785	05	2	3	SE1	Y	0785	18.6	12.7	56.4	12.7	ORIG	1993-11-17	P					21.8								N				RECH	1995-05-08	P					21.8								N				PR0696
0520786	05	2	3	SE1		0786	12.5	12.9	62.5	12.9	ORIG	1993-11-17	P					22.4								N				RECH	1995-05-08	P					22.4						1		N				PR0696
0520787	05	2	3	SE1	Y	0787	23.8	14.9	51.2	14.9	ORIG	1993-11-17	P					19.1								N				RECH	1995-05-08	P					19.1								N				PR0696
0520788	05	2	3	SE1		0788	19.8	13.6	55.2	13.6	ORIG	1993-11-17	R		B		G	10.6			2.4					N				RECH	1995-05-08	R		B		G	10.6			2.4					N				PR0696
0520789	05	2	3	SE1		0789	4.8	13	70.2	13	ORIG	1993-11-17	S					0	1.6							N				RECH	1995-05-08	S					0	1.5							N				PR0696
0520790	05	2	3	SE1		0790	4.3	17.2	70.7	17.2	ORIG	1993-11-17	P					42.1								N				RECH	1995-05-08	P					42.1								N				PR0696
0520791	05	2	3	SE1		0791	12.5	17.2	62.5	17.2	ORIG	1993-11-17	P					20.2								N				RECH	1995-05-08	P					20.2						1		N				PR0696
0520792	05	2	3	SE1	Y	0792	21.1	17.8	53.9	17.8	ORIG	1993-11-17	P					18.5								N				RECH	1995-05-08	P					18.5								N				PR0696
0520793	05	2	3	SE1	Y	0793	14.4	18.1	60.6	18.1	ORIG	1993-11-17	P					21.2								N				RECH	1995-05-08	P					21.2								N				PR0696
0520794	05	2	3	SE1		0794	12.7	19.6	62.3	19.6	ORIG	1993-11-17	P					18.3								N				RECH	1995-05-08	P					18.3								N				PR0696
0520795	05	2	3	SE1	Y	0795	17.3	20.2	57.7	20.2	ORIG	1993-11-17	P					20.1								N				RECH	1995-05-08	P					20.1								N				PR0696
0520796	05	2	3	SE1	Y	0796	24.5	21.9	50.5	21.9	ORIG	1993-11-17	P					25.2								N				RECH	1995-05-08	P					25.2						1		N				PR0696
0520797	05	2	3	SE1		0797	10.3	23.6	64.7	23.6	ORIG	1993-11-17	P					16.7								N				RECH	1995-05-08	P					16.7								N				PR0696
0520798	05	2	3	SE1		0798	4.3	23.9	70.7	23.9	ORIG	1993-11-17	S					0	3.2							N				RECH	1995-05-08	S					0	3.1							N				PR0696
0520799	05	2	3	SE1		0799	8.5	24.4	66.5	24.4	ORIG	1993-11-17	P					22.9								N				RECH	1995-05-08	P					22.9								N				PR0696
0520800	05	2	3	SE1		0800	7.8	26.4	67.2	26.4	ORIG	1993-11-17	S					0	2.7							N				RECH	1995-05-08	S					0	2.7							N				PR0696
0520801	05	2	3	SE1	Y	0801	18.6	27.6	56.4	27.6	ORIG	1993-11-17	P					23.5								N				RECH	1995-05-08	P					23.5								N				PR0696
0520802	05	2	3	SE1	Y	0802	15.2	31.4	59.8	31.4	ORIG	1993-11-17	S					0								N				RECH	1995-05-08	S					0								N				PR0696
0520803	05	2	3	SE1	Y	0803	15	32.3	60	32.3	ORIG	1993-11-17	S					0	2.1							N				RECH	1995-05-08	S					0	2.1							N				PR0696
0520804	05	2	3	SE1		0804	4.3	35.7	70.7	35.7	ORIG	1993-11-17	P					25.6								N				RECH	1995-05-08	P					25.6								N				PR0696
0520805	05	2	3	SE1	Y	0805	21.6	37.8	53.4	37.8	ORIG	1993-11-17	P					33.9								N				RECH	1995-05-08	P					33.9								N				PR0696
0520806	05	2	3	SE1		0806	9	44.9	66	44.9	ORIG	1993-11-17	S					0	3.2							N				RECH	1995-05-08	S					0	3.4							N				PR0696
0520807	05	2	3	SE1		0807	14.4	48.2	60.6	48.2	ORIG	1993-11-17	S					0	3.6							N				RECH	1995-05-08	S					0	3.6							N				PR0696
0520808	05	2	3	SE1		0808	7.8	48.3	67.2	48.3	ORIG	1993-11-17	P					37.4				1.1	SE			N			SEC 1/3 THRU TREE	RECH	1995-05-08	P					37.4				1.1	SE	1		N			SEC 1/3 THRU TREE	PR0696
0520809	05	2	3	SE2		0809	3.2	47.3	78.2	47.3	ORIG	1993-11-17	P					24.1								N				RECH	1995-05-08	P					24.1						2		N				PR0696
0520810	05	2	3	SE2		0810	3.9	48.2	78.9	48.2	ORIG	1993-11-17	P					11.9				1	SW			N			SWC 0.6-1.0	RECH	1995-05-08	P					11.9				1	SW			N			SWC 0.6-1.0,1/2,180	PR0696
0520811	05	2	3	SE2		0811	7	47.9	82	47.9	ORIG	1993-11-17	P					24.2								N				RECH	1995-05-08	P					24.2						2		N				PR0696
0520812	05	2	3	SE2		0812	24.1	48	99.1	48	ORIG	1993-11-17	P					24.4				0.2	W			N			GROWING ALONG GROUND BEFORE CURVING UP	RECH	1995-05-08	P					24.4				0.2	W	2		N			GROWING ALONG GROUND BEFORE CURVING UP;NE 0.2	PR0696
0520813	05	2	3	SE2		0813	19.2	46.8	94.2	46.8	ORIG	1993-11-17	S					0	1.7							N				RECH	1995-05-08	S					0	1.7							N				PR0696
0520814	05	2	3	SE2		0814	10.9	45.6	85.9	45.6	ORIG	1993-11-17	P					14.3								N				RECH	1995-05-08	P					14.3						2		N				PR0696
0520815	05	2	3	SE2		0815	7.1	45	82.1	45	ORIG	1993-11-17	P					24.9								N				RECH	1995-05-08	P					24.9								N				PR0696
0520816	05	2	3	SE2		0816	8.3	44.9	83.3	44.9	ORIG	1993-11-17	R		B		B	9			2.6					N				RECH	1995-05-08	R		B		B	8.9			1.6					N				PR0696
0520817	05	2	3	SE2		0817	10.1	44.8	85.1	44.8	ORIG	1993-11-17	S					0	2			0.2	E			N				RECH	1995-05-08	S					0	2			0.3	NE			N			180	PR0696
0520818	05	2	3	SE2		0818	12.5	44.1	87.5	44.1	ORIG	1993-11-17	P					16.1								N				RECH	1995-05-08	P					16.1						1		N				PR0696
0520819	05	2	3	SE2		0819	9.1	43.7	84.1	43.7	ORIG	1993-11-17	P					21.6								N				RECH	1995-05-08	P					21.6								N				PR0696
0520820	05	2	3	SE2		0820	6	43.8	81	43.8	ORIG	1993-11-17	R		B		B	11.3			2.4					N				RECH	1995-05-08	R		B		B	10.2			2.3					N				PR0696
0520821	05	2	3	SE2		0821	6.4	42.1	81.4	42.1	ORIG	1993-11-17	P					21.2								N				RECH	1995-05-08	P					21.2				2.6	NE			N			NE 1.1-2.6	PR0696
0520822	05	2	3	SE2		0822	2.2	42	77.2	42	ORIG	1993-11-17	P					18.6								N				RECH	1995-05-08	P					18.6						1		N				PR0696
0520823	05	2	3	SE2		0823	2	39.9	77	39.9	ORIG	1993-11-17	P					13.5								N				RECH	1995-05-08	P					13.5						3		N				PR0696
0520824	05	2	3	SE2		0824	0.8	39.5	75.8	39.5	ORIG	1993-11-17	P					22.5								N				RECH	1995-05-08	P					22.5						1		N				PR0696
0520825	05	2	3	SE2		0825	24.5	41.2	99.5	41.2	ORIG	1993-11-17	S					0	1.7							N				RECH	1995-05-08	S					0	1.7			0.4	NS			N				PR0696
0520826	05	2	3	SE2		0826	13.5	39.7	88.5	39.7	ORIG	1993-11-17	P					17.6								N				RECH	1995-05-08	P					17.6								N				PR0696
0520827	05	2	3	SE2		0827	12.2	38.5	87.2	38.5	ORIG	1993-11-17	P					26								N				RECH	1995-05-08	P					26								N				PR0696
0520828	05	2	3	SE2		0828	7.2	34	82.2	34	ORIG	1993-11-17	P					26.8								N				RECH	1995-05-08	P					26.8								N				PR0696
0520829	05	2	3	SE2		0829	13	34.7	88	34.7	ORIG	1993-11-17	P					20.7								N				RECH	1995-05-08	P					20.7								N				PR0696
0520830	05	2	3	SE2		0830	14.8	34	89.8	34	ORIG	1993-11-17	P					23.7								N				RECH	1995-05-08	P					23.7								N				PR0696
0520831	05	2	3	SE2		0831	22.5	31.7	97.5	31.7	ORIG	1993-11-17	S					0	1.6							N				RECH	1995-05-08	S					0	1.5							N				PR0696
0520832	05	2	3	SE2		0832	10.5	29.6	85.5	29.6	ORIG	1993-11-17	P					25.5								N				RECH	1995-05-08	P					25.5						1		N				PR0696
0520833	05	2	3	SE2		0833	13.5	23.9	88.5	23.9	ORIG	1993-11-17	P					19.5								N				RECH	1995-05-08	P					19.5								N				PR0696
0520834	05	2	3	SE2		0834	18.8	23.8	93.8	23.8	ORIG	1993-11-17	P					25.3								N				RECH	1995-05-08	P					25.3								N				PR0696
0520835	05	2	3	SE2		0835	24.8	20.6	99.8	20.6	ORIG	1993-11-17	P					15.4								N				RECH	1995-05-08	P					15.4								N				PR0696
0520836	05	2	3	SE2		0836	24.7	17.3	99.7	17.3	ORIG	1993-11-17	P					18.3								N				RECH	1995-05-08	P					18.3								N				PR0696
0520837	05	2	3	SE2		0837	17.9	15.7	92.9	15.7	ORIG	1993-11-17	P					28.1								N				RECH	1995-05-08	P					28.1								N				PR0696
0520838	05	2	3	SE2		0838	17.6	11	92.6	11	ORIG	1993-11-17	P					12.7								N				RECH	1995-05-08	P	T				12.6								N				PR0696
0520839	05	2	3	SE2		0839	13.5	11	88.5	11	ORIG	1993-11-17	P					35.8								N				RECH	1995-05-08	P					35.8								N				PR0696
0520840	05	2	3	SE2		0840	5.5	11.4	80.5	11.4	ORIG	1993-11-17	P					36.1								N				RECH	1995-05-08	P					36.1								N				PR0696
0520841	05	2	3	SE2		0841	17.3	1.5	92.3	1.5	ORIG	1993-11-17	P					27.6								N				RECH	1995-05-08	P					27.6								N				PR0696
0520842	05	2	3	SE2		0842	8.5	1.7	83.5	1.7	ORIG	1993-11-17	P					25.5								N				RECH	1995-05-08	P					25.5								N				PR0696
0520843	05	2	3	NE2		0843	23.8	47.4	98.8	97.4	ORIG	1993-11-17	P					27.8								N				RECH	1995-05-08	P					27.8								N				PR0696
0520844	05	2	3	NE2		0844	19.8	47.8	94.8	97.8	ORIG	1993-11-17	P					26.4								N				RECH	1995-05-08	P					26.4				0.2	S			N				PR0696
0520845	05	2	3	NE2		0845	14.8	50	89.8	100	ORIG	1993-11-17	P					31.5				0.2	E			N				RECH	1995-05-08	P					31.5				0.3	E			N				PR0696
0520846	05	2	3	NE2		0846	0.9	48.4	75.9	98.4	ORIG	1993-11-17	P					34.6				2	S			N			SC 0.3-2.0	RECH	1995-05-08	P					34.6				1.5	S	1		N			SC 0.3-1.5	PR0696
0520847	05	2	3	NE2		0847	0.9	33.5	75.9	83.5	ORIG	1993-11-17	R		B		G	20.2			4.7					N				RECH	1995-05-08	R		B		G	20.2			4.7					N				PR0696
0520849	05	2	3	NE2		0849	0.6	38	75.6	88	ORIG	1993-11-17	R		B		G	16.6			4.1					N				RECH	1995-05-08	R		B		G	16.6			4.1					N				PR0696
0520850	05	2	3	NE2		0850	14	39.6	89	89.6	ORIG	1993-11-17	S					0	1.7							N				RECH	1995-05-08	S					0	1.8							N				PR0696
0520851	05	2	3	NE2		0851	16	39.4	91	89.4	ORIG	1993-11-17	P					5.4	4.9							N				RECH	1995-05-08	P					5.4								N				PR0696
0520852	05	2	3	NE2		0852	17.6	37.6	92.6	87.6	ORIG	1993-11-17	C					13.7				0.8	E			N			NC 0.5	RECH	1995-05-08	C					13.7				0.8	E			N			NC 0.5	PR0696
0520853	05	2	3	NE2		0853	15.6	35.7	90.6	85.7	ORIG	1993-11-17	P					10.4								N				RECH	1995-05-08	P					10.4								N				PR0696
0520854	05	2	3	NE2		0854	13.6	36.2	88.6	86.2	ORIG	1993-11-17	M					8	4.8							N			2ND DBH 6.4 -- 3RD DBH 6.2	RECH	1995-05-08	M	T		F		8	4.8							N			2ND DBH 6.4 -- 3RD DBH 6.2	PR0696
0520855	05	2	3	NE2		0855	12.4	35.3	87.4	85.3	ORIG	1993-11-17	P					5.6								N				RECH	1995-05-08	P					5.6						2		N				PR0696
0520856	05	2	3	NE2		0856	12.4	35	87.4	85	ORIG	1993-11-17	C					5.8	3.5							N			MAIN STEM BROKEN @ 3.0--SPROUTING TO 3.5 FROM BELOW 3.0	RECH	1995-05-08	C	T	B	T		5.8	3.5		3					N				PR0696
0520857	05	2	3	NE2		0857	15.4	34.2	90.4	84.2	ORIG	1993-11-17	P					5	3.7							N				RECH	1995-05-08	P					5	4.1							N				PR0696
0520858	05	2	3	NE2		0858	13.6	34.2	88.6	84.2	ORIG	1993-11-17	P					8.1								N				RECH	1995-05-08	P					8.1								N				PR0696
0520859	05	2	3	NE2		0859	20.4	32.9	95.4	82.9	ORIG	1993-11-17	P					12.6								N				RECH	1995-05-08	P					12.6								N				PR0696
0520860	05	2	3	NE2		0860	15.2	31.8	90.2	81.8	ORIG	1993-11-17	C					9.1				0.3	NW			N				RECH	1995-05-08	C					9.1								N				PR0696
0520861	05	2	3	NE2		0861	12.2	31.2	87.2	81.2	ORIG	1993-11-17	C					11.8				0.3	E			N				RECH	1995-05-08	C					11.8								N				PR0696
0520862	05	2	3	NE2		0862	9.6	28.6	84.6	78.6	ORIG	1993-11-17	S					0	1.4							N				RECH	1995-05-08	S					0	1.5							N				PR0696
0520863	05	2	3	NE2		0863	21.7	29.2	96.7	79.2	ORIG	1993-11-17	C					13.3				1.1	ESE			N				RECH	1995-05-08	C					13.3				1.2	ESE			N				PR0696
0520864	05	2	3	NE2		0864	23.2	28.1	98.2	78.1	ORIG	1993-11-17	P					27.4								N				RECH	1995-05-08	P					27.4								N				PR0696
0520865	05	2	3	NE2		0865	1.9	24.6	76.9	74.6	ORIG	1993-11-17	R		B		G	13.9			4.5					N				RECH	1995-05-08	R		B		G	13.9			4.5					N				PR0696
0520866	05	2	3	NE2		0866	13.6	25.6	88.6	75.6	ORIG	1993-11-17	P					6.5	4.7							N				RECH	1995-05-08	P					6.5	4.7					3		N				PR0696
0520867	05	2	3	NE2		0867	22.3	22.4	97.3	72.4	ORIG	1993-11-17	C					11.7								N				RECH	1995-05-08	C					11.7								N				PR0696
0520868	05	2	3	NE2		0868	13.4	22.3	88.4	72.3	ORIG	1993-11-17	P					6	4.5							N				RECH	1995-05-08	P	T				5.9	4.5							N				PR0696
0520869	05	2	3	NE2		0869	14	20.4	89	70.4	ORIG	1993-11-17	R		B		G	17.6			4.6					N				RECH	1995-05-08	R		B		G	17.6			4.6					N				PR0696
0520870	05	2	3	NE2		0870	18	12.6	93	62.6	ORIG	1993-11-17	C					7.2								N				RECH	1995-05-08	C			T		7.2	4.4			0.3	NE	2		N				PR0696
0520871	05	2	3	NE2		0871	11.9	12.4	86.9	62.4	ORIG	1993-11-17	P					5.5	4.8							N				RECH	1995-05-08	P					5.5	4.8					1		N				PR0696
0520872	05	2	3	NE2		0872	5.9	12.6	80.9	62.6	ORIG	1993-11-17	P					31.6								N				RECH	1995-05-08	P	T				31.3							Y	N				PR0696
0520873	05	2	3	NE2		0873	19.4	10.5	94.4	60.5	ORIG	1993-11-17	P					29.6								N				RECH	1995-05-08	P					29.6						1		N				PR0696
0520874	05	2	3	NE2		0874	24.5	6.9	99.5	56.9	ORIG	1993-11-17	R		B		G	6.1			2.1					N				RECH	1995-05-08	R		B		G	6.1			2.1					N				PR0696
0520875	05	2	3	NE2		0875	6.4	4.8	81.4	54.8	ORIG	1993-11-17	S					0	1.9							N				RECH	1995-05-08	S					0	1.9			1	NS			N				PR0696
0520876	05	2	3	NE2		0876	4.4	5.4	79.4	55.4	ORIG	1993-11-17	P					16.9								N				RECH	1995-05-08	P					16.9						2		N				PR0696
0520877	05	2	3	NE2		0877	19.8	6.5	94.8	56.5	ORIG	1993-11-17	C					6								N				RECH	1995-05-08	C	T		T		6								N				PR0696
0520878	05	2	3	NE2		0878	23	5.8	98	55.8	ORIG	1993-11-17	C					7.8								N				RECH	1995-05-08	C	T		T		7.8								N				PR0696
0520879	05	2	3	NE2		0879	18.7	1.6	93.7	51.6	ORIG	1993-11-17	P					30.2				0.7	E			N			EC-1/2 BASE OF TREE IS GONE-180 DEGREES 1/2 THRU	RECH	1995-05-08	P					30.2				0.7	E	3		N			EC-1/2 BASE OF TREE IS GONE-180 DEGREES 3/4 THRU	PR0696
0520880	05	2	3	NE2		0880	20.8	2.6	95.8	52.6	ORIG	1993-11-17	C					14.5								N				RECH	1995-05-08	C					14.5								N				PR0696
0520881	05	2	3	NE2		0881	5	2.8	80	52.8	ORIG	1993-11-17	P					21.4								N				RECH	1995-05-08	P					21.4						2		N				PR0696
0520882	05	2	3	NE2		0882	7.1	1.8	82.1	51.8	ORIG	1993-11-17	P					22.8								N				RECH	1995-05-08	P					22.8						1		N				PR0696
0520883	05	2	3	NE2		0883	4.3	0.3	79.3	50.3	ORIG	1993-11-17	P					19.3								N				RECH	1995-05-08	P					19.3						2		N				PR0696
0520884	05	2	3	NE1		0884	4.3	1.7	70.7	51.7	ORIG	1993-11-17	P					28.4								N				RECH	1995-05-08	P					28.4						1		N				PR0696
0520885	05	2	3	NE1		0885	24.5	9.6	50.5	59.6	ORIG	1993-11-17	S	F	U	F		0	4.7							Y			UPROOTED LYING SW--ALIVE	RECH	1995-05-08	S		U			0	4.6							Y			UPROOTED LYING SW--ALIVE	PR0696
0520886	05	2	3	NE1		0886	18.6	6.3	56.4	56.3	ORIG	1993-11-17	R		B		G	15.3								N				RECH	1995-05-08	R		B		G	15.3								N				PR0696
0520887	05	2	3	NE1		0887	21.4	7.8	53.6	57.8	ORIG	1993-11-17	S					0	1.7							N				RECH	1995-05-08	S					0	1.7							N				PR0696
0520888	05	2	3	NE1		0888	9	9.1	66	59.1	ORIG	1993-11-17	S					0	4.8							N			S ROTTING 1.0-2.5--UPROOTED LEANING S	RECH	1995-05-08	S					0	4.6							N			S ROTTING 1.0-2.5--UPROOTED LEANING S	PR0696
0520889	05	2	3	NE1		0889	13	10.4	62	60.4	ORIG	1993-11-17	S					0	2.8							N				RECH	1995-05-08	S					0	2.8							N				PR0696
0520890	05	2	3	NE1		0890	5.2	10.2	69.8	60.2	ORIG	1993-11-17	R		B		G	16.3			4					N				RECH	1995-05-08	R		B		G	16.3			4					N				PR0696
0520891	05	2	3	NE1		0891	1.5	11.8	73.5	61.8	ORIG	1993-11-17	R		B		G	10.4			3.7					N				RECH	1995-05-08	R		B		G	10.4			3.7					N				PR0696
0520892	05	2	3	NE1		0892	1.6	14.2	73.4	64.2	ORIG	1993-11-17	P					33.9								N				RECH	1995-05-08	P					33.9								N				PR0696
0520893	05	2	3	NE1		0893	23.3	14.9	51.7	64.9	ORIG	1993-11-17	S					0	2.4			0.2	SWS			N			GIRDLED	RECH	1995-05-08	S					0	2.4			0.3	NS			N				PR0696
0520894	05	2	3	NE1		0894	10.3	17	64.7	67	ORIG	1993-11-17	P					22.3								N				RECH	1995-05-08	P					22.3						2		N				PR0696
0520895	05	2	3	NE1		0895	8	17.3	67	67.3	ORIG	1993-11-17	P					16.8								N				RECH	1995-05-08	P					16.8						3		N				PR0696
0520896	05	2	3	NE1		0896	11.4	17.7	63.6	67.7	ORIG	1993-11-17	P					16								N				RECH	1995-05-08	P					16						3		N				PR0696
0520897	05	2	3	NE1		0897	24.2	18.7	50.8	68.7	ORIG	1993-11-17	S					0	1.7							N				RECH	1995-05-08	S					0	1.8							N				PR0696
0520898	05	2	3	NE1		0898	19.2	18.7	55.8	68.7	ORIG	1993-11-17	P					22.5				0.5	S			N			NC 0.5-1.5	RECH	1995-05-08	P	T				22.2				0.5	S			N			1/2,180	PR0696
0520899	05	2	3	NE1		0899	19.7	19.6	55.3	69.6	ORIG	1993-11-17	P					15.8				0.2	SE			N				RECH	1995-05-08	P					15.8				0.2	SE	3		N			180	PR0696
0520900	05	2	3	NE1		0900	22.5	20.8	52.5	70.8	ORIG	1993-11-17	P					17.3								N				RECH	1995-05-08	P					17.3				0.1	N	1		N				PR0696
0520901	05	2	3	NE1		0901	21.8	21.6	53.2	71.6	ORIG	1993-11-17	P					11.5				0.3	W			N			EC 0.1	RECH	1995-05-08	P	T				10.7				0.3	W			N			1/2,180	PR0696
0520902	05	2	3	NE1		0902	12.6	21.5	62.4	71.5	ORIG	1993-11-17	P					26.4								N				RECH	1995-05-08	P					26.4								N				PR0696
0520903	05	2	3	NE1		0903	14.4	22.5	60.6	72.5	ORIG	1993-11-17	P					25.4								N				RECH	1995-05-08	P					25.4						2		N				PR0696
0520904	05	2	3	NE1		0904	1.2	24.9	73.8	74.9	ORIG	1993-11-17	P	T		F		5.8	5.2							N			BARK PEELING TO 0.5	RECH	1995-05-08	B	T	Y	F		5.8	5.2		0					N				PR0696
0520905	05	2	3	NE1		0905	23.2	24.6	51.8	74.6	ORIG	1993-11-17	P					36				0.6	SE			N				RECH	1995-05-08	P					36				0.6	SE	1		N			1/2,180	PR0696
0520906	05	2	3	NE1		0906	18.9	24.5	56.1	74.5	ORIG	1993-11-17	S					0	3							N				RECH	1995-05-08	S					0	2.8							N				PR0696
0520907	05	2	3	NE1		0907	16	26.5	59	76.5	ORIG	1993-11-17	P					15.8								N				RECH	1995-05-08	P					15.8								N				PR0696
0520908	05	2	3	NE1		0908	19.1	30.1	55.9	80.1	ORIG	1993-11-17	P					21.8								N				RECH	1995-05-08	P					21.8								N				PR0696
0520909	05	2	3	NE1		0909	20.9	32.4	54.1	82.4	ORIG	1993-11-17	S					0	2.5							N				RECH	1995-05-08	S					0	2.4							N				PR0696
0520910	05	2	3	NE1		0910	1.3	30.9	73.7	80.9	ORIG	1993-11-17	R		B		G	21.2								N				RECH	1995-05-08	R		B		G	21.2								N				PR0696
0520911	05	2	3	NE1		0911	3.3	33.2	71.7	83.2	ORIG	1993-11-17	S					0	2.8							N				RECH	1995-05-08	S					0	2.8							N				PR0696
0520912	05	2	3	NE1		0912	15.4	34.7	59.6	84.7	ORIG	1993-11-17	S					0	2.2							N				RECH	1995-05-08	S					0	2.2							N				PR0696
0520913	05	2	3	NE1		0913	21.6	35	53.4	85	ORIG	1993-11-17	P					19.1								N				RECH	1995-05-08	P					19.1						2		N				PR0696
0520914	05	2	3	NE1		0914	18.4	35	56.6	85	ORIG	1993-11-17	P					14.6								N				RECH	1995-05-08	P					14.6						1		N				PR0696
0520915	05	2	3	NE1		0915	19.4	36.4	55.6	86.4	ORIG	1993-11-17	P					23.1								N				RECH	1995-05-08	P					23.1						1		N				PR0696
0520916	05	2	3	NE1		0916	13.1	36.5	61.9	86.5	ORIG	1993-11-17	R		B		G	12.4			1.8					N				RECH	1995-05-08	R		B		G	12.4			1.8					N				PR0696
0520917	05	2	3	NE1		0917	3.1	41.2	71.9	91.2	ORIG	1993-11-17	S	T		F		0	4.6							N				RECH	1995-05-08	S	T	Y			0	4.6		0					N				PR0696
0520918	05	2	3	NE1		0918	0.7	42.4	74.3	92.4	ORIG	1993-11-17	P					42								N				RECH	1995-05-08	P					42								N				PR0696
0520919	05	2	3	NE1		0919	14.9	44.9	60.1	94.9	ORIG	1993-11-17	S					0	3.9							N				RECH	1995-05-08	S					0	3.7							N				PR0696
0520920	05	2	3	NE1		0920	16.3	47.8	58.7	97.8	ORIG	1993-11-17	P					25.9								N				RECH	1995-05-08	P					25.9						2		N				PR0696
0520921	05	2	3	NE1		0921	1.2	49.7	73.8	99.7	ORIG	1993-11-17	P					35.4								N				RECH	1995-05-08	P					35.4						2		N				PR0696
0520922	05	2	3	NW2		0922	24.6	12.9	49.6	62.9	ORIG	1993-11-17	P					32.7				0.4	SW			N				RECH	1995-05-08	P					32.7				0.4	SW			N			NE 0.1	PR0696
0520923	05	2	3	NW2		0923	0.1	46.4	25.1	96.4	ORIG	1993-11-17	P					24.2								N				RECH	1995-05-08	P					24.2						2		N				PR0696
0520924	05	2	3	NW2		0924	23.5	48.3	48.5	98.3	ORIG	1993-11-17	P					29.6				0.7	SE			N				RECH	1995-05-08	P					29.6				0.7	SE	3		N			180	PR0696
0520925	05	2	3	NW2		0925	14.4	43.6	39.4	93.6	ORIG	1993-11-17	P					41.8				0.2	N			N				RECH	1995-05-08	P					41.8				0.3	SW	2		N			SW 1/2;N 0.3	PR0696
0520926	05	2	3	NW2		0926	24.6	42	49.6	92	ORIG	1993-11-17	P					32.2								N				RECH	1995-05-08	P					32.2						2		N				PR0696
0520927	05	2	3	NW2		0927	5.7	37.9	30.7	87.9	ORIG	1993-11-17	S					0	2.1							N				RECH	1995-05-08	S					0	2.1							N				PR0696
0520928	05	2	3	NW2		0928	6.4	36.9	31.4	86.9	ORIG	1993-11-17	P					34.6								N				RECH	1995-05-08	P					34.6						1		N				PR0696
0520929	05	2	3	NW2		0929	18.1	35.5	43.1	85.5	ORIG	1993-11-17	R		B		G	21.1								N				RECH	1995-05-08	R		B		G	21.1								N				PR0696
0520930	05	2	3	NW2		0930	11.8	34.1	36.8	84.1	ORIG	1993-11-17	S					0	1.6			0.8	NE			N				RECH	1995-05-08	S					0	1.5			0.8	NE			N			GIRDLED 0.9	PR0696
0520931	05	2	3	NW2		0931	14.7	29.2	39.7	79.2	ORIG	1993-11-17	S					0	1.4			0.2	NE			N			GIRDLED 0.2 & 0.6	RECH	1995-05-08	S					0	1.5			0.2	NE			N			GIRDLED 0.6	PR0696
0520932	05	2	3	NW2		0932	18.6	27.6	43.6	77.6	ORIG	1993-11-17	P					36.8								N				RECH	1995-05-08	P					36.8						1		N				PR0696
0520933	05	2	3	NW2		0933	21.7	20.1	46.7	70.1	ORIG	1993-11-17	R		B		G	19.5								N				RECH	1995-05-08	R		B		G	19.5								N				PR0696
0520934	05	2	3	NW2		0934	19.8	17.3	44.8	67.3	ORIG	1993-11-17	P					24.2								N				RECH	1995-05-08	P					24.2						3		N				PR0696
0520935	05	2	3	NW2		0935	4.2	22.4	29.2	72.4	ORIG	1993-11-17	P					32.7								N				RECH	1995-05-08	P					32.7						2		N				PR0696
0520936	05	2	3	NW2		0936	4.3	21.5	29.3	71.5	ORIG	1993-11-17	R		B		G	29.9								N				RECH	1995-05-08	R		B		G	29.9								N				PR0696
0520937	05	2	3	NW2		0937	3.7	20.5	28.7	70.5	ORIG	1993-11-17	S					0	1.5							N				RECH	1995-05-08	S					0	1.5			0.2	NS			N				PR0696
0520938	05	2	3	NW2		0938	5.6	19.1	30.6	69.1	ORIG	1993-11-17	S					0	3.2							N				RECH	1995-05-08	S					0	3.1							N				PR0696
0520939	05	2	3	NW2		0939	3.7	17.2	28.7	67.2	ORIG	1993-11-17	R		B		G	15.6			3.1					N				RECH	1995-05-08	R		B		G	15.6			3.1					N				PR0696
0520940	05	2	3	NW2		0940	21.1	11	46.1	61	ORIG	1993-11-17	R		B		G	13.4			3.9					N				RECH	1995-05-08	R		B		G	13.4			3.9					N				PR0696
0520941	05	2	3	NW2		0941	12.2	1.8	37.2	51.8	ORIG	1993-11-17	S					0	4.3							N				RECH	1995-05-08	S					0	4.3							N				PR0696
0520942	05	2	3	NW1		0942	14.9	48.4	10.1	98.4	ORIG	1993-11-17	P					40.3								N				RECH	1995-05-08	P					40.3						4		N			90% DEAD	PR0696
0520943	05	2	3	NW1		0943	2.7	46.8	22.3	96.8	ORIG	1993-11-17	P					22.5								N				RECH	1995-05-08	P					22.5						3		N				PR0696
0520944	05	2	3	NW1		0944	8.5	45.3	16.5	95.3	ORIG	1993-11-17	P					31.2								N				RECH	1995-05-08	P	T				32.8								N				PR0696
0520945	05	2	3	NW1		0945	20.4	46.6	4.6	96.6	ORIG	1993-11-17	S					0	3							N				RECH	1995-05-08	S					0	3							N				PR0696
0520946	05	2	3	NW1		0946	23.3	41.4	1.7	91.4	ORIG	1993-11-17	P					33.5								N				RECH	1995-05-08	P	T				32.6								N				PR0696
0520947	05	2	3	NW1		0947	13.1	40.3	11.9	90.3	ORIG	1993-11-17	P					37.1								N				RECH	1995-05-08	P	T				36.1								N				PR0696
0520948	05	2	3	NW1		0948	11.3	39.8	13.7	89.8	ORIG	1993-11-17	S					0	1.5							N				RECH	1995-05-08	S					0	1.5							N				PR0696
0520949	05	2	3	NW1		0949	4.8	42.4	20.2	92.4	ORIG	1993-11-17	P					21.1								N				RECH	1995-05-08	P					21.1						3		N				PR0696
0520950	05	2	3	NW1		0950	1.6	32.6	23.4	82.6	ORIG	1993-11-17	S					0	4							N				RECH	1995-05-08	S					0	4.1			1.4	NS			N				PR0696
0520951	05	2	3	NW1		0951	4.2	34.1	20.8	84.1	ORIG	1993-11-17	P					27.9								N				RECH	1995-05-08	P					27.9						2		N				PR0696
0520952	05	2	3	NW1		0952	8	34.2	17	84.2	ORIG	1993-11-17	R		B		G	6.4			1.5					N				RECH	1995-05-08	R		B		G	6.4			1.5					N				PR0696
0520953	05	2	3	NW1		0953	22.2	34.3	2.8	84.3	ORIG	1993-11-17	P					30.1				0.3	NW			N				RECH	1995-05-08	P	T				29.4				0.4	NW			N				PR0696
0520954	05	2	3	NW1		0954	22.6	30.6	2.4	80.6	ORIG	1993-11-17	P					31.2								N				RECH	1995-05-08	P					31.2						3		N				PR0696
0520955	05	2	3	NW1		0955	21.9	31.3	3.1	81.3	ORIG	1993-11-17	P					20.9								N				RECH	1995-05-08	P					20.9						3		N				PR0696
0520956	05	2	3	NW1		0956	20.4	26.5	4.6	76.5	ORIG	1993-11-17	P					33.4				0.5	SES			N			WC 0.5	RECH	1995-05-08	P					33.4				0.5	SSE			N			SSE 1/2,180;WC 0.7	PR0696
0520957	05	2	3	NW1		0957	21.2	20	3.8	70	ORIG	1993-11-17	P					34.9								N				RECH	1995-05-08	P					34.9								N				PR0696
0520958	05	2	3	NW1		0958	14.9	19.8	10.1	69.8	ORIG	1993-11-17	P					37.5				1.1	NE			N			NEC 0.5-1.1--SCARED OVER	RECH	1995-05-08	P					37.5				1.1	NE	1		N			NEC 0.5-1.1--SCARED OVER	PR0696
0520959	05	2	3	NW1		0959	17.9	12.1	7.1	62.1	ORIG	1993-11-17	P					27.8								N				RECH	1995-05-08	P					27.8						1		N				PR0696
0520960	05	2	3	NW1		0960	20.9	7.2	4.1	57.2	ORIG	1993-11-17	P					22.9				0.3	N			N				RECH	1995-05-08	P					22.9				0.3	N			N				PR0696
0520961	05	2	3	NW1		0961	23.8	4.8	1.2	54.8	ORIG	1993-11-17	P					25.1								N				RECH	1995-05-08	P					25.1								N				PR0696
0520962	05	2	3	NW1		0962	20.8	5.3	4.2	55.3	ORIG	1993-11-17	S					0	3.1							N				RECH	1995-05-08	S					0	3.1							N				PR0696
0520963	05	2	3	SW2		0963	12.8	9.9	37.8	9.9	ORIG	1993-11-17	P					32.5								N				RECH	1995-05-08	P					32.5								N				PR0696
0520964	05	2	3	SW2		0964	1.3	10.4	26.3	10.4	ORIG	1993-11-17	P					25								N				RECH	1995-05-08	P					25								N				PR0696
0520965	05	2	3	SW2		0965	3.5	19.6	28.5	19.6	ORIG	1993-11-17	S					0	1.6							N				RECH	1995-05-08	S					0	1.6							N				PR0696
0520966	05	2	3	SW2	Y	0966	17.4	19.2	42.4	19.2	ORIG	1993-11-17	S					0	1.9							N				RECH	1995-05-08	S					0	1.9							N				PR0696
0520967	05	2	3	SW2		0967	13.2	19.1	38.2	19.1	ORIG	1993-11-17	P	T	Y	F		36.6	21		1	1	N			Y			BROKEN @ 1.0 LYING SW--NC 1/2 THRU TREE	RECH	1995-05-08	R		Y		B	36.6	21		1	1	N			Y			NC 1/2 THRU TREE	PR0696
0520968	05	2	3	SW2		0968	12.6	20.5	37.6	20.5	ORIG	1993-11-17	P					26.4								N				RECH	1995-05-08	P					26.4								N				PR0696
0520969	05	2	3	SW2		0969	7.1	22.1	32.1	22.1	ORIG	1993-11-17	P					29.2								N				RECH	1995-05-08	P					29.2								N				PR0696
0520970	05	2	3	SW2		0970	14.7	26.9	39.7	26.9	ORIG	1993-11-17	S					0	4.5							N				RECH	1995-05-08	S					0	4.6							N				PR0696
0520971	05	2	3	SW2		0971	14.9	30.8	39.9	30.8	ORIG	1993-11-17	P					24.7								N				RECH	1995-05-08	P					24.7								N				PR0696
0520972	05	2	3	SW2		0972	2.6	33.5	27.6	33.5	ORIG	1993-11-17	S					0	3.8			0.2	NS			N			GIRDLED	RECH	1995-05-08	S					0	4.1			0.2	NS			N				PR0696
0520973	05	2	3	SW2	Y	0973	20.6	33.1	45.6	33.1	ORIG	1993-11-17	S					0	1.8			0.2	NS			N			GIRDLED	RECH	1995-05-08	S					0	1.7			0.2	NS			N				PR0696
0520974	05	2	3	SW2	Y	0974	18.2	33.8	43.2	33.8	ORIG	1993-11-17	S					0	3.7							N			HOLED ON NW W/ROT 0.9	RECH	1995-05-08	S					0	3.6							N			HOLE ON NW W/ROT 0.9	PR0696
0520975	05	2	3	SW2	Y	0975	24.7	47.7	49.7	47.7	ORIG	1993-11-17	P					38								N				RECH	1995-05-08	P					38								N				PR0696
0520976	05	2	3	SW2		0976	12.8	48.9	37.8	48.9	ORIG	1993-11-17	P					38.1								N				RECH	1995-05-08	P					38.1								N				PR0696
0520977	05	2	3	SW1		0977	8.6	0.4	16.4	0.4	ORIG	1993-11-17	P					16.7								N				RECH	1995-05-08	P					16.7				0.2	NE			N			180	PR0696
0520978	05	2	3	SW1		0978	3	4.1	22	4.1	ORIG	1993-11-17	C					15.3				1.1	ENE			N				RECH	1995-05-08	C	T		F		15.3				1.1	ENE			N			3/4,180	PR0696
0520979	05	2	3	SW1		0979	1.7	4.6	23.3	4.6	ORIG	1993-11-17	P					29.9								N				RECH	1995-05-08	P					29.9								N				PR0696
0520980	05	2	3	SW1		0980	19	4.9	6	4.9	ORIG	1993-11-17	P					23.8								N				RECH	1995-05-08	P					23.8						1		N				PR0696
0520981	05	2	3	SW1		0981	14.8	9.6	10.2	9.6	ORIG	1993-11-17	P					12.4								N				RECH	1995-05-08	P					12.4								N				PR0696
0520982	05	2	3	SW1		0982	11.9	10.1	13.1	10.1	ORIG	1993-11-17	P					22.6								N				RECH	1995-05-08	P					22.6								N				PR0696
0520983	05	2	3	SW1		0983	21.6	10.9	3.4	10.9	ORIG	1993-11-17	S					0	2.3			0.8	SE			N				RECH	1995-05-08	S					0	2.4			1	SE			N				PR0696
0520984	05	2	3	SW1		0984	6.2	16.5	18.8	16.5	ORIG	1993-11-17	P					30.8								N				RECH	1995-05-08	P					30.8						1		N				PR0696
0520985	05	2	3	SW1		0985	3.2	17.6	21.8	17.6	ORIG	1993-11-17	P					21.4								N			GROWING W/ #986	RECH	1995-05-08	P					21.4								N			GROWING W/ #986	PR0696
0520986	05	2	3	SW1		0986	3.3	17.9	21.7	17.9	ORIG	1993-11-17	P					12.8				1.3	S			N			SC 0.9-1.3 BETWEEN TREES--GROWING W/ #985	RECH	1995-05-08	P					12.8				1.3	S	2		N			SC 0.9-1.3 BETWEEN TREES--GROWING W/ #985	PR0696
0520987	05	2	3	SW1		0987	7.9	20.4	17.1	20.4	ORIG	1993-11-17	S					0	3							N				RECH	1995-05-08	S					0	3							N				PR0696
0520988	05	2	3	SW1		0988	2.6	21.6	22.4	21.6	ORIG	1993-11-17	P					21.2								N				RECH	1995-05-08	P					21.2						1		N				PR0696
0520989	05	2	3	SW1		0989	15.6	21.9	9.4	21.9	ORIG	1993-11-17	P					10.1								N				RECH	1995-05-08	P					10.1						1		N				PR0696
0520990	05	2	3	SW1		0990	14.2	25.3	10.8	25.3	ORIG	1993-11-17	P					25.5				0.3	SW			N			NEC 0.2	RECH	1995-05-08	P					25.5				0.3	W			N			NEC 0.2	PR0696
0520991	05	2	3	SW1		0991	23.1	26.6	1.9	26.6	ORIG	1993-11-17	P					19.4								N				RECH	1995-05-08	P					19.4						2		N				PR0696
0520992	05	2	3	SW1		0992	12.4	30.3	12.6	30.3	ORIG	1993-11-17	P	T	Y	F		22.6	16.4		0.7	0.4	W			Y			BROKEN @ 0.7 LYING WNW	RECH	1995-05-08	R		Y		B	22.6	16.4		0.7	0.4	W			Y				PR0696
0520993	05	2	3	SW1		0993	14	31.9	11	31.9	ORIG	1993-11-17	P					23.2								N				RECH	1995-05-08	P					23.2								N				PR0696
0520994	05	2	3	SW1		0994	17.7	32.4	7.3	32.4	ORIG	1993-11-17	P					17.4								N				RECH	1995-05-08	P					17.4								N				PR0696
0520995	05	2	3	SW1		0995	20.6	33.3	4.4	33.3	ORIG	1993-11-17	P					22.8				0.9	SW			N				RECH	1995-05-08	P					22.8				0.9	SW			N				PR0696
0520996	05	2	3	SW1		0996	1.7	37.7	23.3	37.7	ORIG	1993-11-17	P					37.4								N				RECH	1995-05-08	P					37.4								N				PR0696
0520997	05	2	3	SW1		0997	11	38.8	14	38.8	ORIG	1993-11-17	P					10.6								N				RECH	1995-05-08	P					10.6								N				PR0696
0520998	05	2	3	SW1		0998	16	41.7	9	41.7	ORIG	1993-11-17	S					0	1.9							N				RECH	1995-05-08	S					0	1.8							N				PR0696
0520999	05	2	3	SW1		0999	15.2	48.8	9.8	48.8	ORIG	1993-11-17	P					42.6								N				RECH	1995-05-08	P					42.6								N				PR0696
0521000	05	2	3	SW1		1000	0.9	46.2	24.1	46.2	ORIG	1993-11-17	P					36.4								N			TREES TAGGED W/ TRAIL	RECH	1995-05-08	P					36.4								N			TREES TAGGED W/ TRAIL	PR0696
0530464	05	3	3	NW1		0464	14.4	49.1	10.6	99.1																				RECH	1994-10-25	P					21.1								N				PR0696
0530465	05	3	3	NW1		0465	14.8	48.7	10.2	98.7																				RECH	1994-10-25	P					21								N				PR0696
0530466	05	3	3	NW1		0466	24.8	48	0.2	98																				RECH	1994-10-25	C					11.7								N				PR0696
0530467	05	3	3	NW1		0467	19	47.7	6	97.7																				RECH	1994-10-25	S					0	4							N				PR0696
0530468	05	3	3	NW1		0468	11.9	47.1	13.1	97.1																				RECH	1994-10-25	P					17.8				1.4	S			N			SWC 1.7-2.0	PR0696
0530469	05	3	3	NW1		0469	4.3	45.7	20.7	95.7																				RECH	1994-10-25	P					26.1				0.7	SW			N				PR0696
0530470	05	3	3	NW1		0470	0.1	47.3	24.9	97.3																				RECH	1994-10-25	S					0	1.8							N				PR0696
0530471	05	3	3	NW1		0471	6.1	44.7	18.9	94.7																				RECH	1994-10-25	P					20.1								N				PR0696
0530472	05	3	3	NW1		0472	8.8	44.1	16.2	94.1																				RECH	1994-10-25	P					28.6								N				PR0696
0530473	05	3	3	NW1		0473	19.8	43	5.2	93																				RECH	1994-10-25	S					0	2							N				PR0696
0530474	05	3	3	NW1		0474	17	42.2	8	92.2																				RECH	1994-10-25	P					24.9				0.8	S			N			SC 0.2-0.8	PR0696
0530475	05	3	3	NW1		0475	20.8	42.4	4.2	92.4																				RECH	1994-10-25	R		B		G	8.4			5.1					N				PR0696
0530476	05	3	3	NW1		0476	21	41.4	4	91.4																				RECH	1994-10-25	P					26.8								N				PR0696
0530477	05	3	3	NW1		0477	9.8	40.2	15.2	90.2																				RECH	1994-10-25	P					19.9								N				PR0696
0530478	05	3	3	NW1		0478	3.9	41.4	21.1	91.4																				RECH	1994-10-25	S					0	2.6			0.3	E			N			EC 180 DEGREES	PR0696
0530479	05	3	3	NW1		0479	2	41.5	23	91.5																				RECH	1994-10-25	P					20.1								N				PR0696
0530480	05	3	3	NW1		0480	0.6	38.6	24.4	88.6																				RECH	1994-10-25	S					0	3.3							N			MAY BE DYING--ROTTING UP TO 1.6	PR0696
0530481	05	3	3	NW1		0481	11.6	37.8	13.4	87.8																				RECH	1994-10-25	S					0	5.1							N				PR0696
0530482	05	3	3	NW1		0482	16.4	38.8	8.6	88.8																				RECH	1994-10-25	S					0	1.9							N				PR0696
0530483	05	3	3	NW1		0483	18.3	39.1	6.7	89.1																				RECH	1994-10-25	P					12.5				2.7	SW			N			SWC 0.9-1.1 & 1.4-2.7;SW 0.5-0.6	PR0696
0530484	05	3	3	NW1		0484	18.8	37.4	6.2	87.4																				RECH	1994-10-25	P					27.3								N				PR0696
0530485	05	3	3	NW1		0485	20.5	36.4	4.5	86.4																				RECH	1994-10-25	P					24.7								N				PR0696
0530486	05	3	3	NW1		0486	18.5	34.5	6.5	84.5																				RECH	1994-10-25	P					23.8								N				PR0696
0530487	05	3	3	NW1		0487	21.2	33.4	3.8	83.4																				RECH	1994-10-25	P	T				10.3								N			FIRE	PR0696
0530488	05	3	3	NW1		0488	0.6	34.7	24.4	84.7																				RECH	1994-10-25	P					29.4								N				PR0696
0530489	05	3	3	NW1		0489	8	32.5	17	82.5																				RECH	1994-10-25	P					33				1	E			N				PR0696
0530490	05	3	3	NW1		0490	6.2	31.6	18.8	81.6																				RECH	1994-10-25	S					0	1.6							N				PR0696
0530491	05	3	3	NW1		0491	20.6	31.8	4.4	81.8																				RECH	1994-10-25	P					14.8								N				PR0696
0530492	05	3	3	NW1		0492	21.8	31.7	3.2	81.7																				RECH	1994-10-25	P					25.2								N				PR0696
0530493	05	3	3	NW1		0493	19.4	29.6	5.6	79.6																				RECH	1994-10-25	P					23.9								N				PR0696
0530494	05	3	3	NW1		0494	19.1	26.5	5.9	76.5																				RECH	1994-10-25	P					28.6								N				PR0696
0530495	05	3	3	NW1		0495	13.9	29.1	11.1	79.1																				RECH	1994-10-25	R		B		G	6.6			1.6					N				PR0696
0530496	05	3	3	NW1		0496	6.8	25.8	18.2	75.8																				RECH	1994-10-25	S					0	3.1							N				PR0696
0530497	05	3	3	NW1		0497	6.8	23.7	18.2	73.7																				RECH	1994-10-25	R		B		G	8.7			2.4					N				PR0696
0530498	05	3	3	NW1		0498	23.4	22.2	1.6	72.2																				RECH	1994-10-25	R		B		G	16.1			2.4					N				PR0696
0530499	05	3	3	NW1		0499	12.8	17.1	12.2	67.1																				RECH	1994-10-25	R		B		G	13.1			3.3					N				PR0696
0530500	05	3	3	NW1		0500	23.3	16.1	1.7	66.1																				RECH	1994-10-25	P					26.6				0.4	SE			N				PR0696
0530501	05	3	3	NW1		0501	18.2	15	6.8	65																				RECH	1994-10-25	S	T				0	2.4			0.6	NS			N			GIRDLED BADLY 0.3-0.6	PR0696
0530502	05	3	3	NW1		0502	8.3	14.8	16.7	64.8																				RECH	1994-10-25	R		B		G	10			3.1					N				PR0696
0530503	05	3	3	NW1		0503	4.6	11.3	20.4	61.3																				RECH	1994-10-25	S					0	1.7			0.4	NS			N				PR0696
0530504	05	3	3	NW1		0504	12.6	9.2	12.4	59.2																				RECH	1994-10-25	S					0	1.8							N				PR0696
0530505	05	3	3	NW1		0505	6.4	3.7	18.6	53.7																				RECH	1994-10-25	S					0	1.6			0.3	S			N			TRUNK ALL ROTTING	PR0696
0530506	05	3	3	NW1		0506	14.6	3.9	10.4	53.9																				RECH	1994-10-25	P					22.8								N				PR0696
0530507	05	3	3	NW1		0507	8.3	2.8	16.7	52.8																				RECH	1994-10-25	P					28.1								N				PR0696
0530508	05	3	3	NW1		0508	13.8	1.3	11.2	51.3																				RECH	1994-10-25	P					16.9								N				PR0696
0530509	05	3	3	NW1		0509	14.7	0.9	10.3	50.9																				RECH	1994-10-25	S					0	1.6							N				PR0696
0530510	05	3	3	NW1		0510	20.2	1.6	4.8	51.6																				RECH	1994-10-25	S					0	2.3							N				PR0696
0530511	05	3	3	NW1		0511	21.6	1.6	3.4	51.6																				RECH	1994-10-25	R		B		G	9.7								N				PR0696
0530512	05	3	3	NW2		0512	18.5	49.3	43.5	99.3																				RECH	1994-10-25	P					28.8								N				PR0696
0530513	05	3	3	NW2		0513	20.8	49.3	45.8	99.3																				RECH	1994-10-25	R		B		G	6.3			1.8					N				PR0696
0530514	05	3	3	NW2		0514	22.6	47.9	47.6	97.9																				RECH	1994-10-25	R		Y		B	39.3	19.7		0	0.5	NE			Y			SC 320 DEGREES 1/2 THRU 1.0	PR0696
0530515	05	3	3	NW2		0515	6.6	44.9	31.6	94.9																				RECH	1994-10-25	S					0	1.4							N				PR0696
0530516	05	3	3	NW2		0516	2.3	45.3	27.3	95.3																				RECH	1994-10-25	P					24.3								N				PR0696
0530517	05	3	3	NW2		0517	9.9	39.7	34.9	89.7																				RECH	1994-10-25	P					31.6								N				PR0696
0530518	05	3	3	NW2		0518	24.4	43.6	49.4	93.6																				RECH	1994-10-25	R		B		G	9.9								N				PR0696
0530519	05	3	3	NW2		0519	2.6	35.2	27.6	85.2																				RECH	1994-10-25	P					20.9								N				PR0696
0530520	05	3	3	NW2		0520	18.1	34.9	43.1	84.9																				RECH	1994-10-25	P					26				0.4	NW			N			NEC 0.2;EC 0.2	PR0696
0530521	05	3	3	NW2		0521	23.1	32.4	48.1	82.4																				RECH	1994-10-25	S					0	1.9			0.5	W			N			WC 180 DEGREES 3/4 THRU	PR0696
0530522	05	3	3	NW2		0522	12.4	33.2	37.4	83.2																				RECH	1994-10-25	R		B		G	21.7			2.4					N				PR0696
0530523	05	3	3	NW2		0523	13.5	35.3	38.5	85.3																				RECH	1994-10-25	R		B		G	7.6			1.5					N				PR0696
0530524	05	3	3	NW2		0524	2.9	32.1	27.9	82.1																				RECH	1994-10-25	S					0	1.6							N				PR0696
0530525	05	3	3	NW2		0525	0.2	33.5	25.2	83.5																				RECH	1994-10-25	P					18.8								N				PR0696
0530526	05	3	3	NW2		0526	15.9	28.7	40.9	78.7																				RECH	1994-10-25	P					30.7				0.3	SE			N				PR0696
0530527	05	3	3	NW2		0527	21.9	25.8	46.9	75.8																				RECH	1994-10-25	P					39.1				0.6	NE			N				PR0696
0530528	05	3	3	NW2		0528	18.5	21.8	43.5	71.8																				RECH	1994-10-25	R		B		G	10.9								N				PR0696
0530529	05	3	3	NW2	Y	0529	23.3	21.1	48.3	71.1																				RECH	1994-10-25	S					0	2			0.1	SE			N				PR0696
0530530	05	3	3	NW2	Y	0530	22.8	12.5	47.8	62.5																				RECH	1994-10-25	P					35.3				0.8	NW			N				PR0696
0530531	05	3	3	NW2	Y	0531	23.1	7.4	48.1	57.4																				RECH	1994-10-25	P					33.3								N				PR0696
0530532	05	3	3	NW2	Y	0532	12.1	7	37.1	57																				RECH	1994-10-25	P					12.7								N				PR0696
0530533	05	3	3	NW2		0533	2.9	10.3	27.9	60.3																				RECH	1994-10-25	P					18.5								N				PR0696
0530534	05	3	3	NW2		0534	2.4	3.1	27.4	53.1																				RECH	1994-10-25	P					26.9								N				PR0696
0530535	05	3	3	NW2		0535	0.1	5.7	25.1	55.7																				RECH	1994-10-25	R		B		G	5.5			1.7					N				PR0696
0530536	05	3	3	NW2		0536	1.7	10.2	26.7	60.2																				RECH	1994-10-25	S					0	3.1			0.4	W			N			WC 180 DEGREES	PR0696
0530537	05	3	3	NW2		0537	0.6	11.4	25.6	61.4																				RECH	1994-10-25	P					26.1				0.2	W			N				PR0696
0530538	05	3	3	NW2		0538	1.5	14.5	26.5	64.5																				RECH	1994-10-25	P					33.8								N				PR0696
0530539	05	3	3	NW2		0539	1.1	17.8	26.1	67.8																				RECH	1994-10-25	P					20.8								N				PR0696
0530540	05	3	3	NW2		0540	3	25.9	28	75.9																				RECH	1994-10-25	P					29.9								N				PR0696
0530541	05	3	3	SW2	Y	0541	20.9	46.1	45.9	46.1																				RECH	1994-10-25	P					28.6								N				PR0696
0530542	05	3	3	SW2		0542	22.1	45.1	47.1	45.1																				RECH	1994-10-25	R		B		G	8			2.9					N				PR0696
0530543	05	3	3	SW2		0543	9.4	45.1	34.4	45.1																				RECH	1994-10-25	P					22.2				0.5	SW			N			SWC 180 DEGREES 1/2 THRU	PR0696
0530544	05	3	3	SW2		0544	6.4	45	31.4	45																				RECH	1994-10-25	R		B		G	15.1			4.1					N				PR0696
0530545	05	3	3	SW2		0545	5.3	44.5	30.3	44.5																				RECH	1994-10-25	S					0	1.7							N				PR0696
0530546	05	3	3	SW2	Y	0546	23.8	39.5	48.8	39.5																				RECH	1994-10-25	P					29.3								N				PR0696
0530547	05	3	3	SW2		0547	14.3	36.4	39.3	36.4																				RECH	1994-10-25	R		B		B	8.1			2.2					N				PR0696
0530548	05	3	3	SW2	Y	0548	11.3	35.9	36.3	35.9																				RECH	1994-10-25	P					23.8								N				PR0696
0530549	05	3	3	SW2	Y	0549	13	35.9	38	35.9																				RECH	1994-10-25	P					23.8								N				PR0696
0530550	05	3	3	SW2	Y	0550	15.2	35.5	40.2	35.5																				RECH	1994-10-25	P					11.6								N				PR0696
0530551	05	3	3	SW2	Y	0551	19.4	35.7	44.4	35.7																				RECH	1994-10-25	P					19.4								N				PR0696
0530552	05	3	3	SW2	Y	0552	16.8	34.6	41.8	34.6																				RECH	1994-10-25	P					13.7								N				PR0696
0530553	05	3	3	SW2		0553	20.8	33.9	45.8	33.9																				RECH	1994-10-25	R		B		B	9.1			4.9					N				PR0696
0530554	05	3	3	SW2	Y	0554	21.8	33.8	46.8	33.8																				RECH	1994-10-25	P					21.3								N				PR0696
0530555	05	3	3	SW2		0555	7.6	32.1	32.6	32.1																				RECH	1994-10-25	S					0	2							N				PR0696
0530556	05	3	3	SW2		0556	2.3	30.4	27.3	30.4																				RECH	1994-10-25	P					22.2								N				PR0696
0530557	05	3	3	SW2		0557	12.2	30.3	37.2	30.3																				RECH	1994-10-25	R		B		G	11.8			2.8					N				PR0696
0530558	05	3	3	SW2	Y	0558	13.1	29.2	38.1	29.2																				RECH	1994-10-25	P					25.5								N				PR0696
0530559	05	3	3	SW2		0559	6.5	28.5	31.5	28.5																				RECH	1994-10-25	R		B		B	22.7								N				PR0696
0530560	05	3	3	SW2	Y	0560	14.3	26.9	39.3	26.9																				RECH	1994-10-25	P					18.6								N				PR0696
0530561	05	3	3	SW2		0561	18.9	27.1	43.9	27.1																				RECH	1994-10-25	R		B		B	31.3								N				PR0696
0530562	05	3	3	SW2		0562	4.7	26	29.7	26																				RECH	1994-10-25	R		B		G	7.8			3					N				PR0696
0530563	05	3	3	SW2		0563	3.1	19.5	28.1	19.5																				RECH	1994-10-25	P					25.8				1.3	SW			N			NEC 0.4-0.6	PR0696
0530564	05	3	3	SW2		0564	6.1	18.8	31.1	18.8																				RECH	1994-10-25	S					0	2.1							N				PR0696
0530565	05	3	3	SW2		0565	11.5	18.5	36.5	18.5																				RECH	1994-10-25	P					9.1								N				PR0696
0530566	05	3	3	SW2		0566	15.5	17.9	40.5	17.9																				RECH	1994-10-25	P					34.3								N				PR0696
0530567	05	3	3	SW2		0567	16.1	17.9	41.1	17.9																				RECH	1994-10-25	P					19.9								N				PR0696
0530568	05	3	3	SW2		0568	7.2	16.4	32.2	16.4																				RECH	1994-10-25	P					31.7								N				PR0696
0530569	05	3	3	SW2		0569	2.2	16.6	27.2	16.6																				RECH	1994-10-25	R		B		G	8.8			5.2					N				PR0696
0530570	05	3	3	SW2		0570	2.3	15.9	27.3	15.9																				RECH	1994-10-25	P					13.3								N				PR0696
0530571	05	3	3	SW2		0571	9.4	14.2	34.4	14.2																				RECH	1994-10-25	R		B		G	12.4			1.9					N				PR0696
0530572	05	3	3	SW2		0572	5.9	12.7	30.9	12.7																				RECH	1994-10-25	R		B		G	8			1.7					N				PR0696
0530573	05	3	3	SW2		0573	13.8	11.1	38.8	11.1																				RECH	1994-10-25	P					17.1								N				PR0696
0530574	05	3	3	SW2		0574	14.1	7.5	39.1	7.5																				RECH	1994-10-25	P					17.5								N				PR0696
0530575	05	3	3	SW2		0575	15.5	7.1	40.5	7.1																				RECH	1994-10-25	P					14.6								N				PR0696
0530576	05	3	3	SW2		0576	22	5.4	47	5.4																				RECH	1994-10-25	P					33.2				0.3	SE			N				PR0696
0530577	05	3	3	SW2		0577	10.2	5	35.2	5																				RECH	1994-10-25	P					16.2				0.7	W			N				PR0696
0530578	05	3	3	SW2		0578	11.1	5	36.1	5																				RECH	1994-10-25	P	T				8								N			FIRE	PR0696
0530579	05	3	3	SW2		0579	6.9	3.9	31.9	3.9																				RECH	1994-10-25	S					0	1.8			0.2	W			N				PR0696
0530580	05	3	3	SW2		0580	12.6	4.1	37.6	4.1																				RECH	1994-10-25	P					19.7								N				PR0696
0530581	05	3	3	SW2		0581	13.8	3.4	38.8	3.4																				RECH	1994-10-25	R		B		G	9.7			4.5					N				PR0696
0530582	05	3	3	SW2		0582	7.8	0	32.8	0																				RECH	1994-10-25	R		B		G	11.9								N				PR0696
0530583	05	3	3	SW2		0583	1.2	5.2	26.2	5.2																				RECH	1994-10-25	P					32.2								N				PR0696
0530584	05	3	3	SW2		0584	3	6.3	28	6.3																				RECH	1994-10-25	P					27.5				0.2	N			N			NC 180 DEGREES	PR0696
0530585	05	3	3	SW1		0585	1.9	49.2	23.1	49.2																				RECH	1994-10-25	R		B		G	10.3			3.3					N				PR0696
0530586	05	3	3	SW1		0586	24.5	49.9	0.5	49.9																				RECH	1994-10-25	R		B		G	20.4			2.8					N				PR0696
0530587	05	3	3	SW1		0587	16.6	49.3	8.4	49.3																				RECH	1994-10-25	R		B		G	8.4			1.9					N				PR0696
0530588	05	3	3	SW1		0588	16.4	49.2	8.6	49.2																				RECH	1994-10-25	R		B		G	5.8			1.8					N				PR0696
0530589	05	3	3	SW1		0589	16	49.2	9	49.2																				RECH	1994-10-25	P					29.7								N				PR0696
0530590	05	3	3	SW1		0590	17.1	48.5	7.9	48.5																				RECH	1994-10-25	P					15.3								N				PR0696
0530591	05	3	3	SW1		0591	14.5	47.9	10.5	47.9																				RECH	1994-10-25	P					21.3				1.2	SW			N			SWC 1/2 THRU 0.5-1.2	PR0696
0530592	05	3	3	SW1		0592	9	48.3	16	48.3																				RECH	1994-10-25	R		B		G	5.9			2.4					N				PR0696
0530593	05	3	3	SW1		0593	8.5	47.7	16.5	47.7																				RECH	1994-10-25	R		B		G	12.7								N				PR0696
0530594	05	3	3	SW1		0594	12.8	47.2	12.2	47.2																				RECH	1994-10-25	R		B		G	7			2.2					N				PR0696
0530595	05	3	3	SW1		0595	13.2	47.5	11.8	47.5																				RECH	1994-10-25	R		B		G	5.7			1.5					N				PR0696
0530596	05	3	3	SW1		0596	14.5	46.8	10.5	46.8																				RECH	1994-10-25	P					26.7								N				PR0696
0530597	05	3	3	SW1		0597	16.3	46.7	8.7	46.7																				RECH	1994-10-25	P					11.5								N				PR0696
0530598	05	3	3	SW1		0598	15.2	45.9	9.8	45.9																				RECH	1994-10-25	P					15.3								N				PR0696
0530599	05	3	3	SW1		0599	12.5	44.6	12.5	44.6																				RECH	1994-10-25	P					22.5								N				PR0696
0530600	05	3	3	SW1		0600	3.2	44.7	21.8	44.7																				RECH	1994-10-25	R		B		G	8.1			2					N				PR0696
0530601	05	3	3	SW1		0601	3.8	41.6	21.2	41.6																				RECH	1994-10-25	S					0	1.7							N				PR0696
0530602	05	3	3	SW1		0602	10.1	41.8	14.9	41.8																				RECH	1994-10-25	S					0	2.7							N				PR0696
0530603	05	3	3	SW1		0603	16.6	41.9	8.4	41.9																				RECH	1994-10-25	P					20.6								N				PR0696
0530604	05	3	3	SW1		0604	17.2	40.5	7.8	40.5																				RECH	1994-10-25	P					23.6								N				PR0696
0530605	05	3	3	SW1		0605	22	38.1	3	38.1																				RECH	1994-10-25	P					32.1				0.3	E			N				PR0696
0530606	05	3	3	SW1		0606	16.7	36.6	8.3	36.6																				RECH	1994-10-25	S					0	2.2							N				PR0696
0530607	05	3	3	SW1		0607	6.6	33.5	18.4	33.5																				RECH	1994-10-25	R		B		G	7			1.7					N				PR0696
0530608	05	3	3	SW1		0608	8.5	33.4	16.5	33.4																				RECH	1994-10-25	R		B		G	7.9			4.3					N				PR0696
0530609	05	3	3	SW1		0609	4.7	31.3	20.3	31.3																				RECH	1994-10-25	C					14.9								N				PR0696
0530610	05	3	3	SW1		0610	3.2	38.3	21.8	38.3																				RECH	1994-10-25	P					33.4								N				PR0696
0530611	05	3	3	SW1		0611	13.1	29.3	11.9	29.3																				RECH	1994-10-25	C					22				0.6	N	2		N			TOP 1/2 DEAD	PR0696
0530612	05	3	3	SW1		0612	21.1	31.3	3.9	31.3																				RECH	1994-10-25	S					0	3.3							N				PR0696
0530613	05	3	3	SW1		0613	17.7	27.5	7.3	27.5																				RECH	1994-10-25	S					0	1.8							N				PR0696
0530614	05	3	3	SW1		0614	24.1	26.8	0.9	26.8																				RECH	1994-10-25	P					36.3				1.4	N			N				PR0696
0530615	05	3	3	SW1		0615	16.9	25	8.1	25																				RECH	1994-10-25	S					0	2.8							N				PR0696
0530616	05	3	3	SW1		0616	4.5	23.3	20.5	23.3																				RECH	1994-10-25	S					0	1.7							N				PR0696
0530617	05	3	3	SW1		0617	4.8	22.4	20.2	22.4																				RECH	1994-10-25	R		B		G	15.6								N				PR0696
0530618	05	3	3	SW1		0618	17.8	22.4	7.2	22.4																				RECH	1994-10-25	S					0	1.4							N				PR0696
0530619	05	3	3	SW1		0619	17.2	22.1	7.8	22.1																				RECH	1994-10-25	R		B		G	9			1.5					N				PR0696
0530620	05	3	3	SW1		0620	23.8	22.4	1.2	22.4																				RECH	1994-10-25	S					0	1.8							N				PR0696
0530621	05	3	3	SW1		0621	13	21.5	12	21.5																				RECH	1994-10-25	P					28.4				0.6	NE			N			NEC 180 DEGREES	PR0696
0530622	05	3	3	SW1		0622	2.3	20	22.7	20																				RECH	1994-10-25	P					26.8				0.2	E			N				PR0696
0530623	05	3	3	SW1		0623	13	15.5	12	15.5																				RECH	1994-10-25	P					26.6								N				PR0696
0530624	05	3	3	SW1		0624	13	16	12	16																				RECH	1994-10-25	R		B		G	11.6			2.3					N				PR0696
0530625	05	3	3	SW1		0625	16.5	16.6	8.5	16.6																				RECH	1994-10-25	R		B		G	5.1			1.8					N				PR0696
0530626	05	3	3	SW1		0626	17.9	12.9	7.1	12.9																				RECH	1994-10-25	P					23.3				1.7	W			N			WC 0.5-1.7	PR0696
0530627	05	3	3	SW1		0627	17.2	11.3	7.8	11.3																				RECH	1994-10-25	P					29.7								N				PR0696
0530628	05	3	3	SW1		0628	12.1	6.9	12.9	6.9																				RECH	1994-10-25	S					0	3.3							N			ROTTED TO 1.0	PR0696
0530629	05	3	3	SW1		0629	23.9	6.6	1.1	6.6																				RECH	1994-10-25	P					21.8								N				PR0696
0530630	05	3	3	SW1		0630	13.3	4.9	11.7	4.9																				RECH	1994-10-25	P					29.5								N				PR0696
0530631	05	3	3	SW1		0631	11	3.3	14	3.3																				RECH	1994-10-25	S					0	1.4							N				PR0696
0530632	05	3	3	SW1		0632	16.6	3.9	8.4	3.9																				RECH	1994-10-25	P					29.5				0.8	SE			N				PR0696
0530633	05	3	3	SW1		0633	18.3	3.3	6.7	3.3																				RECH	1994-10-25	P					19.8				0.3	S			N				PR0696
0530634	05	3	3	SW1		0634	24.6	3.3	0.4	3.3																				RECH	1994-10-25	P					15.6								N				PR0696
0530635	05	3	3	SW1		0635	7.1	2.8	17.9	2.8																				RECH	1994-10-25	P					28.5				0.2	S			N			EC 0.2	PR0696
0530636	05	3	3	SW1		0636	8.6	1.9	16.4	1.9																				RECH	1994-10-25	P					33.9								N				PR0696
0530637	05	3	3	SE1		0637	10.3	49.8	64.7	49.8																				RECH	1994-10-25	P					38.7								N				PR0696
0530638	05	3	3	SE1		0638	19	49.6	56	49.6																				RECH	1994-10-25	R		B		G	17.4								N				PR0696
0530639	05	3	3	SE1		0639	18	44.6	57	44.6																				RECH	1994-10-25	R		B		G	12.4								N				PR0696
0530640	05	3	3	SE1		0640	7.8	43.9	67.2	43.9																				RECH	1994-10-25	S					0	3			1.7	NW			N			NWC 1.0-1.7--TRUNK ALL ROTTED	PR0696
0530641	05	3	3	SE1		0641	9	40.4	66	40.4																				RECH	1994-10-25	P					35								N				PR0696
0530642	05	3	3	SE1	Y	0642	24.9	34.9	50.1	34.9																				RECH	1994-10-25	P					22.9								N				PR0696
0530643	05	3	3	SE1		0643	1.5	27.3	73.5	27.3																				RECH	1994-10-25	C					16.2								N				PR0696
0530644	05	3	3	SE1		0644	4.8	27.9	70.2	27.9																				RECH	1994-10-25	S					0	1.8							N				PR0696
0530646	05	3	3	SE1		0646	10	27.5	65	27.5																				RECH	1994-10-25	C					12.8	5							N				PR0696
0530647	05	3	3	SE1		0647	8.6	27	66.4	27																				RECH	1994-10-25	S					0	1.9							N				PR0696
0530648	05	3	3	SE1		0648	5.8	26.5	69.2	26.5																				RECH	1994-10-25	S					0	3							N				PR0696
0530649	05	3	3	SE1		0649	9.7	25.4	65.3	25.4																				RECH	1994-10-25	S					0	2.6							N				PR0696
0530650	05	3	3	SE1		0650	7.2	25.1	67.8	25.1																				RECH	1994-10-25	S					0	3.5							N				PR0696
0530651	05	3	3	SE1		0651	5.1	24.8	69.9	24.8																				RECH	1994-10-25	S					0	3.3							N				PR0696
0530652	05	3	3	SE1		0652	2.2	24.8	72.8	24.8																				RECH	1994-10-25	C	T		F		31.2							Y	N				PR0696
0530653	05	3	3	SE1		0653	2.8	23.2	72.2	23.2																				RECH	1994-10-25	S					0	3.6							N				PR0696
0530654	05	3	3	SE1		0654	7.3	23.2	67.7	23.2																				RECH	1994-10-25	S					0	2.6							N				PR0696
0530655	05	3	3	SE1		0655	9.2	22.8	65.8	22.8																				RECH	1994-10-25	S					0	3.8							N				PR0696
0530656	05	3	3	SE1		0656	15.1	22.6	59.9	22.6																				RECH	1994-10-25	S					0	2.2							N				PR0696
0530657	05	3	3	SE1		0657	11.4	21.7	63.6	21.7																				RECH	1994-10-25	C					22.8								N				PR0696
0530658	05	3	3	SE1		0658	8.6	21.3	66.4	21.3																				RECH	1994-10-25	S					0	1.5							N				PR0696
0530659	05	3	3	SE1		0659	7.8	19.3	67.2	19.3																				RECH	1994-10-25	S					0	1.4							N				PR0696
0530660	05	3	3	SE1		0660	13	19.3	62	19.3																				RECH	1994-10-25	C					33.3				0.9	SW	2		N			SWC 0.3-0.9 HOLLOWED OUT--TOP 1/3 DEAD	PR0696
0530661	05	3	3	SE1		0661	8.2	17.7	66.8	17.7																				RECH	1994-10-25	S					0	2							N				PR0696
0530662	05	3	3	SE1		0662	11	16	64	16																				RECH	1994-10-25	S					0	2.1							N				PR0696
0530663	05	3	3	SE1		0663	2.6	20	72.4	20																				RECH	1994-10-25	S					0	4.1							N				PR0696
0530664	05	3	3	SE1		0664	3	13.2	72	13.2																				RECH	1994-10-25	P					26.9				0.2	E			N				PR0696
0530665	05	3	3	SE1		0665	22.2	13.5	52.8	13.5																				RECH	1994-10-25	R		B		G	6.8			2.3					N				PR0696
0530666	05	3	3	SE1		0666	8.3	12.2	66.7	12.2																				RECH	1994-10-25	S					0	1.4							N				PR0696
0530667	05	3	3	SE1		0667	10	10.6	65	10.6																				RECH	1994-10-25	P					17.5								N				PR0696
0530668	05	3	3	SE1		0668	11.6	9.8	63.4	9.8																				RECH	1994-10-25	P					20.5								N				PR0696
0530669	05	3	3	SE1		0669	24.2	10.4	50.8	10.4																				RECH	1994-10-25	P					33.7								N				PR0696
0530670	05	3	3	SE1		0670	23	11	52	11																				RECH	1994-10-25	P					30								N				PR0696
0530671	05	3	3	SE1		0671	18	7.5	57	7.5																				RECH	1994-10-25	R		B		B	14.3								N				PR0696
0530672	05	3	3	SE1		0672	13.3	7.9	61.7	7.9																				RECH	1994-10-25	R		B		G	6.9			2.7					N				PR0696
0530673	05	3	3	SE1		0673	5.9	4.8	69.1	4.8																				RECH	1994-10-25	P					25.3								N				PR0696
0530674	05	3	3	SE1		0674	9.9	2.9	65.1	2.9																				RECH	1994-10-25	P					39				0.3	W			N			SEC 0.2	PR0696
0530675	05	3	3	SE1		0675	9.9	1.5	65.1	1.5																				RECH	1994-10-25	S					0	2.4							N				PR0696
0530676	05	3	3	SE1		0676	13.1	0.8	61.9	0.8																				RECH	1994-10-25	P					34.1								N				PR0696
0530677	05	3	3	SE2		0677	14.7	49.6	89.7	49.6																				RECH	1994-10-25	P					33.9								N				PR0696
0530678	05	3	3	SE2		0678	17	49.5	92	49.5																				RECH	1994-10-25	P					20.6				0.2	E			N				PR0696
0530679	05	3	3	SE2		0679	9.4	49.5	84.4	49.5																				RECH	1994-10-25	P					30.2								N				PR0696
0530680	05	3	3	SE2		0680	13	48.7	88	48.7																				RECH	1994-10-25	R		B		G	6.9			3.1					N				PR0696
0530681	05	3	3	SE2		0681	22.3	42.3	97.3	42.3																				RECH	1994-10-25	R		B		G	8.4			2.6					N				PR0696
0530682	05	3	3	SE2		0682	22.5	37.5	97.5	37.5																				RECH	1994-10-25	R		B		G	10.5			4.8					N				PR0696
0530683	05	3	3	SE2		0683	24.8	34.2	99.8	34.2																				RECH	1994-10-25	P					14.2								N				PR0696
0530684	05	3	3	SE2		0684	8.4	35.4	83.4	35.4																				RECH	1994-10-25	P					32.2				0.7	NW			N			NWC 180 DEGREES 1/2 THRU	PR0696
0530685	05	3	3	SE2		0685	19.2	25.8	94.2	25.8																				RECH	1994-10-25	R		B		G	12.7			3.7					N				PR0696
0530686	05	3	3	SE2		0686	3.6	23.5	78.6	23.5																				RECH	1994-10-25	S					0	1.5							N				PR0696
0530687	05	3	3	SE2		0687	15.5	21	90.5	21																				RECH	1994-10-25	R		B		G	7.3			3.7					N				PR0696
0530688	05	3	3	SE2		0688	14.4	20.6	89.4	20.6																				RECH	1994-10-25	R		B		G	10.3			2					N				PR0696
0530689	05	3	3	SE2		0689	19.9	19.9	94.9	19.9																				RECH	1994-10-25	P					26.8								N				PR0696
0530690	05	3	3	SE2		0690	24.9	19.3	99.9	19.3																				RECH	1994-10-25	P					20.3								N				PR0696
0530691	05	3	3	SE2		0691	7.8	18.1	82.8	18.1																				RECH	1994-10-25	S					0	3.5			0.9	S			N			SC 180 DEGREES 1/2 THRU	PR0696
0530692	05	3	3	SE2		0692	8.5	17.7	83.5	17.7																				RECH	1994-10-25	P					36.8								N				PR0696
0530693	05	3	3	SE2		0693	11.6	17.1	86.6	17.1																				RECH	1994-10-25	S					0	3.8							N				PR0696
0530694	05	3	3	SE2		0694	21.1	17.7	96.1	17.7																				RECH	1994-10-25	P					16.2								N				PR0696
0530695	05	3	3	SE2		0695	20	17.1	95	17.1																				RECH	1994-10-25	P					21.3				0.4	N			N				PR0696
0530696	05	3	3	SE2		0696	24.5	16.7	99.5	16.7																				RECH	1994-10-25	P					19.8								N				PR0696
0530697	05	3	3	SE2		0697	23.3	16.1	98.3	16.1																				RECH	1994-10-25	S					0	1.5							N				PR0696
0530698	05	3	3	SE2		0698	18.9	14	93.9	14																				RECH	1994-10-25	P					14.6								N				PR0696
0530699	05	3	3	SE2		0699	19.6	14.2	94.6	14.2																				RECH	1994-10-25	P					18.4								N				PR0696
0530700	05	3	3	SE2		0700	19	12.8	94	12.8																				RECH	1994-10-25	R		B		B	7.9								N				PR0696
0530701	05	3	3	SE2		0701	23.4	12.5	98.4	12.5																				RECH	1994-10-25	P					19.4								N				PR0696
0530702	05	3	3	SE2		0702	23.1	11.7	98.1	11.7																				RECH	1994-10-25	P					20.9								N				PR0696
0530703	05	3	3	SE2		0703	14.6	12	89.6	12																				RECH	1994-10-25	P					22.3								N				PR0696
0530704	05	3	3	SE2		0704	17.1	10.5	92.1	10.5																				RECH	1994-10-25	P					19.4								N				PR0696
0530705	05	3	3	SE2		0705	9.6	10.3	84.6	10.3																				RECH	1994-10-25	P					24.3				0.9	SE			N			SEC 180 DEGREES	PR0696
0530706	05	3	3	SE2		0706	19.6	10.1	94.6	10.1																				RECH	1994-10-25	P					19.1				0.8	S			N			SC 180 DEGREES 1/2 THRU	PR0696
0530707	05	3	3	SE2		0707	17.6	9.8	92.6	9.8																				RECH	1994-10-25	R		B		G	8.3			2.7					N				PR0696
0530708	05	3	3	SE2		0708	16	6.1	91	6.1																				RECH	1994-10-25	R		B		G	5.9			2.1					N				PR0696
0530709	05	3	3	SE2		0709	15.4	5.4	90.4	5.4																				RECH	1994-10-25	P					18.9								N				PR0696
0530710	05	3	3	SE2		0710	0.7	3	75.7	3																				RECH	1994-10-25	P					21.3								N				PR0696
0530711	05	3	3	SE2		0711	0.1	7.9	75.1	7.9																				RECH	1994-10-25	R		B		G	11			3.4					N				PR0696
0530712	05	3	3	SE2		0712	5.2	14.2	80.2	14.2																				RECH	1994-10-25	S					0	1.4							N				PR0696
0530713	05	3	3	NE1		0713	7.1	49.6	67.9	99.6																				RECH	1994-10-25	R		B		G	15.6			3					N				PR0696
0530714	05	3	3	NE1		0714	17.1	49.3	57.9	99.3																				RECH	1994-10-25	S					0	1.6							N				PR0696
0530715	05	3	3	NE1		0715	18.8	49.5	56.2	99.5																				RECH	1994-10-25	R		B		G	10.6			3					N				PR0696
0530716	05	3	3	NE1		0716	19.2	49.1	55.8	99.1																				RECH	1994-10-25	P					17.4								N				PR0696
0530717	05	3	3	NE1		0717	17.4	45.9	57.6	95.9																				RECH	1994-10-25	S					0	1.5							N				PR0696
0530718	05	3	3	NE1		0718	6.9	45.5	68.1	95.5																				RECH	1994-10-25	P					21.6				0.5	NE			N			NEC 320 DEGREES 1/2 THRU	PR0696
0530719	05	3	3	NE1		0719	5.4	45.4	69.6	95.4																				RECH	1994-10-25	R		B		G	6.3			1.5					N				PR0696
0530720	05	3	3	NE1		0720	1.2	44.8	73.8	94.8																				RECH	1994-10-25	P					31.5								N				PR0696
0530721	05	3	3	NE1		0721	11.6	44.9	63.4	94.9																				RECH	1994-10-25	R		B		G	12.9								N				PR0696
0530722	05	3	3	NE1		0722	19.4	45	55.6	95																				RECH	1994-10-25	R		B		G	11.2								N				PR0696
0530723	05	3	3	NE1		0723	20.6	44.3	54.4	94.3																				RECH	1994-10-25	P	T				27.4				0.2	NW			N			SEC 0.2--DEATH UNKNOWN	PR0696
0530724	05	3	3	NE1		0724	23.2	40.4	51.8	90.4																				RECH	1994-10-25	S					0	4.5							N				PR0696
0530725	05	3	3	NE1		0725	16.2	39.6	58.8	89.6																				RECH	1994-10-25	P					36.2				0.8	NE			N				PR0696
0530726	05	3	3	NE1		0726	14.5	39.3	60.5	89.3																				RECH	1994-10-25	P					33.8				1.1	N			N			NC 180 DEGREES 1/2 THRU	PR0696
0530727	05	3	3	NE1		0727	4.7	40.5	70.3	90.5																				RECH	1994-10-25	S					0	3.9							N				PR0696
0530728	05	3	3	NE1		0728	0.9	33.3	74.1	83.3																				RECH	1994-10-25	S					0	3							N				PR0696
0530729	05	3	3	NE1		0729	0.7	30.5	74.3	80.5																				RECH	1994-10-25	R		B		G	10.9								N				PR0696
0530730	05	3	3	NE1		0730	1.1	26.4	73.9	76.4																				RECH	1994-10-25	R		B		G	23.6								N				PR0696
0530731	05	3	3	NE1		0731	4.4	27.3	70.6	77.3																				RECH	1994-10-25	S					0								N				PR0696
0530732	05	3	3	NE1		0732	12.2	27.6	62.8	77.6																				RECH	1994-10-25	P					30								N				PR0696
0530733	05	3	3	NE1		0733	17.6	27.1	57.4	77.1																				RECH	1994-10-25	S					0	2.6							N				PR0696
0530734	05	3	3	NE1		0734	21.9	26.3	53.1	76.3																				RECH	1994-10-25	P					41.2				1.1	W			N			WC 0.5-1.1 SC 1.4-1.9	PR0696
0530735	05	3	3	NE1		0735	14.4	23.7	60.6	73.7																				RECH	1994-10-25	P					30.5				1	E			N				PR0696
0530736	05	3	3	NE1		0736	18.1	19.1	56.9	69.1																				RECH	1994-10-25	P					32.7								N				PR0696
0530737	05	3	3	NE1	Y	0737	24.8	18.1	50.2	68.1																				RECH	1994-10-25	S					0	1.5			0.5	NS			N				PR0696
0530738	05	3	3	NE1		0738	20.7	17.6	54.3	67.6																				RECH	1994-10-25	R		B		G	14.6			3.3					N				PR0696
0530739	05	3	3	NE1		0739	9.6	16.7	65.4	66.7																				RECH	1994-10-25	R		B		G	8.3			5.1					N				PR0696
0530740	05	3	3	NE1	Y	0740	20.4	13.6	54.6	63.6																				RECH	1994-10-25	P					24.3								N				PR0696
0530741	05	3	3	NE1		0741	19.7	12.4	55.3	62.4																				RECH	1994-10-25	R		B		G	9.5			1.5					N				PR0696
0530742	05	3	3	NE1	Y	0742	21.8	12.1	53.2	62.1																				RECH	1994-10-25	P					30.7								N				PR0696
0530743	05	3	3	NE1		0743	13.6	11.5	61.4	61.5																				RECH	1994-10-25	S					0	1.7			0.2	NS			N				PR0696
0530744	05	3	3	NE1		0744	13.4	10.7	61.6	60.7																				RECH	1994-10-25	P					27								N				PR0696
0530745	05	3	3	NE1		0745	3.4	9.5	71.6	59.5																				RECH	1994-10-25	P					35.4								N				PR0696
0530746	05	3	3	NE1		0746	10.1	8.7	64.9	58.7																				RECH	1994-10-25	S					0	2.7							N			TRUNK ROTTING	PR0696
0530747	05	3	3	NE1		0747	9.6	7.5	65.4	57.5																				RECH	1994-10-25	P					29.8				0.2	SE			N			SEC IS A HOLE	PR0696
0530748	05	3	3	NE1		0748	18.5	7.8	56.5	57.8																				RECH	1994-10-25	R		B		G	11.2			2					N				PR0696
0530749	05	3	3	NE1	Y	0749	19.5	4.2	55.5	54.2																				RECH	1994-10-25	P					33.4								N				PR0696
0530750	05	3	3	NE1		0750	19	2.8	56	52.8																				RECH	1994-10-25	R		B		G	12.1			3					N				PR0696
0530751	05	3	3	NE2		0751	24.4	49.6	99.4	99.6																				RECH	1994-10-25	S					0	1.9							N				PR0696
0530752	05	3	3	NE2		0752	23.4	48.6	98.4	98.6																				RECH	1994-10-25	P					29.1								N				PR0696
0530753	05	3	3	NE2		0753	12.4	47.8	87.4	97.8																				RECH	1994-10-25	P					7.8								N				PR0696
0530754	05	3	3	NE2		0754	4.5	47.8	79.5	97.8																				RECH	1994-10-25	R		B		G	11			2					N				PR0696
0530755	05	3	3	NE2		0755	4.9	48	79.9	98																				RECH	1994-10-25	P					12								N				PR0696
0530756	05	3	3	NE2		0756	4.3	48.4	79.3	98.4																				RECH	1994-10-25	R		B		G	5.8			1.5					N				PR0696
0530757	05	3	3	NE2		0757	2.2	47.6	77.2	97.6																				RECH	1994-10-25	R		B		G	5.9			3.7					N				PR0696
0530758	05	3	3	NE2		0758	7.9	47.1	82.9	97.1																				RECH	1994-10-25	P					20.1								N				PR0696
0530759	05	3	3	NE2		0759	10.1	46.3	85.1	96.3																				RECH	1994-10-25	R		B		G	9.8			3.4					N				PR0696
0530760	05	3	3	NE2		0760	14.4	46.3	89.4	96.3																				RECH	1994-10-25	R		B		G	5.6			2					N				PR0696
0530761	05	3	3	NE2		0761	6.5	42.4	81.5	92.4																				RECH	1994-10-25	P					24.5								N				PR0696
0530762	05	3	3	NE2		0762	15.8	41.4	90.8	91.4																				RECH	1994-10-25	S					0	2.4							N				PR0696
0530763	05	3	3	NE2		0763	3.2	41.1	78.2	91.1																				RECH	1994-10-25	P					32.8				1	S			N				PR0696
0530764	05	3	3	NE2		0764	3.5	40.5	78.5	90.5																				RECH	1994-10-25	S					0	1.4							N				PR0696
0530765	05	3	3	NE2		0765	5.7	40.8	80.7	90.8																				RECH	1994-10-25	P					27.3								N				PR0696
0530766	05	3	3	NE2		0766	10.3	38.6	85.3	88.6																				RECH	1994-10-25	R		B		G	9.3								N				PR0696
0530767	05	3	3	NE2		0767	15	37.7	90	87.7																				RECH	1994-10-25	P					32								N				PR0696
0530768	05	3	3	NE2		0768	20.4	36	95.4	86																				RECH	1994-10-25	P					27								N				PR0696
0530769	05	3	3	NE2		0769	13.4	34.2	88.4	84.2																				RECH	1994-10-25	R		B		G	8.3			2.5					N				PR0696
0530770	05	3	3	NE2		0770	6.5	33	81.5	83																				RECH	1994-10-25	R		B		G	14.3			4					N				PR0696
0530771	05	3	3	NE2		0771	2.8	30	77.8	80																				RECH	1994-10-25	P					28.8								N				PR0696
0530772	05	3	3	NE2		0772	5.7	29.2	80.7	79.2																				RECH	1994-10-25	P					34.3								N				PR0696
0530773	05	3	3	NE2		0773	11.5	28.3	86.5	78.3																				RECH	1994-10-25	P					34.1								N				PR0696
0530774	05	3	3	NE2		0774	15.2	28.8	90.2	78.8																				RECH	1994-10-25	P					23.1								N				PR0696
0530775	05	3	3	NE2		0775	8.6	26.3	83.6	76.3																				RECH	1994-10-25	S					0	2.9							N				PR0696
0530776	05	3	3	NE2		0776	7.7	24.9	82.7	74.9																				RECH	1994-10-25	R		B		G	14.1			2					N				PR0696
0530777	05	3	3	NE2		0777	4.5	23.6	79.5	73.6																				RECH	1994-10-25	S					0	2.3							N				PR0696
0530778	05	3	3	NE2		0778	19.2	22.2	94.2	72.2																				RECH	1994-10-25	R		B		G	10.2			4.2					N				PR0696
0530779	05	3	3	NE2		0779	14.1	21.1	89.1	71.1																				RECH	1994-10-25	P					37.5								N				PR0696
0530780	05	3	3	NE2		0780	2.3	15.9	77.3	65.9																				RECH	1994-10-25	S					0	4.6							N				PR0696
0530781	05	3	3	NE2		0781	1.2	11.3	76.2	61.3																				RECH	1994-10-25	P					23.4				0.5	SE			N			SEC 180 DEGREES	PR0696
0530782	05	3	3	NE2		0782	13.5	10.7	88.5	60.7																				RECH	1994-10-25	P					32.8								N				PR0696
0530783	05	3	3	NE2		0783	23.8	10.7	98.8	60.7																				RECH	1994-10-25	S					0	2.7			0.3	S			N				PR0696
0530784	05	3	3	NE2		0784	10.3	9.5	85.3	59.5																				RECH	1994-10-25	P					22.1								N				PR0696
0530785	05	3	3	NE2		0785	4	3.8	79	53.8																				RECH	1994-10-25	P					28.1								N				PR0696
0530786	05	3	3	NE2		0786	15.8	2	90.8	52																				RECH	1994-10-25	P					32.7								N				PR0696
0530787	05	3	3	NE2		0787	24.6	1.1	99.6	51.1																				RECH	1994-10-25	P					26.9								N				PR0696
0530788	05	3	3	NW1		0788	17.9	46.6	7.1	96.6
0530789	05	3	3	NE1		0789	17.2	24.4	57.8	74.4																				RECH	1994-10-25	R		B		G	7.2	2.7							N				PR0696
0530790	05	3	3	SE1		0790	11.5	24.2	63.5	24.2
0530791	05	3	3	SE1		0791	1.7	25.1	73.3	25.1
0530792	05	3	3	SE2		0792	1.1	22.1	76.1	22.1
0530793	05	3	3	SE2		0793	1.5	18.6	76.5	18.6
0530794	05	3	3	SE1		0794	15.1	20.8	59.9	20.8
0530795	05	3	3	NW1		0795	8.8	47.6	16.2	97.6
[truncated: 189 more columns]

## Sheet: VEGTREE PLOTS 4 AND 5
TREEKEY	UNIT	PLOT	TREAT	SECT	TREE#	FIELDX	FIELDY	ADJUSTX	ADJUSTY	t1_OBCOD	t1_OBDAT	t1_SP	t1_DEAD	t1_DOWN	t1_SPRT	t1_SNAG	t1_DBH	t1_TOTHT	t1_SPRHT	t1_REMHT	t1_CATHT	t1_CATDI	t1_CROWN	t1_LIGHT	t1_HURR	t1_CHAR	t1_SCORC	t1_NOTE	t2_OBCOD	t2_OBDAT	t2_SP	t2_DEAD	t2_DOWN	t2_SPRT	t2_SNAG	t2_DBH	t2_TOTHT	t2_SPRHT	t2_REMHT	t2_CATHT	t2_CATDI	t2_CROWN	t2_LIGHT	t2_HURR	t2_CHAR	t2_SCORC	t2_NOTE	t3_OBCOD	t3_OBDAT
0540001	05	4	3	1	0001	2.3	6.6	7.7	6.6																																							PR0696	1996-03-14
0540002	05	4	3	1	0002	4.3	8.5	5.7	8.5																																							PR0696	1996-03-14
0540003	05	4	3	2	0003	3.7	15.2	13.7	15.2																																							PR0696	1996-03-14
0540004	05	4	3	2	0004	9.2	29.7	19.2	29.7																																							PR0696	1996-03-14
0540005	05	4	3	2	0005	5	31.6	15	31.6																																							PR0696	1996-03-14
0540006	05	4	3	1	0006	2.7	32.4	7.3	32.4																																							PR0696	1996-03-14
0540007	05	4	3	1	0007	7.1	31.4	2.9	31.4																																							PR0696	1996-03-14
0540008	05	4	3	1	0008	5.7	34.4	4.3	34.4																																							PR0696	1996-03-14
0540009	05	4	3	1	0009	0.5	36.1	9.5	36.1																																							PR0696	1996-03-14
0540010	05	4	3	1	0010	3.2	38.3	6.8	38.3																																							PR0696	1996-03-14
0540011	05	4	3	2	0011	3.5	39.7	13.5	39.7																																							PR0696	1996-03-14
0540012	05	4	3	2	0012	1.1	45.4	11.1	45.4																																							PR0696	1996-03-14
0540013	05	4	3	2	0013	8.4	49.1	18.4	49.1																																							PR0696	1996-03-14
0540014	05	4	3	1	0014	4	16	6	16																																							PR0696	1996-03-14
0550146	05	5	3	2	0146	3.9	0.1	13.9	0.1																																							PR0696	1996-04-25
0550147	05	5	3	2	0147	1.8	2	11.8	2																																							PR0696	1996-04-25
0550148	05	5	3	2	0148	2.7	5.6	12.7	5.6																																							PR0696	1996-04-25
0550149	05	5	3	2	0149	0.8	8.6	10.8	8.6																																							PR0696	1996-04-25
0550150	05	5	3	2	0150	7.2	13	17.2	13																																							PR0696	1996-04-25
0550151	05	5	3	2	0151	7.6	15.9	17.6	15.9																																							PR0696	1996-04-25
0550152	05	5	3	2	0152	4	22.6	14	22.6																																							PR0696	1996-04-25
0550153	05	5	3	2	0153	5.6	23.3	15.6	23.3																																							PR0696	1996-04-25
0550154	05	5	3	2	0154	9	24.2	19	24.2																																							PR0696	1996-04-25
0550155	05	5	3	2	0155	5.1	24.5	15.1	24.5																																							PR0696	1996-04-25
0550156	05	5	3	2	0156	9.9	26.6	19.9	26.6																																							PR0696	1996-04-25
0550157	05	5	3	2	0157	2.7	31.2	12.7	31.2																																							PR0696	1996-04-25
0550158	05	5	3	2	0158	4.3	33.1	14.3	33.1																																							PR0696	1996-04-25
0550159	05	5	3	2	0159	0.8	33.6	10.8	33.6																																							PR0696	1996-04-25
0550160	05	5	3	2	0160	6.4	34.9	16.4	34.9																																							PR0696	1996-04-25
0550161	05	5	3	2	0161	1.7	35.6	11.7	35.6																																							PR0696	1996-04-25
0550162	05	5	3	2	0162	2.5	37.1	12.5	37.1																																							PR0696	1996-04-25
0550163	05	5	3	2	0163	1.1	40.1	11.1	40.1																																							PR0696	1996-04-25
0550164	05	5	3	2	0164	6	36.8	16	36.8																																							PR0696	1996-04-25
0550165	05	5	3	2	0165	6.6	41.9	16.6	41.9																																							PR0696	1996-04-25
0550166	05	5	3	2	0166	9.1	42.4	19.1	42.4																																							PR0696	1996-04-25
0550167	05	5	3	2	0167	0.4	43.4	10.4	43.4																																							PR0696	1996-04-25
0550168	05	5	3	2	0168	6.7	47.2	16.7	47.2																																							PR0696	1996-04-25
0550169	05	5	3	2	0169	9	47.3	19	47.3																																							PR0696	1996-04-25
0550170	05	5	3	2	0170	7.4	47.4	17.4	47.4																																							PR0696	1996-04-25
0550171	05	5	3	2	0171	5.7	48	15.7	48																																							PR0696	1996-04-25
0550172	05	5	3	2	0172	8.9	48.3	18.9	48.3																																							PR0696	1996-04-25
0550173	05	5	3	2	0173	3.7	48.5	13.7	48.5																																							PR0696	1996-04-25
0550174	05	5	3	2	0174	4.1	48.8	14.1	48.8																																							PR0696	1996-04-25
0550175	05	5	3	1	0175	3.3	49.1	13.3	49.1																																							PR0696	1996-04-25
0550176	05	5	3	1	0176	9.1	44.9	0.9	44.9																																							PR0696	1996-04-25
0550177	05	5	3	1	0177	9.6	38.8	0.4	38.8																																							PR0696	1996-04-25
0550178	05	5	3	1	0178	2.2	38.3	7.8	38.3																																							PR0696	1996-04-25
0550179	05	5	3	1	0179	0.8	36.7	9.2	36.7																																							PR0696	1996-04-25
0550180	05	5	3	1	0180	7.3	36.4	2.7	36.4																																							PR0696	1996-04-25
0550181	05	5	3	1	0181	4.3	35.1	5.7	35.1																																							PR0696	1996-04-25
0550182	05	5	3	1	0182	9.6	34.4	0.4	34.4																																							PR0696	1996-04-25
0550183	05	5	3	1	0183	3.1	26.9	6.9	26.9																																							PR0696	1996-04-25
0550184	05	5	3	1	0184	4	21.3	6	21.3																																							PR0696	1996-04-25
0550185	05	5	3	1	0185	5.2	21	4.8	21																																							PR0696	1996-04-25
0550186	05	5	3	1	0186	5.3	19.7	4.7	19.7																																							PR0696	1996-04-25
0550187	05	5	3	1	0187	6	13.9	4	13.9																																							PR0696	1996-04-25
0550188	05	5	3	1	0188	3.4	13.1	6.6	13.1																																							PR0696	1996-04-25
0550189	05	5	3	1	0189	7.4	12.9	2.6	12.9																																							PR0696	1996-04-25
0550190	05	5	3	1	0190	3.1	11.8	6.9	11.8																																							PR0696	1996-04-25
0550191	05	5	3	1	0191	6.4	19.2	3.6	19.2																																							PR0696	1996-04-25
0550192	05	5	3	1	0192	8.1	9.1	1.9	9.1																																							PR0696	1996-04-25
0550193	05	5	3	1	0193	1.8	8.2	8.2	8.2																																							PR0696	1996-04-25
0550194	05	5	3	1	0194	5.8	5.4	4.2	5.4																																							PR0696	1996-04-25
0550195	05	5	3	1	0195	7	5.2	3	5.2																																							PR0696	1996-04-25
0550196	05	5	3	1	0196	4.4	4	5.6	4																																							PR0696	1996-04-25
0550197	05	5	3	1	0197	2.8	1.6	7.2	1.6																																							PR0696	1996-04-25
0550198	05	5	3	1	0198	6.2	0.9	3.8	0.9																																							PR0696	1996-04-25
0550199	05	5	3	1	0199	8.5	0.3	1.5	0.3																																							PR0696	1996-04-25
[truncated: 188 more columns]

## Sheet: Veg Tree #s
Unit 5									Date:
Plot 1				Plot 2				Plot 3
Sec.	Tree#	Species		Sec.	Tree#	Species		Sec.	Tree#	Species
1	71	P		2	780	P		2	529	S
1	72	P		2	782	P		2	530	P
1	74	P		2	783	P		2	531	P
1	80	P		2	784	P		1	532	P
1	83	P		2	785	P		1	541	P
1	85	P		2	787	P		2	546	P
1	86	P		2	792	P		1	548	P
1	88	P		2	793	P		1	549	P
1	92	P		2	795	P		1	550	P
2	94	P		2	796	P		1	551	P
1	100	S		2	801	P		1	552	P
1	223	P		2	802	S		2	554	P
1	225	P		2	803	S		1	558	P
1	227	R		2	805	P		1	560	P
1	228	P		1	966	S		2	642	P
1	233	P		1	973	S		2	737	S
1	234	P		1	974	S		2	740	P
1	235	P		1	975	P		2	742	P
1	237	P						2	749	P
1	244	P
1	247	P
1	248	P
1	252	P
1	255	P
2	280	P
2	282	P
2	284	P
2	292	P
2	298	P
2	299	S
2	300	P
2	301	P
2	304	R
2	305	P
2	376	P
2	378	P
2	379	S
2	380	P
1	384	P
2	386	P
2	389	P
2	398	P
2	400	P
2	406	P
2	409	P
2	410	P
2	412	P
