# Supplementary material for: Repeated Tree Inventories of Pine Forests in South Florida's Big Cypress National Preserve
Source: Ecol Evol. 2024 Oct 23;14(10):e70437. doi: 10.1002/ece3.70437 (PMC11496903; doi:10.1002/ece3.70437)
Supplement: Supplementary file 1 — Appendix S1 [file ECE3-14-e70437-s001.zip › Unit 6.xls]

## Sheet: Plots 1 2 3
TREEKEY	UNIT	PLOT	TREAT	SECT	VEG	TREE#	FIELDX	FIELDY	ADJUSTX	ADJUSTY	t1_OBCOD	t1_OBDAT	t1_SP	t1_DEAD	t1_DOWN	t1_SPRT	t1_SNAG	t1_DBH	t1_TOTHT	t1_SPRHT	t1_REMHT	t1_CATHT	t1_CATDI	t1_CROWN	t1_LIGHT	t1_HURR	t1_CHAR	t1_SCORC	t1_NOTE	t2_OBCOD	t2_OBDAT	t2_SP	t2_DEAD	t2_DOWN	t2_SPRT	t2_SNAG	t2_DBH	t2_TOTHT	t2_SPRHT	t2_REMHT	t2_CATHT	t2_CATDI	t2_CROWN	t2_LIGHT	t2_HURR	t2_CHAR	t2_SCORC	t2_NOTE	t3_OBCOD
0610449	06	1	1	SE2		0449	0.3	1.6	75.3	1.6	ORIG	1993-07-20	P					26.8								N				RECH	1995-05-04	P					26.8						1		N				PR0297
0610450	06	1	1	SE2		0450	17.9	0.5	92.9	0.5	ORIG	1993-07-20	P					19.3								N				RECH	1995-05-04	P					19.3						1		N				PR0297
0610451	06	1	1	SE2		0451	21	1.4	96	1.4	ORIG	1993-07-20	P					25								N				RECH	1995-05-04	P					25								N				PR0297
0610452	06	1	1	SE2		0452	23.3	1.7	98.3	1.7	ORIG	1993-07-20	P					13.3				1.7	SW			N			SWC 0.5-1.7	RECH	1995-05-04	R		B		B	12				1.8	SW			N			SWC 0.3-1.8,1/2,180	PR0297
0610453	06	1	1	SE2		0453	17.3	3.2	92.3	3.2	ORIG	1993-07-20	P					22.5								N				RECH	1995-05-04	P					22.5								N				PR0297
0610454	06	1	1	SE2		0454	20.2	3.6	95.2	3.6	ORIG	1993-07-20	S					0								N				RECH	1995-05-04	S					0								N				PR0297
0610455	06	1	1	SE2		0455	22.3	4.3	97.3	4.3	ORIG	1993-07-20	P					20.3								N				RECH	1995-05-04	P					20.3				1.4	SSW			N			SSW 1.0-1.4	PR0297
0610456	06	1	1	SE2		0456	23	5.2	98	5.2	ORIG	1993-07-20	P					17.5								N				RECH	1995-05-04	P					17.5						1		N				PR0297
0610457	06	1	1	SE2		0457	9.3	4.9	84.3	4.9	ORIG	1993-07-20	P					22.7								N				RECH	1995-05-04	P					22.7								N				PR0297
0610458	06	1	1	SE2		0458	6.1	1.6	81.1	1.6	ORIG	1993-07-20	R		B		G	12.2								N				RECH	1995-05-04	R		B		G	12.2			2.3					N				PR0297
0610459	06	1	1	SE2		0459	16.6	8.4	91.6	8.4	ORIG	1993-07-20	P					25.3				1.8	NW			N			GROWING NW	RECH	1995-05-04	P					25.3				1.9	NW			N			GROWING NW; NWC1/2,180	PR0297
0610460	06	1	1	SE2		0460	18.1	9.8	93.1	9.8	ORIG	1993-07-20	P					13.6								N				RECH	1995-05-04	P	T				12.9				1.3	SW			N			SWC 0.3-1.3	PR0297
0610461	06	1	1	SE2		0461	9.2	8.8	84.2	8.8	ORIG	1993-07-20	P					34.1								N				RECH	1995-05-04	P					34.1								N				PR0297
0610462	06	1	1	SE2		0462	6.3	8.4	81.3	8.4	ORIG	1993-07-20	P					20.6				1	SW			N			SWC 0.5-1.0--SC 1.0-1.6	RECH	1995-05-04	P					20.6				1	SW	1		N			SWC 0.5-1.0--SC 1.0-1.6,BOTH CATS 1/2 THRU	PR0297
0610463	06	1	1	SE2		0463	20.5	14.6	95.5	14.6	ORIG	1993-07-20	S					0	4.1							N				RECH	1995-05-04	S					0	4.2							N				PR0297
0610464	06	1	1	SE2		0464	9.4	11.1	84.4	11.1	ORIG	1993-07-20	P					12.1				1	WNW			N			WNWC 0.3-1.0	RECH	1995-05-04	P					12.1				1	WNW	2		N			WNWC 0.2-1.0,1/2	PR0297
0610465	06	1	1	SE2		0465	17.5	17.9	92.5	17.9	ORIG	1993-07-20	P					24.9								N				RECH	1995-05-04	P					24.9								N				PR0297
0610466	06	1	1	SE2		0466	7	19.1	82	19.1	ORIG	1993-07-20	P					24.8								N				RECH	1995-05-04	P					24.8						1		N				PR0297
0610467	06	1	1	SE2		0467	10.8	18.5	85.8	18.5	ORIG	1993-07-20	P					11.3								N				RECH	1995-05-04	P					11.3				1.2	SW			N			HOLE AT 1.2	PR0297
0610468	06	1	1	SE2		0468	13.7	18.9	88.7	18.9	ORIG	1993-07-20	P					21.5				1.6	W			N			GROWING W	RECH	1995-05-04	P					21.5				1.8	W	1		N			GROWING W;WC 1/2,180	PR0297
0610469	06	1	1	SE2		0469	1.9	20.3	76.9	20.3	ORIG	1993-07-20	P					19.6				1	SW			N			SWC 0.5-1.0	RECH	1995-05-04	P					19.6				1.5	SW			N			SWC 0.5-1.5,1/2	PR0297
0610470	06	1	1	SE2		0470	6	21.2	81	21.2	ORIG	1993-07-20	S					0	2.7							N				RECH	1995-05-04	S					0	2.6							N				PR0297
0610471	06	1	1	SE2		0471	16.4	23.7	91.4	23.7	ORIG	1993-07-20	P					19.3								N				RECH	1995-05-04	P					19.3								N				PR0297
0610472	06	1	1	SE2		0472	19.5	23.6	94.5	23.6	ORIG	1993-07-20	S					0	5.5							N				RECH	1995-05-04	S					0				0.2	NW			N				PR0297
0610473	06	1	1	SE2		0473	18.6	25.4	93.6	25.4	ORIG	1993-07-20	P					35.1								N				RECH	1995-05-04	P					35.1								N				PR0297
0610474	06	1	1	SE2		0474	15.2	25.3	90.2	25.3	ORIG	1993-07-20	P					19.9				1.2	W			N			WC 0.5-1.2	RECH	1995-05-04	P					19.9				1.3	SW			N			SWC 0.5-1.3,1/2,180	PR0297
0610475	06	1	1	SE2		0475	12.3	26	87.3	26	ORIG	1993-07-20	P					18.8								N				RECH	1995-05-04	P					18.8				1.7	SW			N			SWC 0.6-1.7,1/2	PR0297
0610476	06	1	1	SE2		0476	11.1	24.7	86.1	24.7	ORIG	1993-07-20	P					18.9								N				RECH	1995-05-04	P					18.9								N				PR0297
0610477	06	1	1	SE2		0477	7.8	24.8	82.8	24.8	ORIG	1993-07-20	P					21.9								N				RECH	1995-05-04	P					21.9						1		N				PR0297
0610478	06	1	1	SE2		0478	1.9	25.4	76.9	25.4	ORIG	1993-07-20	R		B		G	8.2			1.5					N				RECH	1995-05-04	R		B		G	8.2			1.5					N				PR0297
0610479	06	1	1	SE2		0479	0.6	25	75.6	25	ORIG	1993-07-20	S					0	2.7							N				RECH	1995-05-04	S					0	2.9			0.3	NS			N				PR0297
0610480	06	1	1	SE2		0480	22.5	25.9	97.5	25.9	ORIG	1993-07-20	P					13.7								N				RECH	1995-05-04	P					13.7				0.9	SW			N			SWC 0.4-0.9	PR0297
0610481	06	1	1	SE2		0481	3.7	27.5	78.7	27.5	ORIG	1993-07-20	P					16.4								N			GROWING NW	RECH	1995-05-04	P					16.4								N			GROWING NW	PR0297
0610482	06	1	1	SE2		0482	6.5	26.9	81.5	26.9	ORIG	1993-07-20	P					20.7				0.7	S			N				RECH	1995-05-04	P					20.7				0.7	S	1		N			SC 1/2	PR0297
0610483	06	1	1	SE2		0483	12.8	27.8	87.8	27.8	ORIG	1993-07-20	P					13.4								N				RECH	1995-05-04	P					13.4				0.8	SW			N			1/2	PR0297
0610484	06	1	1	SE2		0484	7.8	31.1	82.8	31.1	ORIG	1993-07-20	P					24.1								N				RECH	1995-05-04	P					24.1						1		N				PR0297
0610485	06	1	1	SE2		0485	8.7	31.4	83.7	31.4	ORIG	1993-07-20	P					10.7								N				RECH	1995-05-04	P					10.7								N				PR0297
0610486	06	1	1	SE2		0486	15.9	30.5	90.9	30.5	ORIG	1993-07-20	P					19.7								N				RECH	1995-05-04	P					19.7								N				PR0297
0610487	06	1	1	SE2		0487	19.6	30.2	94.6	30.2	ORIG	1993-07-20	P					17.9								N				RECH	1995-05-04	P					17.9								N				PR0297
0610488	06	1	1	SE2		0488	23.6	32.7	98.6	32.7	ORIG	1993-07-20	P					15.5								N				RECH	1995-05-04	P					15.5								N				PR0297
0610489	06	1	1	SE2		0489	7.7	36.3	82.7	36.3	ORIG	1993-07-20	S					0	1.5							N				RECH	1995-05-04	S					0	1.5							N				PR0297
0610490	06	1	1	SE2		0490	11.7	38.8	86.7	38.8	ORIG	1993-07-20	P					16.1								N				RECH	1995-05-04	P					16.1						1		N				PR0297
0610491	06	1	1	SE2		0491	16.1	38.2	91.1	38.2	ORIG	1993-07-20	P					25								N				RECH	1995-05-04	P					25								N				PR0297
0610492	06	1	1	SE2		0492	24	37.2	99	37.2	ORIG	1993-07-20	P					17								N				RECH	1995-05-04	P					17								N				PR0297
0610493	06	1	1	SE2		0493	24.9	38.8	99.9	38.8	ORIG	1993-07-20	P					23								N				RECH	1995-05-04	P					23								N				PR0297
0610494	06	1	1	SE2		0494	16.6	41.3	91.6	41.3	ORIG	1993-07-20	P					18.7								N				RECH	1995-05-04	P					18.7				0.9	NW			N			NWC 0.5-0.9	PR0297
0610495	06	1	1	SE2		0495	15.6	42	90.6	42	ORIG	1993-07-20	P					25				2	W			N			GROWING NW	RECH	1995-05-04	P					25				2	W			N			GROWING NW; WC 1/2,180	PR0297
0610496	06	1	1	SE2		0496	17	44	92	44	ORIG	1993-07-20	P					33.6								N				RECH	1995-05-04	P					33.6								N				PR0297
0610497	06	1	1	SE2		0497	19.4	43.3	94.4	43.3	ORIG	1993-07-20	R		B		G	8			5.7					N				RECH	1995-05-04	R		B		G	8			5.7					N				PR0297
0610498	06	1	1	SE2		0498	24.1	47.9	99.1	47.9	ORIG	1993-07-20	P					19.3								N				RECH	1995-05-04	P					19.3				1	S			N			SC 0.3-1.0	PR0297
0610499	06	1	1	SE2		0499	6.7	47.9	81.7	47.9	ORIG	1993-07-20	R		B		G	8.7			3					N				RECH	1995-05-04	R		B		G	8.7			3					N				PR0297
0610500	06	1	1	SE2		0500	5	48.3	80	48.3	ORIG	1993-07-20	S					0	2.5							N				RECH	1995-05-04	S					0	2.6							N				PR0297
0610501	06	1	1	SE2		0501	2.9	49.5	77.9	49.5	ORIG	1993-07-20	P					37.6								N				RECH	1995-05-04	P					37.6								N				PR0297
0610502	06	1	1	SE2		0502	15.6	49.7	90.6	49.7	ORIG	1993-07-20	S					0	2.4							N				RECH	1995-05-04	S					0	2.4							N				PR0297
0610503	06	1	1	SE1		0503	10.2	2.3	64.8	2.3	ORIG	1993-07-20	R		B		G	6.2			2.7					N				RECH	1995-05-04	R		B		G	6.2			2.7					N				PR0297
0610504	06	1	1	SE1		0504	4.4	2.2	70.6	2.2	ORIG	1993-07-20	S					0	2.3							N				RECH	1995-05-04	S					0	2.5			0.2	NS			N				PR0297
0610505	06	1	1	SE1		0505	7.6	1.7	67.4	1.7	ORIG	1993-07-20	S					0	3.4							N				RECH	1995-05-04	S					0	3.6			0.2	NS			N				PR0297
0610506	06	1	1	SE1		0506	18.2	3.2	56.8	3.2	ORIG	1993-07-20	P					27.7				0.7	E			N				RECH	1995-05-04	P					27.7				0.8	E	1		N				PR0297
0610507	06	1	1	SE1		0507	23.2	1.2	51.8	1.2	ORIG	1993-07-20	P					34.1								N				RECH	1995-05-04	P					34.1						1		N				PR0297
0610508	06	1	1	SE1		0508	23.5	5.6	51.5	5.6	ORIG	1993-07-20	P					26.2								N				RECH	1995-05-04	P					26.2				0.9	E	1		N			EC 0.1-0.9,1/2,180	PR0297
0610509	06	1	1	SE1		0509	22.7	7.3	52.3	7.3	ORIG	1993-07-20	P					12.1				0.8	S			N			SC 0.2-0.8	RECH	1995-05-04	P					12.1				0.8	S	2		N			SC 0.2-0.8	PR0297
0610510	06	1	1	SE1		0510	24.5	9.7	50.5	9.7	ORIG	1993-07-20	P					16.4								N				RECH	1995-05-04	P					16.4				0.8	SW	1		N			SWC 0.4-0.8	PR0297
0610511	06	1	1	SE1		0511	22.8	10.1	52.2	10.1	ORIG	1993-07-20	P					17.3								N				RECH	1995-05-04	P					17.3								N				PR0297
0610512	06	1	1	SE1		0512	11.8	8.7	63.2	8.7	ORIG	1993-07-20	R		B		G	8			1.7					N				RECH	1995-05-04	R		B		G	8			1.7					N				PR0297
0610513	06	1	1	SE1		0513	4.4	8.8	70.6	8.8	ORIG	1993-07-20	P					20.7								N				RECH	1995-05-04	P					20.7								N				PR0297
0610514	06	1	1	SE1		0514	6.6	11	68.4	11	ORIG	1993-07-20	S					0	2.9							N				RECH	1995-05-04	S					0	2.9							N				PR0297
0610515	06	1	1	SE1		0515	6.4	12.3	68.6	12.3	ORIG	1993-07-20	P					13.8								N				RECH	1995-05-04	P					13.8						1		N				PR0297
0610516	06	1	1	SE1		0516	8.2	12.4	66.8	12.4	ORIG	1993-07-20	P					22.4								N				RECH	1995-05-04	P					22.4								N				PR0297
0610517	06	1	1	SE1		0517	12.3	10.6	62.7	10.6	ORIG	1993-07-20	P					32.6								N				RECH	1995-05-04	P					32.6				0.8	W	1		N			WC 180, 1/2	PR0297
0610518	06	1	1	SE1		0518	9.1	13.2	65.9	13.2	ORIG	1993-07-20	S					0	2.4							N				RECH	1995-05-04	S					0	2.4							N				PR0297
0610519	06	1	1	SE1		0519	8.5	14.8	66.5	14.8	ORIG	1993-07-20	P					19.6								N				RECH	1995-05-04	P					19.6								N				PR0297
0610520	06	1	1	SE1		0520	24.1	14.5	50.9	14.5	ORIG	1993-07-20	P					16.1								N				RECH	1995-05-04	P					16.1						1		N				PR0297
0610521	06	1	1	SE1		0521	14.5	15.8	60.5	15.8	ORIG	1993-07-20	P					19.9								N				RECH	1995-05-04	P					19.9						1		N				PR0297
0610522	06	1	1	SE1		0522	19.3	17.5	55.7	17.5	ORIG	1993-07-20	P					23.5								N				RECH	1995-05-04	P					23.5						1		N				PR0297
0610523	06	1	1	SE1		0523	9.4	17.3	65.6	17.3	ORIG	1993-07-20	P					12.7								N				RECH	1995-05-04	P					12.7						1		N				PR0297
0610524	06	1	1	SE1		0524	10	17.7	65	17.7	ORIG	1993-07-20	P					17.1								N				RECH	1995-05-04	P					17.1								N				PR0297
0610525	06	1	1	SE1		0525	13.6	18.3	61.4	18.3	ORIG	1993-07-20	P					15.4								N				RECH	1995-05-04	P					15.4								N				PR0297
0610526	06	1	1	SE1		0526	20	19.3	55	19.3	ORIG	1993-07-20	P					8.7								N				RECH	1995-05-04	P					8.7								N				PR0297
0610527	06	1	1	SE1		0527	5.7	17.9	69.3	17.9	ORIG	1993-07-20	P					16.2								N				RECH	1995-05-04	P					16.2								N				PR0297
0610528	06	1	1	SE1		0528	6.6	18.3	68.4	18.3	ORIG	1993-07-20	P					12.8								N				RECH	1995-05-04	P					12.8								N				PR0297
0610529	06	1	1	SE1		0529	0.9	17.6	74.1	17.6	ORIG	1993-07-20	P					24.1								N				RECH	1995-05-04	P					24.1								N				PR0297
0610530	06	1	1	SE1		0530	2.3	18.7	72.7	18.7	ORIG	1993-07-20	R		B		G	14.7			4.9					N				RECH	1995-05-04	R		B		G	14.7			4.9					N				PR0297
0610531	06	1	1	SE1		0531	11.1	19.5	63.9	19.5	ORIG	1993-07-20	P					9.5								N				RECH	1995-05-04	P					9.5								N				PR0297
0610532	06	1	1	SE1		0532	18.8	20.1	56.2	20.1	ORIG	1993-07-20	S					0	5.1							N				RECH	1995-05-04	S					0								N				PR0297
0610533	06	1	1	SE1		0533	17	20.2	58	20.2	ORIG	1993-07-20	P					21.2								N				RECH	1995-05-04	P					21.2								N				PR0297
0610534	06	1	1	SE1		0534	15.6	20.3	59.4	20.3	ORIG	1993-07-20	P					16.6								N				RECH	1995-05-04	P					16.6								N				PR0297
0610535	06	1	1	SE1		0535	7.6	20.8	67.4	20.8	ORIG	1993-07-20	P					13.6								N				RECH	1995-05-04	P					13.6								N				PR0297
0610536	06	1	1	SE1		0536	12.6	21.9	62.4	21.9	ORIG	1993-07-20	P					15.8								N				RECH	1995-05-04	P					15.8								N				PR0297
0610537	06	1	1	SE1		0537	12.9	22.2	62.1	22.2	ORIG	1993-07-20	S					0	5.4							N				RECH	1995-05-04	S					0								N				PR0297
0610538	06	1	1	SE1		0538	6.9	22	68.1	22	ORIG	1993-07-20	R		B		G	9.3								N				RECH	1995-05-04	R		B		G	9.3								N				PR0297
0610539	06	1	1	SE1		0539	13.5	22.7	61.5	22.7	ORIG	1993-07-20	P		B			8.5								Y			TOP BROKEN--STILL ALIVE--GROWING W	RECH	1995-05-04	P		B			8.5						4		Y			TOP BROKEN--STILL ALIVE--GROWING W;90% DEAD	PR0297
0610540	06	1	1	SE1		0540	6.6	24.4	68.4	24.4	ORIG	1993-07-20	P					20.4								N				RECH	1995-05-04	P					20.4								N				PR0297
0610541	06	1	1	SE1		0541	13.1	25	61.9	25	ORIG	1993-07-20	P					21.6								N			GROWING N	RECH	1995-05-04	P					21.6								N			GROWING N	PR0297
0610542	06	1	1	SE1		0542	8.6	28.2	66.4	28.2	ORIG	1993-07-20	P					22.4								N				RECH	1995-05-04	P					22.4								N				PR0297
0610543	06	1	1	SE1		0543	6.1	28	68.9	28	ORIG	1993-07-20	P					24.6								N			GROWING S	RECH	1995-05-04	P					24.6								N			GROWING S	PR0297
0610544	06	1	1	SE1		0544	19	29.7	56	29.7	ORIG	1993-07-20	P					28.9								N			GROWING N	RECH	1995-05-04	P					28.9								N			GROWING N	PR0297
0610545	06	1	1	SE1		0545	16.9	32.7	58.1	32.7	ORIG	1993-07-20	P					14.8								N				RECH	1995-05-04	P					14.8								N				PR0297
0610546	06	1	1	SE1		0546	5.3	32.3	69.7	32.3	ORIG	1993-07-20	P					16.5								N				RECH	1995-05-04	P					16.5								N				PR0297
0610547	06	1	1	SE1		0547	7.5	33.1	67.5	33.1	ORIG	1993-07-20	P					22.8								N				RECH	1995-05-04	P					22.8								N				PR0297
0610548	06	1	1	SE1		0548	1.3	35.3	73.7	35.3	ORIG	1993-07-20	P					21.8								N				RECH	1995-05-04	P					21.8								N				PR0297
0610549	06	1	1	SE1		0549	19	35.7	56	35.7	ORIG	1993-07-20	P					35.6								N				RECH	1995-05-04	P					35.6								N				PR0297
0610550	06	1	1	SE1		0550	12.5	36.8	62.5	36.8	ORIG	1993-07-20	S					0	1.5							N				RECH	1995-05-04	S					0	1.6							N				PR0297
0610551	06	1	1	SE1		0551	10.3	38.4	64.7	38.4	ORIG	1993-07-20	R		B		G	23			3.5					N				RECH	1995-05-04	R		B		G	23			3.5					N				PR0297
0610552	06	1	1	SE1		0552	12.6	40.6	62.4	40.6	ORIG	1993-07-20	P					21.1				1.4	SE			N			GROWING SW	RECH	1995-05-04	P					21.1				1.4	SE			N			GROWING SW;180	PR0297
0610553	06	1	1	SE1		0553	14.8	42.1	60.2	42.1	ORIG	1993-07-20	P					29.4				1.3	W			N				RECH	1995-05-04	P					29.4				1.3	W			N			WC 180, 1/2	PR0297
0610554	06	1	1	NE2		0554	5	0.5	80	50.5	ORIG	1993-07-20	P					14.5								N				RECH	1995-05-04	P					14.5								N				PR0297
0610555	06	1	1	NE2		0555	17.8	0.1	92.8	50.1	ORIG	1993-07-20	S					0	3.2							N				RECH	1995-05-04	S					0	3.2							N				PR0297
0610556	06	1	1	NE2		0556	18	2.2	93	52.2	ORIG	1993-07-20	P					25				0.4	NE			N			WC 2.0-2.2	RECH	1995-05-04	P					25				1.4	W			N			WC 0.4-1.4,1/2,180;NEC 0.5,1/2,180	PR0297
0610557	06	1	1	NE2		0557	12.7	2.6	87.7	52.6	ORIG	1993-07-20	P					13.1								N				RECH	1995-05-04	P					13.1								N				PR0297
0610558	06	1	1	NE2		0558	12.7	3	87.7	53	ORIG	1993-07-20	R		B		B	14.7			3.3					N			TOP LYING SE	RECH	1995-05-04	R		B		B	13.8			3.1					N			TOP LYING SE	PR0297
0610559	06	1	1	NE2		0559	16.1	3.4	91.1	53.4	ORIG	1993-07-20	P					15.3				0.8	W			N			WC 0.2-0.8	RECH	1995-05-04	P					15.3				0.8	W	1		N			WC 0.2-0.8	PR0297
0610560	06	1	1	NE2		0560	12.3	4.1	87.3	54.1	ORIG	1993-07-20	P					16.1								N				RECH	1995-05-04	P					16.1								N				PR0297
0610561	06	1	1	NE2		0561	11.1	5.6	86.1	55.6	ORIG	1993-07-20	P					21.5								N				RECH	1995-05-04	P					21.5								N				PR0297
0610562	06	1	1	NE2		0562	2.7	5.4	77.7	55.4	ORIG	1993-07-20	R		B		G	14.6			4.7					N				RECH	1995-05-04	R		B		G	14.6			4.7					N				PR0297
0610563	06	1	1	NE2		0563	2.5	8.4	77.5	58.4	ORIG	1993-07-20	P					11.5								N			GROWING SW	RECH	1995-05-04	P					11.5						1		N			GROWING SW	PR0297
0610564	06	1	1	NE2		0564	1.3	9.5	76.3	59.5	ORIG	1993-07-20	P					15.2								N				RECH	1995-05-04	P					15.2						1		N				PR0297
0610565	06	1	1	NE2		0565	9.8	8.5	84.8	58.5	ORIG	1993-07-20	P					11.6				0.1	W			N				RECH	1995-05-04	P					11.6				0.1	W	4		N			90% DEAD	PR0297
0610566	06	1	1	NE2		0566	9.2	9.6	84.2	59.6	ORIG	1993-07-20	P					15.3								N				RECH	1995-05-04	P					15.3								N				PR0297
0610567	06	1	1	NE2		0567	14	9.6	89	59.6	ORIG	1993-07-20	R		B		G	12								N				RECH	1995-05-04	R		B		G	12								N				PR0297
0610568	06	1	1	NE2		0568	8.3	10.3	83.3	60.3	ORIG	1993-07-20	P					12.3								N				RECH	1995-05-04	P					12.3						1		N				PR0297
0610569	06	1	1	NE2		0569	24.2	7.6	99.2	57.6	ORIG	1993-07-20	P					21.1								N				RECH	1995-05-04	P					21.1				1.5	SW	1		N			SWC 0.5-1.5	PR0297
0610570	06	1	1	NE2		0570	6.8	11.3	81.8	61.3	ORIG	1993-07-20	P					20.5								N			GROWING SW	RECH	1995-05-04	P					20.5								N			GROWING SW	PR0297
0610571	06	1	1	NE2		0571	3.4	12.6	78.4	62.6	ORIG	1993-07-20	P					18.3								N				RECH	1995-05-04	P					18.3				0.9	W	1		N			WC 0.7-0.9	PR0297
0610572	06	1	1	NE2		0572	5.2	13.4	80.2	63.4	ORIG	1993-07-20	P					13.5								N				RECH	1995-05-04	P					13.5						1		N				PR0297
0610573	06	1	1	NE2		0573	7.5	13.5	82.5	63.5	ORIG	1993-07-20	P					20.9								N				RECH	1995-05-04	P					20.9						1		N				PR0297
0610574	06	1	1	NE2		0574	15.6	12.2	90.6	62.2	ORIG	1993-07-20	P					25.5								N				RECH	1995-05-04	P					25.5								N				PR0297
0610575	06	1	1	NE2		0575	14.3	14	89.3	64	ORIG	1993-07-20	P					16								N				RECH	1995-05-04	P					16						1		N				PR0297
0610576	06	1	1	NE2		0576	15.9	17	90.9	67	ORIG	1993-07-20	P					19.2								N				RECH	1995-05-04	P					19.2								N				PR0297
0610577	06	1	1	NE2		0577	24.3	16.6	99.3	66.6	ORIG	1993-07-20	P					30.3								N				RECH	1995-05-04	P					30.3								N				PR0297
0610578	06	1	1	NE2		0578	13.7	18.6	88.7	68.6	ORIG	1993-07-20	P					16.1								N				RECH	1995-05-04	P					16.1						1		N				PR0297
0610579	06	1	1	NE2		0579	20.8	19.7	95.8	69.7	ORIG	1993-07-20	P					11.9								N				RECH	1995-05-04	P					11.9						1		N				PR0297
0610580	06	1	1	NE2		0580	21.5	20.5	96.5	70.5	ORIG	1993-07-20	P					11.5								N				RECH	1995-05-04	P					11.5						1		N				PR0297
0610581	06	1	1	NE2		0581	6.5	20	81.5	70	ORIG	1993-07-20	P					12.3								N				RECH	1995-05-04	P					12.3						2		N				PR0297
0610582	06	1	1	NE2		0582	8.4	20.6	83.4	70.6	ORIG	1993-07-20	P					17.5								N				RECH	1995-05-04	P					17.5								N				PR0297
0610583	06	1	1	NE2		0583	9.6	21.9	84.6	71.9	ORIG	1993-07-20	P					17.1								N				RECH	1995-05-04	P					17.1						1		N				PR0297
0610584	06	1	1	NE2		0584	8.1	23.1	83.1	73.1	ORIG	1993-07-20	P					9.5				0.9	W			N			WC 0.4-0.9	RECH	1995-05-04	P	T				9				1	W			N			WC 0.3-1.0,1/2	PR0297
0610585	06	1	1	NE2		0585	16.9	22.6	91.9	72.6	ORIG	1993-07-20	P					29.9								N				RECH	1995-05-04	P					29.9								N				PR0297
0610586	06	1	1	NE2		0586	21.1	22.1	96.1	72.1	ORIG	1993-07-20	P					12.6								N				RECH	1995-05-04	P					12.6						3		N				PR0297
0610587	06	1	1	NE2		0587	3.4	24.3	78.4	74.3	ORIG	1993-07-20	P					13.9								N				RECH	1995-05-04	P					13.9						2		N				PR0297
0610588	06	1	1	NE2		0588	11	23.9	86	73.9	ORIG	1993-07-20	P					18.6				1.3	SW			N			SWC 0.5-1.3	RECH	1995-05-04	P					18.6				1.4	SW	1		N			SWC 0.5-1.4,1/2,180	PR0297
0610589	06	1	1	NE2		0589	13.3	25.6	88.3	75.6	ORIG	1993-07-20	P					31.6								N				RECH	1995-05-04	P					31.6								N				PR0297
0610590	06	1	1	NE2		0590	16.4	25.3	91.4	75.3	ORIG	1993-07-20	P					15.9								N				RECH	1995-05-04	P					15.9						1		N				PR0297
0610591	06	1	1	NE2		0591	23.6	25	98.6	75	ORIG	1993-07-20	P					32.8				0.8	NW			N			NWC 0.6-0.8	RECH	1995-05-04	P					32.8				1	NW			N			NWC 0.6-1.0,1/2	PR0297
0610592	06	1	1	NE2		0592	8.5	27.4	83.5	77.4	ORIG	1993-07-20	P					12.4								N				RECH	1995-05-04	P					12.4						1		N				PR0297
0610593	06	1	1	NE2		0593	4.6	28	79.6	78	ORIG	1993-07-20	P					26.5								N				RECH	1995-05-04	P					26.5						1		N				PR0297
0610594	06	1	1	NE2		0594	21.4	28.2	96.4	78.2	ORIG	1993-07-20	P					36.1								N				RECH	1995-05-04	P					36.1								N				PR0297
0610595	06	1	1	NE2		0595	21.9	31.2	96.9	81.2	ORIG	1993-07-20	S	T		F		0	3.3							N				RECH	1995-05-04	S	T	Y	F		0	3.3		0					N				PR0297
0610596	06	1	1	NE2		0596	16.3	33	91.3	83	ORIG	1993-07-20	P					22.4								N				RECH	1995-05-04	P					22.4						1		N				PR0297
0610597	06	1	1	NE2		0597	6.5	34	81.5	84	ORIG	1993-07-20	P					28.4								N				RECH	1995-05-04	P					28.4								N				PR0297
0610598	06	1	1	NE2		0598	22.7	34.3	97.7	84.3	ORIG	1993-07-20	P					16.3								N				RECH	1995-05-04	P					16.3						2		N				PR0297
0610599	06	1	1	NE2		0599	24.4	34.4	99.4	84.4	ORIG	1993-07-20	R		B		G	16								N			LEANS NW--NOT UPROOTED	RECH	1995-05-04	R		B		G	16								N			LEANS NW--NOT UPROOTED	PR0297
0610600	06	1	1	NE2		0600	20.4	36.3	95.4	86.3	ORIG	1993-07-20	P					14.5								N				RECH	1995-05-04	P					14.5						2		N				PR0297
0610601	06	1	1	NE2		0601	13	36.3	88	86.3	ORIG	1993-07-20	S					0	5.8							N				RECH	1995-05-04	S					0								N				PR0297
0610602	06	1	1	NE2		0602	0.7	37.1	75.7	87.1	ORIG	1993-07-20	P					27.2								N				RECH	1995-05-04	P					27.2								N				PR0297
0610603	06	1	1	NE2		0603	24.8	38.4	99.8	88.4	ORIG	1993-07-20	P					33.5								N				RECH	1995-05-04	P					33.5				0.3	SE	3		N			VERY FEW NEEDLES	PR0297
0610604	06	1	1	NE2		0604	21.3	40.7	96.3	90.7	ORIG	1993-07-20	P					32.2				0.8	S			N				RECH	1995-05-04	P					32.2				0.9	S			N			SC 180, 1/2	PR0297
0610605	06	1	1	NE2		0605	7.3	42.8	82.3	92.8	ORIG	1993-07-20	P					38.2								N				RECH	1995-05-04	P					38.2								N				PR0297
0610606	06	1	1	NE2		0606	4.2	39.4	79.2	89.4	ORIG	1993-07-20	P					12.9								N				RECH	1995-05-04	P					12.9						3		N				PR0297
0610607	06	1	1	NE2		0607	13.1	46.6	88.1	96.6	ORIG	1993-07-20	P					25.6								N				RECH	1995-05-04	P					25.6						1		N				PR0297
0610608	06	1	1	NE2		0608	17.6	48.7	92.6	98.7	ORIG	1993-07-20	S					0	4.9							N				RECH	1995-05-04	S					0	5							N				PR0297
0610609	06	1	1	NE2		0609	24.7	49.7	99.7	99.7	ORIG	1993-07-20	S					0	3							N				RECH	1995-05-04	S					0	3							N				PR0297
0610610	06	1	1	NE1	Y	0610	16.5	48.8	58.5	98.8	ORIG	1993-07-20	S					0	1.5							N				RECH	1995-05-04	S					0	1.5							N				PR0297
0610611	06	1	1	NE1	Y	0611	17	48.4	58	98.4	ORIG	1993-07-20	S					0	1.6							N				RECH	1995-05-04	S					0	1.7							N				PR0297
0610612	06	1	1	NE1		0612	13.2	48.1	61.8	98.1	ORIG	1993-07-20	P					33.7								N				RECH	1995-05-04	P					33.7								N				PR0297
0610613	06	1	1	NE1	Y	0613	23.9	44.6	51.1	94.6	ORIG	1993-07-20	S					0	3.6							N				RECH	1995-05-04	S					0	3.6							N				PR0297
0610614	06	1	1	NE1		0614	5.1	40.5	69.9	90.5	ORIG	1993-07-20	P					15.2								N				RECH	1995-05-04	P					15.2						1		N				PR0297
0610615	06	1	1	NE1		0615	0.6	40.3	74.4	90.3	ORIG	1993-07-20	P					23.3								N				RECH	1995-05-04	P					23.3				0.2	N	3		N			NC 1/2	PR0297
0610616	06	1	1	NE1	Y	0616	16.1	40	58.9	90	ORIG	1993-07-20	P					26.5								N				RECH	1995-05-04	P					26.5								N				PR0297
0610617	06	1	1	NE1		0617	7.1	37.5	67.9	87.5	ORIG	1993-07-20	P					21.2				0.8	SE			N			SEC 0.6-0.8	RECH	1995-05-04	P					21.2				0.9	SE	1		N			SEC 0.6-0.9,1/2	PR0297
0610618	06	1	1	NE1		0618	13.1	36.8	61.9	86.8	ORIG	1993-07-20	P					15.1								N				RECH	1995-05-04	P					15.1						4		N			99% DEAD	PR0297
0610619	06	1	1	NE1	Y	0619	22.1	35.9	52.9	85.9	ORIG	1993-07-20	P					24.3								N				RECH	1995-05-04	P					24.3						2		N				PR0297
0610620	06	1	1	NE1		0620	11.2	35.7	63.8	85.7	ORIG	1993-07-20	R		B		B	11.5								N				RECH	1995-05-04	R		B		B	10.8								N				PR0297
0610621	06	1	1	NE1		0621	5.1	36.1	69.9	86.1	ORIG	1993-07-20	P					23.9								N				RECH	1995-05-04	P					23.9						1		N				PR0297
0610622	06	1	1	NE1		0622	6.1	34.8	68.9	84.8	ORIG	1993-07-20	P					20.1				3	SE			N			SEC 2.1-3.0	RECH	1995-05-04	P					20.1				3	SE			N			SEC 2.1-3.0	PR0297
0610623	06	1	1	NE1		0623	6	33.7	69	83.7	ORIG	1993-07-20	P					19.3								N				RECH	1995-05-04	P					19.3						2		N				PR0297
0610624	06	1	1	NE1		0624	7.8	33.8	67.2	83.8	ORIG	1993-07-20	P					15.9								N				RECH	1995-05-04	P					15.9				2.3	SE	2		N			SEC 2.1-2.3	PR0297
0610625	06	1	1	NE1		0625	8.8	34.3	66.2	84.3	ORIG	1993-07-20	P					17.9								N				RECH	1995-05-04	P					17.9				2.6	S			N			SC 0.9-2.6,1/2,180	PR0297
0610626	06	1	1	NE1		0626	12.5	34	62.5	84	ORIG	1993-07-20	P					21.1								N				RECH	1995-05-04	P					21.1						2		N				PR0297
0610627	06	1	1	NE1		0627	14.7	32.3	60.3	82.3	ORIG	1993-07-20	P					25.6				1.1	SW			N			SWC 0.3-1.1	RECH	1995-05-04	P					25.6				1.3	SW	1		N			SWC 0.3-1.3,1/2,180	PR0297
0610628	06	1	1	NE1	Y	0628	22.7	33.1	52.3	83.1	ORIG	1993-07-20	P					18.5				2.6	SE			N			SEC 1.6-2.6	RECH	1995-05-04	P					18.5				2.6	SE	2		N			SEC 1.6-2.6,1/2	PR0297
0610629	06	1	1	NE1		0629	13.3	30.3	61.7	80.3	ORIG	1993-07-20	P					23.2								N				RECH	1995-05-04	P					23.2				0.3	SW			N			SWC 0.2-0.3	PR0297
0610630	06	1	1	NE1		0630	14.8	29.5	60.2	79.5	ORIG	1993-07-20	R		B		G	19.5			5.2					N				RECH	1995-05-04	R		B		G	16.4			1.9					N				PR0297
0610631	06	1	1	NE1		0631	14.1	28.2	60.9	78.2	ORIG	1993-07-20	P					20.2				1.2	W			N			WC 0.7-0.8, 1.1-1.2	RECH	1995-05-04	P					20.2				1.2	W	1		N			WC 0.7-1.2	PR0297
0610632	06	1	1	NE1		0632	14.7	27.5	60.3	77.5	ORIG	1993-07-20	S					0	1.7							N				RECH	1995-05-04	S					0	1.7							N				PR0297
0610633	06	1	1	NE1	Y	0633	17.6	27.5	57.4	77.5	ORIG	1993-07-20	S					0	2.1							N				RECH	1995-05-04	S					0	2.4							N				PR0297
0610634	06	1	1	NE1	Y	0634	18.5	26.2	56.5	76.2	ORIG	1993-07-20	S					0	1.9							N				RECH	1995-05-04	S					0	1.9							N				PR0297
0610635	06	1	1	NE1		0635	19.4	25.8	55.6	75.8	ORIG	1993-07-20	R		B		B	13.2			3.4					N				RECH	1995-05-04	R		B		B	9.9			3					N				PR0297
0610636	06	1	1	NE1	Y	0636	15.9	24.4	59.1	74.4	ORIG	1993-07-20	P					27.5								N				RECH	1995-05-04	P					27.5				1.3	W	1		N			WC 0.5-1.3,1/2	PR0297
0610637	06	1	1	NE1		0637	14.1	22.2	60.9	72.2	ORIG	1993-07-20	R		B		G	10.5			2.9					N				RECH	1995-05-04	R		B		G	10.5			2.9					N				PR0297
0610638	06	1	1	NE1		0638	0.2	26.6	74.8	76.6	ORIG	1993-07-20	P					18.2								N				RECH	1995-05-04	P					18.2						1		N				PR0297
0610639	06	1	1	NE1		0639	0.6	21.2	74.4	71.2	ORIG	1993-07-20	P					11.3								N			GROWING E	RECH	1995-05-04	P					11.3						4		N			GROWING E;95% DEAD	PR0297
0610640	06	1	1	NE1		0640	1.2	21.1	73.8	71.1	ORIG	1993-07-20	P					23.1								N				RECH	1995-05-04	P					23.1						1		N				PR0297
0610641	06	1	1	NE1	Y	0641	17.5	19.8	57.5	69.8	ORIG	1993-07-20	P					24.1								N				RECH	1995-05-04	P					24.1								N				PR0297
0610642	06	1	1	NE1	Y	0642	19.6	19.1	55.4	69.1	ORIG	1993-07-20	P					19.3								N				RECH	1995-05-04	P					19.3						1		N				PR0297
0610643	06	1	1	NE1		0643	9.6	16.2	65.4	66.2	ORIG	1993-07-20	S					0	2.5							N				RECH	1995-05-04	S					0	2.6							N				PR0297
0610644	06	1	1	NE1		0644	11	13.2	64	63.2	ORIG	1993-07-20	P					22.6								N				RECH	1995-05-04	P					22.6						1		N				PR0297
0610645	06	1	1	NE1		0645	12	10.5	63	60.5	ORIG	1993-07-20	P					21.4								N			GROWING N	RECH	1995-05-04	P					21.4								N			GROWING N	PR0297
0610646	06	1	1	NE1		0646	15.1	11.3	59.9	61.3	ORIG	1993-07-20	P					18								N				RECH	1995-05-04	P					18								N				PR0297
0610647	06	1	1	NE1		0647	17.7	10.2	57.3	60.2	ORIG	1993-07-20	R		B		G	7.2			3.5					N				RECH	1995-05-04	R		B		G	7.2			3.5					N				PR0297
0610648	06	1	1	NE1		0648	15.1	8.2	59.9	58.2	ORIG	1993-07-20	R		B		G	12.2			2.2					N				RECH	1995-05-04	R		B		G	12.2			2.2					N				PR0297
0610649	06	1	1	NE1		0649	23.9	7.9	51.1	57.9	ORIG	1993-07-20	R		B		G	16								N				RECH	1995-05-04	R		B		G	16								N				PR0297
0610650	06	1	1	NE1		0650	9.1	8.1	65.9	58.1	ORIG	1993-07-20	P					14.4								N				RECH	1995-05-04	P					14.4								N				PR0297
0610651	06	1	1	NE1		0651	10.5	6.9	64.5	56.9	ORIG	1993-07-20	P					14.2								N				RECH	1995-05-04	P					14.2								N				PR0297
0610652	06	1	1	NE1		0652	11.3	5.6	63.7	55.6	ORIG	1993-07-20	P					22.7								N				RECH	1995-05-04	P					22.7								N				PR0297
0610653	06	1	1	NE1		0653	4.1	4.9	70.9	54.9	ORIG	1993-07-20	P					27.2								N				RECH	1995-05-04	P					27.2								N				PR0297
0610654	06	1	1	NE1		0654	0.5	6.9	74.5	56.9	ORIG	1993-07-20	R		B		G	15.2			2.1					N				RECH	1995-05-04	R		B		G	15.2			2.1					N				PR0297
0610655	06	1	1	NE1	Y	0655	15.4	0.3	59.6	50.3	ORIG	1993-07-20	P					18.2								N				RECH	1995-05-04	P					18.2								N				PR0297
0610656	06	1	1	SW2		0656	14.6	1.9	39.6	1.9	ORIG	1993-07-20	P					37.5								N				RECH	1995-05-04	P					37.5								N				PR0297
0610657	06	1	1	SW2		0657	15.5	4.9	40.5	4.9	ORIG	1993-07-20	S					0	2.3							N			LEANING NORTH	RECH	1995-05-04	S					0	2.4							N			LEANING NORTH	PR0297
0610658	06	1	1	SW2		0658	11.9	4.7	36.9	4.7	ORIG	1993-07-20	R		B		G	8.3			1.9					N				RECH	1995-05-04	R		B		G	8.3			1.9					N				PR0297
0610659	06	1	1	SW2		0659	9.5	7.3	34.5	7.3	ORIG	1993-07-20	R		B		G	10.7								N				RECH	1995-05-04	R		B		G	10.7								N				PR0297
0610660	06	1	1	SW2		0660	0.1	3.8	25.1	3.8	ORIG	1993-07-20	S					0	2.1							N				RECH	1995-05-04	S					0	2.2							N				PR0297
0610661	06	1	1	SW2		0661	8.5	10.8	33.5	10.8	ORIG	1993-07-20	S					0	2.5							N				RECH	1995-05-04	S					0	2.5							N				PR0297
0610662	06	1	1	SW2		0662	4.8	12.4	29.8	12.4	ORIG	1993-07-20	R		B		G	16			3					N				RECH	1995-05-04	R		B		G	16			3					N				PR0297
0610663	06	1	1	SW2		0663	10.1	14.9	35.1	14.9	ORIG	1993-07-20	R		B		G	18.5			2.5					N				RECH	1995-05-04	R		Y		G	18.5	2.5		0					N				PR0297
0610664	06	1	1	SW2		0664	20.1	17.3	45.1	17.3	ORIG	1993-07-20	P					27								N				RECH	1995-05-04	P					27								N				PR0297
0610665	06	1	1	SW2		0665	16.3	23.7	41.3	23.7	ORIG	1993-07-20	P					26.7								N				RECH	1995-05-04	P					26.7								N				PR0297
0610666	06	1	1	SW2		0666	1	19.7	26	19.7	ORIG	1993-07-20	S					0	3							N				RECH	1995-05-04	S					0	3.4			0.2	NS			N				PR0297
0610667	06	1	1	SW2		0667	5.1	30.8	30.1	30.8	ORIG	1993-07-20	P					37.7								N				RECH	1995-05-04	P					37.7				0.9	S			N			SC 0.7-0.9,1/2	PR0297
0610668	06	1	1	SW2		0668	7.7	30.1	32.7	30.1	ORIG	1993-07-20	P					31.9								N				RECH	1995-05-04	P					31.9								N				PR0297
0610669	06	1	1	SW2		0669	8	35.5	33	35.5	ORIG	1993-07-20	P					24.3				0.6	E			N				RECH	1995-05-04	P					24.3				0.6	E			N			EC 0.1-0.6	PR0297
0610670	06	1	1	SW2		0670	13.3	35.6	38.3	35.6	ORIG	1993-07-20	S					0	1.4							N				RECH	1995-05-04	S					0	1.4							N				PR0297
0610671	06	1	1	SW2		0671	17.5	38.6	42.5	38.6	ORIG	1993-07-20	R		B		G	17.8								N				RECH	1995-05-04	R		B		G	17.8								N				PR0297
0610672	06	1	1	SW2		0672	20.7	40.4	45.7	40.4	ORIG	1993-07-20	P					29.4				0.3	W			N				RECH	1995-05-04	P					29.4				0.4	W			N			WC 180	PR0297
0610673	06	1	1	SW2		0673	11.9	41.7	36.9	41.7	ORIG	1993-07-20	P					30.3				2	SE			N			SEC 0.3-2.0	RECH	1995-05-04	P					30.3				2	SE			N			SEC 0.3-2.0,1/2,180	PR0297
0610674	06	1	1	SW2		0674	6.5	40.1	31.5	40.1	ORIG	1993-07-20	P					37.5								N				RECH	1995-05-04	P					37.5								N				PR0297
0610675	06	1	1	SW2		0675	2.2	39.6	27.2	39.6	ORIG	1993-07-20	P					23.6								N				RECH	1995-05-04	P					23.6								N				PR0297
0610676	06	1	1	SW2		0676	4.5	46.7	29.5	46.7	ORIG	1993-07-20	P					27.3				1.7	SW			N			SWC 0.3-1.7	RECH	1995-05-04	P					27.3				1.9	SW			N			SWC 0.3-1.9,1/2,180	PR0297
0610677	06	1	1	SW2		0677	8.9	44.3	33.9	44.3	ORIG	1993-07-20	P					21.9				1.5	SE			N			SEC 0.4-1.5	RECH	1995-05-04	P					21.9				1.6	SE			N			SEC 0.4-1.6,1/2,180	PR0297
0610678	06	1	1	SW2		0678	15.7	44	40.7	44	ORIG	1993-07-20	P					35.1								N				RECH	1995-05-04	P					35.1								N				PR0297
0610679	06	1	1	SW2		0679	23	44.9	48	44.9	ORIG	1993-07-20	P					31.9								N				RECH	1995-05-04	P					31.9								N				PR0297
0610680	06	1	1	SW2		0680	24.2	47.6	49.2	47.6	ORIG	1993-07-20	P					29.2								N				RECH	1995-05-04	P					29.2								N				PR0297
0610681	06	1	1	SW2		0681	21.1	49.8	46.1	49.8	ORIG	1993-07-20	R		B		G	9.2			5.4					N				RECH	1995-05-04	R		B		G	9.2			5.4					N				PR0297
0610682	06	1	1	SW2		0682	7.5	49.6	32.5	49.6	ORIG	1993-07-20	P					30.5								N				RECH	1995-05-04	P					30.5				1.2	S			N			SC 1.0-1.2	PR0297
0610683	06	1	1	SW1		0683	5.3	0.5	19.7	0.5	ORIG	1993-07-20	P					29.9								N				RECH	1995-05-04	P					29.9				1.5	S			N			SC 0.5-1.5	PR0297
0610684	06	1	1	SW1		0684	14.5	1.1	10.5	1.1	ORIG	1993-07-20	P					28.8								N				RECH	1995-05-04	P					28.8								N				PR0297
0610685	06	1	1	SW1		0685	18.5	5.4	6.5	5.4	ORIG	1993-07-20	P					28.2								N				RECH	1995-05-04	P					28.2								N				PR0297
0610686	06	1	1	SW1		0686	15.3	8.7	9.7	8.7	ORIG	1993-07-20	S					0	1.8							N				RECH	1995-05-04	S					0	1.9							N				PR0297
0610687	06	1	1	SW1		0687	3.4	6.7	21.6	6.7	ORIG	1993-07-20	S					0	2.7							N				RECH	1995-05-04	S					0	2.7							N				PR0297
0610688	06	1	1	SW1		0688	3.5	9.9	21.5	9.9	ORIG	1993-07-20	P					32.5								N				RECH	1995-05-04	P					32.5								N				PR0297
0610689	06	1	1	SW1		0689	12.3	12.2	12.7	12.2	ORIG	1993-07-20	P					28.1								N				RECH	1995-05-04	P					28.1								N				PR0297
0610690	06	1	1	SW1		0690	18.2	13.9	6.8	13.9	ORIG	1993-07-20	P					28								N				RECH	1995-05-04	P					28								N				PR0297
0610691	06	1	1	SW1		0691	17.4	15.6	7.6	15.6	ORIG	1993-07-20	P					37.3				0.5	E			N				RECH	1995-05-04	P					37.3				0.5	E			N				PR0297
0610692	06	1	1	SW1		0692	8.9	15.4	16.1	15.4	ORIG	1993-07-20	R		B		G	6.8			2.5					N				RECH	1995-05-04	R		B		G	6.8			2.5					N				PR0297
0610693	06	1	1	SW1		0693	1.2	17.6	23.8	17.6	ORIG	1993-07-20	P					32.4								N				RECH	1995-05-04	P					32.4								N				PR0297
0610694	06	1	1	SW1		0694	16.9	18.2	8.1	18.2	ORIG	1993-07-20	S					0	2.2							N			BURNED OUT @ BASE	RECH	1995-05-04	S					0	2.2			0.3	NS			N			BURNED OUT @ BASE,1/3	PR0297
0610695	06	1	1	SW1		0695	18.4	18.2	6.6	18.2	ORIG	1993-07-20	R		B		G	6.7								N				RECH	1995-05-04	R		B		G	6.7								N				PR0297
0610696	06	1	1	SW1		0696	15.1	22	9.9	22	ORIG	1993-07-20	P					36.1								N				RECH	1995-05-04	P					36.1								N				PR0297
0610697	06	1	1	SW1		0697	11.9	24.1	13.1	24.1	ORIG	1993-07-20	P					34.7								N				RECH	1995-05-04	P					34.7								N				PR0297
0610698	06	1	1	SW1		0698	22.6	26.6	2.4	26.6	ORIG	1993-07-20	R		B		G	8.2			3.6					N				RECH	1995-05-04	R		B		G	8.2			3.6					N				PR0297
0610699	06	1	1	SW1		0699	15.9	28.2	9.1	28.2	ORIG	1993-07-20	R		B		G	7.3			2.2					N				RECH	1995-05-04	R		B		G	7.3			2.2					N				PR0297
0610700	06	1	1	SW1		0700	13	30.2	12	30.2	ORIG	1993-07-20	P					30.6								N				RECH	1995-05-04	P					30.6								N				PR0297
0610701	06	1	1	SW1		0701	11.7	31.6	13.3	31.6	ORIG	1993-07-20	R		B		G	11.5								N				RECH	1995-05-04	R		B		G	11.5								N				PR0297
0610702	06	1	1	SW1		0702	8.6	34.3	16.4	34.3	ORIG	1993-07-20	P					36.7								N				RECH	1995-05-04	P					36.7								N				PR0297
0610703	06	1	1	SW1		0703	16.8	35.5	8.2	35.5	ORIG	1993-07-20	R		B		G	13.8			5.9					N				RECH	1995-05-04	R		B		G	13.8			5.9					N				PR0297
0610704	06	1	1	SW1		0704	9.1	37.7	15.9	37.7	ORIG	1993-07-20	P					24.5								N				RECH	1995-05-04	P					24.5								N				PR0297
0610705	06	1	1	SW1		0705	5.2	38.5	19.8	38.5	ORIG	1993-07-20	S					0	3.5							N				RECH	1995-05-04	S					0	3.6			0.7	NS			N			ROTTING BASE	PR0297
0610706	06	1	1	SW1		0706	0.7	39.3	24.3	39.3	ORIG	1993-07-20	P	T	U	F		31.2	24.1		0					Y			UPROOTED & LYING W	RECH	1995-05-04	R		U		B	31.2	21.4		0					Y				PR0297
0610707	06	1	1	SW1		0707	11.2	41.4	13.8	41.4	ORIG	1993-07-20	S					0	2.4							N				RECH	1995-05-04	S					0	2.4							N				PR0297
0610708	06	1	1	SW1		0708	13.7	42.8	11.3	42.8	ORIG	1993-07-20	P					26.8								N				RECH	1995-05-04	P					26.8								N				PR0297
0610709	06	1	1	SW1		0709	19.5	44.4	5.5	44.4	ORIG	1993-07-20	P					34.5								N				RECH	1995-05-04	P					34.5								N				PR0297
0610710	06	1	1	SW1		0710	18.5	47	6.5	47	ORIG	1993-07-20	P					22.5								N				RECH	1995-05-04	P					22.5				0.3	E			N				PR0297
0610711	06	1	1	SW1		0711	13.4	48.5	11.6	48.5	ORIG	1993-07-20	R		B		G	6.9			2.5					N				RECH	1995-05-04	R		B		G	6.9			2.5					N				PR0297
0610712	06	1	1	SW1		0712	21.8	49.8	3.2	49.8	ORIG	1993-07-20	P					34.5								N				RECH	1995-05-04	P					34.5								N				PR0297
0610713	06	1	1	SW1		0713	2	47.8	23	47.8	ORIG	1993-07-20	P					31.8				0.3	SW			N			HOLLOWED OUT @ BASE	RECH	1995-05-04	P					31.8				0.3	SW			N			HOLLOWED OUT @ BASE	PR0297
0610714	06	1	1	SW1		0714	7.3	45.7	17.7	45.7	ORIG	1993-07-20	R		B		G	6.9			1.4					N				RECH	1995-05-04	R		B		G	6.9			1.4					N				PR0297
0610715	06	1	1	NW2		0715	5.6	2.4	30.6	52.4	ORIG	1993-07-20	R		B		G	16			2.9					N				RECH	1995-05-04	R		B		G	16			2.9					N				PR0297
0610716	06	1	1	NW2	Y	0716	16.6	0.4	41.6	50.4	ORIG	1993-07-20	P					30.7								N				RECH	1995-05-04	P					30.7								N				PR0297
0610717	06	1	1	NW2		0717	19.5	5.3	44.5	55.3	ORIG	1993-07-20	R		B		G	12			1.9					N				RECH	1995-05-04	R		B		G	12			1.9					N				PR0297
0610718	06	1	1	NW2		0718	11.9	8.2	36.9	58.2	ORIG	1993-07-20	S					0	2							N				RECH	1995-05-04	S					0	2.1							N				PR0297
0610719	06	1	1	NW2		0719	10.7	10.2	35.7	60.2	ORIG	1993-07-20	P	T	Y	F		37	23.8		1	0.7	NE			Y			TWISTED @ 1.0 LYING SW--DBH TAKEN @ 3.0	RECH	1995-05-04	R		Y		B	37	23.8		1	0.7	NE			Y			TWISTED @ 1.0 LYING SW--DBH TAKEN @ 3.0	PR0297
0610720	06	1	1	NW2		0720	3	8.5	28	58.5	ORIG	1993-07-20	P					39.8				1	S			N			SC 0.7-1.0	RECH	1995-05-04	P					39.8				1	S			N			SC 0.7-1.0	PR0297
0610721	06	1	1	NW2		0721	14.5	14.5	39.5	64.5	ORIG	1993-07-20	P					33.5								N				RECH	1995-05-04	P					33.5								N			SPARSE NEEDLES	PR0297
0610722	06	1	1	NW2		0722	1.7	15.8	26.7	65.8	ORIG	1993-07-20	R		B		G	5			2.2					N				RECH	1995-05-04	R		B		G	5			2.2					N				PR0297
0610723	06	1	1	NW2		0723	7.5	17.8	32.5	67.8	ORIG	1993-07-20	P					30.7								N				RECH	1995-05-04	P					30.7								N				PR0297
0610724	06	1	1	NW2		0724	10.3	20.5	35.3	70.5	ORIG	1993-07-20	S					0	2.7							N				RECH	1995-05-04	S					0	2.6							N				PR0297
0610725	06	1	1	NW2	Y	0725	24.4	20.7	49.4	70.7	ORIG	1993-07-20	P					22.9								N				RECH	1995-05-04	P					22.9								N				PR0297
0610726	06	1	1	NW2	Y	0726	24.1	29.1	49.1	79.1	ORIG	1993-07-20	P					21				0.4	S			N				RECH	1995-05-04	P					21				0.4	S	2		N			SC 1/2	PR0297
0610727	06	1	1	NW2		0727	14.4	29.5	39.4	79.5	ORIG	1993-07-20	P					37.1								N				RECH	1995-05-04	P					37.1								N				PR0297
0610728	06	1	1	NW2		0728	16.6	30.3	41.6	80.3	ORIG	1993-07-20	S					0	4.1							N				RECH	1995-05-04	S	T				0	4.1			0.3	S			N			SC 300, ROTTING	PR0297
0610729	06	1	1	NW2	Y	0729	15.6	30.9	40.6	80.9	ORIG	1993-07-20	P					26.4								N				RECH	1995-05-04	P					26.4								N				PR0297
0610730	06	1	1	NW2		0730	15.5	37	40.5	87	ORIG	1993-07-20	R		B		G	9.4			2.7					N				RECH	1995-05-04	R		B		G	9.4			2.7					N				PR0297
0610731	06	1	1	NW2		0731	5.3	35	30.3	85	ORIG	1993-07-20	P					27.8				0.1	SE			N				RECH	1995-05-04	P					27.8				0.1	SE			N				PR0297
0610732	06	1	1	NW2		0732	11.5	43.4	36.5	93.4	ORIG	1993-07-20	P					23.1								N				RECH	1995-05-04	P					23.1						2		N				PR0297
0610733	06	1	1	NW2	Y	0733	16.6	41.5	41.6	91.5	ORIG	1993-07-20	P					22.3								N				RECH	1995-05-04	P					22.3								N				PR0297
0610734	06	1	1	NW2		0734	10.7	46.3	35.7	96.3	ORIG	1993-07-20	R		B		G	8.9			4.3					N				RECH	1995-05-04	R		B		G	8.9			4.3					N				PR0297
0610735	06	1	1	NW2		0735	2.9	46.1	27.9	96.1	ORIG	1993-07-20	S					0	3							N				RECH	1995-05-04	S					0	3.5			0.3	SW			N			GIRDLED 0.2	PR0297
0610736	06	1	1	NW1		0736	23.6	2.3	1.4	52.3	ORIG	1993-07-20	P					26.1								N				RECH	1995-05-04	P					26.1								N				PR0297
0610738	06	1	1	NW1		0738	3.1	7.5	21.9	57.5	ORIG	1993-07-20	S					0	2.5							N				RECH	1995-05-04	S					0	2.5							N				PR0297
0610739	06	1	1	NW1		0739	3.1	9.3	21.9	59.3	ORIG	1993-07-20	C					6.9	4.8							N				RECH	1995-05-04	C					6.9	4.8							N				PR0297
0610740	06	1	1	NW1		0740	4.7	9.7	20.3	59.7	ORIG	1993-07-20	S					0	1.9							N				RECH	1995-05-04	S					0	2			0.7	NS			N			GIRDLED 0.3	PR0297
0610741	06	1	1	NW1		0741	13.4	9.2	11.6	59.2	ORIG	1993-07-20	P					28.9								N				RECH	1995-05-04	P					28.9								N				PR0297
0610742	06	1	1	NW1		0742	14.4	11.4	10.6	61.4	ORIG	1993-07-20	S					0	1.7			0.3	SW			N				RECH	1995-05-04	S					0	1.7			0.3	SW			N			SWC 3/4,180;GIRDLED 0.5	PR0297
0610743	06	1	1	NW1		0743	18.5	11.4	6.5	61.4	ORIG	1993-07-20	R		B		G	6			2.4					N				RECH	1995-05-04	R		B		G	6			2.4					N				PR0297
0610744	06	1	1	NW1		0744	16.3	13.9	8.7	63.9	ORIG	1993-07-20	C					5.3	4							N				RECH	1995-05-04	C					5.3	4							N				PR0297
0610745	06	1	1	NW1		0745	2.4	15.6	22.6	65.6	ORIG	1993-07-20	P					37.3								N			HOLE IN ROOT--HOLLOWED OUT 0.2	RECH	1995-05-04	P					37.3								N			HOLE IN ROOT--HOLLOWED OUT 0.2	PR0297
0610746	06	1	1	NW1		0746	2.8	14.7	22.2	64.7	ORIG	1993-07-20	S					0								N				RECH	1995-05-04	S					0								N				PR0297
0610747	06	1	1	NW1		0747	4.6	16.3	20.4	66.3	ORIG	1993-07-20	R		B		G	9.7			4.8					N				RECH	1995-05-04	R		B		G	9.7			4.8					N				PR0297
0610748	06	1	1	NW1		0748	18.8	19.9	6.2	69.9	ORIG	1993-07-20	P					29.5				3.2	N			N			NC 1.5-3.2	RECH	1995-05-04	P					29.5				3.3	N			N			NC 1.5-3.3	PR0297
0610749	06	1	1	NW1		0749	12.7	28.5	12.3	78.5	ORIG	1993-07-20	R		B		G	10.3			2.8					N				RECH	1995-05-04	R		B		G	10.3			2.8					N				PR0297
0610750	06	1	1	NW1		0750	19.6	30.4	5.4	80.4	ORIG	1993-07-20	P					27.1								N				RECH	1995-05-04	P					27.1								N				PR0297
0610751	06	1	1	NW1		0751	1.5	31.3	23.5	81.3	ORIG	1993-07-20	P					45.8				3.5	SW			N			SW SCAR 2.5-3.5	RECH	1995-05-04	P					45.8				3.5	SW			N			SW SCAR 2.5-3.5,1/2	PR0297
0610752	06	1	1	NW1		0752	18.7	38.2	6.3	88.2	ORIG	1993-07-20	R		B		G	5.5			3.3					N				RECH	1995-05-04	R		B		G	5.5			3.3					N				PR0297
0610753	06	1	1	NW1		0753	3.7	39.6	21.3	89.6	ORIG	1993-07-20	P	T	B	F		26.7	16.8		1.7	2.2	S			Y			SC 0.9-2.2--SNAPPED @ 1.7 LYING SE--DBH TAKEN @ 1.2	RECH	1995-05-04	R		B		B	25.6	16.8		1.7	2.2	S			Y			SC 0.9-2.2--SNAPPED @ 1.7 LYING SE--DBH TAKEN @ 1.2	PR0297
0610754	06	1	1	NW1		0754	4.6	40.2	20.4	90.2	ORIG	1993-07-20	P					32.9				2	S			N			SC 0.4-2.0	RECH	1995-05-04	P					32.9				2	S			N			SC 0.3-2.0,1/2,180	PR0297
0610755	06	1	1	NW1		0755	0.7	43.6	24.3	93.6	ORIG	1993-07-20	P					34.8				2	S			N				RECH	1995-05-04	P					34.8				2	S			N			1/2	PR0297
0610756	06	1	1	NW1		0756	3.6	42.6	21.4	92.6	ORIG	1993-07-20	R		B		G	21.7			2.7					N				RECH	1995-05-04	R		B		G	4			1.4					N				PR0297
0610757	06	1	1	NW1		0757	7.4	48	17.6	98	ORIG	1993-07-20	R		B		B	37.5			4.1					N				RECH	1995-05-04	R		B		G	18.6			3.9					N				PR0297
0610758	06	1	1	NW1		0758	7.6	49	17.4	99	ORIG	1993-07-20	R		B		B	27.9			5.6					N				RECH	1995-05-04	R		B		B	26.8			5.6					N				PR0297
0610759	06	1	1	NW1		0759	17.6	47.4	7.4	97.4	ORIG	1993-07-20	R		B		G	7.4			2.3					N				RECH	1995-05-04	R		B		G	7.4			2.3					N				PR0297
0610760	06	1	1	NW1		0760	13.8	47	11.2	97	ORIG	1993-07-20	P					27.5								N				RECH	1995-05-04	P					27.5								N				PR0297
0610761	06	1	1	NW1		0761	18.6	14.9	6.4	64.9																				RECH	1995-05-04	S					0	1.6							N				PR0297
0610762	06	1	1	SW1		0762	5.8	9.5	19.2	9.5																				RECH	1995-05-04	S					0	1.4							N				PR0297
0610763	06	1	1	NW1		0763	12.1	6.5	12.9	56.5
0610764	06	1	1	SE1		0764	13.1	26	61.9	26
0610765	06	1				0765			81	68.5
0610766	06	1				0766			66	64
0610767	06	1				0767			39	63
0620001	06	2	1	SE2		0001	22.7	2.7	97.7	2.7	ORIG	1994-08-09	P					37								N				RECH	1995-05-09	P					37								N				PR0297
0620002	06	2	1	SE2		0002	9.2	5.4	84.2	5.4	ORIG	1994-08-09	P					34.7				1.2	W			N				RECH	1995-05-09	P					34.7				1.2	W			N				PR0297
0620003	06	2	1	SE2		0003	23	11.2	98	11.2	ORIG	1994-08-09	P					18.3								N				RECH	1995-05-09	P					18.3								N				PR0297
0620004	06	2	1	SE2		0004	13.2	17.7	88.2	17.7	ORIG	1994-08-09	P					25.4								N				RECH	1995-05-09	P					25.4								N				PR0297
0620005	06	2	1	SE2		0005	9.9	17.8	84.9	17.8	ORIG	1994-08-09	P					28.6								N				RECH	1995-05-09	P					28.6								N				PR0297
0620006	06	2	1	SE2		0006	7.9	18.7	82.9	18.7	ORIG	1994-08-09	P					28.4								N				RECH	1995-05-09	P					28.4								N				PR0297
0620007	06	2	1	SE2		0007	9.9	19.2	84.9	19.2	ORIG	1994-08-09	P					21.5								N				RECH	1995-05-09	P					21.5								N				PR0297
0620008	06	2	1	SE2		0008	1	20.4	76	20.4	ORIG	1994-08-09	S					0	2.2							N				RECH	1995-05-09	S					0	2.2							N				PR0297
0620009	06	2	1	SE2		0009	1.7	23.3	76.7	23.3	ORIG	1994-08-09	P					32.4								N				RECH	1995-05-09	P					32.4								N				PR0297
0620010	06	2	1	SE2		0010	8.1	23.6	83.1	23.6	ORIG	1994-08-09	P					26.5								N				RECH	1995-05-09	P					26.5								N				PR0297
0620011	06	2	1	SE2		0011	24.9	21.6	99.9	21.6	ORIG	1994-08-09	R		B		G	26.6								N				RECH	1995-05-09	R		B		G	26.6								N				PR0297
0620012	06	2	1	SE2		0012	16.1	32.7	91.1	32.7	ORIG	1994-08-09	P					26								N				RECH	1995-05-09	P					26								N				PR0297
0620013	06	2	1	SE2		0013	17.6	36.4	92.6	36.4	ORIG	1994-08-09	R		B		G	18.6			3					N				RECH	1995-05-09	R		B		G	18.6			3					N				PR0297
0620014	06	2	1	SE2		0014	24.4	38.2	99.4	38.2	ORIG	1994-08-09	P					18								N				RECH	1995-05-09	P					18								N				PR0297
0620015	06	2	1	SE2		0015	12.5	37.6	87.5	37.6	ORIG	1994-08-09	P					25				1.3	NE			N			NEC 280 DEGREES	RECH	1995-05-09	P					25				1.3	NE			N			NEC 280 DEGREES	PR0297
0620016	06	2	1	SE2		0016	9.5	38.2	84.5	38.2	ORIG	1994-08-09	P					34.7								N				RECH	1995-05-09	P					34.7								N				PR0297
0620017	06	2	1	SE2		0017	8.9	38.4	83.9	38.4	ORIG	1994-08-09	S					0	3.3							N				RECH	1995-05-09	S					0	3.1							N				PR0297
0620018	06	2	1	SE2		0018	10.6	40	85.6	40	ORIG	1994-08-09	P					21.8								N				RECH	1995-05-09	P					21.8								N				PR0297
0620019	06	2	1	SE2		0019	5.2	42.6	80.2	42.6	ORIG	1994-08-09	P					33.9								N				RECH	1995-05-09	P					33.9								N				PR0297
0620020	06	2	1	SE2		0020	13.7	46	88.7	46	ORIG	1994-08-09	P					14.8								N				RECH	1995-05-09	P					14.8								N				PR0297
0620021	06	2	1	SE2		0021	0.4	47.3	75.4	47.3	ORIG	1994-08-09	P					22.7								N				RECH	1995-05-09	P					22.7								N				PR0297
0620022	06	2	1	SE2		0022	2.8	47.9	77.8	47.9	ORIG	1994-08-09	P					19.8								N				RECH	1995-05-09	P					19.8								N				PR0297
0620023	06	2	1	SE2		0023	8	49.7	83	49.7	ORIG	1994-08-09	P					20.5								N				RECH	1995-05-09	P					20.5								N				PR0297
0620024	06	2	1	SE1		0024	8.7	0.4	66.3	0.4	ORIG	1994-08-09	R		B		G	12.6			3					N				RECH	1995-05-09	R		B		G	12.6			3					N				PR0297
0620025	06	2	1	SE1		0025	1.4	1.6	73.6	1.6	ORIG	1994-08-09	P					25.6								N				RECH	1995-05-09	P					25.6								N				PR0297
0620026	06	2	1	SE1		0026	2.7	2.6	72.3	2.6	ORIG	1994-08-09	P					16.3				0.8	W			N				RECH	1995-05-09	P					16.3				0.8	W			N				PR0297
0620027	06	2	1	SE1		0027	5	4.7	70	4.7	ORIG	1994-08-09	R		B		G	21.7								N				RECH	1995-05-09	R		B		G	21.7								N				PR0297
0620028	06	2	1	SE1		0028	20.7	4.2	54.3	4.2	ORIG	1994-08-09	P					31.1								N				RECH	1995-05-09	P					31.1								N				PR0297
0620029	06	2	1	SE1		0029	7.9	6.2	67.1	6.2	ORIG	1994-08-09	P					25.5								N				RECH	1995-05-09	P					25.5								N				PR0297
0620030	06	2	1	SE1		0030	3.4	6.5	71.6	6.5	ORIG	1994-08-09	S					0								N				RECH	1995-05-09	S					0								N				PR0297
0620031	06	2	1	SE1		0031	20.8	9.5	54.2	9.5	ORIG	1994-08-09	P					27								N				RECH	1995-05-09	P					27								N				PR0297
0620032	06	2	1	SE1		0032	16.8	10.5	58.2	10.5	ORIG	1994-08-09	P					30.5								N				RECH	1995-05-09	P					30.5								N				PR0297
0620033	06	2	1	SE1		0033	18	13.3	57	13.3	ORIG	1994-08-09	P					33.6								N				RECH	1995-05-09	P					33.6								N				PR0297
0620034	06	2	1	SE1		0034	0.1	14.7	74.9	14.7	ORIG	1994-08-09	S					0	1.7							N				RECH	1995-05-09	S					0	1.7							N				PR0297
0620035	06	2	1	SE1		0035	8.4	16.6	66.6	16.6	ORIG	1994-08-09	P					25.6								N				RECH	1995-05-09	P					25.6								N				PR0297
0620036	06	2	1	SE1		0036	19.1	17.4	55.9	17.4	ORIG	1994-08-09	P					24.7								N				RECH	1995-05-09	P					24.7								N				PR0297
0620037	06	2	1	SE1		0037	12.4	19.6	62.6	19.6	ORIG	1994-08-09	S					0	3.3			1.2	NS			N				RECH	1995-05-09	S					0	3.3			1.2	NS			N				PR0297
0620038	06	2	1	SE1		0038	17	24.1	58	24.1	ORIG	1994-08-09	P					34.8								N				RECH	1995-05-09	P					34.8								N				PR0297
0620039	06	2	1	SE1		0039	10.9	26	64.1	26	ORIG	1994-08-09	P					29.2								N				RECH	1995-05-09	P					29.2								N				PR0297
0620040	06	2	1	SE1		0040	3.6	26.3	71.4	26.3	ORIG	1994-08-09	P					28.1								N				RECH	1995-05-09	P					28.1								N				PR0297
0620041	06	2	1	SE1		0041	0.3	23.6	74.7	23.6	ORIG	1994-08-09	P					28.9								N				RECH	1995-05-09	P					28.9								N				PR0297
0620042	06	2	1	SE1		0042	14.2	26.8	60.8	26.8	ORIG	1994-08-09	S					0	2							N				RECH	1995-05-09	S					0	2							N				PR0297
0620043	06	2	1	SE1	Y	0043	18.5	28.5	56.5	28.5	ORIG	1994-08-09	P					26.1				1.9	S			N			SC 0.3-1.9	RECH	1995-05-09	P					26.1				1.9	S			N			SC 0.3-1.9	PR0297
0620044	06	2	1	SE1	Y	0044	15.3	30.3	59.7	30.3	ORIG	1994-08-09	P					33.2								N				RECH	1995-05-09	P					33.2								N				PR0297
0620045	06	2	1	SE1		0045	10.5	32.6	64.5	32.6	ORIG	1994-08-09	S					0	4							N				RECH	1995-05-09	S					0	4							N				PR0297
0620046	06	2	1	SE1		0046	14	34	61	34	ORIG	1994-08-09	P					26.5								N				RECH	1995-05-09	P					26.5								N				PR0297
0620047	06	2	1	SE1		0047	16.2	33.4	58.8	33.4	ORIG	1994-08-09	R		B		G	12.1			4.5					N				RECH	1995-05-09	R		B		G	12.1			4.5					N				PR0297
0620048	06	2	1	SE1	Y	0048	18.3	36.1	56.7	36.1	ORIG	1994-08-09	S					0	1.9							N				RECH	1995-05-09	S					0	1.8							N				PR0297
0620049	06	2	1	SE1	Y	0049	19.4	36.9	55.6	36.9	ORIG	1994-08-09	S					0	3.4							N				RECH	1995-05-09	S					0	3.4							N				PR0297
0620050	06	2	1	SE1	Y	0050	19.3	38.3	55.7	38.3	ORIG	1994-08-09	P					27.7								N				RECH	1995-05-09	P					27.7								N				PR0297
0620051	06	2	1	SE1	Y	0051	17.4	39.3	57.6	39.3	ORIG	1994-08-09	P					28								N				RECH	1995-05-09	P					28								N				PR0297
0620052	06	2	1	SE1	Y	0052	24	40.6	51	40.6	ORIG	1994-08-09	P					28.9								N				RECH	1995-05-09	P					28.9								N				PR0297
0620053	06	2	1	SE1		0053	5.5	45.1	69.5	45.1	ORIG	1994-08-09	S					0								N				RECH	1995-05-09	S					0								N				PR0297
0620054	06	2	1	SE1		0054	2.8	49.9	72.2	49.9	ORIG	1994-08-09	P					12.3				0.9	NW			N			NWC 0.2-0.9	RECH	1995-05-09	P					12.3				0.9	NW			N			NWC 0.2-0.9	PR0297
0620055	06	2	1	SE1	Y	0055	16.6	49.5	58.4	49.5	ORIG	1994-08-09	P					32.4								N				RECH	1995-05-09	P					32.4								N				PR0297
0620056	06	2	1	SE1		0056	12.4	48.2	62.6	48.2	ORIG	1994-08-09	S					0	1.4							N				RECH	1995-05-09	S					0	1.4							N				PR0297
0620057	06	2	1	SE1		0057	2.8	41.1	72.2	41.1	ORIG	1994-08-09	P					21								N				RECH	1995-05-09	P					21								N				PR0297
0620058	06	2	1	SE1		0058	1.8	40.7	73.2	40.7	ORIG	1994-08-09	P					11.3								N				RECH	1995-05-09	P					11.3								N				PR0297
0620059	06	2	1	SE1		0059	1.7	36.4	73.3	36.4	ORIG	1994-08-09	R		B		G	22								N				RECH	1995-05-09	R		B		G	22								N				PR0297
0620060	06	2	1	NE2		0060	17.8	0.8	92.8	50.8	ORIG	1994-08-09	R		B		G	19.1								N				RECH	1995-05-09	R		B		G	19.1								N				PR0297
0620061	06	2	1	NE2		0061	16.9	2	91.9	52	ORIG	1994-08-09	P					19.7				0.5	SW			N				RECH	1995-05-09	P					19.7				0.5	SW			N				PR0297
0620062	06	2	1	NE2		0062	4.9	3.1	79.9	53.1	ORIG	1994-08-09	P					25.5				1.5	SW			N			SWC 1.1-1.5	RECH	1995-05-09	P					25.5				1.5	SW			N			SWC 1.1-1.5	PR0297
0620063	06	2	1	NE2		0063	3.2	3.5	78.2	53.5	ORIG	1994-08-09	P					14.2								N				RECH	1995-05-09	P					14.2								N				PR0297
0620064	06	2	1	NE2		0064	1.9	3.7	76.9	53.7	ORIG	1994-08-09	P					14.2								N				RECH	1995-05-09	P					14.2								N				PR0297
0620065	06	2	1	NE2		0065	11.3	4.5	86.3	54.5	ORIG	1994-08-09	S					0	2.8							N				RECH	1995-05-09	S					0	2.8							N				PR0297
0620066	06	2	1	NE2		0066	22.6	5.1	97.6	55.1	ORIG	1994-08-09	P					22.3								N				RECH	1995-05-09	P					22.3								N				PR0297
0620067	06	2	1	NE2		0067	10.6	6.1	85.6	56.1	ORIG	1994-08-09	P					22.5								N				RECH	1995-05-09	P					22.5								N				PR0297
0620068	06	2	1	NE2		0068	7.1	6.1	82.1	56.1	ORIG	1994-08-09	P					12								N				RECH	1995-05-09	P					12								N				PR0297
0620069	06	2	1	NE2		0069	6.2	6.1	81.2	56.1	ORIG	1994-08-09	P					21.1								N				RECH	1995-05-09	P					21.1								N				PR0297
0620070	06	2	1	NE2		0070	1.3	7	76.3	57	ORIG	1994-08-09	P	T				14.7								N			FIRE	RECH	1995-05-09	R		B		B	14.7								N			FIRE	PR0297
0620071	06	2	1	NE2		0071	0.6	7.1	75.6	57.1	ORIG	1994-08-09	P					14.9								N				RECH	1995-05-09	P					14.9								N				PR0297
0620072	06	2	1	NE2		0072	0.7	8.7	75.7	58.7	ORIG	1994-08-09	P					23.7								N				RECH	1995-05-09	P					23.7								N				PR0297
0620073	06	2	1	NE2		0073	7.4	8.1	82.4	58.1	ORIG	1994-08-09	P					22.1				1.3	SW			N			SWC 1.1-1.5	RECH	1995-05-09	P					22.1				1.3	SW			N			SWC 1.1-1.3	PR0297
0620074	06	2	1	NE2		0074	21.2	7.3	96.2	57.3	ORIG	1994-08-09	P					24.8								N				RECH	1995-05-09	P					24.8								N				PR0297
0620075	06	2	1	NE2		0075	22.9	8.8	97.9	58.8	ORIG	1994-08-09	P					14.1								N				RECH	1995-05-09	P					14.1								N				PR0297
0620076	06	2	1	NE2		0076	2.9	9.1	77.9	59.1	ORIG	1994-08-09	R		B		B	11.9								N				RECH	1995-05-09	R		B		B	11.5			1.5					N				PR0297
0620077	06	2	1	NE2		0077	4.9	10	79.9	60	ORIG	1994-08-09	P					17.6								N				RECH	1995-05-09	P					17.6								N				PR0297
0620078	06	2	1	NE2		0078	24.5	12.2	99.5	62.2	ORIG	1994-08-09	P					21								N				RECH	1995-05-09	P					21								N				PR0297
0620079	06	2	1	NE2		0079	12.7	15.8	87.7	65.8	ORIG	1994-08-09	P					40.2				0.2	NE			N				RECH	1995-05-09	P					40.2				0.2	NE			N			PART OF CROWN MISSING	PR0297
0620080	06	2	1	NE2		0080	1.1	16	76.1	66	ORIG	1994-08-09	P					32.7				0.4	NE			N				RECH	1995-05-09	P					32.7				0.4	NE	1		N				PR0297
0620081	06	2	1	NE2		0081	15.2	16.8	90.2	66.8	ORIG	1994-08-09	R		B		G	11.6								N				RECH	1995-05-09	R		B		G	11.6								N				PR0297
0620082	06	2	1	NE2		0082	14	18.9	89	68.9	ORIG	1994-08-09	P					19.7								N				RECH	1995-05-09	P					19.7								N				PR0297
0620083	06	2	1	NE2		0083	19.5	20.2	94.5	70.2	ORIG	1994-08-09	R		B		G	19.1								N				RECH	1995-05-09	R		B		G	19.1								N				PR0297
0620084	06	2	1	NE2		0084	14.8	21.4	89.8	71.4	ORIG	1994-08-09	S					0	1.4							N				RECH	1995-05-09	S					0	1.4							N				PR0297
0620085	06	2	1	NE2		0085	6.4	21.6	81.4	71.6	ORIG	1994-08-09	P					16.6								N				RECH	1995-05-09	P					16.6								N				PR0297
0620086	06	2	1	NE2		0086	9.4	22.1	84.4	72.1	ORIG	1994-08-09	P					24.8								N				RECH	1995-05-09	P					24.8								N				PR0297
0620087	06	2	1	NE2		0087	8.2	22.7	83.2	72.7	ORIG	1994-08-09	R		B		G	12			2.9					N				RECH	1995-05-09	R		B		G	12			2.9					N				PR0297
0620088	06	2	1	NE2		0088	21.3	23.5	96.3	73.5	ORIG	1994-08-09	P					13.6								N				RECH	1995-05-09	P					13.6								N				PR0297
0620089	06	2	1	NE2		0089	2.5	24.8	77.5	74.8	ORIG	1994-08-09	S					0								N				RECH	1995-05-09	S					0	4.7							N				PR0297
0620090	06	2	1	NE2		0090	2.4	26.8	77.4	76.8	ORIG	1994-08-09	P					18.1								N				RECH	1995-05-09	P					18.1								N				PR0297
0620091	06	2	1	NE2		0091	5.1	25.7	80.1	75.7	ORIG	1994-08-09	P					15.6								N				RECH	1995-05-09	P					15.6								N				PR0297
0620092	06	2	1	NE2		0092	13.5	25.4	88.5	75.4	ORIG	1994-08-09	P					17.1								N				RECH	1995-05-09	P					17.1								N				PR0297
0620093	06	2	1	NE2		0093	12.9	26.5	87.9	76.5	ORIG	1994-08-09	P					19								N				RECH	1995-05-09	P					19								N				PR0297
0620094	06	2	1	NE2		0094	13.4	26.7	88.4	76.7	ORIG	1994-08-09	P					9.8								N				RECH	1995-05-09	P					9.8								N				PR0297
0620095	06	2	1	NE2		0095	7.7	26.9	82.7	76.9	ORIG	1994-08-09	P					11.3								N				RECH	1995-05-09	P					11.3						1		N				PR0297
0620096	06	2	1	NE2		0096	6.4	28.4	81.4	78.4	ORIG	1994-08-09	P					15.1								N				RECH	1995-05-09	P					15.1								N				PR0297
0620097	06	2	1	NE2		0097	7.2	29	82.2	79	ORIG	1994-08-09	P					20.4								N				RECH	1995-05-09	P					20.4								N				PR0297
0620098	06	2	1	NE2		0098	2.4	29.8	77.4	79.8	ORIG	1994-08-09	P					18.1								N				RECH	1995-05-09	P					18.1								N				PR0297
0620099	06	2	1	NE2		0099	16.6	29.8	91.6	79.8	ORIG	1994-08-09	P					11								N				RECH	1995-05-09	P					11								N				PR0297
0620100	06	2	1	NE2		0100	22.8	29.5	97.8	79.5	ORIG	1994-08-09	P					25.6				0.5	E			N			EC 0.2-0.5	RECH	1995-05-09	P					25.6				0.5	E			N			EC 0.2-0.5	PR0297
0620101	06	2	1	NE2		0101	21.4	31	96.4	81	ORIG	1994-08-09	S					0	2.2							N				RECH	1995-05-09	S					0	2.2							N				PR0297
0620102	06	2	1	NE2		0102	13	31.9	88	81.9	ORIG	1994-08-09	P					11.2								N				RECH	1995-05-09	P					11.2								N				PR0297
0620103	06	2	1	NE2		0103	20.5	32.4	95.5	82.4	ORIG	1994-08-09	R		B		G	24.5								N				RECH	1995-05-09	R		B		G	24.5								N				PR0297
0620104	06	2	1	NE2		0104	19.5	32.9	94.5	82.9	ORIG	1994-08-09	P					17.2				1.6	S			N				RECH	1995-05-09	P					17.2				1.6	S			N				PR0297
0620105	06	2	1	NE2		0105	6.4	33.6	81.4	83.6	ORIG	1994-08-09	P					27.1								N				RECH	1995-05-09	P					27.1								N				PR0297
0620106	06	2	1	NE2		0106	2.2	34.2	77.2	84.2	ORIG	1994-08-09	P					13.1				1	SW			N			SWC 0.6-1.0	RECH	1995-05-09	P					13.1				1	SW			N			SWC 0.6-1.0	PR0297
0620107	06	2	1	NE2		0107	5.4	35.1	80.4	85.1	ORIG	1994-08-09	P					15.6								N				RECH	1995-05-09	P					15.6								N				PR0297
0620108	06	2	1	NE2		0108	15.4	34.6	90.4	84.6	ORIG	1994-08-09	P					19								N				RECH	1995-05-09	P					19								N				PR0297
0620109	06	2	1	NE2		0109	9.3	35.3	84.3	85.3	ORIG	1994-08-09	P	T				10.2								N				RECH	1995-05-09	R		B		B	10								N			FIRE	PR0297
0620110	06	2	1	NE2		0110	9.7	36.7	84.7	86.7	ORIG	1994-08-09	A					0	1.6							N				RECH	1995-05-09	A					0	1.5							N				PR0297
0620111	06	2	1	NE2		0111	20.6	35	95.6	85	ORIG	1994-08-09	P					15.5								N				RECH	1995-05-09	P					15.5								N				PR0297
0620112	06	2	1	NE2		0112	23.4	36.1	98.4	86.1	ORIG	1994-08-09	P					25.7				1.4	S			N			SC 0.7-1.4--NEC 0.2-0.5	RECH	1995-05-09	P					25.7				1.4	S			N			SC 0.7-1.4--NEC 0.2-0.5	PR0297
0620113	06	2	1	NE2		0113	17.9	36.4	92.9	86.4	ORIG	1994-08-09	P					18								N				RECH	1995-05-09	P					18								N				PR0297
0620114	06	2	1	NE2		0114	12.5	36.5	87.5	86.5	ORIG	1994-08-09	R		B		G	10.5			1.7					N				RECH	1995-05-09	R		B		G	10.5			1.7					N				PR0297
0620115	06	2	1	NE2		0115	21.3	37.9	96.3	87.9	ORIG	1994-08-09	P					23.8								N				RECH	1995-05-09	P					23.8								N				PR0297
0620116	06	2	1	NE2		0116	18.5	39.4	93.5	89.4	ORIG	1994-08-09	P					13.6				0.9	SW			N				RECH	1995-05-09	P					13.6				0.9	SW			N				PR0297
0620117	06	2	1	NE2		0117	16.5	39.9	91.5	89.9	ORIG	1994-08-09	P					18.7								N				RECH	1995-05-09	P					18.7								N				PR0297
0620118	06	2	1	NE2		0118	21.7	40.3	96.7	90.3	ORIG	1994-08-09	P					17.3								N				RECH	1995-05-09	P					17.3								N				PR0297
0620119	06	2	1	NE2		0119	1.4	39.3	76.4	89.3	ORIG	1994-08-09	P					31.6				0.3	NE			N			SEC 0.4-0.7	RECH	1995-05-09	P					31.6				0.3	NE			N			SEC 0.4-0.7	PR0297
0620120	06	2	1	NE2		0120	0.8	41.2	75.8	91.2	ORIG	1994-08-09	S					0	1.6							N				RECH	1995-05-09	S					0	1.5							N				PR0297
0620121	06	2	1	NE2		0121	0.5	44.8	75.5	94.8	ORIG	1994-08-09	R		B		G	16.2			2.3					N				RECH	1995-05-09	R		B		G	16.2			2.3					N				PR0297
0620122	06	2	1	NE2		0122	8.4	42.4	83.4	92.4	ORIG	1994-08-09	P					22								N				RECH	1995-05-09	P					22								N				PR0297
0620123	06	2	1	NE2		0123	12.9	43.2	87.9	93.2	ORIG	1994-08-09	P					25.5								N				RECH	1995-05-09	P					25.5								N				PR0297
0620124	06	2	1	NE2		0124	14.7	43.7	89.7	93.7	ORIG	1994-08-09	P					14.6								N				RECH	1995-05-09	P					14.6								N				PR0297
0620125	06	2	1	NE2		0125	7.6	43.5	82.6	93.5	ORIG	1994-08-09	P					18.4								N				RECH	1995-05-09	P					18.4								N				PR0297
0620126	06	2	1	NE2		0126	21.8	44.4	96.8	94.4	ORIG	1994-08-09	P					23.5								N				RECH	1995-05-09	P					23.5								N				PR0297
0620127	06	2	1	NE2		0127	23.7	47.2	98.7	97.2	ORIG	1994-08-09	P					14.9								N				RECH	1995-05-09	P					14.9								N				PR0297
0620128	06	2	1	NE2		0128	19.1	47.8	94.1	97.8	ORIG	1994-08-09	P					10.9								N				RECH	1995-05-09	P					10.9						1		N				PR0297
0620129	06	2	1	NE2		0129	1	49	76	99	ORIG	1994-08-09	P					13.4								N				RECH	1995-05-09	P					13.4								N				PR0297
0620130	06	2	1	NE2		0130	4.1	48.4	79.1	98.4	ORIG	1994-08-09	P					12.6								N				RECH	1995-05-09	P					12.6								N				PR0297
0620131	06	2	1	NE2		0131	13	49.2	88	99.2	ORIG	1994-08-09	R		B		G	11			3.4					N				RECH	1995-05-09	R		B		G	11			3.4					N				PR0297
0620132	06	2	1	NE1		0132	2.3	2	72.7	52	ORIG	1994-08-09	P					19.5								N				RECH	1995-05-09	P					19.5								N				PR0297
0620133	06	2	1	NE1	Y	0133	21.6	1.6	53.4	51.6	ORIG	1994-08-09	S					0	2.6							N				RECH	1995-05-09	S					0	2.5							N				PR0297
0620134	06	2	1	NE1		0134	1.9	3.3	73.1	53.3	ORIG	1994-08-09	P					13.5								N				RECH	1995-05-09	P					13.5								N				PR0297
0620135	06	2	1	NE1		0135	0.3	3.9	74.7	53.9	ORIG	1994-08-09	P					17.6								N				RECH	1995-05-09	P					17.6								N				PR0297
0620136	06	2	1	NE1		0136	5	5.1	70	55.1	ORIG	1994-08-09	P					20.5								N				RECH	1995-05-09	P					20.5								N				PR0297
0620137	06	2	1	NE1		0137	2.2	6.2	72.8	56.2	ORIG	1994-08-09	P					13.4								N				RECH	1995-05-09	P					13.4						1		N				PR0297
0620138	06	2	1	NE1		0138	13.1	6.6	61.9	56.6	ORIG	1994-08-09	R		B		G	18			2.9					N				RECH	1995-05-09	R		B		G	18			2.9					N				PR0297
0620139	06	2	1	NE1		0139	15	9.4	60	59.4	ORIG	1994-08-09	P					9.6								N				RECH	1995-05-09	P					9.6								N				PR0297
0620140	06	2	1	NE1	Y	0140	23.9	11.5	51.1	61.5	ORIG	1994-08-09	P					35.7								N				RECH	1995-05-09	P					35.7								N				PR0297
0620141	06	2	1	NE1		0141	16.1	13.7	58.9	63.7	ORIG	1994-08-09	R		B		G	16.4								N				RECH	1995-05-09	R		B		G	16.4								N				PR0297
0620142	06	2	1	NE1		0142	10	14.7	65	64.7	ORIG	1994-08-09	P					29								N				RECH	1995-05-09	P					29								N				PR0297
0620143	06	2	1	NE1		0143	6.1	8.9	68.9	58.9	ORIG	1994-08-09	P					13.6								N				RECH	1995-05-09	P					13.6								N				PR0297
0620144	06	2	1	NE1		0144	2.8	8.1	72.2	58.1	ORIG	1994-08-09	P					19.8								N				RECH	1995-05-09	P					19.8								N				PR0297
0620145	06	2	1	NE1		0145	8.6	17.4	66.4	67.4	ORIG	1994-08-09	P					33.5								N				RECH	1995-05-09	P					33.5								N				PR0297
0620146	06	2	1	NE1		0146	10.3	19.5	64.7	69.5	ORIG	1994-08-09	S					0	1.5							N				RECH	1995-05-09	S					0	1.5							N				PR0297
0620147	06	2	1	NE1		0147	4.1	20.6	70.9	70.6	ORIG	1994-08-09	P					27.1								N				RECH	1995-05-09	P					27.1								N				PR0297
0620148	06	2	1	NE1		0148	6.6	21.8	68.4	71.8	ORIG	1994-08-09	P					25.4								N				RECH	1995-05-09	P					25.4								N				PR0297
0620149	06	2	1	NE1		0149	22.9	22.5	52.1	72.5	ORIG	1994-08-09	R		B		G	8.7			2					N				RECH	1995-05-09	R		B		G	8.7			2					N				PR0297
0620150	06	2	1	NE1	Y	0150	21.3	23.4	53.7	73.4	ORIG	1994-08-09	P					30.8								N				RECH	1995-05-09	P					30.8								N			LEANED ON BY #154	PR0297
0620151	06	2	1	NE1		0151	11.7	24	63.3	74	ORIG	1994-08-09	P					25.6								N				RECH	1995-05-09	P					25.6								N				PR0297
0620152	06	2	1	NE1		0152	12.9	24	62.1	74	ORIG	1994-08-09	P					17.5								N				RECH	1995-05-09	P					17.5								N				PR0297
0620153	06	2	1	NE1	Y	0153	19.6	24.9	55.4	74.9	ORIG	1994-08-09	P					15.3				1	NE			N			NEC 1/2 THRU;180 DEGREES	RECH	1995-05-09	P					15.3				1	NE			N			NEC 1/2 THRU;180 DEGREES	PR0297
0620154	06	2	1	NE1		0154	23.8	25.1	51.2	75.1	ORIG	1994-08-09	P					26.6								N				RECH	1995-05-09	P					26.6								N				PR0297
0620155	06	2	1	NE1		0155	10.4	26.4	64.6	76.4	ORIG	1994-08-09	R		B		G	11.9								N				RECH	1995-05-09	R		B		G	11.9								N				PR0297
0620156	06	2	1	NE1		0156	17.6	28.1	57.4	78.1	ORIG	1994-08-09	P					21.3								N				RECH	1995-05-09	P					21.3								N				PR0297
0620157	06	2	1	NE1		0157	2.2	31.9	72.8	81.9	ORIG	1994-08-09	R		B		B	25								N				RECH	1995-05-09	R		B		B	25								N				PR0297
0620158	06	2	1	NE1		0158	8.4	35.2	66.6	85.2	ORIG	1994-08-09	A					0	1.6							N				RECH	1995-05-09	A					0	1.6							N				PR0297
0620159	06	2	1	NE1		0159	14.3	35.5	60.7	85.5	ORIG	1994-08-09	P					24.1								N				RECH	1995-05-09	P					24.1								N				PR0297
0620160	06	2	1	NE1		0160	19.1	38.5	55.9	88.5	ORIG	1994-08-09	P					27.6								N				RECH	1995-05-09	P					27.6								N				PR0297
0620161	06	2	1	NE1		0161	24.7	39	50.3	89	ORIG	1994-08-09	P					20.4								N				RECH	1995-05-09	P					20.4								N				PR0297
0620162	06	2	1	NE1		0162	22	40.4	53	90.4	ORIG	1994-08-09	P					12.1								N				RECH	1995-05-09	P					12.1								N				PR0297
0620163	06	2	1	NE1		0163	15.7	42.5	59.3	92.5	ORIG	1994-08-09	P					19.3								N				RECH	1995-05-09	P					19.3								N				PR0297
0620164	06	2	1	NE1		0164	13.1	42.8	61.9	92.8	ORIG	1994-08-09	A					0	1.4							N				RECH	1995-05-09	A					0	1.4							N				PR0297
0620165	06	2	1	NE1		0165	20.5	42.6	54.5	92.6	ORIG	1994-08-09	P					14.7								N				RECH	1995-05-09	P					14.7								N				PR0297
0620166	06	2	1	NE1		0166	9.9	43.3	65.1	93.3	ORIG	1994-08-09	P					16.7								N				RECH	1995-05-09	P					16.7								N				PR0297
0620167	06	2	1	NE1		0167	16.7	44.7	58.3	94.7	ORIG	1994-08-09	P					13.6				1.1	SE			N			SEC 0.3-1.1	RECH	1995-05-09	P					13.6				1.1	SE			N			SEC 0.3-1.1	PR0297
0620168	06	2	1	NE1		0168	11.5	45.2	63.5	95.2	ORIG	1994-08-09	P					12.6								N				RECH	1995-05-09	P					12.6								N				PR0297
0620169	06	2	1	NE1		0169	12.5	45.5	62.5	95.5	ORIG	1994-08-09	P					21.4								N				RECH	1995-05-09	P					21.4								N				PR0297
0620170	06	2	1	NE1		0170	14.5	49.5	60.5	99.5	ORIG	1994-08-09	P					10.9								N				RECH	1995-05-09	P					10.9								N				PR0297
0620171	06	2	1	NE1		0171	18.8	49.9	56.2	99.9	ORIG	1994-08-09	P					26.5								N				RECH	1995-05-09	P					26.5								N				PR0297
0620172	06	2	1	NE1		0172	20.3	50	54.7	100	ORIG	1994-08-09	P					12								N				RECH	1995-05-09	P					12								N				PR0297
0620173	06	2	1	NE1		0173	2.3	49.8	72.7	99.8	ORIG	1994-08-09	P					15								N				RECH	1995-05-09	P					15								N				PR0297
0620174	06	2	1	SW2		0174	15	0.6	40	0.6	ORIG	1994-08-09	P					18.9								N				RECH	1995-05-09	P					18.9								N				PR0297
0620175	06	2	1	SW2		0175	14.4	2.9	39.4	2.9	ORIG	1994-08-09	P					14.8								N				RECH	1995-05-09	P					14.8								N				PR0297
0620176	06	2	1	SW2		0176	11.3	4.8	36.3	4.8	ORIG	1994-08-09	P					25								N				RECH	1995-05-09	P					25								N				PR0297
0620177	06	2	1	SW2		0177	5.5	7.5	30.5	7.5	ORIG	1994-08-09	P					29.1								N				RECH	1995-05-09	P					29.1								N				PR0297
0620178	06	2	1	SW2		0178	1	9.9	26	9.9	ORIG	1994-08-09	P					19.1								N				RECH	1995-05-09	P					19.1								N				PR0297
0620179	06	2	1	SW2		0179	1.7	13	26.7	13	ORIG	1994-08-09	P					18.1								N				RECH	1995-05-09	P					18.1								N				PR0297
0620180	06	2	1	SW2		0180	7	14.7	32	14.7	ORIG	1994-08-09	P					19.6								N				RECH	1995-05-09	P					19.6								N				PR0297
0620181	06	2	1	SW2		0181	8.9	15	33.9	15	ORIG	1994-08-09	R		B		G	12								N				RECH	1995-05-09	R		B		G	12								N				PR0297
0620182	06	2	1	SW2		0182	7.5	16.3	32.5	16.3	ORIG	1994-08-09	P					13.4								N				RECH	1995-05-09	P					13.4								N				PR0297
0620183	06	2	1	SW2		0183	5.1	16.5	30.1	16.5	ORIG	1994-08-09	P					16.3				1.5	SW			N			SWC 1.0-1.5	RECH	1995-05-09	P					16.3				1.5	SW			N			SWC 1.0-1.5	PR0297
0620184	06	2	1	SW2		0184	2.1	16.5	27.1	16.5	ORIG	1994-08-09	P					19.3				0.2	NE			N				RECH	1995-05-09	P					19.3				0.2	NE			N				PR0297
0620185	06	2	1	SW2		0185	10.2	18	35.2	18	ORIG	1994-08-09	P					11.3				0.3	NE			N				RECH	1995-05-09	P					11.3				0.3	NE			N				PR0297
0620186	06	2	1	SW2		0186	9.5	18.6	34.5	18.6	ORIG	1994-08-09	P					8.8								N			NEEDLES BROWNING	RECH	1995-05-09	P	T				8.7								N			NEEDLES BROWNING	PR0297
0620187	06	2	1	SW2		0187	2.8	19.3	27.8	19.3	ORIG	1994-08-09	P					25.8								N				RECH	1995-05-09	P					25.8								N				PR0297
0620188	06	2	1	SW2		0188	6.8	20.2	31.8	20.2	ORIG	1994-08-09	P					16.8				1.8	SE			N			SEC 0.3-1.8	RECH	1995-05-09	P					16.8				1.8	SE			N			SEC 0.3-1.8	PR0297
0620189	06	2	1	SW2		0189	22.4	20.1	47.4	20.1	ORIG	1994-08-09	R		B		G	10			3.3					N				RECH	1995-05-09	R		B		G	10			3.3					N				PR0297
0620190	06	2	1	SW2		0190	6	22.3	31	22.3	ORIG	1994-08-09	P					19.9								N				RECH	1995-05-09	P					19.9								N				PR0297
0620191	06	2	1	SW2		0191	7.6	22.5	32.6	22.5	ORIG	1994-08-09	P					17.1				1.8	SW			N			SWC 0.2-1.8	RECH	1995-05-09	P					17.1				1.8	SW			N			SWC 0.2-1.8	PR0297
0620192	06	2	1	SW2		0192	14.2	21.9	39.2	21.9	ORIG	1994-08-09	P					19.1								N				RECH	1995-05-09	P					19.1								N				PR0297
0620193	06	2	1	SW2		0193	14.8	23.1	39.8	23.1	ORIG	1994-08-09	P					12.7								N				RECH	1995-05-09	P					12.7								N				PR0297
0620194	06	2	1	SW2		0194	6.4	25	31.4	25	ORIG	1994-08-09	P					25.1								N				RECH	1995-05-09	P					25.1								N				PR0297
0620195	06	2	1	SW2		0195	8.2	26.2	33.2	26.2	ORIG	1994-08-09	P					13.1								N				RECH	1995-05-09	P					13.1								N				PR0297
0620196	06	2	1	SW2	Y	0196	23.1	25.9	48.1	25.9	ORIG	1994-08-09	P					28.5								N				RECH	1995-05-09	P					28.5								N				PR0297
0620197	06	2	1	SW2		0197	4.2	27.2	29.2	27.2	ORIG	1994-08-09	P					16.6								N				RECH	1995-05-09	P					16.6								N				PR0297
0620198	06	2	1	SW2		0198	7.2	29.5	32.2	29.5	ORIG	1994-08-09	P					18.2								N				RECH	1995-05-09	P					18.2								N				PR0297
0620199	06	2	1	SW2		0199	15.1	29.4	40.1	29.4	ORIG	1994-08-09	R		B		G	7.1			3.3					N				RECH	1995-05-09	R		B		G	7.1			3.3					N				PR0297
0620200	06	2	1	SW2	Y	0200	20.6	31.4	45.6	31.4	ORIG	1994-08-09	P					23.1				0.2	E			N				RECH	1995-05-09	P					23.1				0.2	E			N				PR0297
0620201	06	2	1	SW2	Y	0201	23.8	33.3	48.8	33.3	ORIG	1994-08-09	P					35.5								N				RECH	1995-05-09	P					35.5								N				PR0297
0620202	06	2	1	SW2		0202	17.7	33.7	42.7	33.7	ORIG	1994-08-09	R		B		G	13.4			2					N				RECH	1995-05-09	R		B		G	13.4			2					N				PR0297
0620203	06	2	1	SW2		0203	2.7	33	27.7	33	ORIG	1994-08-09	P					33.1								N				RECH	1995-05-09	P					33.1								N				PR0297
0620204	06	2	1	SW2		0204	23	36.3	48	36.3	ORIG	1994-08-09	R		B		G	10			3					N				RECH	1995-05-09	R		B		G	10			3					N				PR0297
0620205	06	2	1	SW2		0205	10.7	41	35.7	41	ORIG	1994-08-09	P					33.8								N				RECH	1995-05-09	P					33.8								N				PR0297
0620206	06	2	1	SW2	Y	0206	24.3	44.7	49.3	44.7	ORIG	1994-08-09	P					31.6								N				RECH	1995-05-09	P					31.6								N				PR0297
0620207	06	2	1	SW1		0207	7.6	0	17.4	0	ORIG	1994-08-09	P					22.3								N				RECH	1995-05-09	P					22.3								N				PR0297
0620208	06	2	1	SW1		0208	2.9	1.1	22.1	1.1	ORIG	1994-08-09	P					13.5								N				RECH	1995-05-09	P					13.5								N				PR0297
0620209	06	2	1	SW1		0209	4.4	1.3	20.6	1.3	ORIG	1994-08-09	P					17.9								N				RECH	1995-05-09	P					17.9								N				PR0297
0620210	06	2	1	SW1		0210	12.2	2.8	12.8	2.8	ORIG	1994-08-09	P					20.8				0.7	E			N			EC 0.4-0.7--OLD UPROOT	RECH	1995-05-09	P					20.8				0.7	E			N			EC 0.4-0.7--OLD UPROOT	PR0297
0620211	06	2	1	SW1		0211	14.9	3.3	10.1	3.3	ORIG	1994-08-09	P					15.5								N				RECH	1995-05-09	P					15.5								N				PR0297
0620212	06	2	1	SW1		0212	18.4	4.8	6.6	4.8	ORIG	1994-08-09	P					27.1								N				RECH	1995-05-09	P					27.1								N				PR0297
0620213	06	2	1	SW1		0213	19.4	4.9	5.6	4.9	ORIG	1994-08-09	S					0	1.8							N				RECH	1995-05-09	S					0	1.8							N				PR0297
0620214	06	2	1	SW1		0214	5.2	5.3	19.8	5.3	ORIG	1994-08-09	R		B		G	11.1			4.3					N				RECH	1995-05-09	R		B		G	11.1			4.3					N				PR0297
0620215	06	2	1	SW1		0215	6.1	5.5	18.9	5.5	ORIG	1994-08-09	P					22								N				RECH	1995-05-09	P					22								N				PR0297
0620216	06	2	1	SW1		0216	7.8	5.8	17.2	5.8	ORIG	1994-08-09	P					21.8								N				RECH	1995-05-09	P					21.8								N				PR0297
0620217	06	2	1	SW1		0217	0.9	5.6	24.1	5.6	ORIG	1994-08-09	S					0	2.2							N				RECH	1995-05-09	S					0	2.1							N				PR0297
0620218	06	2	1	SW1		0218	2.8	6.3	22.2	6.3	ORIG	1994-08-09	R		B		G	10.7								N				RECH	1995-05-09	R		B		G	10.7								N				PR0297
0620219	06	2	1	SW1		0219	2.5	7.1	22.5	7.1	ORIG	1994-08-09	R		B		G	8			1.9					N				RECH	1995-05-09	R		B		G	8			1.9					N				PR0297
0620220	06	2	1	SW1		0220	2.9	9.3	22.1	9.3	ORIG	1994-08-09	A					0	1.5							N				RECH	1995-05-09	A					0	1.4							N				PR0297
0620221	06	2	1	SW1		0221	11.5	7.5	13.5	7.5	ORIG	1994-08-09	P					10.5								N				RECH	1995-05-09	P					10.5						2		N				PR0297
0620222	06	2	1	SW1		0222	12.7	7.3	12.3	7.3	ORIG	1994-08-09	P					20.3								N				RECH	1995-05-09	P					20.3								N				PR0297
0620223	06	2	1	SW1		0223	13.9	8.3	11.1	8.3	ORIG	1994-08-09	P					15.8								N				RECH	1995-05-09	P					15.8								N				PR0297
0620224	06	2	1	SW1		0224	12.1	9.2	12.9	9.2	ORIG	1994-08-09	P					21								N				RECH	1995-05-09	P					21								N				PR0297
0620225	06	2	1	SW1		0225	24.2	9.1	0.8	9.1	ORIG	1994-08-09	P					18.6								N				RECH	1995-05-09	P					18.6								N				PR0297
0620226	06	2	1	SW1		0226	5.4	10.2	19.6	10.2	ORIG	1994-08-09	R		B		G	6.4			2.3					N				RECH	1995-05-09	R		B		G	6.4			2.3					N				PR0297
0620227	06	2	1	SW1		0227	1.8	10.4	23.2	10.4	ORIG	1994-08-09	P					21								N				RECH	1995-05-09	P					21								N				PR0297
0620228	06	2	1	SW1		0228	5.7	11.2	19.3	11.2	ORIG	1994-08-09	P					18.5								N				RECH	1995-05-09	P					18.5								N				PR0297
0620229	06	2	1	SW1		0229	12.6	11.4	12.4	11.4	ORIG	1994-08-09	P					15.9				1.4	N			N				RECH	1995-05-09	P					15.9				1.4	N			N				PR0297
0620230	06	2	1	SW1		0230	3.2	11.9	21.8	11.9	ORIG	1994-08-09	P					15.2				1.3	S			N			SC 180 DEGREES	RECH	1995-05-09	P					15.2				1.3	S			N			SC 180 DEGREES	PR0297
0620231	06	2	1	SW1		0231	19.2	13	5.8	13	ORIG	1994-08-09	P					28								N				RECH	1995-05-09	P					28								N				PR0297
0620232	06	2	1	SW1		0232	4.2	14.3	20.8	14.3	ORIG	1994-08-09	P					18.6								N				RECH	1995-05-09	P					18.6								N				PR0297
0620233	06	2	1	SW1		0233	1.7	14.7	23.3	14.7	ORIG	1994-08-09	P					18.6				0.8	S			N			SC 0.3-0.8	RECH	1995-05-09	P					18.6				0.8	S			N			SC 0.3-0.8	PR0297
0620234	06	2	1	SW1		0234	0.2	14	24.8	14	ORIG	1994-08-09	R		B		B	11.7			1.7					N				RECH	1995-05-09	R		B		B	11.2			1.6					N				PR0297
0620235	06	2	1	SW1		0235	4	20.9	21	20.9	ORIG	1994-08-09	P	F	U			16.9								Y			UPROOTED S-HUNG IN #227-STILL ALIVE	RECH	1995-05-09	P	F	U			16.9								Y			UPROOTED S-HUNG IN #227-STILL ALIVE	PR0297
0620236	06	2	1	SW1		0236	10.1	21.3	14.9	21.3	ORIG	1994-08-09	P					35.1								N				RECH	1995-05-09	P					35.1								N				PR0297
0620237	06	2	1	SW1		0237	10.3	23.5	14.7	23.5	ORIG	1994-08-09	R		B		G	8.5			2.6					N				RECH	1995-05-09	R		B		G	8.5			2.6					N				PR0297
0620238	06	2	1	SW1		0238	14.8	26.8	10.2	26.8	ORIG	1994-08-09	P					32								N				RECH	1995-05-09	P					32								N				PR0297
0620239	06	2	1	SW1		0239	20.6	28.7	4.4	28.7	ORIG	1994-08-09	P					27.5								N				RECH	1995-05-09	P					27.5								N				PR0297
0620240	06	2	1	SW1		0240	8	33.7	17	33.7	ORIG	1994-08-09	P					24.6								N				RECH	1995-05-09	P					24.6								N				PR0297
0620241	06	2	1	SW1		0241	10.6	35.2	14.4	35.2	ORIG	1994-08-09	P					23.3								N				RECH	1995-05-09	P					23.3								N				PR0297
0620242	06	2	1	SW1		0242	16.5	35.2	8.5	35.2	ORIG	1994-08-09	P					24								N				RECH	1995-05-09	P					24								N				PR0297
0620243	06	2	1	SW1		0243	4.7	35.9	20.3	35.9	ORIG	1994-08-09	S					0	2.6							N				RECH	1995-05-09	S					0	2.5							N				PR0297
0620244	06	2	1	SW1		0244	23	38.4	2	38.4	ORIG	1994-08-09	P					29.1								N				RECH	1995-05-09	P					29.1								N				PR0297
0620245	06	2	1	SW1		0245	17.3	38.8	7.7	38.8	ORIG	1994-08-09	P					22.5								N				RECH	1995-05-09	P					22.5								N				PR0297
0620246	06	2	1	SW1		0246	5.5	37.9	19.5	37.9	ORIG	1994-08-09	P					29.8								N				RECH	1995-05-09	P					29.8								N				PR0297
0620247	06	2	1	SW1		0247	0.3	40.9	24.7	40.9	ORIG	1994-08-09	P					32.3								N				RECH	1995-05-09	P					32.3								N				PR0297
0620248	06	2	1	SW1		0248	15.9	40.5	9.1	40.5	ORIG	1994-08-09	P					7.6								N				RECH	1995-05-09	P					7.6								N				PR0297
0620249	06	2	1	SW1		0249	14.8	42.2	10.2	42.2	ORIG	1994-08-09	P					18.2								N				RECH	1995-05-09	P					18.2								N				PR0297
0620250	06	2	1	SW1		0250	16.2	43	8.8	43	ORIG	1994-08-09	P					18.3								N				RECH	1995-05-09	P					18.3								N				PR0297
0620251	06	2	1	SW1		0251	7.9	43	17.1	43	ORIG	1994-08-09	P					17.7				0.4	NW			N				RECH	1995-05-09	P					17.7				0.4	NW			N				PR0297
0620252	06	2	1	SW1		0252	10.2	47.8	14.8	47.8	ORIG	1994-08-09	P					22.8								N				RECH	1995-05-09	P					22.8								N				PR0297
0620253	06	2	1	SW1		0253	18.3	46.4	6.7	46.4	ORIG	1994-08-09	C					14.5								N				RECH	1995-05-09	C					14.5								N				PR0297
0620254	06	2	1	SW1		0254	11.1	49	13.9	49	ORIG	1994-08-09	P					13.9								N				RECH	1995-05-09	P					13.9								N				PR0297
0620255	06	2	1	SW1		0255	14.1	49.2	10.9	49.2	ORIG	1994-08-09	P					15.2								N				RECH	1995-05-09	P					15.2								N				PR0297
0620256	06	2	1	SW1		0256	20.8	49.9	4.2	49.9	ORIG	1994-08-09	C					19.4								N				RECH	1995-05-09	C					19.1								N				PR0297
0620257	06	2	1	NW2		0257	13.7	0.4	38.7	50.4	ORIG	1994-08-09	P					37.4								N				RECH	1995-05-09	P					37.4								N				PR0297
0620258	06	2	1	NW2	Y	0258	24.8	1.8	49.8	51.8	ORIG	1994-08-09	P					22.3								N				RECH	1995-05-09	P					22.3								N				PR0297
0620259	06	2	1	NW2	Y	0259	24.5	3.4	49.5	53.4	ORIG	1994-08-09	P					23.9				0.2	NE			N				RECH	1995-05-09	P					23.9				0.2	NE			N				PR0297
0620260	06	2	1	NW2		0260	6.1	5.4	31.1	55.4	ORIG	1994-08-09	R		B		G	8.6			2.5					N				RECH	1995-05-09	R		B		G	8.6			2.5					N				PR0297
0620261	06	2	1	NW2		0261	3.1	11.2	28.1	61.2	ORIG	1994-08-09	R		B		G	10.8			2.5					N				RECH	1995-05-09	R		B		G	10.8			2.5					N				PR0297
0620262	06	2	1	NW2		0262	2.6	18	27.6	68	ORIG	1994-08-09	P					14.9								N				RECH	1995-05-09	P					14.9								N				PR0297
0620263	06	2	1	NW2	Y	0263	21.7	18.1	46.7	68.1	ORIG	1994-08-09	S					0	2.6							N				RECH	1995-05-09	S					0	2.5							N				PR0297
0620264	06	2	1	NW2	Y	0264	21.8	20.4	46.8	70.4	ORIG	1994-08-09	P					11.5								N				RECH	1995-05-09	P					11.5								N				PR0297
0620265	06	2	1	NW2		0265	11.5	21.8	36.5	71.8	ORIG	1994-08-09	P					15.7								N			FORKS @ 0.6--2ND DBH 15.0	RECH	1995-05-09	P					15.7								N			FORKS @ 0.6--2ND DBH 15.0	PR0297
0620266	06	2	1	NW2	Y	0266	16.4	22.4	41.4	72.4	ORIG	1994-08-09	S					0	2.6							N				RECH	1995-05-09	S					0	2.5							N				PR0297
0620267	06	2	1	NW2		0267	19	23.8	44	73.8	ORIG	1994-08-09	R		B		G	8.8			4.6					N				RECH	1995-05-09	R		B		G	8.8			4.6					N				PR0297
0620268	06	2	1	NW2		0268	13.6	23.9	38.6	73.9	ORIG	1994-08-09	P					33.6								N				RECH	1995-05-09	P					33.6								N				PR0297
0620269	06	2	1	NW2		0269	3.5	24.8	28.5	74.8	ORIG	1994-08-09	P					21.3								N				RECH	1995-05-09	P					21.3								N				PR0297
0620270	06	2	1	NW2		0270	1.8	31	26.8	81	ORIG	1994-08-09	S					0	1.5			0.2	NS			N				RECH	1995-05-09	S					0	1.4			0.2	NS			N				PR0297
0620271	06	2	1	NW2		0271	23.5	9.2	48.5	59.2	ORIG	1994-08-09	R		B		G	8.3			1.8					N				RECH	1995-05-09	R		B		G	8.3			1.8					N				PR0297
0620272	06	2	1	NW2		0272	16	29	41	79	ORIG	1994-08-09	P					14.8								N				RECH	1995-05-09	P					14.8								N				PR0297
0620273	06	2	1	NW2		0273	17.7	30	42.7	80	ORIG	1994-08-09	P					27.1								N				RECH	1995-05-09	P					27.1								N				PR0297
0620274	06	2	1	NW2		0274	18.6	30.6	43.6	80.6	ORIG	1994-08-09	P					23.5								N				RECH	1995-05-09	P					23.5								N				PR0297
0620275	06	2	1	NW2		0275	20	33.9	45	83.9	ORIG	1994-08-09	P					11.2								N				RECH	1995-05-09	P					11.2								N				PR0297
0620276	06	2	1	NW2		0276	21.8	33.6	46.8	83.6	ORIG	1994-08-09	R		B		G	8.4			2.8					N				RECH	1995-05-09	R		B		G	8.4			2.8					N				PR0297
0620277	06	2	1	NW2		0277	13.4	35.3	38.4	85.3	ORIG	1994-08-09	P					21.3								N				RECH	1995-05-09	P					21.3								N				PR0297
0620278	06	2	1	NW2		0278	24.2	36.7	49.2	86.7	ORIG	1994-08-09	P					20.1								N				RECH	1995-05-09	P					20.1								N				PR0297
0620279	06	2	1	NW2		0279	13.8	37.2	38.8	87.2	ORIG	1994-08-09	P					12.7								N				RECH	1995-05-09	P					12.7								N				PR0297
0620280	06	2	1	NW2		0280	1.9	36.8	26.9	86.8	ORIG	1994-08-09	P					19.7								N				RECH	1995-05-09	P					19.7								N				PR0297
0620281	06	2	1	NW2		0281	17.7	39.1	42.7	89.1	ORIG	1994-08-09	P					24								N				RECH	1995-05-09	P					24								N				PR0297
0620282	06	2	1	NW2		0282	18	39.1	43	89.1	ORIG	1994-08-09	R		B		B	6.7			3.2					N				RECH	1995-05-09	R		B		B	6.6			3.2					N				PR0297
0620283	06	2	1	NW2		0283	2.6	40.5	27.6	90.5	ORIG	1994-08-09	P					18.7								N				RECH	1995-05-09	P					18.7								N				PR0297
0620284	06	2	1	NW2		0284	8	40.6	33	90.6	ORIG	1994-08-09	P					26.3								N				RECH	1995-05-09	P					26.3								N				PR0297
0620285	06	2	1	NW2		0285	6.3	42.7	31.3	92.7	ORIG	1994-08-09	P					21.1								N				RECH	1995-05-09	P					21.1								N				PR0297
0620286	06	2	1	NW2		0286	6.3	44.4	31.3	94.4	ORIG	1994-08-09	P					9.5								N			SMALL CROWN	RECH	1995-05-09	P					9.5								N			SMALL CROWN	PR0297
0620287	06	2	1	NW2		0287	11.3	43.9	36.3	93.9	ORIG	1994-08-09	P					22.7								N				RECH	1995-05-09	P					22.7								N				PR0297
0620288	06	2	1	NW2		0288	24.6	43.5	49.6	93.5	ORIG	1994-08-09	R		B		G	12.9								N				RECH	1995-05-09	R		B		G	12.9								N				PR0297
0620289	06	2	1	NW2		0289	21.3	45.5	46.3	95.5	ORIG	1994-08-09	R		B		G	10.8			3.9					N				RECH	1995-05-09	R		B		G	10.8			3.9					N				PR0297
0620290	06	2	1	NW2		0290	4.1	48.2	29.1	98.2	ORIG	1994-08-09	P					19.3				1.1	W			N			WC 0.6-1.1	RECH	1995-05-09	P					19.3				1.1	W			N			WC 0.6-1.1	PR0297
0620291	06	2	1	NW2		0291	3.1	48.9	28.1	98.9	ORIG	1994-08-09	P					11.8				1.1	N			N			NC 0.9-1.1--NEC 0.3-0.5	RECH	1995-05-09	P					11.8				1.1	N			N			NC 0.9-1.1--NEC 0.3-0.5	PR0297
0620292	06	2	1	NW2		0292	6	49.2	31	99.2	ORIG	1994-08-09	P					20.4								N				RECH	1995-05-09	P					20.4								N				PR0297
0620293	06	2	1	NW2		0293	21.3	50	46.3	100	ORIG	1994-08-09	R		B		G	10.2			3.2					N				RECH	1995-05-09	R		B		G	10.2			3.2					N				PR0297
0620294	06	2	1	NW1		0294	10.9	0.6	14.1	50.6	ORIG	1994-08-09	P					22								N				RECH	1995-05-09	P					22								N				PR0297
0620295	06	2	1	NW1		0295	13.9	2	11.1	52	ORIG	1994-08-09	C					10.3				1.8	S			N			SC 180 DEGREES	RECH	1995-05-09	C					10.3				1.8	S			N			SC 180 DEGREES	PR0297
0620296	06	2	1	NW1		0296	10.2	3.3	14.8	53.3	ORIG	1994-08-09	P					20.1								N				RECH	1995-05-09	P					20.1								N				PR0297
0620297	06	2	1	NW1		0297	25	3.3	0	53.3	ORIG	1994-08-09	S					0	2.9							N				RECH	1995-05-09	S					0	2.8							N				PR0297
0620298	06	2	1	NW1		0298	5.9	4.3	19.1	54.3	ORIG	1994-08-09	P					12.5								N				RECH	1995-05-09	P					12.5								N				PR0297
0620299	06	2	1	NW1		0299	7.8	4.9	17.2	54.9	ORIG	1994-08-09	P					19.3								N				RECH	1995-05-09	P					19.3								N				PR0297
0620300	06	2	1	NW1		0300	6	6	19	56	ORIG	1994-08-09	P					14.2								N				RECH	1995-05-09	P					14.2								N				PR0297
0620301	06	2	1	NW1		0301	0.3	4.7	24.7	54.7	ORIG	1994-08-09	P					35.3								N				RECH	1995-05-09	P					35.3								N				PR0297
0620302	06	2	1	NW1		0302	20	5.8	5	55.8	ORIG	1994-08-09	P					15.2								N				RECH	1995-05-09	P					15.2								N				PR0297
0620303	06	2	1	NW1		0303	10.8	7.5	14.2	57.5	ORIG	1994-08-09	P					16								N				RECH	1995-05-09	P					16								N				PR0297
0620304	06	2	1	NW1		0304	19.7	6	5.3	56	ORIG	1994-08-09	C					20.2								N				RECH	1995-05-09	C					20.2								N				PR0297
0620305	06	2	1	NW1		0305	1	9.1	24	59.1	ORIG	1994-08-09	P					25.7				3.2	W			N			WC 1.8-3.2	RECH	1995-05-09	P					25.7				3.2	W			N			WC 1.8-3.2	PR0297
0620306	06	2	1	NW1		0306	17.5	10	7.5	60	ORIG	1994-08-09	C					20.8								N				RECH	1995-05-09	C					20.8								N				PR0297
0620307	06	2	1	NW1		0307	19.6	15.4	5.4	65.4	ORIG	1994-08-09	P					24.6								N				RECH	1995-05-09	P					24.6								N				PR0297
0620308	06	2	1	NW1		0308	24.2	15.7	0.8	65.7	ORIG	1994-08-09	P					14.1								N				RECH	1995-05-09	P					14.1								N				PR0297
0620309	06	2	1	NW1		0309	21.4	17.6	3.6	67.6	ORIG	1994-08-09	P					11.7								N				RECH	1995-05-09	P					11.7								N				PR0297
0620310	06	2	1	NW1		0310	24.4	18.2	0.6	68.2	ORIG	1994-08-09	P					9.9								N				RECH	1995-05-09	P					9.9								N				PR0297
0620311	06	2	1	NW1		0311	4.4	18.3	20.6	68.3	ORIG	1994-08-09	P					36.2								N				RECH	1995-05-09	P					36.2								N				PR0297
0620312	06	2	1	NW1		0312	5.6	19.1	19.4	69.1	ORIG	1994-08-09	P					26.7								N				RECH	1995-05-09	P					26.7								N				PR0297
0620313	06	2	1	NW1		0313	14.8	19.3	10.2	69.3	ORIG	1994-08-09	P					15.8								N				RECH	1995-05-09	P					15.8								N				PR0297
0620314	06	2	1	NW1		0314	14.2	19.9	10.8	69.9	ORIG	1994-08-09	P					18.5								N				RECH	1995-05-09	P					18.5								N				PR0297
0620315	06	2	1	NW1		0315	18.3	20.1	6.7	70.1	ORIG	1994-08-09	P					25.5								N				RECH	1995-05-09	P					25.5								N				PR0297
0620316	06	2	1	NW1		0316	13.9	22.4	11.1	72.4	ORIG	1994-08-09	P					12.6								N				RECH	1995-05-09	P					12.6								N				PR0297
0620317	06	2	1	NW1		0317	14.7	22.9	10.3	72.9	ORIG	1994-08-09	P					15								N				RECH	1995-05-09	P					15								N				PR0297
0620318	06	2	1	NW1		0318	18.8	23.6	6.2	73.6	ORIG	1994-08-09	P					14.2								N				RECH	1995-05-09	P					14.2								N				PR0297
0620319	06	2	1	NW1		0319	20.2	24	4.8	74	ORIG	1994-08-09	P					20.2								N				RECH	1995-05-09	P					20.2								N				PR0297
0620320	06	2	1	NW1		0320	7.9	24	17.1	74	ORIG	1994-08-09	P					20.5								N				RECH	1995-05-09	P					20.5								N				PR0297
0620321	06	2	1	NW1		0321	24.5	23.8	0.5	73.8	ORIG	1994-08-09	P					15.4								N				RECH	1995-05-09	P					15.4								N				PR0297
0620322	06	2	1	NW1		0322	24.5	25.1	0.5	75.1	ORIG	1994-08-09	R		B		B	19.4							Y	N				RECH	1995-05-09	R		B		B	19.4							Y	N				PR0297
0620323	06	2	1	NW1		0323	0.2	22.8	24.8	72.8	ORIG	1994-08-09	P					24.6								N				RECH	1995-05-09	P					24.6								N				PR0297
0620324	06	2	1	NW1		0324	14.7	24.5	10.3	74.5	ORIG	1994-08-09	P					20.9								N				RECH	1995-05-09	P					20.9								N				PR0297
0620325	06	2	1	NW1		0325	18.7	25.3	6.3	75.3	ORIG	1994-08-09	P					22								N				RECH	1995-05-09	P					22								N				PR0297
0620326	06	2	1	NW1		0326	23.1	27.2	1.9	77.2	ORIG	1994-08-09	R		B		B	26.1				0.2	S		Y	N				RECH	1995-05-09	R		B		B	25.9				0.2	S		Y	N				PR0297
0620327	06	2	1	NW1		0327	15.3	27.2	9.7	77.2	ORIG	1994-08-09	P					22.9								N				RECH	1995-05-09	P					22.9								N				PR0297
0620328	06	2	1	NW1		0328	4.6	27.2	20.4	77.2	ORIG	1994-08-09	P					20.8								N				RECH	1995-05-09	P					20.8								N				PR0297
0620329	06	2	1	NW1		0329	10.4	29.9	14.6	79.9	ORIG	1994-08-09	P					16.2								N				RECH	1995-05-09	P					16.2								N				PR0297
0620330	06	2	1	NW1		0330	11.5	30.3	13.5	80.3	ORIG	1994-08-09	P					17.7								N				RECH	1995-05-09	P					17.7								N				PR0297
0620331	06	2	1	NW1		0331	14.7	29.7	10.3	79.7	ORIG	1994-08-09	P					10								N				RECH	1995-05-09	P					10								N				PR0297
0620332	06	2	1	NW1		0332	18	29.8	7	79.8	ORIG	1994-08-09	C					23.8				1.5	S			N			SC 180 DEGREES	RECH	1995-05-09	C					23.8				1.5	S			N			SC 180 DEGREES	PR0297
0620333	06	2	1	NW1		0333	7	32.7	18	82.7	ORIG	1994-08-09	P					18.1								N				RECH	1995-05-09	P					18.1								N				PR0297
0620334	06	2	1	NW1		0334	10.5	32.3	14.5	82.3	ORIG	1994-08-09	P					18								N				RECH	1995-05-09	P					18								N				PR0297
0620335	06	2	1	NW1		0335	3.8	35.8	21.2	85.8	ORIG	1994-08-09	P					28.7								N				RECH	1995-05-09	P					28.7								N				PR0297
0620336	06	2	1	NW1		0336	17	35.2	8	85.2	ORIG	1994-08-09	P					18.9								N				RECH	1995-05-09	P					18.9								N				PR0297
0620337	06	2	1	NW1		0337	16.5	36	8.5	86	ORIG	1994-08-09	R		B		B	9.9								N				RECH	1995-05-09	R		B		B	9.8			4.8					N				PR0297
0620338	06	2	1	NW1		0338	8.9	37.7	16.1	87.7	ORIG	1994-08-09	P					16.4								N				RECH	1995-05-09	P					16.4								N				PR0297
0620339	06	2	1	NW1		0339	9.5	37.4	15.5	87.4	ORIG	1994-08-09	P					28.6								N				RECH	1995-05-09	P					28.6								N				PR0297
0620340	06	2	1	NW1		0340	10.6	38.3	14.4	88.3	ORIG	1994-08-09	P					23.4								N				RECH	1995-05-09	P					23.4								N				PR0297
0620341	06	2	1	NW1		0341	16.5	37.4	8.5	87.4	ORIG	1994-08-09	P					24.8								N				RECH	1995-05-09	P					24.8								N				PR0297
0620342	06	2	1	NW1		0342	20.6	37.2	4.4	87.2	ORIG	1994-08-09	P					28.8								N				RECH	1995-05-09	P					28.8								N				PR0297
0620343	06	2	1	NW1		0343	24.9	37.2	0.1	87.2	ORIG	1994-08-09	C	T		F		19.6				1.7	S			N			SC 180 DEGREES 1/2 THRU	RECH	1995-05-09	C	T		F		19.4				1.7	S			N			SC 180 DEGREES 1/2 THRU,FIRE	PR0297
0620344	06	2	1	NW1		0344	6.1	41	18.9	91	ORIG	1994-08-09	P					14.5								N				RECH	1995-05-09	P					14.5								N				PR0297
0620345	06	2	1	NW1		0345	7.6	42.5	17.4	92.5	ORIG	1994-08-09	P					17.8								N				RECH	1995-05-09	P					17.8								N				PR0297
0620346	06	2	1	NW1		0346	12.4	41.4	12.6	91.4	ORIG	1994-08-09	P					16				0.7	W			N			WC 0.6-0.7	RECH	1995-05-09	P					16				0.7	W			N			WC 0.6-0.7	PR0297
0620347	06	2	1	NW1		0347	2.3	44.8	22.7	94.8	ORIG	1994-08-09	P					19.8				1.2	SE			N			SEC 0.2-1.2	RECH	1995-05-09	P					19.8				1.2	SE			N			SEC 0.2-1.2	PR0297
0620348	06	2	1	NW1		0348	3.7	44.9	21.3	94.9	ORIG	1994-08-09	P					20.4								N				RECH	1995-05-09	P					20.4								N				PR0297
0620349	06	2	1	NW1		0349	1.2	47.8	23.8	97.8	ORIG	1994-08-09	P					16.8				0.3	S			N				RECH	1995-05-09	P					16.8				0.3	S			N				PR0297
0620350	06	2	1	NW1		0350	3.1	46.9	21.9	96.9	ORIG	1994-08-09	P					15.3								N				RECH	1995-05-09	P					15.3								N				PR0297
0620351	06	2	1	NW1		0351	9.2	46.7	15.8	96.7	ORIG	1994-08-09	P					19.9								N				RECH	1995-05-09	P					19.9								N				PR0297
0620352	06	2	1	NW1		0352	10.2	46.2	14.8	96.2	ORIG	1994-08-09	P					24.7								N				RECH	1995-05-09	P					24.7								N				PR0297
0620353	06	2	1	NW1		0353	12.6	48.1	12.4	98.1	ORIG	1994-08-09	R		B		B	21.2							Y	N				RECH	1995-05-09	R		B		B	21.6							Y	N				PR0297
0620354	06	2	1	NW1		0354	20.1	46.5	4.9	96.5	ORIG	1994-08-09	P					13								N				RECH	1995-05-09	P					13								N				PR0297
0620355	06	2	1	NW1		0355	19.2	47.6	5.8	97.6	ORIG	1994-08-09	P					16.6								N				RECH	1995-05-09	P					16.6								N				PR0297
0620356	06	2	1	NW1		0356	21.5	47.6	3.5	97.6	ORIG	1994-08-09	P					10.8								N				RECH	1995-05-09	P					10.8								N				PR0297
0620357	06	2	1	NW1		0357	23.6	49.4	1.4	99.4	ORIG	1994-08-09	C					5.3	4.2							N				RECH	1995-05-09	C					5.3	4.2							N				PR0297
0620358	06	2	1	SE1		0358	0.6	6.9	74.4	6.9	ORIG	1994-08-09	S	F	U			0	4.6			4	NS			N			OLD UPROOT--BURNED OUT ALONG BOTTOM	RECH	1995-05-09	S	F	U			0	4.6			4	NS			N			OLD UPROOT--BURNED OUT ALONG BOTTOM	PR0297
0620359	06	2	1	NE1		0359	14.2	40	60.8	90																				RECH	1995-05-09	A					0	1.4							N				PR0297
0620360	06	2	1	NE1		0360	19.8	3	55.2	53																																							PR0297
0620361	06	2	1	SW2		0361	8.7	6.3	33.7	6.3																																							PR0297
0620362	06	2	1	SW2		0362	38.9	6.2	63.9	6.2
0620363	06	2	1	SW1		0363	4.2	11.2	20.8	11.2
0620364	06	2	1	NE2		0364	19.9	19.2	94.9	69.2
0620365	07	2	1			0365			44	6
0620366	08	2	1			0366			22	11
0620367	09	2	1			0367			51.9	34.3
0630643	06	3	1	SE2		643	4.2	47.1	79.2	47.1
0630644	06	3	1	SE2		644	9	11.2	84	11.2
0630645	06	3	1	NW2		645	9.5	34.6	34.5	84.6
0630646	06	3	1	NW2		646	9.6	15.5	34.6	65.5
0630647	06	3	1	SW1		647	18.2	12.1	6.8	12.1
0630648	06	3	1	SW2		648	13.9	49.8	38.9	49.8
0630649	06	3	1	SW2		649	2.1	7.9	27.1	7.9
0630650	06	3	1	NW2		650	8.2	34.3	33.2	84.3
0630651	06	3	1	NW2	Y	651	13.8	0.7	38.8	50.7
0630652	06	3	1	NE1	Y	652	19.1	5.7	55.9	55.7
0630653	06	3	1	NE1	Y	653	14.2	0.5	60.8	50.5
0630654	06	3	1	SE2		654	15	45.3	90	45.3
0630655	06	3	1	SE2		655	4.5	42.4	79.5	42.4
0630656	06	3	1	SE2		656	15.6	29.8	90.6	29.8
0630657	06	3	1	SW1		657	2	14.2	23	14.2	ORIG	1994-09-06	P					20.9				2.4	NE			N			NEC 1/2,180	RECH	1995-05-09	P					20.9				2.4	NE			N			NEC 1/2,180	PR0297
0630658	06	3	1	SW2		658	16.4	2.3	41.4	2.3	ORIG	1994-09-06	P					22.7								N				RECH	1995-05-09	P					22.7								N				PR0297
0630659	06	3	1	SW2		659	17.8	3.8	42.8	3.8	ORIG	1994-09-06	P					17.3				0.2	NE			N				RECH	1995-05-09	P					17.3				0.2	NE			N				PR0297
0630660	06	3	1	SW2		660	3.7	4.6	28.7	4.6	ORIG	1994-09-06	P					14				1.8	N			N			NC 180 DEGREES 1/2 THRU	RECH	1995-05-09	P					14				1.8	N	2		N			NC 180 DEGREES 1/2 THRU	PR0297
0630661	06	3	1	SW2		661	8.6	4.9	33.6	4.9	ORIG	1994-09-06	P					21								N				RECH	1995-05-09	P					21								N				PR0297
0630662	06	3	1	SW2		662	6.4	5.8	31.4	5.8	ORIG	1994-09-06	P					13.6								N				RECH	1995-05-09	P					13.6								N				PR0297
0630663	06	3	1	SW2		663	3.1	5.2	28.1	5.2	ORIG	1994-09-06	S					0	2.1							N				RECH	1995-05-09	S					0	2							N				PR0297
0630664	06	3	1	SW2		664	1.3	5.4	26.3	5.4	ORIG	1994-09-06	P					20.7								N				RECH	1995-05-09	P					20.7								N				PR0297
0630665	06	3	1	SW2		665	5.4	6.9	30.4	6.9	ORIG	1994-09-06	P					19.4				1.8	NW			N			NWC 180 DEGREES	RECH	1995-05-09	P					19.4				1.8	NW			N			NWC 180 DEGREES	PR0297
0630666	06	3	1	SW2		666	0.5	7.9	25.5	7.9	ORIG	1994-09-06	P					20.8				1.8	N			N			NC 180 DEGREES	RECH	1995-05-09	P					20.8				1.8	N			N			NC 180 DEGREES	PR0297
0630667	06	3	1	SW2		667	8.2	8.1	33.2	8.1	ORIG	1994-09-06	R		B		B	15.9			4.8					N				RECH	1995-05-09	R		B		B	15.7			4.7					N				PR0297
0630668	06	3	1	SW2		668	21.6	8.6	46.6	8.6	ORIG	1994-09-06	P					23				1.8	N			N			NC 0.5-1.8	RECH	1995-05-09	P					23				1.8	N			N			NC 0.5-1.8	PR0297
0630669	06	3	1	SW2		669	19.5	8.2	44.5	8.2	ORIG	1994-09-06	P					19.8								N				RECH	1995-05-09	P					19.8								N				PR0297
0630670	06	3	1	SW2		670	15	9.2	40	9.2	ORIG	1994-09-06	P					21.2				2	NW			N			NWC 1.6-2.0	RECH	1995-05-09	P					21.2				2	NW			N			NWC 1.6-2.0	PR0297
0630671	06	3	1	SW2		671	12.2	10.4	37.2	10.4	ORIG	1994-09-06	P					25.4				2	NW			N			NWC 180 DEGREES	RECH	1995-05-09	P					25.4				2	NW			N			NWC 180 DEGREES	PR0297
0630672	06	3	1	SW2		672	18.5	11.4	43.5	11.4	ORIG	1994-09-06	S					0	3.3							N				RECH	1995-05-09	S					0	3.3							N				PR0297
0630673	06	3	1	SW2		673	0.7	11.8	25.7	11.8	ORIG	1994-09-06	P					21.2				2.3	N			N			NC 180 DEGREES	RECH	1995-05-09	P					21.2				2.3	N			N			NC 180 DEGREES	PR0297
0630674	06	3	1	SW2		674	8.9	12.5	33.9	12.5	ORIG	1994-09-06	P					43.2				0.3	W			N			WC 180 DEGREES EC 180 DEGREES 0.3	RECH	1995-05-09	P					43.2				0.3	W			N			WC 180 DEGREES EC 180 DEGREES 0.3	PR0297
0630675	06	3	1	SW2		675	4.4	15.8	29.4	15.8	ORIG	1994-09-06	S					0	2.9							N				RECH	1995-05-09	S					0	2.8							N				PR0297
0630676	06	3	1	SW2		676	4.6	18.3	29.6	18.3	ORIG	1994-09-06	R		B		G	11.7								N				RECH	1995-05-09	R		B		G	11.7								N				PR0297
0630677	06	3	1	SW2		677	23.3	19.8	48.3	19.8	ORIG	1994-09-06	P					23.7								N				RECH	1995-05-09	P					23.7								N				PR0297
0630678	06	3	1	SW2		678	12.6	19.8	37.6	19.8	ORIG	1994-09-06	S					0	3.2							N				RECH	1995-05-09	S					0	3.1							N				PR0297
0630679	06	3	1	SW2		679	8.6	20.3	33.6	20.3	ORIG	1994-09-06	S					0	1.9							N				RECH	1995-05-09	S					0	1.7							N				PR0297
0630680	06	3	1	SW2		680	19	24.6	44	24.6	ORIG	1994-09-06	P					21.7								N				RECH	1995-05-09	P					21.7								N				PR0297
0630681	06	3	1	SW2		681	0.7	24	25.7	24	ORIG	1994-09-06	P	T	Y			13.7	15.1		0.5	1.7	NE			Y				RECH	1995-05-09	R		Y		B	13.7	15.1		0.5	1.7	NE			Y				PR0297
0630682	06	3	1	SW2		682	3.1	22.2	28.1	22.2	ORIG	1994-09-06	P					40.4				0.4	SE			N			NC 0.3	RECH	1995-05-09	P					40.4				0.4	SE			N			NC 0.3	PR0297
0630683	06	3	1	SW2		683	4.7	26.3	29.7	26.3	ORIG	1994-09-06	S					0	2.8			0.4	NS			N			GIRDLED 0.2-0.4	RECH	1995-05-09	S					0	2.7			0.4	NS			N			GIRDLED 0.2-0.4	PR0297
0630684	06	3	1	SW2		684	22.9	27.2	47.9	27.2	ORIG	1994-09-06	S					0	1.4							N				RECH	1995-05-09	S					0	1.4							N				PR0297
0630685	06	3	1	SW2		685	11.7	27.8	36.7	27.8	ORIG	1994-09-06	P					26.7								N				RECH	1995-05-09	P					26.7								N				PR0297
0630686	06	3	1	SW2		686	23.9	28.3	48.9	28.3	ORIG	1994-09-06	S					0	1.7							N				RECH	1995-05-09	S					0	1.7							N				PR0297
0630687	06	3	1	SW2		687	16.1	28.7	41.1	28.7	ORIG	1994-09-06	S					0	2							N				RECH	1995-05-09	S					0	1.9							N				PR0297
0630688	06	3	1	SW2		688	0.8	28.2	25.8	28.2	ORIG	1994-09-06	P					18.2				1.9	NW			N			NWC 180 DEGREES 1/2 THRU 0.2-1.9	RECH	1995-05-09	P					18.2				1.9	NW			N			NWC 180 DEGREES 1/2 THRU 0.2-1.9	PR0297
0630689	06	3	1	SW2		689	4.8	29.3	29.8	29.3	ORIG	1994-09-06	P					27.3				2.2	NW			N			NWC 1/2 THRU	RECH	1995-05-09	P					27.3				2.2	NW			N			NWC 1/2 THRU	PR0297
0630690	06	3	1	SW2		690	0.6	29.7	25.6	29.7	ORIG	1994-09-06	P					21				1.7	NW			N				RECH	1995-05-09	P					21				1.7	NW			N				PR0297
0630691	06	3	1	SW2		691	10.1	33.4	35.1	33.4	ORIG	1994-09-06	S					0	2.1							N				RECH	1995-05-09	S					0	2							N				PR0297
0630692	06	3	1	SW2		692	2.2	33.1	27.2	33.1	ORIG	1994-09-06	S					0	1.6							N				RECH	1995-05-09	S					0	1.5							N				PR0297
0630693	06	3	1	SW2		693	1.1	34	26.1	34	ORIG	1994-09-06	S					0	3.7			0.1	S			N				RECH	1995-05-09	S					0	3.7			0.1	S			N				PR0297
0630694	06	3	1	SW2		694	1.7	34.9	26.7	34.9	ORIG	1994-09-06	S					0	2.5							N				RECH	1995-05-09	S					0	2.4							N				PR0297
0630695	06	3	1	SW2		695	11.1	34.8	36.1	34.8	ORIG	1994-09-06	P					22.4				1.6	SE			N			SEC 180 DEGREES 0.3-1.6	RECH	1995-05-09	P					22.4				1.6	SE			N			SEC 180 DEGREES 0.3-1.6	PR0297
0630696	06	3	1	SW2		696	24.6	35.1	49.6	35.1	ORIG	1994-09-06	R		B		G	9.3			2.3					N				RECH	1995-05-09	R		B		G	9.3			2.3					N				PR0297
0630697	06	3	1	SW2		697	7.4	35.9	32.4	35.9	ORIG	1994-09-06	P					21.2								N				RECH	1995-05-09	P					21.2								N				PR0297
0630698	06	3	1	SW2		698	17.4	37	42.4	37	ORIG	1994-09-06	R		B		G	19.5								N				RECH	1995-05-09	R		B		G	19.5								N				PR0297
0630699	06	3	1	SW2		699	16.1	38.3	41.1	38.3	ORIG	1994-09-06	P					32								N				RECH	1995-05-09	P					32								N				PR0297
0630700	06	3	1	SW2		700	14.4	45	39.4	45	ORIG	1994-09-06	S					0	4.7							N				RECH	1995-05-09	S					0	4.6							N				PR0297
0630701	06	3	1	SW2		701	14.4	46.3	39.4	46.3	ORIG	1994-09-06	R		B		G	19.4								N				RECH	1995-05-09	R		B		G	19.4								N				PR0297
0630702	06	3	1	SW2		702	12.2	46.3	37.2	46.3	ORIG	1994-09-06	S					0	2							N				RECH	1995-05-09	S					0	2							N				PR0297
0630703	06	3	1	SW2		703	6.1	48.8	31.1	48.8	ORIG	1994-09-06	P					36				0.3	S			N			NC 180 DEGREES 0.3	RECH	1995-05-09	P					36				0.3	S			N			NC 180 DEGREES 0.3	PR0297
0630704	06	3	1	SW2		704	12.7	49.7	37.7	49.7	ORIG	1994-09-06	P					28.9				2.1	NE			N			NEC 300 DEGREES	RECH	1995-05-09	P					28.9				2.1	NE			N			NEC 300 DEGREES	PR0297
0630705	06	3	1	SW1		705	18.5	1.5	6.5	1.5	ORIG	1994-09-06	P					25.4								N				RECH	1995-05-09	P					25.4								N				PR0297
0630706	06	3	1	SW1		706	22.4	2.6	2.6	2.6	ORIG	1994-09-06	R		B		G	8.8			3.2					N				RECH	1995-05-09	R		B		G	8.8			3.2					N				PR0297
0630707	06	3	1	SW1		707	14.3	3.3	10.7	3.3	ORIG	1994-09-06	P					22								N				RECH	1995-05-09	P					22								N				PR0297
0630708	06	3	1	SW1		708	18.3	3.7	6.7	3.7	ORIG	1994-09-06	P					15.4								N				RECH	1995-05-09	P					15.4								N				PR0297
0630709	06	3	1	SW1		709	10.7	3.7	14.3	3.7	ORIG	1994-09-06	S					0	1.9							N				RECH	1995-05-09	S					0	1.8							N				PR0297
0630710	06	3	1	SW1		710	8.5	3.5	16.5	3.5	ORIG	1994-09-06	R		B		B	18								N				RECH	1995-05-09	R		B		B	18.2								N				PR0297
0630711	06	3	1	SW1		711	5	3.7	20	3.7	ORIG	1994-09-06	R		B		B	17.9			3.9					N				RECH	1995-05-09	R		B		B	17.2			3.9					N				PR0297
0630712	06	3	1	SW1		712	4.2	5.5	20.8	5.5	ORIG	1994-09-06	P					35.1				0.7	NW			N			NWC 180 DEGREES	RECH	1995-05-09	P					35.1				0.7	NW	1		N			NWC 180 DEGREES	PR0297
0630713	06	3	1	SW1		713	4.3	6.8	20.7	6.8	ORIG	1994-09-06	P					17.6				0.7	SW			N				RECH	1995-05-09	P					17.6				0.7	SW			N				PR0297
0630714	06	3	1	SW1		714	23.2	6.7	1.8	6.7	ORIG	1994-09-06	P					24.4				0.6	W			N				RECH	1995-05-09	P					24.4				0.6	W			N				PR0297
0630715	06	3	1	SW1		715	5.9	8.8	19.1	8.8	ORIG	1994-09-06	P					21.8								N				RECH	1995-05-09	P					21.8								N				PR0297
0630716	06	3	1	SW1		716	18.2	9.7	6.8	9.7	ORIG	1994-09-06	R		B		B	19.8			4					N				RECH	1995-05-09	R		B		B	20.2			3.9					N				PR0297
0630717	06	3	1	SW1		717	10	11	15	11	ORIG	1994-09-06	R		B		G	9.6								N				RECH	1995-05-09	R		B		G	9.6								N				PR0297
0630718	06	3	1	SW1		718	21	12.3	4	12.3	ORIG	1994-09-06	S					0	1.6							N				RECH	1995-05-09	S					0	1.6							N				PR0297
0630719	06	3	1	SW1		719	20.7	13.6	4.3	13.6	ORIG	1994-09-06	P					28.8				2.2	SW			N				RECH	1995-05-09	P					28.8				2.2	SW			N				PR0297
0630720	06	3	1	SW1		720	22	19.5	3	19.5	ORIG	1994-09-06	P					27.9				2.7	NW			N			NWC 0.6-2.7	RECH	1995-05-09	P					27.9				2.7	NW			N			NWC 0.6-2.7	PR0297
0630721	06	3	1	SW1		721	8.1	20.2	16.9	20.2	ORIG	1994-09-06	S					0	1.7							N				RECH	1995-05-09	S					0	1.6							N				PR0297
0630722	06	3	1	SW1		722	17	21.6	8	21.6	ORIG	1994-09-06	S					0	2			0.7	NS			N				RECH	1995-05-09	S					0	2			0.7	NS			N				PR0297
0630723	06	3	1	SW1		723	21.9	25.8	3.1	25.8	ORIG	1994-09-06	S					0	2.3							N				RECH	1995-05-09	S					0	2.2							N				PR0297
0630724	06	3	1	SW1		724	15.8	26.5	9.2	26.5	ORIG	1994-09-06	R		B		G	6.7			1.5					N				RECH	1995-05-09	R		B		G	6.7			1.5					N				PR0297
0630725	06	3	1	SW1		725	22.8	28.4	2.2	28.4	ORIG	1994-09-06	R		B		G	14.2			3.3					N				RECH	1995-05-09	R		B		G	14.2			3.3					N				PR0297
0630726	06	3	1	SW1		726	10.6	28.5	14.4	28.5	ORIG	1994-09-06	R		B		G	10.3			4.4					N				RECH	1995-05-09	R		B		G	10.3			4.4					N				PR0297
0630727	06	3	1	SW1		727	3.4	27.7	21.6	27.7	ORIG	1994-09-06	P					20.9				1.2	NE			N			NEC 180 DEGREES	RECH	1995-05-09	P					20.9				1.2	NE			N			NEC 180 DEGREES	PR0297
0630728	06	3	1	SW1		728	5.5	36.7	19.5	36.7	ORIG	1994-09-06	R		B		G	11.3								N				RECH	1995-05-09	R		B		G	11.3								N				PR0297
0630729	06	3	1	SW1		729	9.5	38.3	15.5	38.3	ORIG	1994-09-06	P					31.8				2.3	N			N			NC 0.4-2.3	RECH	1995-05-09	P					31.8				2.3	N	1		N			NC 0.4-2.3	PR0297
0630730	06	3	1	SW1		730	24.1	38.3	0.9	38.3	ORIG	1994-09-06	R		B		G	6.7			1.9					N				RECH	1995-05-09	R		B		G	6.7			1.9					N				PR0297
0630731	06	3	1	SW1		731	21.2	43.6	3.8	43.6	ORIG	1994-09-06	S					0	1.6							N				RECH	1995-05-09	S					0	1.5							N				PR0297
0630732	06	3	1	SW1		732	6.3	44.3	18.7	44.3	ORIG	1994-09-06	R		B		G	11.1			2.1					N				RECH	1995-05-09	R		B		G	11.1			2.1					N				PR0297
0630733	06	3	1	SW1		733	13.2	45.3	11.8	45.3	ORIG	1994-09-06	R		B		G	11.1			2.5					N				RECH	1995-05-09	R		B		G	11.1			2.5					N				PR0297
0630734	06	3	1	NW2	Y	734	18.2	47	43.2	97	ORIG	1994-09-06	P					28.2				0.4	S			N			SC 180 DEGREES	RECH	1995-05-09	P					28.2				0.4	S			N			SC 180 DEGREES	PR0297
0630735	06	3	1	NW2	Y	735	14.1	49.4	39.1	99.4	ORIG	1994-09-06	P					24.9								N				RECH	1995-05-09	P					24.9								N				PR0297
0630736	06	3	1	NW2		736	0.7	49.3	25.7	99.3	ORIG	1994-09-06	P					19.9				2.1	E			N			EC 1.2-2.1	RECH	1995-05-09	P					19.9				2.1	E			N			EC 1.2-2.1	PR0297
0630737	06	3	1	NW2		737	1.5	42.7	26.5	92.7	ORIG	1994-09-06	P					20.5								N				RECH	1995-05-09	P					20.5								N				PR0297
0630738	06	3	1	NW2		738	0.3	43.6	25.3	93.6	ORIG	1994-09-06	R		B		G	9.8			2.3					N				RECH	1995-05-09	R		B		G	9.8			2.3					N				PR0297
0630739	06	3	1	NW2		739	3.2	44	28.2	94	ORIG	1994-09-06	P					21				1.6	N			N			NC 1.2-1.6	RECH	1995-05-09	P					21				1.6	N			N			NC 1.2-1.6	PR0297
0630740	06	3	1	NW2	Y	740	13.7	43.8	38.7	93.8	ORIG	1994-09-06	P					21.5								N				RECH	1995-05-09	P					21.5								N				PR0297
0630741	06	3	1	NW2	Y	741	24.7	43	49.7	93	ORIG	1994-09-06	P					18.6				1.9	NE			N			NEC 0.3-1.9	RECH	1995-05-09	P					18.6				0.8	NE			N			NEC 0.3-0.8	PR0297
0630742	06	3	1	NW2	Y	742	16.1	41	41.1	91	ORIG	1994-09-06	P					15.7				1.3	NE			N				RECH	1995-05-09	P					15.7				1.3	NE			N				PR0297
0630743	06	3	1	NW2	Y	743	24.7	40.9	49.7	90.9	ORIG	1994-09-06	P					17.7								N				RECH	1995-05-09	P					17.7								N				PR0297
0630744	06	3	1	NW2	Y	744	24.7	39.5	49.7	89.5	ORIG	1994-09-06	S					0	2.4			0.4	SE			N				RECH	1995-05-09	S					0	2.3			0.4	SE			N				PR0297
0630745	06	3	1	NW2		745	7.8	40	32.8	90	ORIG	1994-09-06	R		B		B	12.8			4.4					N				RECH	1995-05-09	R		B		B	12.9			4.3					N				PR0297
0630746	06	3	1	NW2		746	8.3	39.5	33.3	89.5	ORIG	1994-09-06	P					23.3								N				RECH	1995-05-09	P					23.3								N				PR0297
0630747	06	3	1	NW2	Y	747	20.5	38.3	45.5	88.3	ORIG	1994-09-06	P					20								N				RECH	1995-05-09	P					20								N				PR0297
0630748	06	3	1	NW2	Y	748	18.7	36.3	43.7	86.3	ORIG	1994-09-06	S					0	3.1			0.7	NS			N				RECH	1995-05-09	S					0	2.9			0.7	NS			N				PR0297
0630749	06	3	1	NW2		749	13.9	36.1	38.9	86.1	ORIG	1994-09-06	P	T				23.4								N			FIRE?-NEXT TO TREATED MELELUCA-HERBICIDE DEATH?	RECH	1995-05-09	R		B		B	23.5								N			FIRE?-NEXT TO TREATED MELELUCA-HERBICIDE DEATH?	PR0297
0630750	06	3	1	NW2		750	9.3	36.3	34.3	86.3	ORIG	1994-09-06	P					25.8								N				RECH	1995-05-09	P					25.8								N				PR0297
0630751	06	3	1	NW2		751	19.2	32.7	44.2	82.7	ORIG	1994-09-06	R		B		G	18			2.9					N				RECH	1995-05-09	R		B		G	18			2.9					N				PR0297
0630752	06	3	1	NW2	Y	752	17.7	31	42.7	81	ORIG	1994-09-06	P					7.3								N				RECH	1995-05-09	P					7.3								N				PR0297
0630753	06	3	1	NW2	Y	753	17.6	30.6	42.6	80.6	ORIG	1994-09-06	P					7.1								N				RECH	1995-05-09	P					7.1								N				PR0297
0630754	06	3	1	NW2		754	3	31.3	28	81.3	ORIG	1994-09-06	P					21.6								N				RECH	1995-05-09	P					21.6								N				PR0297
0630755	06	3	1	NW2		755	5.4	26.5	30.4	76.5	ORIG	1994-09-06	P					24.3				1.8	W	4		N			FIRE	RECH	1995-05-09	P					24.3				1.8	W	4		N			FIRE	PR0297
0630756	06	3	1	NW2		756	0.6	28.1	25.6	78.1	ORIG	1994-09-06	P					19.6								N				RECH	1995-05-09	P					19.6								N				PR0297
0630757	06	3	1	NW2	Y	757	18.9	28.7	43.9	78.7	ORIG	1994-09-06	P					11.8								N				RECH	1995-05-09	P					11.8								N				PR0297
0630758	06	3	1	NW2	Y	758	16.4	28.4	41.4	78.4	ORIG	1994-09-06	P					6.1								N				RECH	1995-05-09	P					6.1								N				PR0297
0630759	06	3	1	NW2	Y	759	24	28.1	49	78.1	ORIG	1994-09-06	S					0	2.5							N				RECH	1995-05-09	S					0	2.4							N				PR0297
0630760	06	3	1	NW2		760	22.1	27.6	47.1	77.6	ORIG	1994-09-06	R		B		G	5.1			1.5					N				RECH	1995-05-09	R		B		G	5.1			1.5					N				PR0297
0630761	06	3	1	NW2	Y	761	23	26	48	76	ORIG	1994-09-06	P					13.6								N				RECH	1995-05-09	P					13.6								N				PR0297
0630762	06	3	1	NW2		762	11.3	25.6	36.3	75.6	ORIG	1994-09-06	S					0	1.6							N				RECH	1995-05-09	S					0	1.6							N				PR0297
0630763	06	3	1	NW2		763	9.5	24.9	34.5	74.9	ORIG	1994-09-06	S					0	1.6							N				RECH	1995-05-09	S					0	1.6							N				PR0297
0630764	06	3	1	NW2		764	2.8	14.4	27.8	64.4	ORIG	1994-09-06	P					25.9								N				RECH	1995-05-09	P					25.9								N				PR0297
0630765	06	3	1	NW2	Y	765	16.5	22.3	41.5	72.3	ORIG	1994-09-06	P					20.7				1.7	E			N			EC 0.4-1.7	RECH	1995-05-09	P					20.7				1.7	E	1		N			EC 0.4-1.7	PR0297
0630766	06	3	1	NW2	Y	766	22.5	20.4	47.5	70.4	ORIG	1994-09-06	P					11.6								N				RECH	1995-05-09	P					11.6								N				PR0297
0630767	06	3	1	NW2	Y	767	23.5	17.2	48.5	67.2	ORIG	1994-09-06	S					0	2.7							N				RECH	1995-05-09	S					0	2.5							N				PR0297
0630768	06	3	1	NW2	Y	768	18.9	15.5	43.9	65.5	ORIG	1994-09-06	P					24.2				2	N	2		N				RECH	1995-05-09	P					24.2				2	N	1		N				PR0297
0630769	06	3	1	NW2		769	15.9	14.3	40.9	64.3	ORIG	1994-09-06	R		B		G	14.8			4.6					N				RECH	1995-05-09	R		B		G	14.8			4.6					N				PR0297
0630770	06	3	1	NW2		770	9.2	13.4	34.2	63.4	ORIG	1994-09-06	P					19.1						4		N			FIRE	RECH	1995-05-09	P					19.1						1		N			FIRE	PR0297
0630771	06	3	1	NW2		771	8.5	12.2	33.5	62.2	ORIG	1994-09-06	P					5	5					4		N			FIRE	RECH	1995-05-09	P					5	5					2		N			FIRE	PR0297
0630772	06	3	1	NW2	Y	772	15.2	12	40.2	62	ORIG	1994-09-06	S					0	1.4							N				RECH	1995-05-09	S					0	1.4							N				PR0297
0630773	06	3	1	NW2		773	1.1	9.3	26.1	59.3	ORIG	1994-09-06	S					0	1.5							N				RECH	1995-05-09	S					0	1.4							N				PR0297
0630774	06	3	1	NW2	Y	774	19.3	10.3	44.3	60.3	ORIG	1994-09-06	P					22								N				RECH	1995-05-09	P					22						2		N				PR0297
0630775	06	3	1	NW2	Y	775	19.8	9.1	44.8	59.1	ORIG	1994-09-06	P					19								N				RECH	1995-05-09	P					19						2		N				PR0297
0630776	06	3	1	NW2	Y	776	13.6	8.9	38.6	58.9	ORIG	1994-09-06	P					22.9				0.9	W			N			WC 0.6-0.9	RECH	1995-05-09	P					22.9				0.9	W			N			WC 0.6-0.9	PR0297
0630777	06	3	1	NW2	Y	777	23.4	8.2	48.4	58.2	ORIG	1994-09-06	P					25.4								N				RECH	1995-05-09	P					25.4								N				PR0297
0630778	06	3	1	NW2		778	11.3	6.1	36.3	56.1	ORIG	1994-09-06	S					0								N				RECH	1995-05-09	S					0								N				PR0297
0630779	06	3	1	NW2	Y	779	18.9	4.9	43.9	54.9	ORIG	1994-09-06	P					22				2.1	NW			N			NWC 180 DEGREES	RECH	1995-05-09	P					22				2.1	NW	1		N			NWC 180 DEGREES	PR0297
0630780	06	3	1	NW2	Y	780	17.9	4.1	42.9	54.1	ORIG	1994-09-06	P					30.6								N				RECH	1995-05-09	P					30.6						1		N				PR0297
0630781	06	3	1	NW2		781	15.2	3.2	40.2	53.2	ORIG	1994-09-06	R		B		G	18			5.1					N				RECH	1995-05-09	R		B		G	18			5.1					N				PR0297
0630782	06	3	1	NW2		782	1.5	0.3	26.5	50.3	ORIG	1994-09-06	P	T	Y			17.7	13.5		1	3.1	E			Y			SW-EC 0.2-3.1	RECH	1995-05-09	R		Y		B	17.7	13.5		1	3.1	E			Y			EC 0.2-3.1	PR0297
0630783	06	3	1	NW2		783	6.2	2	31.2	52	ORIG	1994-09-06	S					0	4.5			0.6	NS			N				RECH	1995-05-09	S					0	4.3			0.6	NS			N				PR0297
0630784	06	3	1	NW2	Y	784	23.1	1.9	48.1	51.9	ORIG	1994-09-06	P					23.5								N				RECH	1995-05-09	P					23.5						1		N				PR0297
0630785	06	3	1	NW1		785	14.3	49.9	10.7	99.9	ORIG	1994-09-06	P					15.5				1.4	NE			N			NEC 0.7-1.4	RECH	1995-05-09	P					15.5				1.4	NE			N			NEC 0.7-1.4	PR0297
0630786	06	3	1	NW1		786	11.9	49.2	13.1	99.2	ORIG	1994-09-06	P					17.6								N				RECH	1995-05-09	P					17.6								N				PR0297
0630787	06	3	1	NW1		787	15.4	49.1	9.6	99.1	ORIG	1994-09-06	P					21.7								N				RECH	1995-05-09	P					21.7								N				PR0297
0630788	06	3	1	NW1		788	17.9	48.7	7.1	98.7	ORIG	1994-09-06	P					19.7								N				RECH	1995-05-09	P					19.7								N				PR0297
0630789	06	3	1	NW1		789	10.2	48.7	14.8	98.7	ORIG	1994-09-06	P					20.3				1.3	NW			N			NWC 1.0-1.3	RECH	1995-05-09	P					20.3				1.3	NW			N			NWC 1.0-1.3	PR0297
0630790	06	3	1	NW1		790	5.3	48.2	19.7	98.2	ORIG	1994-09-06	P					17.4								N				RECH	1995-05-09	P					17.4								N				PR0297
0630791	06	3	1	NW1		791	24.8	46.5	0.2	96.5	ORIG	1994-09-06	P					25.5				0.4	E			N				RECH	1995-05-09	P					25.5				0.4	E			N				PR0297
0630792	06	3	1	NW1		792	1.2	45.2	23.8	95.2	ORIG	1994-09-06	P					23.4								N				RECH	1995-05-09	P					23.4								N				PR0297
0630793	06	3	1	NW1		793	5.8	42.6	19.2	92.6	ORIG	1994-09-06	P					19.8				0.1	E			N				RECH	1995-05-09	P					19.8				0.1	E			N				PR0297
0630794	06	3	1	NW1		794	0.5	42.1	24.5	92.1	ORIG	1994-09-06	S					0	1.8							N				RECH	1995-05-09	S					0	1.8							N				PR0297
0630795	06	3	1	NW1		795	10.8	39.9	14.2	89.9	ORIG	1994-09-06	P					21.1								N				RECH	1995-05-09	P					21.1								N				PR0297
0630796	06	3	1	NW1		796	22.9	38.4	2.1	88.4	ORIG	1994-09-06	R		B		G	6.3			1.7					N				RECH	1995-05-09	R		B		G	6.3			1.7					N				PR0297
0630797	06	3	1	NW1		797	7.1	38.6	17.9	88.6	ORIG	1994-09-06	P					22.6								N				RECH	1995-05-09	P					22.6						1		N				PR0297
0630798	06	3	1	NW1		798	14.8	38.2	10.2	88.2	ORIG	1994-09-06	R		B		G	5.6			2.3					N				RECH	1995-05-09	R		B		G	5.6			2.3					N				PR0297
0630799	06	3	1	NW1		799	9.9	37.9	15.1	87.9	ORIG	1994-09-06	P					22.1								N				RECH	1995-05-09	P					22.1								N				PR0297
0630800	06	3	1	NW1		800	0.8	35.3	24.2	85.3	ORIG	1994-09-06	R		B		G	10			3.8					N				RECH	1995-05-09	R		B		G	10			3.8					N				PR0297
0630801	06	3	1	NW1		801	17.3	33.6	7.7	83.6	ORIG	1994-09-06	P					20.2						4		N			FIRE	RECH	1995-05-09	P					20.2						3		N			FIRE	PR0297
0630802	06	3	1	NW1		802	23.9	32.4	1.1	82.4	ORIG	1994-09-06	P					19				1.1	E	4		N			FIRE	RECH	1995-05-09	P					19				1.1	E	3		N			FIRE	PR0297
0630803	06	3	1	NW1		803	17.8	33	7.2	83	ORIG	1994-09-06	R		B		G	5.3			2.7					N				RECH	1995-05-09	R		B		G	5.3			2.7					N				PR0297
0630804	06	3	1	NW1		804	13.9	31.3	11.1	81.3	ORIG	1994-09-06	P					18.2				1.2	E	4		N			FIRE EC 0.6-1.2	RECH	1995-05-09	P					18.2				1.2	E	3		N			FIRE EC 0.6-1.2	PR0297
0630805	06	3	1	NW1		805	3.4	28.5	21.6	78.5	ORIG	1994-09-06	P					19				3.5	NW	4		N			FIRE NWC 1.0-3.5	RECH	1995-05-09	P					19				3.5	NW	3		N			FIRE NWC 1.0-3.5	PR0297
0630806	06	3	1	NW1		806	7.9	30.9	17.1	80.9	ORIG	1994-09-06	P					22.8				0.2	SE	4		N			FIRE	RECH	1995-05-09	P					22.8				0.2	SE	2		N			FIRE	PR0297
0630807	06	3	1	NW1		807	11.6	30	13.4	80	ORIG	1994-09-06	R		B		G	7.9			2.4					N				RECH	1995-05-09	R		B		G	7.9			2.4					N				PR0297
0630808	06	3	1	NW1		808	16.5	29	8.5	79	ORIG	1994-09-06	P					24.4						4		N			FIRE	RECH	1995-05-09	P					24.4						3		N			FIRE	PR0297
0630809	06	3	1	NW1		809	18	27.3	7	77.3	ORIG	1994-09-06	P					22.1						4		N			FIRE	RECH	1995-05-09	P					22.1						4		N			FIRE	PR0297
0630810	06	3	1	NW1		810	1.8	27.8	23.2	77.8	ORIG	1994-09-06	R		B		B	21.5								N				RECH	1995-05-09	R		B		B	21.7								N				PR0297
0630811	06	3	1	NW1		811	2.2	26.5	22.8	76.5	ORIG	1994-09-06	P	T				18.2				2	NE			N			FIRE-NEC 0.5-2.0	RECH	1995-05-09	R		B		B	18.3				2	NE			N			FIRE-NEC 0.5-2.0	PR0297
0630812	06	3	1	NW1		812	17.6	25.1	7.4	75.1	ORIG	1994-09-06	R		B		G	15.2								N				RECH	1995-05-09	R		B		G	15.2								N				PR0297
0630813	06	3	1	NW1		813	23.6	23.1	1.4	73.1	ORIG	1994-09-06	P					19						4		N			FIRE	RECH	1995-05-09	P	T				19.1						4		N			FIRE	PR0297
0630814	06	3	1	NW1		814	24.8	21.6	0.2	71.6	ORIG	1994-09-06	P	T	U			23	18.2		0					Y				RECH	1995-05-09	R		U		B	23	18.2		0					Y				PR0297
0630815	06	3	1	NW1		815	3.5	20.9	21.5	70.9	ORIG	1994-09-06	P	T				16								N			FIRE	RECH	1995-05-09	R		B		B	16								N			FIRE	PR0297
0630816	06	3	1	NW1		816	11.3	20.5	13.7	70.5	ORIG	1994-09-06	R		B		G	7.5			2.8					N				RECH	1995-05-09	R		B		G	7.5			2.8					N				PR0297
0630817	06	3	1	NW1		817	23	19.5	2	69.5	ORIG	1994-09-06	P					21.1				1	SE	4		N			FIRE	RECH	1995-05-09	P					21.1				1	SE	3		N			FIRE	PR0297
0630818	06	3	1	NW1		818	24.3	18.7	0.7	68.7	ORIG	1994-09-06	P					17.4						4		N			FIRE	RECH	1995-05-09	P					17.4						3		N			FIRE	PR0297
0630819	06	3	1	NW1		819	17.9	19.2	7.1	69.2	ORIG	1994-09-06	P					20.5				0.6	E	4		N			FIRE	RECH	1995-05-09	P					20.5				0.6	E	3		N			FIRE	PR0297
0630820	06	3	1	NW1		820	9	19.2	16	69.2	ORIG	1994-09-06	P					23.5								N				RECH	1995-05-09	P					23.5						2		N				PR0297
0630821	06	3	1	NW1		821	3.6	18.5	21.4	68.5	ORIG	1994-09-06	R		B		B	10.9			1.9					N				RECH	1995-05-09	R		B		B	10.7			1.8					N				PR0297
0630822	06	3	1	NW1		822	3.3	17.9	21.7	67.9	ORIG	1994-09-06	P					19.8								N				RECH	1995-05-09	P					19.8						2		N				PR0297
0630823	06	3	1	NW1		823	4.4	17.1	20.6	67.1	ORIG	1994-09-06	P					23.8								N				RECH	1995-05-09	P					23.8						1		N				PR0297
0630824	06	3	1	NW1		824	22.4	17.7	2.6	67.7	ORIG	1994-09-06	S					0	1.4							N				RECH	1995-05-09	S					0	1.4							N				PR0297
0630825	06	3	1	NW1		825	19.5	16.5	5.5	66.5	ORIG	1994-09-06	R		B		G	10.6			4.7					N				RECH	1995-05-09	R		B		G	10.6			4.7					N				PR0297
0630826	06	3	1	NW1		826	15.8	15.4	9.2	65.4	ORIG	1994-09-06	S					0	2.3							N				RECH	1995-05-09	S					0	2.2							N				PR0297
0630827	06	3	1	NW1		827	0.3	12	24.7	62	ORIG	1994-09-06	P					30.2				1.1	NW			N			NWC 180 DEGREES 0.3-1.1--EC 0.2-0.4	RECH	1995-05-09	P					30.2				1.1	NW			N			NWC 180 DEGREES 0.3-1.1--EC 0.2-0.4	PR0297
0630828	06	3	1	NW1		828	1.5	11.3	23.5	61.3	ORIG	1994-09-06	S					0	4.1			0.2	N			N				RECH	1995-05-09	S					0	4.1			0.2	N			N				PR0297
0630829	06	3	1	NW1		829	9.5	10.8	15.5	60.8	ORIG	1994-09-06	P					27.6				0.5	NW			N			NC 1.0-1.3 SEC 0.3 SWC 0.2	RECH	1995-05-09	P					27.6				0.5	NW	2		N			NC 1.0-1.3 SEC 0.3 SWC 0.2	PR0297
0630830	06	3	1	NW1		830	19.8	8.1	5.2	58.1	ORIG	1994-09-06	P					28				1.6	N			N			NC 0.5-1.6	RECH	1995-05-09	P					28				1.6	N	2		N			NC 0.5-1.6	PR0297
0630831	06	3	1	NW1		831	11.9	5.5	13.1	55.5	ORIG	1994-09-06	P	T	B			30.5	17.8		2.2	2.5	NW			Y			NWC 0.5-2.5	RECH	1995-05-09	R		B		B	31.1	17.8		2.2	2.5	NW			Y			NWC 0.5-2.5	PR0297
0630832	06	3	1	NW1		832	20.5	3.4	4.5	53.4	ORIG	1994-09-06	P					39				0.3	W			N			NEC 0.8 180 DEGREES	RECH	1995-05-09	P					39				0.3	W			N			NEC 0.8 180 DEGREES	PR0297
0630833	06	3	1	NW1		833	4.7	2.8	20.3	52.8	ORIG	1994-09-06	S					0	2.1							N				RECH	1995-05-09	S					0	1.9							N				PR0297
0630834	06	3	1	NW1		834	19.2	0.7	5.8	50.7	ORIG	1994-09-06	R		B		G	19.5								N				RECH	1995-05-09	R		B		G	19.5								N				PR0297
0630835	06	3	1	NW1		835	9.5	0.3	15.5	50.3	ORIG	1994-09-06	S					0	3.3							N				RECH	1995-05-09	S					0	3.3							N				PR0297
0630836	06	3	1	NE1	Y	836	23.6	48.2	51.4	98.2	ORIG	1994-09-06	P					15.5				1.4	NE			N				RECH	1995-05-09	P					15.5				1.4	NE			N				PR0297
0630837	06	3	1	NE1		837	21.9	48.7	53.1	98.7	ORIG	1994-09-06	R		B		G	11.2			2					N				RECH	1995-05-09	R		B		G	11.2			2					N				PR0297
0630838	06	3	1	NE1	Y	838	20.2	47.8	54.8	97.8	ORIG	1994-09-06	S					0	2.8							N				RECH	1995-05-09	S					0	2.6							N				PR0297
0630839	06	3	1	NE1		839	13.5	44.3	61.5	94.3	ORIG	1994-09-06	R		B		G	16.3			3.4					N				RECH	1995-05-09	R		B		G	16.3			3.4					N				PR0297
0630840	06	3	1	NE1		840	22.9	43.4	52.1	93.4	ORIG	1994-09-06	R		B		G	13.4								N				RECH	1995-05-09	R		B		G	13.4								N				PR0297
0630841	06	3	1	NE1		841	24.6	42.4	50.4	92.4	ORIG	1994-09-06	R		B		G	7.1			4.8					N				RECH	1995-05-09	R		B		G	7.1			4.8					N				PR0297
0630842	06	3	1	NE1	Y	842	19.7	40	55.3	90	ORIG	1994-09-06	P					24.6								N				RECH	1995-05-09	P					24.6								N				PR0297
0630843	06	3	1	NE1		843	17.2	35.2	57.8	85.2	ORIG	1994-09-06	R		B		G	8.5								N				RECH	1995-05-09	R		B		G	8.5								N				PR0297
0630844	06	3	1	NE1	Y	844	19.7	34.4	55.3	84.4	ORIG	1994-09-06	P					30.8				1.7	E			N				RECH	1995-05-09	P					30.8				1.7	E			N				PR0297
0630845	06	3	1	NE1		845	12.5	33.4	62.5	83.4	ORIG	1994-09-06	R		B		G	15.8			2					N				RECH	1995-05-09	R		B		G	15.8			2					N				PR0297
0630846	06	3	1	NE1		846	12	26.8	63	76.8	ORIG	1994-09-06	R		B		G	8			1.9					N				RECH	1995-05-09	R		B		G	8			1.9					N				PR0297
0630847	06	3	1	NE1		847	8.3	23.7	66.7	73.7	ORIG	1994-09-06	R		B		G	9.5			4					N				RECH	1995-05-09	R		B		G	9.5			4					N				PR0297
0630848	06	3	1	NE1		848	0.6	22.4	74.4	72.4	ORIG	1994-09-06	P					26.9				0.8	W			N			WC 180 DEGREES	RECH	1995-05-09	P					26.9				0.8	W			N			WC 180 DEGREES	PR0297
0630849	06	3	1	NE1		849	10.8	21.6	64.2	71.6	ORIG	1994-09-06	P					28.9				0.9	SE			N			SEC 180 DEGREES	RECH	1995-05-09	P					28.9				0.9	SE			N			SEC 180 DEGREES	PR0297
0630850	06	3	1	NE1		850	10.1	20.5	64.9	70.5	ORIG	1994-09-06	S					0	2.3							N				RECH	1995-05-09	S					0	2.2							N				PR0297
0630851	06	3	1	NE1		851	6.9	19.8	68.1	69.8	ORIG	1994-09-06	R		B		G	13.8								N				RECH	1995-05-09	R		B		G	13.8								N				PR0297
0630852	06	3	1	NE1		852	2.4	17.6	72.6	67.6	ORIG	1994-09-06	S					0	1.5							N				RECH	1995-05-09	S					0	1.5							N				PR0297
0630853	06	3	1	NE1	Y	853	24.6	19.5	50.4	69.5	ORIG	1994-09-06	P					7.9								N				RECH	1995-05-09	P					7.9								N				PR0297
0630854	06	3	1	NE1	Y	854	23.8	18.2	51.2	68.2	ORIG	1994-09-06	P					9.2								N				RECH	1995-05-09	P					9.2								N				PR0297
0630855	06	3	1	NE1		855	17	18.1	58	68.1	ORIG	1994-09-06	P					5								N				RECH	1995-05-09	P					5								N				PR0297
0630856	06	3	1	NE1	Y	856	22	17.2	53	67.2	ORIG	1994-09-06	P					6.3								N				RECH	1995-05-09	P					6.3								N				PR0297
0630857	06	3	1	NE1	Y	857	24.1	16.8	50.9	66.8	ORIG	1994-09-06	P					8.3								N				RECH	1995-05-09	P					8.3								N				PR0297
0630858	06	3	1	NE1		858	23.2	16.4	51.8	66.4	ORIG	1994-09-06	R		B		G	8			1.9					N				RECH	1995-05-09	R		B		G	8			1.9					N				PR0297
0630859	06	3	1	NE1	Y	859	20	16.2	55	66.2	ORIG	1994-09-06	S					0	2.1							N				RECH	1995-05-09	S					0	2.1							N				PR0297
0630860	06	3	1	NE1	Y	860	22.6	15.7	52.4	65.7	ORIG	1994-09-06	P					7.9								N				RECH	1995-05-09	P					7.9								N				PR0297
0630861	06	3	1	NE1	Y	861	23	15.3	52	65.3	ORIG	1994-09-06	P					8.2								N				RECH	1995-05-09	P					8.2								N				PR0297
0630862	06	3	1	NE1	Y	862	21.2	14.6	53.8	64.6	ORIG	1994-09-06	S					0	1.8			0.2	E			N			EC 1/2 THRU	RECH	1995-05-09	S					0	1.8			0.2	E			N			EC 1/2 THRU;SICK	PR0297
0630863	06	3	1	NE1		863	20.7	14.5	54.3	64.5	ORIG	1994-09-06	R		B		G	14.6								N				RECH	1995-05-09	R		B		G	14.6								N				PR0297
0630864	06	3	1	NE1		864	5.7	16.1	69.3	66.1	ORIG	1994-09-06	P					30.2				2.7	N			N			NC 0.3-2.7	RECH	1995-05-09	P					30.2				2.7	N			N			NC 0.3-2.7	PR0297
0630865	06	3	1	NE1		865	8.1	13.5	66.9	63.5	ORIG	1994-09-06	P	T	B			28.1	17.3		1.8	2.8	NE			Y				RECH	1995-05-09	R		B		B	28.7	17.3		1.8	2.8	NE			Y				PR0297
0630866	06	3	1	NE1		866	11.3	10.3	63.7	60.3	ORIG	1994-09-06	S					0	1.6							N				RECH	1995-05-09	S					0	1.6							N				PR0297
0630867	06	3	1	NE1		867	7.3	9	67.7	59	ORIG	1994-09-06	R		B		G	15.9			3.6					N				RECH	1995-05-09	R		B		G	15.9			3.6					N				PR0297
0630868	06	3	1	NE1		868	2.2	8.7	72.8	58.7	ORIG	1994-09-06	P					31				1.9	E			N			EC0.6-0.9	RECH	1995-05-09	P					31				1.9	E			N			EC0.6-0.9	PR0297
0630869	06	3	1	NE1		869	11.1	6.7	63.9	56.7	ORIG	1994-09-06	R		B		G	19.2								N				RECH	1995-05-09	R		B		G	19.2								N				PR0297
0630870	06	3	1	NE1		870	9.7	5.9	65.3	55.9	ORIG	1994-09-06	P					18.3				2.9	E			N			EC 1.0-2.9	RECH	1995-05-09	P					18.3				2.9	E			N			EC 1.0-2.9	PR0297
0630871	06	3	1	NE1		871	23.6	5.7	51.4	55.7	ORIG	1994-09-06	R		B		G	18.2								N				RECH	1995-05-09	R		B		G	18.2								N				PR0297
0630872	06	3	1	NE1		872	2.8	4.7	72.2	54.7	ORIG	1994-09-06	S					0	2.2							N				RECH	1995-05-09	S					0	2.1							N				PR0297
0630873	06	3	1	NE1		873	3.2	3.9	71.8	53.9	ORIG	1994-09-06	S					0	2.1			0.5	NS			N				RECH	1995-05-09	S					0	2			0.5	NS			N				PR0297
0630874	06	3	1	NE1		874	7.7	2.6	67.3	52.6	ORIG	1994-09-06	P					32								N				RECH	1995-05-09	P					32						1		N				PR0297
0630875	06	3	1	NE2		875	3.1	39.3	78.1	89.3	ORIG	1994-09-06	R		B		G	6			2					N				RECH	1995-05-09	R		B		G	6			2					N				PR0297
0630876	06	3	1	NE2		876	16.4	46.1	91.4	96.1	ORIG	1994-09-06	P					19				0.2	SE			N				RECH	1995-05-09	P					19				0.2	SE			N				PR0297
0630877	06	3	1	NE2		877	21.7	44.6	96.7	94.6	ORIG	1994-09-06	P					23.3								N				RECH	1995-05-09	P					23.3								N				PR0297
0630878	06	3	1	NE2		878	23.9	41.7	98.9	91.7	ORIG	1994-09-06	P					18.6								N				RECH	1995-05-09	P					18.6								N				PR0297
0630879	06	3	1	NE2		879	19	41.7	94	91.7	ORIG	1994-09-06	R		B		G	6.4			3.5					N				RECH	1995-05-09	R		B		G	6.4			3.5					N				PR0297
0630880	06	3	1	NE2		880	7.7	42.7	82.7	92.7	ORIG	1994-09-06	R		B		G	14.8								N				RECH	1995-05-09	R		B		G	14.8								N				PR0297
0630881	06	3	1	NE2		881	8.7	41.9	83.7	91.9	ORIG	1994-09-06	R		B		G	6.3			1.8					N				RECH	1995-05-09	R		B		G	6.3			1.8					N				PR0297
0630882	06	3	1	NE2		882	14.2	39.7	89.2	89.7	ORIG	1994-09-06	P					25.1				2.6	N			N				RECH	1995-05-09	P					25.1				2.6	N	2		N				PR0297
0630883	06	3	1	NE2		883	21.8	38.6	96.8	88.6	ORIG	1994-09-06	P					14.6								N				RECH	1995-05-09	P					14.6								N				PR0297
0630884	06	3	1	NE2		884	21.1	37	96.1	87	ORIG	1994-09-06	P					17.7								N				RECH	1995-05-09	P					17.7								N				PR0297
0630885	06	3	1	NE2		885	3.9	36.2	78.9	86.2	ORIG	1994-09-06	S					0	2.1							N				RECH	1995-05-09	S					0	2.1							N				PR0297
0630886	06	3	1	NE2		886	17	35.5	92	85.5	ORIG	1994-09-06	R		B		G	7.6			2.6					N				RECH	1995-05-09	R		B		G	7.6			2.6					N				PR0297
0630887	06	3	1	NE2		887	22	33.4	97	83.4	ORIG	1994-09-06	P					18.2								N				RECH	1995-05-09	P					18.2								N				PR0297
0630888	06	3	1	NE2		888	8.3	33.7	83.3	83.7	ORIG	1994-09-06	P					23.2				1.2	NE			N			NEC 1.0-1.2	RECH	1995-05-09	P					23.2				1.2	NE			N			NEC 1.0-1.2	PR0297
0630889	06	3	1	NE2		889	4.2	32.7	79.2	82.7	ORIG	1994-09-06	S					0	3.2							N				RECH	1995-05-09	S					0	3.1							N				PR0297
0630890	06	3	1	NE2		890	12.1	32.5	87.1	82.5	ORIG	1994-09-06	P					18.9								N				RECH	1995-05-09	P					18.9								N				PR0297
0630891	06	3	1	NE2		891	13.6	31.6	88.6	81.6	ORIG	1994-09-06	P	T				12.3								N			FIRE	RECH	1995-05-09	R		B		B	12.5								N			FIRE	PR0297
0630892	06	3	1	NE2		892	10.7	30	85.7	80	ORIG	1994-09-06	P					22.5								N				RECH	1995-05-09	P					22.5								N				PR0297
0630893	06	3	1	NE2		893	22.7	29.4	97.7	79.4	ORIG	1994-09-06	P					23.5				0.3	NE			N				RECH	1995-05-09	P					23.5				0.3	NE			N				PR0297
0630894	06	3	1	NE2		894	25	28.5	100	78.5	ORIG	1994-09-06	R		B		G	8.7			1.9					N				RECH	1995-05-09	R		B		G	8.7			1.9					N				PR0297
0630895	06	3	1	NE2		895	17	27.9	92	77.9	ORIG	1994-09-06	P					19.3				0.5	SE			N			SEC 180 DEGREES	RECH	1995-05-09	P					19.3				0.5	SE			N			SEC 180 DEGREES	PR0297
0630896	06	3	1	NE2		896	7	27.7	82	77.7	ORIG	1994-09-06	P					26.6				1.8	E			N			EC 180 DEGREES	RECH	1995-05-09	P					26.6				1.8	E			N			EC 180 DEGREES	PR0297
0630897	06	3	1	NE2		897	9.5	24.3	84.5	74.3	ORIG	1994-09-06	P					26.8				1	NE			N				RECH	1995-05-09	P					26.8				1	NE			N				PR0297
0630898	06	3	1	NE2		898	11.2	23.6	86.2	73.6	ORIG	1994-09-06	S					0								N				RECH	1995-05-09	S					0								N				PR0297
0630899	06	3	1	NE2		899	5.9	23.1	80.9	73.1	ORIG	1994-09-06	P					21.7								N				RECH	1995-05-09	P					21.7								N				PR0297
0630900	06	3	1	NE2		900	18	23.1	93	73.1	ORIG	1994-09-06	P					28								N				RECH	1995-05-09	P					28								N				PR0297
0630901	06	3	1	NE2		901	12.5	22.4	87.5	72.4	ORIG	1994-09-06	R		B		G	20.5			3.6					N				RECH	1995-05-09	R		B		G	20.5			3.6					N				PR0297
0630902	06	3	1	NE2		902	11.7	21.4	86.7	71.4	ORIG	1994-09-06	P					25.2				0.6	E			N				RECH	1995-05-09	P					25.2				0.6	E	1		N				PR0297
0630903	06	3	1	NE2		903	23.3	19.4	98.3	69.4	ORIG	1994-09-06	R		B		G	5.6			1.5					N				RECH	1995-05-09	R		B		G	5.6			1.5					N				PR0297
0630904	06	3	1	NE2		904	14.9	18.2	89.9	68.2	ORIG	1994-09-06	P					6.8						4		N			FIRE	RECH	1995-05-09	P					6.8						4		N			FIRE	PR0297
0630905	06	3	1	NE2		905	4	15.6	79	65.6	ORIG	1994-09-06	R		B		G	10.9			1.6					N				RECH	1995-05-09	R		B		G	10.9			1.6					N				PR0297
0630906	06	3	1	NE2		906	18.5	11.4	93.5	61.4	ORIG	1994-09-06	R		B		G	9.8			1.7					N				RECH	1995-05-09	R		B		G	9.8			1.7					N				PR0297
0630907	06	3	1	NE2		907	14.7	10.4	89.7	60.4	ORIG	1994-09-06	P					27.9				0.7	N			N				RECH	1995-05-09	P					27.9				0.7	N			N				PR0297
0630908	06	3	1	NE2		908	0.2	7.2	75.2	57.2	ORIG	1994-09-06	R		B		G	17.2								N				RECH	1995-05-09	R		B		G	17.2								N				PR0297
0630909	06	3	1	NE2		909	20.7	5.7	95.7	55.7	ORIG	1994-09-06	S					0	2.1							N				RECH	1995-05-09	S					0	2							N				PR0297
0630910	06	3	1	NE2		910	14	5.3	89	55.3	ORIG	1994-09-06	P					21.2								N				RECH	1995-05-09	P					21.2								N				PR0297
0630911	06	3	1	NE2		911	15.9	0.9	90.9	50.9	ORIG	1994-09-06	S					0	2							N				RECH	1995-05-09	S					0	2							N				PR0297
0630912	06	3	1	NE2		912	15.6	0.3	90.6	50.3	ORIG	1994-09-06	S					0	1.7							N				RECH	1995-05-09	S					0	1.6							N				PR0297
0630913	06	3	1	SE1		913	16.1	49.8	58.9	49.8	ORIG	1994-09-06	R		B		G	16.1								N				RECH	1995-05-09	R		B		G	16.1								N				PR0297
0630914	06	3	1	SE1		914	11.8	48.7	63.2	48.7	ORIG	1994-09-06	S					0	1.5							N				RECH	1995-05-09	S					0	1.5							N				PR0297
0630915	06	3	1	SE1		915	12.1	46.1	62.9	46.1	ORIG	1994-09-06	S					0	1.5							N				RECH	1995-05-09	S					0	1.5							N				PR0297
0630916	06	3	1	SE1		916	16.9	45.8	58.1	45.8	ORIG	1994-09-06	S					0								N				RECH	1995-05-09	S					0								N				PR0297
0630917	06	3	1	SE1		917	15.9	44.6	59.1	44.6	ORIG	1994-09-06	S					0	1.7							N				RECH	1995-05-09	S					0	1.7							N				PR0297
0630918	06	3	1	SE1		918	1	47.2	74	47.2	ORIG	1994-09-06	S					0	3.3			0.7	NS			N				RECH	1995-05-09	S					0	3.1			0.7	NS			N				PR0297
0630919	06	3	1	SE1		919	2	47	73	47	ORIG	1994-09-06	R		B		G	14.6			4					N				RECH	1995-05-09	R		B		G	14.6			4					N				PR0297
0630920	06	3	1	SE1		920	7	42.6	68	42.6	ORIG	1994-09-06	R		B		G	18.4			4.1					N				RECH	1995-05-09	R		B		G	18.4			4.1					N				PR0297
0630921	06	3	1	SE1		921	8.2	42.2	66.8	42.2	ORIG	1994-09-06	P					11.1								N				RECH	1995-05-09	P					11.1								N				PR0297
0630922	06	3	1	SE1		922	23.9	42.7	51.1	42.7	ORIG	1994-09-06	P					30.9								N				RECH	1995-05-09	P					30.9								N				PR0297
0630923	06	3	1	SE1		923	18.7	42	56.3	42	ORIG	1994-09-06	S					0	2.8							N				RECH	1995-05-09	S					0	2.8							N				PR0297
0630924	06	3	1	SE1		924	19.1	40.8	55.9	40.8	ORIG	1994-09-06	S					0	2.7							N				RECH	1995-05-09	S					0	2.6							N				PR0297
0630925	06	3	1	SE1		925	8.8	41.2	66.2	41.2	ORIG	1994-09-06	P					10.7								N				RECH	1995-05-09	P					10.7								N				PR0297
0630926	06	3	1	SE1		926	9.6	40.3	65.4	40.3	ORIG	1994-09-06	P					9.7								N				RECH	1995-05-09	P					9.7								N				PR0297
0630927	06	3	1	SE1		927	23.6	38	51.4	38	ORIG	1994-09-06	P	T				6.6								N			FIRE	RECH	1995-05-09	R		B		B	6.6								N			FIRE	PR0297
0630928	06	3	1	SE1		928	0.6	38.1	74.4	38.1	ORIG	1994-09-06	S					0	2.1							N				RECH	1995-05-09	S					0	2.1							N				PR0297
0630929	06	3	1	SE1		929	11.9	37.3	63.1	37.3	ORIG	1994-09-06	S					0	2.9							N				RECH	1995-05-09	S					0	2.9							N				PR0297
0630930	06	3	1	SE1		930	21.6	32.4	53.4	32.4	ORIG	1994-09-06	R		B		G	9.5			1.9					N				RECH	1995-05-09	R		B		G	9.5			1.9					N				PR0297
0630931	06	3	1	SE1		931	6	34.1	69	34.1	ORIG	1994-09-06	P					6.9						4		N			FIRE	RECH	1995-05-09	P					6.9						4		N			FIRE	PR0297
0630932	06	3	1	SE1		932	20.6	32.4	54.4	32.4	ORIG	1994-09-06	S					0	3.5			0.6	NS			N				RECH	1995-05-09	S					0	3.3			0.6	NS			N				PR0297
0630933	06	3	1	SE1		933	16.7	32.5	58.3	32.5	ORIG	1994-09-06	P					10.8								N				RECH	1995-05-09	P					10.8								N				PR0297
0630934	06	3	1	SE1		934	12.9	32.3	62.1	32.3	ORIG	1994-09-06	P					8.1								N				RECH	1995-05-09	P					8.1								N				PR0297
0630935	06	3	1	SE1		935	2.7	31.5	72.3	31.5	ORIG	1994-09-06	S					0	4.2							N				RECH	1995-05-09	S					0	4.1							N				PR0297
0630936	06	3	1	SE1		936	0.2	30.5	74.8	30.5	ORIG	1994-09-06	P					10.8								N				RECH	1995-05-09	P					10.8								N				PR0297
0630937	06	3	1	SE1		937	7	29.1	68	29.1	ORIG	1994-09-06	P	T	U			32.4	17.6		0					Y				RECH	1995-05-09	R		U		B	32.4	17.6		0					Y				PR0297
0630938	06	3	1	SE1		938	22.2	27.9	52.8	27.9	ORIG	1994-09-06	P					30.6								N				RECH	1995-05-09	P					30.6								N				PR0297
0630939	06	3	1	SE1		939	24	21.6	51	21.6	ORIG	1994-09-06	P					35.3				1.3	E			N			EC 0.4-1.3	RECH	1995-05-09	P					35.3				1.3	E			N			EC 0.4-1.3	PR0297
0630940	06	3	1	SE1		940	13.5	21.8	61.5	21.8	ORIG	1994-09-06	P					29.8				2	SE			N			WC 0.2-0.6	RECH	1995-05-09	P					29.8				2	SE			N			WC 0.2-0.6	PR0297
0630941	06	3	1	SE1		941	12.2	18.5	62.8	18.5	ORIG	1994-09-06	S					0	3.4							N				RECH	1995-05-09	S					0	3.3							N				PR0297
0630942	06	3	1	SE1		942	7.1	18.8	67.9	18.8	ORIG	1994-09-06	P					28.3				0.5	S			N				RECH	1995-05-09	P					28.3				0.5	S			N				PR0297
0630943	06	3	1	SE1		943	3.1	17.6	71.9	17.6	ORIG	1994-09-06	R		B		G	9.6			3.1					N				RECH	1995-05-09	R		B		G	9.6			3.1					N				PR0297
0630944	06	3	1	SE1		944	3.8	17.2	71.2	17.2	ORIG	1994-09-06	P					6.8								N				RECH	1995-05-09	P					6.8								N				PR0297
0630945	06	3	1	SE1		945	3.1	15.7	71.9	15.7	ORIG	1994-09-06	P					19				2.4	N			N			NC 0.5-2.4	RECH	1995-05-09	P					19				2.4	N			N			NC 0.5-2.4	PR0297
0630946	06	3	1	SE1		946	8.7	10.6	66.3	10.6	ORIG	1994-09-06	P					16.3				0.3	SW			N			SEC 0.5-3.2	RECH	1995-05-09	P					16.3				0.3	SW			N			SEC 0.5-3.2	PR0297
0630947	06	3	1	SE1		947	22.6	10.6	52.4	10.6	ORIG	1994-09-06	R		B		G	10.9								N				RECH	1995-05-09	R		B		G	10.9								N				PR0297
0630948	06	3	1	SE1		948	23.8	9.8	51.2	9.8	ORIG	1994-09-06	P					36.2				0.5	E			N				RECH	1995-05-09	P					36.2				0.5	E			N				PR0297
0630949	06	3	1	SE1		949	23.3	9.1	51.7	9.1	ORIG	1994-09-06	S					0	1.4							N				RECH	1995-05-09	S					0	1.2							N				PR0297
0630950	06	3	1	SE1		950	19.4	6.9	55.6	6.9	ORIG	1994-09-06	P					33.2				1.7	E			N			EC 180 DEGREES	RECH	1995-05-09	P					33.2				1.7	E			N			EC 180 DEGREES	PR0297
0630951	06	3	1	SE1		951	5	5.8	70	5.8	ORIG	1994-09-06	R		B		G	10.5								N				RECH	1995-05-09	R		B		G	10.5								N				PR0297
0630952	06	3	1	SE1		952	1.9	4.4	73.1	4.4	ORIG	1994-09-06	S					0	2.6							N				RECH	1995-05-09	S					0	2.5							N				PR0297
0630953	06	3	1	SE1		953	18.1	3.9	56.9	3.9	ORIG	1994-09-06	P					20.6								N				RECH	1995-05-09	P					20.6								N				PR0297
0630954	06	3	1	SE1		954	19.4	1.7	55.6	1.7	ORIG	1994-09-06	S					0	3.9							N				RECH	1995-05-09	S					0	3.7							N				PR0297
0630955	06	3	1	SE1		955	18.5	0.5	56.5	0.5	ORIG	1994-09-06	R		B		B	23.2								N				RECH	1995-05-09	R		B		B	23.2								N				PR0297
0630956	06	3	1	SE2		956	11.7	45.8	86.7	45.8	ORIG	1994-09-06	C					5	3.4							N				RECH	1995-05-09	C					5	3.4							N				PR0297
0630957	06	3	1	SE2		957	24.2	43.7	99.2	43.7	ORIG	1994-09-06	P					21				0.5	S			N				RECH	1995-05-09	P					21				0.5	S			N				PR0297
0630958	06	3	1	SE2		958	3.7	45.2	78.7	45.2	ORIG	1994-09-06	R		B		G	25.6								N				RECH	1995-05-09	R		B		G	25.6								N				PR0297
0630959	06	3	1	SE2		959	5.7	42.1	80.7	42.1	ORIG	1994-09-06	C					7.9								N			FORKS @ BASE--2ND DBH 5.8	RECH	1995-05-09	C					7.9								N			FORKS @ BASE--2ND DBH 5.8	PR0297
0630960	06	3	1	SE2		960	1	38.8	76	38.8	ORIG	1994-09-06	S					0	4.2							N				RECH	1995-05-09	S					0	4.1							N				PR0297
0630961	06	3	1	SE2		961	22.1	39.5	97.1	39.5	ORIG	1994-09-06	R		B		G	13.9								N				RECH	1995-05-09	R		B		G	13.9								N				PR0297
0630962	06	3	1	SE2		962	22.9	37.8	97.9	37.8	ORIG	1994-09-06	R		B		G	10.4			2.5					N				RECH	1995-05-09	R		B		G	10.4			2.5					N				PR0297
0630963	06	3	1	SE2		963	15	36.6	90	36.6	ORIG	1994-09-06	P					5	3.8							N				RECH	1995-05-09	P					5	3.8							N				PR0297
0630964	06	3	1	SE2		964	17.9	35.3	92.9	35.3	ORIG	1994-09-06	S					0	2.5							N				RECH	1995-05-09	S					0	2.4							N				PR0297
0630965	06	3	1	SE2		965	3.7	32.6	78.7	32.6	ORIG	1994-09-06	P	T				5.5	4.1							N				RECH	1995-05-09	R		B		B	5.2	4.1							N				PR0297
0630966	06	3	1	SE2		966	19.5	31.1	94.5	31.1	ORIG	1994-09-06	R		B		G	20.9			2.2					N				RECH	1995-05-09	R		B		G	20.9			2.2					N				PR0297
0630967	06	3	1	SE2		967	13.8	31.1	88.8	31.1	ORIG	1994-09-06	P					5.8								N				RECH	1995-05-09	P					5.8								N				PR0297
0630968	06	3	1	SE2		968	14.9	31	89.9	31	ORIG	1994-09-06	P					8.6								N				RECH	1995-05-09	P					8.6								N				PR0297
0630969	06	3	1	SE2		969	14.1	29.8	89.1	29.8	ORIG	1994-09-06	P					7.5								N				RECH	1995-05-09	P					7.5						1		N				PR0297
0630970	06	3	1	SE2		970	16.5	26.2	91.5	26.2	ORIG	1994-09-06	P	T				6.7	5							N			FIRE	RECH	1995-05-09	R		B		B	6.4	5							N			FIRE	PR0297
0630971	06	3	1	SE2		971	10.3	27.7	85.3	27.7	ORIG	1994-09-06	R		B		G	18.2								N				RECH	1995-05-09	R		B		G	18.2								N				PR0297
0630972	06	3	1	SE2		972	12.1	27.2	87.1	27.2	ORIG	1994-09-06	P					10.8								N				RECH	1995-05-09	P					10.8								N				PR0297
0630973	06	3	1	SE2		973	10.2	26.6	85.2	26.6	ORIG	1994-09-06	S					0	2.9							N				RECH	1995-05-09	S					0	2.8							N				PR0297
0630974	06	3	1	SE2		974	4.6	25.4	79.6	25.4	ORIG	1994-09-06	P					23.5				2.1	NE			N			NEC 0.4-2.1	RECH	1995-05-09	P					23.5				2.1	NE			N			NEC 0.4-2.1	PR0297
0630975	06	3	1	SE2		975	14.9	25.6	89.9	25.6	ORIG	1994-09-06	P					7.6								N				RECH	1995-05-09	P					7.6								N				PR0297
0630976	06	3	1	SE2		976	14.2	25	89.2	25	ORIG	1994-09-06	P					8.1								N				RECH	1995-05-09	P					8.1								N				PR0297
0630977	06	3	1	SE2		977	22.4	25.2	97.4	25.2	ORIG	1994-09-06	P					9.9								N				RECH	1995-05-09	P					9.9								N				PR0297
0630978	06	3	1	SE2		978	21.2	25.1	96.2	25.1	ORIG	1994-09-06	P					6.6								N				RECH	1995-05-09	P					6.6								N				PR0297
0630979	06	3	1	SE2		979	16.6	22.4	91.6	22.4	ORIG	1994-09-06	P					6.2								N				RECH	1995-05-09	P					6.2								N				PR0297
0630980	06	3	1	SE2		980	22.8	21.1	97.8	21.1	ORIG	1994-09-06	P					8.5								N				RECH	1995-05-09	P					8.5								N				PR0297
0630981	06	3	1	SE2		981	23.9	19	98.9	19	ORIG	1994-09-06	P					27.3								N			NEEDLES AFFECTED BY ARSENAL	RECH	1995-05-09	P					27.3								N			NEEDLES AFFECTED BY ARSENAL	PR0297
0630982	06	3	1	SE2		982	5.9	19.6	80.9	19.6	ORIG	1994-09-06	P					8.5								N				RECH	1995-05-09	P					8.5								N				PR0297
0630983	06	3	1	SE2		983	8.7	17.7	83.7	17.7	ORIG	1994-09-06	S					0	3.6							N				RECH	1995-05-09	S					0	3.6							N				PR0297
0630984	06	3	1	SE2		984	7	17.3	82	17.3	ORIG	1994-09-06	P					10								N				RECH	1995-05-09	P					10								N				PR0297
0630985	06	3	1	SE2		985	3	17.2	78	17.2	ORIG	1994-09-06	P					9.2								N				RECH	1995-05-09	P					9.2								N				PR0297
0630986	06	3	1	SE2		986	23.9	16.8	98.9	16.8	ORIG	1994-09-06	P					8.3								N				RECH	1995-05-09	P					8.3								N				PR0297
0630987	06	3	1	SE2		987	17.1	16.5	92.1	16.5	ORIG	1994-09-06	R		B		G	6			1.8					N				RECH	1995-05-09	R		B		G	6			1.8					N				PR0297
0630988	06	3	1	SE2		988	14.8	15.9	89.8	15.9	ORIG	1994-09-06	P					11.3								N				RECH	1995-05-09	P					11.3								N				PR0297
0630989	06	3	1	SE2		989	4.8	13.4	79.8	13.4	ORIG	1994-09-06	P					5.3								N				RECH	1995-05-09	P					5.3								N				PR0297
0630990	06	3	1	SE2		990	4.1	13.3	79.1	13.3	ORIG	1994-09-06	P					6.4								N				RECH	1995-05-09	P					6.4								N				PR0297
0630991	06	3	1	SE2		991	11	13.6	86	13.6	ORIG	1994-09-06	P					7.3								N				RECH	1995-05-09	P					7.3								N				PR0297
0630992	06	3	1	SE2		992	10.3	13.3	85.3	13.3	ORIG	1994-09-06	P					6.3								N				RECH	1995-05-09	P					6.3								N				PR0297
0630993	06	3	1	SE2		993	9.9	12.4	84.9	12.4	ORIG	1994-09-06	P					5.4	4.7							N				RECH	1995-05-09	P					5.4	4.7							N				PR0297
0630994	06	3	1	SE2		994	7.7	10.1	82.7	10.1	ORIG	1994-09-06	P					9.5								N				RECH	1995-05-09	P					9.5								N				PR0297
0630995	06	3	1	SE2		995	19.2	9.9	94.2	9.9	ORIG	1994-09-06	P					29.5								N				RECH	1995-05-09	P					29.5								N				PR0297
0630996	06	3	1	SE2		996	22.4	3.5	97.4	3.5	ORIG	1994-09-06	P					23				2.3	N			N				RECH	1995-05-09	P					23				2.3	N			N				PR0297
0630997	06	3	1	SE2		997	14.8	2.4	89.8	2.4	ORIG	1994-09-06	S					0	1.5							N				RECH	1995-05-09	S					0	1.5							N				PR0297
0630998	06	3	1	SE2		998	12.1	2.4	87.1	2.4	ORIG	1994-09-06	P	T	B			18.8	13.8		1.8	2.8	NNE			Y				RECH	1995-05-09	R		B		B	18	13.8		1.8	2.8	NNE			Y				PR0297
0630999	06	3	1	SE2		999	2.2	2.3	77.2	2.3	ORIG	1994-09-06	P					17.4								N				RECH	1995-05-09	P					17.4								N				PR0297
0631000	06	3	1	SE2		1000	0.7	2.5	75.7	2.5																				RECH	1995-05-09	P					28.2								N				PR0297
631001	06	3	1			1001			92	50.5
631002	06	3	1			1002			60.8	86.5
631003	06	3	1			1003			55	90.5
631004	06	3	1			1004			34	84.5
631005	06	3	1			1005			34	82
631006	06	3	1			1006			38.5	22
631007	06	3	1			1007			82	42
631008	06	3	1			1008			81	38
631009	06	3	1			1009			55.5	8
[truncated: 190 more columns]

## Sheet: Plots 4 5
TREEKEY	UNIT	PLOT	TREAT	SECT	TREE#	FIELDX	FIELDY	ADJUSTX	ADJUSTY	t1_OBCOD	t1_OBDAT	t1_SP	t1_DEAD	t1_DOWN	t1_SPRT	t1_SNAG	t1_DBH	t1_TOTHT	t1_SPRHT	t1_REMHT	t1_CATHT	t1_CATDI	t1_CROWN	t1_LIGHT	t1_HURR	t1_CHAR	t1_SCORC	t1_NOTE	t2_OBCOD	t2_OBDAT	t2_SP	t2_DEAD	t2_DOWN	t2_SPRT	t2_SNAG	t2_DBH	t2_TOTHT	t2_SPRHT	t2_REMHT	t2_CATHT	t2_CATDI	t2_CROWN	t2_LIGHT	t2_HURR	t2_CHAR	t2_SCORC	t2_NOTE	t3_OBCOD	t3_OBDAT
0640847	06	4	1	2	0847	5.9	4.2	15.9	4.2																																							PR0297	1996-12-31
0640848	06	4	1	2	0848	5.2	5.5	15.2	5.5																																							PR0297	1996-12-31
0640849	06	4	1	2	0849	3.7	7.3	13.7	7.3																																							PR0297	1996-12-31
0640850	06	4	1	2	0850	7.4	7.1	17.4	7.1																																							PR0297	1996-12-31
0640851	06	4	1	2	0851	5.6	8.8	15.6	8.8																																							PR0297	1996-12-31
0640852	06	4	1	2	0852	0.3	8.3	10.3	8.3																																							PR0297	1996-12-31
0640853	06	4	1	2	0853	9.9	11.6	19.9	11.6																																							PR0297	1996-12-31
0640854	06	4	1	2	0854	4.7	12.7	14.7	12.7																																							PR0297	1996-12-31
0640855	06	4	1	2	0855	2.3	13.3	12.3	13.3																																							PR0297	1996-12-31
0640856	06	4	1	1	0856	0.1	16	9.9	16																																							PR0297	1996-12-31
0640857	06	4	1	1	0857	0.3	16.7	9.7	16.7																																							PR0297	1996-12-31
0640858	06	4	1	1	0858	9.1	4.5	0.9	4.5																																							PR0297	1996-12-31
0640859	06	4	1	1	0859	5.8	6.2	4.2	6.2																																							PR0297	1996-12-31
0640860	06	4	1	1	0860	3.4	8.3	6.6	8.3																																							PR0297	1996-12-31
0640861	06	4	1	1	0861	8.4	13.1	1.6	13.1																																							PR0297	1996-12-31
0640862	06	4	1	1	0862	0.7	12.7	9.3	12.7																																							PR0297	1996-12-31
0640863	06	4	1	1	0863	5.5	14.7	4.5	14.7																																							PR0297	1996-12-31
0640864	06	4	1	1	0864	2.9	15.2	7.1	15.2																																							PR0297	1996-12-31
0640865	06	4	1	1	0865	3.5	15.7	6.5	15.7																																							PR0297	1996-12-31
0640866	06	4	1	1	0866	9.4	17	0.6	17																																							PR0297	1996-12-31
0640867	06	4	1	1	0867	6.2	19.5	3.8	19.5																																							PR0297	1996-12-31
0640868	06	4	1	1	0868	4.6	22.1	5.4	22.1																																							PR0297	1996-12-31
0640869	06	4	1	2	0869	5.1	21.4	15.1	21.4																																							PR0297	1996-12-31
0640870	06	4	1	2	0870	1.9	23.3	11.9	23.3																																							PR0297	1996-12-31
0640871	06	4	1	1	0871	1.1	24.1	8.9	24.1																																							PR0297	1996-12-31
0640872	06	4	1	1	0872	4	24.2	6	24.2																																							PR0297	1996-12-31
0640873	06	4	1	1	0873	1.6	25.6	8.4	25.6																																							PR0297	1996-12-31
0640874	06	4	1	2	0874	2.5	28.5	12.5	28.5																																							PR0297	1996-12-31
0640875	06	4	1	2	0875	1	29	11	29																																							PR0297	1996-12-31
0640876	06	4	1	1	0876	5.1	30.3	4.9	30.3																																							PR0297	1996-12-31
0640877	06	4	1	1	0877	3.5	30.9	6.5	30.9																																							PR0297	1996-12-31
0640878	06	4	1	1	0878	0.3	33.5	9.7	33.5																																							PR0297	1996-12-31
0640879	06	4	1	2	0879	1.4	33	11.4	33																																							PR0297	1996-12-31
0640880	06	4	1	2	0880	5.4	33.2	15.4	33.2																																							PR0297	1996-12-31
0640881	06	4	1	1	0881	2.5	33.5	7.5	33.5																																							PR0297	1996-12-31
0640882	06	4	1	1	0882	8.8	33.9	1.2	33.9																																							PR0297	1996-12-31
0640883	06	4	1	1	0883	5.7	37.5	4.3	37.5																																							PR0297	1996-12-31
0640884	06	4	1	1	0884	3.8	38.1	6.2	38.1																																							PR0297	1996-12-31
0640885	06	4	1	2	0885	1.2	41.2	11.2	41.2																																							PR0297	1996-12-31
0640886	06	4	1	2	0886	6.4	41.9	16.4	41.9																																							PR0297	1996-12-31
0640887	06	4	1	2	0887	0.2	44.8	10.2	44.8																																							PR0297	1996-12-31
0640888	06	4	1	2	0888	3.1	49.5	13.1	49.5																																							PR0297	1996-12-31
0650801	06	5	1	1	0801	5.5	2.8	4.5	2.8																																							PR0297	1996-12-31
0650802	06	5	1	1	0802	4.5	5.7	5.5	5.7																																							PR0297	1996-12-31
0650803	06	5	1	1	0803	5.8	6	4.2	6																																							PR0297	1996-12-31
0650804	06	5	1	1	0804	7.8	6.2	2.2	6.2																																							PR0297	1996-12-31
0650805	06	5	1	2	0805	0.5	5.5	10.5	5.5																																							PR0297	1996-12-31
0650806	06	5	1	2	0806	2.6	5.6	12.6	5.6																																							PR0297	1996-12-31
0650807	06	5	1	2	0807	4.5	4.7	14.5	4.7																																							PR0297	1996-12-31
0650808	06	5	1	2	0808	6.6	3.8	16.6	3.8																																							PR0297	1996-12-31
0650809	06	5	1	2	0809	6.5	6.9	16.5	6.9																																							PR0297	1996-12-31
0650810	06	5	1	2	0810	2.8	7.9	12.8	7.9																																							PR0297	1996-12-31
0650811	06	5	1	1	0811	1	11.2	9	11.2																																							PR0297	1996-12-31
0650812	06	5	1	2	0812	3.3	11.3	13.3	11.3																																							PR0297	1996-12-31
0650813	06	5	1	2	0813	5.2	11.2	15.2	11.2																																							PR0297	1996-12-31
0650814	06	5	1	1	0814	7.7	14.4	2.3	14.4																																							PR0297	1996-12-31
0650815	06	5	1	1	0815	6.8	15.1	3.2	15.1																																							PR0297	1996-12-31
0650816	06	5	1	1	0816	2	16.6	8	16.6																																							PR0297	1996-12-31
0650817	06	5	1	1	0817	9.6	18	0.4	18																																							PR0297	1996-12-31
0650818	06	5	1	1	0818	1.6	22.7	8.4	22.7																																							PR0297	1996-12-31
0650819	06	5	1	1	0819	10	22.6	0	22.6																																							PR0297	1996-12-31
0650820	06	5	1	1	0820	9.4	24	0.6	24																																							PR0297	1996-12-31
0650821	06	5	1	2	0821	0.5	25.2	10.5	25.2																																							PR0297	1996-12-31
0650822	06	5	1	1	0822	2.5	26.2	7.5	26.2																																							PR0297	1996-12-31
0650823	06	5	1	1	0823	8.8	27.1	1.2	27.1																																							PR0297	1996-12-31
0650824	06	5	1	2	0824	4.2	26.9	14.2	26.9																																							PR0297	1996-12-31
0650825	06	5	1	2	0825	6.4	27.4	16.4	27.4																																							PR0297	1996-12-31
0650826	06	5	1	2	0826	0.9	33.5	10.9	33.5																																							PR0297	1996-12-31
0650827	06	5	1	2	0827	2.8	33.1	12.8	33.1																																							PR0297	1996-12-31
0650828	06	5	1	1	0828	5.6	33.2	4.4	33.2																																							PR0297	1996-12-31
0650829	06	5	1	1	0829	6.3	34	3.7	34																																							PR0297	1996-12-31
0650830	06	5	1	1	0830	4	36.6	6	36.6																																							PR0297	1996-12-31
0650831	06	5	1	1	0831	3	38.2	7	38.2																																							PR0297	1996-12-31
0650832	06	5	1	1	0832	4.9	38.4	5.1	38.4																																							PR0297	1996-12-31
0650833	06	5	1	2	0833	1	38.1	11	38.1																																							PR0297	1996-12-31
0650834	06	5	1	2	0834	0.6	38.8	10.6	38.8																																							PR0297	1996-12-31
0650835	06	5	1	2	0835	4.1	40.9	14.1	40.9																																							PR0297	1996-12-31
0650836	06	5	1	2	0836	7.4	40.4	17.4	40.4																																							PR0297	1996-12-31
0650837	06	5	1	2	0837	8.1	41	18.1	41																																							PR0297	1996-12-31
0650838	06	5	1	2	0838	9.6	41.8	19.6	41.8																																							PR0297	1996-12-31
0650839	06	5	1	2	0839	6.1	42.5	16.1	42.5																																							PR0297	1996-12-31
0650840	06	5	1	2	0840	2.7	44.7	12.7	44.7																																							PR0297	1996-12-31
0650841	06	5	1	1	0841	1.1	44.9	8.9	44.9																																							PR0297	1996-12-31
0650842	06	5	1	2	0842	5	47.1	15	47.1																																							PR0297	1996-12-31
0650843	06	5	1	2	0843	10	48	20	48																																							PR0297	1996-12-31
0650844	06	5	1	2	0844	0.6	49.6	10.6	49.6																																							PR0297	1996-12-31
0650845	06	5	1	1	0845	3.4	49.2	6.6	49.2																																							PR0297	1996-12-31
0650846	06	5	1	1	0846	9.9	41.6	0.1	41.6																																							PR0297	1996-12-31
650847	6	5			847			12.8	29
[truncated: 188 more columns]

## Sheet: veg plot trees
Unit 6
Plot 1				Plot 2				Plot 3
Sec.	Tree#	Species		Sec.	Tree#	Species		Sec.	Tree#	Species
2	610	S		2	43	P		1	651	S
2	611	S		2	44	P		2	652	S
2	613	S		2	48	S		2	653	S
2	616	P		2	49	S		1	734	P
2	619	P		2	50	P		1	735	P
2	628	P		2	51	P		1	740	P
2	633	S		2	52	P		2	741	P
2	634	S		2	55	P		1	742	P
2	636	P		2	133	S		2	743	P
2	641	P		2	140	P		2	744	S
2	642	P		2	150	P		1	747	P
2	655	P		2	153	P		1	748	S
1	716	P		1	196	P		1	752	P
1	725	P		1	200	P		1	753	P
1	726	P		1	201	P		1	757	P
1	729	P		1	206	P		1	758	P
1	733	P		1	258	P		2	759	S
				1	259	P		2	761	P
				1	263	S		1	765	P
				1	264	P		1	766	P
				1	266	S		2	767	S
								1	768	P
								1	772	S
								1	774	P
								1	775	P
								1	776	P
								2	777	P
								1	779	P
								1	780	P
								2	784	P
								2	836	P
								2	838	S
								2	842	P
								2	844	P
								2	853	P
								2	854	P
								2	856	P
								2	857	P
								2	859	S
								2	860	P
								2	861	P
								2	862	S
