# Supplementary material for: Repeated Tree Inventories of Pine Forests in South Florida's Big Cypress National Preserve
Source: Ecol Evol. 2024 Oct 23;14(10):e70437. doi: 10.1002/ece3.70437 (PMC11496903; doi:10.1002/ece3.70437)
Supplement: Supplementary file 1 — Appendix S1 [file ECE3-14-e70437-s001.zip › Unit 7.xls]

## Sheet: TREE PLOTS 1-3
TREEKEY	UNIT	PLOT	TREAT	SECT	VEG	TREE#	FIELDX	FIELDY	ADJUSTX	ADJUSTY	t1_OBCOD	t1_OBDAT	t1_SP	t1_DEAD	t1_DOWN	t1_SPRT	t1_SNAG	t1_DBH	t1_TOTHT	t1_SPRHT	t1_REMHT	t1_CATHT	t1_CATDI	t1_CROWN	t1_LIGHT	t1_HURR	t1_CHAR	t1_SCORC	t1_NOTE	t2_OBCOD	t2_OBDAT	t2_SP	t2_DEAD	t2_DOWN	t2_SPRT	t2_SNAG	t2_DBH	t2_TOTHT	t2_SPRHT	t2_REMHT	t2_CATHT	t2_CATDI	t2_CROWN	t2_LIGHT	t2_HURR	t2_CHAR	t2_SCORC	t2_NOTE	t3_OBCOD
0710001	07	1	5	SW2		0001	14.5	3.2	39.5	3.2	ORIG	1993-02-09	S					0	1.9							N				RECH	1995-05-02	S					0	1.9							N				PR0897
0710002	07	1	5	SW2		0002	8.9	8.1	33.9	8.1	ORIG	1993-02-09	P					6								N				RECH	1995-05-02	P					6								N				PR0897
0710003	07	1	5	SW2		0003	12	7.3	37	7.3	ORIG	1993-02-09	R		B		G	15.1								N				RECH	1995-05-02	R		B		G	15.1								N				PR0897
0710004	07	1	5	SW2		0004	2.6	8.8	27.6	8.8	ORIG	1993-02-09	C					6.9								N				RECH	1995-05-02	C					6.9								N				PR0897
0710005	07	1	5	SW2		0005	3.7	11.3	28.7	11.3	ORIG	1993-02-09	C					6.6								N				RECH	1995-05-02	C					6.6								N				PR0897
0710006	07	1	5	SW2		0006	16	11.4	41	11.4	ORIG	1993-02-09	P					25.1								N				RECH	1995-05-02	P					25.1								N				PR0897
0710007	07	1	5	SW2		0007	22	10.9	47	10.9	ORIG	1993-02-09	S					0	2							N				RECH	1995-05-02	S					0	1.9			1	NS			N				PR0897
0710008	07	1	5	SW2		0008	17.8	7.5	42.8	7.5	ORIG	1993-02-09	P					6.2								N				RECH	1995-05-02	P					6.2	5.5							N				PR0897
0710009	07	1	5	SW2		0009	23	5.8	48	5.8	ORIG	1993-02-09	P					7								N				RECH	1995-05-02	P					7								N				PR0897
0710010	07	1	5	SW2		0010	19.5	5.3	44.5	5.3	ORIG	1993-02-09	S					0	1.5							N				RECH	1995-05-02	S					0	1.5			0.2	NS			N				PR0897
0710011	07	1	5	SW2		0011	23.3	1.5	48.3	1.5	ORIG	1993-02-09	S					0	1.8							N				RECH	1995-05-02	S					0	1.8							N				PR0897
0710012	07	1	5	SW2		0012	19.1	17.2	44.1	17.2	ORIG	1993-02-09	P					7.2								N				RECH	1995-05-02	P					7.2								N				PR0897
0710013	07	1	5	SW2		0013	8.5	13.9	33.5	13.9	ORIG	1993-02-09	S					0	2.1							N				RECH	1995-05-02	S					0	2.2							N				PR0897
0710014	07	1	5	SW2		0014	11.5	17.8	36.5	17.8	ORIG	1993-02-09	S					0	1.8							N				RECH	1995-05-02	S					0	1.8			0.5	NS			N			0.2 GIRDLED	PR0897
0710015	07	1	5	SW2		0015	8.1	19.3	33.1	19.3	ORIG	1993-02-09	S					0	1.5							N				RECH	1995-05-02	S					0	1.6							N				PR0897
0710016	07	1	5	SW2		0016	13.7	20.2	38.7	20.2	ORIG	1993-02-09	S					0	1.6							N				RECH	1995-05-02	S					0	1.7							N				PR0897
0710017	07	1	5	SW2		0017	7.5	21.3	32.5	21.3	ORIG	1993-02-09	R		B		G	22.8								N				RECH	1995-05-02	R		B		G	22.8								N				PR0897
0710018	07	1	5	SW2		0018	7.8	22.4	32.8	22.4	ORIG	1993-02-09	R		B		G	16.7								N				RECH	1995-05-02	R		B		G	16.7								N				PR0897
0710019	07	1	5	SW2		0019	3.9	20.6	28.9	20.6	ORIG	1993-02-09	S					0	3.8							N				RECH	1995-05-02	S					0	3.3							N				PR0897
0710020	07	1	5	SW2		0020	3.3	27.3	28.3	27.3	ORIG	1993-02-09	P					25.6								N				RECH	1995-05-02	P					25.6								N				PR0897
0710021	07	1	5	SW2		0021	11.5	32.5	36.5	32.5	ORIG	1993-02-09	S					0								N				RECH	1995-05-02	S					0	5							N				PR0897
0710022	07	1	5	SW2	Y	0022	17.2	33.8	42.2	33.8	ORIG	1993-02-09	S					0								N				RECH	1995-05-02	S					0	3.3							N				PR0897
0710023	07	1	5	SW2	Y	0023	23	39.4	48	39.4	ORIG	1993-02-09	P					39.2								N				RECH	1995-05-02	P					39.2								N				PR0897
0710024	07	1	5	SW2		0024	4.5	39.4	29.5	39.4	ORIG	1993-02-09	S					0								N				RECH	1995-05-02	S					0	2.6							N				PR0897
0710025	07	1	5	SW2		0025	1	39.8	26	39.8	ORIG	1993-02-09	P					29.7								N				RECH	1995-05-02	P					29.7						1		N				PR0897
0710026	07	1	5	SW2		0026	9.1	42.3	34.1	42.3	ORIG	1993-02-09	P					24.4								N				RECH	1995-05-02	P					24.4								N				PR0897
0710027	07	1	5	SW2		0027	9.2	47.3	34.2	47.3	ORIG	1993-02-09	S					0								N				RECH	1995-05-02	S					0	4.1							N				PR0897
0710028	07	1	5	SW2		0028	8.4	47.7	33.4	47.7	ORIG	1993-02-09	R		B		G	9.2			3					N				RECH	1995-05-02	R		B		G	9.2			3					N				PR0897
0710029	07	1	5	SW2		0029	0.3	37.1	25.3	37.1	ORIG	1993-02-09	R		B		G	12			2					N				RECH	1995-05-02	R		B		G	12			2					N				PR0897
0710030	07	1	5	SW2		0030	15.5	46.5	40.5	46.5	ORIG	1993-02-09	S					0	4							N				RECH	1995-05-02	S					0	2.9							N				PR0897
0710031	07	1	5	SW2		0031	18.3	45	43.3	45	ORIG	1993-02-09	P					25.2				1.4	SW			N				RECH	1995-05-02	R		B		B	24.5				2.9	S			N			180	PR0897
0710032	07	1	5	SW2		0032	21.1	4	46.1	45.3	ORIG	1993-02-09	P	T	B			17.3	16		5	1.4	SW			Y			BROKEN @ 5.0 LYING N	RECH	1995-05-02	R		B		B	17.5	16		5	1.4	SW			Y			BROKEN @ 5.0 LYING N	PR0897
0710033	07	1	5	SW2		0033	20	47.4	45	47.4	ORIG	1993-02-09	P	T	B			10.6	17.3		1.8	4	SW			Y			BROKEN @ 1.8 LYING N	RECH	1995-05-02	R		B		B	10.3	17.3		1.8	4	SW			Y			BROKEN @ 1.8 LYING N	PR0897
0710034	07	1	5	SW2		0034	23.1	45.7	48.1	45.7	ORIG	1993-02-09	P					22.1								N				RECH	1995-05-02	P					22.1						3		N				PR0897
0710035	07	1	5	SW2		0035	24.3	46.1	49.3	46.1	ORIG	1993-02-09	P					21								N				RECH	1995-05-02	P					21						2		N				PR0897
0710036	07	1	5	SW2	Y	0036	23.6	43	48.6	43	ORIG	1993-02-09	S					0								N				RECH	1995-05-02	S					0	2.2							N				PR0897
0710037	07	1	5	SW1		0037	21.6	1.2	3.4	1.2	ORIG	1993-02-09	P					36.6								N				RECH	1995-05-02	P					36.6								N				PR0897
0710038	07	1	5	SW1		0038	5.8	1.4	19.2	1.4	ORIG	1993-02-09	S					0	1.4							N				RECH	1995-05-02	S					0	1.7							N				PR0897
0710039	07	1	5	SW1		0039	5.5	2.5	19.5	2.5	ORIG	1993-02-09	R		B		G	22.9			2.4					N				RECH	1995-05-02	R		B		G	22.9			2.4					N				PR0897
0710040	07	1	5	SW1		0040	6.8	3	18.2	3	ORIG	1993-02-09	S					0	1.7							N				RECH	1995-05-02	S					0	1.7							N				PR0897
0710041	07	1	5	SW1		0041	2.2	3.5	22.8	3.5	ORIG	1993-02-09	C					5.6								N				RECH	1995-05-02	C					5.6								N				PR0897
0710042	07	1	5	SW1		0042	12	4.7	13	4.7	ORIG	1993-02-09	S					0	1.6							N				RECH	1995-05-02	S					0	1.6							N				PR0897
0710043	07	1	5	SW1		0043	21.7	8.6	3.3	8.6	ORIG	1993-02-09	P					19.2								N				RECH	1995-05-02	P					19.2								N				PR0897
0710044	07	1	5	SW1		0044	24.9	8.3	0.1	8.3	ORIG	1993-02-09	P					25				3.6	S			N			SC 1.2-3.6	RECH	1995-05-02	P					25				3.8	S			N			SC 1.2-3.8,180	PR0897
0710045	07	1	5	SW1		0045	23.2	11.4	1.8	11.4	ORIG	1993-02-09	P					23.3				1.8	SE			N				RECH	1995-05-02	P					23.3				1.8	SE			N			180	PR0897
0710046	07	1	5	SW1		0046	14.5	15.1	10.5	15.1	ORIG	1993-02-09	S					0	3.6							N				RECH	1995-05-02	S					0	3.5							N				PR0897
0710047	07	1	5	SW1		0047	9.6	13.8	15.4	13.8	ORIG	1993-02-09	P					22.1				2.3	SE			N				RECH	1995-05-02	P					22.1				2.4	SE			N			180	PR0897
0710048	07	1	5	SW1		0048	5.8	12.4	19.2	12.4	ORIG	1993-02-09	P					36.9								N				RECH	1995-05-02	P					36.9								N				PR0897
0710049	07	1	5	SW1		0049	2.9	7.5	22.1	7.5	ORIG	1993-02-09	S					0	4.3							N				RECH	1995-05-02	S					0	4.3							N				PR0897
0710050	07	1	5	SW1		0050	0.9	7.6	24.1	7.6	ORIG	1993-02-09	R		B		G	16			4					N				RECH	1995-05-02	R		B		G	16			4					N				PR0897
0710051	07	1	5	SW1		0051	5.3	16.8	19.7	16.8	ORIG	1993-02-09	P					31.3				1.4	S			N			SC 0.4-1.4	RECH	1995-05-02	P					31.3				1.4	S			N			SC 0.4-1.4,1/2	PR0897
0710052	07	1	5	SW1		0052	8.3	19.1	16.7	19.1	ORIG	1993-02-09	P					27.8								N				RECH	1995-05-02	P					27.8								N				PR0897
0710053	07	1	5	SW1		0053	13.1	18	11.9	18	ORIG	1993-02-09	P					26								N				RECH	1995-05-02	P					26								N				PR0897
0710054	07	1	5	SW1		0054	15.9	25.6	9.1	25.6	ORIG	1993-02-09	S					0	3							N				RECH	1995-05-02	S					0	3							N				PR0897
0710055	07	1	5	SW1		0055	18.1	26.5	6.9	26.5	ORIG	1993-02-09	P					46.7				1	W			N				RECH	1995-05-02	P					46.7				1	W			N				PR0897
0710056	07	1	5	SW1		0056	17.1	28.5	7.9	28.5	ORIG	1993-02-09	S					0	1.9							N				RECH	1995-05-02	S					0	1.9							N				PR0897
0710057	07	1	5	SW1		0057	23	33.8	2	33.8	ORIG	1993-02-09	S					0	2.6							N				RECH	1995-05-02	S					0	2.6							N				PR0897
0710058	07	1	5	SW1		0058	19	34.6	6	34.6	ORIG	1993-02-09	P					24				1.4	S			N				RECH	1995-05-02	P					24				1.4	S			N			180, 1/2	PR0897
0710059	07	1	5	SW1		0059	12.7	35.2	12.3	35.2	ORIG	1993-02-09	S					0	2.4							N				RECH	1995-05-02	S					0	2.5							N				PR0897
0710060	07	1	5	SW1		0060	11.4	30	13.6	30	ORIG	1993-02-09	P					23.5								N				RECH	1995-05-02	P					23.5						1		N				PR0897
0710061	07	1	5	SW1		0061	7.6	31	17.4	31	ORIG	1993-02-09	R		B		G	18.5			6					N				RECH	1995-05-02	R		B		G	18.5			1.4					N				PR0897
0710062	07	1	5	SW1		0062	6.2	32	18.8	32	ORIG	1993-02-09	R		B		G	5.7			1.6					N				RECH	1995-05-02	R		B		G	5.7			1.6					N				PR0897
0710063	07	1	5	SW1		0063	6.1	32.6	18.9	32.6	ORIG	1993-02-09	P					23				0.5	E			N				RECH	1995-05-02	P					23				0.5	E			N				PR0897
0710064	07	1	5	SW1		0064	1.1	32.5	23.9	32.5	ORIG	1993-02-09	P					23.2								N				RECH	1995-05-02	P					23.2								N				PR0897
0710065	07	1	5	SW1		0065	7.6	28.2	17.4	28.2	ORIG	1993-02-09	R		B		G	10.4			2.5					N				RECH	1995-05-02	R		B		G	10.4			2.5					N				PR0897
0710066	07	1	5	SW1		0066	6.5	28.4	18.5	28.4	ORIG	1993-02-09	P					23.5								N				RECH	1995-05-02	P					23.5								N				PR0897
0710067	07	1	5	SW1		0067	4.5	24.6	20.5	24.6	ORIG	1993-02-09	S					0	2.7							N				RECH	1995-05-02	S					0	2.7							N				PR0897
0710068	07	1	5	SW1		0068	0.9	22.7	24.1	22.7	ORIG	1993-02-09	R		B		G	7.2			1.8					N				RECH	1995-05-02	R		B		G	7.2			1.8					N				PR0897
0710069	07	1	5	SW1		0069	4	39.1	21	39.1	ORIG	1993-02-09	S					0	2.3							N				RECH	1995-05-02	S					0	2.1							N				PR0897
0710070	07	1	5	SW1		0070	4	39.7	21	39.7	ORIG	1993-02-09	S					0	2							N				RECH	1995-05-02	S					0	2							N				PR0897
0710071	07	1	5	SW1		0071	1	41.5	24	41.5	ORIG	1993-02-09	P					25.2				1.9	SW			N			SWC 0.2-1.9	RECH	1995-05-02	P					25.2				2	SW			N			SWC 0.2-2.0,180 ,1/2	PR0897
0710072	07	1	5	SW1		0072	9.5	43.7	15.5	43.7	ORIG	1993-02-09	S					0	2.5							N				RECH	1995-05-02	S					0	2.5							N				PR0897
0710073	07	1	5	SW1		0073	10.2	43.7	14.8	43.7	ORIG	1993-02-09	R		B		G	9			4.3					N				RECH	1995-05-02	R		B		G	9			4.3					N				PR0897
0710074	07	1	5	SW1		0074	24.4	41	0.6	41	ORIG	1993-02-09	S					0	1.4							N				RECH	1995-05-02	S					0	1.4							N				PR0897
0710075	07	1	5	SW1		0075	13.5	39.1	11.5	39.1	ORIG	1993-02-09	P					25.1								N				RECH	1995-05-02	P					25.1								N				PR0897
0710076	07	1	5	SW1		0076	8	37.1	17	37.1	ORIG	1993-02-09	R		B		G	5.9			1.9					N				RECH	1995-05-02	R		B		G	5.9			1.9					N				PR0897
0710077	07	1	5	SW1		0077	2	49.3	23	49.3	ORIG	1993-02-09	R		B		G	11.7			5					N				RECH	1995-05-02	R		B		G	11.7			5					N				PR0897
0710078	07	1	5	SW1		0078	9.9	48.6	15.1	48.6	ORIG	1993-02-09	P					7.7								N				RECH	1995-05-02	P					7.7								N				PR0897
0710079	07	1	5	NW1		0079	6.4	0.2	18.6	50.2	ORIG	1993-02-09	S					0	2.2							N				RECH	1995-05-02	S					0	2.2							N				PR0897
0710080	07	1	5	NW1		0080	15.2	2.7	9.8	52.7	ORIG	1993-02-09	S					0	2.6							N				RECH	1995-05-02	S					0	2.6							N			ROT AT BASE	PR0897
0710081	07	1	5	NW1		0081	14.5	3.9	10.5	53.9	ORIG	1993-02-09	P					12.8								N				RECH	1995-05-02	P					12.8								N				PR0897
0710082	07	1	5	NW1		0082	16.6	3.1	8.4	53.1	ORIG	1993-02-09	R		B		G	6.7			1.9					N				RECH	1995-05-02	R		B		G	6.7			1.9					N				PR0897
0710083	07	1	5	NW1		0083	18.5	8.8	6.5	58.8	ORIG	1993-02-09	P					27.2				3.1	S			N			SC 0.6-3.1	RECH	1995-05-02	P					27.2				3.2	S			N			SC 0.6-3.2,1/2	PR0897
0710084	07	1	5	NW1		0084	12.1	12.9	12.9	62.9	ORIG	1993-02-09	P					28.3								N				RECH	1995-05-02	P					28.3								N				PR0897
0710085	07	1	5	NW1		0085	5.1	15.8	19.9	65.8	ORIG	1993-02-09	S					0	2.7							N				RECH	1995-05-02	S					0	2.7							N				PR0897
0710086	07	1	5	NW1		0086	2	15.4	23	65.4	ORIG	1993-02-09	P					32.9								N				RECH	1995-05-02	P					32.9								N				PR0897
0710087	07	1	5	NW1		0087	4.8	21.3	20.2	71.3	ORIG	1993-02-09	P					22.2								N				RECH	1995-05-02	P					22.2								N				PR0897
0710088	07	1	5	NW1		0088	4.7	20.4	20.3	70.4	ORIG	1993-02-09	P					32				2	SE			N			SEC 0.6-2.0	RECH	1995-05-02	P					32				2	SE			N			SEC 0.6-2.0,180 1/2	PR0897
0710089	07	1	5	NW1		0089	18.5	17.4	6.5	67.4	ORIG	1993-02-09	R		B		G	30.4								N				RECH	1995-05-02	R		B		G	30.4								N				PR0897
0710090	07	1	5	NW1		0090	24	18	1	68	ORIG	1993-02-09	S					0	3.9							N				RECH	1995-05-02	S					0	4			0.7	NS			N				PR0897
0710091	07	1	5	NW1		0091	2.8	24.2	22.2	74.2	ORIG	1993-02-09	P					18.1								N				RECH	1995-05-02	P					18.1								N				PR0897
0710092	07	1	5	NW1		0092	7.2	24.2	17.8	74.2	ORIG	1993-02-09	P					13.7								N				RECH	1995-05-02	P					13.7						2		N				PR0897
0710093	07	1	5	NW1		0093	9.8	24.1	15.2	74.1	ORIG	1993-02-09	P					15				1.1	E			N				RECH	1995-05-02	P					15				2.1	E	4		N			180, 1/2; 90% DEAD	PR0897
0710094	07	1	5	NW1		0094	9.6	24.4	15.4	74.4	ORIG	1993-02-09	P					27.9				1.4	SW			N				RECH	1995-05-02	P					27.9				1.7	S			N			180, 1/2	PR0897
0710095	07	1	5	NW1		0095	1.2	30.2	23.8	80.2	ORIG	1993-02-09	S					0	4							N				RECH	1995-05-02	S					0	4.2							N				PR0897
0710096	07	1	5	NW1		0096	0.4	30.7	24.6	80.7	ORIG	1993-02-09	R		B		G	13			5					N				RECH	1995-05-02	R		B		G	13			5					N				PR0897
0710097	07	1	5	NW1		0097	5.3	29.9	19.7	79.9	ORIG	1993-02-09	P					17.5								N				RECH	1995-05-02	P					17.5								N				PR0897
0710098	07	1	5	NW1		0098	6.6	28.2	18.4	78.2	ORIG	1993-02-09	P					24.9								N				RECH	1995-05-02	P					24.9						1		N				PR0897
0710099	07	1	5	NW1		0099	7.8	33.2	17.2	83.2	ORIG	1993-02-09	R		B		B	26.7								N				RECH	1995-05-02	R		B		B	26.1								N				PR0897
0710100	07	1	5	NW1		0100	16.5	22.5	8.5	72.5	ORIG	1993-02-09	P					24.5								N				RECH	1995-05-02	P					24.5								N				PR0897
0710101	07	1	5	NW1		0101	21.5	24.3	3.5	74.3	ORIG	1993-02-09	R		B		G	25								N				RECH	1995-05-02	R		B		G	25								N				PR0897
0710102	07	1	5	NW1		0102	24.8	28	0.2	78	ORIG	1993-02-09	P					37.6								N				RECH	1995-05-02	P					37.6								N				PR0897
0710103	07	1	5	NW1		0103	17.2	33.2	7.8	83.2	ORIG	1993-02-09	P					37.3								N				RECH	1995-05-02	P					37.3								N				PR0897
0710104	07	1	5	NW1		0104	13.2	35.6	11.8	85.6	ORIG	1993-02-09	R		B		G	5.4			2.3					N				RECH	1995-05-02	R		B		G	5.4			2.3					N				PR0897
0710105	07	1	5	NW1		0105	17.1	37.7	7.9	87.7	ORIG	1993-02-09	R		B		G	11.6			3.5					N				RECH	1995-05-02	R		B		G	11.6			3.5					N				PR0897
0710106	07	1	5	NW1		0106	21.5	38.7	3.5	88.7	ORIG	1993-02-09	R		B		G	6.4			2.3					N				RECH	1995-05-02	R		B		G	6.4			2.3					N				PR0897
0710107	07	1	5	NW1		0107	21	43.5	4	93.5	ORIG	1993-02-09	P					23.5				0.6	S			N				RECH	1995-05-02	P					23.5				0.6	S			N			1/2	PR0897
0710108	07	1	5	NW1		0108	12	43.3	13	93.3	ORIG	1993-02-09	R		B		G	6.7			2					N				RECH	1995-05-02	R		B		G	6.7			2					N				PR0897
0710109	07	1	5	NW1		0109	9.8	38.5	15.2	88.5	ORIG	1993-02-09	R		B		G	12.7			1.8					N				RECH	1995-05-02	R		B		G	12.7			1.8					N				PR0897
0710110	07	1	5	NW1		0110	3	41.6	22	91.6	ORIG	1993-02-09	R		B		G	11.1			5					N				RECH	1995-05-02	R		B		G	11.1			5					N				PR0897
0710111	07	1	5	NW1		0111	3.2	45.3	21.8	95.3	ORIG	1993-02-09	S					0	4							N				RECH	1995-05-02	S					0	4.1							N				PR0897
0710112	07	1	5	NW1		0112	4.7	44.6	20.3	94.6	ORIG	1993-02-09	S					0	2.2							N				RECH	1995-05-02	S					0	2.3			0.2	NS			N				PR0897
0710113	07	1	5	NW1		0113	8.8	44.7	16.2	94.7	ORIG	1993-02-09	P					14.7								N				RECH	1995-05-02	P					14.7						1		N				PR0897
0710114	07	1	5	NW1		0114	12	46	13	96	ORIG	1993-02-09	P					21.1				0.3	SE			N				RECH	1995-05-02	P					21.1				1.8	N			N			NC 1.5-1.8,SEC 0.3	PR0897
0710115	07	1	5	NW1		0115	16.5	47.4	8.5	97.4	ORIG	1993-02-09	P					20.6				0.9	W			N			WC 0.3-0.9	RECH	1995-05-02	P					20.6				0.9	W			N			WC 0.3-0.9,1/2	PR0897
0710116	07	1	5	NW1		0116	24.6	44.8	0.4	94.8	ORIG	1993-02-09	P					21.3								N				RECH	1995-05-02	P					21.3						1		N				PR0897
0710117	07	1	5	NW1		0117	13.5	47.2	11.5	97.2	ORIG	1993-02-09	P					24.3				0.9	E			N				RECH	1995-05-02	P					24.3				0.9	SE			N			1/2	PR0897
0710118	07	1	5	NW1		0118	13	47.6	12	97.6	ORIG	1993-02-09	P					22.3								N				RECH	1995-05-02	P					22.3								N				PR0897
0710119	07	1	5	NW1		0119	12	50	13	100	ORIG	1993-02-09	P					24.6								N				RECH	1995-05-02	P					24.6								N				PR0897
0710120	07	1	5	NW1		0120	3.5	49.1	21.5	99.1	ORIG	1993-02-09	P					22.9								N				RECH	1995-05-02	P					22.9								N				PR0897
0710121	07	1	5	NW2		0121	4.1	1.5	29.1	51.5	ORIG	1993-02-09	P					27.2				2.2	S			N				RECH	1995-05-02	P					27.2				2.2	S	1		N			1/2	PR0897
0710122	07	1	5	NW2		0122	2.3	3.7	27.3	53.7	ORIG	1993-02-09	P					26				1.8	E			N			EC 0.4-1.8	RECH	1995-05-02	P					26				1.8	E			N			EC 0.4-1.8,180	PR0897
0710123	07	1	5	NW2		0123	6.5	8	31.5	58	ORIG	1993-02-09	P	T	B			28.1	17.8		2.3	2.8	SW			Y			BROKEN @ 2.3 LYING N	RECH	1995-05-02	R		B		B	23.8	17.8		2.3	2.8	SW			Y			BROKEN @ 2.3 LYING N	PR0897
0710124	07	1	5	NW2	Y	0124	16	10.3	41	60.3	ORIG	1993-02-09	P					23.7				0.8	E			N			EC 0.4-0.8	RECH	1995-05-02	P					23.7				0.8	E	1		N			EC 0.4-0.8,1/2	PR0897
0710125	07	1	5	NW2	Y	0125	16.5	8.1	41.5	58.1	ORIG	1993-02-09	P					25.1								N				RECH	1995-05-02	P					25.1								N				PR0897
0710126	07	1	5	NW2	Y	0126	17	7.1	42	57.1	ORIG	1993-02-09	P					27.1				0.8	W			N				RECH	1995-05-02	P					27.1				0.8	W	2		N			1/2	PR0897
0710127	07	1	5	NW2	Y	0127	21	2.3	46	52.3	ORIG	1993-02-09	S					0	3							N				RECH	1995-05-02	S					0	2.9							N				PR0897
0710128	07	1	5	NW2	Y	0128	21.5	3.7	46.5	53.7	ORIG	1993-02-09	S					0	2.7							N				RECH	1995-05-02	S					0	2.5							N				PR0897
0710129	07	1	5	NW2	Y	0129	24.5	5.5	49.5	55.5	ORIG	1993-02-09	P					21								N				RECH	1995-05-02	P					21								N				PR0897
0710130	07	1	5	NW2		0130	11	14.8	36	64.8	ORIG	1993-02-09	S					0	1.5							N				RECH	1995-05-02	S					0	1.4							N				PR0897
0710131	07	1	5	NW2		0131	4.4	16.5	29.4	66.5	ORIG	1993-02-09	P					31.5				1.5	SW			N				RECH	1995-05-02	P					31.5				1.5	SW			N			SWC 0.3-1.5,180 ,1/2	PR0897
0710132	07	1	5	NW2		0132	3.5	24.7	28.5	74.7	ORIG	1993-02-09	S					0	1.9							N				RECH	1995-05-02	S					0	1.9							N				PR0897
0710133	07	1	5	NW2		0133	11.5	18.5	36.5	68.5	ORIG	1993-02-09	R		B		G	5.5			2.2					N				RECH	1995-05-02	R		B		G	5.5			2.2					N				PR0897
0710134	07	1	5	NW2		0134	17.2	20	42.2	70	ORIG	1993-02-09	P	T				24.3								N				RECH	1995-05-02	R		B		B	24.4								N				PR0897
0710135	07	1	5	NW2		0135	18.5	21.5	43.5	71.5	ORIG	1993-02-09	R		B		G	16.8			2.5					N				RECH	1995-05-02	R		Y		G	16.8			0					N				PR0897
0710136	07	1	5	NW2	Y	0136	18	22.4	43	72.4	ORIG	1993-02-09	P					26.1								N				RECH	1995-05-02	P					26.1								N				PR0897
0710137	07	1	5	NW2		0137	14.1	26.9	39.1	76.9	ORIG	1993-02-09	P					27.9				1.9	NW			N				RECH	1995-05-02	P					27.9				2.2	W	1		N			WC 0.3-2.2,180 ,1/2	PR0897
0710138	07	1	5	NW2		0138	20	27.8	45	77.8	ORIG	1993-02-09	P					23.8								N				RECH	1995-05-02	P					23.8								N				PR0897
0710139	07	1	5	NW2		0139	15.2	38.7	40.2	88.7	ORIG	1993-02-09	P					21.9								N				RECH	1995-05-02	P					21.9								N				PR0897
0710140	07	1	5	NW2		0140	15.2	42.4	40.2	92.4	ORIG	1993-02-09	S					0	4.3							N				RECH	1995-05-02	S					0	4.3							N				PR0897
0710141	07	1	5	NW2		0141	16.5	43.4	41.5	93.4	ORIG	1993-02-09	P					21.2				0.2	E			N				RECH	1995-05-02	P					21.2				1	S	1		N			SC 0.7-1.0,EC 0.2	PR0897
0710142	07	1	5	NW2		0142	9	49.8	34	99.8	ORIG	1993-02-09	P					26.9								N				RECH	1995-05-02	P					26.9								N				PR0897
0710143	07	1	5	NW2		0143	4.6	48.3	29.6	98.3	ORIG	1993-02-09	P					32.6								N				RECH	1995-05-02	P					32.6								N				PR0897
0710144	07	1	5	NW2		0144	3	42.1	28	92.1	ORIG	1993-02-09	P					29.5				0.7	SW			N				RECH	1995-05-02	P					29.5				0.9	SW	1		N			SWC 0.1-0.9,180	PR0897
0710145	07	1	5	NW2		0145	9	40.7	34	90.7	ORIG	1993-02-09	P					19.8								N				RECH	1995-05-02	P					19.8								N				PR0897
0710146	07	1	5	NW2		0146	9.2	34.2	34.2	84.2	ORIG	1993-02-09	P					24.5				2.7	SE			N				RECH	1995-05-02	P					24.5				2.7	SE			N			180, 1/2	PR0897
0710147	07	1	5	NW2		0147	12	32.8	37	82.8	ORIG	1993-02-09	P					26				1.2	W			N			WC 0.4-1.2	RECH	1995-05-02	P					26				1.4	W			N			WC 0.4-1.4	PR0897
0710148	07	1	5	NW2		0148	3.5	29.5	28.5	79.5	ORIG	1993-02-09	P					32								N				RECH	1995-05-02	P					32								N				PR0897
0710149	07	1	5	NW2		0149	2.8	37.8	27.8	87.8	ORIG	1993-02-09	R		B		G	13.1								N				RECH	1995-05-02	R		B		G	13.1								N				PR0897
0710150	07	1	5	NW2		0150	4	37.5	29	87.5	ORIG	1993-02-09	P					15.9								N				RECH	1995-05-02	P					15.9								N				PR0897
0710151	07	1	5	SE1		0151	6.4	0.7	68.6	0.7	ORIG	1993-02-09	P					32.5				3	W			N				RECH	1995-05-02	P					32.5				3.1	W			N			180, 1/2	PR0897
0710152	07	1	5	SE1		0152	2.6	1.4	72.4	1.4	ORIG	1993-02-09	S					0	1.9							N				RECH	1995-05-02	S					0	2							N				PR0897
0710153	07	1	5	SE1		0153	2	9.1	73	9.1	ORIG	1993-02-09	P					15								N				RECH	1995-05-02	P					15				4	SE			N			SEC 3.6-4.0;EC 2.8-3.5	PR0897
0710154	07	1	5	SE1		0154	3.7	8.6	71.3	8.6	ORIG	1993-02-09	P					23.2								N				RECH	1995-05-02	P					23.2								N				PR0897
0710155	07	1	5	SE1		0155	6.6	8.3	68.4	8.3	ORIG	1993-02-09	R		B		G	7			3.1					N				RECH	1995-05-02	R		B		G	7			3.1					N				PR0897
0710156	07	1	5	SE1		0156	9	6.7	66	6.7	ORIG	1993-02-09	P					21.1				1.5	SE			N			SEC 0.4-1.5	RECH	1995-05-02	P					21.1				1.5	S			N			SEC 0.3-1.5,180,1/2	PR0897
0710157	07	1	5	SE1		0157	15.5	6.6	59.5	6.6	ORIG	1993-02-09	P					7.3								N				RECH	1995-05-02	P					7.3								N				PR0897
0710158	07	1	5	SE1		0158	22.5	10	52.5	10	ORIG	1993-02-09	R		B		G	6.4			2					N				RECH	1995-05-02	R		B		G	6.4			2					N				PR0897
0710159	07	1	5	SE1		0159	24.7	16.7	50.3	16.7	ORIG	1993-02-09	S					0				1.7	E			N			EC ROTTING 1.7	RECH	1995-05-02	S					0				1.7	E			N			EC ROTTING 1.7	PR0897
0710160	07	1	5	SE1		0160	24.9	17.6	50.1	17.6	ORIG	1993-02-09	P					7.5								N				RECH	1995-05-02	P					7.5								N				PR0897
0710161	07	1	5	SE1		0161	22.7	14.4	52.3	14.4	ORIG	1993-02-09	P					6.1	3.6							N				RECH	1995-05-02	P					6.1	4.9							N				PR0897
0710162	07	1	5	SE1		0162	12.6	12.1	62.4	12.1	ORIG	1993-02-09	R		B		G	8.1			4.7					N				RECH	1995-05-02	R		B		G	6.1			4.7					N				PR0897
0710163	07	1	5	SE1		0163	5	13.8	70	13.8	ORIG	1993-02-09	P					33.7	17.9			1.5	S			N			SC 0.6-1.5-OBS 6/22/93-BROKEN @ 1.3 LYING NE NOT H	RECH	1995-05-02	R		Y		B	33.7	17.9		1.3	1.5	S			N			SC 0.6-1.5-OBS 6/22/93-BROKEN @ 1.3 LYING NE NOT H	PR0897
0710164	07	1	5	SE1		0164	6.8	19.5	68.2	19.5	ORIG	1993-02-09	S					0	1.9							N				RECH	1995-05-02	S					0	1.8							N				PR0897
0710165	07	1	5	SE1		0165	14	20.3	61	20.3	ORIG	1993-02-09	P					29.6				0.9	E			N			EC 0.5-0.9	RECH	1995-05-02	P					29.6				0.9	E			N			EC 0.5-0.9	PR0897
0710166	07	1	5	SE1		0166	9.3	24.3	65.7	24.3	ORIG	1993-02-09	S					0	2.6							N				RECH	1995-05-02	S					0	2.5							N				PR0897
0710167	07	1	5	SE1		0167	9.3	26.9	65.7	26.9	ORIG	1993-02-09	R		B		G	10			3.7					N				RECH	1995-05-02	R		B		G	10			3.7					N				PR0897
0710168	07	1	5	SE1		0168	6.4	26.8	68.6	26.8	ORIG	1993-02-09	R		B		G	7.4			3					N				RECH	1995-05-02	R		B		G	7.4			3					N				PR0897
0710169	07	1	5	SE1		0169	6.8	24.9	68.2	24.9	ORIG	1993-02-09	R		B		G	7.6			2.4					N				RECH	1995-05-02	R		B		G	7.6			2.4					N				PR0897
0710170	07	1	5	SE1		0170	12.2	26	62.8	26	ORIG	1993-02-09	S					0	1.7							N				RECH	1995-05-02	S					0	1.5							N				PR0897
0710171	07	1	5	SE1	Y	0171	23.6	34.6	51.4	34.6	ORIG	1993-02-09	P					6.5								N				RECH	1995-05-02	P					6.5	5.4							N				PR0897
0710172	07	1	5	SE1		0172	7.8	32.3	67.2	32.3	ORIG	1993-02-09	S					0	1.5							N				RECH	1995-05-02	S					0	1.5							N				PR0897
0710173	07	1	5	SE1		0173	23.3	34.7	51.7	34.7	ORIG	1993-02-09	R		B		G	7			2.8					N				RECH	1995-05-02	R		B		G	7			2.8					N				PR0897
0710174	07	1	5	SE1		0174	21	37.1	54	37.1	ORIG	1993-02-09	R		B		G	13.2			2.8					N				RECH	1995-05-02	R		B		G	13.2			2.8					N				PR0897
0710175	07	1	5	SE1		0175	23.5	39.9	51.5	39.9	ORIG	1993-02-09	R		B		G	8			2.3					N				RECH	1995-05-02	R		B		G	8			2.3					N				PR0897
0710176	07	1	5	SE1		0176	25	44	50	44	ORIG	1993-02-09	R		B		G	9.1			2.2					N				RECH	1995-05-02	R		B		G	9.1			2.2					N				PR0897
0710177	07	1	5	SE1		0177	23	43.8	52	43.8	ORIG	1993-02-09	R		B		G	15.2			1.9					N				RECH	1995-05-02	R		B		G	15.2			1.9					N				PR0897
0710178	07	1	5	SE1	Y	0178	16.5	37.3	58.5	37.3	ORIG	1993-02-09	S					0	3.6							N				RECH	1995-05-02	S					0	3.4							N				PR0897
0710179	07	1	5	SE1		0179	14.5	36.3	60.5	36.3	ORIG	1993-02-09	P					30.5								N				RECH	1995-05-02	P					30.5								N				PR0897
0710180	07	1	5	SE1		0180	5.9	38.3	69.1	38.3	ORIG	1993-02-09	P					26.7				1.1	SW			N				RECH	1995-05-02	P					26.7				1.1	SW			N			180, 1/2	PR0897
0710181	07	1	5	SE1		0181	1.2	41	73.8	41	ORIG	1993-02-09	P					22.9								N				RECH	1995-05-02	P					22.9								N				PR0897
0710182	07	1	5	SE1		0182	2.6	43.7	72.4	43.7	ORIG	1993-02-09	S					0	1.4							N				RECH	1995-05-02	S					0	1.4							N				PR0897
0710183	07	1	5	SE1		0183	7.5	49.1	67.5	49.1	ORIG	1993-02-09	P					26.5				1.9	S			N			SC 0.6-1.9	RECH	1995-05-02	P					26.5				1.9	S			N			SC 0.6-1.9,180,1/2	PR0897
0710184	07	1	5	SE1	Y	0184	17	49.1	58	49.1	ORIG	1993-02-09	P					26.9								N				RECH	1995-05-02	P					26.9								N				PR0897
0710185	07	1	5	SE1	Y	0185	20.5	49.9	54.5	49.9	ORIG	1993-02-09	P					24.8				1.1	SW			N				RECH	1995-05-02	P					24.8				1.1	SW			N			180, 1/2	PR0897
0710186	07	1	5	SE2		0186	17.5	1.3	92.5	1.3	ORIG	1993-02-09	P	T	B			17.2	15.6		1.6	2.7	W			Y			BROKEN @ 1.6 LYING NE	RECH	1995-05-02	R		B		B	16.7	15.6		1.6	2.7	W			Y			BROKEN @ 1.6 LYING NE	PR0897
0710187	07	1	5	SE2		0187	18.5	3.9	93.5	3.9	ORIG	1993-02-09	P					24.6								N				RECH	1995-05-02	P					24.6				3.4	SW			N			SWC 0.3-3.4,180,1/2	PR0897
0710188	07	1	5	SE2		0188	20	2.6	95	2.6	ORIG	1993-02-09	P					26.7								N				RECH	1995-05-02	P					26.7								N				PR0897
0710189	07	1	5	SE2		0189	20	0.4	95	0.4	ORIG	1993-02-09	P					23.3								N				RECH	1995-05-02	P					23.3								N				PR0897
0710190	07	1	5	SE2		0190	22.5	5	97.5	5	ORIG	1993-02-09	P					25.1								N				RECH	1995-05-02	P					25.1								N				PR0897
0710191	07	1	5	SE2		0191	24.4	5.5	99.4	5.5	ORIG	1993-02-09	P					19.5				2.2	S			N			SC 0.6-2.2	RECH	1995-05-02	P					19.5				2.2	S			N			SC 0.6-2.2,180	PR0897
0710192	07	1	5	SE2		0192	25	6	100	6	ORIG	1993-02-09	P					14.5				2	SW			N			SWC 0.5-2.0	RECH	1995-05-02	P					14.5				2	SW			N			SWC 0.5-2.0	PR0897
0710193	07	1	5	SE2		0193	19	19.2	94	19.2	ORIG	1993-02-09	S					0	2.8							N				RECH	1995-05-02	S					0	3							N				PR0897
0710194	07	1	5	SE2		0194	14.2	14.7	89.2	14.7	ORIG	1993-02-09	R		B		G	8			2.6					N				RECH	1995-05-02	R		B		G	8			2.6					N				PR0897
0710195	07	1	5	SE2		0195	8.6	14.7	83.6	14.7	ORIG	1993-02-09	P					26.4				3.7	S			N			SC 0.5-3.7	RECH	1995-05-02	P					26.4				3.7	S			N			SC 0.5-3.7,180	PR0897
0710196	07	1	5	SE2		0196	3.8	11.1	78.8	11.1	ORIG	1993-02-09	P					25.7				0.9	SE			N				RECH	1995-05-02	P					25.7				0.9	SE			N				PR0897
0710197	07	1	5	SE2		0197	1.8	6.4	76.8	6.4	ORIG	1993-02-09	P					22.2				0.7	S			N				RECH	1995-05-02	P					22.2				0.8	S			N			180, 1/2	PR0897
0710198	07	1	5	SE2		0198	2.3	3.2	77.3	3.2	ORIG	1993-02-09	S					0	1.4							N				RECH	1995-05-02	S					0	1.4							N				PR0897
0710199	07	1	5	SE2		0199	5	6	80	6	ORIG	1993-02-09	S					0	1.4							N				RECH	1995-05-02	S					0	1.4			0.3	NS			N				PR0897
0710200	07	1	5	SE2		0200	4	21.9	79	21.9	ORIG	1993-02-09	P					31.2				1.6	SW			N			SWC 1.3-1.6	RECH	1995-05-02	P					31.2				1.6	SW			N			SWC 1.3-1.6	PR0897
0710201	07	1	5	SE2		0201	3.3	23.1	78.3	23.1	ORIG	1993-02-09	P					23.7				2.4	SW			N			SWC 0.8-2.4	RECH	1995-05-02	P					23.7				2.5	SW			N			SWC 0.7-2.5	PR0897
0710202	07	1	5	SE2		0202	0.5	24.2	75.5	24.2	ORIG	1993-02-09	S					0	1.5							N				RECH	1995-05-02	S					0	1.4							N				PR0897
0710203	07	1	5	SE2		0203	12.8	20.9	87.8	20.9	ORIG	1993-02-09	P					37.7				0.4	N			N				RECH	1995-05-02	P					37.7				0.8	N			N			NC 180,1/2;SC 0.4-0.6	PR0897
0710204	07	1	5	SE2		0204	14.5	25.4	89.5	25.4	ORIG	1993-02-09	P					23.5				1.6	W			N				RECH	1995-05-02	P					23.5				1.6	W			N			180	PR0897
0710205	07	1	5	SE2		0205	19	29.9	94	29.9	ORIG	1993-02-09	P					20.8								N				RECH	1995-05-02	P					20.8								N				PR0897
0710206	07	1	5	SE2		0206	25	28.4	100	28.4	ORIG	1993-02-09	P					19.4								N				RECH	1995-05-02	P					19.4						1		N				PR0897
0710207	07	1	5	SE2		0207	21.2	31.7	96.2	31.7	ORIG	1993-02-09	S					0	1.6							N				RECH	1995-05-02	S					0	1.7			0.4	NS			N			0.1 GIRDLED	PR0897
0710208	07	1	5	SE2		0208	18	32.2	93	32.2	ORIG	1993-02-09	R		B		G	18.1								N				RECH	1995-05-02	R		B		G	18.1								N				PR0897
0710209	07	1	5	SE2		0209	7.1	29.4	82.1	29.4	ORIG	1993-02-09	P					28.2				2.4	S			N			SC 0.5-2.4	RECH	1995-05-02	P					28.2				2.4	S			N			SC 0.4-2.4,180,1/2	PR0897
0710210	07	1	5	SE2		0210	5.1	28.2	80.1	28.2	ORIG	1993-02-09	P					20.6				1.4	W			N				RECH	1995-05-02	P					20.6				1.8	S			N			SC 1.5-1.8;WC 1.4	PR0897
0710211	07	1	5	SE2		0211	11	32.1	86	32.1	ORIG	1993-02-09	P					22.8				2.2	SW			N			SWC 0.5-2.2	RECH	1995-05-02	P					22.8				2.3	SW			N			SWC 0.5-2.3,180,1/2;SEC 2.5-4.3	PR0897
0710212	07	1	5	SE2		0212	2.9	34.4	77.9	34.4	ORIG	1993-02-09	P					28								N				RECH	1995-05-02	P					28								N				PR0897
0710213	07	1	5	SE2		0213	8.2	38.6	83.2	38.6	ORIG	1993-02-09	S					0	1.7							N				RECH	1995-05-02	S					0	1.7							N				PR0897
0710214	07	1	5	SE2		0214	11.5	35.6	86.5	35.6	ORIG	1993-02-09	P					34.5				0.9	SW			N				RECH	1995-05-02	P					34.5				1.4	SW			N			180, 1/2	PR0897
0710215	07	1	5	SE2		0215	15.1	36.4	90.1	36.4	ORIG	1993-02-09	R		B		G	17.8			4					N				RECH	1995-05-02	R		B		G	17.8			4					N				PR0897
0710216	07	1	5	SE2		0216	14.5	34.1	89.5	34.1	ORIG	1993-02-09	P	T	B			20	15.1		2.3	2.3	SW			Y			BROKEN @ 2.3 LYING NE	RECH	1995-05-02	R		B		B	20	15.1		2.3	2.3	SW			Y				PR0897
0710217	07	1	5	SE2		0217	20	36	95	36	ORIG	1993-02-09	P					20.1								N				RECH	1995-05-02	P					20.1								N				PR0897
0710218	07	1	5	SE2		0218	22	38.1	97	38.1	ORIG	1993-02-09	R		B		G	8.8			2.2					N				RECH	1995-05-02	R		B		G	8.8			2.2					N				PR0897
0710219	07	1	5	SE2		0219	22	40.5	97	40.5	ORIG	1993-02-09	R		B		G	6.5			2.3					N				RECH	1995-05-02	R		B		G	6.5			2.3					N				PR0897
0710220	07	1	5	SE2		0220	24	45	99	45	ORIG	1993-02-09	P					26.7								N				RECH	1995-05-02	P					26.7								N				PR0897
0710221	07	1	5	SE2		0221	17.5	45.1	92.5	45.1	ORIG	1993-02-09	P					29.9								N				RECH	1995-05-02	P					29.9								N				PR0897
0710222	07	1	5	SE2		0222	14.1	46	89.1	46	ORIG	1993-02-09	P					33.9								N				RECH	1995-05-02	P					33.9								N				PR0897
0710223	07	1	5	SE2		0223	1.8	47.7	76.8	47.7	ORIG	1993-02-09	P					28								N				RECH	1995-05-02	P					28								N				PR0897
0710224	07	1	5	NE1		0224	2	2.4	73	52.4	ORIG	1993-02-09	R		B		G	16.9								N				RECH	1995-05-02	R		B		G	16.9								N				PR0897
0710225	07	1	5	NE1		0225	4.4	1.7	70.6	51.7	ORIG	1993-02-09	P					20.6				0.7	W			N				RECH	1995-05-02	P					20.6				0.7	W			N			1/2	PR0897
0710226	07	1	5	NE1		0226	5.7	4	69.3	54	ORIG	1993-02-09	P					26.4				1.5	SE			N				RECH	1995-05-02	P					26.4				1.6	E			N			180, 1/2	PR0897
0710227	07	1	5	NE1		0227	1.9	6	73.1	56	ORIG	1993-02-09	P					20.1								N				RECH	1995-05-02	P					20.1				3.4	SW			N			SWC 2.5-3.4,1/2	PR0897
0710228	07	1	5	NE1		0228	1.9	7.4	73.1	57.4	ORIG	1993-02-09	P					15								N				RECH	1995-05-02	P					15								N				PR0897
0710229	07	1	5	NE1		0229	2.1	8.6	72.9	58.6	ORIG	1993-02-09	R		B		G	11.5			6					N				RECH	1995-05-02	R		B		G	11.5			6					N				PR0897
0710230	07	1	5	NE1		0230	3.1	10.8	71.9	60.8	ORIG	1993-02-09	P		U			16.9	17							Y			UPROOTED & LYING W	RECH	1995-05-02	R		U		B	16.9	17		0					Y				PR0897
0710231	07	1	5	NE1		0231	10.5	12.2	64.5	62.2	ORIG	1993-02-09	P					22				2	W			N			WC 0.5-2.0	RECH	1995-05-02	P					22				2	WSW			N			WSWC 0.3-2.0,1/2	PR0897
0710232	07	1	5	NE1		0232	13	7	62	57	ORIG	1993-02-09	R		B		G	20.6								N				RECH	1995-05-02	R		B		G	20.6								N				PR0897
0710233	07	1	5	NE1	Y	0233	17	7	58	57	ORIG	1993-02-09	P					21.2				2.4	S			N				RECH	1995-05-02	P					21.2				2.8	S			N			180, 1/2	PR0897
0710234	07	1	5	NE1	Y	0234	24.5	6.2	50.5	56.2	ORIG	1993-02-09	P					20								N				RECH	1995-05-02	P					20								N				PR0897
0710235	07	1	5	NE1	Y	0235	23	12.9	52	62.9	ORIG	1993-02-09	P					36.7								N				RECH	1995-05-02	P					36.7				0.3	W			N				PR0897
0710236	07	1	5	NE1		0236	22.5	12.7	52.5	62.7	ORIG	1993-02-09	R		B		G	19.1								N				RECH	1995-05-02	R		B		G	19.1								N				PR0897
0710237	07	1	5	NE1	Y	0237	22.5	16.1	52.5	66.1	ORIG	1993-02-09	P					16.5								N				RECH	1995-05-02	P					16.5						1		N				PR0897
0710238	07	1	5	NE1		0238	12.2	17.1	62.8	67.1	ORIG	1993-02-09	P					29.5								N				RECH	1995-05-02	P					29.5								N				PR0897
0710239	07	1	5	NE1		0239	12.5	12.6	62.5	62.6	ORIG	1993-02-09	P					31.1								N				RECH	1995-05-02	P					31.1								N				PR0897
0710240	07	1	5	NE1		0240	13.7	12.4	61.3	62.4	ORIG	1993-02-09	R		B		G	12.3			2.4					N				RECH	1995-05-02	R		B		G	12.3			2.4					N				PR0897
0710241	07	1	5	NE1		0241	8.1	19.7	66.9	69.7	ORIG	1993-02-09	P					20.8								N				RECH	1995-05-02	P					20.8								N				PR0897
0710242	07	1	5	NE1		0242	6.1	24.4	68.9	74.4	ORIG	1993-02-09	P					30.5				1.4	SW			N			SWC 0.8-1.4	RECH	1995-05-02	P					30.5				1.4	SW			N			SWC 0.8-1.4	PR0897
0710243	07	1	5	NE1		0243	5.4	26.7	69.6	76.7	ORIG	1993-02-09	S					0	2.9							N				RECH	1995-05-02	S					0	2.7							N				PR0897
0710244	07	1	5	NE1		0244	18	22.5	57	72.5	ORIG	1993-02-09	R		B		G	7			4					N				RECH	1995-05-02	R		B		G	7			4					N				PR0897
0710245	07	1	5	NE1	Y	0245	22	20.9	53	70.9	ORIG	1993-02-09	P					18.9								N				RECH	1995-05-02	P					18.9								N				PR0897
0710246	07	1	5	NE1		0246	22	28.9	53	78.9	ORIG	1993-02-09	P					27.8								N				RECH	1995-05-02	P					27.8								N				PR0897
0710247	07	1	5	NE1		0247	22	31.4	53	81.4	ORIG	1993-02-09	P					21.7								N				RECH	1995-05-02	P					21.7								N				PR0897
0710248	07	1	5	NE1		0248	24.2	37.5	50.8	87.5	ORIG	1993-02-09	P					34.5								N				RECH	1995-05-02	P					34.5								N				PR0897
0710249	07	1	5	NE1		0249	17.4	36.5	57.6	86.5	ORIG	1993-02-09	P					34.5								N				RECH	1995-05-02	P					34.5								N				PR0897
0710250	07	1	5	NE1		0250	12.5	32.4	62.5	82.4	ORIG	1993-02-09	R		B		B	22.1								N				RECH	1995-05-02	R		B		G	19								N				PR0897
0710251	07	1	5	NE1		0251	0.7	41.7	74.3	91.7	ORIG	1993-02-09	S					0	2.1							N				RECH	1995-05-02	S					0	2							N				PR0897
0710252	07	1	5	NE1		0252	1	42.5	74	92.5	ORIG	1993-02-09	R		B		G	25			2.7					N				RECH	1995-05-02	R		B		G	25			2.7					N				PR0897
0710253	07	1	5	NE1		0253	15	42.5	60	92.5	ORIG	1993-02-09	P					29.8								N				RECH	1995-05-02	P					29.8				2.7	SE			N			SEC 2.1-2.7	PR0897
0710254	07	1	5	NE1		0254	19	48.9	56	98.9	ORIG	1993-02-09	P					21.5								N				RECH	1995-05-02	P					21.5								N				PR0897
0710255	07	1	5	NE1		0255	11	49.2	64	99.2	ORIG	1993-02-09	C	T		F		16.1				2	W			N				RECH	1995-05-02	C	T		F		16.1				2	W			N				PR0897
0710256	07	1	5	NE2		0256	17	49.7	92	99.7	ORIG	1993-02-09	P					17.6								N				RECH	1995-05-02	P					17.6								N				PR0897
0710257	07	1	5	NE2		0257	20.5	48	95.5	98	ORIG	1993-02-09	R		B		G	11.8			4					N				RECH	1995-05-02	R		B		G	11.8			4					N				PR0897
0710258	07	1	5	NE2		0258	23	47.8	98	97.8	ORIG	1993-02-09	P					29.5								N				RECH	1995-05-02	P					29.5								N				PR0897
0710259	07	1	5	NE2		0259	24	49.2	99	99.2	ORIG	1993-02-09	P					21.2				0.2	E			N				RECH	1995-05-02	P					21.2				0.2	E	1		N			180	PR0897
0710260	07	1	5	NE2		0260	24.8	49	99.8	99	ORIG	1993-02-09	P					18.9								N				RECH	1995-05-02	P					18.9						1		N				PR0897
0710261	07	1	5	NE2		0261	13.5	48	88.5	98	ORIG	1993-02-09	R		B		G	22.5								N				RECH	1995-05-02	R		B		G	22.5								N				PR0897
0710262	07	1	5	NE2		0262	12.3	48.5	87.3	98.5	ORIG	1993-02-09	P					20.3								N				RECH	1995-05-02	P					20.3								N				PR0897
0710263	07	1	5	NE2		0263	10.3	48.6	85.3	98.6	ORIG	1993-02-09	P					18.2								N				RECH	1995-05-02	P					18.2								N				PR0897
0710264	07	1	5	NE2		0264	7.3	46.9	82.3	96.9	ORIG	1993-02-09	P					21.3								N				RECH	1995-05-02	P					21.3								N				PR0897
0710265	07	1	5	NE2		0265	6.3	47.6	81.3	97.6	ORIG	1993-02-09	R		B		G	6.7								N				RECH	1995-05-02	R		B		G	6.7			0					N			BURNED UP	PR0897
0710266	07	1	5	NE2		0266	3.4	47.4	78.4	97.4	ORIG	1993-02-09	P					15.5				0.5	SW			N				RECH	1995-05-02	P					15.5				0.5	SW			N			SWC 0.3-0.5	PR0897
0710267	07	1	5	NE2		0267	0.8	49.8	75.8	99.8	ORIG	1993-02-09	P					16.4				1	NW			N				RECH	1995-05-02	P					16.4				1	NW			N			180, 1/2	PR0897
0710268	07	1	5	NE2		0268	10.5	44.8	85.5	94.8	ORIG	1993-02-09	P					11.7								N				RECH	1995-05-02	P					11.7								N				PR0897
0710269	07	1	5	NE2		0269	19	41.7	94	91.7	ORIG	1993-02-09	P					34.9								N				RECH	1995-05-02	P					34.9								N				PR0897
0710270	07	1	5	NE2		0270	19	38.2	94	88.2	ORIG	1993-02-09	P					21.3								N				RECH	1995-05-02	P					21.3								N				PR0897
0710271	07	1	5	NE2		0271	17.1	34.6	92.1	84.6	ORIG	1993-02-09	P					29.2								N				RECH	1995-05-02	P					29.2								N				PR0897
0710272	07	1	5	NE2		0272	16	31.9	91	81.9	ORIG	1993-02-09	R		B		G	24.9								N				RECH	1995-05-02	R		B		G	21.3			4.2					N				PR0897
0710273	07	1	5	NE2		0273	18.3	31.5	93.3	81.5	ORIG	1993-02-09	P					33.9								N				RECH	1995-05-02	P					33.9								N				PR0897
0710274	07	1	5	NE2		0274	24	30.2	99	80.2	ORIG	1993-02-09	C					17.5								N				RECH	1995-05-02	C					17.5				0.5	SSW			N			SSW 0.2-0.5	PR0897
0710275	07	1	5	NE2		0275	16.9	29.8	91.9	79.8	ORIG	1993-02-09	R		B		G	10.8			4.3					N				RECH	1995-05-02	R		B		G	10.8			4.3					N				PR0897
0710276	07	1	5	NE2		0276	1.9	37.2	76.9	87.2	ORIG	1993-02-09	R		B		G	28.4								N				RECH	1995-05-02	R		B		G	27.5	5.3							N				PR0897
0710277	07	1	5	NE2		0277	4	36.2	79	86.2	ORIG	1993-02-09	R		B		G	10.9			3.2					N				RECH	1995-05-02	R		B		G	10.9			3.2					N				PR0897
0710278	07	1	5	NE2		0278	1.7	26.5	76.7	76.5	ORIG	1993-02-09	P					21.3								N				RECH	1995-05-02	P					21.3								N				PR0897
0710279	07	1	5	NE2		0279	2.3	21.4	77.3	71.4	ORIG	1993-02-09	P					22.2								N				RECH	1995-05-02	P					22.2								N				PR0897
0710280	07	1	5	NE2		0280	0.7	20.5	75.7	70.5	ORIG	1993-02-09	P					23.8								N				RECH	1995-05-02	P					23.8				2.6	SE			N			SEC 1.9-2.6	PR0897
0710281	07	1	5	NE2		0281	1.8	16	76.8	66	ORIG	1993-02-09	S					0	2.9							N				RECH	1995-05-02	S					0	3							N				PR0897
0710282	07	1	5	NE2		0282	9.1	16.3	84.1	66.3	ORIG	1993-02-09	P					15.8				2	SW			N				RECH	1995-05-02	P					15.8				2.5	S			N			300, 1/2	PR0897
0710283	07	1	5	NE2		0283	8.9	17.7	83.9	67.7	ORIG	1993-02-09	P					24.2								N				RECH	1995-05-02	P					24.2								N				PR0897
0710284	07	1	5	NE2		0284	10	17.9	85	67.9	ORIG	1993-02-09	P					22.6								N				RECH	1995-05-02	P					22.6				1.9	W			N			WC 0.2-1.9,180,1/2	PR0897
0710285	07	1	5	NE2		0285	11.5	18.9	86.5	68.9	ORIG	1993-02-09	P					23.2								N				RECH	1995-05-02	P					23.2								N				PR0897
0710286	07	1	5	NE2		0286	11.2	16.8	86.2	66.8	ORIG	1993-02-09	R		B		G	9			3.5					N				RECH	1995-05-02	R		B		G	9			3.5					N				PR0897
0710287	07	1	5	NE2		0287	14.2	17.4	89.2	67.4	ORIG	1993-02-09	P					18.2				1.1	SW			N				RECH	1995-05-02	P					18.2				1.4	SW			N			SW 1.0-1.4,180,1/2	PR0897
0710288	07	1	5	NE2		0288	16.9	18.1	91.9	68.1	ORIG	1993-02-09	P					19.8								N				RECH	1995-05-02	P					19.8						1		N				PR0897
0710289	07	1	5	NE2		0289	20.6	20.3	95.6	70.3	ORIG	1993-02-09	C					13.9								N				RECH	1995-05-02	C					13.9				3.3	S			N			SC 1.9-3.3,180	PR0897
0710290	07	1	5	NE2		0290	23	18.3	98	68.3	ORIG	1993-02-09	P					19.7								N				RECH	1995-05-02	P					19.7								N				PR0897
0710291	07	1	5	NE2		0291	21.5	13.5	96.5	63.5	ORIG	1993-02-09	P					18.2								N				RECH	1995-05-02	P					18.2								N				PR0897
0710292	07	1	5	NE2		0292	24.2	10.3	99.2	60.3	ORIG	1993-02-09	P					29.2								N				RECH	1995-05-02	P					29.2								N				PR0897
0710293	07	1	5	NE2		0293	20.2	10.8	95.2	60.8	ORIG	1993-02-09	P					18.5								N				RECH	1995-05-02	P					18.5								N				PR0897
0710294	07	1	5	NE2		0294	18.5	13.3	93.5	63.3	ORIG	1993-02-09	P					12.4				1.5	W			N				RECH	1995-05-02	P					12.4				1.5	NW			N			NWC 0.3-1.5,180,1/2	PR0897
0710295	07	1	5	NE2		0295	17	14	92	64	ORIG	1993-02-09	P					27.9				1	N			N			SWC 0.5-1.3	RECH	1995-05-02	P					27.9				1.7	S			N			SWC 0.5-1.7,180;NC 0.3-1.0,180	PR0897
0710296	07	1	5	NE2		0296	12.6	12.1	87.6	62.1	ORIG	1993-02-09	P					23.8				2	N			N				RECH	1995-05-02	P					23.8				0.3	N			N				PR0897
0710297	07	1	5	NE2		0297	10.1	11.3	85.1	61.3	ORIG	1993-02-09	P					20.7								N			OBS 6-22-93 DEAD	RECH	1995-05-02	R		B		B	20.1								N			OBS 6-22-93 DEAD	PR0897
0710298	07	1	5	NE2		0298	3.8	1	78.8	51	ORIG	1993-02-09	P					24.8								N				RECH	1995-05-02	P					24.8								N				PR0897
0710299	07	1	5	NE2		0299	10.9	1.1	85.9	51.1	ORIG	1993-02-09	R		B		B	27.2								N				RECH	1995-05-02	R		B		G	15.9								N				PR0897
0710300	07	1	5	NE2		0300	19.5	4.8	94.5	54.8	ORIG	1993-02-09	P					17.2								N				RECH	1995-05-02	P					17.2								N				PR0897
0710301	07	1	5	NE2		0301	22	3.4	97	53.4	ORIG	1993-02-09	R		B		G	7.8			2.1					N				RECH	1995-05-02	R		B		G	7.8			2.1					N				PR0897
0710302	07	1	5	NE2		0302	21.1	25.6	96.1	75.6																				RECH	1995-05-02	C					5.4	4.6							N				PR0897
0710303	07	1	5	SW2		0303	16.3	45.5	41.3	45.5																				RECH	1995-05-02	S					0	1.4							N				PR0897
0710304	07	1	5	SW2		0304	1.4	28.3	26.4	28.3																				RECH	1995-05-02	S					0	1.4							N				PR0897
0710305	07	1	5	SW2		0305	17.2	20.7	42.2	20.7	ORIG	1993-02-09	S					0	3.1							N				RECH	1995-05-02	S					0	3.1							N				PR0897
0710306	07	1	5	SW2		0306	22.5	11.8	47.5	11.8																				RECH	1995-05-02	P					5								N				PR0897
0710307	07	1	5	SW2		0307	22.7	11.3	47.7	11.3																				RECH	1995-05-02	P					5.7	5.4							N				PR0897
0710308	07	1	5	SW2		0308	6.3	1.7	31.3	1.7																																							PR0897
0710309	07	1	5	SW2		0309	5.1	3.3	30.1	3.3																																							PR0897
0710310	07	1	5	SW2		0310	4.8	8.5	29.8	8.5																																							PR0897
0710311	07	1	5	SW2		0311	5.3	10.3	30.3	10.3																																							PR0897
0710312	07	1	5	SE1		0312	24.1	9	50.9	9																																							PR0897
0710313	07	1	5	SW2		0313	24.6	16.3	49.6	16.3																																							PR0897
0710314	07	1	5	SW2		0314	18.5	19.4	43.5	19.4																																							PR0897
0710315	07	1	5	SW2		0315	23.6	5.3	48.6	5.3																																							PR0897
0710316	07	1	5	SW2		0316	11.8	21.3	36.8	21.3																																							PR0897
0710317	07	1	5	SE1	Y	0317	23.6	26.2	51.4	26.2																																							PR0897
0710318	07	1	5	NE2		0318	23.5	23.1	98.5	73.1																																							PR0897
0710319	07	1	5	SW1		0319	11.3	16.7	13.7	16.7
0720465	07	2	5	NE1		0465	6	37.1	69	87.1
0720466	07	2	5	NE2		0466	7.5	30.1	82.5	80.1																																							PR0897
0720467	07	2	5	NW1		0467	13.4	34.7	11.6	84.7																																							PR0897
0720468	07	2	5	NE2		0468	9.7	4.8	84.7	54.8																																							PR0897
0720469	07	2	5	NE2		0469	6.7	48.6	81.7	98.6	ORIG	1994-07-28	R		B		G	12.1			3.4					N				RECH	1995-05-09	R		B		G	12.1			3.4					N				PR0897
0720470	07	2	5	NE2		0470	17	44.6	92	94.6	ORIG	1994-07-28	P					28.4								N				RECH	1995-05-09	P					28.4								N				PR0897
0720471	07	2	5	NE2		0471	17.6	43.9	92.6	93.9	ORIG	1994-07-28	S					0	2							N				RECH	1995-05-09	S					0	2.1							N				PR0897
0720472	07	2	5	NE2		0472	22.8	42.7	97.8	92.7	ORIG	1994-07-28	S					0	1.5							N				RECH	1995-05-09	S					0	1.5							N				PR0897
0720473	07	2	5	NE2		0473	23.5	42.7	98.5	92.7	ORIG	1994-07-28	P					25.5								N				RECH	1995-05-09	P					25.5								N				PR0897
0720474	07	2	5	NE2		0474	21.8	42.2	96.8	92.2	ORIG	1994-07-28	R		B		G	6.7			1.9					N				RECH	1995-05-09	R		B		G	6.7			1.9					N				PR0897
0720475	07	2	5	NE2		0475	7.9	42.2	82.9	92.2	ORIG	1994-07-28	R		B		G	13.5			4.6					N				RECH	1995-05-09	R		B		G	13.5			4.6					N				PR0897
0720476	07	2	5	NE2		0476	7.4	40.3	82.4	90.3	ORIG	1994-07-28	P					31.1								N				RECH	1995-05-09	P					31.1								N				PR0897
0720477	07	2	5	NE2		0477	8.6	39.5	83.6	89.5	ORIG	1994-07-28	R		B		G	9.6			4.8					N				RECH	1995-05-09	R		B		G	9.6			4.8					N				PR0897
0720478	07	2	5	NE2		0478	13.2	39.8	88.2	89.8	ORIG	1994-07-28	P					28.1								N				RECH	1995-05-09	P					28.1								N				PR0897
0720479	07	2	5	NE2		0479	24.7	39.2	99.7	89.2	ORIG	1994-07-28	P					32.3				1.2	S			N			SC 180	RECH	1995-05-09	P					32.3				1.2	S			N			SC 180; NC 0.2	PR0897
0720480	07	2	5	NE2		0480	9.3	37.2	84.3	87.2	ORIG	1994-07-28	R		B		G	12.6								N				RECH	1995-05-09	R		B		G	12.6								N				PR0897
0720481	07	2	5	NE2		0481	14.9	36.8	89.9	86.8	ORIG	1994-07-28	P					37.9								N				RECH	1995-05-09	P					37.9								N				PR0897
0720482	07	2	5	NE2		0482	0.7	31	75.7	81	ORIG	1994-07-28	P					40.4				1	E			N			SC 0.4	RECH	1995-05-09	P					40.4				1	E			N			SC 0.4	PR0897
0720483	07	2	5	NE2		0483	21.1	30.4	96.1	80.4	ORIG	1994-07-28	R		B		G	9.8			4.5					N				RECH	1995-05-09	R		B		G	9.8			4.5					N				PR0897
0720484	07	2	5	NE2		0484	22.2	29.2	97.2	79.2	ORIG	1994-07-28	R		B		G	17.8			2.6					N				RECH	1995-05-09	R		B		G	17.8			2.6					N				PR0897
0720485	07	2	5	NE2		0485	5.4	27.3	80.4	77.3	ORIG	1994-07-28	P					31.3				1.9	S			N				RECH	1995-05-09	P					31.3				1.9	S			N				PR0897
0720486	07	2	5	NE2		0486	12.8	24.3	87.8	74.3	ORIG	1994-07-28	R		B		G	12.5			2					N				RECH	1995-05-09	R		B		G	12.5			2					N				PR0897
0720487	07	2	5	NE2		0487	16.2	24.3	91.2	74.3	ORIG	1994-07-28	R		B		G	7.5			1.9					N				RECH	1995-05-09	R		B		G	7.5			1.9					N				PR0897
0720488	07	2	5	NE2		0488	15.6	23.3	90.6	73.3	ORIG	1994-07-28	P					17.7								N				RECH	1995-05-09	P					17.7								N				PR0897
0720489	07	2	5	NE2		0489	17.2	22.7	92.2	72.7	ORIG	1994-07-28	P					18.7								N				RECH	1995-05-09	P					18.7								N				PR0897
0720490	07	2	5	NE2		0490	21.2	22.6	96.2	72.6	ORIG	1994-07-28	P					18.1								N				RECH	1995-05-09	P					18.1								N				PR0897
0720491	07	2	5	NE2		0491	19.5	22.1	94.5	72.1	ORIG	1994-07-28	P					12.5				4.2	W			N			WC 1.5-4.2	RECH	1995-05-09	P					12.5				4.2	W	2		N			WC 1.5-4.2	PR0897
0720492	07	2	5	NE2		0492	23.2	20.9	98.2	70.9	ORIG	1994-07-28	P					26.9								N				RECH	1995-05-09	P					26.9								N				PR0897
0720493	07	2	5	NE2		0493	13.5	17.8	88.5	67.8	ORIG	1994-07-28	P					25.9				0.8	NW			N				RECH	1995-05-09	P					25.9				0.8	NW			N				PR0897
0720494	07	2	5	NE2		0494	21.3	12.5	96.3	62.5	ORIG	1994-07-28	P					26.8								N				RECH	1995-05-09	P					26.8								N				PR0897
0720495	07	2	5	NE2		0495	19.7	0.8	94.7	50.8	ORIG	1994-07-28	P					30.8								N				RECH	1995-05-09	P					30.8								N				PR0897
0720496	07	2	5	NE1		0496	6.1	48.3	68.9	98.3	ORIG	1994-07-28	R		B		G	9.3			2.9					N				RECH	1995-05-09	R		B		G	9.3			2.9					N				PR0897
0720497	07	2	5	NE1		0497	10.1	47.2	64.9	97.2	ORIG	1994-07-28	P					28.4								N				RECH	1995-05-09	P					28.4								N				PR0897
0720498	07	2	5	NE1		0498	25	43.4	50	93.4	ORIG	1994-07-28	P					26.9								N				RECH	1995-05-09	P					26.9								N				PR0897
0720499	07	2	5	NE1		0499	8.6	38	66.4	88	ORIG	1994-07-28	P					45.8				0.9	ESE			N			ESEC, 180, 1/2	RECH	1995-05-09	P					45.8				0.9	ESE			N			ESEC, 180, 1/2	PR0897
0720500	07	2	5	NE1		0500	24.7	33.8	50.3	83.8	ORIG	1994-07-28	R		B		G	20.2			1.7					N				RECH	1995-05-09	R		B		G	20.2			1.7					N				PR0897
0720501	07	2	5	NE1		0501	19	26.8	56	76.8	ORIG	1994-07-28	P					33.9				2.3	SW			N			SWC 180 REES 1/2	RECH	1995-05-09	P					33.9				2.3	SW			N			SWC 180 REES 1/2	PR0897
0720502	07	2	5	NE1		0502	7.2	22.2	67.8	72.2	ORIG	1994-07-28	R		B		G	13.7								N				RECH	1995-05-09	R		B		G	13.7								N				PR0897
0720503	07	2	5	NE1		0503	1.2	19.9	73.8	69.9	ORIG	1994-07-28	P					22.2								N				RECH	1995-05-09	P					22.2								N				PR0897
0720504	07	2	5	NE1	Y	0504	20.9	21.3	54.1	71.3	ORIG	1994-07-28	P					34.1				0.2	NW			N				RECH	1995-05-09	P					34.1				0.2	NW			N				PR0897
0720505	07	2	5	NE1	Y	0505	24.7	19.1	50.3	69.1	ORIG	1994-07-28	P					32								N				RECH	1995-05-09	P					32								N				PR0897
0720506	07	2	5	NE1		0506	7.5	16.9	67.5	66.9	ORIG	1994-07-28	P					27.2								N				RECH	1995-05-09	P					27.2								N				PR0897
0720507	07	2	5	NE1		0507	16.8	11.2	58.2	61.2	ORIG	1994-07-28	R		B		G	21.2								N				RECH	1995-05-09	R		B		G	21.2								N				PR0897
0720508	07	2	5	NE1	Y	0508	22.7	11.8	52.3	61.8	ORIG	1994-07-28	P					19.2								N				RECH	1995-05-09	P					19.2								N				PR0897
0720509	07	2	5	NE1	Y	0509	23.5	9.1	51.5	59.1	ORIG	1994-07-28	P					25.7								N				RECH	1995-05-09	P					25.7								N				PR0897
0720510	07	2	5	NE1		0510	21.9	8.4	53.1	58.4	ORIG	1994-07-28	R		B		G	10.7			2.9					N				RECH	1995-05-09	R		B		G	10.7			2.9					N				PR0897
0720511	07	2	5	NE1	Y	0511	15.2	7.9	59.8	57.9	ORIG	1994-07-28	P					28								N				RECH	1995-05-09	P					28								N				PR0897
0720512	07	2	5	NE1		0512	7.2	1.1	67.8	51.1	ORIG	1994-07-28	P					34.3								N				RECH	1995-05-09	P					34.3								N				PR0897
0720513	07	2	5	SE2		0513	15.8	46.5	90.8	46.5	ORIG	1994-07-28	P					31.5								N				RECH	1995-05-09	P					31.5								N				PR0897
0720514	07	2	5	SE2		0514	14.2	40.5	89.2	40.5	ORIG	1994-07-28	P					29.9								N				RECH	1995-05-09	P					29.9								N				PR0897
0720515	07	2	5	SE2		0515	15.7	39.3	90.7	39.3	ORIG	1994-07-28	P					35.9								N				RECH	1995-05-09	P					35.9								N				PR0897
0720516	07	2	5	SE2		0516	21.6	30.9	96.6	30.9	ORIG	1994-07-28	P					24.4								N				RECH	1995-05-09	P					24.4								N				PR0897
0720517	07	2	5	SE2		0517	7.7	25.4	82.7	25.4	ORIG	1994-07-28	P					18.8								N				RECH	1995-05-09	P					18.8								N				PR0897
0720518	07	2	5	SE2		0518	6.1	23	81.1	23	ORIG	1994-07-28	P					21.3								N				RECH	1995-05-09	P					21.3								N				PR0897
0720519	07	2	5	SE2		0519	23.2	23.1	98.2	23.1	ORIG	1994-07-28	P					16.9								N				RECH	1995-05-09	P					16.9								N				PR0897
0720520	07	2	5	SE2		0520	10.1	20.6	85.1	20.6	ORIG	1994-07-28	R		B		G	8.3			2.4					N				RECH	1995-05-09	R		B		G	8.3			2.4					N				PR0897
0720521	07	2	5	SE2		0521	7.4	18.1	82.4	18.1	ORIG	1994-07-28	P					28.8								N				RECH	1995-05-09	P					28.8								N				PR0897
0720522	07	2	5	SE2		0522	24.2	18.5	99.2	18.5	ORIG	1994-07-28	C					11.9								N				RECH	1995-05-09	C					11.9								N				PR0897
0720523	07	2	5	SE2		0523	2.2	16.1	77.2	16.1	ORIG	1994-07-28	R		B		G	17.2								N				RECH	1995-05-09	R		B		G	17.2								N				PR0897
0720524	07	2	5	SE2		0524	1.9	12.8	76.9	12.8	ORIG	1994-07-28	R		B		G	6.1			1.5					N				RECH	1995-05-09	R		B		G	6.1			1.5					N				PR0897
0720525	07	2	5	SE2		0525	17.2	13.3	92.2	13.3	ORIG	1994-07-28	R		B		G	15.4								N				RECH	1995-05-09	R		B		G	15.4								N				PR0897
0720526	07	2	5	SE2		0526	13.1	11.1	88.1	11.1	ORIG	1994-07-28	P					15.7								N				RECH	1995-05-09	P					15.7								N				PR0897
0720527	07	2	5	SE2		0527	5.2	8.4	80.2	8.4	ORIG	1994-07-28	P					10								N				RECH	1995-05-09	P					10								N				PR0897
0720528	07	2	5	SE2		0528	13.5	7.9	88.5	7.9	ORIG	1994-07-28	P					19.8								N				RECH	1995-05-09	P					19.8								N				PR0897
0720529	07	2	5	SE2		0529	13.9	7.6	88.9	7.6	ORIG	1994-07-28	P					12.2								N				RECH	1995-05-09	P					12.2								N				PR0897
0720530	07	2	5	SE2		0530	17.4	7.6	92.4	7.6	ORIG	1994-07-28	P					16								N				RECH	1995-05-09	P					16								N				PR0897
0720531	07	2	5	SE2		0531	20.9	7.8	95.9	7.8	ORIG	1994-07-28	P					11.4								N				RECH	1995-05-09	P					11.4						1		N				PR0897
0720532	07	2	5	SE2		0532	14.1	5.4	89.1	5.4	ORIG	1994-07-28	P					19.8								N				RECH	1995-05-09	P					19.8								N				PR0897
0720533	07	2	5	SE2		0533	20.5	2.4	95.5	2.4	ORIG	1994-07-28	P					19.6				0.3	NE			N				RECH	1995-05-09	P					19.6				0.3	NE			N				PR0897
0720534	07	2	5	SE2		0534	21.9	2.6	96.9	2.6	ORIG	1994-07-28	P					9.3								N				RECH	1995-05-09	P					9.3						4		N				PR0897
0720535	07	2	5	SE2		0535	24.2	0.7	99.2	0.7	ORIG	1994-07-28	P					14.2								N				RECH	1995-05-09	P					14.2								N				PR0897
0720536	07	2	5	SE1		0536	20.2	46	54.8	46	ORIG	1994-07-28	R		B		G	20.2								N				RECH	1995-05-09	R		B		G	20.2								N				PR0897
0720537	07	2	5	SE1		0537	4.6	43.1	70.4	43.1	ORIG	1994-07-28	R		B		G	26			3.7					N				RECH	1995-05-09	R		B		G	26			3.7					N				PR0897
0720538	07	2	5	SE1		0538	8.4	37.2	66.6	37.2	ORIG	1994-07-28	P					31.8								N				RECH	1995-05-09	P					31.8								N				PR0897
0720539	07	2	5	SE1	Y	0539	15.4	37.7	59.6	37.7	ORIG	1994-07-28	P					36.5								N				RECH	1995-05-09	P					36.5								N				PR0897
0720540	07	2	5	SE1	Y	0540	24.2	30.9	50.8	30.9	ORIG	1994-07-28	P					21.6								N				RECH	1995-05-09	P					21.6								N				PR0897
0720541	07	2	5	SE1		0541	14.7	27.8	60.3	27.8	ORIG	1994-07-28	R		B		G	14.4								N				RECH	1995-05-09	R		B		G	14.4								N				PR0897
0720542	07	2	5	SE1		0542	6.6	26.4	68.4	26.4	ORIG	1994-07-28	P					20.4								N				RECH	1995-05-09	P					20.4								N				PR0897
0720543	07	2	5	SE1		0543	9	24.8	66	24.8	ORIG	1994-07-28	S					0	1.5			0.2	NS			N				RECH	1995-05-09	S					0	1.5			0.2	NS			N				PR0897
0720544	07	2	5	SE1		0544	0.9	23.1	74.1	23.1	ORIG	1994-07-28	P					26.9								N				RECH	1995-05-09	P					26.9								N				PR0897
0720545	07	2	5	SE1		0545	7.4	21.9	67.6	21.9	ORIG	1994-07-28	P					28.8								N				RECH	1995-05-09	P					28.8								N				PR0897
0720546	07	2	5	SE1		0546	22.4	21.9	52.6	21.9	ORIG	1994-07-28	P					21.1								N				RECH	1995-05-09	P					21.1								N				PR0897
0720547	07	2	5	SE1		0547	7.8	20.5	67.2	20.5	ORIG	1994-07-28	P					19.2								N				RECH	1995-05-09	P					19.2								N				PR0897
0720548	07	2	5	SE1		0548	5.3	16.1	69.7	16.1	ORIG	1994-07-28	P					28.7								N				RECH	1995-05-09	P					28.7								N				PR0897
0720549	07	2	5	SE1		0549	1.8	14.8	73.2	14.8	ORIG	1994-07-28	P					21.3								N				RECH	1995-05-09	P					21.3								N				PR0897
0720550	07	2	5	SE1		0550	11.6	15.1	63.4	15.1	ORIG	1994-07-28	R		B		G	7.6			2.6					N				RECH	1995-05-09	R		B		G	7.6			2.6					N				PR0897
0720551	07	2	5	SE1		0551	8.9	12.2	66.1	12.2	ORIG	1994-07-28	R		B		G	7.4			1.7					N				RECH	1995-05-09	R		B		G	7.4			1.7					N				PR0897
0720552	07	2	5	SE1		0552	16.9	10.5	58.1	10.5	ORIG	1994-07-28	R		B		G	17.4								N				RECH	1995-05-09	R		B		G	17.4								N				PR0897
0720553	07	2	5	SE1		0553	11.8	5.1	63.2	5.1	ORIG	1994-07-28	R		B		G	21.5								N				RECH	1995-05-09	R		B		G	21.5								N				PR0897
0720554	07	2	5	SE1		0554	20.7	4.4	54.3	4.4	ORIG	1994-07-28	P					37.6				1.1	W			N			WC 180	RECH	1995-05-09	P					37.6				1.1	W			N			WC 180	PR0897
0720555	07	2	5	SE1		0555	2.1	0.9	72.9	0.9	ORIG	1994-07-28	R		B		G	6.8			1.7					N				RECH	1995-05-09	R		B		G	6.8			1.7					N				PR0897
0720556	07	2	5	SW2		0556	14.3	39.5	39.3	39.5	ORIG	1994-07-28	R		B		G	17.5			1.7					N				RECH	1995-05-09	R		B		G	17.5			1.7					N				PR0897
0720557	07	2	5	SW2		0557	13	34.5	38	34.5	ORIG	1994-07-28	R		B		G	9.8			2.4					N				RECH	1995-05-09	R		B		G	9.8			2.4					N				PR0897
0720558	07	2	5	SW2		0558	13.3	31.7	38.3	31.7	ORIG	1994-07-28	P					19.8								N				RECH	1995-05-09	P					19.8								N				PR0897
0720559	07	2	5	SW2		0559	13.6	30.4	38.6	30.4	ORIG	1994-07-28	P					33.2								N				RECH	1995-05-09	P					33.2								N				PR0897
0720560	07	2	5	SW2		0560	19.6	30.5	44.6	30.5	ORIG	1994-07-28	R		B		G	28.2								N				RECH	1995-05-09	R		B		G	28.2								N				PR0897
0720561	07	2	5	SW2	Y	0561	24.6	30.4	49.6	30.4	ORIG	1994-07-28	P					9.6								N				RECH	1995-05-09	P					9.6								N				PR0897
0720562	07	2	5	SW2		0562	15.9	27.9	40.9	27.9	ORIG	1994-07-28	R		B		G	16								N				RECH	1995-05-09	R		B		G	16								N				PR0897
0720563	07	2	5	SW2	Y	0563	20.4	27.1	45.4	27.1	ORIG	1994-07-28	P					20.2								N				RECH	1995-05-09	P					20.2								N				PR0897
0720564	07	2	5	SW2		0564	7	20.5	32	20.5	ORIG	1994-07-28	R		B		B	33.4								N			GINA'S 280	RECH	1995-05-09	R		B		B	31.8								N			GINA'S 280	PR0897
0720565	07	2	5	SW2		0565	11	20.5	36	20.5	ORIG	1994-07-28	S					0	2.1							N				RECH	1995-05-09	S					0	2.1							N				PR0897
0720566	07	2	5	SW2		0566	11.8	19.4	36.8	19.4	ORIG	1994-07-28	R		B		G	38.6								N				RECH	1995-05-09	R		B		G	38.6								N				PR0897
0720567	07	2	5	SW2		0567	23.4	19.5	48.4	19.5	ORIG	1994-07-28	P					24.6								N				RECH	1995-05-09	P					24.6								N				PR0897
0720568	07	2	5	SW2		0568	19.3	13.5	44.3	13.5	ORIG	1994-07-28	P					24								N				RECH	1995-05-09	P					24								N				PR0897
0720569	07	2	5	SW2		0569	9.9	12.3	34.9	12.3	ORIG	1994-07-28	P					24								N			GINA'S 276	RECH	1995-05-09	P					24								N			GINA'S 276	PR0897
0720570	07	2	5	SW2		0570	13.4	11.9	38.4	11.9	ORIG	1994-07-28	P					23.4								N			GINA'S 278	RECH	1995-05-09	P					23.4								N			GINA'S 278	PR0897
0720571	07	2	5	SW2		0571	14.3	11.3	39.3	11.3	ORIG	1994-07-28	P					29.8								N				RECH	1995-05-09	P					29.8								N				PR0897
0720572	07	2	5	SW2		0572	14.2	10.7	39.2	10.7	ORIG	1994-07-28	R		B		G	7.6			1.7					N				RECH	1995-05-09	R		B		G	7.6			1.7					N				PR0897
0720573	07	2	5	SW2		0573	23.3	9	48.3	9	ORIG	1994-07-28	P					23.5								N				RECH	1995-05-09	P					23.5						1		N				PR0897
0720574	07	2	5	SW2		0574	2	8.9	27	8.9	ORIG	1994-07-28	R		B		G	16.6			2.6					N			GINA'S 274	RECH	1995-05-09	R		B		G	16.6			2.6					N			GINA'S 274	PR0897
0720575	07	2	5	SW2		0575	2	7.2	27	7.2	ORIG	1994-07-28	P					20.2								N			GINA'S 273	RECH	1995-05-09	P					20.2								N			GINA'S 273	PR0897
0720576	07	2	5	SW2		0576	2.3	6.1	27.3	6.1	ORIG	1994-07-28	P					10.2								N			GINA'S 272	RECH	1995-05-09	P					10.2								N			GINA'S 272	PR0897
0720577	07	2	5	SW2		0577	0.3	5.2	25.3	5.2	ORIG	1994-07-28	P					17.4				0.8	SW			N			GINA'S 269	RECH	1995-05-09	P					17.4				0.8	SW			N			GINA'S 269	PR0897
0720578	07	2	5	SW2		0578	7.1	3.1	32.1	3.1	ORIG	1994-07-28	P					19.6								N			GINA'S 270	RECH	1995-05-09	P					19.6								N			GINA'S 270	PR0897
0720579	07	2	5	SW2		0579	15.1	3.7	40.1	3.7	ORIG	1994-07-28	P					14.6								N				RECH	1995-05-09	P					14.6								N				PR0897
0720580	07	2	5	SW2		0580	15.3	0.6	40.3	0.6	ORIG	1994-07-28	P					16.9								N				RECH	1995-05-09	P					16.9								N				PR0897
0720581	07	2	5	SW2		0581	22	0.7	47	0.7	ORIG	1994-07-28	P					20.8				0.4	NW			N				RECH	1995-05-09	P					20.8				0.4	NW			N				PR0897
0720582	07	2	5	SW2		0582	3.9	0.5	28.9	0.5	ORIG	1994-07-28	P					17								N			GINA'S 266	RECH	1995-05-09	P					17								N			GINA'S 266	PR0897
0720583	07	2	5	SW1		0583	0.5	49	24.5	49	ORIG	1994-07-28	P					15.4								N				RECH	1995-05-09	P					15.4								N				PR0897
0720584	07	2	5	SW1		0584	16.3	45.8	8.7	45.8	ORIG	1994-07-28	P					33.9								N				RECH	1995-05-09	P					33.9								N				PR0897
0720585	07	2	5	SW1		0585	18.6	43.2	6.4	43.2	ORIG	1994-07-28	P					31								N				RECH	1995-05-09	P					31								N				PR0897
0720586	07	2	5	SW1		0586	15	41.9	10	41.9	ORIG	1994-07-28	P					23								N				RECH	1995-05-09	P					23								N				PR0897
0720587	07	2	5	SW1		0587	4.5	40.8	20.5	40.8	ORIG	1994-07-28	R		B		G	24.6								N				RECH	1995-05-09	R		B		G	24.6								N				PR0897
0720588	07	2	5	SW1		0588	0.4	32	24.6	32	ORIG	1994-07-28	P					26.9								N				RECH	1995-05-09	P					26.9								N				PR0897
0720589	07	2	5	SW1		0589	5.5	28.7	19.5	28.7	ORIG	1994-07-28	P					32.2								N				RECH	1995-05-09	P					32.2								N				PR0897
0720590	07	2	5	SW1		0590	18	28.1	7	28.1	ORIG	1994-07-28	P					28.5								N				RECH	1995-05-09	P					28.5								N				PR0897
0720591	07	2	5	SW1		0591	5.5	19.9	19.5	19.9	ORIG	1994-07-28	P					33.2								N				RECH	1995-05-09	P					33.2								N				PR0897
0720592	07	2	5	SW1		0592	22.6	16.8	2.4	16.8	ORIG	1994-07-28	R		B		G	12.4			2.2					N				RECH	1995-05-09	R		B		G	12.4			2.2					N				PR0897
0720593	07	2	5	SW1		0593	11.2	15.3	13.8	15.3	ORIG	1994-07-28	R		B		G	19.2								N				RECH	1995-05-09	R		B		G	19.2								N				PR0897
0720594	07	2	5	SW1		0594	0.8	15.3	24.2	15.3	ORIG	1994-07-28	P					32								N			GINA'S 275	RECH	1995-05-09	P					32								N			GINA'S 275	PR0897
0720595	07	2	5	SW1		0595	23.6	14.1	1.4	14.1	ORIG	1994-07-28	P					21.3								N				RECH	1995-05-09	P					21.3								N				PR0897
0720596	07	2	5	SW1		0596	14.1	12.1	10.9	12.1	ORIG	1994-07-28	P					36.3				2.1	SE			N			SEC 0.6-2.1	RECH	1995-05-09	P					36.3				2.1	SE			N			SEC 0.6-2.1	PR0897
0720597	07	2	5	SW1		0597	21.5	12.4	3.5	12.4	ORIG	1994-07-28	R		B		G	25.7			2					N				RECH	1995-05-09	R		B		G	25.7			2					N				PR0897
0720598	07	2	5	SW1		0598	9.9	9.1	15.1	9.1	ORIG	1994-07-28	P					24								N				RECH	1995-05-09	P					24								N				PR0897
0720599	07	2	5	SW1		0599	18.6	7.2	6.4	7.2	ORIG	1994-07-28	P					17.4								N				RECH	1995-05-09	P					17.4								N				PR0897
0720600	07	2	5	SW1		0600	2.4	5.7	22.6	5.7	ORIG	1994-07-28	P					10.8								N			GINA'S 268	RECH	1995-05-09	P					10.8								N			GINA'S 268	PR0897
0720601	07	2	5	SW1		0601	0.9	1.6	24.1	1.6	ORIG	1994-07-28	P					14.7								N			GINA'S 263	RECH	1995-05-09	P					14.7								N			GINA'S 263	PR0897
0720602	07	2	5	SW1		0602	7.1	2.1	17.9	2.1	ORIG	1994-07-28	P					18.7								N			GINA'S 261	RECH	1995-05-09	P					18.7								N			GINA'S 261	PR0897
0720603	07	2	5	SW1		0603	12.5	2.1	12.5	2.1	ORIG	1994-07-28	P					21				0.2	E			N				RECH	1995-05-09	P					21				0.2	E			N				PR0897
0720604	07	2	5	SW1		0604	17.6	1.6	7.4	1.6	ORIG	1994-07-28	P					19								N				RECH	1995-05-09	P					19								N				PR0897
0720605	07	2	5	NW2		0605	17.4	4.5	42.4	54.5	ORIG	1994-07-28	R		B		G	21.5								N				RECH	1995-05-09	R		B		G	21.5								N				PR0897
0720606	07	2	5	NW2	Y	0606	17.1	9.3	42.1	59.3	ORIG	1994-07-28	P					28.8								N				RECH	1995-05-09	P					28.8								N				PR0897
0720607	07	2	5	NW2	Y	0607	15.6	11	40.6	61	ORIG	1994-07-28	P					18.3								N				RECH	1995-05-09	P					18.3								N				PR0897
0720608	07	2	5	NW2		0608	12.8	12.7	37.8	62.7	ORIG	1994-07-28	P					31.7								N				RECH	1995-05-09	P					31.7								N				PR0897
0720609	07	2	5	NW2		0609	16.1	12.6	41.1	62.6	ORIG	1994-07-28	R		B		G	8.8			2.6					N				RECH	1995-05-09	R		B		G	8.8			2.6					N				PR0897
0720610	07	2	5	NW2	Y	0610	21	15.8	46	65.8	ORIG	1994-07-28	P					40.1				0.4	S			N			SC 0.2-0.4	RECH	1995-05-09	P					40.1				0.4	S			N			SC 0.2-0.4	PR0897
0720611	07	2	5	NW2		0611	12.8	16.6	37.8	66.6	ORIG	1994-07-28	P					22.3								N				RECH	1995-05-09	P					22.3								N				PR0897
0720612	07	2	5	NW2		0612	5	21.4	30	71.4	ORIG	1994-07-28	P					38.6								N				RECH	1995-05-09	P					38.6								N				PR0897
0720613	07	2	5	NW2		0613	14.4	21.6	39.4	71.6	ORIG	1994-07-28	R		B		G	19.8								N				RECH	1995-05-09	R		B		G	19.8								N				PR0897
0720614	07	2	5	NW2	Y	0614	15.8	23.9	40.8	73.9	ORIG	1994-07-28	P					30.8				1.9	S			N			SC 0.5-0.9 & 1.1-1.9--SEC 0.2-1.2	RECH	1995-05-09	P					30.8				1.9	S			N			SC 0.5-0.9 & 1.1-1.9--SEC 0.2-1.2	PR0897
0720615	07	2	5	NW2		0615	19.4	25.8	44.4	75.8	ORIG	1994-07-28	P					19.5								N				RECH	1995-05-09	P					19.5								N				PR0897
0720616	07	2	5	NW2		0616	8	27.3	33	77.3	ORIG	1994-07-28	P					36.8								N				RECH	1995-05-09	P					36.8								N				PR0897
0720617	07	2	5	NW2		0617	8.9	27.8	33.9	77.8	ORIG	1994-07-28	S					0	2.6							N				RECH	1995-05-09	S					0	2.6							N				PR0897
0720618	07	2	5	NW2		0618	24.2	28.1	49.2	78.1	ORIG	1994-07-28	P					27.1								N				RECH	1995-05-09	P					27.1								N				PR0897
0720619	07	2	5	NW2		0619	13.6	31.6	38.6	81.6	ORIG	1994-07-28	P					22.1								N				RECH	1995-05-09	P					22.1								N				PR0897
0720620	07	2	5	NW2		0620	17.8	33.2	42.8	83.2	ORIG	1994-07-28	P					26.2								N				RECH	1995-05-09	P					26.2								N				PR0897
0720621	07	2	5	NW2		0621	8.7	34.4	33.7	84.4	ORIG	1994-07-28	R		B		G	13.2			3.9					N				RECH	1995-05-09	R		B		G	13.2			3.9					N				PR0897
0720622	07	2	5	NW2		0622	22.9	36.6	47.9	86.6	ORIG	1994-07-28	P					34.6								N				RECH	1995-05-09	P					34.6								N				PR0897
0720623	07	2	5	NW2		0623	8.5	39	33.5	89	ORIG	1994-07-28	R		B		G	13.2								N				RECH	1995-05-09	R		B		G	13.2								N				PR0897
0720624	07	2	5	NW2		0624	15.7	44.6	40.7	94.6	ORIG	1994-07-28	P					24.1								N				RECH	1995-05-09	P					24.1								N				PR0897
0720625	07	2	5	NW1		0625	0.9	0.1	24.1	50.1	ORIG	1994-07-28	P					20.6								N				RECH	1995-05-09	P					20.6								N				PR0897
0720626	07	2	5	NW1		0626	2.3	0.6	22.7	50.6	ORIG	1994-07-28	P					21.6								N				RECH	1995-05-09	P					21.6								N				PR0897
0720627	07	2	5	NW1		0627	5.6	3.4	19.4	53.4	ORIG	1994-07-28	P					15.1								N				RECH	1995-05-09	P					15.1								N				PR0897
0720628	07	2	5	NW1		0628	9.6	9.6	15.4	59.6	ORIG	1994-07-28	R		B		G	29.4								N				RECH	1995-05-09	R		B		G	29.4								N				PR0897
0720629	07	2	5	NW1		0629	17	12.2	8	62.2	ORIG	1994-07-28	P					17.6								N				RECH	1995-05-09	P					17.6								N				PR0897
0720630	07	2	5	NW1		0630	16.2	13.7	8.8	63.7	ORIG	1994-07-28	P					17								N				RECH	1995-05-09	P					17								N				PR0897
0720631	07	2	5	NW1		0631	7.2	15.7	17.8	65.7	ORIG	1994-07-28	R		B		G	11.8								N				RECH	1995-05-09	R		B		G	11.8								N				PR0897
0720632	07	2	5	NW1		0632	3.4	17.5	21.6	67.5	ORIG	1994-07-28	P					26.2								N				RECH	1995-05-09	P					26.2								N				PR0897
0720633	07	2	5	NW1		0633	18.5	27.4	6.5	77.4	ORIG	1994-07-28	P					21.5								N				RECH	1995-05-09	P					21.5								N				PR0897
0720634	07	2	5	NW1		0634	5.8	31.1	19.2	81.1	ORIG	1994-07-28	P					41.3								N				RECH	1995-05-09	P					41.3								N				PR0897
0720635	07	2	5	NW1		0635	11.8	32.1	13.2	82.1	ORIG	1994-07-28	R		B		G	6.6			2.4					N				RECH	1995-05-09	R		B		G	6.6			2.4					N				PR0897
0720636	07	2	5	NW1		0636	12.9	31.4	12.1	81.4	ORIG	1994-07-28	S					0	1.4							N				RECH	1995-05-09	S					0	1.4							N				PR0897
0720637	07	2	5	NW1		0637	16.5	33	8.5	83	ORIG	1994-07-28	R		B		G	12								N				RECH	1995-05-09	R		B		G	12								N				PR0897
0720638	07	2	5	NW1		0638	24.5	35.2	0.5	85.2	ORIG	1994-07-28	R		B		G	28								N				RECH	1995-05-09	R		B		G	28								N				PR0897
0720639	07	2	5	NW1		0639	17.3	35.9	7.7	85.9	ORIG	1994-07-28	P					40.8								N				RECH	1995-05-09	P					40.8								N				PR0897
0720640	07	2	5	NW1		0640	0.4	34.6	24.6	84.6	ORIG	1994-07-28	P					30.7								N				RECH	1995-05-09	P					30.7								N				PR0897
0720641	07	2	5	NW1		0641	13.3	40.6	11.7	90.6	ORIG	1994-07-28	R		B		G	17.3								N				RECH	1995-05-09	R		B		G	17.3								N				PR0897
0720642	07	2	5	NW1		0642	17.7	41.7	7.3	91.7	ORIG	1994-07-28	S	T				0	3.1							N				RECH	1995-05-09	S	T				0	3							N				PR0897
0720643	07	2	5	NW1		0643	1.8	43	23.2	93	ORIG	1994-07-28	P					34								N				RECH	1995-05-09	P					34								N				PR0897
0720644	07	2	5	NW1		0644	5.5	44.5	19.5	94.5	ORIG	1994-07-28	R		B		G	15.5			2.6					N				RECH	1995-05-09	R		B		G	15.5			2.6					N				PR0897
0720645	07	2	5	NW1		0645	3.5	45.2	21.5	95.2	ORIG	1994-07-28	P					30.5								N				RECH	1995-05-09	P					30.5								N				PR0897
0720646	07	2	5	NW1		0646	9.5	47.4	15.5	97.4	ORIG	1994-07-28	S					0	2.7							N				RECH	1995-05-09	S					0	2.7							N				PR0897
0720647	07	2	5	NW1		0647	8.7	46.9	16.3	96.9	ORIG	1994-07-28	R		B		G	5.8			2.5					N				RECH	1995-05-09	R		B		G	5.8			2.5					N				PR0897
0720648	07	2	5	NW1		0648	5.1	49.1	19.9	99.1	ORIG	1994-07-28	P					29.2								N				RECH	1995-05-09	P					29.2								N				PR0897
0730648	07	3	5	NE2		0648	4.4	43.4	79.4	93.4
0730649	07	3	5	NW1		0649	8.5	49.6	16.5	99.6	ORIG	1994-08-03	P					32								N				RECH	1995-05-04	P					32								N				PR0897
0730650	07	3	5	NW1		0650	20.3	47.9	4.7	97.9	ORIG	1994-08-03	P					30.4								N				RECH	1995-05-04	P					30.4								N				PR0897
0730651	07	3	5	NW1		0651	0.3	41.7	24.7	91.7	ORIG	1994-08-03	P					32.5								N				RECH	1995-05-04	P					32.5								N				PR0897
0730652	07	3	5	NW1		0652	6.1	41	18.9	91	ORIG	1994-08-03	P					38.6				0.2	W			N				RECH	1995-05-04	P					38.6				0.2	W			N				PR0897
0730653	07	3	5	NW1		0653	18.6	36	6.4	86	ORIG	1994-08-03	R		B		G	19.1								N				RECH	1995-05-04	R		B		G	19.1								N				PR0897
0730654	07	3	5	NW1		0654	24.4	35.6	0.6	85.6	ORIG	1994-08-03	P					23.7								N				RECH	1995-05-04	P					23.7								N				PR0897
0730655	07	3	5	NW1		0655	20.9	34.8	4.1	84.8	ORIG	1994-08-03	P					19								N				RECH	1995-05-04	P					19								N				PR0897
0730656	07	3	5	NW1		0656	21.2	32.7	3.8	82.7	ORIG	1994-08-03	P					21.6								N				RECH	1995-05-04	P					21.6								N				PR0897
0730657	07	3	5	NW1		0657	2	30.9	23	80.9	ORIG	1994-08-03	P					24.2								N				RECH	1995-05-04	P					24.2								N				PR0897
0730658	07	3	5	NW1		0658	8.3	30.8	16.7	80.8	ORIG	1994-08-03	R		B		G	7			2.2					N				RECH	1995-05-04	R		B		G	7			2.2					N				PR0897
0730659	07	3	5	NW1		0659	14.1	29.8	10.9	79.8	ORIG	1994-08-03	P					20								N				RECH	1995-05-04	P					20								N				PR0897
0730660	07	3	5	NW1		0660	23.8	29.8	1.2	79.8	ORIG	1994-08-03	P					13.9								N				RECH	1995-05-04	P					13.9								N				PR0897
0730661	07	3	5	NW1		0661	15.9	28.3	9.1	78.3	ORIG	1994-08-03	S					0	1.8							N				RECH	1995-05-04	S					0	1.8							N				PR0897
0730662	07	3	5	NW1		0662	3.9	26.6	21.1	76.6	ORIG	1994-08-03	P					36.2								N				RECH	1995-05-04	P					36.2								N				PR0897
0730663	07	3	5	NW1		0663	17.9	26.8	7.1	76.8	ORIG	1994-08-03	P					17								N				RECH	1995-05-04	P					17								N				PR0897
0730664	07	3	5	NW1		0664	19.3	27.1	5.7	77.1	ORIG	1994-08-03	P					17.2								N				RECH	1995-05-04	P					17.2								N				PR0897
0730665	07	3	5	NW1		0665	9.7	26.2	15.3	76.2	ORIG	1994-08-03	R		B		G	19.7								N				RECH	1995-05-04	R		B		G	19.7								N				PR0897
0730666	07	3	5	NW1		0666	9.2	23.3	15.8	73.3	ORIG	1994-08-03	S					0	1.9							N				RECH	1995-05-04	S					0	2							N				PR0897
0730667	07	3	5	NW1		0667	13.7	22	11.3	72	ORIG	1994-08-03	P					20.4								N				RECH	1995-05-04	P					20.4								N				PR0897
0730668	07	3	5	NW1		0668	16.1	21.3	8.9	71.3	ORIG	1994-08-03	P					13.7								N				RECH	1995-05-04	P					13.7								N				PR0897
0730669	07	3	5	NW1		0669	23.9	21.8	1.1	71.8	ORIG	1994-08-03	P					14.5								N				RECH	1995-05-04	P					14.5								N				PR0897
0730670	07	3	5	NW1		0670	15	17.1	10	67.1	ORIG	1994-08-03	P					21.5								N				RECH	1995-05-04	P					21.5								N				PR0897
0730671	07	3	5	NW1		0671	3.7	15.9	21.3	65.9	ORIG	1994-08-03	P					19.4								N				RECH	1995-05-04	P					19.4								N				PR0897
0730672	07	3	5	NW1		0672	14.5	12.8	10.5	62.8	ORIG	1994-08-03	P					16.9					SE			N			SEC TOO TALL TO MEASURE	RECH	1995-05-04	P					16.9					SE			N			SEC TOO TALL TO MEASURE	PR0897
0730673	07	3	5	NW1		0673	18	9.2	7	59.2	ORIG	1994-08-03	P					31.8								N				RECH	1995-05-04	P					31.8								N				PR0897
0730674	07	3	5	NW1		0674	8.3	8.7	16.7	58.7	ORIG	1994-08-03	P	T	U			18.5							Q	N			UPROOTED SLIGHTLY	RECH	1995-05-04	P	T	U			18.5							Q	N			UPROOTED SLIGHTLY	PR0897
0730675	07	3	5	NW1		0675	6.7	7.3	18.3	57.3	ORIG	1994-08-03	R		B		G	13.4			4.9					N				RECH	1995-05-04	R		B		G	13.4			4.9					N				PR0897
0730676	07	3	5	NW1		0676	19.4	6.2	5.6	56.2	ORIG	1994-08-03	P					22.1								N				RECH	1995-05-04	P					22.1								N				PR0897
0730677	07	3	5	NW1		0677	0.7	8.9	24.3	58.9	ORIG	1994-08-03	R		B		G	5.7			3.6					N				RECH	1995-05-04	R		B		G	5.7			3.6					N				PR0897
0730678	07	3	5	NW1		0678	0.9	9.7	24.1	59.7	ORIG	1994-08-03	R		B		G	10.4			1.6					N				RECH	1995-05-04	R		B		G	10.4			1.6					N				PR0897
0730679	07	3	5	NW2		0679	17.6	48.8	42.6	98.8	ORIG	1994-08-03	P					24.9				1.6	S			N				RECH	1995-05-04	P					24.9				1.6	S			N				PR0897
0730680	07	3	5	NW2		0680	14.8	47.9	39.8	97.9	ORIG	1994-08-03	P					22.6				0.9	SE			N			SEC 0.7-0.9	RECH	1995-05-04	P					22.6				0.9	SE			N			SEC 0.7-0.9	PR0897
0730681	07	3	5	NW2		0681	17.3	47.5	42.3	97.5	ORIG	1994-08-03	P					20.6				1.4	S			N			SC 0.3-1.4	RECH	1995-05-04	P					20.6				1.4	S			N			SC 0.3-1.4	PR0897
0730682	07	3	5	NW2		0682	13.2	42.5	38.2	92.5	ORIG	1994-08-03	P					27.1								N				RECH	1995-05-04	P					27.1								N				PR0897
0730683	07	3	5	NW2		0683	15.9	42.3	40.9	92.3	ORIG	1994-08-03	P					14.7				2.3	W			N			WC 1.5-2.3 SC 0.3-0.9	RECH	1995-05-04	P					14.7				2.3	W			N			WC 1.5-2.3 SC 0.3-0.9	PR0897
0730684	07	3	5	NW2		0684	19.2	41.1	44.2	91.1	ORIG	1994-08-03	R		B		B	18								N				RECH	1995-05-04	R		B		B	17.9								N				PR0897
0730685	07	3	5	NW2		0685	22.1	41.1	47.1	91.1	ORIG	1994-08-03	P					18.2								N				RECH	1995-05-04	P					18.2								N				PR0897
0730686	07	3	5	NW2		0686	11.3	38	36.3	88	ORIG	1994-08-03	P					17				0.6	W			N				RECH	1995-05-04	P					17				0.6	W			N				PR0897
0730687	07	3	5	NW2		0687	16.6	37.9	41.6	87.9	ORIG	1994-08-03	R		B		B	13.4								N				RECH	1995-05-04	R		B		B	13.1								N				PR0897
0730688	07	3	5	NW2		0688	20.7	36.4	45.7	86.4	ORIG	1994-08-03	P					22.9								N				RECH	1995-05-04	P					22.9								N				PR0897
0730689	07	3	5	NW2		0689	21.7	35.1	46.7	85.1	ORIG	1994-08-03	P					18.7								N				RECH	1995-05-04	P					18.7								N				PR0897
0730690	07	3	5	NW2		0690	22.9	35.2	47.9	85.2	ORIG	1994-08-03	S					0	1.4							N				RECH	1995-05-04	S					0	1.4							N				PR0897
0730691	07	3	5	NW2		0691	23.4	34.5	48.4	84.5	ORIG	1994-08-03	R		B		G	14.1			1.9					N				RECH	1995-05-04	R		B		G	14.1			1.9					N				PR0897
0730692	07	3	5	NW2		0692	24.1	34	49.1	84	ORIG	1994-08-03	P					14				1	S			N			SC 0.8-1.0 NC 0.5-1.0	RECH	1995-05-04	P					14				1	S			N			SC 0.8-1.0 NC 0.5-1.0	PR0897
0730693	07	3	5	NW2		0693	11.7	33.1	36.7	83.1	ORIG	1994-08-03	P					20.4								N				RECH	1995-05-04	P					20.4								N				PR0897
0730694	07	3	5	NW2		0694	14.4	31.6	39.4	81.6	ORIG	1994-08-03	P					20.3								N				RECH	1995-05-04	P					20.3								N				PR0897
0730695	07	3	5	NW2		0695	12.5	31.2	37.5	81.2	ORIG	1994-08-03	P					16.2								N				RECH	1995-05-04	P					16.2								N				PR0897
0730696	07	3	5	NW2		0696	17	31	42	81	ORIG	1994-08-03	P					20.6								N				RECH	1995-05-04	P					20.6								N				PR0897
0730697	07	3	5	NW2		0697	22	29.4	47	79.4	ORIG	1994-08-03	S					0	2.2			1	NS			N			GIRDLED 1.0 ROTTEN 1.2	RECH	1995-05-04	S					0	2.2			1	NS			N			GIRDLED 1.0 ROTTEN 1.2	PR0897
0730698	07	3	5	NW2		0698	6.8	35	31.8	85	ORIG	1994-08-03	R		B		G	19.9								N				RECH	1995-05-04	R		B		G	19.9								N				PR0897
0730699	07	3	5	NW2		0699	2.8	34.9	27.8	84.9	ORIG	1994-08-03	P					18.3								N				RECH	1995-05-04	P					18.3								N				PR0897
0730700	07	3	5	NW2		0700	13.3	28	38.3	78	ORIG	1994-08-03	P					17.8								N				RECH	1995-05-04	P					17.8								N				PR0897
0730701	07	3	5	NW2		0701	15.9	27.2	40.9	77.2	ORIG	1994-08-03	P					12.6								N				RECH	1995-05-04	P					12.6								N				PR0897
0730702	07	3	5	NW2		0702	10.9	26.1	35.9	76.1	ORIG	1994-08-03	R		B		G	9.3			2.4					N				RECH	1995-05-04	R		B		G	9.3			2.4					N				PR0897
0730703	07	3	5	NW2		0703	11.4	26	36.4	76	ORIG	1994-08-03	P					18.3				0.3	NW			N				RECH	1995-05-04	P					18.3				0.3	NW			N				PR0897
0730704	07	3	5	NW2		0704	21.9	25.3	46.9	75.3	ORIG	1994-08-03	P					16.8								N				RECH	1995-05-04	P					16.8								N				PR0897
0730705	07	3	5	NW2		0705	21.4	23.5	46.4	73.5	ORIG	1994-08-03	R		B		G	8.4			2.8					N				RECH	1995-05-04	R		B		G	8.4			2.8					N				PR0897
0730706	07	3	5	NW2		0706	22.6	22.5	47.6	72.5	ORIG	1994-08-03	R		B		B	29								N				RECH	1995-05-04	R		B		B	29								N				PR0897
0730707	07	3	5	NW2		0707	5.8	24.1	30.8	74.1	ORIG	1994-08-03	P					19.4								N				RECH	1995-05-04	P					19.4								N				PR0897
0730708	07	3	5	NW2		0708	1.9	23	26.9	73	ORIG	1994-08-03	P					20.8								N				RECH	1995-05-04	P					20.8								N				PR0897
0730709	07	3	5	NW2		0709	8	21.4	33	71.4	ORIG	1994-08-03	S					0	2.2							N				RECH	1995-05-04	S					0	2.1							N				PR0897
0730710	07	3	5	NW2		0710	11.8	21.4	36.8	71.4	ORIG	1994-08-03	P					21.2								N				RECH	1995-05-04	P					21.2								N				PR0897
0730711	07	3	5	NW2	Y	0711	20.3	17.8	45.3	67.8	ORIG	1994-08-03	P					19.1								N				RECH	1995-05-04	P					19.1								N				PR0897
0730712	07	3	5	NW2		0712	12.5	17	37.5	67	ORIG	1994-08-03	P					25				0.5	E			N				RECH	1995-05-04	P					25				0.5	E			N				PR0897
0730713	07	3	5	NW2		0713	11.9	15.9	36.9	65.9	ORIG	1994-08-03	P					14.1								N				RECH	1995-05-04	P					14.1								N				PR0897
0730714	07	3	5	NW2	Y	0714	24.2	15.6	49.2	65.6	ORIG	1994-08-03	P					10.3								N				RECH	1995-05-04	P					10.3								N				PR0897
0730715	07	3	5	NW2		0715	5.1	15.5	30.1	65.5	ORIG	1994-08-03	P					28.1								N				RECH	1995-05-04	P					28.1								N				PR0897
0730716	07	3	5	NW2		0716	2.3	15.5	27.3	65.5	ORIG	1994-08-03	P					22								N				RECH	1995-05-04	P					22								N				PR0897
0730717	07	3	5	NW2		0717	2.4	11.7	27.4	61.7	ORIG	1994-08-03	R		B		G	13.6			4.2					N				RECH	1995-05-04	R		B		G	13.6			4.2					N				PR0897
0730718	07	3	5	NW2		0718	9.1	13.3	34.1	63.3	ORIG	1994-08-03	P					15.8								N				RECH	1995-05-04	P					15.8								N				PR0897
0730719	07	3	5	NW2	Y	0719	21.4	13.3	46.4	63.3	ORIG	1994-08-03	P					18								N				RECH	1995-05-04	P					18								N				PR0897
0730720	07	3	5	NW2	Y	0720	23.6	13.2	48.6	63.2	ORIG	1994-08-03	P					16.3				0.6	NW			N				RECH	1995-05-04	P					16.3				0.6	NW			N				PR0897
0730721	07	3	5	NW2		0721	13.7	12.2	38.7	62.2	ORIG	1994-08-03	P					13.6				2.2	SE			N			SEC 0.5-2.2	RECH	1995-05-04	P					13.6				2.2	SE			N			SEC 0.5-2.2	PR0897
0730722	07	3	5	NW2	Y	0722	19.8	11.9	44.8	61.9	ORIG	1994-08-03	P					10.7								N				RECH	1995-05-04	P					10.7								N				PR0897
0730723	07	3	5	NW2	Y	0723	19.2	10.7	44.2	60.7	ORIG	1994-08-03	P					20.3				0.5	NW			N				RECH	1995-05-04	P					20.3				0.5	NW			N				PR0897
0730724	07	3	5	NW2		0724	14.5	10.5	39.5	60.5	ORIG	1994-08-03	R		B		B	6.5			1.8					N				RECH	1995-05-04	R		B		B	6.5			1.8					N				PR0897
0730725	07	3	5	NW2		0725	10.1	10.5	35.1	60.5	ORIG	1994-08-03	P					13.8				2.4	S			N			SC 180	RECH	1995-05-04	P					13.8				2.4	S			N			SC 180	PR0897
0730726	07	3	5	NW2		0726	13.6	9.2	38.6	59.2	ORIG	1994-08-03	P					27								N				RECH	1995-05-04	P					27								N				PR0897
0730727	07	3	5	NW2	Y	0727	19.6	9.9	44.6	59.9	ORIG	1994-08-03	P					11.3				0.7	N			N			NC 0.3-0.7	RECH	1995-05-04	P					11.3				0.7	N			N			NC 0.3-0.7	PR0897
0730728	07	3	5	NW2	Y	0728	20.4	9	45.4	59	ORIG	1994-08-03	P					19.3								N				RECH	1995-05-04	P					19.3								N				PR0897
0730729	07	3	5	NW2		0729	12.7	7.1	37.7	57.1	ORIG	1994-08-03	P					22.4								N				RECH	1995-05-04	P					22.4								N				PR0897
0730730	07	3	5	NW2		0730	16.1	5.1	41.1	55.1	ORIG	1994-08-03	P					17.9								N				RECH	1995-05-04	P					17.9								N				PR0897
0730731	07	3	5	NW2	Y	0731	23.8	6.1	48.8	56.1	ORIG	1994-08-03	P					19				1.1	NW			N			NWC 0.4-1.1	RECH	1995-05-04	P					19				1.1	NW			N			NWC 0.4-1.1	PR0897
0730732	07	3	5	NW2	Y	0732	17.8	4.4	42.8	54.4	ORIG	1994-08-03	P					18.7								N				RECH	1995-05-04	P					18.7								N				PR0897
0730733	07	3	5	NW2	Y	0733	22.3	3.1	47.3	53.1	ORIG	1994-08-03	P					11.3								N				RECH	1995-05-04	P					11.3								N				PR0897
0730734	07	3	5	NW2		0734	8	3.9	33	53.9	ORIG	1994-08-03	R		B		G	14.2			2					N				RECH	1995-05-04	R		B		G	14.2			2					N				PR0897
0730735	07	3	5	SW1		0735	5.6	45.7	19.4	45.7	ORIG	1994-08-03	S					0	2.8			0.6	NS			N			GIRDLED 0.6	RECH	1995-05-04	S					0	3			0.6	NS			N			GIRDLED 0.6	PR0897
0730736	07	3	5	SW1		0736	11.7	41.3	13.3	41.3	ORIG	1994-08-03	R		B		G	20.5								N				RECH	1995-05-04	R		B		G	20.5								N				PR0897
0730737	07	3	5	SW1		0737	7.1	37	17.9	37	ORIG	1994-08-03	R		B		G	26.4								N				RECH	1995-05-04	R		B		G	26.4								N				PR0897
0730738	07	3	5	SW1		0738	13.9	25.6	11.1	25.6	ORIG	1994-08-03	P					23.3								N				RECH	1995-05-04	P					23.3								N				PR0897
0730739	07	3	5	SW1		0739	5.4	23.9	19.6	23.9	ORIG	1994-08-03	P					21.3								N				RECH	1995-05-04	P					21.3								N				PR0897
0730740	07	3	5	SW1		0740	6.1	23.2	18.9	23.2	ORIG	1994-08-03	P					21.3				1.8	SW			N			SWC 0.3-1.8	RECH	1995-05-04	P					21.3				1.8	SW			N			SWC 0.3-1.8	PR0897
0730741	07	3	5	SW1		0741	15.9	21.6	9.1	21.6	ORIG	1994-08-03	P					34.2								N				RECH	1995-05-04	P					34.2								N				PR0897
0730742	07	3	5	SW1		0742	9	19.7	16	19.7	ORIG	1994-08-03	S					0	2.8							N				RECH	1995-05-04	S					0	3							N				PR0897
0730743	07	3	5	SW1		0743	3.7	17.3	21.3	17.3	ORIG	1994-08-03	S	T				0	1.5							N				RECH	1995-05-04	S	T				0	1.5							N				PR0897
0730744	07	3	5	SW1		0744	2.9	16.3	22.1	16.3	ORIG	1994-08-03	R		B		G	10.4			3.4					N				RECH	1995-05-04	R		B		G	10.4			3.4					N				PR0897
0730745	07	3	5	SW1		0745	8.5	16.6	16.5	16.6	ORIG	1994-08-03	R		B		G	13.9			2.9					N				RECH	1995-05-04	R		B		G	13.9			2.9					N				PR0897
0730746	07	3	5	SW1		0746	24	14.6	1	14.6	ORIG	1994-08-03	S					0	2							N				RECH	1995-05-04	S					0	2							N				PR0897
0730747	07	3	5	SW1		0747	19.2	11.9	5.8	11.9	ORIG	1994-08-03	P					18.6								N				RECH	1995-05-04	P					18.6								N				PR0897
0730748	07	3	5	SW1		0748	14.1	11.3	10.9	11.3	ORIG	1994-08-03	P					23.9				2.4	S			N			SC 1.2-2.4	RECH	1995-05-04	P					23.9				2.4	S			N			SC 1.2-2.4	PR0897
0730749	07	3	5	SW1		0749	15.5	10.4	9.5	10.4	ORIG	1994-08-03	P					21.3								N				RECH	1995-05-04	P					21.3								N				PR0897
0730750	07	3	5	SW1		0750	6.9	10.2	18.1	10.2	ORIG	1994-08-03	R		B		G	14.9								N				RECH	1995-05-04	R		B		G	14.9								N				PR0897
0730751	07	3	5	SW1		0751	1.1	9.3	23.9	9.3	ORIG	1994-08-03	P					20.2								N				RECH	1995-05-04	P					20.2								N				PR0897
0730752	07	3	5	SW1		0752	0.5	8.2	24.5	8.2	ORIG	1994-08-03	P					17.8								N				RECH	1995-05-04	P					17.8								N				PR0897
0730753	07	3	5	SW1		0753	1.8	6.6	23.2	6.6	ORIG	1994-08-03	P					19.7				1.8	S			N			SC 0.6-1.8	RECH	1995-05-04	P					19.7				1.8	S			N			SC 0.6-1.8	PR0897
0730754	07	3	5	SW1		0754	9.3	7.7	15.7	7.7	ORIG	1994-08-03	S					0	1.9							N				RECH	1995-05-04	S					0	1.9							N				PR0897
0730755	07	3	5	SW1		0755	10.7	7.7	14.3	7.7	ORIG	1994-08-03	S					0	2.1			0.6	NS			N				RECH	1995-05-04	S					0	2.2			0.6	NS			N				PR0897
0730756	07	3	5	SW1		0756	19.8	5.7	5.2	5.7	ORIG	1994-08-03	R		B		G	6.7			4.2					N				RECH	1995-05-04	R		B		G	6.7			4.2					N				PR0897
0730757	07	3	5	SW1		0757	11.5	5.7	13.5	5.7	ORIG	1994-08-03	P					17.9								N				RECH	1995-05-04	P					17.9								N				PR0897
0730758	07	3	5	SW1		0758	5.6	5.7	19.4	5.7	ORIG	1994-08-03	P					21								N				RECH	1995-05-04	P					21								N				PR0897
0730759	07	3	5	SW1		0759	0.6	3.5	24.4	3.5	ORIG	1994-08-03	P					15.2								N				RECH	1995-05-04	P					15.2								N				PR0897
0730760	07	3	5	SW1		0760	3	1.1	22	1.1	ORIG	1994-08-03	S					0	1.7			0.5	NS			N			GIRDLED 0.5 SC 0.4 ROTTEN TO TOP	RECH	1995-05-04	S					0	1.7			0.5	NS			N			GIRDLED 0.5 SC 0.4 ROTTEN TO TOP	PR0897
0730761	07	3	5	SW1		0761	23.6	1.7	1.4	1.7	ORIG	1994-08-03	P					26.1								N				RECH	1995-05-04	P					26.1								N				PR0897
0730762	07	3	5	SW1		0762	14.9	0.7	10.1	0.7	ORIG	1994-08-03	P					26.5								N				RECH	1995-05-04	P					26.5								N				PR0897
0730763	07	3	5	SW2		0763	4.7	47.5	29.7	47.5	ORIG	1994-08-03	P					32.6				1.6	SE			N			SEC 0.8-1.6	RECH	1995-05-04	P					32.6				1.6	SE			N			SEC 0.8-1.6	PR0897
0730764	07	3	5	SW2		0764	11.3	45.8	36.3	45.8	ORIG	1994-08-03	P					32.4								N				RECH	1995-05-04	P					32.4								N				PR0897
0730765	07	3	5	SW2		0765	4	43.5	29	43.5	ORIG	1994-08-03	R		B		G	18.3								N				RECH	1995-05-04	R		B		G	18.3								N				PR0897
0730766	07	3	5	SW2		0766	3.3	40	28.3	40	ORIG	1994-08-03	P					29.5								N				RECH	1995-05-04	P					29.5								N				PR0897
0730767	07	3	5	SW2		0767	19.2	40.3	44.2	40.3	ORIG	1994-08-03	R		B		G	7.5			1.6					N				RECH	1995-05-04	R		B		G	7.5			1.6					N				PR0897
0730768	07	3	5	SW2	Y	0768	21.7	40.3	46.7	40.3	ORIG	1994-08-03	P					16.6								N				RECH	1995-05-04	P					16.6								N				PR0897
0730769	07	3	5	SW2	Y	0769	21.8	37.8	46.8	37.8	ORIG	1994-08-03	P					18.2								N				RECH	1995-05-04	P					18.2								N				PR0897
0730770	07	3	5	SW2		0770	8.4	33.2	33.4	33.2	ORIG	1994-08-03	P					34.1								N				RECH	1995-05-04	P					34.1								N				PR0897
0730771	07	3	5	SW2	Y	0771	20.4	29.8	45.4	29.8	ORIG	1994-08-03	P					21.1								N				RECH	1995-05-04	P					21.1								N				PR0897
0730772	07	3	5	SW2		0772	20.2	30.1	45.2	30.1	ORIG	1994-08-03	R		B		B	6.7			1.6					N				RECH	1995-05-04	R		B		B	6.7			1.6					N				PR0897
0730773	07	3	5	SW2		0773	17.2	22.8	42.2	22.8	ORIG	1994-08-03	P					18								N				RECH	1995-05-04	P					18								N				PR0897
0730774	07	3	5	SW2		0774	17.4	21.8	42.4	21.8	ORIG	1994-08-03	R		B		G	26								N				RECH	1995-05-04	R		B		G	26								N				PR0897
0730775	07	3	5	SW2		0775	5	21.8	30	21.8	ORIG	1994-08-03	P					18.4								N				RECH	1995-05-04	P					18.4								N				PR0897
0730776	07	3	5	SW2		0776	8.4	20.7	33.4	20.7	ORIG	1994-08-03	P					20.7								N				RECH	1995-05-04	P					20.7								N				PR0897
0730777	07	3	5	SW2		0777	4	16.5	29	16.5	ORIG	1994-08-03	P					22.5								N				RECH	1995-05-04	P					22.5								N				PR0897
0730778	07	3	5	SW2		0778	8.4	15.9	33.4	15.9	ORIG	1994-08-03	R		B		G	7			4.4					N				RECH	1995-05-04	R		B		G	7			4.4					N				PR0897
0730779	07	3	5	SW2		0779	21.3	15.8	46.3	15.8	ORIG	1994-08-03	R		B		G	21.9								N				RECH	1995-05-04	R		B		G	21.9								N				PR0897
0730780	07	3	5	SW2		0780	23.6	16	48.6	16	ORIG	1994-08-03	R		B		G	23.1								N				RECH	1995-05-04	R		B		G	23.1								N				PR0897
0730781	07	3	5	SW2		0781	24.2	15.9	49.2	15.9	ORIG	1994-08-03	S					0	1.6							N				RECH	1995-05-04	S					0	1.6							N				PR0897
0730782	07	3	5	SW2		0782	10.2	13.2	35.2	13.2	ORIG	1994-08-03	R		B		G	5.9			1.6					N				RECH	1995-05-04	R		B		G	5.9			1.6					N				PR0897
0730783	07	3	5	SW2		0783	0.3	13	25.3	13	ORIG	1994-08-03	R		B		G	20.3								N				RECH	1995-05-04	R		B		G	20.3								N				PR0897
0730784	07	3	5	SW2		0784	0.9	12.6	25.9	12.6	ORIG	1994-08-03	R		B		G	9.2			2.4					N				RECH	1995-05-04	R		B		G	9.2			2.4					N				PR0897
0730785	07	3	5	SW2		0785	10.9	9.3	35.9	9.3	ORIG	1994-08-03	P					17.5				1.1	S			N			SC 0.3-1.1	RECH	1995-05-04	P					17.5				1.1	S			N			SC 0.3-1.1	PR0897
0730786	07	3	5	SW2		0786	14.3	6.8	39.3	6.8	ORIG	1994-08-03	P					24.9								N				RECH	1995-05-04	P					24.9								N				PR0897
0730787	07	3	5	SW2		0787	6.9	5.6	31.9	5.6	ORIG	1994-08-03	P					29.1								N				RECH	1995-05-04	P					29.1								N				PR0897
0730788	07	3	5	SW2		0788	8.5	5.3	33.5	5.3	ORIG	1994-08-03	P					16.5				0.7	W			N			WC 0.3-0.7	RECH	1995-05-04	P					16.5				0.7	W			N			WC 0.3-0.7	PR0897
0730789	07	3	5	SW2		0789	9.2	5.5	34.2	5.5	ORIG	1994-08-03	R		B		G	8.4			2					N				RECH	1995-05-04	R		B		G	8.4			2					N				PR0897
0730790	07	3	5	SW2		0790	6.9	4.6	31.9	4.6	ORIG	1994-08-03	P					28.4								N				RECH	1995-05-04	P					28.4								N				PR0897
0730791	07	3	5	SW2		0791	18.9	5	43.9	5	ORIG	1994-08-03	P					19.4				1.2	SW			N				RECH	1995-05-04	P					19.4				1.2	SW			N				PR0897
0730792	07	3	5	SW2		0792	24	4.1	49	4.1	ORIG	1994-08-03	P					27.2								N				RECH	1995-05-04	P					27.2								N				PR0897
0730793	07	3	5	SW2		0793	14.4	3.9	39.4	3.9	ORIG	1994-08-03	R		B		G	8.7			1.8					N				RECH	1995-05-04	R		B		G	8.7			1.8					N				PR0897
0730794	07	3	5	SW2		0794	15.4	3.2	40.4	3.2	ORIG	1994-08-03	R		B		G	11.8			2.6					N				RECH	1995-05-04	R		B		G	11.8			2.6					N				PR0897
0730795	07	3	5	SW2		0795	24.3	2.8	49.3	2.8	ORIG	1994-08-03	P					23.3				3.1	W			N				RECH	1995-05-04	P					23.3				3.1	W			N				PR0897
0730796	07	3	5	SW2		0796	0.7	1.9	25.7	1.9	ORIG	1994-08-03	P					16.2								N				RECH	1995-05-04	P					16.2								N				PR0897
0730797	07	3	5	NE1		0797	24.8	49.6	50.2	99.6	ORIG	1994-08-03	P					20.1				1.1	NE			N			NEC 0.9-1.1 SWC 0.6-1.0	RECH	1995-05-04	P					20.1				1.1	NE			N			NEC 0.9-1.1 SWC 0.6-1.0	PR0897
0730798	07	3	5	NE1		0798	22.8	48.7	52.2	98.7	ORIG	1994-08-03	P					22				1.2	NW			N				RECH	1995-05-04	P					22				1.2	NW			N				PR0897
0730799	07	3	5	NE1		0799	10.5	48.2	64.5	98.2	ORIG	1994-08-03	P					12.7				1.3	N			N			NC 0.2-1.3	RECH	1995-05-04	P					12.7				1.3	N			N			NC 0.2-1.3	PR0897
0730800	07	3	5	NE1		0800	11	48	64	98	ORIG	1994-08-03	R		B		B	10.7								N				RECH	1995-05-04	R		B		B	10.7								N				PR0897
0730801	07	3	5	NE1		0801	6.4	47.9	68.6	97.9	ORIG	1994-08-03	P					17.8								N				RECH	1995-05-04	P					17.8								N				PR0897
0730802	07	3	5	NE1		0802	2.5	48	72.5	98	ORIG	1994-08-03	P					24.7								N				RECH	1995-05-04	P					24.7								N				PR0897
0730803	07	3	5	NE1		0803	23	46.5	52	96.5	ORIG	1994-08-03	P					20.7								N				RECH	1995-05-04	P					20.7								N				PR0897
0730804	07	3	5	NE1		0804	14.8	45.2	60.2	95.2	ORIG	1994-08-03	R		B		G	12.1			3.4					N				RECH	1995-05-04	R		B		G	12.1			3.4					N				PR0897
0730805	07	3	5	NE1		0805	8.5	44.9	66.5	94.9	ORIG	1994-08-03	P					11.3				1.6	W			N				RECH	1995-05-04	P					11.3				1.6	W			N				PR0897
0730806	07	3	5	NE1		0806	6.8	44.8	68.2	94.8	ORIG	1994-08-03	R		B		G	18.2								N				RECH	1995-05-04	R		B		G	18.2								N				PR0897
0730807	07	3	5	NE1		0807	5.2	44.4	69.8	94.4	ORIG	1994-08-03	P					16.1								N				RECH	1995-05-04	P					16.1								N				PR0897
0730808	07	3	5	NE1		0808	3.5	44.5	71.5	94.5	ORIG	1994-08-03	P					18.1								N				RECH	1995-05-04	P					18.1								N				PR0897
0730809	07	3	5	NE1		0809	1.5	44.2	73.5	94.2	ORIG	1994-08-03	P					25.8								N				RECH	1995-05-04	P					25.8								N				PR0897
0730810	07	3	5	NE1		0810	3	43.6	72	93.6	ORIG	1994-08-03	R		B		G	7.7			2					N				RECH	1995-05-04	R		B		G	7.7			2					N				PR0897
0730811	07	3	5	NE1		0811	2.7	42.1	72.3	92.1	ORIG	1994-08-03	R		B		G	18.9								N				RECH	1995-05-04	R		B		G	18.9								N				PR0897
0730812	07	3	5	NE1		0812	23.4	43.2	51.6	93.2	ORIG	1994-08-03	P					19.4								N				RECH	1995-05-04	P					19.4								N				PR0897
0730813	07	3	5	NE1		0813	13.4	41.9	61.6	91.9	ORIG	1994-08-03	P					16.9								N				RECH	1995-05-04	P					16.9								N				PR0897
0730814	07	3	5	NE1		0814	9.3	41.7	65.7	91.7	ORIG	1994-08-03	P					24.7				1	W			N			WC 0.9-1.0	RECH	1995-05-04	P					24.7				1	W			N			WC 0.9-1.0	PR0897
0730815	07	3	5	NE1		0815	6	39	69	89	ORIG	1994-08-03	P					19.9								N				RECH	1995-05-04	P					19.9								N				PR0897
0730816	07	3	5	NE1		0816	5.3	37.2	69.7	87.2	ORIG	1994-08-03	P					12.7								N				RECH	1995-05-04	P					12.7								N				PR0897
0730817	07	3	5	NE1		0817	19.2	38.2	55.8	88.2	ORIG	1994-08-03	P					43.9				0.3	E			N			EC 0.2-0.3	RECH	1995-05-04	P					43.9				0.3	E	2		N			EC 0.2-0.3	PR0897
0730818	07	3	5	NE1		0818	16	36.2	59	86.2	ORIG	1994-08-03	P					13.7								N				RECH	1995-05-04	P					13.7								N				PR0897
0730819	07	3	5	NE1		0819	13.9	35.4	61.1	85.4	ORIG	1994-08-03	P					20.9								N				RECH	1995-05-04	P					20.9								N				PR0897
0730820	07	3	5	NE1		0820	2.3	33.9	72.7	83.9	ORIG	1994-08-03	P					19.3								N				RECH	1995-05-04	P					19.3								N				PR0897
0730821	07	3	5	NE1		0821	7.4	30.9	67.6	80.9	ORIG	1994-08-03	P					25.7								N				RECH	1995-05-04	P					25.7								N				PR0897
0730822	07	3	5	NE1		0822	24.8	31.1	50.2	81.1	ORIG	1994-08-03	P					18.6								N				RECH	1995-05-04	P					18.6								N				PR0897
0730823	07	3	5	NE1		0823	15.4	28.6	59.6	78.6	ORIG	1994-08-03	P					20.7								N				RECH	1995-05-04	P					20.7								N				PR0897
0730824	07	3	5	NE1		0824	16.7	28	58.3	78	ORIG	1994-08-03	P					16.5								N				RECH	1995-05-04	P					16.5								N				PR0897
0730825	07	3	5	NE1		0825	17.7	27.2	57.3	77.2	ORIG	1994-08-03	P					9.2								N				RECH	1995-05-04	P					9.2								N				PR0897
0730826	07	3	5	NE1		0826	14.7	25.7	60.3	75.7	ORIG	1994-08-03	R		B		B	9.7			3.3					N				RECH	1995-05-04	R		B		B	10.3			3.3					N				PR0897
0730827	07	3	5	NE1		0827	15.6	25.3	59.4	75.3	ORIG	1994-08-03	P					19.9								N				RECH	1995-05-04	P					19.9								N				PR0897
0730828	07	3	5	NE1		0828	15.2	24.1	59.8	74.1	ORIG	1994-08-03	P					11.7								N				RECH	1995-05-04	P					11.7								N				PR0897
0730829	07	3	5	NE1		0829	14.5	23.5	60.5	73.5	ORIG	1994-08-03	P					11.4								N				RECH	1995-05-04	P					11.4								N				PR0897
0730830	07	3	5	NE1		0830	8.7	22.7	66.3	72.7	ORIG	1994-08-03	P					23.5								N				RECH	1995-05-04	P					23.5								N				PR0897
0730831	07	3	5	NE1	Y	0831	18.7	22.5	56.3	72.5	ORIG	1994-08-03	P					13.3								N				RECH	1995-05-04	P					13.3								N				PR0897
0730832	07	3	5	NE1	Y	0832	19.5	21.7	55.5	71.7	ORIG	1994-08-03	P					15.6								N				RECH	1995-05-04	P					15.6								N				PR0897
0730833	07	3	5	NE1	Y	0833	20.2	20.3	54.8	70.3	ORIG	1994-08-03	P					13.6				0.8	SW			N				RECH	1995-05-04	P					13.6				0.8	SW			N				PR0897
0730834	07	3	5	NE1	Y	0834	21.2	19	53.8	69	ORIG	1994-08-03	P					14.9								N				RECH	1995-05-04	P					14.9								N				PR0897
0730835	07	3	5	NE1		0835	12.6	18.2	62.4	68.2	ORIG	1994-08-03	P					11.3								N				RECH	1995-05-04	P					11.3								N				PR0897
0730836	07	3	5	NE1		0836	5	17.5	70	67.5	ORIG	1994-08-03	P					12								N				RECH	1995-05-04	P					12								N				PR0897
0730837	07	3	5	NE1		0837	4.7	15.6	70.3	65.6	ORIG	1994-08-03	P					20.5								N				RECH	1995-05-04	P					20.5								N				PR0897
0730838	07	3	5	NE1		0838	3.5	21.9	71.5	71.9	ORIG	1994-08-03	P					27.5				0.2	NW			N				RECH	1995-05-04	P					27.5				0.2	NW			N				PR0897
0730839	07	3	5	NE1		0839	12.1	15	62.9	65	ORIG	1994-08-03	P					11.6								N				RECH	1995-05-04	P					11.6								N				PR0897
0730840	07	3	5	NE1	Y	0840	14.8	14.8	60.2	64.8	ORIG	1994-08-03	P					17.7								N				RECH	1995-05-04	P					17.7								N				PR0897
0730841	07	3	5	NE1	Y	0841	23.3	12.9	51.7	62.9	ORIG	1994-08-03	P					18.5								N				RECH	1995-05-04	P					18.5								N				PR0897
0730842	07	3	5	NE1	Y	0842	22.6	11.8	52.4	61.8	ORIG	1994-08-03	P					12.8								N				RECH	1995-05-04	P					12.8								N				PR0897
0730843	07	3	5	NE1		0843	13.6	12.1	61.4	62.1	ORIG	1994-08-03	P					19.2								N				RECH	1995-05-04	P					19.2								N				PR0897
0730844	07	3	5	NE1		0844	5.4	12.2	69.6	62.2	ORIG	1994-08-03	P					20.2								N				RECH	1995-05-04	P					20.2								N				PR0897
0730845	07	3	5	NE1		0845	10.6	10.6	64.4	60.6	ORIG	1994-08-03	P					13.1								N				RECH	1995-05-04	P					13.1								N				PR0897
0730846	07	3	5	NE1		0846	8.7	9.4	66.3	59.4	ORIG	1994-08-03	P					12.3								N				RECH	1995-05-04	P					12.3								N				PR0897
0730847	07	3	5	NE1	Y	0847	20.8	9.8	54.2	59.8	ORIG	1994-08-03	P					20								N				RECH	1995-05-04	P					20								N				PR0897
0730848	07	3	5	NE1		0848	5.7	8.6	69.3	58.6	ORIG	1994-08-03	R		B		G	6.2			3.8					N				RECH	1995-05-04	R		B		G	6.2			3.8					N				PR0897
0730849	07	3	5	NE1		0849	5.4	8.1	69.6	58.1	ORIG	1994-08-03	P					18.4				0.6	NW			N				RECH	1995-05-04	P					18.4				0.6	NW			N				PR0897
0730850	07	3	5	NE1		0850	10.1	7.6	64.9	57.6	ORIG	1994-08-03	P					17.4								N				RECH	1995-05-04	P					17.4								N				PR0897
0730851	07	3	5	NE1	Y	0851	22.2	7.8	52.8	57.8	ORIG	1994-08-03	P					22								N				RECH	1995-05-04	P					22								N				PR0897
0730852	07	3	5	NE1		0852	14.9	7	60.1	57	ORIG	1994-08-03	P					20.5								N				RECH	1995-05-04	P					20.5								N				PR0897
0730853	07	3	5	NE1		0853	19.6	5.2	55.4	55.2	ORIG	1994-08-03	R		B		G	12.2			4.8					N				RECH	1995-05-04	R		B		G	12.2			4.8					N				PR0897
0730854	07	3	5	NE1		0854	9.8	4.4	65.2	54.4	ORIG	1994-08-03	P					19.6								N				RECH	1995-05-04	P					19.6								N				PR0897
0730855	07	3	5	NE1		0855	11.3	3.8	63.7	53.8	ORIG	1994-08-03	P					11.5								N				RECH	1995-05-04	P					11.5								N				PR0897
0730856	07	3	5	NE1		0856	3	3.5	72	53.5	ORIG	1994-08-03	P					17.7								N				RECH	1995-05-04	P					17.7								N				PR0897
0730857	07	3	5	NE1		0857	10.6	2.4	64.4	52.4	ORIG	1994-08-03	P					15.4								N				RECH	1995-05-04	P					15.4								N				PR0897
0730858	07	3	5	NE1	Y	0858	18	2.1	57	52.1	ORIG	1994-08-03	P					12.3								N				RECH	1995-05-04	P					12.3								N				PR0897
0730859	07	3	5	NE1		0859	9.4	1.5	65.6	51.5	ORIG	1994-08-03	P					10.8				1	W			N			WC 0.5-1.0	RECH	1995-05-04	P					10.8				1	W			N			WC 0.5-1.0	PR0897
0730860	07	3	5	NE1		0860	8.6	0.4	66.4	50.4	ORIG	1994-08-03	P					16.7								N				RECH	1995-05-04	P					16.7								N				PR0897
0730861	07	3	5	NE2		0861	11.5	47.1	86.5	97.1	ORIG	1994-08-03	P					21.1								N				RECH	1995-05-04	P					21.1								N				PR0897
0730862	07	3	5	NE2		0862	22.5	44.9	97.5	94.9	ORIG	1994-08-03	P					16.8								N				RECH	1995-05-04	P					16.8								N				PR0897
0730863	07	3	5	NE2		0863	21.3	43.5	96.3	93.5	ORIG	1994-08-03	P					29				0.2	W			N				RECH	1995-05-04	P					29				0.2	W			N				PR0897
0730864	07	3	5	NE2		0864	22.2	39.2	97.2	89.2	ORIG	1994-08-03	P					16								N				RECH	1995-05-04	P					16								N				PR0897
0730865	07	3	5	NE2		0865	14.3	37.8	89.3	87.8	ORIG	1994-08-03	P					35.2				0.7	NW			N				RECH	1995-05-04	P					35.2				0.7	NW			N				PR0897
0730866	07	3	5	NE2		0866	5	38.1	80	88.1	ORIG	1994-08-03	C					7.3	5							N				RECH	1995-05-04	C					7.3	5							N				PR0897
0730867	07	3	5	NE2		0867	10.6	36	85.6	86	ORIG	1994-08-03	R		B		G	11.7								N				RECH	1995-05-04	R		B		G	11.7								N				PR0897
0730868	07	3	5	NE2		0868	23.3	34.9	98.3	84.9	ORIG	1994-08-03	P					15.3								N				RECH	1995-05-04	P					15.3								N				PR0897
0730869	07	3	5	NE2		0869	23.9	32.7	98.9	82.7	ORIG	1994-08-03	P					19.3								N				RECH	1995-05-04	P					19.3								N				PR0897
0730870	07	3	5	NE2		0870	15.6	32.5	90.6	82.5	ORIG	1994-08-03	P					19.6								N				RECH	1995-05-04	P					19.6								N				PR0897
0730871	07	3	5	NE2		0871	2.5	31.9	77.5	81.9	ORIG	1994-08-03	P					11.3								N				RECH	1995-05-04	P					11.3								N				PR0897
0730872	07	3	5	NE2		0872	3.5	30.7	78.5	80.7	ORIG	1994-08-03	P					25.2								N				RECH	1995-05-04	P					25.2								N				PR0897
0730873	07	3	5	NE2		0873	11.1	30.3	86.1	80.3	ORIG	1994-08-03	R		B		G	10.9			2.8					N				RECH	1995-05-04	R		B		G	10.9			2.8					N				PR0897
0730874	07	3	5	NE2		0874	17	29	92	79	ORIG	1994-08-03	P					22								N				RECH	1995-05-04	P					22								N				PR0897
0730875	07	3	5	NE2		0875	9	28.2	84	78.2	ORIG	1994-08-03	P					13.8								N				RECH	1995-05-04	P					13.8								N				PR0897
0730876	07	3	5	NE2		0876	8.6	27.5	83.6	77.5	ORIG	1994-08-03	P					11.3								N				RECH	1995-05-04	P					11.3								N				PR0897
0730877	07	3	5	NE2		0877	19.7	27.4	94.7	77.4	ORIG	1994-08-03	P					22.4				3.6	SW			N			SWC 1.3-3.6 WC 0.2 OLD UPROOT	RECH	1995-05-04	P					22.4				3.6	SW			N			SWC 1.3-3.6 WC 0.2 OLD UPROOT	PR0897
0730878	07	3	5	NE2		0878	21.3	27.2	96.3	77.2	ORIG	1994-08-03	P					13.5								N				RECH	1995-05-04	P					13.5								N				PR0897
0730879	07	3	5	NE2		0879	1.9	23.5	76.9	73.5	ORIG	1994-08-03	P					12.1								N				RECH	1995-05-04	P					12.1								N			few needles,small crown	PR0897
0730880	07	3	5	NE2		0880	2.7	22.2	77.7	72.2	ORIG	1994-08-03	P					20								N				RECH	1995-05-04	P					20								N				PR0897
0730881	07	3	5	NE2		0881	7.2	21.5	82.2	71.5	ORIG	1994-08-03	P					21.5								N				RECH	1995-05-04	P					21.5								N				PR0897
0730882	07	3	5	NE2		0882	21.3	20.5	96.3	70.5	ORIG	1994-08-03	P					19.8								N				RECH	1995-05-04	P					19.8								N				PR0897
0730883	07	3	5	NE2		0883	23.6	18.3	98.6	68.3	ORIG	1994-08-03	P					23.8								N				RECH	1995-05-04	P					23.8								N				PR0897
0730884	07	3	5	NE2		0884	24.9	18	99.9	68	ORIG	1994-08-03	P					17.2				0.3	SW			N				RECH	1995-05-04	P					17.2				0.3	SW			N				PR0897
0730885	07	3	5	NE2		0885	6.3	18.7	81.3	68.7	ORIG	1994-08-03	P					14.5								N				RECH	1995-05-04	P					14.5								N				PR0897
0730886	07	3	5	NE2		0886	2.6	17.7	77.6	67.7	ORIG	1994-08-03	P					16.9								N				RECH	1995-05-04	P					16.9								N				PR0897
0730887	07	3	5	NE2		0887	4.1	16.3	79.1	66.3	ORIG	1994-08-03	P					19.4								N				RECH	1995-05-04	P					19.4								N				PR0897
0730888	07	3	5	NE2		0888	13.7	15.3	88.7	65.3	ORIG	1994-08-03	P					17.4								N				RECH	1995-05-04	P					17.4								N				PR0897
0730889	07	3	5	NE2		0889	9.4	14	84.4	64	ORIG	1994-08-03	P					21.5								N				RECH	1995-05-04	P					21.5								N				PR0897
0730890	07	3	5	NE2		0890	3	12.6	78	62.6	ORIG	1994-08-03	P					19.9								N				RECH	1995-05-04	P					19.9								N				PR0897
0730891	07	3	5	NE2		0891	2.2	8.6	77.2	58.6	ORIG	1994-08-03	P					18.2								N				RECH	1995-05-04	P					18.2								N				PR0897
0730892	07	3	5	NE2		0892	0.3	8.1	75.3	58.1	ORIG	1994-08-03	P					18.1								N				RECH	1995-05-04	P					18.1								N				PR0897
0730893	07	3	5	NE2		0893	23	7.2	98	57.2	ORIG	1994-08-03	P					20.1								N				RECH	1995-05-04	P					20.1								N				PR0897
0730894	07	3	5	NE2		0894	20.4	5.9	95.4	55.9	ORIG	1994-08-03	P					22.1								N				RECH	1995-05-04	P					22.1								N				PR0897
0730895	07	3	5	NE2		0895	23.6	3.6	98.6	53.6	ORIG	1994-08-03	P					18.7								N				RECH	1995-05-04	P					18.7								N				PR0897
0730896	07	3	5	NE2		0896	4.6	2.9	79.6	52.9	ORIG	1994-08-03	P					19								N				RECH	1995-05-04	P					19								N				PR0897
0730897	07	3	5	SE1		0897	7	49.1	68	49.1	ORIG	1994-08-03	P					16.6								N				RECH	1995-05-04	P					16.6								N				PR0897
0730898	07	3	5	SE1		0898	15.9	49.2	59.1	49.2	ORIG	1994-08-03	R		B		G	18.5			5.1					N				RECH	1995-05-04	R		B		G	18.5			5.1					N				PR0897
0730899	07	3	5	SE1		0899	11.9	47.5	63.1	47.5	ORIG	1994-08-03	P					23.8								N				RECH	1995-05-04	P					23.8								N				PR0897
0730900	07	3	5	SE1		0900	5.5	44.3	69.5	44.3	ORIG	1994-08-03	P					15.6								N				RECH	1995-05-04	P					15.6								N				PR0897
0730901	07	3	5	SE1		0901	2.4	43.3	72.6	43.3	ORIG	1994-08-03	P					14.1								N				RECH	1995-05-04	P					14.1								N				PR0897
0730902	07	3	5	SE1		0902	0.3	42.2	74.7	42.2	ORIG	1994-08-03	R		B		G	6.4			2					N				RECH	1995-05-04	R		B		G	6.4			2					N				PR0897
0730903	07	3	5	SE1		0903	9.8	42.1	65.2	42.1	ORIG	1994-08-03	P					21.8								N				RECH	1995-05-04	P					21.8								N				PR0897
0730904	07	3	5	SE1	Y	0904	18	41.9	57	41.9	ORIG	1994-08-03	P					23.3								N				RECH	1995-05-04	P					23.3								N				PR0897
0730905	07	3	5	SE1	Y	0905	21.4	41.3	53.6	41.3	ORIG	1994-08-03	P					21.9								N				RECH	1995-05-04	P					21.9								N				PR0897
0730906	07	3	5	SE1	Y	0906	23.3	40	51.7	40	ORIG	1994-08-03	P					18.8								N				RECH	1995-05-04	P					18.8								N				PR0897
0730907	07	3	5	SE1		0907	3.7	39.8	71.3	39.8	ORIG	1994-08-03	P					19								N				RECH	1995-05-04	P					19								N				PR0897
0730908	07	3	5	SE1		0908	1.2	39.7	73.8	39.7	ORIG	1994-08-03	R		B		G	7.4			2.2					N				RECH	1995-05-04	R		B		G	7.4			2.2					N				PR0897
0730909	07	3	5	SE1		0909	2	34.9	73	34.9	ORIG	1994-08-03	P					25.9								N				RECH	1995-05-04	P					25.9								N				PR0897
0730910	07	3	5	SE1		0910	4	35.5	71	35.5	ORIG	1994-08-03	P					18.8								N				RECH	1995-05-04	P					18.8								N				PR0897
0730911	07	3	5	SE1		0911	15.6	36.5	59.4	36.5	ORIG	1994-08-03	R		B		G	10.7			3.7					N				RECH	1995-05-04	R		B		G	10.7			3.7					N				PR0897
0730912	07	3	5	SE1	Y	0912	21	36.9	54	36.9	ORIG	1994-08-03	P					11.6								N				RECH	1995-05-04	P					11.6								N				PR0897
0730913	07	3	5	SE1	Y	0913	21.6	36.2	53.4	36.2	ORIG	1994-08-03	P					27.6								N				RECH	1995-05-04	P					27.6								N				PR0897
0730914	07	3	5	SE1	Y	0914	18	34.4	57	34.4	ORIG	1994-08-03	S					0	2.2							N				RECH	1995-05-04	S					0	2							N				PR0897
0730915	07	3	5	SE1		0915	12.4	33.9	62.6	33.9	ORIG	1994-08-03	P					25.2				2.1	SW			N			SWC 0.5-2.1	RECH	1995-05-04	P					25.2				2.1	SW			N			SWC 0.5-2.1	PR0897
0730916	07	3	5	SE1		0916	4.5	32.9	70.5	32.9	ORIG	1994-08-03	P					16.5								N				RECH	1995-05-04	P					16.5								N				PR0897
0730917	07	3	5	SE1		0917	2.3	31.2	72.7	31.2	ORIG	1994-08-03	R		B		G	12.4			4.3					N				RECH	1995-05-04	R		B		G	12.4			4.3					N				PR0897
0730918	07	3	5	SE1	Y	0918	17.4	32	57.6	32	ORIG	1994-08-03	P					23.8				0.5	SW			N				RECH	1995-05-04	P					23.8				0.5	SW			N				PR0897
0730919	07	3	5	SE1		0919	11.5	31	63.5	31	ORIG	1994-08-03	P					17.5								N				RECH	1995-05-04	P					17.5								N				PR0897
0730920	07	3	5	SE1		0920	10	30.2	65	30.2	ORIG	1994-08-03	P					22.1								N				RECH	1995-05-04	P					22.1								N				PR0897
0730921	07	3	5	SE1		0921	5.3	28.8	69.7	28.8	ORIG	1994-08-03	P					27.3								N				RECH	1995-05-04	P					27.3								N				PR0897
0730922	07	3	5	SE1		0922	0.9	27	74.1	27	ORIG	1994-08-03	P					16								N				RECH	1995-05-04	P					16								N			few needles,small crown	PR0897
0730923	07	3	5	SE1	Y	0923	19.8	27.5	55.2	27.5	ORIG	1994-08-03	P					25.7								N				RECH	1995-05-04	P					25.7								N				PR0897
0730924	07	3	5	SE1		0924	14.1	26.4	60.9	26.4	ORIG	1994-08-03	S					0	1.4							N				RECH	1995-05-04	S					0	1.5							N				PR0897
0730925	07	3	5	SE1		0925	11.6	26	63.4	26	ORIG	1994-08-03	P					22								N				RECH	1995-05-04	P					22								N				PR0897
0730926	07	3	5	SE1		0926	25	24.4	50	24.4	ORIG	1994-08-03	S					0	2							N				RECH	1995-05-04	S					0	1.9							N				PR0897
0730927	07	3	5	SE1		0927	16.6	22.6	58.4	22.6	ORIG	1994-08-03	P					25.7								N				RECH	1995-05-04	P					25.7								N				PR0897
0730928	07	3	5	SE1		0928	8.9	18.8	66.1	18.8	ORIG	1994-08-03	P					23								N				RECH	1995-05-04	P					23								N				PR0897
0730929	07	3	5	SE1		0929	0.7	19.8	74.3	19.8	ORIG	1994-08-03	P					16.4								N				RECH	1995-05-04	P					16.4								N				PR0897
0730930	07	3	5	SE1		0930	6.8	16.7	68.2	16.7	ORIG	1994-08-03	P					25.8								N				RECH	1995-05-04	P					25.8								N				PR0897
0730931	07	3	5	SE1		0931	6.9	15.7	68.1	15.7	ORIG	1994-08-03	R		B		G	16.2			4					N				RECH	1995-05-04	R		B		G	16.2			4					N				PR0897
0730932	07	3	5	SE1		0932	0.3	14.3	74.7	14.3	ORIG	1994-08-03	R		B		G	9.1			1.8					N				RECH	1995-05-04	R		B		G	9.1			1.8					N				PR0897
0730933	07	3	5	SE1		0933	8.6	12.3	66.4	12.3	ORIG	1994-08-03	P					17.2				0.5	NE			N				RECH	1995-05-04	P					17.2				0.5	NE			N				PR0897
0730934	07	3	5	SE1		0934	24.8	10.2	50.2	10.2	ORIG	1994-08-03	P					26.4								N				RECH	1995-05-04	P					26.4								N				PR0897
0730935	07	3	5	SE1		0935	3.8	9.6	71.2	9.6	ORIG	1994-08-03	P					17.4								N				RECH	1995-05-04	P					17.4								N				PR0897
0730936	07	3	5	SE1		0936	7.2	8.5	67.8	8.5	ORIG	1994-08-03	P					20.2				0.7	W			N			EC 0.3	RECH	1995-05-04	P					20.2				0.7	W			N			EC 0.3	PR0897
0730937	07	3	5	SE1		0937	4.8	8.2	70.2	8.2	ORIG	1994-08-03	R		B		G	7.2			2.4					N				RECH	1995-05-04	R		B		G	7.2			2.4					N				PR0897
0730938	07	3	5	SE1		0938	4	7.1	71	7.1	ORIG	1994-08-03	P					28.5								N				RECH	1995-05-04	P					28.5								N				PR0897
0730939	07	3	5	SE1		0939	7.3	7.1	67.7	7.1	ORIG	1994-08-03	S					0	3.3							N				RECH	1995-05-04	S					0	3.3							N				PR0897
0730940	07	3	5	SE1		0940	14	4.7	61	4.7	ORIG	1994-08-03	P					31.6								N				RECH	1995-05-04	P					31.6								N				PR0897
0730941	07	3	5	SE1		0941	18.2	5.4	56.8	5.4	ORIG	1994-08-03	R		B		G	9.7			2					N				RECH	1995-05-04	R		B		G	9.7			2					N				PR0897
0730942	07	3	5	SE1		0942	21.4	4.4	53.6	4.4	ORIG	1994-08-03	R		B		G	9.8								N				RECH	1995-05-04	R		B		G	9.8								N				PR0897
0730943	07	3	5	SE1		0943	1.8	2.9	73.2	2.9	ORIG	1994-08-03	P					26.4								N				RECH	1995-05-04	P					26.4								N				PR0897
0730944	07	3	5	SE2		0944	20.9	2	95.9	2	ORIG	1994-08-03	P					19.7								N				RECH	1995-05-04	P					19.7								N				PR0897
0730945	07	3	5	SE2		0945	3.3	3.4	78.3	3.4	ORIG	1994-08-03	R		B		G	8.3								N				RECH	1995-05-04	R		B		G	8.3								N				PR0897
0730946	07	3	5	SE2		0946	3.4	6.7	78.4	6.7	ORIG	1994-08-03	P					11.3				0.2	E			N			SC 0.5-3.3	RECH	1995-05-04	P					11.3				0.2	E			N			SC 0.5-3.3	PR0897
0730947	07	3	5	SE2		0947	7.9	6.4	82.9	6.4	ORIG	1994-08-03	P					26.8								N				RECH	1995-05-04	P					26.8								N				PR0897
0730948	07	3	5	SE2		0948	7.3	7.8	82.3	7.8	ORIG	1994-08-03	P					22								N				RECH	1995-05-04	P					22								N				PR0897
0730949	07	3	5	SE2		0949	3.3	10.4	78.3	10.4	ORIG	1994-08-03	R		B		G	11.3			2.6					N				RECH	1995-05-04	R		B		G	11.3			2.6					N				PR0897
0730950	07	3	5	SE2		0950	20.5	10.3	95.5	10.3	ORIG	1994-08-03	P					26.2								N				RECH	1995-05-04	P					26.2								N				PR0897
0730951	07	3	5	SE2		0951	8.8	14.4	83.8	14.4	ORIG	1994-08-03	P					18.8								N				RECH	1995-05-04	P					18.8								N				PR0897
0730952	07	3	5	SE2		0952	18.9	14.9	93.9	14.9	ORIG	1994-08-03	P					29.3								N				RECH	1995-05-04	P					29.3								N				PR0897
0730953	07	3	5	SE2		0953	3.3	17.9	78.3	17.9	ORIG	1994-08-03	R		B		G	8			2.8					N				RECH	1995-05-04	R		B		G	8			2.8					N				PR0897
0730954	07	3	5	SE2		0954	1.7	21.3	76.7	21.3	ORIG	1994-08-03	P					25.9								N				RECH	1995-05-04	P					25.9								N				PR0897
0730955	07	3	5	SE2		0955	16.7	19.4	91.7	19.4	ORIG	1994-08-03	R		B		G	5.1			1.6					N				RECH	1995-05-04	R		B		G	5.1			1.6					N				PR0897
0730956	07	3	5	SE2		0956	22	20.3	97	20.3	ORIG	1994-08-03	P					26.5								N				RECH	1995-05-04	P					26.5								N				PR0897
0730957	07	3	5	SE2		0957	13.1	23.6	88.1	23.6	ORIG	1994-08-03	P					36.6								N				RECH	1995-05-04	P					36.6								N				PR0897
0730958	07	3	5	SE2		0958	7.4	24.8	82.4	24.8	ORIG	1994-08-03	R		B		G	9.1			3.4					N				RECH	1995-05-04	R		B		G	9.1			3.4					N				PR0897
0730959	07	3	5	SE2		0959	6.5	28.8	81.5	28.8	ORIG	1994-08-03	R		B		G	11.2								N				RECH	1995-05-04	R		B		G	11.2								N				PR0897
0730960	07	3	5	SE2		0960	2.3	24.5	77.3	24.5	ORIG	1994-08-03	R		B		G	6.3			1.5					N				RECH	1995-05-04	R		B		G	6.3			1.5					N				PR0897
0730961	07	3	5	SE2		0961	20	29.7	95	29.7	ORIG	1994-08-03	P					39.1								N				RECH	1995-05-04	P					39.1								N				PR0897
0730962	07	3	5	SE2		0962	3.5	32.4	78.5	32.4	ORIG	1994-08-03	P					24.5								N				RECH	1995-05-04	P					24.5								N				PR0897
0730963	07	3	5	SE2		0963	4.4	33.5	79.4	33.5	ORIG	1994-08-03	P					14.7								N				RECH	1995-05-04	P					14.7								N				PR0897
0730964	07	3	5	SE2		0964	6.1	35.7	81.1	35.7	ORIG	1994-08-03	R		B		G	10.1			2					N				RECH	1995-05-04	R		B		G	10.1			2					N				PR0897
0730965	07	3	5	SE2		0965	4.4	38.2	79.4	38.2	ORIG	1994-08-03	S					0	1.8							N				RECH	1995-05-04	S					0	1.8							N				PR0897
0730966	07	3	5	SE2		0966	21.6	37.8	96.6	37.8	ORIG	1994-08-03	P					22.8								N				RECH	1995-05-04	P					22.8								N				PR0897
0730967	07	3	5	SE2		0967	24.1	34.8	99.1	34.8	ORIG	1994-08-03	R		B		G	6.7			1.8					N				RECH	1995-05-04	R		B		G	6.7			1.8					N				PR0897
0730968	07	3	5	SE2		0968	10.5	39.4	85.5	39.4	ORIG	1994-08-03	R		B		G	8.4			3.9					N				RECH	1995-05-04	R		B		G	8.4			3.9					N				PR0897
0730969	07	3	5	SE2		0969	9.6	40.1	84.6	40.1	ORIG	1994-08-03	P					25.4								N				RECH	1995-05-04	P					25.4								N				PR0897
0730970	07	3	5	SE2		0970	15.9	40.2	90.9	40.2	ORIG	1994-08-03	P					26.4								N				RECH	1995-05-04	P					26.4								N				PR0897
0730971	07	3	5	SE2		0971	0.3	42.5	75.3	42.5	ORIG	1994-08-03	P					20.4								N				RECH	1995-05-04	P					20.4								N				PR0897
0730972	07	3	5	SE2		0972	5	43	80	43	ORIG	1994-08-03	R		B		G	12.6								N				RECH	1995-05-04	R		B		G	12.6								N				PR0897
0730973	07	3	5	SE2		0973	22.4	43.8	97.4	43.8	ORIG	1994-08-03	P					24								N				RECH	1995-05-04	P					24								N				PR0897
0730974	07	3	5	SE2		0974	5.5	45.9	80.5	45.9	ORIG	1994-08-03	P					15.7								N				RECH	1995-05-04	P					15.7								N				PR0897
0730975	07	3	5	SE2		0975	9.1	47.4	84.1	47.4	ORIG	1994-08-03	P					20.8								N				RECH	1995-05-04	P					20.8								N				PR0897
0730976	07	3	5	SE2		0976	22.4	47.7	97.4	47.7	ORIG	1994-08-03	P					14								N				RECH	1995-05-04	P					14								N				PR0897
0730977	07	3	5	SE2		0977	10.9	48.8	85.9	48.8	ORIG	1994-08-03	R		B		G	8.3			1.5					N				RECH	1995-05-04	R		B		G	8.3			1.5					N				PR0897
[truncated: 189 more columns]

## Sheet: VEGTREE PLOTS 4 AND 5
TREEKEY	UNIT	PLOT	TREAT	SECT	TREE#	FIELDX	FIELDY	ADJUSTX	ADJUSTY	t1_OBCOD	t1_OBDAT	t1_SP	t1_DEAD	t1_DOWN	t1_SPRT	t1_SNAG	t1_DBH	t1_TOTHT	t1_SPRHT	t1_REMHT	t1_CATHT	t1_CATDI	t1_CROWN	t1_LIGHT	t1_HURR	t1_CHAR	t1_SCORC	t1_NOTE	t2_OBCOD	t2_OBDAT	t2_SP	t2_DEAD	t2_DOWN	t2_SPRT	t2_SNAG	t2_DBH	t2_TOTHT	t2_SPRHT	t2_REMHT	t2_CATHT	t2_CATDI	t2_CROWN	t2_LIGHT	t2_HURR	t2_CHAR	t2_SCORC	t2_NOTE	t3_OBCOD	t3_OBDAT
0740141	07	4	5	2	0141	9.6	49.3	19.6	49.3																																							PR0897	1997-02-25
0740142	07	4	5	1	0142	7.3	48.3	2.7	48.3																																							PR0897	1997-02-25
0740143	07	4	5	1	0143	7.7	40.5	2.3	40.5																																							PR0897	1997-02-25
0740144	07	4	5	1	0144	4.2	41	5.8	41																																							PR0897	1997-02-25
0740145	07	4	5	1	0145	1.8	40.2	8.2	40.2																																							PR0897	1997-02-25
0740146	07	4	5	2	0146	7.6	41.9	17.6	41.9																																							PR0897	1997-02-25
0740147	07	4	5	2	0147	8.2	37.6	18.2	37.6																																							PR0897	1997-02-25
0740148	07	4	5	2	0148	9.2	36.6	19.2	36.6																																							PR0897	1997-02-25
0740149	07	4	5	1	0149	4.3	37.8	5.7	37.8																																							PR0897	1997-02-25
0740150	07	4	5	1	0150	7.1	35.5	2.9	35.5																																							PR0897	1997-02-25
0740151	07	4	5	1	0151	6.6	31.5	3.4	31.5																																							PR0897	1997-02-25
0740152	07	4	5	2	0152	6.2	33	16.2	33																																							PR0897	1997-02-25
0740153	07	4	5	2	0153	4.3	31.9	14.3	31.9																																							PR0897	1997-02-25
0740154	07	4	5	2	0154	7.6	30.6	17.6	30.6																																							PR0897	1997-02-25
0740155	07	4	5	2	0155	3.2	29.4	13.2	29.4																																							PR0897	1997-02-25
0740156	07	4	5	2	0156	8.9	28.3	18.9	28.3																																							PR0897	1997-02-25
0740157	07	4	5	2	0157	1	22.1	11	22.1																																							PR0897	1997-02-25
0740158	07	4	5	2	0158	2.1	20	12.1	20																																							PR0897	1997-02-25
0740159	07	4	5	1	0159	4.6	22.4	5.4	22.4																																							PR0897	1997-02-25
0740160	07	4	5	1	0160	0.3	16.5	9.7	16.5																																							PR0897	1997-02-25
0740161	07	4	5	1	0161	9.4	17.2	0.6	17.2																																							PR0897	1997-02-25
0740162	07	4	5	1	0162	9.7	16	0.3	16																																							PR0897	1997-02-25
0740163	07	4	5	2	0163	4.3	14	14.3	14																																							PR0897	1997-02-25
0740164	07	4	5	2	0164	10	13.5	20	13.5																																							PR0897	1997-02-25
0740165	07	4	5	2	0165	4.3	11.5	14.3	11.5																																							PR0897	1997-02-25
0740166	07	4	5	2	0166	2.9	10.2	12.9	10.2																																							PR0897	1997-02-25
0740167	07	4	5	2	0167	3.5	9.3	13.5	9.3																																							PR0897	1997-02-25
0740168	07	4	5	1	0168	2.5	10.7	7.5	10.7																																							PR0897	1997-02-25
0740169	07	4	5	1	0169	7.9	11.8	2.1	11.8																																							PR0897	1997-02-25
0740170	07	4	5	1	0170	9.3	6	0.7	6																																							PR0897	1997-02-25
0740171	07	4	5	1	0171	4.7	1.2	5.3	1.2																																							PR0897	1997-02-25
0740172	07	4	5	1	0172	6.9	0.3	3.1	0.3																																							PR0897	1997-02-25
0740173	07	4	5	2	0173	6.8	1.7	16.8	1.7																																							PR0897	1997-02-25
0740174	07	4	5	2	0174	3.3	5.1	13.3	5.1																																							PR0897	1997-02-25
0740175	07	4	5	2	0175	8.1	5.8	18.1	5.8																																							PR0897	1997-02-25
0750125	07	5	5	2	0125	7.2	2.4	17.2	2.4																																							PR0897	1997-08-05
0750126	07	5	5	2	0126	7.5	4.5	17.5	4.5																																							PR0897	1997-08-05
0750127	07	5	5	2	0127	2.8	7.5	12.8	7.5																																							PR0897	1997-08-05
0750128	07	5	5	2	0128	5.2	8.4	15.2	8.4																																							PR0897	1997-08-05
0750129	07	5	5	1	0129	5.2	8.1	4.8	8.1																																							PR0897	1997-08-05
0750130	07	5	5	1	0130	7.9	8.3	2.1	8.3																																							PR0897	1997-08-05
0750131	07	5	5	1	0131	3	9.9	7	9.9																																							PR0897	1997-08-05
0750132	07	5	5	1	0132	1.8	10.5	8.2	10.5																																							PR0897	1997-08-05
0750133	07	5	5	1	0133	4.4	12.9	5.6	12.9																																							PR0897	1997-08-05
0750134	07	5	5	2	0134	2.3	15.5	12.3	15.5																																							PR0897	1997-08-05
0750135	07	5	5	2	0135	3.3	21.2	13.3	21.2																																							PR0897	1997-08-05
0750136	07	5	5	1	0136	1.1	20	8.9	20																																							PR0897	1997-08-05
0750137	07	5	5	2	0137	0.9	31.1	10.9	31.1																																							PR0897	1997-08-05
0750138	07	5	5	1	0138	5.3	37.6	4.7	37.6																																							PR0897	1997-08-05
0750139	07	5	5	1	0139	9.9	47.2	0.1	47.2																																							PR0897	1997-08-05
0750140	07	5	5	1	0140	5.1	47.5	4.9	47.5																																							PR0897	1997-08-05
[truncated: 188 more columns]

## Sheet: Veg Tree #'s
Unit 7									Date:
Plot 1				Plot 2				Plot 3
Sec.	Tree#	Species		Sec.	Tree#	Species		Sec.	Tree#	Species
1	22	S		2	504	P		1	711	P
1	23	P		2	505	P		1	714	P
1	36	S		2	508	P		1	719	P
1	124	P		2	509	P		1	720	P
1	125	P		2	511	P		1	722	P
1	126	P		2	539	P		1	723	P
1	127	S		2	540	P		1	727	P
1	128	S		1	561	R		1	728	P
1	129	P		1	563	P		1	731	P
1	136	P		1	606	P		1	732	P
2	171	P		1	607	R		1	733	P
2	178	S		1	610	P		1	768	P
2	184	P		1	614	P		1	769	P
2	185	P						1	771	P
2	233	P						2	831	P
1	234	P						2	832	P
2	235	P						2	833	P
2	237	P						2	834	P
2	245	P						2	840	P
2	317	P						2	841	P
								2	842	P
								2	847	P
								2	851	P
								2	858	P
								2	904	P
								2	905	P
								2	906	P
								2	912	P
								2	913	P
								2	914	S
								2	918	P
								2	923	P
