# Supplementary material for: Repeated Tree Inventories of Pine Forests in South Florida's Big Cypress National Preserve
Source: Ecol Evol. 2024 Oct 23;14(10):e70437. doi: 10.1002/ece3.70437 (PMC11496903; doi:10.1002/ece3.70437)
Supplement: Supplementary file 1 — Appendix S1 [file ECE3-14-e70437-s001.zip › Unit 8.xls]

## Sheet: TREE PLOTS 1-3
TREEKEY	UNIT	PLOT	TREAT	SECT	VEG	TREE#	FIELDX	FIELDY	ADJUSTX	ADJUSTY	t1_OBCOD	t1_OBDAT	t1_SP	t1_DEAD	t1_DOWN	t1_SPRT	t1_SNAG	t1_DBH	t1_TOTHT	t1_SPRHT	t1_REMHT	t1_CATHT	t1_CATDI	t1_CROWN	t1_LIGHT	t1_HURR	t1_CHAR	t1_SCORC	t1_NOTE	t2_OBCOD	t2_OBDAT	t2_SP	t2_DEAD	t2_DOWN	t2_SPRT	t2_SNAG	t2_DBH	t2_TOTHT	t2_SPRHT	t2_REMHT	t2_CATHT	t2_CATDI	t2_CROWN	t2_LIGHT	t2_HURR	t2_CHAR	t2_SCORC	t2_NOTE	t3_OBCOD
0810001	08	1	3	SW1		0001	19.5	0.8	5.5	0.8	ORIG	1993-03-16	P					31.6								N			TREES TAGGED E UNLESS NOTED W	RECH	1995-04-17	P					31.6						1		N			TREES TAGGED E UNLESS NOTED W	PR0500
0810002	08	1	3	SW1		0002	10.7	2.4	14.3	2.4	ORIG	1993-03-16	P					29.1								N				RECH	1995-04-17	P					29.1						1		N				PR0500
0810003	08	1	3	SW1		0003	2.4	4.3	22.6	4.3	ORIG	1993-03-16	P					31				0.3	S			N				RECH	1995-04-17	P					31				0.3	S			N			180	PR0500
0810004	08	1	3	SW1		0004	4	12.2	21	12.2	ORIG	1993-03-16	P					24								N				RECH	1995-04-17	P					24						2		N				PR0500
0810005	08	1	3	SW1		0005	17.9	10.2	7.1	10.2	ORIG	1993-03-16	P					28.1				0.2	S			N				RECH	1995-04-17	P					28.1				0.2	S			N				PR0500
0810006	08	1	3	SW1		0006	19.8	9.5	5.2	9.5	ORIG	1993-03-16	S					0	3.3							N				RECH	1995-04-17	S					0	3.4							N				PR0500
0810007	08	1	3	SW1		0007	19.4	10.3	5.6	10.3	ORIG	1993-03-16	P					36.1								N				RECH	1995-04-17	P					36.1						1		N				PR0500
0810008	08	1	3	SW1		0008	7.2	15.9	17.8	15.9	ORIG	1993-03-16	R		B		G	16.8			5.7					N				RECH	1995-04-17	R		B		G	16.8			5.7					N				PR0500
0810009	08	1	3	SW1		0009	9.3	19.1	15.7	19.1	ORIG	1993-03-16	P					35.1								N				RECH	1995-04-17	P					35.1								N				PR0500
0810010	08	1	3	SW1		0010	12.4	20.4	12.6	20.4	ORIG	1993-03-16	P					24.8								N				RECH	1995-04-17	R		B		B	24.5								N				PR0500
0810011	08	1	3	SW1		0011	8.6	22.6	16.4	22.6	ORIG	1993-03-16	P					27.9								N				RECH	1995-04-17	P					27.9						2		N				PR0500
0810012	08	1	3	SW1		0012	10.4	22.6	14.6	22.6	ORIG	1993-03-16	S					0	1.4							N				RECH	1995-04-17	S					0	1.5							N				PR0500
0810013	08	1	3	SW1		0013	24	23.8	1	23.8	ORIG	1993-03-16	C					16								N			TAG W	RECH	1995-04-17	C					16								N			TAG W	PR0500
0810014	08	1	3	SW1		0014	3.5	26.9	21.5	26.9	ORIG	1993-03-16	P					34.9				0.4	SW			N				RECH	1995-04-17	P					34.9				0.8	SW			N			180, 1/2	PR0500
0810015	08	1	3	SW1		0015	0.2	31	24.8	31	ORIG	1993-03-16	P					31.2								N				RECH	1995-04-17	P					31.2								N				PR0500
0810016	08	1	3	SW1		0016	7.5	29.9	17.5	29.9	ORIG	1993-03-16	P					28				1.2	S			N			EC 1.6-2.0	RECH	1995-04-17	P					28				1.2	S			N			EC 1.6-2.0;;SC 180,1/2	PR0500
0810017	08	1	3	SW1		0017	4.9	33.2	20.1	33.2	ORIG	1993-03-16	P					22.1								N				RECH	1995-04-17	P					22.1				0.2	W	1		N				PR0500
0810018	08	1	3	SW1		0018	13.1	34.8	11.9	34.8	ORIG	1993-03-16	P	T	U			24.5	16							Y			UPROOTED & LYING WNW	RECH	1995-04-17	R		U		B	24.5	16		0					Y			UPROOTED & LYING WNW	PR0500
0810019	08	1	3	SW1		0019	20.9	33.7	4.1	33.7	ORIG	1993-03-16	P					21.2								N			TAG W	RECH	1995-04-17	P					21.2								N			TAG W	PR0500
0810020	08	1	3	SW1		0020	8	37	17	37	ORIG	1993-03-16	R		B		G	10.6			3.2					N				RECH	1995-04-17	R		B		G	10.6			3.2					N				PR0500
0810021	08	1	3	SW1		0021	5.3	39.3	19.7	39.3	ORIG	1993-03-16	R		B		G	17.1			7.8					N				RECH	1995-04-17	R		B		G	17.1			7.8					N				PR0500
0810022	08	1	3	SW1		0022	20.6	43.2	4.4	43.2	ORIG	1993-03-16	P					47.8				0.8	NW			N			TAG W	RECH	1995-04-17	P					47.8				0.8	NW			N			TAG W	PR0500
0810023	08	1	3	SW1		0023	17	46.6	8	46.6	ORIG	1993-03-16	P					19.3								N			TAG W	RECH	1995-04-17	P					19.3								N			TAG W	PR0500
0810024	08	1	3	SW1		0024	23.9	46.9	1.1	46.9	ORIG	1993-03-16	P					35.9								N				RECH	1995-04-17	P					35.9								N				PR0500
0810025	08	1	3	SW2		0025	8.8	0.7	33.8	0.7	ORIG	1993-03-16	P					23				0.2	SWS			N				RECH	1995-04-17	P					23				1.1	SWS	2		N			180	PR0500
0810026	08	1	3	SW2		0026	20.3	3.7	45.3	3.7	ORIG	1993-03-16	S					0	2.2							N				RECH	1995-04-17	S					0	2.3			0.2	NS			N			0.1-0.2 GIRDLED	PR0500
0810027	08	1	3	SW2		0027	18.2	9	43.2	9	ORIG	1993-03-16	R		B		G	5.6			2.1					N				RECH	1995-04-17	R		B		G	5.6			2.1					N				PR0500
0810028	08	1	3	SW2		0028	12.1	9.6	37.1	9.6	ORIG	1993-03-16	P					25.9								N				RECH	1995-04-17	P					25.9						2		N				PR0500
0810029	08	1	3	SW2		0029	16	10.2	41	10.2	ORIG	1993-03-16	P					28.3								N				RECH	1995-04-17	P					28.3						1		N				PR0500
0810030	08	1	3	SW2		0030	21.6	13	46.6	13	ORIG	1993-03-16	R		B		G	5.6			4.5					N				RECH	1995-04-17	R		B		G	5.6			4.5					N				PR0500
0810031	08	1	3	SW2		0031	9.7	14.5	34.7	14.5	ORIG	1993-03-16	P					30.6								N				RECH	1995-04-17	P					30.6								N				PR0500
0810032	08	1	3	SW2		0032	2.5	10.9	27.5	10.9	ORIG	1993-03-16	P					27.4								N				RECH	1995-04-17	P					27.4						1		N				PR0500
0810033	08	1	3	SW2		0033	24.1	17.2	49.1	17.2	ORIG	1993-03-16	P					30.3								N				RECH	1995-04-17	P					30.3						2		N				PR0500
0810034	08	1	3	SW2		0034	14.9	18.3	39.9	18.3	ORIG	1993-03-16	P					28.2								N				RECH	1995-04-17	P					28.2						2		N				PR0500
0810035	08	1	3	SW2		0035	13.7	18.6	38.7	18.6	ORIG	1993-03-16	R		B		G	16.1								N				RECH	1995-04-17	R		B		G	16.1								N				PR0500
0810036	08	1	3	SW2		0036	16.1	19.8	41.1	19.8	ORIG	1993-03-16	P					24.1								N				RECH	1995-04-17	P					24.1						2		N				PR0500
0810037	08	1	3	SW2		0037	21.8	23.4	46.8	23.4	ORIG	1993-03-16	P					25.1								N				RECH	1995-04-17	P					25.1						2		N				PR0500
0810038	08	1	3	SW2		0038	2.6	21.9	27.6	21.9	ORIG	1993-03-16	P					28.1								N				RECH	1995-04-17	P					28.1						1		N				PR0500
0810039	08	1	3	SW2		0039	2	29.7	27	29.7	ORIG	1993-03-16	S					0	2.2							N				RECH	1995-04-17	S					0	2.2							N				PR0500
0810040	08	1	3	SW2	Y	0040	21.6	31.6	46.6	31.6	ORIG	1993-03-16	P					22.7								N				RECH	1995-04-17	P					22.7								N				PR0500
0810041	08	1	3	SW2	Y	0041	24.6	32.7	49.6	32.7	ORIG	1993-03-16	P					21.9								N				RECH	1995-04-17	P					21.9				0.2	N	1		N				PR0500
0810042	08	1	3	SW2		0042	24.9	32.6	49.9	32.6	ORIG	1993-03-16	R		B		B	7.2			3.4					N				RECH	1995-04-17	R		Y		B	7.2			0.7					N				PR0500
0810043	08	1	3	SW2		0043	10.8	39.1	35.8	39.1	ORIG	1993-03-16	P					39.4								N				RECH	1995-04-17	P					39.4						1		N				PR0500
0810044	08	1	3	SW2		0044	11.5	39.4	36.5	39.4	ORIG	1993-03-16	S					0	1.7							N				RECH	1995-04-17	S					0	1.7							N				PR0500
0810045	08	1	3	SW2	Y	0045	17.9	43.5	42.9	43.5	ORIG	1993-03-16	S					0	2.7							N				RECH	1995-04-17	S					0	2.9							N				PR0500
0810046	08	1	3	SW2		0046	1.5	43.8	26.5	43.8	ORIG	1993-03-16	S					0	2.1							N				RECH	1995-04-17	S					0	2.1							N				PR0500
0810047	08	1	3	SW2	Y	0047	22.2	45.5	47.2	45.5	ORIG	1993-03-16	P					37.5								N				RECH	1995-04-17	P					37.5						1		N				PR0500
0810048	08	1	3	SW2		0048	10.5	46.2	35.5	46.2	ORIG	1993-03-16	P					26.7								N				RECH	1995-04-17	P					26.7						2		N				PR0500
0810049	08	1	3	NW1		0049	11.6	5.6	13.4	55.6	ORIG	1993-03-16	P					31.9								N				RECH	1995-04-17	P					31.9								N				PR0500
0810050	08	1	3	NW1		0050	16.9	4.7	8.1	54.7	ORIG	1993-03-16	R		B		G	8.1			2.5					N				RECH	1995-04-17	R		B		G	8.1			2.5					N				PR0500
0810051	08	1	3	NW1		0051	14.3	9.1	10.7	59.1	ORIG	1993-03-16	P					32.8								N				RECH	1995-04-17	P					32.8								N				PR0500
0810052	08	1	3	NW1		0052	6.3	11.9	18.7	61.9	ORIG	1993-03-16	P					23.4								N				RECH	1995-04-17	P					23.4								N				PR0500
0810053	08	1	3	NW1		0053	19.6	13.7	5.4	63.7	ORIG	1993-03-16	P					28.3								N				RECH	1995-04-17	P					28.3								N				PR0500
0810054	08	1	3	NW1		0054	1.6	17.3	23.4	67.3	ORIG	1993-03-16	P					31								N				RECH	1995-04-17	P					31								N				PR0500
0810055	08	1	3	NW1		0055	2.5	18.8	22.5	68.8	ORIG	1993-03-16	R		B		G	7.1			7.5					N				RECH	1995-04-17	R		B		G	7.1			7.5					N				PR0500
0810056	08	1	3	NW1		0056	7.2	19.3	17.8	69.3	ORIG	1993-03-16	P					34.5								N				RECH	1995-04-17	P					34.5								N				PR0500
0810057	08	1	3	NW1		0057	3.6	21.3	21.4	71.3	ORIG	1993-03-16	P					27.9								N				RECH	1995-04-17	P					27.9								N				PR0500
0810058	08	1	3	NW1		0058	2.2	23.3	22.8	73.3	ORIG	1993-03-16	P					32.9								N				RECH	1995-04-17	P					32.9						1		N				PR0500
0810059	08	1	3	NW1		0059	10.6	22.3	14.4	72.3	ORIG	1993-03-16	R		B		G	13.5								N				RECH	1995-04-17	R		B		G	13.5								N				PR0500
0810060	08	1	3	NW1		0060	12.3	23.6	12.7	73.6	ORIG	1993-03-16	P					24.7								N				RECH	1995-04-17	P					24.7								N				PR0500
0810061	08	1	3	NW1		0061	16.4	22.7	8.6	72.7	ORIG	1993-03-16	P					29								N				RECH	1995-04-17	P					29								N				PR0500
0810062	08	1	3	NW1		0062	23.7	25.2	1.3	75.2	ORIG	1993-03-16	P					47.9								N			TAG W	RECH	1995-04-17	P					47.9								N			TAG W	PR0500
0810063	08	1	3	NW1		0063	11.9	30.4	13.1	80.4	ORIG	1993-03-16	P					22.8								N				RECH	1995-04-17	P					22.8								N				PR0500
0810064	08	1	3	NW1		0064	10.8	32.4	14.2	82.4	ORIG	1993-03-16	P					28.1								N				RECH	1995-04-17	P					28.1								N				PR0500
0810065	08	1	3	NW1		0065	9	33.3	16	83.3	ORIG	1993-03-16	S					0	2.3							N				RECH	1995-04-17	S					0	2.3							N				PR0500
0810066	08	1	3	NW1		0066	6	34	19	84	ORIG	1993-03-16	R		B		G	21.4								N				RECH	1995-04-17	R		B		G	21.4								N				PR0500
0810067	08	1	3	NW1		0067	3.4	33.1	21.6	83.1	ORIG	1993-03-16	R		B		G	6.8			3.7					N				RECH	1995-04-17	R		B		G	6.8			3.7					N				PR0500
0810068	08	1	3	NW1		0068	17.6	35.6	7.4	85.6	ORIG	1993-03-16	R		B		G	19.1			6.9					N				RECH	1995-04-17	R		B		G	19.1			6.9					N				PR0500
0810069	08	1	3	NW1		0069	1.5	37.5	23.5	87.5	ORIG	1993-03-16	P					28.5								N				RECH	1995-04-17	P					28.5						1		N				PR0500
0810070	08	1	3	NW1		0070	13.2	38.9	11.8	88.9	ORIG	1993-03-16	P					30								N				RECH	1995-04-17	P					30								N				PR0500
0810071	08	1	3	NW1		0071	12.2	40.8	12.8	90.8	ORIG	1993-03-16	P					33.4								N				RECH	1995-04-17	P					33.4								N				PR0500
0810072	08	1	3	NW1		0072	22.3	42	2.7	92	ORIG	1993-03-16	R		B		G	20.7								N			TAG W	RECH	1995-04-17	R		B		G	20.7								N			TAG W	PR0500
0810073	08	1	3	NW1		0073	1	43.2	24	93.2	ORIG	1993-03-16	P					21.9								N				RECH	1995-04-17	P					21.9						1		N				PR0500
0810074	08	1	3	NW1		0074	5.9	48.9	19.1	98.9	ORIG	1993-03-16	P					31.8								N				RECH	1995-04-17	P					31.8				0.2	W			N				PR0500
0810075	08	1	3	NW1		0075	22.9	50	2.1	100	ORIG	1993-03-16	R		B		G	12.7								N			TAG W	RECH	1995-04-17	R		B		G	12.7								N			TAG W	PR0500
0810076	08	1	3	NW2		0076	16.9	48.3	41.9	98.3	ORIG	1993-03-16	P					30.8								N				RECH	1995-04-17	P					30.8						1		N				PR0500
0810077	08	1	3	NW2		0077	5.1	46.3	30.1	96.3	ORIG	1993-03-16	P					22								N				RECH	1995-04-17	P					22						2		N				PR0500
0810078	08	1	3	NW2		0078	8.4	44.5	33.4	94.5	ORIG	1993-03-16	P					21.4								N				RECH	1995-04-17	P					21.4						3		N				PR0500
0810079	08	1	3	NW2		0079	24.6	45	49.6	95	ORIG	1993-03-16	P					33.7								N				RECH	1995-04-17	P					33.7						2		N				PR0500
0810080	08	1	3	NW2		0080	7.9	42.9	32.9	92.9	ORIG	1993-03-16	P					25.8								N				RECH	1995-04-17	P					25.8						1		N				PR0500
0810081	08	1	3	NW2		0081	4.7	41.9	29.7	91.9	ORIG	1993-03-16	P					22.8								N				RECH	1995-04-17	P					22.8						2		N				PR0500
0810082	08	1	3	NW2		0082	4.3	40.2	29.3	90.2	ORIG	1993-03-16	P					31.2								N				RECH	1995-04-17	P					31.2						2		N				PR0500
0810083	08	1	3	NW2		0083	7.6	40.6	32.6	90.6	ORIG	1993-03-16	P					26.2								N				RECH	1995-04-17	P					26.2						1		N				PR0500
0810084	08	1	3	NW2		0084	9.3	33.8	34.3	83.8	ORIG	1993-03-16	P					33.9								N				RECH	1995-04-17	P					33.9								N				PR0500
0810085	08	1	3	NW2		0085	3.2	32.1	28.2	82.1	ORIG	1993-03-16	P					30.1								N				RECH	1995-04-17	P					30.1						1		N				PR0500
0810086	08	1	3	NW2		0086	17.4	32.2	42.4	82.2	ORIG	1993-03-16	P					28.5								N				RECH	1995-04-17	P					28.5				0.3	SW	1		N				PR0500
0810087	08	1	3	NW2		0087	7.8	28.4	32.8	78.4	ORIG	1993-03-16	P					29.8								N				RECH	1995-04-17	P					29.8						1		N				PR0500
0810088	08	1	3	NW2		0088	2	24.7	27	74.7	ORIG	1993-03-16	P					33.3				1.4	SE			N			SEC 0.5-1.4	RECH	1995-04-17	P					33				1.4	SE	1		N			SEC 0.5-1.4	PR0500
0810089	08	1	3	NW2		0089	2.7	24.8	27.7	74.8	ORIG	1993-03-16	S					0	3.2							N				RECH	1995-04-17	S					0	3.4							N				PR0500
0810090	08	1	3	NW2		0090	4.1	19.7	29.1	69.7	ORIG	1993-03-16	P					18.7								N				RECH	1995-04-17	P					18.7								N				PR0500
0810091	08	1	3	NW2	Y	0091	20.1	22.4	45.1	72.4	ORIG	1993-03-16	P					33.5				0.5	S			N				RECH	1995-04-17	P					33.5				0.5	S	2		N			180, 1/2	PR0500
0810092	08	1	3	NW2	Y	0092	24.5	18.9	49.5	68.9	ORIG	1993-03-16	P					25.9								N				RECH	1995-04-17	P					25.9								N				PR0500
0810093	08	1	3	NW2		0093	6.3	16	31.3	66	ORIG	1993-03-16	P					30.7								N				RECH	1995-04-17	P					30.7								N				PR0500
0810094	08	1	3	NW2		0094	6.8	15.5	31.8	65.5	ORIG	1993-03-16	S					0	3.3							N				RECH	1995-04-17	S					0	3.4							N				PR0500
0810095	08	1	3	NW2		0095	10	11.5	35	61.5	ORIG	1993-03-16	P					27.1								N				RECH	1995-04-17	P					27.1								N				PR0500
0810096	08	1	3	NW2	Y	0096	24.3	15.3	49.3	65.3	ORIG	1993-03-16	P					24.5								N				RECH	1995-04-17	P					24.5						1		N				PR0500
0810097	08	1	3	NW2	Y	0097	24	13.6	49	63.6	ORIG	1993-03-16	P					26								N				RECH	1995-04-17	P					26								N				PR0500
0810098	08	1	3	NW2	Y	0098	24.6	10.3	49.6	60.3	ORIG	1993-03-16	P					33.5								N				RECH	1995-04-17	P					33.5								N				PR0500
0810099	08	1	3	NW2	Y	0099	19.3	4.1	44.3	54.1	ORIG	1993-03-16	P					33.7								N				RECH	1995-04-17	P					33.7						1		N				PR0500
0810100	08	1	3	NW2		0100	6.6	6.1	31.6	56.1	ORIG	1993-03-16	P					38.4								N				RECH	1995-04-17	P					38.4								N				PR0500
0810101	08	1	3	NW2		0101	0.1	1.8	25.1	51.8	ORIG	1993-03-16	P					32.3								N				RECH	1995-04-17	P					32.3								N				PR0500
0810102	08	1	3	SE1		0102	3.1	1.4	71.9	1.4	ORIG	1993-03-16	C					6.2	3.5							N				RECH	1995-04-17	C					6.2	3.7							N				PR0500
0810103	08	1	3	SE1		0103	5	2.7	70	2.7	ORIG	1993-03-16	R		B		G	5.7			2.2					N				RECH	1995-04-17	R		B		G	5.7			2.2					N				PR0500
0810104	08	1	3	SE1		0104	5.8	2.4	69.2	2.4	ORIG	1993-03-16	C					9.5								N				RECH	1995-04-17	C					9.5								N				PR0500
0810105	08	1	3	SE1		0105	8.6	1.3	66.4	1.3	ORIG	1993-03-16	P					23.2								N				RECH	1995-04-17	P					23.2								N				PR0500
0810106	08	1	3	SE1		0106	9	1.7	66	1.7	ORIG	1993-03-16	C					10								N				RECH	1995-04-17	C					10								N				PR0500
0810107	08	1	3	SE1		0107	9.3	3.1	65.7	3.1	ORIG	1993-03-16	R		B		G	6.7			1.7					N				RECH	1995-04-17	R		B		G	6.7			1.7					N				PR0500
0810108	08	1	3	SE1		0108	19.5	0.9	55.5	0.9	ORIG	1993-03-16	R		B		G	6			3.2					N				RECH	1995-04-17	R		B		G	6			3.2					N				PR0500
0810109	08	1	3	SE1		0109	17	2.3	58	2.3	ORIG	1993-03-16	P					14.5								N				RECH	1995-04-17	P					14.5						2		N				PR0500
0810110	08	1	3	SE1		0110	12.8	2.9	62.2	2.9	ORIG	1993-03-16	C					8.5								N				RECH	1995-04-17	C					8.5								N				PR0500
0810111	08	1	3	SE1		0111	9.6	4.2	65.4	4.2	ORIG	1993-03-16	C		B			5.3	4		2	0.6	W			Y			BROKEN @ 2.0 LYING S--OBS: 8-3-93 DEAD	RECH	1995-04-17	C	T	Y			5.3	4		0.2	0.6	W			Y			OBS: 8-3-93 DEAD	PR0500
0810112	08	1	3	SE1		0112	18	5.2	57	5.2	ORIG	1993-03-16	P					24.1								N				RECH	1995-04-17	P					24.1						2		N				PR0500
0810113	08	1	3	SE1		0113	17.7	5.5	57.3	5.5	ORIG	1993-03-16	R		B		G	5.5			3.3					N				RECH	1995-04-17	R		B		G	5.5			3.3					N				PR0500
0810114	08	1	3	SE1		0114	9.9	7.1	65.1	7.1	ORIG	1993-03-16	C					13.8								N				RECH	1995-04-17	C					13.8								N				PR0500
0810115	08	1	3	SE1		0115	10.4	7.5	64.6	7.5	ORIG	1993-03-16	P					21.9								N				RECH	1995-04-17	P					21.9						1		N				PR0500
0810116	08	1	3	SE1		0116	16.7	7.6	58.3	7.6	ORIG	1993-03-16	C					5.4	5.5							N				RECH	1995-04-17	C	T		T		5.4	5.2			0.5	S			N			SC 0.3-0.5,1/2,FIRE	PR0500
0810117	08	1	3	SE1		0117	15.3	8	59.7	8	ORIG	1993-03-16	P					17.4								N				RECH	1995-04-17	P					17.4						1		N				PR0500
0810118	08	1	3	SE1		0118	14.9	7.8	60.1	7.8	ORIG	1993-03-16	C					14.2								N				RECH	1995-04-17	C					14.2								N				PR0500
0810119	08	1	3	SE1		0119	13.1	7.8	61.9	7.8	ORIG	1993-03-16	P					19.8								N				RECH	1995-04-17	P					19.8				0.2	E			N				PR0500
0810120	08	1	3	SE1		0120	18.3	8.1	56.7	8.1	ORIG	1993-03-16	P					30.2								N				RECH	1995-04-17	P					30.2						2		N				PR0500
0810121	08	1	3	SE1		0121	7.3	8.2	67.7	8.2	ORIG	1993-03-16	R		B		G	5.2			5					N				RECH	1995-04-17	R		B		G	5.2			5					N				PR0500
0810122	08	1	3	SE1		0122	6.3	9.1	68.7	9.1	ORIG	1993-03-16	C					7.5								N				RECH	1995-04-17	C					7.5								N				PR0500
0810123	08	1	3	SE1		0123	3.5	8.9	71.5	8.9	ORIG	1993-03-16	C					6.4	5.3							N				RECH	1995-04-17	C					6.4	4.6							N				PR0500
0810124	08	1	3	SE1		0124	1.4	9.9	73.6	9.9	ORIG	1993-03-16	C					9.8								N				RECH	1995-04-17	C					9.8								N				PR0500
0810125	08	1	3	SE1		0125	2.7	11.3	72.3	11.3	ORIG	1993-03-16	C	T				5	3.4			0.4	S			N			MOSTLY MAIN STEM	RECH	1995-04-17	C	T				5.1	3.4			0.4	S			N				PR0500
0810126	08	1	3	SE1		0126	3.8	11.1	71.2	11.1	ORIG	1993-03-16	C					7.5								N				RECH	1995-04-17	C					7.5								N				PR0500
0810127	08	1	3	SE1		0127	9.5	11.6	65.5	11.6	ORIG	1993-03-16	C					10.1								N				RECH	1995-04-17	C					10.1								N				PR0500
0810128	08	1	3	SE1		0128	9.9	11.7	65.1	11.7	ORIG	1993-03-16	P					25.6								N				RECH	1995-04-17	P					25.6						1		N				PR0500
0810129	08	1	3	SE1		0129	8.2	12.2	66.8	12.2	ORIG	1993-03-16	C					9.9								N				RECH	1995-04-17	C					9.9								N				PR0500
0810130	08	1	3	SE1		0130	14.2	11.5	60.8	11.5	ORIG	1993-03-16	C					10				0.7	SW			N				RECH	1995-04-17	C	T				10				0.7	SW			N			FIRE	PR0500
0810131	08	1	3	SE1		0131	9.8	13.1	65.2	13.1	ORIG	1993-03-16	C					10.4								N				RECH	1995-04-17	C					10.4								N				PR0500
0810132	08	1	3	SE1		0132	6.5	13.5	68.5	13.5	ORIG	1993-03-16	C	T				5.8	5.6							N			MOSTLY MAIN STEM	RECH	1995-04-17	C	T	Y			5.8	5.6		0					N				PR0500
0810133	08	1	3	SE1		0133	2.7	13.2	72.3	13.2	ORIG	1993-03-16	C					6.2								N				RECH	1995-04-17	C					6.2								N				PR0500
0810134	08	1	3	SE1		0134	19.1	13	55.9	13	ORIG	1993-03-16	C					11.8								N				RECH	1995-04-17	C	T				11.8								N			FIRE	PR0500
0810135	08	1	3	SE1		0135	16.7	13.9	58.3	13.9	ORIG	1993-03-16	C					13								N			OBS: 8-3-93 ALIVE TO 1.3 TOP DEAD	RECH	1995-04-17	C	T	Y			13			0					N			OBS: 8-3-93 ALIVE TO 1.3 TOP DEAD	PR0500
0810136	08	1	3	SE1		0136	6.8	15.5	68.2	15.5	ORIG	1993-03-16	P					22								N				RECH	1995-04-17	P					22						2		N				PR0500
0810137	08	1	3	SE1		0137	9.1	14.9	65.9	14.9	ORIG	1993-03-16	C	T	B			7.4	5.2		2.2					Y			BROKEN @ 2.2 LYING W--SMALL BRANCHES	RECH	1995-04-17	C	F	Y	F		7.4	5.2		0					Y				PR0500
0810138	08	1	3	SE1		0138	13.1	16	61.9	16	ORIG	1993-03-16	C					8.3								N				RECH	1995-04-17	C	T				8								N			FIRE	PR0500
0810139	08	1	3	SE1		0139	13.8	15.1	61.2	15.1	ORIG	1993-03-16	C					5.5	3.8							N				RECH	1995-04-17	C	T		T		5.6	4.7							N			FIRE	PR0500
0810140	08	1	3	SE1		0140	10.8	17.4	64.2	17.4	ORIG	1993-03-16	C					13.4								N				RECH	1995-04-17	C					13.4								N				PR0500
0810141	08	1	3	SE1		0141	7.8	18.4	67.2	18.4	ORIG	1993-03-16	C					10.7								N				RECH	1995-04-17	C					10.7								N				PR0500
0810142	08	1	3	SE1		0142	16.8	19.5	58.2	19.5	ORIG	1993-03-16	P					37								N				RECH	1995-04-17	P					37						1		N				PR0500
0810143	08	1	3	SE1		0143	17.1	20.3	57.9	20.3	ORIG	1993-03-16	R		B		G	5.8			1.5					N				RECH	1995-04-17	R		B		G	5.8			1.5					N				PR0500
0810144	08	1	3	SE1		0144	12.7	19.6	62.3	19.6	ORIG	1993-03-16	C					10.6								N				RECH	1995-04-17	C	T				9.7								N				PR0500
0810145	08	1	3	SE1		0145	20.1	16.2	54.9	16.2	ORIG	1993-03-16	R		B		G	5.3			1.5					N				RECH	1995-04-17	R		B		G	5.3			1.5					N				PR0500
0810146	08	1	3	SE1		0146	9.6	21.7	65.4	21.7	ORIG	1993-03-16	C					7.5								N				RECH	1995-04-17	C					7.5								N				PR0500
0810147	08	1	3	SE1		0147	15.9	21.8	59.1	21.8	ORIG	1993-03-16	C		B			13.1	8.2		3					Y			BROKEN @ 3.0 LYING SW--SPROUTING	RECH	1995-04-17	C	T	B			12.5	4.5		3	0.8	S			Y			SC 180,3/4,FIRE	PR0500
0810148	08	1	3	SE1		0148	0.4	23.4	74.6	23.4	ORIG	1993-03-16	P					45.2								N				RECH	1995-04-17	P					45.2						1		N				PR0500
0810149	08	1	3	SE1		0149	19.6	29.4	55.4	29.4	ORIG	1993-03-16	R		B		B	17			7.5					N				RECH	1995-04-17	R		Y		B	17			0.4					N				PR0500
0810150	08	1	3	SE1		0150	11.3	30.4	63.7	30.4	ORIG	1993-03-16	C					7.7	4.4							N				RECH	1995-04-17	C					7.7	4.4							N				PR0500
0810151	08	1	3	SE1	Y	0151	21.6	31.6	53.4	31.6	ORIG	1993-03-16	P					19.9								N				RECH	1995-04-17	P					19.9								N				PR0500
0810152	08	1	3	SE1	Y	0152	23.2	32.3	51.8	32.3	ORIG	1993-03-16	P					17.5								N				RECH	1995-04-17	P					17.5								N				PR0500
0810153	08	1	3	SE1	Y	0153	21.8	33	53.2	33	ORIG	1993-03-16	P					18.1								N				RECH	1995-04-17	P					18.1								N				PR0500
0810154	08	1	3	SE1	Y	0154	18.1	34.9	56.9	34.9	ORIG	1993-03-16	P					27.5								N				RECH	1995-04-17	P					27.5								N				PR0500
0810155	08	1	3	SE1	Y	0155	18.4	36.2	56.6	36.2	ORIG	1993-03-16	P					17.4								N				RECH	1995-04-17	P					17.4								N				PR0500
0810156	08	1	3	SE1		0156	6.8	45.7	68.2	45.7	ORIG	1993-03-16	R		B		G	14.8			2.9					N				RECH	1995-04-17	R		B		G	14.8			2.9					N				PR0500
0810157	08	1	3	SE1		0157	4.1	47.3	70.9	47.3	ORIG	1993-03-16	P					31.8								N				RECH	1995-04-17	P					31.8								N				PR0500
0810158	08	1	3	SE1		0158	7.8	47.2	67.2	47.2	ORIG	1993-03-16	R		B		G	19.4			7.3					N				RECH	1995-04-17	R		B		G	19.4			7.3					N				PR0500
0810159	08	1	3	SE1		0159	11	48	64	48	ORIG	1993-03-16	P					28.5								N				RECH	1995-04-17	P					28.5						2		N				PR0500
0810160	08	1	3	SE1		0160	13.2	49.8	61.8	49.8	ORIG	1993-03-16	R		B		G	12.8			6					N				RECH	1995-04-17	R		B		G	12.8			6					N				PR0500
0810161	08	1	3	SE2		0161	21.6	50	96.6	50	ORIG	1993-03-16	P					22.2								N				RECH	1995-04-17	P					22.2								N				PR0500
0810162	08	1	3	SE2		0162	22.6	49.8	97.6	49.8	ORIG	1993-03-16	P					20								N				RECH	1995-04-17	P					20								N				PR0500
0810163	08	1	3	SE2		0163	24.8	47.1	99.8	47.1	ORIG	1993-03-16	P					24.3								N				RECH	1995-04-17	P					24.3						1		N				PR0500
0810164	08	1	3	SE2		0164	16.8	46.6	91.8	46.6	ORIG	1993-03-16	R		B		G	18.2			2.9					N				RECH	1995-04-17	R		B		G	18.2			2.9					N				PR0500
0810165	08	1	3	SE2		0165	16.9	46	91.9	46	ORIG	1993-03-16	R		B		G	12.3			1.5					N				RECH	1995-04-17	R		B		G	12.3			1.5					N				PR0500
0810166	08	1	3	SE2		0166	14.7	42	89.7	42	ORIG	1993-03-16	S					0	2.3							N				RECH	1995-04-17	S					0	2.3							N				PR0500
0810167	08	1	3	SE2		0167	4.9	42.4	79.9	42.4	ORIG	1993-03-16	P					29.9								N				RECH	1995-04-17	P					29.9								N				PR0500
0810168	08	1	3	SE2		0168	4.6	40	79.6	40	ORIG	1993-03-16	R		B		G	17.3								N				RECH	1995-04-17	R		B		G	17.3								N				PR0500
0810169	08	1	3	SE2		0169	0.8	35.9	75.8	35.9	ORIG	1993-03-16	P					34.7								N				RECH	1995-04-17	P					34.7								N				PR0500
0810170	08	1	3	SE2		0170	24.7	35	99.7	35	ORIG	1993-03-16	C					10.3								N				RECH	1995-04-17	C	T				10							Q	N			FIRE?	PR0500
0810171	08	1	3	SE2		0171	15.1	31.3	90.1	31.3	ORIG	1993-03-16	R		B		G	13.8								N				RECH	1995-04-17	R		B		G	13.8								N				PR0500
0810172	08	1	3	SE2		0172	19.7	30.2	94.7	30.2	ORIG	1993-03-16	C					15.7								N				RECH	1995-04-17	C					15.7								N				PR0500
0810173	08	1	3	SE2		0173	11.5	29.3	86.5	29.3	ORIG	1993-03-16	P					31				0.5	E			N				RECH	1995-04-17	P					31				0.5	E	1		N				PR0500
0810174	08	1	3	SE2		0174	21.5	28.6	96.5	28.6	ORIG	1993-03-16	C					19.1								N				RECH	1995-04-17	C					19.1								N				PR0500
0810175	08	1	3	SE2		0175	20.1	25.5	95.1	25.5	ORIG	1993-03-16	C					13.1								N				RECH	1995-04-17	C					13.1								N				PR0500
0810176	08	1	3	SE2		0176	17.7	25	92.7	25	ORIG	1993-03-16	C					9.8								N			GROWING W/ #177	RECH	1995-04-17	C					9.8								N			GROWING W/ #177	PR0500
0810177	08	1	3	SE2		0177	18.1	25	93.1	25	ORIG	1993-03-16	C					11.2								N			GROWING W/ #176	RECH	1995-04-17	C					11.2								N			GROWING W/ #176	PR0500
0810178	08	1	3	SE2		0178	23.5	24.3	98.5	24.3	ORIG	1993-03-16	C					10.4								N				RECH	1995-04-17	C					10.4								N				PR0500
0810179	08	1	3	SE2		0179	24.9	23.5	99.9	23.5	ORIG	1993-03-16	C					5.2								N				RECH	1995-04-17	C					5.2								N				PR0500
0810180	08	1	3	SE2		0180	24.9	21.9	99.9	21.9	ORIG	1993-03-16	C					16.7								N			2ND STEM DBH 5.4	RECH	1995-04-17	C					16.7				0.5	S			N			2ND STEM DBH 5.4	PR0500
0810181	08	1	3	SE2		0181	11.9	21.6	86.9	21.6	ORIG	1993-03-16	P					26.8								N				RECH	1995-04-17	P					26.8						1		N				PR0500
0810182	08	1	3	SE2		0182	17.3	20.7	92.3	20.7	ORIG	1993-03-16	R		B		G	15.1								N				RECH	1995-04-17	R		B		G	15.1								N				PR0500
0810183	08	1	3	SE2		0183	18.8	18.9	93.8	18.9	ORIG	1993-03-16	R		B		G	18.4								N				RECH	1995-04-17	R		B		G	18.4								N				PR0500
0810184	08	1	3	SE2		0184	9	15.2	84	15.2	ORIG	1993-03-16	P					46.4								N				RECH	1995-04-17	P					46.4								N				PR0500
0810185	08	1	3	SE2		0185	17.2	12.7	92.2	12.7	ORIG	1993-03-16	P					32.7								N				RECH	1995-04-17	P					32.7								N				PR0500
0810186	08	1	3	SE2		0186	13.4	11	88.4	11	ORIG	1993-03-16	P					31.8								N				RECH	1995-04-17	P					31.8								N				PR0500
0810187	08	1	3	SE2		0187	16.3	9.6	91.3	9.6	ORIG	1993-03-16	R		B		G	8.6			5.5					N			TAG W	RECH	1995-04-17	R		B		G	8.6			5.5					N			TAG W	PR0500
0810188	08	1	3	SE2		0188	16.3	7.8	91.3	7.8	ORIG	1993-03-16	S					0	3.4							N				RECH	1995-04-17	S					0	3.5			0.2	S			N				PR0500
0810189	08	1	3	SE2		0189	4.6	8.9	79.6	8.9	ORIG	1993-03-16	P					17.2				0.1	NE			N				RECH	1995-04-17	P					17.2				0.1	NE	3		N				PR0500
0810190	08	1	3	SE2		0190	21	7.5	96	7.5	ORIG	1993-03-16	P					34.8								N				RECH	1995-04-17	P					34.8								N				PR0500
0810191	08	1	3	SE2		0191	17.8	5.5	92.8	5.5	ORIG	1993-03-16	P					41.8								N				RECH	1995-04-17	P					41.8								N				PR0500
0810192	08	1	3	SE2		0192	4.1	2	79.1	2	ORIG	1993-03-16	P					29.9				0.5	W			N				RECH	1995-04-17	P					29.9				0.5	W	2		N				PR0500
0810193	08	1	3	NE1		0193	1.4	1.7	73.6	51.7	ORIG	1993-03-16	R		B		G	8.5			2.7					N				RECH	1995-04-17	R		B		G	8.5			2.7					N				PR0500
0810194	08	1	3	NE1	Y	0194	15.5	0.7	59.5	50.7	ORIG	1993-03-16	S					0	2.7							N				RECH	1995-04-17	S					0	2.7							N				PR0500
0810195	08	1	3	NE1		0195	6.7	5.6	68.3	55.6	ORIG	1993-03-16	P					31.2								N			DEB'S #105	RECH	1995-04-17	P					31.2								N			DEB'S #105	PR0500
0810196	08	1	3	NE1		0196	6.1	9.4	68.9	59.4	ORIG	1993-03-16	R		B		G	19.5								N				RECH	1995-04-17	R		B		G	19.5								N				PR0500
0810197	08	1	3	NE1		0197	14.9	11.6	60.1	61.6	ORIG	1993-03-16	P					40				1.8	S			N			SC 1.2-1.8	RECH	1995-04-17	P					40				1.8	S			N			SC 1.2-1.8;NC 0.2-0.6	PR0500
0810198	08	1	3	NE1	Y	0198	17.2	11.3	57.8	61.3	ORIG	1993-03-16	P					35.3								N				RECH	1995-04-17	P					35.3								N				PR0500
0810199	08	1	3	NE1		0199	19.7	13.4	55.3	63.4	ORIG	1993-03-16	P	T	Y			27	11		0.7					Y			BROKEN @ 0.7 WNW-DEAD BEFORE FELL-MAY HAVE WC	RECH	1995-04-17	R		Y		B	27	11		0.7					Y			BROKEN @ 0.7 WNW-DEAD BEFORE FELL-MAY HAVE WC	PR0500
0810200	08	1	3	NE1		0200	2.3	12.6	72.7	62.6	ORIG	1993-03-16	C	T				5.4	2.9							N			MAIN STEM ONLY	RECH	1995-04-17	C	T				5.4	2.9							N			MAIN STEM ONLY	PR0500
0810201	08	1	3	NE1		0201	4.2	17.9	70.8	67.9	ORIG	1993-03-16	P	T	B			24.5	16.5		1.5	3	E			Y			BROKEN @ 1.5 LYING W	RECH	1995-04-17	R		B		B	24.5	16.5		1.5	3	E			Y			BROKEN @ 1.5 LYING W	PR0500
0810202	08	1	3	NE1		0202	5.8	22.2	69.2	72.2	ORIG	1993-03-16	P					24.2								N				RECH	1995-04-17	P					24.2				0.1	NE	1		N				PR0500
0810203	08	1	3	NE1	Y	0203	21.5	24.1	53.5	74.1	ORIG	1993-03-16	C					6.4								N				RECH	1995-04-17	C					6.4								N				PR0500
0810204	08	1	3	NE1		0204	9.1	29.7	65.9	79.7	ORIG	1993-03-16	P					30.2								N				RECH	1995-04-17	P					30.2								N				PR0500
0810205	08	1	3	NE1		0205	12.8	31.2	62.2	81.2	ORIG	1993-03-16	P					33.1								N				RECH	1995-04-17	P					33.1								N				PR0500
0810206	08	1	3	NE1		0206	25	30.3	50	80.3	ORIG	1993-03-16	C					11.5								N				RECH	1995-04-17	C					11.5				0.7	W			N			HOLE W 0.6-0.7	PR0500
0810207	08	1	3	NE1		0207	8.5	33.9	66.5	83.9	ORIG	1993-03-16	P					25								N				RECH	1995-04-17	P					25								N				PR0500
0810208	08	1	3	NE1		0208	5.8	34.9	69.2	84.9	ORIG	1993-03-16	P					27.5				0.3	SW			N			LEANING ENE	RECH	1995-04-17	P					27.5				0.3	SW	1		N			LEANING ENE	PR0500
0810209	08	1	3	NE1		0209	5	37.2	70	87.2	ORIG	1993-03-16	P					23.8								N				RECH	1995-04-17	P					23.8								N				PR0500
0810210	08	1	3	NE1		0210	4	39.6	71	89.6	ORIG	1993-03-16	P					28.3								N				RECH	1995-04-17	P					28.3						1		N				PR0500
0810211	08	1	3	NE1		0211	19.2	34	55.8	84	ORIG	1993-03-16	P					23.5								N				RECH	1995-04-17	P					23.5						2		N				PR0500
0810212	08	1	3	NE1		0212	15.8	35.9	59.2	85.9	ORIG	1993-03-16	P					29.4								N				RECH	1995-04-17	P					29.4						1		N				PR0500
0810213	08	1	3	NE1		0213	19.1	38.7	55.9	88.7	ORIG	1993-03-16	P					24.4								N				RECH	1995-04-17	P					24.4								N				PR0500
0810214	08	1	3	NE1		0214	15.4	40	59.6	90	ORIG	1993-03-16	P					29.4								N				RECH	1995-04-17	P					29.4						1		N				PR0500
0810215	08	1	3	NE1		0215	7.6	44	67.4	94	ORIG	1993-03-16	S					0	1.6							N				RECH	1995-04-17	S					0	1.5							N				PR0500
0810216	08	1	3	NE1		0216	9.4	45.5	65.6	95.5	ORIG	1993-03-16	R		B		G	10.4			4.4					N				RECH	1995-04-17	R		B		G	10.4			4.4					N				PR0500
0810217	08	1	3	NE1		0217	17.2	46.2	57.8	96.2	ORIG	1993-03-16	P					30								N				RECH	1995-04-17	P					30						1		N				PR0500
0810218	08	1	3	NE1		0218	23.6	44.4	51.4	94.4	ORIG	1993-03-16	P					38.2								N				RECH	1995-04-17	P					38.2						1		N				PR0500
0810219	08	1	3	NE1		0219	21.3	49.7	53.7	99.7	ORIG	1993-03-16	P					29.9								N				RECH	1995-04-17	P					29.9						1		N				PR0500
0810220	08	1	3	NE1		0220	1.5	50	73.5	100	ORIG	1993-03-16	P					25.1								N				RECH	1995-04-17	P					25.1						1		N				PR0500
0810221	08	1	3	NE2		0221	8.1	49.9	83.1	99.9	ORIG	1993-03-16	P					28.4								N				RECH	1995-04-17	P					28.4						1		N				PR0500
0810222	08	1	3	NE2		0222	10.5	48.8	85.5	98.8	ORIG	1993-03-16	P					23								N				RECH	1995-04-17	P					23						2		N				PR0500
0810223	08	1	3	NE2		0223	11	48.5	86	98.5	ORIG	1993-03-16	P					24.9								N				RECH	1995-04-17	P					24.9						1		N				PR0500
0810224	08	1	3	NE2		0224	8.4	46.3	83.4	96.3	ORIG	1993-03-16	P					21.6								N				RECH	1995-04-17	P					21.6								N				PR0500
0810225	08	1	3	NE2		0225	8.9	44.6	83.9	94.6	ORIG	1993-03-16	C					14.8								N				RECH	1995-04-17	C					14.8								N				PR0500
0810226	08	1	3	NE2		0226	13.1	44.1	88.1	94.1	ORIG	1993-03-16	C					11.7								N				RECH	1995-04-17	C					11.7								N				PR0500
0810227	08	1	3	NE2		0227	21.9	44.4	96.9	94.4	ORIG	1993-03-16	C					10.6								N				RECH	1995-04-17	C					10.6								N				PR0500
0810228	08	1	3	NE2		0228	3.4	42.7	78.4	92.7	ORIG	1993-03-16	C					9.8	4.8							N			OBS: 8-3-93 DEAD	RECH	1995-04-17	C	T				9.6	4.8							N			OBS: 8-3-93 DEAD	PR0500
0810229	08	1	3	NE2		0229	4.9	42.2	79.9	92.2	ORIG	1993-03-16	C					7.8								N				RECH	1995-04-17	C					7.8								N				PR0500
0810230	08	1	3	NE2		0230	7.4	40.7	82.4	90.7	ORIG	1993-03-16	C					14.4				1	S			N				RECH	1995-04-17	C	T				13.9				1	S			N			FIRE,180,3/4	PR0500
0810231	08	1	3	NE2		0231	5.6	38.9	80.6	88.9	ORIG	1993-03-16	S					0	1.5							N				RECH	1995-04-17	S					0	1.8							N				PR0500
0810232	08	1	3	NE2		0232	1.4	39.8	76.4	89.8	ORIG	1993-03-16	C					11								N				RECH	1995-04-17	C					11								N				PR0500
0810233	08	1	3	NE2		0233	20.1	40.8	95.1	90.8	ORIG	1993-03-16	C					7.7	4.7							N				RECH	1995-04-17	C					7.7	4.7							N				PR0500
0810234	08	1	3	NE2		0234	21.5	39.7	96.5	89.7	ORIG	1993-03-16	C					8.8	5.4							N				RECH	1995-04-17	C					8.8								N				PR0500
0810235	08	1	3	NE2		0235	22.5	39.1	97.5	89.1	ORIG	1993-03-16	C					10	5.9							N				RECH	1995-04-17	C					10								N				PR0500
0810236	08	1	3	NE2		0236	18.1	38.2	93.1	88.2	ORIG	1993-03-16	C	T	Y			5.3	4.7		1.2					Y			BROKEN @ 1.2 LYING N-H MOTALITY UNSURE-LARGER BRANCHES	RECH	1995-04-17	C	T	Y			5.3	4.7		0					Y			BROKEN @ 1.2 LYING N-H MOTALITY UNSURE	PR0500
0810237	08	1	3	NE2		0237	1.3	35.8	76.3	85.8	ORIG	1993-03-16	C	T				14.5				0.6	SE			N			SMALL BRANCHES	RECH	1995-04-17	C	T	Y			14.5			0	0.6	SE			N				PR0500
0810238	08	1	3	NE2		0238	11	36	86	86	ORIG	1993-03-16	C					9.3	5.3			2	S			N				RECH	1995-04-17	C					9.3	5.3			2	S			N			180, 1/2	PR0500
0810239	08	1	3	NE2		0239	21.8	34.3	96.8	84.3	ORIG	1993-03-16	C					8.6	5.5							N				RECH	1995-04-17	C					8.6				0.7	E			N			1/2	PR0500
0810240	08	1	3	NE2		0240	7.4	33	82.4	83	ORIG	1993-03-16	P					24.2								N				RECH	1995-04-17	P					24.2								N				PR0500
0810241	08	1	3	NE2		0241	6.8	30.8	81.8	80.8	ORIG	1993-03-16	R		B		G	8.3			1.6					N				RECH	1995-04-17	R		B		G	8.3			1.6					N				PR0500
0810242	08	1	3	NE2		0242	22.7	31.6	97.7	81.6	ORIG	1993-03-16	P					32.8								N				RECH	1995-04-17	P					32.8								N				PR0500
0810243	08	1	3	NE2		0243	24.5	31.4	99.5	81.4	ORIG	1993-03-16	P					24.4								N				RECH	1995-04-17	P					24.4								N				PR0500
0810244	08	1	3	NE2		0244	13.8	29.9	88.8	79.9	ORIG	1993-03-16	S					0	1.5							N				RECH	1995-04-17	S					0	1.5			0.2	NS			N				PR0500
0810245	08	1	3	NE2		0245	12.1	28.8	87.1	78.8	ORIG	1993-03-16	P					30.5								N				RECH	1995-04-17	P					30.5								N				PR0500
0810246	08	1	3	NE2		0246	5	28.2	80	78.2	ORIG	1993-03-16	P					35.1								N				RECH	1995-04-17	P					35.1								N				PR0500
0810247	08	1	3	NE2		0247	23.7	26.9	98.7	76.9	ORIG	1993-03-16	P					24.8								N				RECH	1995-04-17	P					24.8								N				PR0500
0810248	08	1	3	NE2		0248	8	26.4	83	76.4	ORIG	1993-03-16	P					24.7								N				RECH	1995-04-17	P					24.7				0.1	SE	1		N				PR0500
0810249	08	1	3	NE2		0249	11.8	22.5	86.8	72.5	ORIG	1993-03-16	P					29.2								N				RECH	1995-04-17	P					29.2						1		N				PR0500
0810250	08	1	3	NE2		0250	4.5	23.5	79.5	73.5	ORIG	1993-03-16	P					27.3								N				RECH	1995-04-17	P					27.3								N				PR0500
0810251	08	1	3	NE2		0251	2	21.3	77	71.3	ORIG	1993-03-16	P					37.9								N				RECH	1995-04-17	P					37.9								N				PR0500
0810252	08	1	3	NE2		0252	8.2	21.5	83.2	71.5	ORIG	1993-03-16	R		B		G	6.1			4.1					N				RECH	1995-04-17	R		B		G	6.1			4.1					N				PR0500
0810253	08	1	3	NE2		0253	22.7	21.1	97.7	71.1	ORIG	1993-03-16	C					8.8	5.2							N				RECH	1995-04-17	C					8.8	5.5							N				PR0500
0810254	08	1	3	NE2		0254	21.6	19.5	96.6	69.5	ORIG	1993-03-16	C					6.2	4.6							N				RECH	1995-04-17	C					6.2	5							N				PR0500
0810255	08	1	3	NE2		0255	16.7	18.4	91.7	68.4	ORIG	1993-03-16	C					13.6								N				RECH	1995-04-17	C					13.6								N				PR0500
0810256	08	1	3	NE2		0256	19.6	17.9	94.6	67.9	ORIG	1993-03-16	C					6.8								N				RECH	1995-04-17	C					6.8								N				PR0500
0810257	08	1	3	NE2		0257	21.9	17.5	96.9	67.5	ORIG	1993-03-16	C					7.8								N				RECH	1995-04-17	C					7.8								N				PR0500
0810258	08	1	3	NE2		0258	24.1	17.1	99.1	67.1	ORIG	1993-03-16	C					6.3	3.7							N				RECH	1995-04-17	C					6.3	3.7							N				PR0500
0810259	08	1	3	NE2		0259	22.4	16.1	97.4	66.1	ORIG	1993-03-16	C					6.3	3.6							N				RECH	1995-04-17	C					6.3	3.8							N				PR0500
0810260	08	1	3	NE2		0260	12.8	15.8	87.8	65.8	ORIG	1993-03-16	C	T				6.8	2.9							N			MAIN STEM ONLY	RECH	1995-04-17	C	T	Y			6.8			0					N				PR0500
0810261	08	1	3	NE2		0261	14.3	15	89.3	65	ORIG	1993-03-16	C					5.2	2.9			0.4	S			N				RECH	1995-04-17	C					5.2	3			0.4	S			N				PR0500
0810262	08	1	3	NE2		0262	14.8	14.3	89.8	64.3	ORIG	1993-03-16	C					10.1								N				RECH	1995-04-17	C					10.1								N				PR0500
0810263	08	1	3	NE2		0263	19.4	15.4	94.4	65.4	ORIG	1993-03-16	C					5.8	4.5							N				RECH	1995-04-17	C					5.8	4.7							N				PR0500
0810264	08	1	3	NE2		0264	17.5	13.6	92.5	63.6	ORIG	1993-03-16	C					15.9								N				RECH	1995-04-17	C					15.9								N				PR0500
0810265	08	1	3	NE2		0265	10.7	13.7	85.7	63.7	ORIG	1993-03-16	C					5.6	3.5							N				RECH	1995-04-17	C					5.6	4.1							N				PR0500
0810266	08	1	3	NE2		0266	5.2	15.3	80.2	65.3	ORIG	1993-03-16	C					6	4.3							N				RECH	1995-04-17	C					6	4.7							N				PR0500
0810267	08	1	3	NE2		0267	6.6	12.2	81.6	62.2	ORIG	1993-03-16	C					9.4								N				RECH	1995-04-17	C					9.4								N				PR0500
0810268	08	1	3	NE2		0268	3.1	11.2	78.1	61.2	ORIG	1993-03-16	C					6.2	3.5							N				RECH	1995-04-17	C					6.2	3.7							N				PR0500
0810269	08	1	3	NE2		0269	8.9	11	83.9	61	ORIG	1993-03-16	C					5.7	4.8							N				RECH	1995-04-17	C					5.7	4.9							N				PR0500
0810270	08	1	3	NE2		0270	24.8	8.6	99.8	58.6	ORIG	1993-03-16	P					27.8								N				RECH	1995-04-17	P					27.8								N				PR0500
0810271	08	1	3	NE2		0271	10.5	4.4	85.5	54.4	ORIG	1993-03-16	P					5.8	3.6							N				RECH	1995-04-17	P					5.8	5							N				PR0500
0810272	08	1	3	NE2		0272	5.8	3.4	80.8	53.4	ORIG	1993-03-16	R		B		G	21.4								N				RECH	1995-04-17	R		B		G	20.7	1.7							N				PR0500
0810273	08	1	3	NE2		0273	8.9	3.2	83.9	53.2	ORIG	1993-03-16	R		B		G	13.2			4.6					N				RECH	1995-04-17	R		B		G	13.2			4.6					N				PR0500
0810274	08	1	3	NE2		0274	5.8	0.6	80.8	50.6	ORIG	1993-03-16	R		B		G	28								N				RECH	1995-04-17	R		B		G	28								N				PR0500
0810275	08	1	3	NE2		0275	19.3	0.2	94.3	50.2	ORIG	1993-03-16	P					18.4				0.2	W			N				RECH	1995-04-17	P					18.4				0.2	W			N				PR0500
0810276	08	1	3	SE2		0276	23.6	22.3	98.6	22.3																				RECH	1995-04-17	C					5.1	5.1			0.2	NW			N				PR0500
0810277	08	1	3	SE2		0277	22	28.6	97	28.6																				RECH	1995-04-17	P					5.6	5							N				PR0500
0810278	08	1	3	SE1		0278	6.7	2.7	68.3	2.7																				RECH	1995-04-17	C					5	4.8			0.2	W			N				PR0500
0810279	08	1	3	NW2		0279	9.8	34.6	34.8	84.6																																							PR0500
0810280	08	1	3	NW2		0280	11.2	39.7	36.2	89.6																																							PR0500
0810281	08	1	3	NW2	Y	0281	24.9	25.1	49.9	75.1																																							PR0500
0810282	08	1	3	SE2		0282	13.9	39.3	61.1	39.3																																							PR0500
0810283	08	1	3	SE2		0283	22.4	24.3	52.6	24.3																																							PR0500
0810284	08	1	3	SE2		0284	18.9	26.8	56.1	26.8																																							PR0500
0810285	08	1	3	SE2		0285	22.6	32.3	52.4	32.3																																							PR0500
0810286	08	1	3	NW2	Y	0286	21.5	9.7	46.5	59.7																																							PR0500
0810287	08	1	3	NW2	Y	0287	19.4	12.5	44.4	62.5																																							PR0500
0810288	08	1	3	NW2	Y	0288	22.1	15.3	47.1	65.3																																							PR0500
0810289	08	1	3	NW1		0289	15.7	23.2	4.3	73.2																																							PR0500
0810290	08	1	3	NW2	Y	0290	17.3	6.6	42.3	56.6																																							PR0500
0810291	08	1	3	NE1	Y	0291	23.5	21.9	51.5	71.9																																							PR0500
0810292	08	1	3	NE2		0292	23.2	36.5	98.2	86.5																																							PR0500
0820300	08	2	3	NE2		0300	20.1	39.3	95.1	89.3																				RECH	1995-04-18	S					0	1.4							N				PR0500
0820301	08	2	3	NE1		0301	7.9	17.8	67.1	67.8																				RECH	1995-04-18	C					5.9	2.9							N				PR0500
0820302	08	2	3	SE1		0302	7.1	47	67.9	47	ORIG	1993-11-24	P					23.1				0.3	N			N			NC HOLLOWED OUT	RECH	1995-04-18	P					23.1				0.3	N			N			NC HOLLOWED OUT	PR0500
0820303	08	2	3	SE1		0303	12	47.6	63	47.6	ORIG	1993-11-24	P					22.7								N				RECH	1995-04-18	P					22.7								N				PR0500
0820304	08	2	3	SE1	Y	0304	21.1	47.3	53.9	47.3	ORIG	1993-11-24	P					21.6								N				RECH	1995-04-18	P					21.6								N				PR0500
0820305	08	2	3	SE1		0305	13.8	46.2	61.2	46.2	ORIG	1993-11-24	R		B		G	7.1			1.7					N				RECH	1995-04-18	R		B		G	7.1			1.7					N				PR0500
0820306	08	2	3	SE1		0306	13	42.9	62	42.9	ORIG	1993-11-24	C					5.1	4.7							N				RECH	1995-04-18	C					5.1	5							N				PR0500
0820307	08	2	3	SE1		0307	12.4	42.5	62.6	42.5	ORIG	1993-11-24	P					22.7								N				RECH	1995-04-18	P					22.7								N				PR0500
0820308	08	2	3	SE1		0308	4.5	42.7	70.5	42.7	ORIG	1993-11-24	P					20								N				RECH	1995-04-18	P					20						2		N				PR0500
0820309	08	2	3	SE1	Y	0309	18	42.1	57	42.1	ORIG	1993-11-24	P					12								N				RECH	1995-04-18	P					12								N				PR0500
0820310	08	2	3	SE1	Y	0310	22.3	39.1	52.7	39.1	ORIG	1993-11-24	P					11.2				2	SW			N			SWC 0.9-2.0	RECH	1995-04-18	P					11.2				2	SW			N			SWC 0.9-2.0,1/2,180	PR0500
0820311	08	2	3	SE1	Y	0311	24.4	37.8	50.6	37.8	ORIG	1993-11-24	P					23								N				RECH	1995-04-18	P					23				0.1	E			N				PR0500
0820312	08	2	3	SE1		0312	0	37.8	75	37.8	ORIG	1993-11-24	P					33								N				RECH	1995-04-18	P					33						1		N				PR0500
0820313	08	2	3	SE1		0313	8.4	33.2	66.6	33.2	ORIG	1993-11-24	R		B		G	15.1			4.4					N				RECH	1995-04-18	R		B		G	15.1			4.4					N				PR0500
0820314	08	2	3	SE1	Y	0314	16.5	32.2	58.5	32.2	ORIG	1993-11-24	P					30.7								N				RECH	1995-04-18	P					30.7								N				PR0500
0820315	08	2	3	SE1	Y	0315	19.5	32.3	55.5	32.3	ORIG	1993-11-24	P					16.3								N				RECH	1995-04-18	P					16.3								N				PR0500
0820316	08	2	3	SE1	Y	0316	20.6	28.9	54.4	28.9	ORIG	1993-11-24	P					14.3								N				RECH	1995-04-18	P					14.3								N				PR0500
0820317	08	2	3	SE1		0317	12.5	28.9	62.5	28.9	ORIG	1993-11-24	P					44.1				1.7	WSW			N			WSW 1/3	RECH	1995-04-18	P					44.1				1.7	WSW			N			WSW 180, 1/3	PR0500
0820318	08	2	3	SE1		0318	5.3	29.2	69.7	29.2	ORIG	1993-11-24	P					30.5								N				RECH	1995-04-18	P					30.5						1		N				PR0500
0820319	08	2	3	SE1		0319	1.6	28.5	73.4	28.5	ORIG	1993-11-24	P					25.3								N				RECH	1995-04-18	P					25.3						1		N				PR0500
0820320	08	2	3	SE1		0320	9.5	27.9	65.5	27.9	ORIG	1993-11-24	R		B		G	17.4			5.2					N				RECH	1995-04-18	R		B		G	17.4			5.2					N				PR0500
0820321	08	2	3	SE1	Y	0321	21.1	28.1	53.9	28.1	ORIG	1993-11-24	P					25								N				RECH	1995-04-18	P					25								N				PR0500
0820322	08	2	3	SE1		0322	13	21.6	62	21.6	ORIG	1993-11-24	P					19								N				RECH	1995-04-18	P					19								N				PR0500
0820323	08	2	3	SE1		0323	22.3	20.5	52.7	20.5	ORIG	1993-11-24	R		B		G	8.3			3.3					N				RECH	1995-04-18	R		B		G	8.3			3.3					N				PR0500
0820324	08	2	3	SE1		0324	16.7	14.1	58.3	14.1	ORIG	1993-11-24	R		B		G	11.5								N				RECH	1995-04-18	R		B		G	11.5								N				PR0500
0820325	08	2	3	SE1		0325	18.9	13.8	56.1	13.8	ORIG	1993-11-24	P					17.3								N				RECH	1995-04-18	P					17.3								N				PR0500
0820326	08	2	3	SE1		0326	17.6	13.7	57.4	13.7	ORIG	1993-11-24	P					18.5								N				RECH	1995-04-18	P					18.5								N				PR0500
0820327	08	2	3	SE1		0327	11.3	13.7	63.7	13.7	ORIG	1993-11-24	P					29.7								N				RECH	1995-04-18	P					29.7								N				PR0500
0820328	08	2	3	SE1		0328	4.1	13.5	70.9	13.5	ORIG	1993-11-24	C					6.5	5.2							N				RECH	1995-04-18	C					6.5	5.3							N				PR0500
0820329	08	2	3	SE1		0329	1.7	13.9	73.3	13.9	ORIG	1993-11-24	R		B		G	6.3			2.2					N				RECH	1995-04-18	R		B		G	6.3			2.2					N				PR0500
0820330	08	2	3	SE1		0330	1.1	14.3	73.9	14.3	ORIG	1993-11-24	P					29.1								N				RECH	1995-04-18	P					29.1						1		N				PR0500
0820331	08	2	3	SE1		0331	0.3	11.4	74.7	11.4	ORIG	1993-11-24	S					0	2.8							N				RECH	1995-04-18	S					0	2.8							N			0.6-1.1 LITTLE ROT	PR0500
0820332	08	2	3	SE1		0332	1.9	9.2	73.1	9.2	ORIG	1993-11-24	R		B		G	17.1								N				RECH	1995-04-18	R		B		G	17.1								N				PR0500
0820333	08	2	3	SE1		0333	1.7	7.3	73.3	7.3	ORIG	1993-11-24	R		B		G	6.6			4.2					N				RECH	1995-04-18	R		B		G	6.6			4.2					N				PR0500
0820334	08	2	3	SE1		0334	13.4	8.3	61.6	8.3	ORIG	1993-11-24	P					27.8								N				RECH	1995-04-18	P					27.8						1		N				PR0500
0820335	08	2	3	SE1		0335	9.1	4	65.9	4	ORIG	1993-11-24	R		B		G	6.5								N				RECH	1995-04-18	R		B		G	6.5								N				PR0500
0820336	08	2	3	SE1		0336	7.4	4.9	67.6	4.9	ORIG	1993-11-24	C					5.3	3.2							N				RECH	1995-04-18	C					5.3	2.6							N				PR0500
0820337	08	2	3	SE1		0337	11.9	4.8	63.1	4.8	ORIG	1993-11-24	C					5.1	4.2							N				RECH	1995-04-18	C					5.1	4.3							N				PR0500
0820338	08	2	3	SE1		0338	20.8	2.2	54.2	2.2	ORIG	1993-11-24	P					28.6								N				RECH	1995-04-18	P					28.6						1		N				PR0500
0820339	08	2	3	SE2		0339	0.9	45.2	75.9	45.2	ORIG	1993-11-24	P					23.7								N				RECH	1995-04-18	P					23.7								N				PR0500
0820340	08	2	3	SE2		0340	17.2	44.7	92.2	44.7	ORIG	1993-11-24	P					22.7								N				RECH	1995-04-18	P					22.7				0.1	S			N				PR0500
0820341	08	2	3	SE2		0341	17.5	44.3	92.5	44.3	ORIG	1993-11-24	R		B		G	14.5								N				RECH	1995-04-18	R		B		G	14.5								N				PR0500
0820342	08	2	3	SE2		0342	20.4	39.7	95.4	39.7	ORIG	1993-11-24	P					26.6								N				RECH	1995-04-18	P					26.6								N				PR0500
0820343	08	2	3	SE2		0343	15.8	37.9	90.8	37.9	ORIG	1993-11-24	P					29.7								N				RECH	1995-04-18	P					29.7								N				PR0500
0820344	08	2	3	SE2		0344	12.8	36.6	87.8	36.6	ORIG	1993-11-24	P					32.4								N				RECH	1995-04-18	P					32.4								N				PR0500
0820345	08	2	3	SE2		0345	3	31.1	78	31.1	ORIG	1993-11-24	P					18								N				RECH	1995-04-18	P					18				3.4	W	2		N			WC 3.0-3.4	PR0500
0820346	08	2	3	SE2		0346	8.6	30.3	83.6	30.3	ORIG	1993-11-24	P					17.7								N				RECH	1995-04-18	P					17.7								N				PR0500
0820347	08	2	3	SE2		0347	15.3	27.2	90.3	27.2	ORIG	1993-11-24	P					33.4								N				RECH	1995-04-18	P					33.4								N				PR0500
0820348	08	2	3	SE2		0348	4.8	26.8	79.8	26.8	ORIG	1993-11-24	P					16.9								N				RECH	1995-04-18	P					16.9						1		N				PR0500
0820349	08	2	3	SE2		0349	24.8	24.7	99.8	24.7	ORIG	1993-11-24	R		B		G	8.1			2.6					N				RECH	1995-04-18	R		B		G	8.1			2.6					N				PR0500
0820350	08	2	3	SE2		0350	17.1	21.2	92.1	21.2	ORIG	1993-11-24	C					5.1	4.1							N				RECH	1995-04-18	C					5.1	4.4							N				PR0500
0820351	08	2	3	SE2		0351	5	21.3	80	21.3	ORIG	1993-11-24	P					22.5								N				RECH	1995-04-18	P					22.5						2		N				PR0500
0820352	08	2	3	SE2		0352	4.3	18.3	79.3	18.3	ORIG	1993-11-24	C					6.8	4.7							N				RECH	1995-04-18	C					6.8	4.9							N				PR0500
0820353	08	2	3	SE2		0353	9.5	19.5	84.5	19.5	ORIG	1993-11-24	C					6.8	5							N			2ND STEM DBH 6.4	RECH	1995-04-18	C					6.8	5.3							N			2ND STEM DBH 6.4	PR0500
0820354	08	2	3	SE2		0354	15.4	13.6	90.4	13.6	ORIG	1993-11-24	C					8.3								N			2ND STEM DBH 7.6-LOOKS LIKE SPROUT FROM PORTION OF DOWNED MAIN STEM	RECH	1995-04-18	C					8.3								N			2ND STEM DBH 7.6-LOOKS LIKE SPROUT FROM PORTION OF DOWNED MAIN STEM	PR0500
0820355	08	2	3	SE2		0355	24.9	11.7	99.9	11.7	ORIG	1993-11-24	R		B		G	12.9			3.9					N				RECH	1995-04-18	R		B		G	12.9			3.9					N				PR0500
0820356	08	2	3	SE2		0356	11.4	9.1	86.4	9.1	ORIG	1993-11-24	P					35								N				RECH	1995-04-18	P					35								N				PR0500
0820357	08	2	3	SE2		0357	22.8	8.6	97.8	8.6	ORIG	1993-11-24	R		B		G	19								N				RECH	1995-04-18	R		B		G	19								N				PR0500
0820358	08	2	3	SE2		0358	15.4	7.5	90.4	7.5	ORIG	1993-11-24	P					30.6								N				RECH	1995-04-18	P					30.6						1		N				PR0500
0820359	08	2	3	SE2		0359	14.6	5.3	89.6	5.3	ORIG	1993-11-24	S					0	1.8							N				RECH	1995-04-18	S					0	1.7							N				PR0500
0820360	08	2	3	SE2		0360	18.6	4.6	93.6	4.6	ORIG	1993-11-24	S					0	1.4							N				RECH	1995-04-18	S					0	1.5							N				PR0500
0820361	08	2	3	SE2		0361	6.1	5.6	81.1	5.6	ORIG	1993-11-24	P					21.7								N				RECH	1995-04-18	P					21.7								N				PR0500
0820362	08	2	3	SE2		0362	1.8	4.3	76.8	4.3	ORIG	1993-11-24	S					0	2			0.5	NS			N			DYING--GIRDLED	RECH	1995-04-18	S	T				0	1.8			0.5	NS			N				PR0500
0820363	08	2	3	SE2		0363	1.8	2.3	76.8	2.3	ORIG	1993-11-24	R		B		G	17								N				RECH	1995-04-18	R		B		G	17								N				PR0500
0820364	08	2	3	SE2		0364	9.6	2.6	84.6	2.6	ORIG	1993-11-24	R		B		G	10								N				RECH	1995-04-18	R		B		G	10								N				PR0500
0820365	08	2	3	SE2		0365	12.1	0.6	87.1	0.6	ORIG	1993-11-24	R		B		G	18.6								N				RECH	1995-04-18	R		B		G	18.6								N				PR0500
0820366	08	2	3	SE2		0366	20.8	1.1	95.8	1.1	ORIG	1993-11-24	R		B		G	12.4								N				RECH	1995-04-18	R		B		G	12.4								N				PR0500
0820367	08	2	3	NE1		0367	1.7	1.8	73.3	51.8	ORIG	1993-11-24	P					34.7								N				RECH	1995-04-18	P					34.7								N				PR0500
0820368	08	2	3	NE1		0368	1.2	3.4	73.8	53.4	ORIG	1993-11-24	P					20.9								N				RECH	1995-04-18	P					20.9								N				PR0500
0820369	08	2	3	NE1	Y	0369	17.1	6.6	57.9	56.6	ORIG	1993-11-24	P					25								N				RECH	1995-04-18	P					25								N				PR0500
0820370	08	2	3	NE1	Y	0370	24.5	6	50.5	56	ORIG	1993-11-24	P					22.5								N				RECH	1995-04-18	P					22.5								N				PR0500
0820371	08	2	3	NE1		0371	6.1	7.1	68.9	57.1	ORIG	1993-11-24	P					29.8								N				RECH	1995-04-18	P					29.8								N				PR0500
0820372	08	2	3	NE1		0372	1.5	8.2	73.5	58.2	ORIG	1993-11-24	R		B		G	16.5			2.9					N				RECH	1995-04-18	R		B		G	16.5			2.9					N				PR0500
0820373	08	2	3	NE1		0373	13.3	12.1	61.7	62.1	ORIG	1993-11-24	P					25.9				0.6	E			N				RECH	1995-04-18	P					25.9				0.7	E			N			180	PR0500
0820374	08	2	3	NE1		0374	18.3	12.9	56.7	62.9	ORIG	1993-11-24	R		B		G	14.2								N				RECH	1995-04-18	R		B		G	14.2								N				PR0500
0820375	08	2	3	NE1		0375	14.3	15.9	60.7	65.9	ORIG	1993-11-24	R		B		G	10.3			3.2					N				RECH	1995-04-18	R		B		G	10.3			3.2					N				PR0500
0820376	08	2	3	NE1	Y	0376	19.6	16.5	55.4	66.5	ORIG	1993-11-24	P					25.5								N				RECH	1995-04-18	P					25.5								N				PR0500
0820377	08	2	3	NE1	Y	0377	18.9	17.4	56.1	67.4	ORIG	1993-11-24	P					14.8								N				RECH	1995-04-18	P					14.8								N				PR0500
0820378	08	2	3	NE1		0378	13.9	18.5	61.1	68.5	ORIG	1993-11-24	P					18.5								N				RECH	1995-04-18	P					18.5								N				PR0500
0820379	08	2	3	NE1		0379	11	19.6	64	69.6	ORIG	1993-11-24	P	T				8.4								N				RECH	1995-04-18	P	T				8.4								N				PR0500
0820380	08	2	3	NE1	Y	0380	21.1	20.1	53.9	70.1	ORIG	1993-11-24	P					25								N				RECH	1995-04-18	P					25								N				PR0500
0820381	08	2	3	NE1	Y	0381	24.3	22	50.7	72	ORIG	1993-11-24	P					10.2								N				RECH	1995-04-18	P					10.2								N				PR0500
0820382	08	2	3	NE1	Y	0382	22.8	22.7	52.2	72.7	ORIG	1993-11-24	P					21.4								N				RECH	1995-04-18	P					21.4								N				PR0500
0820383	08	2	3	NE1		0383	22.6	24.6	52.4	74.6	ORIG	1993-11-24	P					14.7								N				RECH	1995-04-18	P					14.7				0.1	SE			N				PR0500
0820384	08	2	3	NE1		0384	8.7	25.1	66.3	75.1	ORIG	1993-11-24	C					7.1								N				RECH	1995-04-18	C					7.1								N				PR0500
0820385	08	2	3	NE1		0385	17.8	26.4	57.2	76.4	ORIG	1993-11-24	P					23.4								N				RECH	1995-04-18	P					23.4								N				PR0500
0820386	08	2	3	NE1		0386	20	26.7	55	76.7	ORIG	1993-11-24	P					23.4								N				RECH	1995-04-18	P					23.4								N				PR0500
0820387	08	2	3	NE1		0387	24.4	27	50.6	77	ORIG	1993-11-24	P					25.6								N				RECH	1995-04-18	P					25.6								N				PR0500
0820388	08	2	3	NE1		0388	7.7	27.3	67.3	77.3	ORIG	1993-11-24	P					19								N				RECH	1995-04-18	P					19								N				PR0500
0820389	08	2	3	NE1		0389	15.4	29.8	59.6	79.8	ORIG	1993-11-24	P					14.5								N				RECH	1995-04-18	P					14.5								N				PR0500
0820390	08	2	3	NE1		0390	17.4	30.1	57.6	80.1	ORIG	1993-11-24	P					17.7								N				RECH	1995-04-18	P					17.7								N				PR0500
0820391	08	2	3	NE1		0391	5.4	31.1	69.6	81.1	ORIG	1993-11-24	P					20								N				RECH	1995-04-18	P					20								N				PR0500
0820392	08	2	3	NE1		0392	8	31.5	67	81.5	ORIG	1993-11-24	P					18.3								N				RECH	1995-04-18	P					18.3								N				PR0500
0820393	08	2	3	NE1		0393	10.2	31.4	64.8	81.4	ORIG	1993-11-24	P					21								N				RECH	1995-04-18	P					21								N				PR0500
0820394	08	2	3	NE1		0394	15.7	32.4	59.3	82.4	ORIG	1993-11-24	P					18.8								N				RECH	1995-04-18	P					18.8								N				PR0500
0820395	08	2	3	NE1		0395	16.7	33.1	58.3	83.1	ORIG	1993-11-24	R		B		G	6			1.6					N				RECH	1995-04-18	R		B		G	6			1.6					N				PR0500
0820396	08	2	3	NE1		0396	2.6	32.8	72.4	82.8	ORIG	1993-11-24	P					11.3								N				RECH	1995-04-18	P					11.3								N				PR0500
0820397	08	2	3	NE1		0397	0.8	34.4	74.2	84.4	ORIG	1993-11-24	P					16.2								N				RECH	1995-04-18	P					16.2								N				PR0500
0820398	08	2	3	NE1		0398	2.1	35.1	72.9	85.1	ORIG	1993-11-24	P					16								N				RECH	1995-04-18	P					16				0.5	S			N			180	PR0500
0820399	08	2	3	NE1		0399	5.8	34.9	69.2	84.9	ORIG	1993-11-24	P					10.2								N				RECH	1995-04-18	P					10.2						2		N				PR0500
0820400	08	2	3	NE1		0400	9.1	33.8	65.9	83.8	ORIG	1993-11-24	P	T				10.7								N				RECH	1995-04-18	P	T				10.7								N				PR0500
0820401	08	2	3	NE1		0401	18.8	34.1	56.2	84.1	ORIG	1993-11-24	P					22.6								N				RECH	1995-04-18	P					22.6								N				PR0500
0820402	08	2	3	NE1		0402	14.8	34.5	60.2	84.5	ORIG	1993-11-24	P					12.5								N				RECH	1995-04-18	P					12.5								N				PR0500
0820403	08	2	3	NE1		0403	18.8	37.1	56.2	87.1	ORIG	1993-11-24	P					17.1								N				RECH	1995-04-18	P					17.1				0.2	S			N			S 180;W 1.4-1.6	PR0500
0820404	08	2	3	NE1		0404	19.1	37.6	55.9	87.6	ORIG	1993-11-24	P					26.3								N				RECH	1995-04-18	P					26.3								N				PR0500
0820405	08	2	3	NE1		0405	5.1	38.6	69.9	88.6	ORIG	1993-11-24	P					25								N				RECH	1995-04-18	P					25								N				PR0500
0820406	08	2	3	NE1		0406	0.4	38.8	74.6	88.8	ORIG	1993-11-24	P					12.2								N				RECH	1995-04-18	P					12.2								N				PR0500
0820407	08	2	3	NE1		0407	0.5	39.9	74.5	89.9	ORIG	1993-11-24	R		B		G	5.8			2.7					N				RECH	1995-04-18	R		B		G	5.8			2.7					N				PR0500
0820408	08	2	3	NE1		0408	9.3	40.8	65.7	90.8	ORIG	1993-11-24	R		B		G	9			2.4					N				RECH	1995-04-18	R		B		G	9			2.4					N				PR0500
0820409	08	2	3	NE1		0409	9.1	41.6	65.9	91.6	ORIG	1993-11-24	P					18.8								N				RECH	1995-04-18	P					18.8								N				PR0500
0820410	08	2	3	NE1		0410	2.2	42.5	72.8	92.5	ORIG	1993-11-24	P					19.6								N				RECH	1995-04-18	P					19.6								N				PR0500
0820411	08	2	3	NE1		0411	19.1	42.3	55.9	92.3	ORIG	1993-11-24	R		B		G	8.1			4.8					N				RECH	1995-04-18	R		B		G	8.1			4.8					N				PR0500
0820412	08	2	3	NE1		0412	19.3	42.9	55.7	92.9	ORIG	1993-11-24	P					19.7								N				RECH	1995-04-18	P					19.7								N				PR0500
0820413	08	2	3	NE1		0413	6.3	43.2	68.7	93.2	ORIG	1993-11-24	P					18.5								N				RECH	1995-04-18	P					18.5								N				PR0500
0820414	08	2	3	NE1		0414	4.4	43.4	70.6	93.4	ORIG	1993-11-24	P					16.4				0.5	NE			N				RECH	1995-04-18	P					16.4				0.5	NE			N				PR0500
0820415	08	2	3	NE1		0415	2.7	44.7	72.3	94.7	ORIG	1993-11-24	P					24.3								N				RECH	1995-04-18	P					24.3								N				PR0500
0820416	08	2	3	NE1		0416	7.3	48.7	67.7	98.7	ORIG	1993-11-24	P					19.4								N				RECH	1995-04-18	P					19.4								N				PR0500
0820417	08	2	3	NE1		0417	12	47.9	63	97.9	ORIG	1993-11-24	P					17.5								N				RECH	1995-04-18	P					17.5								N				PR0500
0820418	08	2	3	NE1		0418	13.4	45.4	61.6	95.4	ORIG	1993-11-24	P					18.7								N				RECH	1995-04-18	P					18.7								N				PR0500
0820419	08	2	3	NE1		0419	15	45.7	60	95.7	ORIG	1993-11-24	R		B		G	11.3								N				RECH	1995-04-18	R		B		G	11.3								N				PR0500
0820420	08	2	3	NE1		0420	17.6	45.8	57.4	95.8	ORIG	1993-11-24	C					5.6								N				RECH	1995-04-18	C					5.6								N				PR0500
0820421	08	2	3	NE1		0421	18.9	45.5	56.1	95.5	ORIG	1993-11-24	P					19.2								N				RECH	1995-04-18	P					19.2								N				PR0500
0820422	08	2	3	NE2		0422	21.4	49.9	96.4	99.9	ORIG	1993-11-24	R		B		G	9.1			4.8					N				RECH	1995-04-18	R		B		G	9.1			4.8					N				PR0500
0820423	08	2	3	NE2		0423	10.9	47.7	85.9	97.7	ORIG	1993-11-24	P					20.6								N				RECH	1995-04-18	P					20.6								N				PR0500
0820424	08	2	3	NE2		0424	11.8	47.5	86.8	97.5	ORIG	1993-11-24	P					34.1								N				RECH	1995-04-18	P					34.1								N				PR0500
0820425	08	2	3	NE2		0425	7.8	47.3	82.8	97.3	ORIG	1993-11-24	P					27.3								N				RECH	1995-04-18	P					27.3								N				PR0500
0820426	08	2	3	NE2		0426	5	45.5	80	95.5	ORIG	1993-11-24	P					20.7								N				RECH	1995-04-18	P					20.7								N				PR0500
0820427	08	2	3	NE2		0427	22.1	43.5	97.1	93.5	ORIG	1993-11-24	P					9.9								N				RECH	1995-04-18	P					9.9								N				PR0500
0820428	08	2	3	NE2		0428	18.9	43.5	93.9	93.5	ORIG	1993-11-24	C					5	4.1							N				RECH	1995-04-18	C					5	4.4							N				PR0500
0820429	08	2	3	NE2		0429	19	40.2	94	90.2	ORIG	1993-11-24	P					33								N				RECH	1995-04-18	P					33								N				PR0500
0820430	08	2	3	NE2		0430	12.7	37.4	87.7	87.4	ORIG	1993-11-24	P					10.8								N				RECH	1995-04-18	P					10.8								N				PR0500
0820431	08	2	3	NE2		0431	3.2	37.9	78.2	87.9	ORIG	1993-11-24	P					25.2								N				RECH	1995-04-18	P					25.2						1		N				PR0500
0820432	08	2	3	NE2		0432	9.4	35.1	84.4	85.1	ORIG	1993-11-24	P					21.3								N				RECH	1995-04-18	P					21.3								N				PR0500
0820433	08	2	3	NE2		0433	9	35	84	85	ORIG	1993-11-24	P					15.5								N				RECH	1995-04-18	P					15.5								N				PR0500
0820434	08	2	3	NE2		0434	2	32.5	77	82.5	ORIG	1993-11-24	P					22.1								N				RECH	1995-04-18	P					22.1						1		N				PR0500
0820435	08	2	3	NE2		0435	13.4	33.3	88.4	83.3	ORIG	1993-11-24	C					10.2	4.7							N			SPROUTING FROM 1.6--DEAD ABOVE	RECH	1995-04-18	C	T	Y			10.2	4.7		0.3					N				PR0500
0820436	08	2	3	NE2		0436	13.1	33	88.1	83	ORIG	1993-11-24	P					16.7								N				RECH	1995-04-18	P					16.7								N				PR0500
0820437	08	2	3	NE2		0437	10	32.3	85	82.3	ORIG	1993-11-24	P					14.3								N				RECH	1995-04-18	P					14.3								N				PR0500
0820438	08	2	3	NE2		0438	7.1	31.5	82.1	81.5	ORIG	1993-11-24	P					22.7								N				RECH	1995-04-18	P					22.7								N				PR0500
0820439	08	2	3	NE2		0439	6.4	31.2	81.4	81.2	ORIG	1993-11-24	P					13.3								N				RECH	1995-04-18	P					13.3						2		N				PR0500
0820440	08	2	3	NE2		0440	9.3	31	84.3	81	ORIG	1993-11-24	P					23.1								N				RECH	1995-04-18	P					23.1								N				PR0500
0820441	08	2	3	NE2		0441	10.3	30.3	85.3	80.3	ORIG	1993-11-24	R		B		G	5.7			2.8					N				RECH	1995-04-18	R		B		G	5.7			2.8					N				PR0500
0820442	08	2	3	NE2		0442	21.4	30.1	96.4	80.1	ORIG	1993-11-24	P					20.2								N				RECH	1995-04-18	P					20.2								N				PR0500
0820443	08	2	3	NE2		0443	20.8	28.3	95.8	78.3	ORIG	1993-11-24	P					23.8								N				RECH	1995-04-18	P					23.8						2		N				PR0500
0820444	08	2	3	NE2		0444	6.5	25.2	81.5	75.2	ORIG	1993-11-24	P					20.6								N				RECH	1995-04-18	P					20.6						2		N				PR0500
0820445	08	2	3	NE2		0445	12.7	24.3	87.7	74.3	ORIG	1993-11-24	P					16.3								N				RECH	1995-04-18	P					16.3								N				PR0500
0820446	08	2	3	NE2		0446	14.2	23.9	89.2	73.9	ORIG	1993-11-24	P					14								N				RECH	1995-04-18	P					14								N				PR0500
0820447	08	2	3	NE2		0447	23.6	23.9	98.6	73.9	ORIG	1993-11-24	P					20.4								N				RECH	1995-04-18	P					20.4								N				PR0500
0820448	08	2	3	NE2		0448	24.3	22.3	99.3	72.3	ORIG	1993-11-24	P					21.2								N				RECH	1995-04-18	P					21.2								N				PR0500
0820449	08	2	3	NE2		0449	4.6	22.1	79.6	72.1	ORIG	1993-11-24	P					19.6								N				RECH	1995-04-18	P					19.6								N				PR0500
0820450	08	2	3	NE2		0450	5.7	19.8	80.7	69.8	ORIG	1993-11-24	P					12.9								N				RECH	1995-04-18	P					12.9						2		N				PR0500
0820451	08	2	3	NE2		0451	7.6	20.3	82.6	70.3	ORIG	1993-11-24	R		B		G	9.7			2					N				RECH	1995-04-18	R		B		G	9.7			2					N				PR0500
0820452	08	2	3	NE2		0452	21.4	20.6	96.4	70.6	ORIG	1993-11-24	P					19.5								N				RECH	1995-04-18	P					19.5								N				PR0500
0820453	08	2	3	NE2		0453	23.8	19.3	98.8	69.3	ORIG	1993-11-24	P					11.6								N				RECH	1995-04-18	P					11.6								N				PR0500
0820454	08	2	3	NE2		0454	15.2	18.8	90.2	68.8	ORIG	1993-11-24	P					16.7								N				RECH	1995-04-18	P					16.7								N				PR0500
0820455	08	2	3	NE2		0455	8.9	18.7	83.9	68.7	ORIG	1993-11-24	P					28.5								N				RECH	1995-04-18	P					28.5								N				PR0500
0820456	08	2	3	NE2		0456	16.6	18.3	91.6	68.3	ORIG	1993-11-24	P					13.8								N				RECH	1995-04-18	P					13.8								N				PR0500
0820457	08	2	3	NE2		0457	14.6	17.2	89.6	67.2	ORIG	1993-11-24	P					16.1								N				RECH	1995-04-18	P					16.1								N				PR0500
0820458	08	2	3	NE2		0458	23.3	17.6	98.3	67.6	ORIG	1993-11-24	P					19.5								N				RECH	1995-04-18	P					19.5								N				PR0500
0820459	08	2	3	NE2		0459	4.5	15.4	79.5	65.4	ORIG	1993-11-24	C					6.9								N			2ND STEM DBH 3.0	RECH	1995-04-18	C					6.9								N			2ND STEM DBH 3.0	PR0500
0820460	08	2	3	NE2		0460	12.9	15.1	87.9	65.1	ORIG	1993-11-24	P					27.8								N				RECH	1995-04-18	P					27.8								N				PR0500
0820461	08	2	3	NE2		0461	12.7	12.2	87.7	62.2	ORIG	1993-11-24	C					11.6								N				RECH	1995-04-18	C	T				11.6				0.6	S			N				PR0500
0820462	08	2	3	NE2		0462	22.7	10.3	97.7	60.3	ORIG	1993-11-24	P					27.3								N				RECH	1995-04-18	P					27.3								N				PR0500
0820463	08	2	3	NE2		0463	25	10.6	100	60.6	ORIG	1993-11-24	P					29.6								N				RECH	1995-04-18	P					29.6								N				PR0500
0820464	08	2	3	NE2		0464	13.8	7.9	88.8	57.9	ORIG	1993-11-24	C					5.9								N				RECH	1995-04-18	C					5.9								N				PR0500
0820465	08	2	3	NE2		0465	23.1	5.9	98.1	55.9	ORIG	1993-11-24	P					31.1				0.3	SW			N				RECH	1995-04-18	P					31.1				0.3	SW			N			180, 1/2	PR0500
0820466	08	2	3	NE2		0466	10.8	5.2	85.8	55.2	ORIG	1993-11-24	P					27.9								N				RECH	1995-04-18	P					27.9								N				PR0500
0820467	08	2	3	NE2		0467	11.7	3.7	86.7	53.7	ORIG	1993-11-24	P					21.4								N				RECH	1995-04-18	P					21.4								N				PR0500
0820468	08	2	3	NW2		0468	1	2.5	26	52.5	ORIG	1993-11-24	R		B		G	5.7			1.9					N				RECH	1995-04-18	R		B		G	5.7			1.9					N				PR0500
0820469	08	2	3	NW2		0469	13.3	2.9	38.3	52.9	ORIG	1993-11-24	P					33.2								N				RECH	1995-04-18	P					33.2								N				PR0500
0820470	08	2	3	NW2		0470	8.8	4.4	33.8	54.4	ORIG	1993-11-24	P					15.3								N				RECH	1995-04-18	P					15.3								N				PR0500
0820471	08	2	3	NW2		0471	6.7	5	31.7	55	ORIG	1993-11-24	P					37.7								N				RECH	1995-04-18	P					37.7								N				PR0500
0820472	08	2	3	NW2		0472	1.9	8.9	26.9	58.9	ORIG	1993-11-24	R		B		G	9.3			2.6					N				RECH	1995-04-18	R		B		G	9.3			2.6					N				PR0500
0820473	08	2	3	NW2		0473	13.7	8.1	38.7	58.1	ORIG	1993-11-24	P					30.7								N				RECH	1995-04-18	P					30.7								N				PR0500
0820474	08	2	3	NW2	Y	0474	22.5	12.8	47.5	62.8	ORIG	1993-11-24	P					32.3								N				RECH	1995-04-18	P					32.3								N				PR0500
0820475	08	2	3	NW2		0475	13.9	13.5	38.9	63.5	ORIG	1993-11-24	P					19.2								N				RECH	1995-04-18	P					19.2								N				PR0500
0820476	08	2	3	NW2		0476	12.5	15.9	37.5	65.9	ORIG	1993-11-24	P					12.1								N				RECH	1995-04-18	P					12.1								N				PR0500
0820477	08	2	3	NW2		0477	14.2	16.3	39.2	66.3	ORIG	1993-11-24	P					16								N				RECH	1995-04-18	P					16								N				PR0500
0820478	08	2	3	NW2		0478	2	15.6	27	65.6	ORIG	1993-11-24	P					32.2								N				RECH	1995-04-18	P					32.2								N				PR0500
0820479	08	2	3	NW2		0479	5	17.7	30	67.7	ORIG	1993-11-24	P					17.7								N				RECH	1995-04-18	P					17.7								N				PR0500
0820480	08	2	3	NW2		0480	8.6	18.4	33.6	68.4	ORIG	1993-11-24	S					0	1.7			0.2	S			N			GIRDLED	RECH	1995-04-18	S					0	1.6			0.2	S			N				PR0500
0820481	08	2	3	NW2		0481	11.7	19.1	36.7	69.1	ORIG	1993-11-24	C					10.9				0.3	SW			N				RECH	1995-04-18	C					10.9				0.3	SW			N				PR0500
0820482	08	2	3	NW2	Y	0482	16.4	21.7	41.4	71.7	ORIG	1993-11-24	P					27.6								N				RECH	1995-04-18	P					27.6								N				PR0500
0820483	08	2	3	NW2		0483	7.5	21.8	32.5	71.8	ORIG	1993-11-24	R		B		G	14.5								N				RECH	1995-04-18	R		B		G	14.5								N				PR0500
0820484	08	2	3	NW2		0484	4.2	22.7	29.2	72.7	ORIG	1993-11-24	P					27.7								N				RECH	1995-04-18	P					27.7								N				PR0500
0820485	08	2	3	NW2		0485	3.6	23.1	28.6	73.1	ORIG	1993-11-24	R		B		G	13.4								N				RECH	1995-04-18	R		B		G	13.4								N				PR0500
0820486	08	2	3	NW2	Y	0486	22.9	22.9	47.9	72.9	ORIG	1993-11-24	P					23								N				RECH	1995-04-18	P					23								N				PR0500
0820487	08	2	3	NW2		0487	22.9	23.4	47.9	73.4	ORIG	1993-11-24	R		B		G	13.9								N				RECH	1995-04-18	R		B		G	13.9								N				PR0500
0820488	08	2	3	NW2		0488	8.2	26.2	33.2	76.2	ORIG	1993-11-24	P					25.6								N				RECH	1995-04-18	P					25.6								N				PR0500
0820489	08	2	3	NW2		0489	0.6	29.5	25.6	79.5	ORIG	1993-11-24	P					26.9								N				RECH	1995-04-18	P					26.9				0.1	W			N				PR0500
0820490	08	2	3	NW2		0490	16.3	28.8	41.3	78.8	ORIG	1993-11-24	P					27.3								N				RECH	1995-04-18	P					27.3								N				PR0500
0820491	08	2	3	NW2		0491	20.6	30.5	45.6	80.5	ORIG	1993-11-24	R		B		G	11.4								N			BROKEN @ 0.6-HUNG IN #490-SNAG LEANING SW	RECH	1995-04-18	R		B		G	11.4								N			BROKEN @ 0.6-HUNG IN #490-SNAG LEANING SW	PR0500
0820492	08	2	3	NW2		0492	17.1	31.1	42.1	81.1	ORIG	1993-11-24	C					7.3	3.1			1.1	WSW			N				RECH	1995-04-18	C					7.3	3.1			1.1	WSW			N			180, 1/2	PR0500
0820493	08	2	3	NW2		0493	12.3	34	37.3	84	ORIG	1993-11-24	C	T				6.4	2.6							N			SMALL BRANCHES	RECH	1995-04-18	C	T				6.3	2.6			0.3	W			N				PR0500
0820494	08	2	3	NW2		0494	12.2	36.1	37.2	86.1	ORIG	1993-11-24	R		B		G	5.2			3.1					N				RECH	1995-04-18	R		B		G	5.2			3.1					N				PR0500
0820495	08	2	3	NW2		0495	23	36.2	48	86.2	ORIG	1993-11-24	P					25.9				0.1	SW			N				RECH	1995-04-18	P					25.9				0.1	SW			N				PR0500
0820496	08	2	3	NW2		0496	15.5	37.6	40.5	87.6	ORIG	1993-11-24	P					25								N				RECH	1995-04-18	P					25								N				PR0500
0820497	08	2	3	NW2		0497	14.7	40.3	39.7	90.3	ORIG	1993-11-24	P					9.8								N			CROWN MAY BE DYING	RECH	1995-04-18	P					9.8				0.1	W	1		N				PR0500
0820498	08	2	3	NW2		0498	16	41.4	41	91.4	ORIG	1993-11-24	P					18.3								N				RECH	1995-04-18	P					18.3								N				PR0500
0820499	08	2	3	NW2		0499	20.1	41.9	45.1	91.9	ORIG	1993-11-24	P					21								N				RECH	1995-04-18	P					21								N				PR0500
0820500	08	2	3	NW2		0500	6.7	42.1	31.7	92.1	ORIG	1993-11-24	P					27.6								N				RECH	1995-04-18	P					27.6								N				PR0500
0820501	08	2	3	NW2		0501	9.4	42.9	34.4	92.9	ORIG	1993-11-24	P					20.1								N				RECH	1995-04-18	P					20.1								N				PR0500
0820502	08	2	3	NW2		0502	10.6	45.1	35.6	95.1	ORIG	1993-11-24	P					29.2								N				RECH	1995-04-18	P					29.2								N				PR0500
0820503	08	2	3	NW2		0503	20.2	43	45.2	93	ORIG	1993-11-24	P					15.1				0.4	NE			N			LEANING NE--1/2 HOLLOWED @ NEC	RECH	1995-04-18	P	T				14.9				0.4	NE			N			LEANING NE--1/2 HOLLOWED @ NEC	PR0500
0820504	08	2	3	NW2		0504	22.1	44	47.1	94	ORIG	1993-11-24	R		B		G	6			4.7					N				RECH	1995-04-18	R		B		G	6			4.7					N				PR0500
0820505	08	2	3	NW2		0505	22.9	44.7	47.9	94.7	ORIG	1993-11-24	P					15								N				RECH	1995-04-18	P					15						1		N				PR0500
0820506	08	2	3	NW2		0506	21.7	45.9	46.7	95.9	ORIG	1993-11-24	P					22.2								N				RECH	1995-04-18	P					22.2								N				PR0500
0820507	08	2	3	NW2		0507	9.3	46.7	34.3	96.7	ORIG	1993-11-24	P					15.1				0.5	S			N				RECH	1995-04-18	P	T				14.7				0.5	S			N			180, 1/2	PR0500
0820508	08	2	3	NW2		0508	10.1	48.3	35.1	98.3	ORIG	1993-11-24	P					20.7								N				RECH	1995-04-18	P					20.7								N				PR0500
0820509	08	2	3	NW2		0509	1.8	49.6	26.8	99.6	ORIG	1993-11-24	P					17.2				0.9	W			N				RECH	1995-04-18	P					17.2				0.9	W			N			180, 1/2	PR0500
0820510	08	2	3	NW1		0510	7.3	1.2	17.7	51.2	ORIG	1993-11-24	P					10.4								N				RECH	1995-04-18	P					10.4								N				PR0500
0820511	08	2	3	NW1		0511	7.6	1.9	17.4	51.9	ORIG	1993-11-24	P					14.7								N				RECH	1995-04-18	P					14.7				4	SW			N			SW 1.8-4.0	PR0500
0820512	08	2	3	NW1		0512	1	2.9	24	52.9	ORIG	1993-11-24	R		B		G	5.8			2.9					N				RECH	1995-04-18	R		B		G	5.8			2.9					N				PR0500
0820513	08	2	3	NW1		0513	13.3	2.7	11.7	52.7	ORIG	1993-11-24	P					19.7								N				RECH	1995-04-18	P					19.7								N				PR0500
0820514	08	2	3	NW1		0514	17.3	4.3	7.7	54.3	ORIG	1993-11-24	P					18								N				RECH	1995-04-18	P					18								N				PR0500
0820515	08	2	3	NW1		0515	19.2	4.4	5.8	54.4	ORIG	1993-11-24	P					14.2				0.7	S			N				RECH	1995-04-18	P					14.2				0.7	S			N				PR0500
0820516	08	2	3	NW1		0516	20.6	4.4	4.4	54.4	ORIG	1993-11-24	P					22.1								N				RECH	1995-04-18	P					22.1								N				PR0500
0820517	08	2	3	NW1		0517	25	4.6	0	54.6	ORIG	1993-11-24	P					19								N				RECH	1995-04-18	P					19								N				PR0500
0820518	08	2	3	NW1		0518	3.3	9.3	21.7	59.3	ORIG	1993-11-24	P					25								N				RECH	1995-04-18	P					25								N				PR0500
0820519	08	2	3	NW1		0519	12.8	14.6	12.2	64.6	ORIG	1993-11-24	P					29.6								N			TREE SPIKES FOR HUNTING ON BOTH SIDES OF TREE	RECH	1995-04-18	P					29.6								N			TREE SPIKES FOR HUNTING ON BOTH SIDES OF TREE	PR0500
0820520	08	2	3	NW1		0520	8.6	17	16.4	67	ORIG	1993-11-24	P					16.9								N				RECH	1995-04-18	P					16.9								N				PR0500
0820521	08	2	3	NW1		0521	6.6	18.1	18.4	68.1	ORIG	1993-11-24	P					29.4								N				RECH	1995-04-18	P					29.4								N				PR0500
0820522	08	2	3	NW1		0522	4.6	18.9	20.4	68.9	ORIG	1993-11-24	P					14								N				RECH	1995-04-18	P					14								N				PR0500
0820523	08	2	3	NW1		0523	2.4	22.3	22.6	72.3	ORIG	1993-11-24	S					0	1.8							N				RECH	1995-04-18	S					0	1.8							N				PR0500
0820524	08	2	3	NW1		0524	3.1	23.5	21.9	73.5	ORIG	1993-11-24	R		B		G	16								N				RECH	1995-04-18	R		B		G	16								N				PR0500
0820525	08	2	3	NW1		0525	0.1	25	24.9	75	ORIG	1993-11-24	R		B		G	7.9								N				RECH	1995-04-18	R		B		G	7.9								N				PR0500
0820526	08	2	3	NW1		0526	7.4	23	17.6	73	ORIG	1993-11-24	P					20.7								N				RECH	1995-04-18	P					20.7								N				PR0500
0820527	08	2	3	NW1		0527	8.1	21.2	16.9	71.2	ORIG	1993-11-24	P					20.2								N				RECH	1995-04-18	P					20.2								N				PR0500
0820528	08	2	3	NW1		0528	17.2	20.6	7.8	70.6	ORIG	1993-11-24	R		B		G	11.4			3.6					N				RECH	1995-04-18	R		B		G	11.4			3.6					N				PR0500
0820529	08	2	3	NW1		0529	19.7	20.8	5.3	70.8	ORIG	1993-11-24	P					28.3								N				RECH	1995-04-18	P					28.3								N				PR0500
0820530	08	2	3	NW1		0530	16.1	19.9	8.9	69.9	ORIG	1993-11-24	R		B		G	5.8			1.6					N				RECH	1995-04-18	R		B		G	5.8			1.6					N				PR0500
0820531	08	2	3	NW1		0531	18.2	24.5	6.8	74.5	ORIG	1993-11-24	P					24.2								N				RECH	1995-04-18	P					24.2						1		N				PR0500
0820544	08	2	3	NW1		0544	10.6	32.2	14.4	82.2	ORIG	1993-11-24	P					28								N				RECH	1995-04-18	P					28								N				PR0500
0820545	08	2	3	NW1		0545	13.9	36	11.1	86	ORIG	1993-11-24	P					28.1								N				RECH	1995-04-18	P					28.1								N				PR0500
0820546	08	2	3	NW1		0546	22.7	35.5	2.3	85.5	ORIG	1993-11-24	P					31								N				RECH	1995-04-18	P					31								N				PR0500
0820547	08	2	3	NW1		0547	24.1	35.8	0.9	85.8	ORIG	1993-11-24	R		B		G	14.5								N				RECH	1995-04-18	R		B		G	14.5								N				PR0500
0820548	08	2	3	NW1		0548	4.8	37.4	20.2	87.4	ORIG	1993-11-24	C					5.9	4.3							N				RECH	1995-04-18	C					5.9	4.3							N				PR0500
0820549	08	2	3	NW1		0549	11.4	38.5	13.6	88.5	ORIG	1993-11-24	P					24								N				RECH	1995-04-18	P					24								N				PR0500
0820550	08	2	3	NW1		0550	22	38.2	3	88.2	ORIG	1993-11-24	P					25.2								N				RECH	1995-04-18	P					25.2								N				PR0500
0820551	08	2	3	NW1		0551	20.9	41.2	4.1	91.2	ORIG	1993-11-24	P					18.1								N				RECH	1995-04-18	P					18.1						2		N				PR0500
0820552	08	2	3	NW1		0552	1.2	42.8	23.8	92.8	ORIG	1993-11-24	C					8.8								N				RECH	1995-04-18	C	T				9.5				1.2	WSW			N			WSW 0.5-1.2,3/4,180	PR0500
0820553	08	2	3	NW1		0553	5.6	43.3	19.4	93.3	ORIG	1993-11-24	P					24.6								N				RECH	1995-04-18	P					24.6								N				PR0500
0820554	08	2	3	NW1		0554	21.1	45.9	3.9	95.9	ORIG	1993-11-24	P					23.6								N				RECH	1995-04-18	P					23.6								N				PR0500
0820555	08	2	3	NW1		0555	1.2	46.9	23.8	96.9	ORIG	1993-11-24	P					23.7								N				RECH	1995-04-18	P					23.7								N				PR0500
0820556	08	2	3	NW1		0556	6	48.1	19	98.1	ORIG	1993-11-24	P					8.5								N				RECH	1995-04-18	P					8.5								N				PR0500
0820557	08	2	3	NW1		0557	7.2	47.8	17.8	97.8	ORIG	1993-11-24	P					15.8								N				RECH	1995-04-18	P					15.8						2		N				PR0500
0820558	08	2	3	NW1		0558	10.1	47.6	14.9	97.6	ORIG	1993-11-24	P					26.8								N				RECH	1995-04-18	P					26.8								N				PR0500
0820559	08	2	3	SW2		0559	16.5	0.1	41.5	0.1	ORIG	1993-11-24	P					32.3								N				RECH	1995-04-18	P					32.3				0.7	SE			N			SE ROT	PR0500
0820560	08	2	3	SW2		0560	10.4	1	35.4	1	ORIG	1993-11-24	R		B		G	19.7			2					N				RECH	1995-04-18	R		Y		G	19.7			0.5					N				PR0500
0820561	08	2	3	SW2		0561	2.6	1.3	27.6	1.3	ORIG	1993-11-24	R		B		G	9.9			4.6					N				RECH	1995-04-18	R		B		G	9.9			4.6					N				PR0500
0820562	08	2	3	SW2		0562	20.6	4	45.6	4	ORIG	1993-11-24	P					24.9								N				RECH	1995-04-18	P					24.9								N				PR0500
0820563	08	2	3	SW2		0563	20	4.6	45	4.6	ORIG	1993-11-24	R		B		G	14.1								N				RECH	1995-04-18	R		B		G	14.1								N				PR0500
0820564	08	2	3	SW2		0564	14.4	5	39.4	5	ORIG	1993-11-24	P					25.4								N				RECH	1995-04-18	P					25.4								N				PR0500
0820565	08	2	3	SW2		0565	8.7	5.8	33.7	5.8	ORIG	1993-11-24	P					24.4								N				RECH	1995-04-18	P					24.4								N				PR0500
0820566	08	2	3	SW2		0566	23	6.4	48	6.4	ORIG	1993-11-24	R		B		G	14.5								N				RECH	1995-04-18	R		B		G	14.5								N				PR0500
0820567	08	2	3	SW2		0567	23.4	9	48.4	9	ORIG	1993-11-24	P					21.5								N				RECH	1995-04-18	P					21.5								N				PR0500
0820568	08	2	3	SW2		0568	5.1	7.4	30.1	7.4	ORIG	1993-11-24	P					20.3				2.2	E			N			EC 0.7-2.2	RECH	1995-04-18	P					20.3				2.2	E			N			EC 0.7-2.2	PR0500
0820569	08	2	3	SW2		0569	11.2	14.8	36.2	14.8	ORIG	1993-11-24	P					31.4				1.7	SE			N			SEC 1.4-1.7	RECH	1995-04-18	P					31.4				1.7	SE			N			SEC 1.4-1.7	PR0500
0820570	08	2	3	SW2		0570	17.8	13.7	42.8	13.7	ORIG	1993-11-24	P					29.8								N				RECH	1995-04-18	P					29.8								N				PR0500
0820571	08	2	3	SW2		0571	20	16.2	45	16.2	ORIG	1993-11-24	P					30.9								N				RECH	1995-04-18	P					30.9								N				PR0500
0820572	08	2	3	SW2		0572	20.8	18.2	45.8	18.2	ORIG	1993-11-24	R		B		G	19								N				RECH	1995-04-18	R		B		G	19								N				PR0500
0820573	08	2	3	SW2		0573	10.7	19.1	35.7	19.1	ORIG	1993-11-24	P					33.4				1	W			N			WC 180 1/2 HOLLOWED	RECH	1995-04-18	P					33.4				1	W			N			WC 180 1/2 HOLLOWED	PR0500
0820574	08	2	3	SW2		0574	21.4	32.6	46.4	32.6	ORIG	1993-11-24	P					22.3								N				RECH	1995-04-18	P					22.3								N				PR0500
0820575	08	2	3	SW2		0575	17.7	26.2	42.7	26.2	ORIG	1993-11-24	R		B		G	17.7								N				RECH	1995-04-18	R		B		G	17.7								N				PR0500
0820576	08	2	3	SW2		0576	5.4	26.6	30.4	26.6	ORIG	1993-11-24	P					11.9								N				RECH	1995-04-18	P					11.9								N				PR0500
0820577	08	2	3	SW2		0577	2.4	27.5	27.4	27.5	ORIG	1993-11-24	P					21.7								N				RECH	1995-04-18	P					21.7								N				PR0500
0820578	08	2	3	SW2		0578	19.2	30.5	44.2	30.5	ORIG	1993-11-24	R		B		G	13.2			2.3					N				RECH	1995-04-18	R		B		G	13.2			2.3					N				PR0500
0820579	08	2	3	SW2		0579	12.2	30.8	37.2	30.8	ORIG	1993-11-24	P					25.9								N				RECH	1995-04-18	P					25.9								N				PR0500
0820580	08	2	3	SW2		0580	0.7	31.7	25.7	31.7	ORIG	1993-11-24	P					16.8								N				RECH	1995-04-18	P					16.8								N				PR0500
0820581	08	2	3	SW2		0581	5.6	33.8	30.6	33.8	ORIG	1993-11-24	P					22								N				RECH	1995-04-18	P					22								N				PR0500
0820582	08	2	3	SW2		0582	8.2	33.7	33.2	33.7	ORIG	1993-11-24	P					20.8								N				RECH	1995-04-18	P					20.8						1		N				PR0500
0820583	08	2	3	SW2	Y	0583	22.6	33.7	47.6	33.7	ORIG	1993-11-24	P					18.4								N				RECH	1995-04-18	P					18.4								N				PR0500
0820584	08	2	3	SW2		0584	5.9	35.8	30.9	35.8	ORIG	1993-11-24	P					12.3								N				RECH	1995-04-18	P					12.3								N				PR0500
0820585	08	2	3	SW2		0585	4.1	37.2	29.1	37.2	ORIG	1993-11-24	P					15				2.1	SW			N			SWC 1.0-2.1	RECH	1995-04-18	P					15				2.1	SW			N			SWC 1.0-2.1	PR0500
0820586	08	2	3	SW2		0586	4.8	38.2	29.8	38.2	ORIG	1993-11-24	P					18								N				RECH	1995-04-18	P					18								N				PR0500
0820587	08	2	3	SW2	Y	0587	16.9	37.4	41.9	37.4	ORIG	1993-11-24	S					0	1.6							N				RECH	1995-04-18	S					0	1.5			0.1	S			N				PR0500
0820588	08	2	3	SW2	Y	0588	23.8	39.6	48.8	39.6	ORIG	1993-11-24	P					23.8								N				RECH	1995-04-18	P					23.8								N				PR0500
0820589	08	2	3	SW2	Y	0589	24.4	42.2	49.4	42.2	ORIG	1993-11-24	P					27.5								N				RECH	1995-04-18	P					27.5								N				PR0500
0820590	08	2	3	SW2	Y	0590	22.1	42.8	47.1	42.8	ORIG	1993-11-24	P					19.8								N				RECH	1995-04-18	P					19.8				0.1	S			N				PR0500
0820591	08	2	3	SW2		0591	6.5	42.1	31.5	42.1	ORIG	1993-11-24	P					21.3								N				RECH	1995-04-18	P					21.3								N				PR0500
0820592	08	2	3	SW2		0592	2.2	43.7	27.2	43.7	ORIG	1993-11-24	P					10.7				0.7	W			N			WC 0.5-0.7	RECH	1995-04-18	P					10.7				0.7	W			N			WC 0.5-0.7	PR0500
0820593	08	2	3	SW2		0593	2.8	43.6	27.8	43.6	ORIG	1993-11-24	P					29.2								N				RECH	1995-04-18	P					29.2								N				PR0500
0820594	08	2	3	SW2		0594	9.4	44.1	34.4	44.1	ORIG	1993-11-24	R		B		G	12.7								N				RECH	1995-04-18	R		B		G	12.7								N				PR0500
0820595	08	2	3	SW2		0595	4.3	45.5	29.3	45.5	ORIG	1993-11-24	P					16.9								N				RECH	1995-04-18	P					16.9								N				PR0500
0820596	08	2	3	SW2	Y	0596	24.2	45.1	49.2	45.1	ORIG	1993-11-24	P					20.2								N				RECH	1995-04-18	P					20.2								N				PR0500
0820597	08	2	3	SW2		0597	17.3	46	42.3	46	ORIG	1993-11-24	R		B		G	7.5								N				RECH	1995-04-18	R		B		G	7.5								N				PR0500
0820598	08	2	3	SW2	Y	0598	17.1	47.9	42.1	47.9	ORIG	1993-11-24	P					30								N				RECH	1995-04-18	P					30								N				PR0500
0820599	08	2	3	SW2		0599	14.6	48.9	39.6	48.9	ORIG	1993-11-24	P					28								N				RECH	1995-04-18	P					28								N				PR0500
0820600	08	2	3	SW2	Y	0600	21.5	47.5	46.5	47.5	ORIG	1993-11-24	P					21.8								N				RECH	1995-04-18	P					21.8								N				PR0500
0820601	08	2	3	SW1		0601	10	49.8	15	49.8	ORIG	1993-11-24	R		B		G	12.1			4.6					N				RECH	1995-04-18	R		B		G	12.1			4.6					N				PR0500
0820602	08	2	3	SW1		0602	12.9	49.9	12.1	49.9	ORIG	1993-11-24	P					21.7								N				RECH	1995-04-18	P					21.7								N				PR0500
0820603	08	2	3	SW1		0603	24.1	49.7	0.9	49.7	ORIG	1993-11-24	R		B		G	15.6			2.9					N				RECH	1995-04-18	R		B		G	15.6			2.9					N				PR0500
0820604	08	2	3	SW1		0604	18.5	49.1	6.5	49.1	ORIG	1993-11-24	P					18.8								N				RECH	1995-04-18	P					18.8								N				PR0500
0820605	08	2	3	SW1		0605	6.5	48.6	18.5	48.6	ORIG	1993-11-24	P					17.5								N				RECH	1995-04-18	P					17.5								N				PR0500
0820606	08	2	3	SW1		0606	10.4	48.2	14.6	48.2	ORIG	1993-11-24	P					28								N				RECH	1995-04-18	P					28								N				PR0500
0820607	08	2	3	SW1		0607	14.5	48.2	10.5	48.2	ORIG	1993-11-24	P					21.3								N				RECH	1995-04-18	P					21.3								N				PR0500
0820608	08	2	3	SW1		0608	16.9	46	8.1	46	ORIG	1993-11-24	S					0	2.2							N				RECH	1995-04-18	S					0	2.2							N				PR0500
0820609	08	2	3	SW1		0609	19.6	45.2	5.4	45.2	ORIG	1993-11-24	S					0	1.6							N				RECH	1995-04-18	S					0	1.6							N				PR0500
0820610	08	2	3	SW1		0610	11.4	44.3	13.6	44.3	ORIG	1993-11-24	P					22								N				RECH	1995-04-18	P					22								N				PR0500
0820611	08	2	3	SW1		0611	10.2	43.5	14.8	43.5	ORIG	1993-11-24	P					22.8								N				RECH	1995-04-18	P					22.8								N				PR0500
0820612	08	2	3	SW1		0612	7.5	42.8	17.5	42.8	ORIG	1993-11-24	P					19.8								N				RECH	1995-04-18	P					19.8								N				PR0500
0820613	08	2	3	SW1		0613	4.5	45.8	20.5	45.8	ORIG	1993-11-24	P					25.4								N				RECH	1995-04-18	P					25.4								N				PR0500
0820614	08	2	3	SW1		0614	6.8	40.6	18.2	40.6	ORIG	1993-11-24	P					23.3								N				RECH	1995-04-18	P					23.3								N				PR0500
0820615	08	2	3	SW1		0615	14.6	39.3	10.4	39.3	ORIG	1993-11-24	R		B		G	11.5								N				RECH	1995-04-18	R		B		G	11.5								N				PR0500
0820616	08	2	3	SW1		0616	22.9	38.8	2.1	38.8	ORIG	1993-11-24	P					30.6								N				RECH	1995-04-18	P					30.6								N				PR0500
0820617	08	2	3	SW1		0617	1.8	36	23.2	36	ORIG	1993-11-24	P					20.3								N				RECH	1995-04-18	P					20.3								N				PR0500
0820618	08	2	3	SW1		0618	14.1	33.8	10.9	33.8	ORIG	1993-11-24	P					20								N				RECH	1995-04-18	P					20								N				PR0500
0820619	08	2	3	SW1		0619	12.5	33.1	12.5	33.1	ORIG	1993-11-24	P					18.1								N				RECH	1995-04-18	P					18.1								N				PR0500
0820620	08	2	3	SW1		0620	6.3	31.8	18.7	31.8	ORIG	1993-11-24	P					38.7								N			STILL ALIVE-SCARS ALL AROUND BASE TO TOP-LOOKS LIKE LIGHTNING STRIKES	RECH	1995-04-18	P					38.7							Y	N			STILL ALIVE-SCARS ALL AROUND BASE TO TOP-LOOKS LIKE LIGHTNING STRIKES	PR0500
0820621	08	2	3	SW1		0621	18	33.1	7	33.1	ORIG	1993-11-24	S					0	1.4							N				RECH	1995-04-18	S					0	1.4							N				PR0500
0820622	08	2	3	SW1		0622	18.8	32.4	6.2	32.4	ORIG	1993-11-24	R		B		G	16.1								N				RECH	1995-04-18	R		B		G	16.1								N				PR0500
0820623	08	2	3	SW1		0623	14.4	29	10.6	29	ORIG	1993-11-24	R		B		G	22.4								N				RECH	1995-04-18	R		B		G	22.4								N				PR0500
0820624	08	2	3	SW1		0624	24.5	24.6	0.5	24.6	ORIG	1993-11-24	P					36				0.8	NW			N			NWC 1/3 HOLLOWED	RECH	1995-04-18	P					36				0.8	NW			N			NWC 1/3 HOLLOWED,180	PR0500
0820625	08	2	3	SW1		0625	6	26.3	19	26.3	ORIG	1993-11-24	P					26.8								N				RECH	1995-04-18	P					26.8								N				PR0500
0820626	08	2	3	SW1		0626	0.3	27.4	24.7	27.4	ORIG	1993-11-24	R		B		G	6.6			1.6					N				RECH	1995-04-18	R		B		G	6.6			1.6					N				PR0500
0820627	08	2	3	SW1		0627	0.7	26.9	24.3	26.9	ORIG	1993-11-24	P					17.5								N				RECH	1995-04-18	P					17.5								N				PR0500
0820628	08	2	3	SW1		0628	1.3	24	23.7	24	ORIG	1993-11-24	P					25.9								N				RECH	1995-04-18	P					25.9								N				PR0500
0820629	08	2	3	SW1		0629	3.4	19	21.6	19	ORIG	1993-11-24	S					0	1.8							N				RECH	1995-04-18	S					0	1.8							N				PR0500
0820630	08	2	3	SW1		0630	7.2	20.6	17.8	20.6	ORIG	1993-11-24	R		B		G	21.3								N				RECH	1995-04-18	R		B		G	21.3								N				PR0500
0820631	08	2	3	SW1		0631	20.3	20.6	4.7	20.6	ORIG	1993-11-24	S					0	2.8							N				RECH	1995-04-18	S					0	2.8							N				PR0500
0820632	08	2	3	SW1		0632	5.2	17.1	19.8	17.1	ORIG	1993-11-24	R		B		G	25.9								N				RECH	1995-04-18	R		B		G	25.9								N				PR0500
0820633	08	2	3	SW1		0633	11.4	17.5	13.6	17.5	ORIG	1993-11-24	P					23.6								N				RECH	1995-04-18	P					23.6								N				PR0500
0820634	08	2	3	SW1		0634	15	17.1	10	17.1	ORIG	1993-11-24	P					15								N				RECH	1995-04-18	P					15								N				PR0500
0820635	08	2	3	SW1		0635	6.7	16.4	18.3	16.4	ORIG	1993-11-24	P					24								N				RECH	1995-04-18	P					24								N				PR0500
0820636	08	2	3	SW1		0636	13.4	16.5	11.6	16.5	ORIG	1993-11-24	P					20								N				RECH	1995-04-18	P					20								N				PR0500
0820637	08	2	3	SW1		0637	14.6	16.5	10.4	16.5	ORIG	1993-11-24	P					14.4								N				RECH	1995-04-18	P					14.4								N				PR0500
0820638	08	2	3	SW1		0638	11	16	14	16	ORIG	1993-11-24	P					23.5								N				RECH	1995-04-18	P					23.5								N				PR0500
0820639	08	2	3	SW1		0639	9.2	15.2	15.8	15.2	ORIG	1993-11-24	P					18.5								N				RECH	1995-04-18	P					18.5								N				PR0500
0820640	08	2	3	SW1		0640	20.4	15.4	4.6	15.4	ORIG	1993-11-24	P					26.5								N				RECH	1995-04-18	P					26.5								N				PR0500
0820641	08	2	3	SW1		0641	12.6	12.1	12.4	12.1	ORIG	1993-11-24	P					20.9								N				RECH	1995-04-18	P					20.9								N				PR0500
0820642	08	2	3	SW1		0642	0.2	13	24.8	13	ORIG	1993-11-24	R		B		G	8.4			1.7					N				RECH	1995-04-18	R		B		G	8.4			1.7					N				PR0500
0820643	08	2	3	SW1		0643	0.5	5.6	24.5	5.6	ORIG	1993-11-24	P					33.7								N				RECH	1995-04-18	P					33.7								N				PR0500
0820644	08	2	3	SW1		0644	4.1	7.8	20.9	7.8	ORIG	1993-11-24	P					21.8								N				RECH	1995-04-18	P					21.8								N				PR0500
0820645	08	2	3	SW1		0645	12.4	6.5	12.6	6.5	ORIG	1993-11-24	S					0	1.8							N				RECH	1995-04-18	S					0	1.8							N				PR0500
0820646	08	2	3	SW1		0646	16.8	6.2	8.2	6.2	ORIG	1993-11-24	R		B		G	9.1			3.9					N				RECH	1995-04-18	R		B		G	9.1			3.9					N				PR0500
0820647	08	2	3	SW1		0647	1	0.9	24	0.9	ORIG	1993-11-24	P					21.6								N				RECH	1995-04-18	P					21.6								N				PR0500
0820648	08	2	3	SW1		0648	24.7	0.7	0.3	0.7	ORIG	1993-11-24	S					0	2.5							N				RECH	1995-04-18	S					0	2.5							N				PR0500
0820649	08	2	3	SE2		0649	14.8	28.1	89.8	28.1																																							PR0500
0820650	08	2	3	SE1		0650	13.4	5.2	61.6	5.2																																							PR0500
0820651	08	2	3	NE2		0651	0.2	43.8	75.2	93.8																																							PR0500
0820652	08	2	3	NW2	Y	0652	20.6	14.8	45.6	64.8																																							PR0500
0820653	08	2	3	NE1	Y	0653	23.3	0.3	51.7	50.3																																							PR0500
0820654	08	2	3	NE1	Y	0654	21.1	0.7	53.9	50.7																																							PR0500
0820655	08	2	3	SE1	Y	0655	20.2	46.4	54.8	46.4																																							PR0500
0820656	08	2	3	SW2	Y	0656	18.9	33.4	43.9	33.4																																							PR0500
0820657	08	2	3	SW2	Y	0657	13.7	46.8	38.7	46.8																																							PR0500
0820658	08	2	3	SE1	Y	0658	20	25.6	55	25.6																																							PR0500
0820659	08	2	3	NE2		0659	8	12.8	83	62.8																																							PR0500
0820660	08	2	3	NE2		0660	10.2	45.6	85.2	95.6																																							PR0500
0820661	08	2	3	NE1		0661	3.9	18.1	71.1	68.1																																							PR0500
0820662	08	2	3	NW2	Y	0662	22.3	16.5	47.3	66.5																																							PR0500
0820663	08	2	3	NE1	Y	0663	16.6	9.2	58.4	59.2																																							PR0500
0820664	08	2	3	SE1		0664	13.5	4.9	61.5	4.9																																							PR0500
0830001	08	3	3	NW1		0001	7.1	46.1	17.9	96.1	ORIG	1994-05-18	P					23.6				1.8	W			N			WC 0.1-1.8	RECH	1995-04-18	P					23.6				1.8	W			N			WC 0.1-1.8	PR0500
0830002	08	3	3	NW1		0002	16.2	44.4	8.8	94.4	ORIG	1994-05-18	P					31.8								N				RECH	1995-04-18	P					31.8								N				PR0500
0830003	08	3	3	NW1		0003	12.6	42	12.4	92	ORIG	1994-05-18	P					36								N				RECH	1995-04-18	P					36								N				PR0500
0830004	08	3	3	NW1		0004	17.6	41.1	7.4	91.1	ORIG	1994-05-18	P					28.5								N				RECH	1995-04-18	P					28.5								N				PR0500
0830005	08	3	3	NW1		0005	19.7	40.6	5.3	90.6	ORIG	1994-05-18	S					0	1.4			0.6	NS			N			BURNED OUT 0.4-GIRDLED 0.6	RECH	1995-04-18	S	T				0	1.4			0.6	NS			N			BURNED OUT 0.4-GIRDLED 0.6	PR0500
0830006	08	3	3	NW1		0006	4.7	37	20.3	87	ORIG	1994-05-18	P					26.1								N				RECH	1995-04-18	P					26.1						1		N				PR0500
0830007	08	3	3	NW1		0007	3.8	35.2	21.2	85.2	ORIG	1994-05-18	R		B		B	24							Y	N				RECH	1995-04-18	R		B		B	22.5							Y	N				PR0500
0830008	08	3	3	NW1		0008	0.8	35	24.2	85	ORIG	1994-05-18	R		B		B	19.2							Y	N				RECH	1995-04-18	R		B		B	19.1							Y	N				PR0500
0830009	08	3	3	NW1		0009	0.7	34	24.3	84	ORIG	1994-05-18	R		B		B	32							Y	N				RECH	1995-04-18	R		B		B	31.8							Y	N				PR0500
0830010	08	3	3	NW1		0010	12.8	33	12.2	83	ORIG	1994-05-18	R		B		G	15.9								N				RECH	1995-04-18	R		B		G	15.9								N				PR0500
0830011	08	3	3	NW1		0011	16.5	32.1	8.5	82.1	ORIG	1994-05-18	R		B		G	19.5								N				RECH	1995-04-18	R		B		G	19.5								N				PR0500
0830012	08	3	3	NW1		0012	13	29.9	12	79.9	ORIG	1994-05-18	P					23.6								N				RECH	1995-04-18	P					23.6								N				PR0500
0830013	08	3	3	NW1		0013	19.4	28.3	5.6	78.3	ORIG	1994-05-18	P					18.7								N				RECH	1995-04-18	P					18.7								N				PR0500
0830014	08	3	3	NW1		0014	7.4	27.4	17.6	77.4	ORIG	1994-05-18	P					25								N				RECH	1995-04-18	P					25								N				PR0500
0830015	08	3	3	NW1		0015	19.7	26.8	5.3	76.8	ORIG	1994-05-18	P					17.7								N				RECH	1995-04-18	P					17.7								N				PR0500
0830016	08	3	3	NW1		0016	14.2	24.3	10.8	74.3	ORIG	1994-05-18	P					10.3								N				RECH	1995-04-18	P					10.3								N				PR0500
0830017	08	3	3	NW1		0017	15.5	24.1	9.5	74.1	ORIG	1994-05-18	P					9.6								N				RECH	1995-04-18	P					9.6								N				PR0500
0830018	08	3	3	NW1		0018	13.3	22.9	11.7	72.9	ORIG	1994-05-18	P					13.9								N				RECH	1995-04-18	P					13.9								N				PR0500
0830019	08	3	3	NW1		0019	0.4	21.3	24.6	71.3	ORIG	1994-05-18	P					22.1								N				RECH	1995-04-18	P					22.1								N				PR0500
0830020	08	3	3	NW1		0020	1.1	19.9	23.9	69.9	ORIG	1994-05-18	P					10.6								N				RECH	1995-04-18	P					10.6								N				PR0500
0830021	08	3	3	NW1		0021	23.3	20.9	1.7	70.9	ORIG	1994-05-18	P					21.5								N				RECH	1995-04-18	P					21.5								N				PR0500
0830022	08	3	3	NW1		0022	24.2	20.3	0.8	70.3	ORIG	1994-05-18	P					20.3								N				RECH	1995-04-18	P					20.3								N				PR0500
0830023	08	3	3	NW1		0023	8.2	19.2	16.8	69.2	ORIG	1994-05-18	P					30.9								N				RECH	1995-04-18	P					30.9								N				PR0500
0830024	08	3	3	NW1		0024	19.2	17.7	5.8	67.7	ORIG	1994-05-18	P					12.4				1.6	NE			N			NEC 1.5-1.6	RECH	1995-04-18	P					12.4				1.6	NE	2		N			NEC 1.5-1.6	PR0500
0830025	08	3	3	NW1		0025	23.8	17.5	1.2	67.5	ORIG	1994-05-18	P					15.3				1.8	N			N			NC 1.6-1.8	RECH	1995-04-18	P					15.3				1.8	N			N			NC 1.6-1.8	PR0500
0830026	08	3	3	NW1		0026	4.7	15.7	20.3	65.7	ORIG	1994-05-18	P					11.9								N				RECH	1995-04-18	P					11.9								N				PR0500
0830027	08	3	3	NW1		0027	2.1	15.5	22.9	65.5	ORIG	1994-05-18	P					21.5								N				RECH	1995-04-18	P					21.5								N				PR0500
0830028	08	3	3	NW1		0028	0.4	13.2	24.6	63.2	ORIG	1994-05-18	P					14.3								N				RECH	1995-04-18	P					14.3						1		N				PR0500
0830029	08	3	3	NW1		0029	4	14.3	21	64.3	ORIG	1994-05-18	P					17.7								N				RECH	1995-04-18	P					17.7								N				PR0500
0830030	08	3	3	NW1		0030	18.8	14.6	6.2	64.6	ORIG	1994-05-18	S					0	2.4							N				RECH	1995-04-18	S					0	2.4							N				PR0500
0830031	08	3	3	NW1		0031	12.6	13.2	12.4	63.2	ORIG	1994-05-18	S					0	1.7							N				RECH	1995-04-18	S					0	1.7							N				PR0500
0830032	08	3	3	NW1		0032	10	11.9	15	61.9	ORIG	1994-05-18	P					39.7				0.2	E			N				RECH	1995-04-18	P					39.7				0.2	E			N				PR0500
0830033	08	3	3	NW1		0033	4.8	12.2	20.2	62.2	ORIG	1994-05-18	P					13.7								N				RECH	1995-04-18	P					13.7								N				PR0500
0830034	08	3	3	NW1		0034	1.7	11	23.3	61	ORIG	1994-05-18	P					12.5								N				RECH	1995-04-18	P					12.5						2		N				PR0500
0830035	08	3	3	NW1		0035	3.7	10.8	21.3	60.8	ORIG	1994-05-18	P					15.9								N				RECH	1995-04-18	P					15.9						2		N				PR0500
0830036	08	3	3	NW1		0036	5.2	6.9	19.8	56.9	ORIG	1994-05-18	S					0	1.5							N				RECH	1995-04-18	S					0	1.5							N				PR0500
0830037	08	3	3	NW1		0037	10.8	6.7	14.2	56.7	ORIG	1994-05-18	S					0	1.7							N				RECH	1995-04-18	S					0	1.7							N				PR0500
0830038	08	3	3	NW1		0038	11.4	6.1	13.6	56.1	ORIG	1994-05-18	R		B		G	14			3.7					N				RECH	1995-04-18	R		B		G	14			3.7					N				PR0500
0830039	08	3	3	NW2		0039	11.9	49.6	36.9	99.6	ORIG	1994-05-18	P					26.3								N				RECH	1995-04-18	P					26.3								N				PR0500
0830040	08	3	3	NW2		0040	24.8	49.3	49.8	99.3	ORIG	1994-05-18	S					0	1.6							N				RECH	1995-04-18	S					0	1.5							N				PR0500
0830041	08	3	3	NW2		0041	19.3	48.5	44.3	98.5	ORIG	1994-05-18	P					25.7								N				RECH	1995-04-18	P					25.7								N				PR0500
0830042	08	3	3	NW2		0042	20.6	47.5	45.6	97.5	ORIG	1994-05-18	P					15								N				RECH	1995-04-18	P					15								N				PR0500
0830043	08	3	3	NW2		0043	20.1	45.6	45.1	95.6	ORIG	1994-05-18	P					21								N				RECH	1995-04-18	P					21								N				PR0500
0830044	08	3	3	NW2		0044	10.1	41.9	35.1	91.9	ORIG	1994-05-18	P					15.4								N				RECH	1995-04-18	P					15.4								N				PR0500
0830045	08	3	3	NW2		0045	1.7	41.8	26.7	91.8	ORIG	1994-05-18	P					30.2								N				RECH	1995-04-18	P					30.2								N				PR0500
0830046	08	3	3	NW2		0046	24.2	39.7	49.2	89.7	ORIG	1994-05-18	S					0	1.9							N				RECH	1995-04-18	S					0	1.9							N				PR0500
0830047	08	3	3	NW2		0047	10.8	39.3	35.8	89.3	ORIG	1994-05-18	P					21.2								N				RECH	1995-04-18	P					21.2								N				PR0500
0830048	08	3	3	NW2		0048	18.2	39.3	43.2	89.3	ORIG	1994-05-18	P					20								N				RECH	1995-04-18	P					20								N				PR0500
0830049	08	3	3	NW2		0049	13.7	30.7	38.7	80.7	ORIG	1994-05-18	P					30.3								N				RECH	1995-04-18	P					30.3								N				PR0500
0830050	08	3	3	NW2		0050	17.8	30.3	42.8	80.3	ORIG	1994-05-18	P					25.2								N				RECH	1995-04-18	P					25.2								N				PR0500
0830051	08	3	3	NW2		0051	2.9	28.9	27.9	78.9	ORIG	1994-05-18	R		B		G	11			4.7					N				RECH	1995-04-18	R		B		G	11			4.7					N				PR0500
0830052	08	3	3	NW2		0052	24.2	27.4	49.2	77.4	ORIG	1994-05-18	P					25.4								N				RECH	1995-04-18	P					25.4								N				PR0500
0830053	08	3	3	NW2		0053	9.4	23	34.4	73	ORIG	1994-05-18	P					27.3						2		N			SLIGHTLY UPROOTED TO NE--1/2 CROWN DEAD A LONG TIME	RECH	1995-04-18	P					27.3						2		N			SLIGHTLY UPROOTED TO NE--1/2 CROWN DEAD A LONG TIME	PR0500
0830054	08	3	3	NW2		0054	0.7	23.3	25.7	73.3	ORIG	1994-05-18	P		U			11.9								N				RECH	1995-04-18	P					11.9								N				PR0500
0830055	08	3	3	NW2		0055	19.2	22.8	44.2	72.8	ORIG	1994-05-18	P					11.2				2.3	SE			N			SEC 1.2-2.3	RECH	1995-04-18	P					11.2				2.3	SE			N			SEC 1.2-2.3	PR0500
0830056	08	3	3	NW2		0056	16.9	21.6	41.9	71.6	ORIG	1994-05-18	P					17.1								N				RECH	1995-04-18	P					17.1								N				PR0500
0830057	08	3	3	NW2		0057	20.6	21.4	45.6	71.4	ORIG	1994-05-18	P	T	U			18.6	14.7		0					Y				RECH	1995-04-18	R		U		B	18.4	14.7		0					Y				PR0500
0830058	08	3	3	NW2		0058	10.7	20.2	35.7	70.2	ORIG	1994-05-18	P					22.8								N				RECH	1995-04-18	P					22.8						2		N				PR0500
0830059	08	3	3	NW2	Y	0059	18.3	19.8	43.3	69.8	ORIG	1994-05-18	P					18								N				RECH	1995-04-18	P					18								N				PR0500
0830060	08	3	3	NW2	Y	0060	18.8	18.8	43.8	68.8	ORIG	1994-05-18	S					0	2.1							N				RECH	1995-04-18	S					0	2							N				PR0500
0830061	08	3	3	NW2	Y	0061	19.3	18.6	44.3	68.6	ORIG	1994-05-18	P					23.9								N				RECH	1995-04-18	P					23.9						1		N				PR0500
0830062	08	3	3	NW2		0062	8.6	18.8	33.6	68.8	ORIG	1994-05-18	P					24.3								N				RECH	1995-04-18	P					24.3								N				PR0500
0830063	08	3	3	NW2		0063	4.4	15.7	29.4	65.7	ORIG	1994-05-18	P					14.7								N				RECH	1995-04-18	P					14.7						2		N				PR0500
0830064	08	3	3	NW2		0064	8.5	14.8	33.5	64.8	ORIG	1994-05-18	S					0	1.8							N				RECH	1995-04-18	S					0	1.7							N				PR0500
0830065	08	3	3	NW2		0065	8.6	14.3	33.6	64.3	ORIG	1994-05-18	P					23.7				0.7	N			N				RECH	1995-04-18	P					23.7				0.7	N	1		N				PR0500
0830066	08	3	3	NW2		0066	12.3	12.3	37.3	62.3	ORIG	1994-05-18	P					28.2								N				RECH	1995-04-18	P					28.2								N				PR0500
0830067	08	3	3	NW2	Y	0067	17.3	12.5	42.3	62.5	ORIG	1994-05-18	P					10.5								N				RECH	1995-04-18	P					10.5								N				PR0500
0830068	08	3	3	NW2	Y	0068	24.3	12.9	49.3	62.9	ORIG	1994-05-18	P					21.7								N				RECH	1995-04-18	P					21.7								N				PR0500
0830069	08	3	3	NW2	Y	0069	16.6	11.5	41.6	61.5	ORIG	1994-05-18	P					18.4								N				RECH	1995-04-18	P					18.4								N				PR0500
0830070	08	3	3	NW2		0070	6.7	8.5	31.7	58.5	ORIG	1994-05-18	S					0	2.7							N				RECH	1995-04-18	S					0	2.8							N				PR0500
0830071	08	3	3	NW2		0071	5.5	7.4	30.5	57.4	ORIG	1994-05-18	P					15.7				2	SE			N			SEC 1.0-2.0	RECH	1995-04-18	P					15.7				2	SE			N			SEC 1.0-2.0	PR0500
0830072	08	3	3	NW2	Y	0072	21.2	7	46.2	57	ORIG	1994-05-18	P					25.3								N				RECH	1995-04-18	P					25.3								N				PR0500
0830073	08	3	3	NW2		0073	3.9	4.9	28.9	54.9	ORIG	1994-05-18	S					0	2.5			0.3	W			N				RECH	1995-04-18	S					0	2.5			0.3	W			N				PR0500
0830074	08	3	3	NW2		0074	0.8	4.5	25.8	54.5	ORIG	1994-05-18	P					16.5								N				RECH	1995-04-18	P					16.5								N				PR0500
0830075	08	3	3	NW2	Y	0075	19.8	4.7	44.8	54.7	ORIG	1994-05-18	P					10.9								N				RECH	1995-04-18	P					10.9						2		N				PR0500
0830076	08	3	3	NW2	Y	0076	16.3	4.3	41.3	54.3	ORIG	1994-05-18	P					12.4				0.2	S			N				RECH	1995-04-18	P					12.4				0.2	S			N				PR0500
0830077	08	3	3	NW2		0077	12	4	37	54	ORIG	1994-05-18	P					19.4								N				RECH	1995-04-18	P					19.4								N				PR0500
0830078	08	3	3	NW2	Y	0078	23.7	3.6	48.7	53.6	ORIG	1994-05-18	P					17.3								N				RECH	1995-04-18	P					17.3								N				PR0500
0830079	08	3	3	NW2		0079	3.1	3.5	28.1	53.5	ORIG	1994-05-18	R		B		G	10.8			2.3					N				RECH	1995-04-18	R		B		G	10.8			2.3					N				PR0500
0830080	08	3	3	NW2	Y	0080	21	2.2	46	52.2	ORIG	1994-05-18	P					23.6								N				RECH	1995-04-18	P					23.6								N				PR0500
0830081	08	3	3	NW2		0081	24.1	1.3	49.1	51.3	ORIG	1994-05-18	R		B		B	9.8			4.7					N				RECH	1995-04-18	R		B		B	9.9			4.7					N				PR0500
0830082	08	3	3	NW2	Y	0082	23.3	0.5	48.3	50.5	ORIG	1994-05-18	P					24.8								N				RECH	1995-04-18	P					24.8								N				PR0500
0830083	08	3	3	NW2		0083	8.6	0.2	33.6	50.2	ORIG	1994-05-18	P					29								N				RECH	1995-04-18	P					29								N				PR0500
0830084	08	3	3	SW1		0084	10.5	49.6	14.5	49.6	ORIG	1994-05-18	R		B		G	6.9			3.9					N				RECH	1995-04-18	R		B		G	6.9			3.9					N				PR0500
0830085	08	3	3	SW1		0085	4.7	48.3	20.3	48.3	ORIG	1994-05-18	P					38.8				0.4	SE			N				RECH	1995-04-18	P					38.8				0.4	SE			N				PR0500
0830086	08	3	3	SW1		0086	3.9	47.5	21.1	47.5	ORIG	1994-05-18	P					27.5				0.4	SE			N				RECH	1995-04-18	P					27.5				0.4	SE			N				PR0500
0830087	08	3	3	SW1		0087	3	45.8	22	45.8	ORIG	1994-05-18	P					22.8								N				RECH	1995-04-18	P					22.8								N				PR0500
0830088	08	3	3	SW1		0088	14.5	43.7	10.5	43.7	ORIG	1994-05-18	P					27				0.7	W			N			BURNED OUT @ BOTTOM 180 W	RECH	1995-04-18	P					27				0.7	W			N			BURNED OUT @ BOTTOM 180 W	PR0500
0830089	08	3	3	SW1		0089	6.9	43.6	18.1	43.6	ORIG	1994-05-18	P					25.5								N				RECH	1995-04-18	P					25.5						2		N				PR0500
0830090	08	3	3	SW1		0090	12.4	42.9	12.6	42.9	ORIG	1994-05-18	P					25.4								N				RECH	1995-04-18	P					25.4								N				PR0500
0830091	08	3	3	SW1		0091	15.9	35.7	9.1	35.7	ORIG	1994-05-18	P					24.2								N				RECH	1995-04-18	P					24.2								N				PR0500
0830092	08	3	3	SW1		0092	19.9	36	5.1	36	ORIG	1994-05-18	C					6.5								N				RECH	1995-04-18	C					6.5								N				PR0500
0830093	08	3	3	SW1		0093	1.9	34.2	23.1	34.2	ORIG	1994-05-18	P					19.2								N				RECH	1995-04-18	P					19.2						2		N				PR0500
0830094	08	3	3	SW1		0094	9.1	33.1	15.9	33.1	ORIG	1994-05-18	P					27.7								N				RECH	1995-04-18	P					27.7						1		N				PR0500
0830095	08	3	3	SW1		0095	20.2	32.1	4.8	32.1	ORIG	1994-05-18	C					8.7								N			SPLIT @ 0.3--SECOND STEM DBH 6.0	RECH	1995-04-18	C					8.7								N			SPLIT @ 0.3--SECOND STEM DBH 6.0	PR0500
0830096	08	3	3	SW1		0096	3.4	31.5	21.6	31.5	ORIG	1994-05-18	P					15.2								N				RECH	1995-04-18	P					15.2								N				PR0500
0830097	08	3	3	SW1		0097	0.2	32.4	24.8	32.4	ORIG	1994-05-18	P					18								N				RECH	1995-04-18	P					18								N				PR0500
0830098	08	3	3	SW1		0098	1.1	29	23.9	29	ORIG	1994-05-18	P					11.7								N				RECH	1995-04-18	P					11.7								N				PR0500
0830099	08	3	3	SW1		0099	3.8	28.5	21.2	28.5	ORIG	1994-05-18	R		B		G	16.3								N				RECH	1995-04-18	R		B		G	16.3								N				PR0500
0830100	08	3	3	SW1		0100	12.2	28.8	12.8	28.8	ORIG	1994-05-18	S					0	1.7							N				RECH	1995-04-18	S					0	1.7							N				PR0500
0830101	08	3	3	SW1		0101	9.3	28.4	15.7	28.4	ORIG	1994-05-18	P					18.9								N				RECH	1995-04-18	P					18.9						2		N				PR0500
0830102	08	3	3	SW1		0102	23.3	27.6	1.7	27.6	ORIG	1994-05-18	C					19.8								N				RECH	1995-04-18	C					19.8								N				PR0500
0830103	08	3	3	SW1		0103	15.9	26.5	9.1	26.5	ORIG	1994-05-18	P					26.4								N				RECH	1995-04-18	P					26.4								N				PR0500
0830104	08	3	3	SW1		0104	17.7	25.9	7.3	25.9	ORIG	1994-05-18	P					15.7								N				RECH	1995-04-18	P					15.7								N				PR0500
0830105	08	3	3	SW1		0105	23.2	24.7	1.8	24.7	ORIG	1994-05-18	R		B		G	10.3								N				RECH	1995-04-18	R		B		G	10.3								N				PR0500
0830106	08	3	3	SW1		0106	18.1	23.8	6.9	23.8	ORIG	1994-05-18	P					12.2								N				RECH	1995-04-18	P					12.2								N				PR0500
0830107	08	3	3	SW1		0107	4.6	23.1	20.4	23.1	ORIG	1994-05-18	P					19.9								N				RECH	1995-04-18	P					19.9								N				PR0500
0830108	08	3	3	SW1		0108	10.4	22.2	14.6	22.2	ORIG	1994-05-18	P					13.1								N				RECH	1995-04-18	P					13.1								N				PR0500
0830109	08	3	3	SW1		0109	23.8	22.1	1.2	22.1	ORIG	1994-05-18	P					29.1								N				RECH	1995-04-18	P					29.1								N				PR0500
0830110	08	3	3	SW1		0110	6.5	21.4	18.5	21.4	ORIG	1994-05-18	P					18.7								N				RECH	1995-04-18	P					18.7								N				PR0500
0830111	08	3	3	SW1		0111	9.4	19.6	15.6	19.6	ORIG	1994-05-18	P					18.1								N				RECH	1995-04-18	P					18.1								N				PR0500
0830112	08	3	3	SW1		0112	1.1	18.8	23.9	18.8	ORIG	1994-05-18	S					0	2.5							N				RECH	1995-04-18	S					0	2.3							N				PR0500
0830113	08	3	3	SW1		0113	15.2	16.9	9.8	16.9	ORIG	1994-05-18	P					24.8								N				RECH	1995-04-18	P					24.8								N				PR0500
0830114	08	3	3	SW1		0114	16.7	17.3	8.3	17.3	ORIG	1994-05-18	R		B		G	11.3			3.3					N				RECH	1995-04-18	R		B		G	11.3			3.3					N				PR0500
0830115	08	3	3	SW1		0115	9.5	15.6	15.5	15.6	ORIG	1994-05-18	P					10.8								N				RECH	1995-04-18	P					10.8								N				PR0500
0830116	08	3	3	SW1		0116	3.8	15	21.2	15	ORIG	1994-05-18	P					18.8								N				RECH	1995-04-18	P					18.8								N				PR0500
0830117	08	3	3	SW1		0117	0.2	14.4	24.8	14.4	ORIG	1994-05-18	P					25.6				1.7	S			N				RECH	1995-04-18	P					25.6				1.7	S			N			180, 1/2	PR0500
0830118	08	3	3	SW1		0118	23	16.3	2	16.3	ORIG	1994-05-18	P					19								N				RECH	1995-04-18	P					19								N				PR0500
0830119	08	3	3	SW1		0119	16.1	14.1	8.9	14.1	ORIG	1994-05-18	P					31.7								N				RECH	1995-04-18	P					31.7								N				PR0500
0830120	08	3	3	SW1		0120	25	14	0	14	ORIG	1994-05-18	P					15.9								N				RECH	1995-04-18	P					15.9								N				PR0500
0830121	08	3	3	SW1		0121	5.1	14.3	19.9	14.3	ORIG	1994-05-18	P					20.8								N				RECH	1995-04-18	P					20.8						2		N				PR0500
0830122	08	3	3	SW1		0122	9.4	10.7	15.6	10.7	ORIG	1994-05-18	P					16.9								N				RECH	1995-04-18	P					16.9								N				PR0500
0830123	08	3	3	SW1		0123	3.2	8.7	21.8	8.7	ORIG	1994-05-18	R		B		G	17.3								N				RECH	1995-04-18	R		B		G	17.3								N				PR0500
0830124	08	3	3	SW1		0124	8.5	6.2	16.5	6.2	ORIG	1994-05-18	P					32.9								N				RECH	1995-04-18	P					32.9								N				PR0500
0830125	08	3	3	SW1		0125	20	7.1	5	7.1	ORIG	1994-05-18	P					18.4								N				RECH	1995-04-18	P					18.4						2		N				PR0500
0830126	08	3	3	SW1		0126	5	4.3	20	4.3	ORIG	1994-05-18	P					11.4								N				RECH	1995-04-18	P					11.4						2		N				PR0500
0830127	08	3	3	SW1		0127	11	4.6	14	4.6	ORIG	1994-05-18	R		B		G	26.8								N				RECH	1995-04-18	R		B		G	26.8								N				PR0500
0830128	08	3	3	SW1		0128	15	5.9	10	5.9	ORIG	1994-05-18	P					20.1								N				RECH	1995-04-18	P					20.1								N				PR0500
0830129	08	3	3	SW1		0129	2	1.1	23	1.1	ORIG	1994-05-18	P					16.8								N				RECH	1995-04-18	P					16.8						2		N				PR0500
0830130	08	3	3	SW1		0130	18.9	0.9	6.1	0.9	ORIG	1994-05-18	R		B		G	12.7			2.2					N				RECH	1995-04-18	R		B		G	12.7			2.2					N				PR0500
0830131	08	3	3	SW1		0131	13.4	1.1	11.6	1.1	ORIG	1994-05-18	P					10				1.4	S			N			SC 1.4;NW 0.7	RECH	1995-04-18	P	T				9.8				1.4	S			N			SC 1.4;NW 0.7	PR0500
0830132	08	3	3	SW1		0132	13.4	2.1	11.6	2.1	ORIG	1994-05-18	P					12.3								N				RECH	1995-04-18	P	T				12.1								N				PR0500
0830133	08	3	3	SW1		0133	18.3	3.5	6.7	3.5	ORIG	1994-05-18	P					23.9								N				RECH	1995-04-18	P					23.9								N				PR0500
0830134	08	3	3	SW1		0134	22	3.4	3	3.4	ORIG	1994-05-18	P					21.6								N				RECH	1995-04-18	P					21.6						2		N				PR0500
0830135	08	3	3	SW1		0135	22	4.8	3	4.8	ORIG	1994-05-18	P					19.7								N				RECH	1995-04-18	P					19.7						2		N				PR0500
0830136	08	3	3	SW2		0136	19.7	46.5	44.7	46.5	ORIG	1994-05-18	S					0	1.4							N				RECH	1995-04-18	S					0	1.4							N				PR0500
0830137	08	3	3	SW2	Y	0137	19.3	41.3	44.3	41.3	ORIG	1994-05-18	P					33.2								N				RECH	1995-04-18	P					33.2								N				PR0500
0830138	08	3	3	SW2	Y	0138	19.7	40.8	44.7	40.8	ORIG	1994-05-18	S					0	1.7							N				RECH	1995-04-18	S					0	1.7							N				PR0500
0830139	08	3	3	SW2	Y	0139	18.2	36.3	43.2	36.3	ORIG	1994-05-18	P					21.4								N				RECH	1995-04-18	P					21.4								N				PR0500
0830140	08	3	3	SW2		0140	3.4	40.5	28.4	40.5	ORIG	1994-05-18	R		B		G	7.7			3.1					N				RECH	1995-04-18	R		B		G	7.7			3.1					N				PR0500
0830141	08	3	3	SW2		0141	2	35.6	27	35.6	ORIG	1994-05-18	R		B		B	7.4			2.9					N				RECH	1995-04-18	R		B		B	7.3			2.9					N				PR0500
0830142	08	3	3	SW2		0142	12.1	32.8	37.1	32.8	ORIG	1994-05-18	P					30.2								N				RECH	1995-04-18	P					30.2								N				PR0500
0830143	08	3	3	SW2		0143	14.1	32.8	39.1	32.8	ORIG	1994-05-18	P					26.1								N				RECH	1995-04-18	P					26.1								N				PR0500
0830144	08	3	3	SW2		0144	0.3	30.8	25.3	30.8	ORIG	1994-05-18	P	T	B			12.5	12.1		3	4.5	E			Y				RECH	1995-04-18	R		B		B	12.3	12.1		3	4.5	E			Y				PR0500
0830145	08	3	3	SW2		0145	0.5	30.5	25.5	30.5	ORIG	1994-05-18	R		B		G	12.6			2.6					N				RECH	1995-04-18	R		B		G	12.6			2.6					N				PR0500
0830146	08	3	3	SW2		0146	2	30.3	27	30.3	ORIG	1994-05-18	P					25.6								N				RECH	1995-04-18	P					25.6								N				PR0500
0830147	08	3	3	SW2		0147	3.4	29.5	28.4	29.5	ORIG	1994-05-18	P					11.5								N				RECH	1995-04-18	P					11.5						2		N				PR0500
0830148	08	3	3	SW2		0148	14.2	29.9	39.2	29.9	ORIG	1994-05-18	R		B		G	21								N				RECH	1995-04-18	R		B		G	21								N				PR0500
0830149	08	3	3	SW2		0149	12.6	28.9	37.6	28.9	ORIG	1994-05-18	R		B		G	9.3			1.7					N				RECH	1995-04-18	R		B		G	9.3			1.7					N				PR0500
0830150	08	3	3	SW2		0150	1.6	28.4	26.6	28.4	ORIG	1994-05-18	P					17.9								N				RECH	1995-04-18	P					17.9								N				PR0500
0830151	08	3	3	SW2		0151	9.2	27.6	34.2	27.6	ORIG	1994-05-18	R		B		G	11.6			2.4					N				RECH	1995-04-18	R		B		G	11.6			2.4					N				PR0500
0830152	08	3	3	SW2		0152	3.3	26	28.3	26	ORIG	1994-05-18	P					14.2				0.9	NW			N			NWC 0.4-0.9	RECH	1995-04-18	P					14.2				0.9	NW			N			NWC 0.4-0.9	PR0500
0830153	08	3	3	SW2		0153	1.4	25.9	26.4	25.9	ORIG	1994-05-18	P					17.2								N				RECH	1995-04-18	P					17.2								N				PR0500
0830154	08	3	3	SW2		0154	0.5	25.3	25.5	25.3	ORIG	1994-05-18	P					20.2								N				RECH	1995-04-18	P					20.2								N				PR0500
0830155	08	3	3	SW2		0155	2.7	23.9	27.7	23.9	ORIG	1994-05-18	P	T	B			11.6	11.9		2.9	2	E			Y			EC 1.3-2.0	RECH	1995-04-18	R		B		B	11.4	11.9		2.9	2	E			Y			EC 1.3-2.0	PR0500
0830156	08	3	3	SW2		0156	4.1	24.8	29.1	24.8	ORIG	1994-05-18	R		B		G	7.9			2.5					N				RECH	1995-04-18	R		B		G	7.9			2.5					N				PR0500
0830157	08	3	3	SW2		0157	4.3	24.5	29.3	24.5	ORIG	1994-05-18	P					14.8								N				RECH	1995-04-18	P					14.8								N				PR0500
0830158	08	3	3	SW2		0158	11.9	24.6	36.9	24.6	ORIG	1994-05-18	P					16.4								N				RECH	1995-04-18	P					16.4								N				PR0500
0830159	08	3	3	SW2		0159	7.6	23.4	32.6	23.4	ORIG	1994-05-18	P					20.1								N				RECH	1995-04-18	P					20.1								N				PR0500
0830160	08	3	3	SW2		0160	14.2	20.6	39.2	20.6	ORIG	1994-05-18	P					18.8								N				RECH	1995-04-18	P					18.8								N				PR0500
0830161	08	3	3	SW2		0161	13	19.9	38	19.9	ORIG	1994-05-18	P					18.3								N				RECH	1995-04-18	P					18.3								N				PR0500
0830162	08	3	3	SW2		0162	20.4	20.1	45.4	20.1	ORIG	1994-05-18	P					19.9								N				RECH	1995-04-18	P					19.9								N				PR0500
0830163	08	3	3	SW2		0163	17	19.7	42	19.7	ORIG	1994-05-18	P					12.8								N				RECH	1995-04-18	P					12.8						2		N				PR0500
0830164	08	3	3	SW2		0164	4.2	19.2	29.2	19.2	ORIG	1994-05-18	P					18.3								N				RECH	1995-04-18	P					18.3								N				PR0500
0830165	08	3	3	SW2		0165	5.5	18.7	30.5	18.7	ORIG	1994-05-18	P					28.8								N				RECH	1995-04-18	P					28.8								N				PR0500
0830166	08	3	3	SW2		0166	5.8	18.5	30.8	18.5	ORIG	1994-05-18	P					16.5				0.5	NW			N				RECH	1995-04-18	P					16.5				0.5	NW			N				PR0500
0830167	08	3	3	SW2		0167	7.4	18.4	32.4	18.4	ORIG	1994-05-18	P					14.4								N				RECH	1995-04-18	P					14.4								N				PR0500
0830168	08	3	3	SW2		0168	5.6	14.7	30.6	14.7	ORIG	1994-05-18	R		B		G	6.2			2					N				RECH	1995-04-18	R		B		G	6.2			2					N				PR0500
0830169	08	3	3	SW2		0169	19.2	7.4	44.2	7.4	ORIG	1994-05-18	P					25.1								N				RECH	1995-04-18	P					25.1								N				PR0500
0830170	08	3	3	SW2		0170	17.2	6.3	42.2	6.3	ORIG	1994-05-18	P					20.4								N				RECH	1995-04-18	P					20.4								N				PR0500
0830171	08	3	3	SW2		0171	17	6.2	42	6.2	ORIG	1994-05-18	P					14.6				4.7	SE			N			SEC 1.2-4.7	RECH	1995-04-18	P					14.6				4.7	SE			N			SEC 1.2-4.7	PR0500
0830172	08	3	3	SW2		0172	14.2	5.6	39.2	5.6	ORIG	1994-05-18	P					20.6								N				RECH	1995-04-18	P					20.6								N				PR0500
0830173	08	3	3	SW2		0173	7.2	4.5	32.2	4.5	ORIG	1994-05-18	P					23.2								N				RECH	1995-04-18	P					23.2						2		N				PR0500
0830174	08	3	3	SW2		0174	20.8	3.8	45.8	3.8	ORIG	1994-05-18	P					20.3								N				RECH	1995-04-18	P					20.3								N				PR0500
0830175	08	3	3	SW2		0175	2.1	1.1	27.1	1.1	ORIG	1994-05-18	P					22.2								N				RECH	1995-04-18	P					22.2								N				PR0500
0830176	08	3	3	SW2		0176	15.1	0.8	40.1	0.8	ORIG	1994-05-18	P					14.1								N				RECH	1995-04-18	P					14.1								N				PR0500
0830177	08	3	3	SW2		0177	19.8	0.8	44.8	0.8	ORIG	1994-05-18	P					19.4								N				RECH	1995-04-18	P					19.4								N				PR0500
0830178	08	3	3	NE1		0178	13.3	1.2	61.7	51.2	ORIG	1994-05-18	P					31.8								N				RECH	1995-04-18	P					31.8								N				PR0500
0830179	08	3	3	NE1		0179	11.6	3.1	63.4	53.1	ORIG	1994-05-18	R		B		G	11.5			1.6					N				RECH	1995-04-18	R		B		G	11.5			1.6					N				PR0500
0830180	08	3	3	NE1		0180	3.5	5.5	71.5	55.5	ORIG	1994-05-18	P					35.9								N				RECH	1995-04-18	P					35.9								N				PR0500
0830181	08	3	3	NE1		0181	13.1	10	61.9	60	ORIG	1994-05-18	P					28.3								N				RECH	1995-04-18	P					28.3								N				PR0500
0830182	08	3	3	NE1	Y	0182	16.5	14.3	58.5	64.3	ORIG	1994-05-18	P					28.2								N				RECH	1995-04-18	P					28.2						1		N				PR0500
0830183	08	3	3	NE1		0183	0.1	15.1	74.9	65.1	ORIG	1994-05-18	P					15.6								N				RECH	1995-04-18	P					15.6						1		N				PR0500
0830184	08	3	3	NE1		0184	5.2	16	69.8	66	ORIG	1994-05-18	P					13.9								N				RECH	1995-04-18	P					13.9								N				PR0500
0830185	08	3	3	NE1		0185	5.1	16.9	69.9	66.9	ORIG	1994-05-18	P					18.3								N				RECH	1995-04-18	P					18.3								N				PR0500
0830186	08	3	3	NE1		0186	3.1	17.7	71.9	67.7	ORIG	1994-05-18	P					16.7								N				RECH	1995-04-18	P					16.7								N				PR0500
0830187	08	3	3	NE1		0187	12.7	19.3	62.3	69.3	ORIG	1994-05-18	P					34.5								N				RECH	1995-04-18	P					34.5						1		N				PR0500
0830188	08	3	3	NE1		0188	1.9	20.3	73.1	70.3	ORIG	1994-05-18	P					18.4								N				RECH	1995-04-18	P					18.4								N				PR0500
0830189	08	3	3	NE1		0189	9.3	24.1	65.7	74.1	ORIG	1994-05-18	P					17								N				RECH	1995-04-18	P					17						1		N				PR0500
0830190	08	3	3	NE1		0190	19.7	25.5	55.3	75.5	ORIG	1994-05-18	P					27.2								N				RECH	1995-04-18	P					27.2								N				PR0500
0830191	08	3	3	NE1		0191	24.6	25.8	50.4	75.8	ORIG	1994-05-18	R		B		G	13								N				RECH	1995-04-18	R		B		G	13								N				PR0500
0830192	08	3	3	NE1		0192	5.8	26	69.2	76	ORIG	1994-05-18	P					20.7								N				RECH	1995-04-18	P					20.7								N				PR0500
0830193	08	3	3	NE1		0193	6.4	28	68.6	78	ORIG	1994-05-18	P					19.1								N				RECH	1995-04-18	P					19.1								N				PR0500
0830194	08	3	3	NE1		0194	16.8	31.4	58.2	81.4	ORIG	1994-05-18	P					35.9								N				RECH	1995-04-18	P					35.9								N				PR0500
0830195	08	3	3	NE1		0195	24.4	35.4	50.6	85.4	ORIG	1994-05-18	R		B		G	21.8								N				RECH	1995-04-18	R		B		G	21.8								N				PR0500
0830196	08	3	3	NE1		0196	13	35.6	62	85.6	ORIG	1994-05-18	P					33.7								N				RECH	1995-04-18	P					33.7								N				PR0500
0830197	08	3	3	NE1		0197	8.1	36.1	66.9	86.1	ORIG	1994-05-18	P					25.5				0.7	W			N			WC 180; 1/2	RECH	1995-04-18	P					25.5				0.7	W			N			WC 180; 1/2	PR0500
0830198	08	3	3	NE1		0198	10.1	37.1	64.9	87.1	ORIG	1994-05-18	S					0	1.5							N				RECH	1995-04-18	S					0	1.5							N				PR0500
0830199	08	3	3	NE1		0199	11.8	37.6	63.2	87.6	ORIG	1994-05-18	S					0	3.4							N				RECH	1995-04-18	S					0	3.4							N				PR0500
0830200	08	3	3	NE1		0200	10.2	38.9	64.8	88.9	ORIG	1994-05-18	P					30.4				0.2	W			N				RECH	1995-04-18	P					30.4				0.2	W			N				PR0500
0830201	08	3	3	NE1		0201	7.1	39.8	67.9	89.8	ORIG	1994-05-18	R		B		G	10.8			1.5					N				RECH	1995-04-18	R		B		G	10.8			1.5					N				PR0500
0830202	08	3	3	NE1		0202	15.2	40.5	59.8	90.5	ORIG	1994-05-18	P					36.2								N				RECH	1995-04-18	P					36.2								N				PR0500
0830203	08	3	3	NE1		0203	5	44.3	70	94.3	ORIG	1994-05-18	S					0	3.9							N				RECH	1995-04-18	S					0	4							N				PR0500
0830204	08	3	3	NE1		0204	7.7	44.9	67.3	94.9	ORIG	1994-05-18	P					33.6								N				RECH	1995-04-18	P					33.6								N				PR0500
0830205	08	3	3	NE1		0205	1.2	45.4	73.8	95.4	ORIG	1994-05-18	S					0	4.6							N				RECH	1995-04-18	S					0	4.6							N				PR0500
0830206	08	3	3	NE1		0206	0.2	38.5	74.8	88.5	ORIG	1994-05-18	R		B		G	24.5								N				RECH	1995-04-18	R		B		G	24.5								N				PR0500
0830207	08	3	3	NE1		0207	3.7	46.1	71.3	96.1	ORIG	1994-05-18	P					29.1								N				RECH	1995-04-18	P					29.1						1		N				PR0500
0830208	08	3	3	NE1		0208	5.2	46.2	69.8	96.2	ORIG	1994-05-18	P					26.1								N				RECH	1995-04-18	P					26.1								N				PR0500
0830209	08	3	3	NE1		0209	10.2	47.6	64.8	97.6	ORIG	1994-05-18	R		B		G	7.7			2					N				RECH	1995-04-18	R		B		G	7.7			2					N				PR0500
0830210	08	3	3	NE1		0210	10.3	49.5	64.7	99.5	ORIG	1994-05-18	S					0	2.7							N				RECH	1995-04-18	S					0	2.7							N				PR0500
0830211	08	3	3	NE2		0211	13.5	50	88.5	100	ORIG	1994-05-18	P					24.4								N				RECH	1995-04-18	P					24.4								N				PR0500
0830212	08	3	3	NE2		0212	12.5	49.9	87.5	99.9	ORIG	1994-05-18	R		B		G	11.6			4.4					N				RECH	1995-04-18	R		B		G	11.6			4.4					N				PR0500
0830213	08	3	3	NE2		0213	14.5	48	89.5	98	ORIG	1994-05-18	S					0	4.8							N			TRUNK ROTTEN	RECH	1995-04-18	S					0	4.7							N			TRUNK ROTTEN	PR0500
0830214	08	3	3	NE2		0214	12.6	47.4	87.6	97.4	ORIG	1994-05-18	P	T	U			21.9	18.2		0					Y				RECH	1995-04-18	R		U		B	21.9	18.2		0					Y				PR0500
0830215	08	3	3	NE2		0215	14.6	45.4	89.6	95.4	ORIG	1994-05-18	P					18.7				0.4	S			N				RECH	1995-04-18	P					18.7				0.4	S			N				PR0500
0830216	08	3	3	NE2		0216	16.5	43.7	91.5	93.7	ORIG	1994-05-18	P					13.1								N				RECH	1995-04-18	P					13.1								N				PR0500
0830217	08	3	3	NE2		0217	11.9	43.5	86.9	93.5	ORIG	1994-05-18	S					0	1.6							N				RECH	1995-04-18	S					0	1.6							N				PR0500
0830218	08	3	3	NE2		0218	6.1	43.5	81.1	93.5	ORIG	1994-05-18	P					25.7								N				RECH	1995-04-18	P					25.7								N				PR0500
0830219	08	3	3	NE2		0219	16.8	41	91.8	91	ORIG	1994-05-18	P					24.4				2.7	E			N			EC 1.0-2.7	RECH	1995-04-18	P					24.4				2.7	E			N			EC 1.0-2.7	PR0500
0830220	08	3	3	NE2		0220	21.4	40.4	96.4	90.4	ORIG	1994-05-18	P					39.8				0.4	E			N			1/2 CROWN BLOWN OFF	RECH	1995-04-18	P					39.8				0.4	E			N			1/2 CROWN BLOWN OFF	PR0500
0830221	08	3	3	NE2		0221	7.4	40.1	82.4	90.1	ORIG	1994-05-18	P					17.2								N				RECH	1995-04-18	P					17.2								N				PR0500
0830222	08	3	3	NE2		0222	20.7	39.6	95.7	89.6	ORIG	1994-05-18	S					0	1.7							N				RECH	1995-04-18	S					0	1.7							N				PR0500
0830223	08	3	3	NE2		0223	19.3	38.6	94.3	88.6	ORIG	1994-05-18	P					12.9								N				RECH	1995-04-18	P					12.9								N				PR0500
0830224	08	3	3	NE2		0224	3.6	38.4	78.6	88.4	ORIG	1994-05-18	P					19.8								N				RECH	1995-04-18	P					19.8								N				PR0500
0830225	08	3	3	NE2		0225	0.5	39.1	75.5	89.1	ORIG	1994-05-18	S					0	2.5							N				RECH	1995-04-18	S					0	2.5							N				PR0500
0830226	08	3	3	NE2		0226	10.7	35.7	85.7	85.7	ORIG	1994-05-18	P					29.5								N				RECH	1995-04-18	P					29.5								N				PR0500
0830227	08	3	3	NE2		0227	9.3	34.9	84.3	84.9	ORIG	1994-05-18	P					19.9								N				RECH	1995-04-18	P					19.9								N				PR0500
0830228	08	3	3	NE2		0228	13.8	34	88.8	84	ORIG	1994-05-18	P					20.4								N				RECH	1995-04-18	P					20.4								N				PR0500
0830229	08	3	3	NE2		0229	14.6	32	89.6	82	ORIG	1994-05-18	P					11.6				5	SE			N			SEC 1.6-5.0	RECH	1995-04-18	P					11.6				5	SE			N			SEC 1.6-5.0	PR0500
0830230	08	3	3	NE2		0230	23.6	32.2	98.6	82.2	ORIG	1994-05-18	R		B		G	16.2			2.2					N				RECH	1995-04-18	R		B		G	16.2			2.2					N				PR0500
0830231	08	3	3	NE2		0231	17	31	92	81	ORIG	1994-05-18	P					20								N				RECH	1995-04-18	P					20								N				PR0500
0830232	08	3	3	NE2		0232	8.2	29.8	83.2	79.8	ORIG	1994-05-18	P					15.7								N				RECH	1995-04-18	P					15.7								N				PR0500
0830233	08	3	3	NE2		0233	11.8	29.2	86.8	79.2	ORIG	1994-05-18	P					11.1								N				RECH	1995-04-18	P	T				11								N				PR0500
0830234	08	3	3	NE2		0234	11	28.8	86	78.8	ORIG	1994-05-18	P					14.4								N				RECH	1995-04-18	P					14.4								N				PR0500
0830235	08	3	3	NE2		0235	9.5	28.2	84.5	78.2	ORIG	1994-05-18	R		B		G	18.5								N				RECH	1995-04-18	R		B		G	18.5								N				PR0500
0830236	08	3	3	NE2		0236	3.2	28.3	78.2	78.3	ORIG	1994-05-18	P					17.3								N				RECH	1995-04-18	P					17.3								N				PR0500
0830237	08	3	3	NE2		0237	4.1	29.5	79.1	79.5	ORIG	1994-05-18	P					15.9								N				RECH	1995-04-18	P					15.9								N				PR0500
0830238	08	3	3	NE2		0238	1.3	27.8	76.3	77.8	ORIG	1994-05-18	P					20.7								N				RECH	1995-04-18	P					20.7								N				PR0500
0830239	08	3	3	NE2		0239	1	26.1	76	76.1	ORIG	1994-05-18	S					0	3.1			0.5	NS			N				RECH	1995-04-18	S					0	3.3			0.5	NS			N				PR0500
0830240	08	3	3	NE2		0240	5.4	27	80.4	77	ORIG	1994-05-18	P					14.1								N				RECH	1995-04-18	P					14.1								N				PR0500
0830241	08	3	3	NE2		0241	6.5	26.3	81.5	76.3	ORIG	1994-05-18	P					20.2								N				RECH	1995-04-18	P					20.2								N				PR0500
0830242	08	3	3	NE2		0242	23.7	27.3	98.7	77.3	ORIG	1994-05-18	P					23.6								N				RECH	1995-04-18	P					23.6								N				PR0500
0830243	08	3	3	NE2		0243	19.3	26.4	94.3	76.4	ORIG	1994-05-18	P					15.5								N				RECH	1995-04-18	P					15.5								N				PR0500
0830244	08	3	3	NE2		0244	11	25.8	86	75.8	ORIG	1994-05-18	P					21.3								N				RECH	1995-04-18	P					21.3								N				PR0500
0830245	08	3	3	NE2		0245	24.1	25.2	99.1	75.2	ORIG	1994-05-18	P					19.7								N				RECH	1995-04-18	P					19.7								N				PR0500
0830246	08	3	3	NE2		0246	6.1	23.2	81.1	73.2	ORIG	1994-05-18	P					10.6								N				RECH	1995-04-18	P					10.6								N				PR0500
0830247	08	3	3	NE2		0247	3.6	23.1	78.6	73.1	ORIG	1994-05-18	R		B		G	18.4			1.5					N				RECH	1995-04-18	R		B		G	18.4			1.5					N				PR0500
0830248	08	3	3	NE2		0248	0.5	22	75.5	72	ORIG	1994-05-18	P					23.3				0.3	E			N				RECH	1995-04-18	P					23.3				0.3	E			N				PR0500
0830249	08	3	3	NE2		0249	15.1	22.2	90.1	72.2	ORIG	1994-05-18	S					0	1.8							N				RECH	1995-04-18	S					0	1.7							N				PR0500
0830250	08	3	3	NE2		0250	9.8	20.4	84.8	70.4	ORIG	1994-05-18	S					0	2.5							N				RECH	1995-04-18	S					0	2.5							N				PR0500
0830251	08	3	3	NE2		0251	18.7	19.5	93.7	69.5	ORIG	1994-05-18	P					17.7								N				RECH	1995-04-18	P					17.7								N				PR0500
0830252	08	3	3	NE2		0252	20.5	18.8	95.5	68.8	ORIG	1994-05-18	P					28.1								N				RECH	1995-04-18	P					28.1								N				PR0500
0830253	08	3	3	NE2		0253	2.3	17	77.3	67	ORIG	1994-05-18	P					20.1								N				RECH	1995-04-18	P					20.1								N				PR0500
0830254	08	3	3	NE2		0254	5.4	16	80.4	66	ORIG	1994-05-18	P					18.7								N				RECH	1995-04-18	P					18.7								N				PR0500
0830255	08	3	3	NE2		0255	12.7	14.9	87.7	64.9	ORIG	1994-05-18	P					22.7								N				RECH	1995-04-18	P					22.7								N				PR0500
0830256	08	3	3	NE2		0256	10.3	12.5	85.3	62.5	ORIG	1994-05-18	S					0	4.2			0.7	S			N			1/2	RECH	1995-04-18	S	T				0	4.3			0.7	S			N			1/2	PR0500
0830257	08	3	3	NE2		0257	19.5	12.8	94.5	62.8	ORIG	1994-05-18	P					14.2				2.6	E			N			EC 0.1-2.6	RECH	1995-04-18	P					14.2				2.6	E			N			EC 0.1-2.6	PR0500
0830258	08	3	3	NE2		0258	1.1	7.2	76.1	57.2	ORIG	1994-05-18	P					13.7								N				RECH	1995-04-18	P					13.7								N				PR0500
0830259	08	3	3	NE2		0259	4.4	6.3	79.4	56.3	ORIG	1994-05-18	R		B		G	9.2			2.8					N				RECH	1995-04-18	R		B		G	9.2			2.8					N				PR0500
0830260	08	3	3	NE2		0260	4.7	5.4	79.7	55.4	ORIG	1994-05-18	S					0	1.6							N				RECH	1995-04-18	S					0	1.6							N				PR0500
0830261	08	3	3	NE2		0261	18.8	3.7	93.8	53.7	ORIG	1994-05-18	P					15.1								N				RECH	1995-04-18	P					15.1								N				PR0500
0830262	08	3	3	NE2		0262	6.8	1.4	81.8	51.4	ORIG	1994-05-18	P					22.7								N				RECH	1995-04-18	P					22.7								N				PR0500
0830263	08	3	3	SE1		0263	8.5	49.5	66.5	49.5	ORIG	1994-05-18	P					31.1								N				RECH	1995-04-18	P					31.1						1		N				PR0500
0830264	08	3	3	SE1		0264	6.7	48.2	68.3	48.2	ORIG	1994-05-18	R		B		B	25.3								N				RECH	1995-04-18	R		B		B	24.7								N				PR0500
0830265	08	3	3	SE1		0265	6.2	42.8	68.8	42.8	ORIG	1994-05-18	P					33.6				0.5	W			N				RECH	1995-04-18	P					33.6				0.5	W			N				PR0500
0830266	08	3	3	SE1		0266	1.6	42	73.4	42	ORIG	1994-05-18	P					23.4								N				RECH	1995-04-18	P					23.4						1		N				PR0500
0830267	08	3	3	SE1		0267	3.4	38.5	71.6	38.5	ORIG	1994-05-18	P					25.4								N				RECH	1995-04-18	P					25.4						1		N				PR0500
0830268	08	3	3	SE1		0268	20.8	41	54.2	41	ORIG	1994-05-18	R		B		G	23.9								N				RECH	1995-04-18	R		B		G	23.9								N				PR0500
0830269	08	3	3	SE1	Y	0269	24	37.9	51	37.9	ORIG	1994-05-18	P					25.1								N				RECH	1995-04-18	P					25.1								N				PR0500
0830270	08	3	3	SE1	Y	0270	22.3	37.2	52.7	37.2	ORIG	1994-05-18	P					29.7								N				RECH	1995-04-18	P					29.7								N				PR0500
0830271	08	3	3	SE1		0271	11.2	36.7	63.8	36.7	ORIG	1994-05-18	P					34								N				RECH	1995-04-18	P					34								N				PR0500
0830272	08	3	3	SE1		0272	11.2	35.1	63.8	35.1	ORIG	1994-05-18	P					26.4								N				RECH	1995-04-18	P					26.4								N				PR0500
0830273	08	3	3	SE1		0273	13.9	33.5	61.1	33.5	ORIG	1994-05-18	S					0	3.5							N				RECH	1995-04-18	S					0	3.5							N				PR0500
0830274	08	3	3	SE1		0274	1	32.1	74	32.1	ORIG	1994-05-18	P					10.8								N				RECH	1995-04-18	P					10.8								N				PR0500
0830275	08	3	3	SE1		0275	2.4	31.8	72.6	31.8	ORIG	1994-05-18	P					9.4								N				RECH	1995-04-18	P					9.4						1		N				PR0500
0830276	08	3	3	SE1		0276	0.9	31.5	74.1	31.5	ORIG	1994-05-18	P					15.7								N				RECH	1995-04-18	P					15.7						1		N				PR0500
0830277	08	3	3	SE1		0277	3.1	26.6	71.9	26.6	ORIG	1994-05-18	P					23.6								N				RECH	1995-04-18	P					23.6								N				PR0500
0830278	08	3	3	SE1		0278	5.6	26.7	69.4	26.7	ORIG	1994-05-18	P					8.5								N				RECH	1995-04-18	P					8.5						2		N				PR0500
0830279	08	3	3	SE1		0279	15.8	26.4	59.2	26.4	ORIG	1994-05-18	P					16.8								N				RECH	1995-04-18	P					16.8								N				PR0500
0830280	08	3	3	SE1		0280	12.3	25.6	62.7	25.6	ORIG	1994-05-18	P					11.2								N				RECH	1995-04-18	P					11.2								N				PR0500
0830281	08	3	3	SE1		0281	9.1	25.3	65.9	25.3	ORIG	1994-05-18	P					12.4								N				RECH	1995-04-18	P					12.4								N				PR0500
0830282	08	3	3	SE1		0282	6.9	24.9	68.1	24.9	ORIG	1994-05-18	P					16.9								N				RECH	1995-04-18	P					16.9								N				PR0500
0830283	08	3	3	SE1		0283	11.4	23.9	63.6	23.9	ORIG	1994-05-18	S					0	1.5							N				RECH	1995-04-18	S					0	1.5							N				PR0500
0830284	08	3	3	SE1		0284	12	23.7	63	23.7	ORIG	1994-05-18	P					28								N				RECH	1995-04-18	P					28								N				PR0500
0830285	08	3	3	SE1		0285	17.9	23.9	57.1	23.9	ORIG	1994-05-18	P					16.2								N				RECH	1995-04-18	P					16.2								N				PR0500
0830286	08	3	3	SE1		0286	10.3	23	64.7	23	ORIG	1994-05-18	P					12.8								N				RECH	1995-04-18	P					12.8								N				PR0500
0830287	08	3	3	SE1		0287	1.7	22.5	73.3	22.5	ORIG	1994-05-18	P					17.4								N				RECH	1995-04-18	P					17.4						2		N				PR0500
0830288	08	3	3	SE1		0288	22.7	20.8	52.3	20.8	ORIG	1994-05-18	P					48				1.3	E			N			EC 1.0-1.3	RECH	1995-04-18	P					48				1.3	E			N			EC 1.0-1.3	PR0500
0830289	08	3	3	SE1		0289	16.6	20.1	58.4	20.1	ORIG	1994-05-18	S					0	3.2							N				RECH	1995-04-18	S					0	3.2							N				PR0500
0830290	08	3	3	SE1		0290	2.4	19.4	72.6	19.4	ORIG	1994-05-18	R		B		G	19								N				RECH	1995-04-18	R		B		G	19								N				PR0500
0830291	08	3	3	SE1		0291	0.6	15.5	74.4	15.5	ORIG	1994-05-18	P					40.3								N				RECH	1995-04-18	P					40.3								N				PR0500
0830292	08	3	3	SE1		0292	2.6	12.6	72.4	12.6	ORIG	1994-05-18	P					29.7				0.9	SE			N			SEC 180; 1/2	RECH	1995-04-18	P	T				29.5				0.9	SE			N			SEC 180; 1/2	PR0500
0830293	08	3	3	SE1		0293	1.6	8.6	73.4	8.6	ORIG	1994-05-18	R		B		G	13.5								N				RECH	1995-04-18	R		B		G	13.5								N				PR0500
0830294	08	3	3	SE1		0294	6.5	8.9	68.5	8.9	ORIG	1994-05-18	S					0	2.3							N				RECH	1995-04-18	S					0	2.3							N				PR0500
0830295	08	3	3	SE1		0295	13.1	8.5	61.9	8.5	ORIG	1994-05-18	S					0	2.2							N				RECH	1995-04-18	S					0	2.2							N				PR0500
0830296	08	3	3	SE1		0296	3.5	4.6	71.5	4.6	ORIG	1994-05-18	P					14.1								N				RECH	1995-04-18	P					14.1						2		N				PR0500
0830297	08	3	3	SE1		0297	3.7	1.3	71.3	1.3	ORIG	1994-05-18	P					24.6								N				RECH	1995-04-18	P					24.6								N				PR0500
0830298	08	3	3	SE2		0298	4.5	0.1	79.5	0.1	ORIG	1994-05-18	P					21.7								N				RECH	1995-04-18	P					21.7						2		N				PR0500
0830299	08	3	3	SE2		0299	5.1	2.1	80.1	2.1	ORIG	1994-05-18	P					25.4								N				RECH	1995-04-18	P					25.4						2		N				PR0500
0830300	08	3	3	SE2		0300	0.7	8.1	75.7	8.1	ORIG	1994-05-18	P					17								N				RECH	1995-04-18	P					17						2		N				PR0500
0830301	08	3	3	SE2		0301	16.9	0.5	91.9	0.5	ORIG	1994-05-18	P					33				0.5	S			N				RECH	1995-04-18	P					33				0.5	S			N			BROKEN LIMB	PR0500
0830302	08	3	3	SE2		0302	22.6	1.2	97.6	1.2	ORIG	1994-05-18	P					14.1								N				RECH	1995-04-18	P					14.1								N				PR0500
0830303	08	3	3	SE2		0303	9.9	3.9	84.9	3.9	ORIG	1994-05-18	P	T				7.7								N			FIRE	RECH	1995-04-18	P	T				7.7								N			FIRE	PR0500
0830304	08	3	3	SE2		0304	9.1	4.3	84.1	4.3	ORIG	1994-05-18	P					12								N				RECH	1995-04-18	P					12						3		N				PR0500
0830305	08	3	3	SE2		0305	5.2	4.5	80.2	4.5	ORIG	1994-05-18	R		B		G	8.4			4.2					N				RECH	1995-04-18	R		B		G	8.4			4.2					N				PR0500
0830306	08	3	3	SE2		0306	4.3	4.6	79.3	4.6	ORIG	1994-05-18	P					12								N				RECH	1995-04-18	P					12						2		N				PR0500
0830307	08	3	3	SE2		0307	14.3	6	89.3	6	ORIG	1994-05-18	P	T				7.9								N			FIRE	RECH	1995-04-18	P	T				7.6								N			FIRE	PR0500
0830308	08	3	3	SE2		0308	23.7	4.5	98.7	4.5	ORIG	1994-05-18	P					10.1				2.2	S			N			SC 0.8-2.2	RECH	1995-04-18	P	T				10.1				2.2	S			N			SC 0.8-2.2	PR0500
0830309	08	3	3	SE2		0309	25	4	100	4	ORIG	1994-05-18	P					19.6								N				RECH	1995-04-18	P					19.6								N				PR0500
0830310	08	3	3	SE2		0310	9.7	6.3	84.7	6.3	ORIG	1994-05-18	P					12.1								N				RECH	1995-04-18	P					12.1						3		N				PR0500
0830311	08	3	3	SE2		0311	13.4	6.7	88.4	6.7	ORIG	1994-05-18	P					15.9								N				RECH	1995-04-18	P					15.9						2		N				PR0500
0830312	08	3	3	SE2		0312	23.9	6.6	98.9	6.6	ORIG	1994-05-18	P					17.9								N				RECH	1995-04-18	P					17.9								N				PR0500
0830313	08	3	3	SE2		0313	22	6.9	97	6.9	ORIG	1994-05-18	P					9.1								N				RECH	1995-04-18	P					9.1						2		N				PR0500
0830314	08	3	3	SE2		0314	4.8	8.1	79.8	8.1	ORIG	1994-05-18	P					12.8								N				RECH	1995-04-18	P					12.8						2		N				PR0500
0830315	08	3	3	SE2		0315	3.7	8.8	78.7	8.8	ORIG	1994-05-18	P					16								N				RECH	1995-04-18	P					16						2		N				PR0500
0830316	08	3	3	SE2		0316	18.5	8.4	93.5	8.4	ORIG	1994-05-18	P					10.5								N				RECH	1995-04-18	P					10.5						2		N				PR0500
0830317	08	3	3	SE2		0317	13.8	9.3	88.8	9.3	ORIG	1994-05-18	P					18.4								N				RECH	1995-04-18	P					18.4						2		N				PR0500
0830318	08	3	3	SE2		0318	16.2	10.6	91.2	10.6	ORIG	1994-05-18	P					26.2								N				RECH	1995-04-18	P					26.2								N				PR0500
0830319	08	3	3	SE2		0319	19.4	0.9	94.4	0.9	ORIG	1994-05-18	S					0	1.4			0.4	NS			N				RECH	1995-04-18	S					0	1.5			0.4	NS			N				PR0500
0830320	08	3	3	SE2		0320	6.8	11.7	81.8	11.7	ORIG	1994-05-18	P	T				9.7								N			FIRE	RECH	1995-04-18	P	T				9.3								N			FIRE	PR0500
0830321	08	3	3	SE2		0321	2.6	11.7	77.6	11.7	ORIG	1994-05-18	P					14.1								N				RECH	1995-04-18	P					14.1						2		N				PR0500
0830322	08	3	3	SE2		0322	19.9	12.3	94.9	12.3	ORIG	1994-05-18	P					12.8								N				RECH	1995-04-18	P					12.8								N				PR0500
0830323	08	3	3	SE2		0323	24.5	13.1	99.5	13.1	ORIG	1994-05-18	P					22.6				1.3	S			N				RECH	1995-04-18	P					22.6				1.3	S			N				PR0500
0830324	08	3	3	SE2		0324	16	14.4	91	14.4	ORIG	1994-05-18	P					15.2								N				RECH	1995-04-18	P					15.2								N				PR0500
0830325	08	3	3	SE2		0325	7.4	14.5	82.4	14.5	ORIG	1994-05-18	P					24.4								N				RECH	1995-04-18	P					24.4						1		N				PR0500
0830326	08	3	3	SE2		0326	19.3	16	94.3	16	ORIG	1994-05-18	S					0	1.5							N				RECH	1995-04-18	S					0	1.5							N				PR0500
0830327	08	3	3	SE2		0327	14.6	17	89.6	17	ORIG	1994-05-18	P					21.5								N				RECH	1995-04-18	P					21.5								N				PR0500
0830328	08	3	3	SE2		0328	3.7	19.3	78.7	19.3	ORIG	1994-05-18	P					18								N				RECH	1995-04-18	P					18						2		N				PR0500
0830329	08	3	3	SE2		0329	21.3	21.2	96.3	21.2	ORIG	1994-05-18	P					23.3								N				RECH	1995-04-18	P					23.3								N				PR0500
0830330	08	3	3	SE2		0330	17.5	22	92.5	22	ORIG	1994-05-18	S					0	1.8			0.5	NS			N				RECH	1995-04-18	S					0	1.8			0.5	NS			N				PR0500
0830331	08	3	3	SE2		0331	6.3	22.1	81.3	22.1	ORIG	1994-05-18	P					19.1								N				RECH	1995-04-18	P					19.1						1		N				PR0500
0830332	08	3	3	SE2		0332	2.4	22.8	77.4	22.8	ORIG	1994-05-18	S					0	3.4							N				RECH	1995-04-18	S					0	3.5							N				PR0500
0830333	08	3	3	SE2		0333	13.8	24.1	88.8	24.1	ORIG	1994-05-18	P					26.9								N				RECH	1995-04-18	P					26.9						2		N				PR0500
0830334	08	3	3	SE2		0334	5.9	25.3	80.9	25.3	ORIG	1994-05-18	P					17.8								N				RECH	1995-04-18	P					17.8						2		N				PR0500
0830335	08	3	3	SE2		0335	19.2	25.5	94.2	25.5	ORIG	1994-05-18	P					26				0.6	S			N				RECH	1995-04-18	P					26				0.6	S	2		N				PR0500
0830336	08	3	3	SE2		0336	6.8	26.7	81.8	26.7	ORIG	1994-05-18	P					24.7								N				RECH	1995-04-18	P					24.7								N				PR0500
0830337	08	3	3	SE2		0337	21.7	27.4	96.7	27.4	ORIG	1994-05-18	P					33.2								N				RECH	1995-04-18	P					33.2								N				PR0500
0830338	08	3	3	SE2		0338	8	29.4	83	29.4	ORIG	1994-05-18	P					22.2								N				RECH	1995-04-18	P					22.2								N				PR0500
0830339	08	3	3	SE2		0339	2.4	29.8	77.4	29.8	ORIG	1994-05-18	S					0	2.9			0.3	NS			N				RECH	1995-04-18	S					0	3			0.3	NS			N				PR0500
0830340	08	3	3	SE2		0340	6.2	30.5	81.2	30.5	ORIG	1994-05-18	P					14								N				RECH	1995-04-18	P					14								N				PR0500
0830341	08	3	3	SE2		0341	15.7	30.6	90.7	30.6	ORIG	1994-05-18	P					15.6								N				RECH	1995-04-18	P					15.6								N				PR0500
0830342	08	3	3	SE2		0342	4	31.5	79	31.5	ORIG	1994-05-18	P					9.3								N				RECH	1995-04-18	P					9.3						1		N				PR0500
0830343	08	3	3	SE2		0343	24.8	32	99.8	32	ORIG	1994-05-18	R		B		G	9.7			1.6					N				RECH	1995-04-18	R		B		G	9.7			1.6					N				PR0500
0830344	08	3	3	SE2		0344	13.7	33.2	88.7	33.2	ORIG	1994-05-18	P					23.6								N			SEPARATED INTO 2 STEMS @ 3.5--STEMS FUSED AROUND EACH OTHER	RECH	1995-04-18	P					23.6								N			SEPARATED INTO 2 STEMS @ 3.5--STEMS FUSED AROUND EACH OTHER	PR0500
0830345	08	3	3	SE2		0345	10.3	34.1	85.3	34.1	ORIG	1994-05-18	P					17.2								N				RECH	1995-04-18	P					17.2								N				PR0500
0830346	08	3	3	SE2		0346	6.1	34.2	81.1	34.2	ORIG	1994-05-18	P					16.3								N				RECH	1995-04-18	P					16.3								N				PR0500
0830347	08	3	3	SE2		0347	12.8	36.7	87.8	36.7	ORIG	1994-05-18	P					12.3								N				RECH	1995-04-18	P					12.3								N				PR0500
0830348	08	3	3	SE2		0348	7.5	39.1	82.5	39.1	ORIG	1994-05-18	P					35.9								N				RECH	1995-04-18	P					35.9								N				PR0500
0830349	08	3	3	SE2		0349	10.8	39.6	85.8	39.6	ORIG	1994-05-18	P					12.9								N				RECH	1995-04-18	P					12.9								N				PR0500
0830350	08	3	3	SE2		0350	17.6	43.6	92.6	43.6	ORIG	1994-05-18	S					0	1.5			0.3	NS			N				RECH	1995-04-18	S					0	1.5			0.3	NS			N				PR0500
0830351	08	3	3	SE2		0351	0.2	48.4	75.2	48.4	ORIG	1994-05-18	P					25.6								N				RECH	1995-04-18	P					25.6								N				PR0500
0830352	08	3	3	NW2		0352	23.7	47.6	48.7	97.6																																							PR0500
0830353	08	3	3	SW1		0353	8.3	42.8	16.7	42.8																																							PR0500
0830354	08	3	3	SE2		0354	12.7	13.3	87.7	13.3																																							PR0500
[truncated: 189 more columns]

## Sheet: VEGTREE PLOTS 4 AND 5
TREEKEY	UNIT	PLOT	TREAT	SECT	TREE#	FIELDX	FIELDY	ADJUSTX	ADJUSTY	t1_OBCOD	t1_OBDAT	t1_SP	t1_DEAD	t1_DOWN	t1_SPRT	t1_SNAG	t1_DBH	t1_TOTHT	t1_SPRHT	t1_REMHT	t1_CATHT	t1_CATDI	t1_CROWN	t1_LIGHT	t1_HURR	t1_CHAR	t1_SCORC	t1_NOTE	t2_OBCOD	t2_OBDAT	t2_SP	t2_DEAD	t2_DOWN	t2_SPRT	t2_SNAG	t2_DBH	t2_TOTHT	t2_SPRHT	t2_REMHT	t2_CATHT	t2_CATDI	t2_CROWN	t2_LIGHT	t2_HURR	t2_CHAR	t2_SCORC	t2_NOTE	t3_OBCOD	t3_OBDAT
0840742	08	4	3	1	0742	8.7	48.8	1.3	48.8																																							PR0500	2000-02-10
0840743	08	4	3	2	0743	3.9	47	13.9	47																																							PR0500	2000-02-10
0840744	08	4	3	1	0744	1	46.1	9	46.1																																							PR0500	2000-02-10
0840745	08	4	3	1	0745	3.5	44.9	6.5	44.9																																							PR0500	2000-02-10
0840746	08	4	3	2	0746	2.6	45.1	12.6	45.1																																							PR0500	2000-02-10
0840747	08	4	3	2	0747	7.9	43.8	17.9	43.8																																							PR0500	2000-02-10
0840748	08	4	3	2	0748	8.4	42.9	18.4	42.9																																							PR0500	2000-02-10
0840749	08	4	3	1	0749	1.7	38.9	8.3	38.9																																							PR0500	2000-02-10
0840750	08	4	3	1	0750	3.3	37.7	6.7	37.7																																							PR0500	2000-02-10
0840751	08	4	3	2	0751	4.7	35.4	14.7	35.4																																							PR0500	2000-02-10
0840752	08	4	3	2	0752	6.3	35.3	16.3	35.3																																							PR0500	2000-02-10
0840753	08	4	3	2	0753	1.8	34.1	11.8	34.1																																							PR0500	2000-02-10
0840754	08	4	3	2	0754	0.8	33.7	10.8	33.7																																							PR0500	2000-02-10
0840755	08	4	3	1	0755	0.4	26.5	9.6	26.5																																							PR0500	2000-02-10
0840756	08	4	3	1	0756	5.9	22.3	4.1	22.3																																							PR0500	2000-02-10
0840757	08	4	3	1	0757	4.2	15.3	5.8	15.3																																							PR0500	2000-02-10
0840758	08	4	3	1	0758	0.4	13.3	9.6	13.3																																							PR0500	2000-02-10
0840759	08	4	3	2	0759	7.2	12.8	17.2	12.8																																							PR0500	2000-02-10
0840760	08	4	3	2	0760	8.4	9.3	18.4	9.3																																							PR0500	2000-02-10
0840761	08	4	3	1	0761	6.7	7.4	3.3	7.4																																							PR0500	2000-02-10
0840762	08	4	3	2	0762	1.8	1.3	11.8	1.3																																							PR0500	2000-02-10
0850719	08	5	3	2	0719	7.7	0.4	17.7	0.4																																							PR0500	2000-02-10
0850720	08	5	3	2	0720	8.6	1	18.6	1																																							PR0500	2000-02-10
0850721	08	5	3	1	0721	6.5	2.1	3.5	2.1																																							PR0500	2000-02-10
0850722	08	5	3	2	0722	3.8	14.7	13.8	14.7																																							PR0500	2000-02-10
0850723	08	5	3	2	0723	7.9	14.8	17.9	14.8																																							PR0500	2000-02-10
0850724	08	5	3	1	0724	9.8	20.1	0.2	20.1																																							PR0500	2000-02-10
0850725	08	5	3	2	0725	1.7	20.9	11.7	20.9																																							PR0500	2000-02-10
0850726	08	5	3	2	0726	4.9	25.1	14.9	25.1																																							PR0500	2000-02-10
0850727	08	5	3	2	0727	1.2	26.5	11.2	26.5																																							PR0500	2000-02-10
0850728	08	5	3	2	0728	1	26.8	11	26.8																																							PR0500	2000-02-10
0850729	08	5	3	2	0729	2.4	27.3	12.4	27.3																																							PR0500	2000-02-10
0850730	08	5	3	1	0730	7.2	26.8	2.8	26.8																																							PR0500	2000-02-10
0850731	08	5	3	2	0731	6.2	32	16.2	32																																							PR0500	2000-02-10
0850732	08	5	3	2	0732	1.2	35.6	11.2	35.6																																							PR0500	2000-02-10
0850733	08	5	3	2	0733	1.6	38.7	11.6	38.7																																							PR0500	2000-02-10
0850734	08	5	3	1	0734	9.9	38.1	0.1	38.1																																							PR0500	2000-02-10
0850735	08	5	3	1	0735	3.6	42.4	6.4	42.4																																							PR0500	2000-02-10
0850736	08	5	3	2	0736	9.9	40.4	19.9	40.4																																							PR0500	2000-02-10
0850737	08	5	3	2	0737	1.4	42.6	11.4	42.6																																							PR0500	2000-02-10
0850738	08	5	3	2	0738	7.4	44.1	17.4	44.1																																							PR0500	2000-02-10
0850739	08	5	3	2	0739	2.7	45.4	12.7	45.4																																							PR0500	2000-02-10
0850740	08	5	3	2	0740	5.6	49	15.6	49																																							PR0500	2000-02-10
0850741	08	5	3	2	0741	1.7	36	11.7	36																																							PR0500	2000-02-10
[truncated: 188 more columns]

## Sheet: Veg Tree #s
Unit 8									Date:
Plot 1				Plot 2				Plot 3
Sec.	Tree#	Species		Sec.	Tree#	Species		Sec.	Tree#	Species
1	40	P		2	304	P		1	59	P
1	41	P		2	309	P		1	60	S
1	45	S		2	310	P		1	61	P
1	47	P		1	311	P		1	67	P
1	91	P		2	314	P		1	68	P
1	92	P		2	315	P		1	69	P
1	96	P		2	316	P		1	72	P
1	97	P		2	321	P		1	75	P
1	98	P		2	369	P		1	76	P
1	99	P		1	370	P		1	78	P
2	151	P		2	376	P		1	80	P
2	152	P		2	377	P		1	82	P
2	153	P		2	380	P		1	137	P
2	154	P		2	381	P		1	138	S
2	155	P		2	382	P		1	139	P
2	194	S		1	474	P		2	182	P
2	198	P		1	482	P		1	269	P
2	203	C		1	486	P		2	270	P
1	281	C		1	583	P
1	286	C		1	587	S
1	287	B		1	588	P
1	288	C		1	589	P
1	290	C		1	590	P
2	291	C		1	596	P
				1	598	P
				1	600	P
				1	652	C
				2	653	C
				2	654	C
				2	655	C
				1	656	C
				1	657	B
				2	658	C
				1	662	C
				2	663	M
