# Supplementary material for: Repeated Tree Inventories of Pine Forests in South Florida's Big Cypress National Preserve
Source: Ecol Evol. 2024 Oct 23;14(10):e70437. doi: 10.1002/ece3.70437 (PMC11496903; doi:10.1002/ece3.70437)
Supplement: Supplementary file 1 — Appendix S1 [file ECE3-14-e70437-s001.zip › Unit 9.xls]

## Sheet: TREE_u09_all_obscodes_transpose
TREEKEY	UNIT	PLOT	TREAT	SECT	VEG	TREE#	FIELDX	FIELDY	ADJUSTX	ADJUSTY	t1_OBCOD	t1_OBDAT	t1_SP	t1_DEAD	t1_DOWN	t1_SPRT	t1_SNAG	t1_DBH	t1_TOTHT	t1_SPRHT	t1_REMHT	t1_CATHT	t1_CATDI	t1_CROWN	t1_LIGHT	t1_HURR	t1_CHAR	t1_SCORC	t1_NOTE	t2_OBCOD	t2_OBDAT	t2_SP	t2_DEAD	t2_DOWN	t2_SPRT	t2_SNAG	t2_DBH	t2_TOTHT	t2_SPRHT	t2_REMHT	t2_CATHT	t2_CATDI	t2_CROWN	t2_LIGHT	t2_HURR	t2_CHAR	t2_SCORC	t2_NOTE	t3_OBCOD
0910426	09	1	4	SW2		0426	14.8	30.4	39.8	30.4
0910427	09	1	4	SW2		0427	6.2	2.2	31.2	2.2
0910428	09	1	4	NW1		0428	21.1	22.5	3.9	72.5
0910429	09	1	4	NW1		0429	22.6	20	2.4	70																				RECH	1995-05-18	A					0	1.4							N				PR0696
0910430	09	1	4	NW1		0430	23.6	30.2	1.4	80.2																				RECH	1995-05-18	A					0	1.4							N				PR0696
0910431	09	1	4	NW1		0431	20	29	5	79																				RECH	1995-05-18	A					0	1.8							N				PR0696
0910432	09	1	4	NW1		0432	21.2	29.4	3.8	79.4																				RECH	1995-05-18	A					0	1.6							N				PR0696
0910433	09	1	4	NW1		0433	19.2	28	5.8	78																				RECH	1995-05-18	A					0	1.5							N				PR0696
0910434	09	1	4	NW1		0434	3	46.4	22	96.4	ORIG	1993-05-19	P					19.7								N				RECH	1995-05-18	P					19.7								N				PR0696
0910435	09	1	4	NW1		0435	4.1	46.1	20.9	96.1	ORIG	1993-05-19	P					22.5								N				RECH	1995-05-18	P					22.5								N				PR0696
0910436	09	1	4	NW1		0436	7.3	45.9	17.7	95.9	ORIG	1993-05-19	P					22								N				RECH	1995-05-18	P					22				2.5	S			N			SC 2.3-2.5	PR0696
0910437	09	1	4	NW1		0437	3.3	47.9	21.7	97.9	ORIG	1993-05-19	P					15.9								N				RECH	1995-05-18	R		B		B	15.1								N				PR0696
0910438	09	1	4	NW1		0438	5.8	43.9	19.2	93.9	ORIG	1993-05-19	P					16.9								N				RECH	1995-05-18	P					16.9				2.9	SW			N			SWC 1.2-2.9,1/2	PR0696
0910439	09	1	4	NW1		0439	7.4	44.2	17.6	94.2	ORIG	1993-05-19	P					25				0.5	SW			N			NC 0.3	RECH	1995-05-18	P					25				0.5	SW			N			NC 0.5,1/2;SWC 1/2	PR0696
0910440	09	1	4	NW1		0440	20.5	49.2	4.5	99.2	ORIG	1993-05-19	P					14.9								N				RECH	1995-05-18	P					14.9								N				PR0696
0910441	09	1	4	NW1		0441	20.9	46.2	4.1	96.2	ORIG	1993-05-19	P					11.6								N				RECH	1995-05-18	P					11.6								N				PR0696
0910442	09	1	4	NW1		0442	23.1	47.2	1.9	97.2	ORIG	1993-05-19	P					20.1								N				RECH	1995-05-18	P					20.1								N				PR0696
0910443	09	1	4	NW1		0443	24.4	45.2	0.6	95.2	ORIG	1993-05-19	P					17.3								N				RECH	1995-05-18	P					17.3				1.7	SE			N			SEC 1.4-1.7	PR0696
0910444	09	1	4	NW1		0444	14.9	46.7	10.1	96.7	ORIG	1993-05-19	P					24.7				3.8	SE			N				RECH	1995-05-18	P					24.7				4.3	SE			N			SEC 180,1/2	PR0696
0910445	09	1	4	NW1		0445	20.3	44.2	4.7	94.2	ORIG	1993-05-19	P					27.4								N				RECH	1995-05-18	P					27.4								N				PR0696
0910446	09	1	4	NW1		0446	13.4	43.4	11.6	93.4	ORIG	1993-05-19	R		B		G	10.9			3.7					N				RECH	1995-05-18	R		B		G	10.9			3.7					N				PR0696
0910447	09	1	4	NW1		0447	16	42.3	9	92.3	ORIG	1993-05-19	P					20.8								N				RECH	1995-05-18	P					20.8								N				PR0696
0910448	09	1	4	NW1		0448	15.5	40.2	9.5	90.2	ORIG	1993-05-19	S					0	1.6							N				RECH	1995-05-18	S					0	1.7							N				PR0696
0910449	09	1	4	NW1		0449	23.7	42.6	1.3	92.6	ORIG	1993-05-19	P					23.7				0.7	W			N				RECH	1995-05-18	P					23.7				0.7	W			N				PR0696
0910450	09	1	4	NW1		0450	21.9	40.3	3.1	90.3	ORIG	1993-05-19	P					15.8								N				RECH	1995-05-18	P					15.8								N				PR0696
0910451	09	1	4	NW1		0451	22.4	38.9	2.6	88.9	ORIG	1993-05-19	P					14.9								N				RECH	1995-05-18	P					14.9								N				PR0696
0910452	09	1	4	NW1		0452	13.3	39.1	11.7	89.1	ORIG	1993-05-19	P					24.2								N				RECH	1995-05-18	P					24.2								N				PR0696
0910453	09	1	4	NW1		0453	7.8	40.3	17.2	90.3	ORIG	1993-05-19	P					21.2								N				RECH	1995-05-18	P					21.2				2.7	NE			N			NEC 2.2-2.7	PR0696
0910454	09	1	4	NW1		0454	5.5	40.1	19.5	90.1	ORIG	1993-05-19	P					22.7								N				RECH	1995-05-18	P					22.7								N				PR0696
0910455	09	1	4	NW1		0455	12.7	36.4	12.3	86.4	ORIG	1993-05-19	P					23.7				0.7	N			N				RECH	1995-05-18	P					23.7				0.7	N			N			180,1/2	PR0696
0910456	09	1	4	NW1		0456	17.3	35.4	7.7	85.4	ORIG	1993-05-19	P					21								N				RECH	1995-05-18	P					21								N				PR0696
0910457	09	1	4	NW1		0457	16.4	33.1	8.6	83.1	ORIG	1993-05-19	P					22.4								N				RECH	1995-05-18	P					22.4								N				PR0696
0910458	09	1	4	NW1		0458	22.6	33.7	2.4	83.7	ORIG	1993-05-19	P					20.5								N				RECH	1995-05-18	P					20.5								N				PR0696
0910459	09	1	4	NW1		0459	21.4	32.2	3.6	82.2	ORIG	1993-05-19	P					14.1								N				RECH	1995-05-18	P					14.1								N				PR0696
0910460	09	1	4	NW1		0460	19.3	31.8	5.7	81.8	ORIG	1993-05-19	P					19.4								N				RECH	1995-05-18	P					19.4								N				PR0696
0910461	09	1	4	NW1		0461	17.5	31.3	7.5	81.3	ORIG	1993-05-19	P					16.7								N				RECH	1995-05-18	P					16.7								N				PR0696
0910462	09	1	4	NW1		0462	8.6	32.5	16.4	82.5	ORIG	1993-05-19	P					24.4				0.4	SW			N				RECH	1995-05-18	P					24.4				0.4	SW	1		N			180,HOLLOW BASE	PR0696
0910463	09	1	4	NW1		0463	7.4	33.7	17.6	83.7	ORIG	1993-05-19	P					13.6								N				RECH	1995-05-18	P					13.6						1		N				PR0696
0910464	09	1	4	NW1		0464	2.7	31.5	22.3	81.5	ORIG	1993-05-19	P					23.6								N				RECH	1995-05-18	P					23.6								N				PR0696
0910465	09	1	4	NW1		0465	3.2	37.6	21.8	87.6	ORIG	1993-05-19	P					24.3								N				RECH	1995-05-18	P					24.3								N				PR0696
0910466	09	1	4	NW1		0466	1.8	37.1	23.2	87.1	ORIG	1993-05-19	R		B		G	9.4			2					N				RECH	1995-05-18	R		B		G	9.4			2					N				PR0696
0910467	09	1	4	NW1		0467	24.2	30.8	0.8	80.8	ORIG	1993-05-19	P					25.9								N				RECH	1995-05-18	P					25.9								N				PR0696
0910468	09	1	4	NW1		0468	0.9	28	24.1	78	ORIG	1993-05-19	P					25.6								N				RECH	1995-05-18	P					25.6								N				PR0696
0910469	09	1	4	NW1		0469	6.5	27.4	18.5	77.4	ORIG	1993-05-19	P					23.6								N				RECH	1995-05-18	P					23.6								N				PR0696
0910470	09	1	4	NW1		0470	6.6	25.2	18.4	75.2	ORIG	1993-05-19	P					28.6								N				RECH	1995-05-18	P					28.6								N				PR0696
0910471	09	1	4	NW1		0471	5.7	24.4	19.3	74.4	ORIG	1993-05-19	P					15								N				RECH	1995-05-18	P					15								N				PR0696
0910472	09	1	4	NW1		0472	7.8	23.2	17.2	73.2	ORIG	1993-05-19	P					25.5								N				RECH	1995-05-18	P					25.5								N				PR0696
0910473	09	1	4	NW1		0473	5	21.1	20	71.1	ORIG	1993-05-19	P					20.5								N				RECH	1995-05-18	P					20.5						1		N				PR0696
0910474	09	1	4	NW1		0474	18.8	27.8	6.2	77.8	ORIG	1993-05-19	P					15.8								N				RECH	1995-05-18	P					15.8								N				PR0696
0910475	09	1	4	NW1		0475	24.4	26.9	0.6	76.9	ORIG	1993-05-19	P					24.5								N				RECH	1995-05-18	P					24.5								N				PR0696
0910476	09	1	4	NW1		0476	21.1	23.9	3.9	73.9	ORIG	1993-05-19	P					20.5								N				RECH	1995-05-18	P					20.5				1.8	N			N			NC 1.3-1.8	PR0696
0910477	09	1	4	NW1		0477	22.2	22.2	2.8	72.2	ORIG	1993-05-19	P					19.8								N				RECH	1995-05-18	P					19.8								N				PR0696
0910478	09	1	4	NW1		0478	11.5	19.1	13.5	69.1	ORIG	1993-05-19	P					23.2								N				RECH	1995-05-18	P					23.2								N				PR0696
0910479	09	1	4	NW1		0479	18.5	19.8	6.5	69.8	ORIG	1993-05-19	P					11.9								N				RECH	1995-05-18	P					11.9								N				PR0696
0910480	09	1	4	NW1		0480	17	17.5	8	67.5	ORIG	1993-05-19	P					23.7								N				RECH	1995-05-18	P					23.7								N				PR0696
0910481	09	1	4	NW1		0481	24.8	21.2	0.2	71.2	ORIG	1993-05-19	P					25.1								N				RECH	1995-05-18	P					25.1								N				PR0696
0910482	09	1	4	NW1		0482	24.1	19.4	0.9	69.4	ORIG	1993-05-19	P					12.6				1.6	NE			N			NEC 0.8-1.6	RECH	1995-05-18	P					12.6				1.6	NE	2		N			NEC 0.8-1.6,1/2	PR0696
0910483	09	1	4	NW1		0483	24.4	18.3	0.6	68.3	ORIG	1993-05-19	P					11.2				1.4	NE			N				RECH	1995-05-18	P					11.2				1.4	NE	3		N			200,1/2	PR0696
0910484	09	1	4	NW1		0484	23.1	17.1	1.9	67.1	ORIG	1993-05-19	P					13								N				RECH	1995-05-18	P					13						1		N				PR0696
0910485	09	1	4	NW1		0485	22.9	16.3	2.1	66.3	ORIG	1993-05-19	P					9.5								N				RECH	1995-05-18	P					9.5						2		N				PR0696
0910486	09	1	4	NW1		0486	21.5	16.3	3.5	66.3	ORIG	1993-05-19	P					26.2				1.5	NE			N			NEC 0.9-1.5	RECH	1995-05-18	P					26.2				1.5	NE			N			NEC 0.9-1.5,1/2	PR0696
0910487	09	1	4	NW1		0487	22.5	17.9	2.5	67.9	ORIG	1993-05-19	P					23.8								N				RECH	1995-05-18	P					23.8								N				PR0696
0910488	09	1	4	NW1		0488	12.5	14.8	12.5	64.8	ORIG	1993-05-19	P					16.7								N				RECH	1995-05-18	P					16.7						2		N				PR0696
0910489	09	1	4	NW1		0489	1.6	14.9	23.4	64.9	ORIG	1993-05-19	P					21.3								N				RECH	1995-05-18	P					21.3						4		N			90% DEAD	PR0696
0910490	09	1	4	NW1		0490	3	12	22	62	ORIG	1993-05-19	P					20.3								N				RECH	1995-05-18	P					20.3						4		N			90% DEAD	PR0696
0910491	09	1	4	NW1		0491	5.4	11.5	19.6	61.5	ORIG	1993-05-19	P					17.4								N				RECH	1995-05-18	P					17.4						3		N				PR0696
0910492	09	1	4	NW1		0492	10.6	12.2	14.4	62.2	ORIG	1993-05-19	P					40.2								N				RECH	1995-05-18	P					40.2				0.1	E	1		N			SC 0.1	PR0696
0910493	09	1	4	NW1		0493	17.6	11.1	7.4	61.1	ORIG	1993-05-19	P					17.1								N				RECH	1995-05-18	P					17.1								N				PR0696
0910494	09	1	4	NW1		0494	24.3	12.8	0.7	62.8	ORIG	1993-05-19	P					16.9								N				RECH	1995-05-18	P					16.9						1		N				PR0696
0910495	09	1	4	NW1		0495	23.7	10.7	1.3	60.7	ORIG	1993-05-19	P					7.3								N				RECH	1995-05-18	P	T				7.1								N			FIRE	PR0696
0910496	09	1	4	NW1		0496	23.4	8.9	1.6	58.9	ORIG	1993-05-19	P					16.5								N				RECH	1995-05-18	P					16.5								N				PR0696
0910497	09	1	4	NW1		0497	24.1	8.7	0.9	58.7	ORIG	1993-05-19	P					11								N				RECH	1995-05-18	P					11								N				PR0696
0910498	09	1	4	NW1		0498	18.6	8.8	6.4	58.8	ORIG	1993-05-19	P					9.5								N				RECH	1995-05-18	P					9.5								N				PR0696
0910499	09	1	4	NW1		0499	15	9.1	10	59.1	ORIG	1993-05-19	P					12				2.2	SE			N			SEC 0.9-2.2	RECH	1995-05-18	P					12				2.3	SE	1		N			SEC 0.9-2.3,1/2	PR0696
0910500	09	1	4	NW1		0500	7.5	9	17.5	59	ORIG	1993-05-19	P					12.1								N				RECH	1995-05-18	P	T				11.8								N			FIRE	PR0696
0910501	09	1	4	NW1		0501	1.7	9.3	23.3	59.3	ORIG	1993-05-19	P					13.3								N				RECH	1995-05-18	P	T				13								N			FIRE	PR0696
0910502	09	1	4	NW1		0502	5.1	6.8	19.9	56.8	ORIG	1993-05-19	P					26.9								N				RECH	1995-05-18	P					26.9						1		N				PR0696
0910503	09	1	4	NW1		0503	8.3	6.5	16.7	56.5	ORIG	1993-05-19	P					20.6								N				RECH	1995-05-18	P					20.6						4		N			90% DEAD	PR0696
0910504	09	1	4	NW1		0504	13.6	7.8	11.4	57.8	ORIG	1993-05-19	P					17.1								N				RECH	1995-05-18	P					17.1						1		N				PR0696
0910505	09	1	4	NW1		0505	15.6	7.9	9.4	57.9	ORIG	1993-05-19	P					13.3								N				RECH	1995-05-18	P					13.3								N				PR0696
0910506	09	1	4	NW1		0506	18.4	7	6.6	57	ORIG	1993-05-19	P					17.2								N				RECH	1995-05-18	P					17.2								N				PR0696
0910507	09	1	4	NW1		0507	19.1	6	5.9	56	ORIG	1993-05-19	P					9.8								N				RECH	1995-05-18	P					9.8						2		N				PR0696
0910508	09	1	4	NW1		0508	18.6	5	6.4	55	ORIG	1993-05-19	P					12.2				2.9	S			N			SC 1.2-2.9	RECH	1995-05-18	P					12.2				2.9	S			N			SC 1.2-2.9	PR0696
0910509	09	1	4	NW1		0509	22	5.1	3	55.1	ORIG	1993-05-19	P					22.6								N				RECH	1995-05-18	P					22.6								N				PR0696
0910510	09	1	4	NW1		0510	17.1	4.8	7.9	54.8	ORIG	1993-05-19	P					19.6								N				RECH	1995-05-18	P					19.6								N				PR0696
0910511	09	1	4	NW1		0511	20.8	3.3	4.2	53.3	ORIG	1993-05-19	P					11.2								N				RECH	1995-05-18	P					11.2								N				PR0696
0910512	09	1	4	NW1		0512	17.3	3.1	7.7	53.1	ORIG	1993-05-19	S					0	1.7							N				RECH	1995-05-18	S					0	1.8							N				PR0696
0910513	09	1	4	NW1		0513	6.9	4.7	18.1	54.7	ORIG	1993-05-19	S					0	3.5							N				RECH	1995-05-18	S					0	3.5							N				PR0696
0910514	09	1	4	NW1		0514	6.2	4.3	18.8	54.3	ORIG	1993-05-19	P					35.5								N				RECH	1995-05-18	P					35.5						1		N				PR0696
0910515	09	1	4	NW1		0515	2.8	3.5	22.2	53.5	ORIG	1993-05-19	S					0	4.5							N				RECH	1995-05-18	S					0	4.6							N				PR0696
0910516	09	1	4	NW1		0516	3.7	2.6	21.3	52.6	ORIG	1993-05-19	P					20.8								N				RECH	1995-05-18	P					20.8						1		N				PR0696
0910517	09	1	4	NW2		0517	1.5	2.5	26.5	52.5	ORIG	1993-05-19	P					15.8								N				RECH	1995-05-18	P					15.8						2		N				PR0696
0910518	09	1	4	NW2		0518	10.4	0.3	35.4	50.3	ORIG	1993-05-19	P					20.4								N				RECH	1995-05-18	P					20.4								N				PR0696
0910519	09	1	4	NW2	Y	0519	15.2	8.3	40.2	58.3	ORIG	1993-05-19	P					38.1								N				RECH	1995-05-18	P					38.1				1.6	NE	2		N			NEC 0.2-0.4,NEC 0.6-0.8,NEC 1.4-1.6	PR0696
0910520	09	1	4	NW2		0520	7.5	9.4	32.5	59.4	ORIG	1993-05-19	P					29.8								N				RECH	1995-05-18	P					29.8								N				PR0696
0910521	09	1	4	NW2	Y	0521	23	9.8	48	59.8	ORIG	1993-05-19	P					46.7								N				RECH	1995-05-18	P					46.7				0.4	NE			N				PR0696
0910522	09	1	4	NW2		0522	0.9	13.7	25.9	63.7	ORIG	1993-05-19	P					25								N				RECH	1995-05-18	P					25						1		N				PR0696
0910523	09	1	4	NW2		0523	6.3	14.2	31.3	64.2	ORIG	1993-05-19	P					24.9								N				RECH	1995-05-18	P					24.9						1		N				PR0696
0910524	09	1	4	NW2		0524	12.9	15.5	37.9	65.5	ORIG	1993-05-19	P					15.4				3.2	S			N			SC 1.1-3.2	RECH	1995-05-18	P					15.4				3.2	S			N			SC 1.1-3.2	PR0696
0910525	09	1	4	NW2	Y	0525	20.2	16.8	45.2	66.8	ORIG	1993-05-19	S					0	2.7							N				RECH	1995-05-18	S					0	2.7							N				PR0696
0910526	09	1	4	NW2	Y	0526	16.7	18.8	41.7	68.8	ORIG	1993-05-19	P					33.2								N				RECH	1995-05-18	P					33.2								N				PR0696
0910527	09	1	4	NW2	Y	0527	19.2	19.5	44.2	69.5	ORIG	1993-05-19	P					26.4								N				RECH	1995-05-18	P					26.4				0.2	NE			N			1/2	PR0696
0910528	09	1	4	NW2		0528	2.5	18.3	27.5	68.3	ORIG	1993-05-19	P					22.2								N				RECH	1995-05-18	P					22.2						1		N				PR0696
0910529	09	1	4	NW2		0529	6.2	21.9	31.2	71.9	ORIG	1993-05-19	P					19.1								N				RECH	1995-05-18	P					19.1						1		N				PR0696
0910530	09	1	4	NW2		0530	19.8	23.3	44.8	73.3	ORIG	1993-05-19	R		B		G	24.5								N				RECH	1995-05-18	R		B		G	24.5								N				PR0696
0910531	09	1	4	NW2		0531	5.5	28.4	30.5	78.4	ORIG	1993-05-19	P					24.3								N				RECH	1995-05-18	P					24.3								N				PR0696
0910532	09	1	4	NW2		0532	12.7	29.2	37.7	79.2	ORIG	1993-05-19	P					27.9								N				RECH	1995-05-18	P					27.9								N				PR0696
0910533	09	1	4	NW2		0533	11.2	30	36.2	80	ORIG	1993-05-19	P					15.1								N				RECH	1995-05-18	P					15.1								N				PR0696
0910534	09	1	4	NW2		0534	3.6	31.9	28.6	81.9	ORIG	1993-05-19	R		B		G	15.6								N				RECH	1995-05-18	R		B		G	15.6								N				PR0696
0910535	09	1	4	NW2		0535	12.1	32.6	37.1	82.6	ORIG	1993-05-19	R		B		G	7			2.3					N				RECH	1995-05-18	R		B		G	7			2.3					N				PR0696
0910536	09	1	4	NW2		0536	12.6	33.5	37.6	83.5	ORIG	1993-05-19	P					19.2								N				RECH	1995-05-18	P					19.2								N				PR0696
0910537	09	1	4	NW2		0537	14	33.9	39	83.9	ORIG	1993-05-19	R		B		B	18.1	18.9		4.2					N			BROKEN @ 4.2 LYING WNW	RECH	1995-05-18	R		B		B	16.9	18.9		4					N				PR0696
0910538	09	1	4	NW2		0538	23.7	34.8	48.7	84.8	ORIG	1993-05-19	P					25.3								N				RECH	1995-05-18	P					25.3								N				PR0696
0910539	09	1	4	NW2		0539	18.6	36	43.6	86	ORIG	1993-05-19	P					22.7								N				RECH	1995-05-18	P					22.7								N				PR0696
0910540	09	1	4	NW2		0540	22.5	38.2	47.5	88.2	ORIG	1993-05-19	P					24.2								N				RECH	1995-05-18	P					24.2								N				PR0696
0910541	09	1	4	NW2		0541	23.8	38	48.8	88	ORIG	1993-05-19	P					25.7								N				RECH	1995-05-18	P					25.7								N				PR0696
0910542	09	1	4	NW2		0542	11.5	38.5	36.5	88.5	ORIG	1993-05-19	P					14.9								N				RECH	1995-05-18	P					14.9								N				PR0696
0910543	09	1	4	NW2		0543	6.8	38.5	31.8	88.5	ORIG	1993-05-19	P					22.6								N				RECH	1995-05-18	P					22.6				3.9	S			N			SC 2.2-3.9	PR0696
0910544	09	1	4	NW2		0544	3.1	36.9	28.1	86.9	ORIG	1993-05-19	P					31.8								N				RECH	1995-05-18	P					31.8								N				PR0696
0910545	09	1	4	NW2		0545	4.6	36.1	29.6	86.1	ORIG	1993-05-19	R		B		B	20.5			4.1					N				RECH	1995-05-18	R		Y		B	20.5			1.2					N				PR0696
0910546	09	1	4	NW2		0546	7.4	36.9	32.4	86.9	ORIG	1993-05-19	R		B		B	9.1			1.5					N				RECH	1995-05-18	R		B		B	7.1			1.5					N				PR0696
0910547	09	1	4	NW2		0547	6.8	42.8	31.8	92.8	ORIG	1993-05-19	P					28								N				RECH	1995-05-18	P					28								N				PR0696
0910548	09	1	4	NW2		0548	16	42.6	41	92.6	ORIG	1993-05-19	P					26.3								N				RECH	1995-05-18	P					26.3								N				PR0696
0910549	09	1	4	NW2		0549	17.7	43.7	42.7	93.7	ORIG	1993-05-19	P					25.3								N				RECH	1995-05-18	P					25.3								N				PR0696
0910550	09	1	4	NW2		0550	9	43.9	34	93.9	ORIG	1993-05-19	R		B		B	23.1	20.2		3.5					N			BROKEN @ 3.7 LYING W	RECH	1995-05-18	R		B		B	21.2	20.2		3.5					N				PR0696
0910551	09	1	4	NW2		0551	10.3	44.8	35.3	94.8	ORIG	1993-05-19	P					21.9								N				RECH	1995-05-18	P					21.9								N				PR0696
0910552	09	1	4	NW2		0552	4.3	44.4	29.3	94.4	ORIG	1993-05-19	P					10.8								N				RECH	1995-05-18	P					10.8				2	NE			N			NEC 1.7-2.0	PR0696
0910553	09	1	4	NW2		0553	13.4	44.2	38.4	94.2	ORIG	1993-05-19	P					13.9								N				RECH	1995-05-18	P					13.9								N				PR0696
0910554	09	1	4	NW2		0554	15.2	46	40.2	96	ORIG	1993-05-19	R		B		G	11.5			4.7					N				RECH	1995-05-18	R		B		G	11.5			4.7					N				PR0696
0910555	09	1	4	NW2		0555	24.2	47.1	49.2	97.1	ORIG	1993-05-19	P					10.8								N				RECH	1995-05-18	P					10.8								N				PR0696
0910556	09	1	4	NW2		0556	14.3	49.5	39.3	99.5	ORIG	1993-05-19	P					19.5								N				RECH	1995-05-18	P					19.5								N				PR0696
0910557	09	1	4	NW2		0557	7.6	46.6	32.6	96.6	ORIG	1993-05-19	R		B		G	10.4								N				RECH	1995-05-18	R		B		G	10.4								N				PR0696
0910558	09	1	4	NW2		0558	7.6	47.3	32.6	97.3	ORIG	1993-05-19	P					18.5								N				RECH	1995-05-18	P					18.5				1.8	SE			N			SEC 1.6-1.8	PR0696
0910559	09	1	4	NW2		0559	4.3	46.3	29.3	96.3	ORIG	1993-05-19	R		B		B	12.6			2.2					N			TOP LYING W	RECH	1995-05-18	R		B		B	12.6			2.2					N			TOP LYING W	PR0696
0910560	09	1	4	NW2		0560	1.2	46.9	26.2	96.9	ORIG	1993-05-19	P					22								N				RECH	1995-05-18	P					22								N				PR0696
0910561	09	1	4	NW2		0561	1	46.5	26	96.5	ORIG	1993-05-19	R		B		G	12.1			1.7					N				RECH	1995-05-18	R		B		G	12.1			1.7					N				PR0696
0910562	09	1	4	NW2		0562	0.7	46.2	25.7	96.2	ORIG	1993-05-19	S					0	1.8							N				RECH	1995-05-18	S					0	1.8							N				PR0696
0910563	09	1	4	SW1		0563	19.5	48.2	5.5	48.2	ORIG	1993-05-19	P					27.1								N				RECH	1995-05-18	P					27.1								N				PR0696
0910564	09	1	4	SW1		0564	19.8	49.5	5.2	49.5	ORIG	1993-05-19	R		B		B	7.4			2.3					N				RECH	1995-05-18	R		B		B	7.4			2.3					N				PR0696
0910565	09	1	4	SW1		0565	17	45.6	8	45.6	ORIG	1993-05-19	P					18.6				3.7	SE			N			SEC 1.4-3.7	RECH	1995-05-18	P					18.6				3.7	SE	1		N			SEC 1.4-3.7,1/2	PR0696
0910566	09	1	4	SW1		0566	19.8	45.2	5.2	45.2	ORIG	1993-05-19	R		B		B	9.9			2					N				RECH	1995-05-18	R		B		B	9			1.8					N				PR0696
0910567	09	1	4	SW1		0567	18.8	44.1	6.2	44.1	ORIG	1993-05-19	P					26.2								N				RECH	1995-05-18	P					26.2								N				PR0696
0910568	09	1	4	SW1		0568	10.1	43.8	14.9	43.8	ORIG	1993-05-19	P					21.6								N				RECH	1995-05-18	P					21.6								N				PR0696
0910569	09	1	4	SW1		0569	10	41.9	15	41.9	ORIG	1993-05-19	P					28.9								N				RECH	1995-05-18	P					28.9						1		N				PR0696
0910570	09	1	4	SW1		0570	1.9	44.5	23.1	44.5	ORIG	1993-05-19	P					20.8				1.2	SE			N			SEC 0.5-1.2	RECH	1995-05-18	P					20.8				4.1	SE	1		N			SEC 0.5-1.3,SEC 2.5-4.1	PR0696
0910571	09	1	4	SW1		0571	0.7	45.3	24.3	45.3	ORIG	1993-05-19	P					22.7								N				RECH	1995-05-18	P					22.7								N				PR0696
0910572	09	1	4	SW1		0572	15.3	41.5	9.7	41.5	ORIG	1993-05-19	P					24.4								N				RECH	1995-05-18	P					24.4				6.2	SE			N			SEC 3.8-6.2	PR0696
0910573	09	1	4	SW1		0573	15.5	39.7	9.5	39.7	ORIG	1993-05-19	P					26.9								N				RECH	1995-05-18	P					26.9								N				PR0696
0910574	09	1	4	SW1		0574	18.7	39.3	6.3	39.3	ORIG	1993-05-19	S					0	4							N				RECH	1995-05-18	S					0	4							N				PR0696
0910575	09	1	4	SW1		0575	23.9	40	1.1	40	ORIG	1993-05-19	P					22.3								N				RECH	1995-05-18	P					22.3								N				PR0696
0910576	09	1	4	SW1		0576	0.7	39.9	24.3	39.9	ORIG	1993-05-19	S					0	3.6							N				RECH	1995-05-18	S					0	3.5							N				PR0696
0910577	09	1	4	SW1		0577	10.7	34.5	14.3	34.5	ORIG	1993-05-19	P					25.1								N				RECH	1995-05-18	P					25.1								N				PR0696
0910578	09	1	4	SW1		0578	20.9	33.5	4.1	33.5	ORIG	1993-05-19	P					26.4								N				RECH	1995-05-18	P					26.4								N				PR0696
0910579	09	1	4	SW1		0579	4.5	32.5	20.5	32.5	ORIG	1993-05-19	S					0	4.5							N				RECH	1995-05-18	S					0	4.2							N				PR0696
0910580	09	1	4	SW1		0580	6.6	32.2	20.4	32.2	ORIG	1993-05-19	P					28.9								N				RECH	1995-05-18	P					28.9								N				PR0696
0910581	09	1	4	SW1		0581	13	31	12	31	ORIG	1993-05-19	P					12.9								N				RECH	1995-05-18	P					12.9								N				PR0696
0910582	09	1	4	SW1		0582	8.9	29.3	16.1	29.3	ORIG	1993-05-19	P					22.2								N				RECH	1995-05-18	P					22.2								N				PR0696
0910583	09	1	4	SW1		0583	19	28.8	6	28.8	ORIG	1993-05-19	P					26.4								N				RECH	1995-05-18	P					26.4								N				PR0696
0910584	09	1	4	SW1		0584	24.7	30	0.3	30	ORIG	1993-05-19	P					22								N				RECH	1995-05-18	P					22								N				PR0696
0910585	09	1	4	SW1		0585	6.7	28.1	18.3	28.1	ORIG	1993-05-19	P					21.3								N				RECH	1995-05-18	P					21.3								N				PR0696
0910586	09	1	4	SW1		0586	9.6	27	15.4	27	ORIG	1993-05-19	P					19.3								N				RECH	1995-05-18	P					19.3								N				PR0696
0910587	09	1	4	SW1		0587	15.6	27.5	9.4	27.5	ORIG	1993-05-19	P					26.6								N				RECH	1995-05-18	P					26.6								N				PR0696
0910588	09	1	4	SW1		0588	22.5	26.2	2.5	26.2	ORIG	1993-05-19	P					23								N				RECH	1995-05-18	P					23						1		N				PR0696
0910589	09	1	4	SW1		0589	5.5	26.2	19.5	26.2	ORIG	1993-05-19	S					0	3.5							N				RECH	1995-05-18	S					0	3.5							N				PR0696
0910590	09	1	4	SW1		0590	23.1	24.4	1.9	24.4	ORIG	1993-05-19	P					20.7				0.3	E			N				RECH	1995-05-18	P					20.7				0.4	E			N			180,HOLLOW BASE	PR0696
0910591	09	1	4	SW1		0591	6.3	24.5	18.7	24.5	ORIG	1993-05-19	P					18								N				RECH	1995-05-18	P					18				3.8	E			N			EC 2.8-3.8	PR0696
0910592	09	1	4	SW1		0592	2	21.4	23	21.4	ORIG	1993-05-19	P					15.5								N				RECH	1995-05-18	P					15.5								N				PR0696
0910593	09	1	4	SW1		0593	0.9	20.6	24.1	20.6	ORIG	1993-05-19	P					26.3								N				RECH	1995-05-18	P					26.3								N				PR0696
0910594	09	1	4	SW1		0594	3	19.7	22	19.7	ORIG	1993-05-19	P					14.7								N			2ND STEM DEAD DBH 6.3	RECH	1995-05-18	P					14.7				1.6	E	2		N			2ND STEM DEAD DBH 6.3;EC 1.0-1.6	PR0696
0910595	09	1	4	SW1		0595	5.7	17.4	19.3	17.4	ORIG	1993-05-19	P					22.5								N				RECH	1995-05-18	P					22.5						1		N				PR0696
0910596	09	1	4	SW1		0596	2.6	13.3	22.4	13.3	ORIG	1993-05-19	R		B		B	9.4								N				RECH	1995-05-18	R		B		B	8.7			3.7					N				PR0696
0910597	09	1	4	SW1		0597	3.6	13.5	21.4	13.5	ORIG	1993-05-19	P					19.7								N				RECH	1995-05-18	P					19.7				2.2	SE			N			SEC 1.3-2.2	PR0696
0910598	09	1	4	SW1		0598	0.2	11.7	24.8	11.7	ORIG	1993-05-19	P					20.5								N				RECH	1995-05-18	P					20.5								N				PR0696
0910599	09	1	4	SW1		0599	11.3	21.8	13.7	21.8	ORIG	1993-05-19	P					25.9								N				RECH	1995-05-18	P					25.9						1		N				PR0696
0910600	09	1	4	SW1		0600	18.5	21.5	6.5	21.5	ORIG	1993-05-19	P					25.5								N				RECH	1995-05-18	P					25.5								N				PR0696
0910601	09	1	4	SW1		0601	24.3	21.2	0.7	21.2	ORIG	1993-05-19	P					19.2								N				RECH	1995-05-18	P					19.2								N				PR0696
0910602	09	1	4	SW1		0602	24.4	22.8	0.6	22.8	ORIG	1993-05-19	P					14								N				RECH	1995-05-18	P	T				13.7								N			FIRE	PR0696
0910603	09	1	4	SW1		0603	13.2	18.2	11.8	18.2	ORIG	1993-05-19	P					14.6								N				RECH	1995-05-18	P					14.6						2		N				PR0696
0910604	09	1	4	SW1		0604	19.9	17.3	5.1	17.3	ORIG	1993-05-19	P					22								N				RECH	1995-05-18	P					22								N				PR0696
0910605	09	1	4	SW1		0605	23.3	16.1	1.7	16.1	ORIG	1993-05-19	P					17.3								N				RECH	1995-05-18	P					17.3								N				PR0696
0910606	09	1	4	SW1		0606	15	14.1	10	14.1	ORIG	1993-05-19	P					44								N				RECH	1995-05-18	P					44								N				PR0696
0910607	09	1	4	SW1		0607	16.8	13.7	8.2	13.7	ORIG	1993-05-19	S					0	3.8							N				RECH	1995-05-18	S					0	4							N				PR0696
0910608	09	1	4	SW1		0608	6.7	14.7	18.3	14.7	ORIG	1993-05-19	P					20.1								N				RECH	1995-05-18	P					20.1								N				PR0696
0910609	09	1	4	SW1		0609	20	13.1	5	13.1	ORIG	1993-05-19	P					18.6								N				RECH	1995-05-18	P					18.6						1		N				PR0696
0910610	09	1	4	SW1		0610	22.1	13.8	2.9	13.8	ORIG	1993-05-19	P					17.7								N				RECH	1995-05-18	P					17.7						1		N				PR0696
0910611	09	1	4	SW1		0611	18.9	11	6.1	11	ORIG	1993-05-19	P					23.3								N				RECH	1995-05-18	P					23.3								N				PR0696
0910612	09	1	4	SW1		0612	13.9	10.2	11.1	10.2	ORIG	1993-05-19	P					17								N				RECH	1995-05-18	P					17								N				PR0696
0910613	09	1	4	SW1		0613	8.6	10.2	16.4	10.2	ORIG	1993-05-19	P					20.9								N				RECH	1995-05-18	P					20.9						1		N				PR0696
0910614	09	1	4	SW1		0614	9.9	9.4	15.1	9.4	ORIG	1993-05-19	R		B		B	8.6			2.8					N				RECH	1995-05-18	R		B		B	8.6			2.8					N				PR0696
0910615	09	1	4	SW1		0615	5.2	9.3	19.8	9.3	ORIG	1993-05-19	P					14								N				RECH	1995-05-18	P					14						2		N				PR0696
0910616	09	1	4	SW1		0616	6.1	9	18.9	9	ORIG	1993-05-19	R		B		B	11.9								N				RECH	1995-05-18	R		B		B	11.9								N				PR0696
0910617	09	1	4	SW1		0617	0.5	6.7	24.5	6.7	ORIG	1993-05-19	S					0	1.5							N				RECH	1995-05-18	S					0	1.4			0.5	NS			N				PR0696
0910618	09	1	4	SW1		0618	0.1	6.5	24.9	6.5	ORIG	1993-05-19	S					0	1.4							N				RECH	1995-05-18	S					0	1.4			0.5	NS			N				PR0696
0910619	09	1	4	SW1		0619	3.1	5.3	21.9	5.3	ORIG	1993-05-19	S					0	1.6							N				RECH	1995-05-18	S					0	1.8							N				PR0696
0910620	09	1	4	SW1		0620	3.7	5.7	21.3	5.7	ORIG	1993-05-19	P					38.8				0.7	SE			N				RECH	1995-05-18	P					38.8				0.7	SE			N			180,1/2	PR0696
0910621	09	1	4	SW1		0621	19.8	6	5.2	6	ORIG	1993-05-19	P					18.2								N				RECH	1995-05-18	P					18.2						1		N				PR0696
0910622	09	1	4	SW1		0622	15.2	7.2	9.8	7.2	ORIG	1993-05-19	P					15.5								N				RECH	1995-05-18	P					15.5						1		N				PR0696
0910623	09	1	4	SW1		0623	15.6	5	9.4	5	ORIG	1993-05-19	P					21.7				3.8	SE			N			SEC 2.0-3.8	RECH	1995-05-18	P					21.7				3.8	SE			N			SEC 2.0-3.8,1/2	PR0696
0910624	09	1	4	SW1		0624	16.6	3.9	8.4	3.9	ORIG	1993-05-19	P					18.7								N				RECH	1995-05-18	P					18.7						2		N				PR0696
0910625	09	1	4	SW1		0625	14.7	2.3	10.3	2.3	ORIG	1993-05-19	P					22.3				4.2	NE			N			NEC 1.0-4.2	RECH	1995-05-18	P	T				22.3				4.2	NE			N			NEC 1.0-4.2,180,1/2	PR0696
0910626	09	1	4	SW1		0626	19	2.9	6	2.9	ORIG	1993-05-19	R		B		B	8.6								N				RECH	1995-05-18	R		B		B	8.2								N				PR0696
0910627	09	1	4	SW1		0627	21.1	0.6	3.9	0.6	ORIG	1993-05-19	P					17.6								N				RECH	1995-05-18	P					17.6						1		N				PR0696
0910628	09	1	4	SW1		0628	19.3	1.7	5.7	1.7	ORIG	1993-05-19	P					24.6								N				RECH	1995-05-18	P					24.6						2		N				PR0696
0910629	09	1	4	SW1		0629	22.2	3.3	2.8	3.3	ORIG	1993-05-19	P					22.2								N				RECH	1995-05-18	P					22.2								N				PR0696
0910630	09	1	4	SW1		0630	23.3	3.1	1.7	3.1	ORIG	1993-05-19	P					20.8								N				RECH	1995-05-18	P					20.8								N				PR0696
0910631	09	1	4	SW1		0631	22.5	3.6	2.5	3.6	ORIG	1993-05-19	P					20.1				3.2	SE			N			SEC 0.9-3.2	RECH	1995-05-18	P					20.1				3.2	SE	2		N			SEC 0.9-3.2,180,1/2	PR0696
0910632	09	1	4	SW1		0632	20.2	2.6	4.8	2.6	ORIG	1993-05-19	P					12.5								N				RECH	1995-05-18	P					12.5						2		N				PR0696
0910633	09	1	4	SW1		0633	11.4	1.4	13.6	1.4	ORIG	1993-05-19	P					15.1								N				RECH	1995-05-18	P					15.1								N				PR0696
0910634	09	1	4	SW1		0634	7.2	1.7	17.8	1.7	ORIG	1993-05-19	P					20.8								N				RECH	1995-05-18	P					20.8						1		N				PR0696
0910635	09	1	4	SW1		0635	10.2	3.5	14.8	3.5	ORIG	1993-05-19	P					15.3								N				RECH	1995-05-18	P					15.3								N				PR0696
0910636	09	1	4	SW1		0636	0.1	3.8	24.9	3.8	ORIG	1993-05-19	P					17.7								N				RECH	1995-05-18	P					17.7						1		N				PR0696
0910637	09	1	4	SW2		0637	1.1	1.7	26.1	1.7	ORIG	1993-05-19	P					23.8								N				RECH	1995-05-18	P					23.8								N				PR0696
0910638	09	1	4	SW2		0638	5.6	1	30.6	1	ORIG	1993-05-19	P					17.7								N				RECH	1995-05-18	P					17.7				0.2	W	2		N			1/2	PR0696
0910639	09	1	4	SW2		0639	19	0.7	44	0.7	ORIG	1993-05-19	P					32.5								N				RECH	1995-05-18	P					32.5								N				PR0696
0910640	09	1	4	SW2		0640	9.7	2.7	34.7	2.7	ORIG	1993-05-19	P					11.8								N				RECH	1995-05-18	P	T				11.6								N			FIRE	PR0696
0910641	09	1	4	SW2		0641	3.7	4.4	28.7	4.4	ORIG	1993-05-19	P					23.3								N				RECH	1995-05-18	P					23.3								N				PR0696
0910642	09	1	4	SW2		0642	4.4	5.3	29.4	5.3	ORIG	1993-05-19	P					17.8								N				RECH	1995-05-18	P					17.8						3		N				PR0696
0910643	09	1	4	SW2		0643	9.9	3.9	34.9	3.9	ORIG	1993-05-19	P					17.8								N				RECH	1995-05-18	P					17.8						2		N				PR0696
0910644	09	1	4	SW2		0644	12.2	4.8	37.2	4.8	ORIG	1993-05-19	P					16.3								N				RECH	1995-05-18	P					16.3						4		N			90% DEAD	PR0696
0910645	09	1	4	SW2		0645	11.5	6.5	36.5	6.5	ORIG	1993-05-19	P					18.9								N				RECH	1995-05-18	P					18.9						1		N				PR0696
0910646	09	1	4	SW2		0646	22.4	5	47.4	5	ORIG	1993-05-19	P					23.4								N				RECH	1995-05-18	P					23.4						1		N				PR0696
0910647	09	1	4	SW2		0647	22.1	5.3	47.1	5.3	ORIG	1993-05-19	R		B		B	7			4.2					N				RECH	1995-05-18	R		B		B	6.7			2.6					N				PR0696
0910648	09	1	4	SW2		0648	19	5.8	44	5.8	ORIG	1993-05-19	S					0	4.3							N				RECH	1995-05-18	S					0	4.2							N				PR0696
0910649	09	1	4	SW2		0649	22.9	7.1	47.9	7.1	ORIG	1993-05-19	P					19								N				RECH	1995-05-18	P					19						1		N				PR0696
0910650	09	1	4	SW2		0650	12.9	8.6	37.9	8.6	ORIG	1993-05-19	R		B		B	9.1								N				RECH	1995-05-18	R		B		B	8.9			1.5					N			TOP LEANING NORTH	PR0696
0910651	09	1	4	SW2		0651	6.4	10.6	31.4	10.6	ORIG	1993-05-19	P	T	N	F		21								N				RECH	1995-05-18	R		B		B	20.5				0.4	N			N			1/2	PR0696
0910652	09	1	4	SW2		0652	15.5	10.8	40.5	10.8	ORIG	1993-05-19	P					26.9								N				RECH	1995-05-18	P					26.9						2		N				PR0696
0910653	09	1	4	SW2		0653	17.3	11.1	42.3	11.1	ORIG	1993-05-19	P					14.2								N				RECH	1995-05-18	P					14.2						3		N				PR0696
0910654	09	1	4	SW2		0654	9	12.3	34	12.3	ORIG	1993-05-19	P					21								N				RECH	1995-05-18	P					21								N				PR0696
0910655	09	1	4	SW2		0655	9.6	15.8	34.6	15.8	ORIG	1993-05-19	P					20.4								N				RECH	1995-05-18	P					20.4				0.1	E	1		N				PR0696
0910656	09	1	4	SW2		0656	22.2	14.6	47.2	14.6	ORIG	1993-05-19	P					18.9								N				RECH	1995-05-18	P					18.9						1		N				PR0696
0910657	09	1	4	SW2		0657	18.3	16.3	43.3	16.3	ORIG	1993-05-19	P					16.2								N				RECH	1995-05-18	P					16.2						1		N				PR0696
0910658	09	1	4	SW2		0658	24.6	16.8	49.6	16.8	ORIG	1993-05-19	P					18.6								N				RECH	1995-05-18	P					18.6						2		N				PR0696
0910659	09	1	4	SW2		0659	17.1	16.7	42.1	16.7	ORIG	1993-05-19	S					0	1.7							N				RECH	1995-05-18	S					0	1.7							N				PR0696
0910660	09	1	4	SW2		0660	15.7	17.5	40.7	17.5	ORIG	1993-05-19	P					16.8								N				RECH	1995-05-18	P					16.8						1		N				PR0696
0910661	09	1	4	SW2		0661	12.9	17.7	37.9	17.7	ORIG	1993-05-19	P					21.4								N				RECH	1995-05-18	P					21.4								N				PR0696
0910662	09	1	4	SW2		0662	5.9	18.3	30.9	18.3	ORIG	1993-05-19	S					0								N				RECH	1995-05-18	S					0								N				PR0696
0910663	09	1	4	SW2		0663	23.1	19.4	48.1	19.4	ORIG	1993-05-19	P					33.5				0.3	SW			N				RECH	1995-05-18	P					33.5				0.6	SW			N			180,1/2	PR0696
0910664	09	1	4	SW2		0664	11.3	19.7	36.3	19.7	ORIG	1993-05-19	R		B		B	9.4								N				RECH	1995-05-18	R		B		B	9.5			4					N				PR0696
0910665	09	1	4	SW2		0665	10.7	19	35.7	19	ORIG	1993-05-19	P					22.3								N				RECH	1995-05-18	P					22.3						1		N				PR0696
0910666	09	1	4	SW2		0666	2.4	17.4	27.4	17.4	ORIG	1993-05-19	S					0	1.6							N				RECH	1995-05-18	S					0	1.6							N				PR0696
0910667	09	1	4	SW2		0667	8.3	21.6	33.3	21.6	ORIG	1993-05-19	P					22.8								N				RECH	1995-05-18	P					22.8						1		N				PR0696
0910668	09	1	4	SW2		0668	12.1	22	37.1	22	ORIG	1993-05-19	P					13.3								N				RECH	1995-05-18	P	T				12.9								N			FIRE	PR0696
0910669	09	1	4	SW2		0669	16.2	22.7	41.2	22.7	ORIG	1993-05-19	P					18.3								N				RECH	1995-05-18	P					18.3						1		N				PR0696
0910670	09	1	4	SW2		0670	21.5	23.1	46.5	23.1	ORIG	1993-05-19	P					18.4								N				RECH	1995-05-18	P					18.4						2		N				PR0696
0910671	09	1	4	SW2		0671	14.7	23.6	39.7	23.6	ORIG	1993-05-19	P	T	N	F		9.6								N				RECH	1995-05-18	R		B		B	9.3								N				PR0696
0910672	09	1	4	SW2	Y	0672	11.5	25.6	36.5	25.6	ORIG	1993-05-19	P					19.8								N				RECH	1995-05-18	P					19.8						1		N				PR0696
0910673	09	1	4	SW2		0673	13.5	26.1	38.5	26.1	ORIG	1993-05-19	P					21.2								N				RECH	1995-05-18	P					21.2						1		N				PR0696
0910674	09	1	4	SW2		0674	18.1	27.2	43.1	27.2	ORIG	1993-05-19	P					23.5								N				RECH	1995-05-18	P					23.5						1		N				PR0696
0910675	09	1	4	SW2		0675	5.6	23.9	30.6	23.9	ORIG	1993-05-19	P					21.2								N				RECH	1995-05-18	P					21.2				0.1	SE			N				PR0696
0910676	09	1	4	SW2		0676	24.7	22.4	49.7	22.4	ORIG	1993-05-19	R		B		G	24.3								N				RECH	1995-05-18	R		B		G	24.3								N				PR0696
0910677	09	1	4	SW2		0677	1.1	25.2	26.1	25.2	ORIG	1993-05-19	P					16.9								N				RECH	1995-05-18	P					16.9						1		N				PR0696
0910678	09	1	4	SW2		0678	1.9	26.4	26.9	26.4	ORIG	1993-05-19	P					23.8								N				RECH	1995-05-18	P					23.8								N				PR0696
0910679	09	1	4	SW2		0679	3.5	28	28.5	28	ORIG	1993-05-19	P					21.9								N				RECH	1995-05-18	P					21.9								N				PR0696
0910680	09	1	4	SW2		0680	4.7	29.7	29.7	29.7	ORIG	1993-05-19	P					13.3								N				RECH	1995-05-18	P					13.3								N				PR0696
0910681	09	1	4	SW2		0681	7.7	29.3	32.7	29.3	ORIG	1993-05-19	P					17.9								N				RECH	1995-05-18	P					17.9								N				PR0696
0910682	09	1	4	SW2		0682	2	30.1	27	30.1	ORIG	1993-05-19	P					19.1								N				RECH	1995-05-18	P					19.1								N				PR0696
0910683	09	1	4	SW2		0683	1.2	30.9	26.2	30.9	ORIG	1993-05-19	R		B		B	6.2			2.1					N				RECH	1995-05-18	R		B		B	6			2.1					N				PR0696
0910684	09	1	4	SW2		0684	3.9	32.4	28.9	32.4	ORIG	1993-05-19	P					17.2								N				RECH	1995-05-18	P					17.2								N				PR0696
0910685	09	1	4	SW2		0685	2.4	34.5	27.4	34.5	ORIG	1993-05-19	P					21.7								N				RECH	1995-05-18	P					21.7				4.5	E	1		N			EC 3.2-4.5	PR0696
0910686	09	1	4	SW2	Y	0686	18.3	29.8	43.3	29.8	ORIG	1993-05-19	P					23.1								N				RECH	1995-05-18	P					23.1								N				PR0696
0910687	09	1	4	SW2		0687	14.8	31	39.8	31	ORIG	1993-05-19	P					19.1								N				RECH	1995-05-18	P					19.1						1		N				PR0696
0910688	09	1	4	SW2	Y	0688	19.9	31.3	44.9	31.3	ORIG	1993-05-19	P					15.5								N				RECH	1995-05-18	P					15.5								N				PR0696
0910689	09	1	4	SW2		0689	8.8	33.1	33.8	33.1	ORIG	1993-05-19	P					20.5								N				RECH	1995-05-18	P					20.5								N				PR0696
0910690	09	1	4	SW2	Y	0690	22.7	32.2	47.7	32.2	ORIG	1993-05-19	P					12.9								N				RECH	1995-05-18	P					12.9								N				PR0696
0910691	09	1	4	SW2		0691	13.8	32.2	38.8	32.2	ORIG	1993-05-19	P					18.9								N				RECH	1995-05-18	P					18.9						1		N				PR0696
0910692	09	1	4	SW2	Y	0692	20.6	33.9	45.6	33.9	ORIG	1993-05-19	P					23.6								N				RECH	1995-05-18	P					23.6								N				PR0696
0910693	09	1	4	SW2		0693	13.3	35.2	38.3	35.2	ORIG	1993-05-19	S					0	4.4							N				RECH	1995-05-18	S					0	4.3			0.2	NW			N				PR0696
0910694	09	1	4	SW2	Y	0694	15.8	35.8	40.8	35.8	ORIG	1993-05-19	P					17								N				RECH	1995-05-18	P					17						1		N				PR0696
0910695	09	1	4	SW2		0695	14.6	36.8	39.6	36.8	ORIG	1993-05-19	P					18.4								N				RECH	1995-05-18	P					18.4								N				PR0696
0910696	09	1	4	SW2	Y	0696	18.2	37.1	43.2	37.1	ORIG	1993-05-19	P					16.8								N				RECH	1995-05-18	P					16.8						1		N				PR0696
0910697	09	1	4	SW2		0697	10.2	37	35.2	37	ORIG	1993-05-19	P					17.7								N				RECH	1995-05-18	P					17.7						1		N				PR0696
0910698	09	1	4	SW2		0698	7.3	38.2	32.3	38.2	ORIG	1993-05-19	P					19.1				0.8	SE			N				RECH	1995-05-18	P					19.1				0.8	SE			N			180,1/2	PR0696
0910699	09	1	4	SW2		0699	8.7	38.7	33.7	38.7	ORIG	1993-05-19	P					21.9				0.6	W			N				RECH	1995-05-18	P					21.9				0.6	WNW			N			180,1/2	PR0696
0910700	09	1	4	SW2		0700	12.9	39.4	37.9	39.4	ORIG	1993-05-19	P					18.6								N				RECH	1995-05-18	P					18.6								N				PR0696
0910701	09	1	4	SW2		0701	15	39	40	39	ORIG	1993-05-19	P					9.4								N				RECH	1995-05-18	P	T				9.3								N			FIRE	PR0696
0910702	09	1	4	SW2	Y	0702	16.9	40.6	41.9	40.6	ORIG	1993-05-19	P					16.4								N				RECH	1995-05-18	P					16.4						2		N				PR0696
0910703	09	1	4	SW2	Y	0703	19.8	44.2	44.8	44.2	ORIG	1993-05-19	P					35.1								N				RECH	1995-05-18	P					35.1								N				PR0696
0910704	09	1	4	SW2	Y	0704	21.9	45.1	46.9	45.1	ORIG	1993-05-19	P					11.5								N				RECH	1995-05-18	P					11.5				3	SE	2		N			SEC 1.6-3.0	PR0696
0910705	09	1	4	SW2	Y	0705	23.4	47.8	48.4	47.8	ORIG	1993-05-19	P					15.4								N				RECH	1995-05-18	P					15.4				0.4	SE	1		N			SEC 0.3-0.4,1/2	PR0696
0910706	09	1	4	SW2		0706	4.8	48.5	29.8	48.5	ORIG	1993-05-19	P					24.7								N				RECH	1995-05-18	P					24.7								N				PR0696
0910707	09	1	4	SW2		0707	2.2	44.8	27.2	44.8	ORIG	1993-05-19	P					27.5								N				RECH	1995-05-18	P					27.5								N				PR0696
0910708	09	1	4	NE1		0708	0.5	48.7	74.5	98.7	ORIG	1993-05-19	P					12.8								N				RECH	1995-05-18	P					12.8								N				PR0696
0910709	09	1	4	NE1		0709	4.2	48.6	70.8	98.6	ORIG	1993-05-19	P					22.1								N				RECH	1995-05-18	P					22.1								N				PR0696
0910710	09	1	4	NE1		0710	5.7	48.4	69.3	98.4	ORIG	1993-05-19	P					14.2								N				RECH	1995-05-18	P					14.2								N				PR0696
0910711	09	1	4	NE1		0711	8.3	48.9	66.7	98.9	ORIG	1993-05-19	P					29								N				RECH	1995-05-18	P					29				0.2	NE			N				PR0696
0910712	09	1	4	NE1		0712	15.4	49.8	59.6	99.8	ORIG	1993-05-19	R		B		G	13.8								N				RECH	1995-05-18	R		B		G	13.8								N				PR0696
0910713	09	1	4	NE1		0713	1.4	45.5	73.6	95.5	ORIG	1993-05-19	P					25.1								N				RECH	1995-05-18	P					25.1								N				PR0696
0910714	09	1	4	NE1		0714	9.5	47	65.5	97	ORIG	1993-05-19	P					11.3								N				RECH	1995-05-18	P					11.3								N				PR0696
0910715	09	1	4	NE1		0715	16.8	48.3	58.2	98.3	ORIG	1993-05-19	P					20.4								N				RECH	1995-05-18	P					20.4								N				PR0696
0910716	09	1	4	NE1		0716	23.2	46.5	51.8	96.5	ORIG	1993-05-19	P					19.3								N				RECH	1995-05-18	P					19.3								N				PR0696
0910717	09	1	4	NE1		0717	19.8	45.9	55.2	95.9	ORIG	1993-05-19	P					16.6								N				RECH	1995-05-18	P					16.6								N				PR0696
0910718	09	1	4	NE1		0718	14.9	45.2	60.1	95.2	ORIG	1993-05-19	P					21.7								N				RECH	1995-05-18	P					21.7						1		N				PR0696
0910719	09	1	4	NE1		0719	9.1	44.5	65.9	94.5	ORIG	1993-05-19	P					10.6								N				RECH	1995-05-18	P					10.6						1		N				PR0696
0910720	09	1	4	NE1		0720	9.5	44	65.5	94	ORIG	1993-05-19	P					15								N				RECH	1995-05-18	P					15				0.7	SE			N			SEC 0.4-0.7	PR0696
0910721	09	1	4	NE1		0721	0.5	42.2	74.5	92.2	ORIG	1993-05-19	P					22.1								N				RECH	1995-05-18	P					22.1								N				PR0696
0910722	09	1	4	NE1		0722	7.5	41.9	67.5	91.9	ORIG	1993-05-19	P					26.9								N				RECH	1995-05-18	P					26.9				0.1	E	1		N			EC 0.1,180;SWC 0.3	PR0696
0910723	09	1	4	NE1		0723	8.4	41.4	66.6	91.4	ORIG	1993-05-19	S					0	3.5							N				RECH	1995-05-18	S					0	3.5			1	NS			N				PR0696
0910724	09	1	4	NE1		0724	19.3	42.4	55.7	92.4	ORIG	1993-05-19	P					14.3								N				RECH	1995-05-18	P					14.3						1		N				PR0696
0910725	09	1	4	NE1		0725	17.9	41.4	57.1	91.4	ORIG	1993-05-19	P					19.3								N				RECH	1995-05-18	P					19.3						2		N				PR0696
0910726	09	1	4	NE1		0726	13.2	40.6	61.8	90.6	ORIG	1993-05-19	P					16.8								N				RECH	1995-05-18	P					16.8						1		N				PR0696
0910727	09	1	4	NE1		0727	14.8	38.7	60.2	88.7	ORIG	1993-05-19	P					12.1								N				RECH	1995-05-18	P					12.1				1.7	SW			N			SWC 1.3-1.7,180,1/2	PR0696
0910728	09	1	4	NE1		0728	15.7	39	59.3	89	ORIG	1993-05-19	P					24.3								N				RECH	1995-05-18	P					24.3								N				PR0696
0910729	09	1	4	NE1		0729	19.4	37.4	55.6	87.4	ORIG	1993-05-19	P					19.7								N				RECH	1995-05-18	P					19.7						1		N				PR0696
0910730	09	1	4	NE1		0730	22.5	37.5	52.5	87.5	ORIG	1993-05-19	P					17.2								N				RECH	1995-05-18	P					17.2						2		N				PR0696
0910731	09	1	4	NE1		0731	10.5	37.5	64.5	87.5	ORIG	1993-05-19	P					19.1								N				RECH	1995-05-18	P					19.1						1		N				PR0696
0910732	09	1	4	NE1		0732	11.9	36.6	63.1	86.6	ORIG	1993-05-19	P					9.8								N				RECH	1995-05-18	P	T				9.8								N			FIRE	PR0696
0910733	09	1	4	NE1		0733	12.5	36.5	62.5	86.5	ORIG	1993-05-19	P					12.4								N				RECH	1995-05-18	P					12.4								N				PR0696
0910734	09	1	4	NE1		0734	11.1	35.5	63.9	85.5	ORIG	1993-05-19	P					14.1								N				RECH	1995-05-18	P					14.1								N				PR0696
0910735	09	1	4	NE1		0735	0.5	35.9	74.5	85.9	ORIG	1993-05-19	P					20.9								N				RECH	1995-05-18	P					20.9						1		N				PR0696
0910736	09	1	4	NE1		0736	19.4	33.4	55.6	83.4	ORIG	1993-05-19	R		B		G	8.2			1.5					N				RECH	1995-05-18	R		B		G	8.2			1.5					N				PR0696
0910737	09	1	4	NE1		0737	15.2	29.4	59.8	79.4	ORIG	1993-05-19	P					28.9				0.2	SE			N				RECH	1995-05-18	P					28.9				0.2	SE	1		N			1/2	PR0696
0910738	09	1	4	NE1		0738	24.3	28.7	50.7	78.7	ORIG	1993-05-19	R				G	17.3								N				RECH	1995-05-18	R		B		G	17.3								N				PR0696
0910739	09	1	4	NE1		0739	0.7	31.3	74.3	81.3	ORIG	1993-05-19	P	T	B	F		12.9	15.7		4.4					Y			BROKEN @ 4.4 LYING W	RECH	1995-05-18	R		B		B	12.6	15.7		4.3					Y				PR0696
0910740	09	1	4	NE1		0740	6.1	27.8	68.9	77.8	ORIG	1993-05-19	P					16.3								N				RECH	1995-05-18	P					16.3						2		N				PR0696
0910741	09	1	4	NE1		0741	13.2	27.5	61.8	77.5	ORIG	1993-05-19	P					30.7								N				RECH	1995-05-18	P					30.7						1		N				PR0696
0910742	09	1	4	NE1		0742	6.2	25.3	68.8	75.3	ORIG	1993-05-19	P					10.4								N				RECH	1995-05-18	P	T				10.5								N			FIRE	PR0696
0910743	09	1	4	NE1		0743	8.3	24.3	66.7	74.3	ORIG	1993-05-19	P					35.6								N				RECH	1995-05-18	P					35.6						1		N				PR0696
0910744	09	1	4	NE1		0744	10.7	23.8	64.3	73.8	ORIG	1993-05-19	P					28.2								N				RECH	1995-05-18	P					28.2								N				PR0696
0910745	09	1	4	NE1		0745	1	23.1	74	73.1	ORIG	1993-05-19	P					27.8								N				RECH	1995-05-18	P					27.8						1		N				PR0696
0910746	09	1	4	NE1		0746	11.8	21.7	63.2	71.7	ORIG	1993-05-19	R		B		G	6.9			2.4					N				RECH	1995-05-18	R		B		G	6.9			2.4					N				PR0696
0910747	09	1	4	NE1		0747	7.9	20	67.1	70	ORIG	1993-05-19	R		B		G	11			3.6					N				RECH	1995-05-18	R		B		G	11			3.6					N				PR0696
0910748	09	1	4	NE1		0748	10.7	18.5	64.3	68.5	ORIG	1993-05-19	P					13.9								N				RECH	1995-05-18	P					13.9						2		N				PR0696
0910749	09	1	4	NE1		0749	10.4	15	64.6	65	ORIG	1993-05-19	P					20.7				0.2	W			N				RECH	1995-05-18	P					20.7				0.2	W			N				PR0696
0910750	09	1	4	NE1		0750	5.6	13.8	69.4	63.8	ORIG	1993-05-19	R		B		G	24.1								N				RECH	1995-05-18	R		B		G	24.1								N				PR0696
0910751	09	1	4	NE1		0751	4	13.2	71	63.2	ORIG	1993-05-19	P					14.4								N				RECH	1995-05-18	P					14.4						2		N				PR0696
0910752	09	1	4	NE1		0752	4.7	12.1	70.3	62.1	ORIG	1993-05-19	P					23.6								N				RECH	1995-05-18	P					23.6								N				PR0696
0910753	09	1	4	NE1		0753	12.6	11.3	62.4	61.3	ORIG	1993-05-19	P					19								N				RECH	1995-05-18	P					19						1		N				PR0696
0910754	09	1	4	NE1		0754	2.7	8.3	72.3	58.3	ORIG	1993-05-19	P					16								N				RECH	1995-05-18	P					16						1		N				PR0696
0910755	09	1	4	NE1		0755	11.5	6.9	63.5	56.9	ORIG	1993-05-19	P					13.6								N				RECH	1995-05-18	P					13.6								N				PR0696
0910756	09	1	4	NE1		0756	6.1	6.4	68.9	56.4	ORIG	1993-05-19	P					28.7								N				RECH	1995-05-18	P					28.7								N				PR0696
0910757	09	1	4	NE1		0757	12.9	5.9	62.1	55.9	ORIG	1993-05-19	P					16.1								N				RECH	1995-05-18	P					16.1								N				PR0696
0910758	09	1	4	NE1		0758	12.9	4.8	62.1	54.8	ORIG	1993-05-19	P					15.2								N				RECH	1995-05-18	P					15.2								N				PR0696
0910759	09	1	4	NE1	Y	0759	20.3	4.3	54.7	54.3	ORIG	1993-05-19	P					28.8								N				RECH	1995-05-18	P					28.8						1		N				PR0696
0910760	09	1	4	NE1	Y	0760	21.5	3.6	53.5	53.6	ORIG	1993-05-19	P					15.5								N				RECH	1995-05-18	P					15.5						2		N				PR0696
0910761	09	1	4	NE1		0761	12.7	0.8	62.3	50.8	ORIG	1993-05-19	P					20								N				RECH	1995-05-18	P					20						1		N				PR0696
0910762	09	1	4	NE1		0762	6.3	0.2	68.7	50.2	ORIG	1993-05-19	P					22.4								N				RECH	1995-05-18	P					22.4								N				PR0696
0910763	09	1	4	NE1	Y	0763	23.7	0.1	51.3	50.1	ORIG	1993-05-19	P					10.8								N				RECH	1995-05-18	P					10.8						2		N				PR0696
0910764	09	1	4	NE1	Y	0764	24	1.1	51	51.1	ORIG	1993-05-19	P					17.8								N				RECH	1995-05-18	P					17.8						1		N				PR0696
0910765	09	1	4	NE2		0765	8.9	0	83.9	50	ORIG	1993-05-19	P					25.8								N				RECH	1995-05-18	P					25.8								N				PR0696
0910766	09	1	4	NE2		0766	15.3	1.4	90.3	51.4	ORIG	1993-05-19	P					20.4								N				RECH	1995-05-18	P					20.4								N				PR0696
0910767	09	1	4	NE2		0767	22	2.2	97	52.2	ORIG	1993-05-19	P					33.4								N				RECH	1995-05-18	P					33.4								N				PR0696
0910768	09	1	4	NE2		0768	22.7	3.5	97.7	53.5	ORIG	1993-05-19	P					21.8								N				RECH	1995-05-18	P					21.8								N				PR0696
0910769	09	1	4	NE2		0769	9	1.8	84	51.8	ORIG	1993-05-19	P					12.6								N				RECH	1995-05-18	P					12.6								N				PR0696
0910770	09	1	4	NE2		0770	3.4	2.2	78.4	52.2	ORIG	1993-05-19	P					11.8								N				RECH	1995-05-18	P					11.8						3		N				PR0696
0910771	09	1	4	NE2		0771	1.6	3	76.6	53	ORIG	1993-05-19	P					21.7								N				RECH	1995-05-18	P					21.7								N				PR0696
0910772	09	1	4	NE2		0772	12	5	87	55	ORIG	1993-05-19	P					14.7								N				RECH	1995-05-18	P	T				14.6				4.9	E			N			EC1.7-4.9,180	PR0696
0910773	09	1	4	NE2		0773	11.8	5.4	86.8	55.4	ORIG	1993-05-19	R		B		B	7.9			3.3					N				RECH	1995-05-18	R		B		B	7.7			3.2					N				PR0696
0910774	09	1	4	NE2		0774	11.8	5.7	86.8	55.7	ORIG	1993-05-19	P					23.3				4	E			N			EC 1.4-4.0	RECH	1995-05-18	P					23.3				4	E			N			EC 1.4-4.0,180,1/2	PR0696
0910775	09	1	4	NE2		0775	10.5	6.6	85.5	56.6	ORIG	1993-05-19	P					17.9								N				RECH	1995-05-18	P					17.9				0.5	NNE			N				PR0696
0910776	09	1	4	NE2		0776	10.2	7.5	85.2	57.5	ORIG	1993-05-19	S					0	1.5							N				RECH	1995-05-18	S					0	1.5							N				PR0696
0910777	09	1	4	NE2		0777	7.6	6.9	82.6	56.9	ORIG	1993-05-19	P					21.1								N				RECH	1995-05-18	P					21.1						1		N				PR0696
0910778	09	1	4	NE2		0778	17.1	9	92.1	59	ORIG	1993-05-19	P					23.1								N				RECH	1995-05-18	P					23.1				0.3	NW			N			1/2	PR0696
0910779	09	1	4	NE2		0779	20.2	9.2	95.2	59.2	ORIG	1993-05-19	P					18.2								N				RECH	1995-05-18	P					18.2								N				PR0696
0910780	09	1	4	NE2		0780	23.4	9.5	98.4	59.5	ORIG	1993-05-19	P					23.7								N				RECH	1995-05-18	P					23.7								N				PR0696
0910781	09	1	4	NE2		0781	12.1	10.4	87.1	60.4	ORIG	1993-05-19	P	T	B	F		12.1	15.1		1.6	5.2	S			Y			NO DBH-TRUNK TWISTED & BROKEN @ 1.6 LYING N--SC 0.8-5.2	RECH	1995-05-18	R		B		B	12.1	15.1		1.6	5.2	S			Y			NO DBH-TRUNK TWISTED & BROKEN @ 1.6 LYING N--SC 0.8-5.2	PR0696
0910782	09	1	4	NE2		0782	1.7	9.4	76.7	59.4	ORIG	1993-05-19	P					26								N				RECH	1995-05-18	P					26								N				PR0696
0910783	09	1	4	NE2		0783	18.1	10.8	93.1	60.8	ORIG	1993-05-19	P					18.9								N				RECH	1995-05-18	P					18.9								N				PR0696
0910784	09	1	4	NE2		0784	21.1	11.2	96.1	61.2	ORIG	1993-05-19	P					21.6								N				RECH	1995-05-18	P					21.6								N				PR0696
0910785	09	1	4	NE2		0785	23	11.6	98	61.6	ORIG	1993-05-19	P					8.9								N				RECH	1995-05-18	P					8.9				3.3	SW			N			SWC 0.9-3.3;NEC 1.5-1.7	PR0696
0910786	09	1	4	NE2		0786	8.4	11.3	83.4	61.3	ORIG	1993-05-19	P					14.8								N				RECH	1995-05-18	P					14.8								N				PR0696
0910787	09	1	4	NE2		0787	2.7	11.8	77.7	61.8	ORIG	1993-05-19	P					23.2								N				RECH	1995-05-18	P					23.2								N				PR0696
0910788	09	1	4	NE2		0788	6.6	12	81.6	62	ORIG	1993-05-19	P					19.7								N				RECH	1995-05-18	P					19.7								N				PR0696
0910789	09	1	4	NE2		0789	9.7	12.4	84.7	62.4	ORIG	1993-05-19	P					26.9								N				RECH	1995-05-18	P					26.9								N				PR0696
0910790	09	1	4	NE2		0790	13.3	13.7	88.3	63.7	ORIG	1993-05-19	P					18.8								N				RECH	1995-05-18	P					18.8								N				PR0696
0910791	09	1	4	NE2		0791	15	15.1	90	65.1	ORIG	1993-05-19	P					18.2								N				RECH	1995-05-18	P					18.2								N				PR0696
0910792	09	1	4	NE2		0792	17.9	15.3	92.9	65.3	ORIG	1993-05-19	P					23.9								N				RECH	1995-05-18	P					23.9								N				PR0696
0910793	09	1	4	NE2		0793	17	16.2	92	66.2	ORIG	1993-05-19	P					19.3				1	NE			N				RECH	1995-05-18	P					19.3				1	NE			N				PR0696
0910794	09	1	4	NE2		0794	23.7	17.2	98.7	67.2	ORIG	1993-05-19	P					18.2								N				RECH	1995-05-18	P					18.2								N				PR0696
0910795	09	1	4	NE2		0795	6.9	15.5	81.9	65.5	ORIG	1993-05-19	R		B		G	17.1								N				RECH	1995-05-18	R		B		G	17.1								N				PR0696
0910796	09	1	4	NE2		0796	12.3	18.1	87.3	68.1	ORIG	1993-05-19	P					24.2								N				RECH	1995-05-18	P					24.2								N				PR0696
0910797	09	1	4	NE2		0797	15.8	17.9	90.8	67.9	ORIG	1993-05-19	P					16.8				0.5	E			N				RECH	1995-05-18	P					16.8				0.6	SE			N			180	PR0696
0910798	09	1	4	NE2		0798	22.2	18.5	97.2	68.5	ORIG	1993-05-19	P					13.5				0.3	SE			N				RECH	1995-05-18	P					13.5				0.4	SE			N			180,1/2	PR0696
0910799	09	1	4	NE2		0799	23.4	19.6	98.4	69.6	ORIG	1993-05-19	P					10.8				0.3	N			N			SCRAPPED BY FALL TREE 1.1-3.8	RECH	1995-05-18	P					10.8				4.2	S			N			SCRAPPED BY FALL TREE 1.1-3.8;SC1.3-4.2;NC 0.3 1/2,180	PR0696
0910800	09	1	4	NE2		0800	24.1	20.1	99.1	70.1	ORIG	1993-05-19	P					21.5								N				RECH	1995-05-18	P					21.5								N				PR0696
0910801	09	1	4	NE2		0801	19.6	20.8	94.6	70.8	ORIG	1993-05-19	R		B		G	7.3			5					N				RECH	1995-05-18	R		B		G	7.3			5					N				PR0696
0910802	09	1	4	NE2		0802	19.8	20.5	94.8	70.5	ORIG	1993-05-19	P					19								N				RECH	1995-05-18	P					19								N				PR0696
0910803	09	1	4	NE2		0803	11	21.2	86	71.2	ORIG	1993-05-19	P					21.2								N				RECH	1995-05-18	P					21.2								N				PR0696
0910804	09	1	4	NE2		0804	10	21.4	85	71.4	ORIG	1993-05-19	R		B		B	7			4					N				RECH	1995-05-18	R		B		B	7.6			4					N				PR0696
0910805	09	1	4	NE2		0805	1	20.8	76	70.8	ORIG	1993-05-19	P					29.2								N				RECH	1995-05-18	P					29.2						1		N				PR0696
0910806	09	1	4	NE2		0806	9.5	23.3	84.5	73.3	ORIG	1993-05-19	P					11.1								N				RECH	1995-05-18	P					11.1						3		N				PR0696
0910807	09	1	4	NE2		0807	10.9	22.9	85.9	72.9	ORIG	1993-05-19	P					17.2								N				RECH	1995-05-18	P					17.2								N				PR0696
0910808	09	1	4	NE2		0808	16.6	23.2	91.6	73.2	ORIG	1993-05-19	P	T	B	F		11.4	11.3		3	3.5	E			Y			BROKEN @ 3.0 LYING E--NEEDLES BROWN	RECH	1995-05-18	R		B		B	9.8	11.3		3	3	E			Y			BROKEN @ 3.0 LYING E--NEEDLES BROWN ON 5-18-93	PR0696
0910809	09	1	4	NE2		0809	19	23.1	94	73.1	ORIG	1993-05-19	P					18.6				2.2	W			N				RECH	1995-05-18	P					18.6				2.2	W			N			180,1/1	PR0696
0910810	09	1	4	NE2		0810	21.9	23.7	96.9	73.7	ORIG	1993-05-19	P					7.4								N				RECH	1995-05-18	P					7.4				0.2	S			N			SC 0.1-0.2	PR0696
0910811	09	1	4	NE2		0811	16.3	24	91.3	74	ORIG	1993-05-19	P					19.6				2.8	SE			N			SEC 0.5-2.8	RECH	1995-05-18	P					19.6				2.8	SE			N			SEC 0.4-2.8,180,1/2	PR0696
0910812	09	1	4	NE2		0812	21.8	25.9	96.8	75.9	ORIG	1993-05-19	P					11.1								N				RECH	1995-05-18	P					11.1								N				PR0696
0910813	09	1	4	NE2		0813	19.4	26.6	94.4	76.6	ORIG	1993-05-19	P					18.5								N				RECH	1995-05-18	P					18.5								N				PR0696
0910814	09	1	4	NE2		0814	16.7	27.8	91.7	77.8	ORIG	1993-05-19	P					20.9								N				RECH	1995-05-18	P					20.9								N				PR0696
0910815	09	1	4	NE2		0815	15.1	27.8	90.1	77.8	ORIG	1993-05-19	P					9.7				3.5	S			N			SC ROTTED	RECH	1995-05-18	P					9.7				3.7	S			N			SC ROTTED,1/2	PR0696
0910816	09	1	4	NE2		0816	13.3	27.8	88.3	77.8	ORIG	1993-05-19	P					30.5								N				RECH	1995-05-18	P					30.5								N				PR0696
0910817	09	1	4	NE2		0817	7.1	29.1	82.1	79.1	ORIG	1993-05-19	P					19.6								N				RECH	1995-05-18	P					19.6						2		N				PR0696
0910818	09	1	4	NE2		0818	0.3	28.7	75.3	78.7	ORIG	1993-05-19	P					19.6								N				RECH	1995-05-18	P					19.6						1		N				PR0696
0910819	09	1	4	NE2		0819	15.2	29.6	90.2	79.6	ORIG	1993-05-19	P					12.4								N				RECH	1995-05-18	P					12.4								N				PR0696
0910820	09	1	4	NE2		0820	12.6	30.6	87.6	80.6	ORIG	1993-05-19	P					8.9								N				RECH	1995-05-18	P	T				8.9								N			FIRE	PR0696
0910821	09	1	4	NE2		0821	11	30.9	86	80.9	ORIG	1993-05-19	P					12.4								N				RECH	1995-05-18	P					12.4								N				PR0696
0910822	09	1	4	NE2		0822	20	33	95	83	ORIG	1993-05-19	P					20.9								N				RECH	1995-05-18	P					20.9								N				PR0696
0910823	09	1	4	NE2		0823	7.9	32.5	82.9	82.5	ORIG	1993-05-19	P					25.2								N				RECH	1995-05-18	P					25.2								N				PR0696
0910824	09	1	4	NE2		0824	10.2	34.8	85.2	84.8	ORIG	1993-05-19	P					14.3								N				RECH	1995-05-18	P					14.3								N				PR0696
0910825	09	1	4	NE2		0825	1.5	35.3	76.5	85.3	ORIG	1993-05-19	P	T	B	F		25.6	14.3		2.3					Y			BROKEN @ 2.3 LYING SW	RECH	1995-05-18	R		B		B	24.6	14.3		2.1					Y				PR0696
0910826	09	1	4	NE2		0826	7.1	36.2	82.1	86.2	ORIG	1993-05-19	P					20								N				RECH	1995-05-18	P					20								N				PR0696
0910827	09	1	4	NE2		0827	17.8	36.9	92.8	86.9	ORIG	1993-05-19	P					26.7								N				RECH	1995-05-18	P					26.7								N				PR0696
0910828	09	1	4	NE2		0828	9.9	38.4	84.9	88.4	ORIG	1993-05-19	P					28.2								N				RECH	1995-05-18	P					28.2								N				PR0696
0910829	09	1	4	NE2		0829	8.8	40.6	83.8	90.6	ORIG	1993-05-19	R		B		G	12.1			2					N				RECH	1995-05-18	R		B		G	12.1			2					N				PR0696
0910830	09	1	4	NE2		0830	1.3	41.6	76.3	91.6	ORIG	1993-05-19	R		B		B	12.8			2.3					N				RECH	1995-05-18	R		B		B	10			2.2					N				PR0696
0910831	09	1	4	NE2		0831	1	42.7	76	92.7	ORIG	1993-05-19	P					23.6								N				RECH	1995-05-18	P					23.6								N				PR0696
0910832	09	1	4	NE2		0832	7.8	42.1	82.8	92.1	ORIG	1993-05-19	R		B		G	14.3								N				RECH	1995-05-18	R		B		G	14.3								N				PR0696
0910833	09	1	4	NE2		0833	10.1	42.5	85.1	92.5	ORIG	1993-05-19	R		B		B	11.6			5.2					N				RECH	1995-05-18	R		B		B	8.7			2.3					N				PR0696
0910834	09	1	4	NE2		0834	15.1	43.2	90.1	93.2	ORIG	1993-05-19	P					19.4								N				RECH	1995-05-18	P					19.4								N				PR0696
0910835	09	1	4	NE2		0835	3.3	48.9	78.3	98.9	ORIG	1993-05-19	P					18.9								N				RECH	1995-05-18	P					18.9								N				PR0696
0910836	09	1	4	NE2		0836	19.5	48.2	94.5	98.2	ORIG	1993-05-19	P					20.3				0.2	S			N				RECH	1995-05-18	P					20.3				0.2	S			N			1/2	PR0696
0910837	09	1	4	NE2		0837	7.8	46.6	82.8	96.6	ORIG	1993-05-19	P					15				3.6	SE			N			SEC 0.7-3.6	RECH	1995-05-18	P					15				3.6	SE			N			SEC 0.7-3.6	PR0696
0910838	09	1	4	NE2		0838	10.3	46.5	85.3	96.5	ORIG	1993-05-19	P					22.9								N				RECH	1995-05-18	P					22.9								N				PR0696
0910839	09	1	4	NE2		0839	13.5	46.1	88.5	96.1	ORIG	1993-05-19	P					22.6								N				RECH	1995-05-18	P					22.6								N				PR0696
0910840	09	1	4	NE2		0840	20.5	45	95.5	95	ORIG	1993-05-19	P					23.4								N				RECH	1995-05-18	P					23.4								N				PR0696
0910841	09	1	4	NE2		0841	24.3	45	99.3	95	ORIG	1993-05-19	C					6.2	3.9							N				RECH	1995-05-18	C					6.2	4							N				PR0696
0910842	09	1	4	NE2		0842	8.7	45.8	83.7	95.8	ORIG	1993-05-19	P					26.2								N				RECH	1995-05-18	P					26.2								N				PR0696
0910843	09	1	4	NE2		0843	10.8	45	85.8	95	ORIG	1993-05-19	P					20.2								N				RECH	1995-05-18	P					20.2								N				PR0696
0910844	09	1	4	NE2		0844	5.3	44.5	80.3	94.5	ORIG	1993-05-19	R		B		G	5.8			2.6					N				RECH	1995-05-18	R		Y		G	5.8			1.1					N				PR0696
0910845	09	1	4	NE2		0845	5.5	44.8	80.5	94.8	ORIG	1993-05-19	P					21.8								N				RECH	1995-05-18	P					21.8				0.4	SE			N				PR0696
0910846	09	1	4	NE2		0846	24.4	41	99.4	91	ORIG	1993-05-19	P					21.7								N				RECH	1995-05-18	P					21.7								N				PR0696
0910847	09	1	4	NE2		0847	24.9	41	99.9	91	ORIG	1993-05-19	R		B		G	7.9			2					N				RECH	1995-05-18	R		B		G	7.9			2					N				PR0696
0910848	09	1	4	SE1	Y	0848	18.6	49.1	56.4	49.1	ORIG	1993-05-19	P					21.4								N				RECH	1995-05-18	P					21.4						1		N				PR0696
0910849	09	1	4	SE1		0849	7.4	46.3	67.6	46.3	ORIG	1993-05-19	P					29.9				1	NW			N				RECH	1995-05-18	P					29.9				1.1	NW			N			1/2	PR0696
0910850	09	1	4	SE1		0850	2.4	46.1	72.6	46.1	ORIG	1993-05-19	C					6.4	4.7							N			2ND STEM DBH 5.2	RECH	1995-05-18	C					6.4								N			2ND STEM DBH 5.2	PR0696
0910851	09	1	4	SE1		0851	4.9	44.6	70.1	44.6	ORIG	1993-05-19	R		B		G	13			5					N				RECH	1995-05-18	R		B		G	13			5					N				PR0696
0910852	09	1	4	SE1	Y	0852	22.5	45.6	52.5	45.6	ORIG	1993-05-19	P					21.2								N				RECH	1995-05-18	P					21.2						1		N				PR0696
0910853	09	1	4	SE1	Y	0853	15.8	43.9	59.2	43.9	ORIG	1993-05-19	P					11.1								N				RECH	1995-05-18	P					11.1						2		N				PR0696
0910854	09	1	4	SE1		0854	12	41.4	63	41.4	ORIG	1993-05-19	P					13.6								N				RECH	1995-05-18	P					13.6						2		N				PR0696
0910855	09	1	4	SE1	Y	0855	23.3	41.9	51.7	41.9	ORIG	1993-05-19	P					15.9								N				RECH	1995-05-18	P					15.9						1		N				PR0696
0910856	09	1	4	SE1	Y	0856	24.6	40	50.4	40	ORIG	1993-05-19	S					0	4.6							N				RECH	1995-05-18	S					0	4.4							N				PR0696
0910857	09	1	4	SE1	Y	0857	17.1	39.8	57.9	39.8	ORIG	1993-05-19	P					18.9								N				RECH	1995-05-18	P					18.9				0.6	S			N			SC 0.4-0.6	PR0696
0910858	09	1	4	SE1		0858	11	39.6	64	39.6	ORIG	1993-05-19	P					24.2								N				RECH	1995-05-18	P					24.2								N				PR0696
0910859	09	1	4	SE1		0859	3.6	38.2	71.4	38.2	ORIG	1993-05-19	P					17.7								N				RECH	1995-05-18	P					17.7								N				PR0696
0910860	09	1	4	SE1		0860	14.3	37.8	60.7	37.8	ORIG	1993-05-19	P					12.3								N				RECH	1995-05-18	P					12.3						2		N				PR0696
0910861	09	1	4	SE1		0861	11.6	37.6	63.4	37.6	ORIG	1993-05-19	R		B		B	10.8								N				RECH	1995-05-18	R		B		B	10.5								N				PR0696
0910862	09	1	4	SE1		0862	12.1	37.1	62.9	37.1	ORIG	1993-05-19	P					25.2								N				RECH	1995-05-18	P					25.2								N				PR0696
0910863	09	1	4	SE1	Y	0863	18.7	36.7	56.3	36.7	ORIG	1993-05-19	P					25								N				RECH	1995-05-18	P					25								N				PR0696
0910864	09	1	4	SE1	Y	0864	22.1	36.7	52.9	36.7	ORIG	1993-05-19	P					18.6								N				RECH	1995-05-18	P					18.6						1		N				PR0696
0910865	09	1	4	SE1	Y	0865	16.1	34.3	58.9	34.3	ORIG	1993-05-19	P					24.7								N				RECH	1995-05-18	P					24.7								N				PR0696
0910866	09	1	4	SE1		0866	7.5	33.8	67.5	33.8	ORIG	1993-05-19	P					27.7								N				RECH	1995-05-18	P					27.7								N				PR0696
0910867	09	1	4	SE1		0867	3	34.7	72	34.7	ORIG	1993-05-19	P					26.8								N				RECH	1995-05-18	P					26.8								N				PR0696
0910868	09	1	4	SE1		0868	3.2	30.6	71.8	30.6	ORIG	1993-05-19	P					21.6								N				RECH	1995-05-18	P					21.6								N				PR0696
0910869	09	1	4	SE1		0869	4.1	28.9	70.9	28.9	ORIG	1993-05-19	P					20.3								N				RECH	1995-05-18	P					20.3						1		N				PR0696
0910870	09	1	4	SE1	Y	0870	23.7	34.1	51.3	34.1	ORIG	1993-05-19	P					18.2								N				RECH	1995-05-18	P					18.2						1		N				PR0696
0910871	09	1	4	SE1	Y	0871	22.8	33.6	52.2	33.6	ORIG	1993-05-19	P					16.5								N				RECH	1995-05-18	P					16.5								N				PR0696
0910872	09	1	4	SE1	Y	0872	21.8	32.4	53.2	32.4	ORIG	1993-05-19	P					22.5								N				RECH	1995-05-18	P					22.5						1		N				PR0696
0910873	09	1	4	SE1	Y	0873	21	30.3	54	30.3	ORIG	1993-05-19	P					15.4								N				RECH	1995-05-18	P					15.4				0.5	SW	1		N			180,1/2	PR0696
0910874	09	1	4	SE1		0874	8.5	25.8	66.5	25.8	ORIG	1993-05-19	R		B		G	12.6								N				RECH	1995-05-18	R		B		G	12.6								N				PR0696
0910875	09	1	4	SE1		0875	5.4	25.1	69.6	25.1	ORIG	1993-05-19	P					25.7								N				RECH	1995-05-18	P					25.7								N				PR0696
0910876	09	1	4	SE1		0876	4.5	24.2	70.5	24.2	ORIG	1993-05-19	P					14.5								N				RECH	1995-05-18	P					14.5						3		N				PR0696
0910877	09	1	4	SE1		0877	6.5	24.1	68.5	24.1	ORIG	1993-05-19	P					16.6								N				RECH	1995-05-18	P					16.6								N				PR0696
0910878	09	1	4	SE1		0878	13.6	22.1	61.4	22.1	ORIG	1993-05-19	P					15.8								N				RECH	1995-05-18	P					15.8								N				PR0696
0910879	09	1	4	SE1		0879	4.3	19.4	70.7	19.4	ORIG	1993-05-19	P					25.8								N				RECH	1995-05-18	P					25.8								N				PR0696
0910880	09	1	4	SE1		0880	19.4	19.3	55.6	19.3	ORIG	1993-05-19	P					16.5								N			SCARS 1/2 WAY UP TREE	RECH	1995-05-18	P					16.5					SE			N			SCARS 1/2 WAY UP TREE,SE 1/2 THRU	PR0696
0910881	09	1	4	SE1		0881	17.8	18.7	57.2	18.7	ORIG	1993-05-19	P					20.2								N			SCARS 1/2 WAY UP TREE	RECH	1995-05-18	P					20.2					SE			N			SCARS 1/2 WAY UP TREE,SE 1/2 THRU	PR0696
0910882	09	1	4	SE1		0882	19	16.8	56	16.8	ORIG	1993-05-19	P					22.9								N				RECH	1995-05-18	P					22.9								N				PR0696
0910883	09	1	4	SE1		0883	21.8	12.8	53.2	12.8	ORIG	1993-05-19	S					0	1.7							N				RECH	1995-05-18	S					0	1.8							N				PR0696
0910884	09	1	4	SE1		0884	21.4	11.3	53.6	11.3	ORIG	1993-05-19	P					23.1								N				RECH	1995-05-18	P					23.1								N				PR0696
0910885	09	1	4	SE1		0885	15.4	6.9	59.6	6.9	ORIG	1993-05-19	P					24.8								N				RECH	1995-05-18	P					24.8								N				PR0696
0910886	09	1	4	SE1		0886	18.4	6.6	56.6	6.6	ORIG	1993-05-19	P					15.8								N				RECH	1995-05-18	P					15.8						1		N				PR0696
0910887	09	1	4	SE1		0887	24.3	5.6	50.7	5.6	ORIG	1993-05-19	S					0	1.6							N				RECH	1995-05-18	S					0	1.6							N				PR0696
0910888	09	1	4	SE1		0888	24.1	5	50.9	5	ORIG	1993-05-19	R		B		G	14.6								N				RECH	1995-05-18	R		B		G	14.6								N				PR0696
0910889	09	1	4	SE1		0889	20.4	1.7	54.6	1.7	ORIG	1993-05-19	R		B		G	8.9			2.2					N				RECH	1995-05-18	R		B		G	8.9			2.2					N				PR0696
0910890	09	1	4	SE1		0890	16.8	1.8	58.2	1.8	ORIG	1993-05-19	P					34.3				0.7	E			N				RECH	1995-05-18	P					34.3				0.9	E			N				PR0696
0910891	09	1	4	SE1		0891	16.7	1.1	58.3	1.1	ORIG	1993-05-19	S					0	1.5							N				RECH	1995-05-18	S					0	1.5							N				PR0696
0910892	09	1	4	SE1		0892	5.4	0.1	69.6	0.1	ORIG	1993-05-19	P					17.8								N				RECH	1995-05-18	P					17.8								N				PR0696
0910893	09	1	4	SE1		0893	6.9	2.9	68.1	2.9	ORIG	1993-05-19	P					23.3								N				RECH	1995-05-18	P					23.3								N				PR0696
0910894	09	1	4	SE1		0894	0.3	6	74.7	6	ORIG	1993-05-19	P					26.3								N				RECH	1995-05-18	P					26.3				0.1	NW			N				PR0696
0910895	09	1	4	SE1		0895	1.5	12.5	73.5	12.5	ORIG	1993-05-19	R		B		G	8.1			2.1					N				RECH	1995-05-18	R		B		G	8.1			2.1					N				PR0696
0910896	09	1	4	SE1		0896	0.7	13.4	74.3	13.4	ORIG	1993-05-19	S					0	1.8							N				RECH	1995-05-18	S					0	1.7							N				PR0696
0910897	09	1	4	SE2		0897	5.2	3.1	80.2	3.1	ORIG	1993-05-19	P					25.6								N				RECH	1995-05-18	P					25.6								N				PR0696
0910898	09	1	4	SE2		0898	8.8	2.9	83.8	2.9	ORIG	1993-05-19	P					22.2								N				RECH	1995-05-18	P					22.2								N				PR0696
0910899	09	1	4	SE2		0899	20.8	3.7	95.8	3.7	ORIG	1993-05-19	R		B		G	26.4			2.1					N				RECH	1995-05-18	R		B		G	26.4			2.1					N				PR0696
0910900	09	1	4	SE2		0900	18.9	10.3	93.9	10.3	ORIG	1993-05-19	P	T	U	F		27.9								Y			UPROOTED & LYING N	RECH	1995-05-18	R		B		B	27.6								Y			TOP LYING N	PR0696
0910901	09	1	4	SE2		0901	17.5	10.7	92.5	10.7	ORIG	1993-05-19	R		B		G	9			3.2					N				RECH	1995-05-18	R				G	9			3.2					N				PR0696
0910902	09	1	4	SE2		0902	12	11.4	87	11.4	ORIG	1993-05-19	P					22.1								N				RECH	1995-05-18	P					22.1								N				PR0696
0910903	09	1	4	SE2		0903	3.5	11.3	78.5	11.3	ORIG	1993-05-19	R		B		G	6.8			1.9					N				RECH	1995-05-18	R		B		G	6.8			1.9					N				PR0696
0910904	09	1	4	SE2		0904	20.5	12.4	95.5	12.4	ORIG	1993-05-19	P					20								N				RECH	1995-05-18	P					20								N				PR0696
0910905	09	1	4	SE2		0905	17.3	13.4	92.3	13.4	ORIG	1993-05-19	P					23.7								N				RECH	1995-05-18	P					23.7								N				PR0696
0910906	09	1	4	SE2		0906	22.4	14.4	97.4	14.4	ORIG	1993-05-19	P					26.8								N				RECH	1995-05-18	P					26.8								N				PR0696
0910907	09	1	4	SE2		0907	5.1	14.8	80.1	14.8	ORIG	1993-05-19	P					22.4								N				RECH	1995-05-18	P					22.4								N				PR0696
0910908	09	1	4	SE2		0908	2.2	16.3	77.2	16.3	ORIG	1993-05-19	R		B		G	7.5			1.7					N				RECH	1995-05-18	R		B		G	7.5			1.7					N				PR0696
0910909	09	1	4	SE2		0909	6.4	17.1	81.4	17.1	ORIG	1993-05-19	P					26.4								N				RECH	1995-05-18	P					26.4								N				PR0696
0910910	09	1	4	SE2		0910	5.4	18.3	80.4	18.3	ORIG	1993-05-19	S					0	1.4							N				RECH	1995-05-18	S					0	1.7							N				PR0696
0910911	09	1	4	SE2		0911	11	23.4	86	23.4	ORIG	1993-05-19	R		B		G	5.5			1.6					N				RECH	1995-05-18	R		B		G	5.5			1.6					N				PR0696
0910912	09	1	4	SE2		0912	14.2	23.1	89.2	23.1	ORIG	1993-05-19	R		B		G	5.4			1.4					N				RECH	1995-05-18	R		B		G	5.4			1.4					N				PR0696
0910913	09	1	4	SE2		0913	4.2	23.2	79.2	23.2	ORIG	1993-05-19	P					22.3								N				RECH	1995-05-18	P					22.3								N				PR0696
0910914	09	1	4	SE2		0914	5.5	25.9	80.5	25.9	ORIG	1993-05-19	R		B		G	12.2			2.4					N				RECH	1995-05-18	R		B		G	12.2			2.4					N				PR0696
0910915	09	1	4	SE2		0915	18.3	29.1	93.3	29.1	ORIG	1993-05-19	P					29.9								N				RECH	1995-05-18	P					29.9								N				PR0696
0910916	09	1	4	SE2		0916	5.2	29.4	80.2	29.4	ORIG	1993-05-19	P					21.4								N				RECH	1995-05-18	P					21.4						1		N				PR0696
0910917	09	1	4	SE2		0917	7.5	30.1	82.5	30.1	ORIG	1993-05-19	P					22.2								N				RECH	1995-05-18	P					22.2								N				PR0696
0910918	09	1	4	SE2		0918	22	32.3	97	32.3	ORIG	1993-05-19	P					20.9								N				RECH	1995-05-18	P					20.9								N				PR0696
0910919	09	1	4	SE2		0919	18.3	36	93.3	36	ORIG	1993-05-19	S					0	1.8							N				RECH	1995-05-18	S					0	1.9							N				PR0696
0910920	09	1	4	SE2		0920	13.1	40.3	88.1	40.3	ORIG	1993-05-19	C					8.3								N			2ND STEM DBH 6.5	RECH	1995-05-18	C					8.3								N			2ND STEM DBH 6.5	PR0696
0910921	09	1	4	SE2		0921	21.8	43	96.8	43	ORIG	1993-05-19	R		B		G	8.1			2.5					N				RECH	1995-05-18	R		B		G	8.1			2.5					N				PR0696
0910922	09	1	4	SE2		0922	24.9	43.7	99.9	43.7	ORIG	1993-05-19	R		B		G	8			1.6					N				RECH	1995-05-18	R		B		G	8			1.6					N				PR0696
0910923	09	1	4	SE2		0923	20.5	43.9	95.5	43.9	ORIG	1993-05-19	C					6.1	4.9							N				RECH	1995-05-18	C					6.1								N				PR0696
0910924	09	1	4	SE2		0924	11.6	43.2	86.6	43.2	ORIG	1993-05-19	C	T	B	F		17.9	9		3	3.7	E			Y			BROKEN @ 3.0 LYING N	RECH	1995-05-18	C	T	B	F		17.9	9		0	3.7	E			Y				PR0696
0910925	09	1	4	SE2		0925	9.3	44	84.3	44	ORIG	1993-05-19	C	T	B	F		17.2	8.7		1.6	3	E			Y			BROKEN @ 1.6 LYING NW	RECH	1995-05-18	C	T	Y	F		17.2	8.7		1.6	3	E			Y				PR0696
0910926	09	1	4	SE2		0926	11.6	46.7	86.6	46.7	ORIG	1993-05-19	P					24				0.3	SW			N				RECH	1995-05-18	P					24				0.2	SW	2		N				PR0696
0910927	09	1	4	SE2		0927	6.7	49.2	81.7	49.2	ORIG	1993-05-19	P					19.2								N				RECH	1995-05-18	P					19.2						1		N				PR0696
0910928	09	1	4	SE2		0928	6.1	49.8	81.1	49.8	ORIG	1993-05-19	P					15.1								N				RECH	1995-05-18	P					15.1								N				PR0696
0910929	09	1	4	SE2		0929	1.8	48.4	76.8	48.4	ORIG	1993-05-19	P					16.7								N				RECH	1995-05-18	P					16.7					S	1		N			SC 1/2 WAY UP TREE	PR0696
0910930	09	1	4	SE2		0930	1.5	48.7	76.5	48.7	ORIG	1993-05-19	P					15.4								N				RECH	1995-05-18	P					15.4						1		N				PR0696
0910931	09	1	4	SE2		0931	1.2	48.5	76.2	48.5	ORIG	1993-05-19	R		B		G	22.7								N			TREE STUMP 1/2 HOLLOWED	RECH	1995-05-18	R		B		G	22.7			0					N			TREE STUMP 1/2 HOLLOWED	PR0696
0920469	09	2	4	NE2		0469	0.7	49.1	75.7	99.1																				RECH	1994-10-06	P					17.4								N				PR0696
0920470	09	2	4	NE2		0470	9.8	46	84.8	96																				RECH	1994-10-06	P					16.9				1	NW			N			NWC 180 DEGREES 1/2 THRU	PR0696
0920471	09	2	4	NE2		0471	4	43.7	79	93.7																				RECH	1994-10-06	P					21.5								N				PR0696
0920472	09	2	4	NE2		0472	20.4	43.4	95.4	93.4																				RECH	1994-10-06	P					26.1				0.2	NW			N				PR0696
0920473	09	2	4	NE2		0473	16.2	42.8	91.2	92.8																				RECH	1994-10-06	R		B		G	6.9			2.4					N				PR0696
0920474	09	2	4	NE2		0474	14.1	41.5	89.1	91.5																				RECH	1994-10-06	P					22.3								N				PR0696
0920475	09	2	4	NE2		0475	24.1	37.7	99.1	87.7																				RECH	1994-10-06	P					22.1				3.5	SE			N			SEC 0.8-3.5	PR0696
0920476	09	2	4	NE2		0476	22.9	37.4	97.9	87.4																				RECH	1994-10-06	P					17.9								N				PR0696
0920477	09	2	4	NE2		0477	24.6	36.8	99.6	86.8																				RECH	1994-10-06	P					13.1				4	S			N			SC 1.5-4.0	PR0696
0920478	09	2	4	NE2		0478	8.4	36.6	83.4	86.6																				RECH	1994-10-06	P					15.6								N				PR0696
0920479	09	2	4	NE2		0479	2.8	35.1	77.8	85.1																				RECH	1994-10-06	P					21.7								N				PR0696
0920480	09	2	4	NE2		0480	7	38.1	82	88.1																				RECH	1994-10-06	P					19.4				4.3	SE			N			SEC 0.9-4.3	PR0696
0920481	09	2	4	NE2		0481	5.7	33.3	80.7	83.3																				RECH	1994-10-06	P					24.8								N				PR0696
0920482	09	2	4	NE2		0482	4.7	29.1	79.7	79.1																				RECH	1994-10-06	P					18.4								N				PR0696
0920483	09	2	4	NE2		0483	15.7	27.5	90.7	77.5																				RECH	1994-10-06	P					24.5								N				PR0696
0920484	09	2	4	NE2		0484	22.2	21.3	97.2	71.3																				RECH	1994-10-06	P					21.5								N				PR0696
0920485	09	2	4	NE2		0485	21	20.1	96	70.1																				RECH	1994-10-06	P					22								N				PR0696
0920486	09	2	4	NE2		0486	5.7	17.1	80.7	67.1																				RECH	1994-10-06	P					18.2								N				PR0696
0920487	09	2	4	NE2		0487	13.1	17.3	88.1	67.3																				RECH	1994-10-06	R		B		G	6.4			2					N				PR0696
0920488	09	2	4	NE2		0488	16.2	16.3	91.2	66.3																				RECH	1994-10-06	R		B		G	7.1			1.7					N				PR0696
0920489	09	2	4	NE2		0489	7.2	15.3	82.2	65.3																				RECH	1994-10-06	P					23.2								N				PR0696
0920490	09	2	4	NE2		0490	20.3	14.2	95.3	64.2																				RECH	1994-10-06	P					17.9								N				PR0696
0920491	09	2	4	NE2		0491	16.8	12.8	91.8	62.8																				RECH	1994-10-06	P					19.1								N				PR0696
0920492	09	2	4	NE2		0492	15.7	12.3	90.7	62.3																				RECH	1994-10-06	P					23.6								N				PR0696
0920493	09	2	4	NE2		0493	11.4	11.7	86.4	61.7																				RECH	1994-10-06	P					22.4								N				PR0696
0920494	09	2	4	NE2		0494	4	10.6	79	60.6																				RECH	1994-10-06	R		B		G	18.5								N				PR0696
0920495	09	2	4	NE2		0495	10.4	9.8	85.4	59.8																				RECH	1994-10-06	P					22.2								N				PR0696
0920496	09	2	4	NE2		0496	14.9	10.2	89.9	60.2																				RECH	1994-10-06	R		B		B	8.8			2.2					N				PR0696
0920497	09	2	4	NE2		0497	24.1	8	99.1	58																				RECH	1994-10-06	C					15.1								N				PR0696
0920498	09	2	4	NE2		0498	0.9	8.6	75.9	58.6																				RECH	1994-10-06	P					21.9								N				PR0696
0920499	09	2	4	NE2		0499	7.6	0.8	82.6	50.8																				RECH	1994-10-06	P					19								N				PR0696
0920500	09	2	4	NE2		0500	22.2	1.3	97.2	51.3																				RECH	1994-10-06	R		B		G	6.3								N				PR0696
0920501	09	2	4	NE1		0501	6.4	48.6	68.6	98.6																				RECH	1994-10-06	R		B		G	14.5								N				PR0696
0920502	09	2	4	NE1		0502	0.7	47.3	74.3	97.3																				RECH	1994-10-06	P					19								N				PR0696
0920503	09	2	4	NE1		0503	8	45.7	67	95.7																				RECH	1994-10-06	P					25.1								N				PR0696
0920504	09	2	4	NE1		0504	20.6	44.7	54.4	94.7																				RECH	1994-10-06	P					24.1								N				PR0696
0920505	09	2	4	NE1		0505	13.4	43.3	61.6	93.3																				RECH	1994-10-06	R		B		G	17.6			4.1					N				PR0696
0920506	09	2	4	NE1		0506	10.1	42.8	64.9	92.8																				RECH	1994-10-06	R		B		B	14.9								N				PR0696
0920507	09	2	4	NE1		0507	20.6	41.4	54.4	91.4																				RECH	1994-10-06	P					20.6				0.8	SE			N			SEC 0.5-0.8	PR0696
0920508	09	2	4	NE1		0508	9	40.4	66	90.4																				RECH	1994-10-06	P					24.1				5	S			N			SC 1.2-5.0	PR0696
0920509	09	2	4	NE1		0509	18.1	39.8	56.9	89.8																				RECH	1994-10-06	P					28.3								N				PR0696
0920510	09	2	4	NE1		0510	19.9	38.1	55.1	88.1																				RECH	1994-10-06	R		B		G	12.2			2.1					N				PR0696
0920511	09	2	4	NE1		0511	19.2	37.3	55.8	87.3																				RECH	1994-10-06	S					0	1.5							N				PR0696
0920512	09	2	4	NE1		0512	18.2	32.2	56.8	82.2																				RECH	1994-10-06	R		B		G	14.3								N				PR0696
0920513	09	2	4	NE1		0513	24.9	27.7	50.1	77.7																				RECH	1994-10-06	P					29.1								N				PR0696
0920514	09	2	4	NE1		0514	17.6	26.1	57.4	76.1																				RECH	1994-10-06	R		B		G	8.8			2.5					N				PR0696
0920515	09	2	4	NE1		0515	18.5	25.3	56.5	75.3																				RECH	1994-10-06	S					0	3.3							N				PR0696
0920516	09	2	4	NE1		0516	8.7	25.3	66.3	75.3																				RECH	1994-10-06	P					22.9								N				PR0696
0920517	09	2	4	NE1		0517	5.8	24.7	69.2	74.7																				RECH	1994-10-06	P					26				0.5	W			N			WC 180 DEGREES 1/2 THRU	PR0696
0920518	09	2	4	NE1		0518	2.3	28.3	72.7	78.3																				RECH	1994-10-06	P					24								N				PR0696
0920519	09	2	4	NE1		0519	0.9	36.5	74.1	86.5																				RECH	1994-10-06	P					22.2								N				PR0696
0920520	09	2	4	NE1		0520	2.1	42.6	72.9	92.6																				RECH	1994-10-06	R		B		G	22.2								N				PR0696
0920521	09	2	4	NE1		0521	2.9	42.8	72.1	92.8																				RECH	1994-10-06	S	T				0	1.4							N			FIRE?	PR0696
0920522	09	2	4	NE1		0522	1.5	21	73.5	71																				RECH	1994-10-06	C	T				13.1			3.7					N				PR0696
0920523	09	2	4	NE1	Y	0523	16.2	23.4	58.8	73.4																				RECH	1994-10-06	S					0	2							N				PR0696
0920524	09	2	4	NE1		0524	10.9	20	64.1	70																				RECH	1994-10-06	P					32.9								N				PR0696
0920525	09	2	4	NE1		0525	9.6	19.2	65.4	69.2																				RECH	1994-10-06	P					28.5								N				PR0696
0920526	09	2	4	NE1		0526	10.8	17.7	64.2	67.7																				RECH	1994-10-06	P					22.8								N				PR0696
0920527	09	2	4	NE1	Y	0527	17.8	16.6	57.2	66.6																				RECH	1994-10-06	P					26								N				PR0696
0920528	09	2	4	NE1		0528	1.3	15.4	73.7	65.4																				RECH	1994-10-06	R		B		G	5.7			3.6					N				PR0696
0920529	09	2	4	NE1	Y	0529	18.8	10	56.2	60																				RECH	1994-10-06	P					23.5				4	E			N			EC 1.2-4.0	PR0696
0920530	09	2	4	NE1	Y	0530	22.6	7.9	52.4	57.9																				RECH	1994-10-06	P					22.7				3.3	E			N			EC 180 DEGREES 1/2 THRU 1.0-3.3	PR0696
0920531	09	2	4	NE1	Y	0531	16.1	7.4	58.9	57.4																				RECH	1994-10-06	P					24.7								N				PR0696
0920532	09	2	4	NE1		0532	7	6.5	68	56.5																				RECH	1994-10-06	R		B		G	10.5								N				PR0696
0920533	09	2	4	NE1		0533	5.1	8	69.9	58																				RECH	1994-10-06	P					27.7								N				PR0696
0920534	09	2	4	NE1		0534	4.2	5.2	70.8	55.2																				RECH	1994-10-06	P					22.5								N				PR0696
0920535	09	2	4	NE1	Y	0535	22.6	5.5	52.4	55.5																				RECH	1994-10-06	P					15.7								N				PR0696
0920536	09	2	4	NE1	Y	0536	24.5	5.8	50.5	55.8																				RECH	1994-10-06	P					25.5								N				PR0696
0920537	09	2	4	NE1	Y	0537	19.4	4.2	55.6	54.2																				RECH	1994-10-06	P					20.7								N				PR0696
0920538	09	2	4	NE1	Y	0538	15.7	2	59.3	52																				RECH	1994-10-06	S					0	2.3							N				PR0696
0920539	09	2	4	NE1	Y	0539	16.2	1.2	58.8	51.2																				RECH	1994-10-06	P					21.6								N				PR0696
0920540	09	2	4	NE1	Y	0540	22.5	0.8	52.5	50.8																				RECH	1994-10-06	P					17.9								N				PR0696
0920541	09	2	4	SE1		0541	1	49.9	74	49.9																				RECH	1994-10-06	P					18.6								N				PR0696
0920542	09	2	4	SE1		0542	1.7	48.8	73.3	48.8																				RECH	1994-10-06	R		B		G	10.8			2.5					N				PR0696
0920543	09	2	4	SE1		0543	6.1	48.6	68.9	48.6																				RECH	1994-10-06	P					24.2								N				PR0696
0920544	09	2	4	SE1		0544	6.1	46.2	68.9	46.2																				RECH	1994-10-06	R		B		G	15.2			4.6					N				PR0696
0920545	09	2	4	SE1		0545	0.6	44.3	74.4	44.3																				RECH	1994-10-06	S					0	1.8							N				PR0696
0920546	09	2	4	SE1		0546	14.7	46	60.3	46																				RECH	1994-10-06	P					29.5								N				PR0696
0920547	09	2	4	SE1		0547	15.4	46	59.6	46																				RECH	1994-10-06	R		B		B	12.3								N				PR0696
0920548	09	2	4	SE1	Y	0548	21	46.2	54	46.2																				RECH	1994-10-06	P					20								N				PR0696
0920549	09	2	4	SE1	Y	0549	23.2	45.1	51.8	45.1																				RECH	1994-10-06	P					23.8								N				PR0696
0920550	09	2	4	SE1		0550	8.1	42	66.9	42																				RECH	1994-10-06	R		B		G	12.8								N				PR0696
0920551	09	2	4	SE1		0551	8.7	41.7	66.3	41.7																				RECH	1994-10-06	P					28.3								N				PR0696
0920552	09	2	4	SE1		0552	7.6	40.3	67.4	40.3																				RECH	1994-10-06	P					21.6				1.5	S			N			SC 180 DEGREES 1/2 THRU	PR0696
0920553	09	2	4	SE1		0553	9.1	36.1	65.9	36.1																				RECH	1994-10-06	P					23.5								N				PR0696
0920554	09	2	4	SE1		0554	9.9	34.4	65.1	34.4																				RECH	1994-10-06	P					13.8								N				PR0696
0920555	09	2	4	SE1	Y	0555	21.1	31.8	53.9	31.8																				RECH	1994-10-06	P					17.7								N				PR0696
0920556	09	2	4	SE1		0556	6.4	20.5	68.6	20.5																				RECH	1994-10-06	P					28.5								N				PR0696
0920557	09	2	4	SE1		0557	6.2	19.1	68.8	19.1																				RECH	1994-10-06	R		B		G	15.5			5					N				PR0696
0920558	09	2	4	SE1		0558	14.2	19.8	60.8	19.8																				RECH	1994-10-06	P					31.6								N				PR0696
0920559	09	2	4	SE1		0559	19.8	19.5	55.2	19.5																				RECH	1994-10-06	P	T				16.4				2.3	E			N			EC 1.4-2.3--RECENT DEATH--PROBABLY FIRE	PR0696
0920560	09	2	4	SE1		0560	21.4	18.8	53.6	18.8																				RECH	1994-10-06	P					30.3								N				PR0696
0920561	09	2	4	SE1		0561	6.8	17.1	68.2	17.1																				RECH	1994-10-06	R		B		G	14.1								N				PR0696
0920562	09	2	4	SE1		0562	12.4	17.1	62.6	17.1																				RECH	1994-10-06	R		B		G	6.8			3.3					N				PR0696
0920563	09	2	4	SE1		0563	12.8	15.9	62.2	15.9																				RECH	1994-10-06	R		B		G	13.4								N				PR0696
0920564	09	2	4	SE1		0564	18.2	14.4	56.8	14.4																				RECH	1994-10-06	R		B		G	5.1			1.5					N				PR0696
0920565	09	2	4	SE1		0565	2.5	11.8	72.5	11.8																				RECH	1994-10-06	P					26.3								N				PR0696
0920566	09	2	4	SE1		0566	7.2	11.6	67.8	11.6																				RECH	1994-10-06	R		B		G	12								N				PR0696
0920567	09	2	4	SE1		0567	18.3	8.5	56.7	8.5																				RECH	1994-10-06	P					31								N				PR0696
0920568	09	2	4	SE1		0568	1.2	7.4	73.8	7.4																				RECH	1994-10-06	R		B		G	6.9			2					N				PR0696
0920569	09	2	4	SE1		0569	24.7	7.7	50.3	7.7																				RECH	1994-10-06	S					0	4							N				PR0696
0920570	09	2	4	SE1		0570	2	5.9	73	5.9																				RECH	1994-10-06	P					23.7				0.2	SW			N				PR0696
0920571	09	2	4	SE1		0571	14.2	3.4	60.8	3.4																				RECH	1994-10-06	R		B		G	9.5			1.7					N				PR0696
0920572	09	2	4	SE1		0572	7.3	1.1	67.7	1.1																				RECH	1994-10-06	P					24.6								N				PR0696
0920573	09	2	4	SE2		0573	3.8	49.8	78.8	49.8																				RECH	1994-10-06	P					22								N				PR0696
0920574	09	2	4	SE2		0574	6.4	49.3	81.4	49.3																				RECH	1994-10-06	P					23								N				PR0696
0920575	09	2	4	SE2		0575	12.8	47.2	87.8	47.2																				RECH	1994-10-06	R		B		G	10.4			3.5					N				PR0696
0920576	09	2	4	SE2		0576	22	48	97	48																				RECH	1994-10-06	R		B		G	11.7								N				PR0696
0920577	09	2	4	SE2		0577	10.9	40.8	85.9	40.8																				RECH	1994-10-06	R		B		G	24.2								N				PR0696
0920578	09	2	4	SE2		0578	2.9	36.1	77.9	36.1																				RECH	1994-10-06	R		B		G	18.9								N				PR0696
0920579	09	2	4	SE2		0579	0.4	34.2	75.4	34.2																				RECH	1994-10-06	S					0	2.9			0.3	NS			N				PR0696
0920580	09	2	4	SE2		0580	16.2	33.3	91.2	33.3																				RECH	1994-10-06	R		B		G	13.3								N				PR0696
0920581	09	2	4	SE2		0581	18.3	28.6	93.3	28.6																				RECH	1994-10-06	P					25.8				0.4	S			N			SC 180 DEGREES 1/2 THRU	PR0696
0920582	09	2	4	SE2		0582	13.2	26.2	88.2	26.2																				RECH	1994-10-06	P					17.8								N				PR0696
0920583	09	2	4	SE2		0583	8.8	24.6	83.8	24.6																				RECH	1994-10-06	R		B		B	5.5			2					N				PR0696
0920584	09	2	4	SE2		0584	1	24.5	76	24.5																				RECH	1994-10-06	P					26								N				PR0696
0920585	09	2	4	SE2		0585	16.8	21.2	91.8	21.2																				RECH	1994-10-06	P					26								N				PR0696
0920586	09	2	4	SE2		0586	6.1	19.3	81.1	19.3																				RECH	1994-10-06	P					22.2								N				PR0696
0920587	09	2	4	SE2		0587	23.7	17.4	98.7	17.4																				RECH	1994-10-06	R		B		G	9.8			3.6					N				PR0696
0920588	09	2	4	SE2		0588	20.2	12.9	95.2	12.9																				RECH	1994-10-06	P					25.4								N				PR0696
0920589	09	2	4	SE2		0589	23.5	11.1	98.5	11.1																				RECH	1994-10-06	P					23								N				PR0696
0920590	09	2	4	SE2		0590	23.6	8.2	98.6	8.2																				RECH	1994-10-06	P					17.9								N				PR0696
0920591	09	2	4	SE2		0591	23.5	6.6	98.5	6.6																				RECH	1994-10-06	P					19.5								N				PR0696
0920592	09	2	4	SE2		0592	17.1	6.2	92.1	6.2																				RECH	1994-10-06	P					17.5								N				PR0696
0920593	09	2	4	SE2		0593	23.9	1.8	98.9	1.8																				RECH	1994-10-06	P					24.7								N				PR0696
0920594	09	2	4	SE2		0594	0.2	10.9	75.2	10.9																				RECH	1994-10-06	R		B		G	16.1			3.8					N				PR0696
0920595	09	2	4	SE2		0595	4.5	11.8	79.5	11.8																				RECH	1994-10-06	P					31.8								N				PR0696
0920596	09	2	4	SW1		0596	19.6	48.3	5.4	48.3																				RECH	1994-10-06	P					33.7				0.2	N			N				PR0696
0920597	09	2	4	SW1		0597	15.5	45.3	9.5	45.3																				RECH	1994-10-06	S					0	1.6							N				PR0696
0920598	09	2	4	SW1		0598	21	43.2	4	43.2																				RECH	1994-10-06	P					27.5								N				PR0696
0920599	09	2	4	SW1		0599	24.8	39.2	0.2	39.2																				RECH	1994-10-06	R		B		G	7.4			3.3					N				PR0696
0920600	09	2	4	SW1		0600	8.5	36.7	16.5	36.7																				RECH	1994-10-06	S					0	1.6							N				PR0696
0920601	09	2	4	SW1		0601	2.3	36.1	22.7	36.1																				RECH	1994-10-06	R		B		G	15.8			3.1					N				PR0696
0920602	09	2	4	SW1		0602	13.5	34.9	11.5	34.9																				RECH	1994-10-06	P					24.3								N				PR0696
0920603	09	2	4	SW1		0603	10	32.3	15	32.3																				RECH	1994-10-06	P					37.1								N				PR0696
0920604	09	2	4	SW1		0604	8.4	31	16.6	31																				RECH	1994-10-06	S					0								N				PR0696
0920605	09	2	4	SW1		0605	9.3	30.4	15.7	30.4																				RECH	1994-10-06	S					0	2.3							N				PR0696
0920606	09	2	4	SW1		0606	13.8	28.4	11.2	28.4																				RECH	1994-10-06	P					37.8								N				PR0696
0920607	09	2	4	SW1		0607	18.9	26.8	6.1	26.8																				RECH	1994-10-06	R		B		G	17.5			4.6					N				PR0696
0920608	09	2	4	SW1		0608	11.9	25.6	13.1	25.6																				RECH	1994-10-06	R		B		G	18.3								N				PR0696
0920609	09	2	4	SW1		0609	16.9	22.6	8.1	22.6																				RECH	1994-10-06	R				G	17.7								N				PR0696
0920610	09	2	4	SW1		0610	17.7	21.1	7.3	21.1																				RECH	1994-10-06	P					25.2								N				PR0696
0920611	09	2	4	SW1		0611	5.5	21.2	19.5	21.2																				RECH	1994-10-06	R		B		G	14.6			2					N				PR0696
0920612	09	2	4	SW1		0612	8.6	15.8	16.4	15.8																				RECH	1994-10-06	R		B		G	11.4			4.7					N				PR0696
0920613	09	2	4	SW1		0613	18.3	16.5	6.7	16.5																				RECH	1994-10-06	P					23.5				0.2	S			N				PR0696
0920614	09	2	4	SW1		0614	20.9	11.6	4.1	11.6																				RECH	1994-10-06	R		B		G	9.5								N				PR0696
0920615	09	2	4	SW1		0615	24.5	11.7	0.5	11.7																				RECH	1994-10-06	R		B		G	10			1.7					N				PR0696
0920616	09	2	4	SW1		0616	22.7	10.9	2.3	10.9																				RECH	1994-10-06	P					15.8						2		N			SICKLY--1/2 DEAD	PR0696
0920617	09	2	4	SW1		0617	24.6	10.5	0.4	10.5																				RECH	1994-10-06	P					27.5						2		N			SICKLY--1/2 DEAD	PR0696
0920618	09	2	4	SW1		0618	20.7	7.2	4.3	7.2																				RECH	1994-10-06	S					0								N				PR0696
0920619	09	2	4	SW1		0619	8.4	8.5	16.6	8.5																				RECH	1994-10-06	R		B		G	13.5			2.9					N				PR0696
0920620	09	2	4	SW1		0620	3.1	5	21.9	5																				RECH	1994-10-06	R	T	U		B	34.5	15.7		2.6	3.5	E			Y			STUMP SLIGHTLY UPROOTED W--EC 2.0-3.5	PR0696
0920621	09	2	4	SW1		0621	11	2.5	14	2.5																				RECH	1994-10-06	R		B		G	12.2			1.7					N				PR0696
0920622	09	2	4	SW1		0622	2.4	0.6	22.6	0.6																				RECH	1994-10-06	R		B		G	7.7			3					N				PR0696
0920623	09	2	4	SW1		0623	4.1	0.1	20.9	0.1																				RECH	1994-10-06	S					0	2.2							N				PR0696
0920624	09	2	4	SW2		0624	0.2	46.4	25.2	46.4																				RECH	1994-10-06	S					0	1.5							N				PR0696
0920625	09	2	4	SW2		0625	1.1	44.8	26.1	44.8																				RECH	1994-10-06	P					22.4								N				PR0696
0920626	09	2	4	SW2		0626	4.4	45	29.4	45																				RECH	1994-10-06	P					38.9								N				PR0696
0920627	09	2	4	SW2		0627	1.4	40.8	26.4	40.8																				RECH	1994-10-06	P					16.1								N				PR0696
0920628	09	2	4	SW2		0628	3.3	40.6	28.3	40.6																				RECH	1994-10-06	P					22.8								N				PR0696
0920629	09	2	4	SW2		0629	9.4	40.4	34.4	40.4																				RECH	1994-10-06	S					0	2.8			0.4	E			N			FIRE	PR0696
0920630	09	2	4	SW2		0630	10.5	39.6	35.5	39.6																				RECH	1994-10-06	S					0	2.6			0.4	NS			N				PR0696
0920631	09	2	4	SW2	Y	0631	22.5	39.3	47.5	39.3																				RECH	1994-10-06	P					24.4								N				PR0696
0920632	09	2	4	SW2	Y	0632	18.8	38.4	43.8	38.4																				RECH	1994-10-06	P					26								N				PR0696
0920633	09	2	4	SW2		0633	9.7	36.8	34.7	36.8																				RECH	1994-10-06	P					17.3								N				PR0696
0920634	09	2	4	SW2	Y	0634	17.5	36.6	42.5	36.6																				RECH	1994-10-06	P					34								N				PR0696
0920635	09	2	4	SW2		0635	8.3	34.1	33.3	34.1																				RECH	1994-10-06	R		B		G	10.5			3.4					N				PR0696
0920636	09	2	4	SW2		0636	10.5	33	35.5	33																				RECH	1994-10-06	P					16.4								N				PR0696
0920637	09	2	4	SW2	Y	0637	19.1	30.2	44.1	30.2																				RECH	1994-10-06	S					0	2.1			0.2	S			N				PR0696
0920638	09	2	4	SW2		0638	19.3	26.8	44.3	26.8																				RECH	1994-10-06	R		B		G	8			3.5					N				PR0696
0920639	09	2	4	SW2		0639	9.1	27.3	34.1	27.3																				RECH	1994-10-06	R		B		G	12.3			2.5					N				PR0696
0920640	09	2	4	SW2		0640	4.3	26.1	29.3	26.1																				RECH	1994-10-06	S					0	2.9			0.3	S			N				PR0696
0920641	09	2	4	SW2		0641	0.3	23.8	25.3	23.8																				RECH	1994-10-06	P					37.4								N				PR0696
0920642	09	2	4	SW2		0642	6.2	23.4	31.2	23.4																				RECH	1994-10-06	R		B		G	9.8			2.8					N				PR0696
0920643	09	2	4	SW2		0643	6.9	22.6	31.9	22.6																				RECH	1994-10-06	R		B		G	18.5								N				PR0696
0920644	09	2	4	SW2		0644	15.9	20.3	40.9	20.3																				RECH	1994-10-06	S					0	2.5							N				PR0696
0920645	09	2	4	SW2		0645	24.4	20.4	49.4	20.4																				RECH	1994-10-06	P					28.8								N				PR0696
0920646	09	2	4	SW2		0646	20.6	17.8	45.6	17.8																				RECH	1994-10-06	P					27.9				0.6	E			N			SC 1.6-1.9	PR0696
0920647	09	2	4	SW2		0647	16.5	16.4	41.5	16.4																				RECH	1994-10-06	P					31.9				0.2	SE			N				PR0696
0920648	09	2	4	SW2		0648	5.8	17.2	30.8	17.2																				RECH	1994-10-06	P					25.1								N				PR0696
0920649	09	2	4	SW2		0649	2.3	21.2	27.3	21.2																				RECH	1994-10-06	R		B		G	12.2			3					N				PR0696
0920650	09	2	4	SW2		0650	2.3	12.6	27.3	12.6																				RECH	1994-10-06	P					40.8								N				PR0696
0920651	09	2	4	SW2		0651	22	11.2	47	11.2																				RECH	1994-10-06	R		B		G	14								N				PR0696
0920652	09	2	4	SW2		0652	0.5	8.4	25.5	8.4																				RECH	1994-10-06	R		B		G	5.4			2.2					N				PR0696
0920653	09	2	4	SW2		0653	21.7	1.4	46.7	1.4																				RECH	1994-10-06	S					0								N				PR0696
0920654	09	2	4	SW2		0654	2	0.6	27	0.6																				RECH	1994-10-06	R		B		G	13.7			4.3					N				PR0696
0920655	09	2	4	NW1		0655	0.3	2.5	24.7	52.5																				RECH	1994-10-06	P					25.2				0.3	E			N				PR0696
0920656	09	2	4	NW1		0656	11	5.1	14	55.1																				RECH	1994-10-06	P					28.7				0.4	SE			N				PR0696
0920657	09	2	4	NW1		0657	2.5	7	22.5	57																				RECH	1994-10-06	P					33.3								N				PR0696
0920658	09	2	4	NW1		0658	11.8	16.3	13.2	66.3																				RECH	1994-10-06	S					0	1.6							N				PR0696
0920659	09	2	4	NW1		0659	21.1	16.3	3.9	66.3																				RECH	1994-10-06	R		B		G	7.6			2					N				PR0696
0920660	09	2	4	NW1		0660	23.4	10.9	1.6	60.9																				RECH	1994-10-06	R		B		G	13.7			4.4					N				PR0696
0920661	09	2	4	NW1		0661	23.4	20.7	1.6	70.7																				RECH	1994-10-06	S					0	3.3							N				PR0696
0920662	09	2	4	NW1		0662	14.9	21.1	10.1	71.1																				RECH	1994-10-06	P					23.7								N				PR0696
0920663	09	2	4	NW1		0663	0.9	20.9	24.1	70.9																				RECH	1994-10-06	R		B		G	6.9			1.6					N				PR0696
0920664	09	2	4	NW1		0664	0.5	27	24.5	77																				RECH	1994-10-06	P					33.9								N				PR0696
0920665	09	2	4	NW1		0665	15	24.2	10	74.2																				RECH	1994-10-06	P					30.9								N				PR0696
0920666	09	2	4	NW1		0666	12.1	25.6	12.9	75.6																				RECH	1994-10-06	S					0	2.7			0.3	E			N			EC 180 DEGREES 1/2 THRU	PR0696
0920667	09	2	4	NW1		0667	11.9	27.3	13.1	77.3																				RECH	1994-10-06	S					0	2.4			0.3	W			N				PR0696
0920668	09	2	4	NW1		0668	22.5	27.3	2.5	77.3																				RECH	1994-10-06	P					30.6								N				PR0696
0920669	09	2	4	NW1		0669	23.5	27.5	1.5	77.5																				RECH	1994-10-06	R		B		G	14.4								N				PR0696
0920670	09	2	4	NW1		0670	22.4	28.5	2.6	78.5																				RECH	1994-10-06	S					0	1.7							N				PR0696
0920671	09	2	4	NW1		0671	15.5	28.2	9.5	78.2																				RECH	1994-10-06	P					27.1								N				PR0696
0920672	09	2	4	NW1		0672	10.2	28.5	14.8	78.5																				RECH	1994-10-06	P					23.9				1.2	E			N			EC 1.2-1/2 WAY UP TREE	PR0696
0920673	09	2	4	NW1		0673	13.5	29.3	11.5	79.3																				RECH	1994-10-06	P					17.4								N				PR0696
0920674	09	2	4	NW1		0674	10.2	30.5	14.8	80.5																				RECH	1994-10-06	P					25.1								N				PR0696
0920675	09	2	4	NW1		0675	12.2	36.3	12.8	86.3																				RECH	1994-10-06	P					22.8								N				PR0696
0920676	09	2	4	NW1		0676	14.1	36.3	10.9	86.3																				RECH	1994-10-06	P					25.6								N				PR0696
0920677	09	2	4	NW1		0677	18.8	36.3	6.2	86.3																				RECH	1994-10-06	S					0	2							N				PR0696
0920678	09	2	4	NW1		0678	16.5	37.7	8.5	87.7																				RECH	1994-10-06	P					26.7				2.2	E			N			EC 1.7-2.2--NEC 1.4-1.5	PR0696
0920679	09	2	4	NW1		0679	14.8	41	10.2	91																				RECH	1994-10-06	S					0	3.9							N				PR0696
0920680	09	2	4	NW1		0680	2.6	37.4	22.4	87.4																				RECH	1994-10-06	P					23.6								N				PR0696
0920681	09	2	4	NW1		0681	0.7	44.6	24.3	94.6																				RECH	1994-10-06	P					26.8								N				PR0696
0920682	09	2	4	NW1		0682	1.6	44.3	23.4	94.3																				RECH	1994-10-06	S					0	3.8							N				PR0696
0920683	09	2	4	NW1		0683	24.1	44	0.9	94																				RECH	1994-10-06	P					17.3				0.6	S			N				PR0696
0920684	09	2	4	NW1		0684	23.2	45.5	1.8	95.5																				RECH	1994-10-06	P					31								N				PR0696
0920685	09	2	4	NW1		0685	12.4	46.1	12.6	96.1																				RECH	1994-10-06	S					0	2.1							N				PR0696
0920686	09	2	4	NW1		0686	8	47	17	97																				RECH	1994-10-06	P					27.3								N				PR0696
0920687	09	2	4	NW1		0687	1.4	47	23.6	97																				RECH	1994-10-06	S					0	2.5							N				PR0696
0920688	09	2	4	NW1		0688	2.2	48.2	22.8	98.2																				RECH	1994-10-06	P					21.5								N				PR0696
0920689	09	2	4	NW1		0689	22.9	49.5	2.1	99.5																				RECH	1994-10-06	P					19.1								N				PR0696
0920690	09	2	4	NW2	Y	0690	17.5	0.6	42.5	50.6																				RECH	1994-10-06	P					32.5								N				PR0696
0920691	09	2	4	NW2	Y	0691	19.1	6	44.1	56																				RECH	1994-10-06	P					17.3						2		N				PR0696
0920692	09	2	4	NW2	Y	0692	20.8	5.8	45.8	55.8																				RECH	1994-10-06	P					19.7								N				PR0696
0920693	09	2	4	NW2		0693	7.9	6	32.9	56																				RECH	1994-10-06	P					25.5								N				PR0696
0920694	09	2	4	NW2	Y	0694	18.8	12.3	43.8	62.3																				RECH	1994-10-06	P					24.3								N				PR0696
0920695	09	2	4	NW2		0695	2.4	11.4	27.4	61.4																				RECH	1994-10-06	P					24.8								N				PR0696
0920696	09	2	4	NW2	Y	0696	22.9	19.1	47.9	69.1																				RECH	1994-10-06	P					25.9								N				PR0696
0920697	09	2	4	NW2		0697	10.7	22.8	35.7	72.8																				RECH	1994-10-06	R		B		G	22								N				PR0696
0920698	09	2	4	NW2		0698	9.1	25	34.1	75																				RECH	1994-10-06	S					0	3							N				PR0696
0920699	09	2	4	NW2	Y	0699	18.8	24.9	43.8	74.9																				RECH	1994-10-06	P					30.3								N				PR0696
0920700	09	2	4	NW2		0700	16.4	27.6	41.4	77.6																				RECH	1994-10-06	P					26.4								N				PR0696
0920701	09	2	4	NW2		0701	6.9	29.6	31.9	79.6																				RECH	1994-10-06	P					29								N				PR0696
0920702	09	2	4	NW2		0702	7.9	29.9	32.9	79.9																				RECH	1994-10-06	S					0	2							N				PR0696
0920703	09	2	4	NW2		0703	8	30.7	33	80.7																				RECH	1994-10-06	R		B		G	8.2			3.3					N				PR0696
0920704	09	2	4	NW2		0704	9	30.8	34	80.8																				RECH	1994-10-06	S					0	3							N				PR0696
0920705	09	2	4	NW2		0705	7.4	33.9	32.4	83.9																				RECH	1994-10-06	S					0	2.6							N				PR0696
0920706	09	2	4	NW2		0706	12.1	35.3	37.1	85.3																				RECH	1994-10-06	P					27.4								N				PR0696
0920707	09	2	4	NW2		0707	14.4	38.7	39.4	88.7																				RECH	1994-10-06	P					26.4								N				PR0696
0920708	09	2	4	NW2		0708	17.5	41.2	42.5	91.2																				RECH	1994-10-06	P					22.9								N				PR0696
0920709	09	2	4	NW2		0709	24.1	42	49.1	92																				RECH	1994-10-06	P					24.7								N				PR0696
0920710	09	2	4	NW2		0710	16.2	42.9	41.2	92.9																				RECH	1994-10-06	S					0	3							N				PR0696
0920711	09	2	4	NW2		0711	13.3	48.6	38.3	98.6																				RECH	1994-10-06	S					0	2.5							N				PR0696
0920712	09	2	4	NW2		0712	14.6	49.1	39.6	99.1																				RECH	1994-10-06	S					0	1.9							N				PR0696
0920713	09	2	4	NE1	Y	0713	23.3	1.7	51.7	51.7																																							PR0696
0930400	09	3	4	NE1		0400	4.4	13.6	70.6	63.6
0930401	09	3	4	NW2		0401	15.8	39.3	40.8	89.3
0930402	09	3	4	NE1		0402	14	11.7	61	61.7
0930403	09	3	4	SE2		0403	1.9	28.1	76.9	28.1
0930404	09	3	4	SW1		0404	10.7	1.8	14.3	1.8
0930405	09	3	4	NW2		0405	6.7	48.9	31.7	98.9																				RECH	1995-02-23	P					34.1								N				PR0696
0930406	09	3	4	NW2		0406	0.3	49	25.3	99																				RECH	1995-02-23	P					25.5				0.4	E			N			EC 180 DEGREES	PR0696
0930407	09	3	4	NW2		0407	13.4	41.4	38.4	91.4																				RECH	1995-02-23	C	T	B	F		20.1	7.7		0					Y				PR0696
0930408	09	3	4	NW2		0408	22	46.3	47	96.3																				RECH	1995-02-23	P					22.5								N				PR0696
0930409	09	3	4	NW2		0409	14.4	44.7	39.4	94.7																				RECH	1995-02-23	P					24.2								N				PR0696
0930410	09	3	4	NW2		0410	18.5	41.2	43.5	91.2																				RECH	1995-02-23	P					27.9								N				PR0696
0930411	09	3	4	NW2		0411	21	39.1	46	89.1																				RECH	1995-02-23	P					26.4								N				PR0696
0930412	09	3	4	NW2		0412	9.9	37.7	34.9	87.7																				RECH	1995-02-23	P					13.4								N				PR0696
0930413	09	3	4	NW2		0413	15.2	37.2	40.2	87.2																				RECH	1995-02-23	P					19.2								N				PR0696
0930414	09	3	4	NW2		0414	9.9	37.2	34.9	87.2																				RECH	1995-02-23	P					18.8								N				PR0696
0930415	09	3	4	NW2		0415	10.1	35.6	35.1	85.6																				RECH	1995-02-23	P					23.7								N				PR0696
0930416	09	3	4	NW2		0416	17.5	34.3	42.5	84.3																				RECH	1995-02-23	S					0	4							N				PR0696
0930417	09	3	4	NW2		0417	6.3	33.9	31.3	83.9																				RECH	1995-02-23	P					23.8								N				PR0696
0930418	09	3	4	NW2		0418	7.1	32.6	32.1	82.6																				RECH	1995-02-23	R		B		B	10			2.4					N				PR0696
0930419	09	3	4	NW2		0419	18	32.1	43	82.1																				RECH	1995-02-23	P					26.5								N				PR0696
0930420	09	3	4	NW2		0420	20.4	31.4	45.4	81.4																				RECH	1995-02-23	P					22.5								N				PR0696
0930421	09	3	4	NW2		0421	5.2	29.8	30.2	79.8																				RECH	1995-02-23	P					25.3				0.8	W			N			WC 180 DEGREES 1/2 THRU	PR0696
0930422	09	3	4	NW2		0422	1.2	31.7	26.2	81.7																				RECH	1995-02-23	P					26.1								N				PR0696
0930423	09	3	4	NW2		0423	3.4	27.4	28.4	77.4																				RECH	1995-02-23	P					20.6								N				PR0696
0930424	09	3	4	NW2		0424	1.8	27.4	26.8	77.4																				RECH	1995-02-23	P					14.3								N				PR0696
0930425	09	3	4	NW2		0425	8.9	27.5	33.9	77.5																				RECH	1995-02-23	R		B		G	16.3								N				PR0696
0930426	09	3	4	NW2		0426	23	27	48	77																				RECH	1995-02-23	P					10.7								N				PR0696
0930427	09	3	4	NW2		0427	18.6	26.6	43.6	76.6																				RECH	1995-02-23	R		B		G	9.5								N				PR0696
0930428	09	3	4	NW2		0428	12.8	26.5	37.8	76.5																				RECH	1995-02-23	P					17.8								N				PR0696
0930429	09	3	4	NW2		0429	4.8	26.4	29.8	76.4																				RECH	1995-02-23	P					11.1								N				PR0696
0930430	09	3	4	NW2		0430	20	25.5	45	75.5																				RECH	1995-02-23	P					26.3								N				PR0696
0930431	09	3	4	NW2		0431	14.9	24.4	39.9	74.4																				RECH	1995-02-23	P					9.8						2		N			FIRE STRESS	PR0696
0930432	09	3	4	NW2		0432	0.3	24.1	25.3	74.1																				RECH	1995-02-23	P					21.3								N				PR0696
0930433	09	3	4	NW2		0433	10.2	23.2	35.2	73.2																				RECH	1995-02-23	P					26.1								N				PR0696
0930434	09	3	4	NW2	Y	0434	23.2	22.2	48.2	72.2																				RECH	1995-02-23	P					13.5								N				PR0696
0930435	09	3	4	NW2	Y	0435	20.8	20.3	45.8	70.3																				RECH	1995-02-23	P					19.8								N				PR0696
0930436	09	3	4	NW2		0436	4	21.4	29	71.4																				RECH	1995-02-23	R		B		B	8.6								N				PR0696
0930437	09	3	4	NW2		0437	3.9	23	28.9	73																				RECH	1995-02-23	R		B		B	9.8								N				PR0696
0930438	09	3	4	NW2		0438	3	22.4	28	72.4																				RECH	1995-02-23	P					22.4								N				PR0696
0930439	09	3	4	NW2		0439	13	19.4	38	69.4																				RECH	1995-02-23	P					16.3								N				PR0696
0930440	09	3	4	NW2		0440	10.3	18.7	35.3	68.7																				RECH	1995-02-23	P					14.4								N				PR0696
0930441	09	3	4	NW2		0441	4	20.1	29	70.1																				RECH	1995-02-23	P	T				16.7								N			FIRE?	PR0696
0930442	09	3	4	NW2	Y	0442	21.6	17.3	46.6	67.3																				RECH	1995-02-23	P					26.5								N				PR0696
0930443	09	3	4	NW2		0443	9.4	18.1	34.4	68.1																				RECH	1995-02-23	P					17.9								N				PR0696
0930444	09	3	4	NW2		0444	4.6	18.6	29.6	68.6																				RECH	1995-02-23	P					21.7								N				PR0696
0930445	09	3	4	NW2		0445	3.1	16.9	28.1	66.9																				RECH	1995-02-23	P					15.3								N				PR0696
0930446	09	3	4	NW2	Y	0446	20.3	15.5	45.3	65.5																				RECH	1995-02-23	P					23.8								N				PR0696
0930447	09	3	4	NW2	Y	0447	16.1	15.4	41.1	65.4																				RECH	1995-02-23	P	T				10.6								N			FIRE	PR0696
0930448	09	3	4	NW2	Y	0448	21.9	14.5	46.9	64.5																				RECH	1995-02-23	P					15								N				PR0696
0930449	09	3	4	NW2	Y	0449	17.2	14.6	42.2	64.6																				RECH	1995-02-23	P					11.2				0.4	SW			N			SWC 0.2-0.4--SMALL CROWN--FIRE STRESS	PR0696
0930450	09	3	4	NW2		0450	9.8	14.3	34.8	64.3																				RECH	1995-02-23	P					28.6								N				PR0696
0930451	09	3	4	NW2	Y	0451	17.1	14	42.1	64																				RECH	1995-02-23	P					21.9								N				PR0696
0930452	09	3	4	NW2		0452	13.4	13.7	38.4	63.7																				RECH	1995-02-23	P					22.8								N				PR0696
0930453	09	3	4	NW2	Y	0453	18.5	11.9	43.5	61.9																				RECH	1995-02-23	P					17								N				PR0696
0930454	09	3	4	NW2	Y	0454	23.5	11.5	48.5	61.5																				RECH	1995-02-23	P					22.1								N				PR0696
0930455	09	3	4	NW2		0455	11.1	11.1	36.1	61.1																				RECH	1995-02-23	S					0	4.7							N				PR0696
0930456	09	3	4	NW2		0456	2.9	12.4	27.9	62.4																				RECH	1995-02-23	P					22.9								N				PR0696
0930457	09	3	4	NW2		0457	2.4	11.5	27.4	61.5																				RECH	1995-02-23	P					22.1								N				PR0696
0930458	09	3	4	NW2		0458	1	12.2	26	62.2																				RECH	1995-02-23	P					21.8								N				PR0696
0930459	09	3	4	NW2		0459	0.5	9.9	25.5	59.9																				RECH	1995-02-23	P					20.4								N				PR0696
0930460	09	3	4	NW2	Y	0460	21.8	8.7	46.8	58.7																				RECH	1995-02-23	P					13.3								N				PR0696
0930461	09	3	4	NW2	Y	0461	23.3	7.2	48.3	57.2																				RECH	1995-02-23	P					30.1								N				PR0696
0930462	09	3	4	NW2	Y	0462	18.3	5.7	43.3	55.7																				RECH	1995-02-23	P					37.9								N				PR0696
0930463	09	3	4	NW2		0463	4.4	4.8	29.4	54.8																				RECH	1995-02-23	P					31								N				PR0696
0930464	09	3	4	NW2	Y	0464	18.2	3.4	43.2	53.4																				RECH	1995-02-23	P					16.1								N				PR0696
0930465	09	3	4	NW2	Y	0465	17.9	1.7	42.9	51.7																				RECH	1995-02-23	P					14.1				3.5	SW			N			SWC 1.7-3.5	PR0696
0930466	09	3	4	NW2		0466	13.5	1.8	38.5	51.8																				RECH	1995-02-23	P					18.6								N				PR0696
0930467	09	3	4	NW2		0467	4.8	2.4	29.8	52.4																				RECH	1995-02-23	P					18								N				PR0696
0930468	09	3	4	NW2		0468	15.2	0.4	40.2	50.4																				RECH	1995-02-23	R		U		B	15	17		0					Y				PR0696
0930469	09	3	4	NW2		0469	4.7	0.6	29.7	50.6																				RECH	1995-02-23	P					24.2								N				PR0696
0930470	09	3	4	NW1		0470	14.3	0.7	10.7	50.7																				RECH	1995-02-23	P					23.7								N				PR0696
0930471	09	3	4	NW1		0471	9.5	0.8	15.5	50.8																				RECH	1995-02-23	P					27.9								N				PR0696
0930472	09	3	4	NW1		0472	4	1.8	21	51.8																				RECH	1995-02-23	P					29.8								N				PR0696
0930473	09	3	4	NW1		0473	11.3	2.5	13.7	52.5																				RECH	1995-02-23	P					15.5								N				PR0696
0930474	09	3	4	NW1		0474	17.9	2.9	7.1	52.9																				RECH	1995-02-23	P					25								N				PR0696
0930475	09	3	4	NW1		0475	25	2.9	0	52.9																				RECH	1995-02-23	R		B		G	9.9								N				PR0696
0930476	09	3	4	NW1		0476	15	3.5	10	53.5																				RECH	1995-02-23	P					18.3								N				PR0696
0930477	09	3	4	NW1		0477	8.5	4.9	16.5	54.9																				RECH	1995-02-23	P					20.3				0.6	N			N			SC 0.3-0.6	PR0696
0930478	09	3	4	NW1		0478	10.8	5.8	14.2	55.8																				RECH	1995-02-23	P					8.2				1.9	SW			N			SWC 180 DEGREES--FIRE STRESS	PR0696
0930479	09	3	4	NW1		0479	17.2	7	7.8	57																				RECH	1995-02-23	P					28.7								N				PR0696
0930480	09	3	4	NW1		0480	16.5	9.5	8.5	59.5																				RECH	1995-02-23	P					14.3								N				PR0696
0930481	09	3	4	NW1		0481	10.7	8	14.3	58																				RECH	1995-02-23	P					16.4								N				PR0696
0930482	09	3	4	NW1		0482	4	9.6	21	59.6																				RECH	1995-02-23	P					21.6								N				PR0696
0930483	09	3	4	NW1		0483	7.2	10.1	17.8	60.1																				RECH	1995-02-23	P					16.8								N				PR0696
0930484	09	3	4	NW1		0484	13.2	10.3	11.8	60.3																				RECH	1995-02-23	P					12.7								N				PR0696
0930485	09	3	4	NW1		0485	13.1	10.6	11.9	60.6																				RECH	1995-02-23	R		B		G	7.1			1.7					N				PR0696
0930486	09	3	4	NW1		0486	20.3	11.2	4.7	61.2																				RECH	1995-02-23	P					15.3								N				PR0696
0930487	09	3	4	NW1		0487	16.6	11.4	8.4	61.4																				RECH	1995-02-23	R		B		G	14.5								N				PR0696
0930488	09	3	4	NW1		0488	15.9	12	9.1	62																				RECH	1995-02-23	P					18.9								N				PR0696
0930489	09	3	4	NW1		0489	17.2	12.5	7.8	62.5																				RECH	1995-02-23	P					20.4								N				PR0696
0930490	09	3	4	NW1		0490	23.4	13.2	1.6	63.2																				RECH	1995-02-23	P					25.5								N				PR0696
0930491	09	3	4	NW1		0491	23.8	14	1.2	64																				RECH	1995-02-23	R		B		G	8			4.1					N				PR0696
0930492	09	3	4	NW1		0492	19.9	15.5	5.1	65.5																				RECH	1995-02-23	P					25.2								N				PR0696
0930493	09	3	4	NW1		0493	3.4	13.7	21.6	63.7																				RECH	1995-02-23	P					13.2								N				PR0696
0930494	09	3	4	NW1		0494	1.2	16.3	23.8	66.3																				RECH	1995-02-23	P					21.4								N				PR0696
0930495	09	3	4	NW1		0495	12.1	17.2	12.9	67.2																				RECH	1995-02-23	P					27								N				PR0696
0930496	09	3	4	NW1		0496	13.9	19.4	11.1	69.4																				RECH	1995-02-23	P					21.5								N				PR0696
0930497	09	3	4	NW1		0497	9.5	20.1	15.5	70.1																				RECH	1995-02-23	P					17.5								N				PR0696
0930498	09	3	4	NW1		0498	21.4	21.3	3.6	71.3																				RECH	1995-02-23	R				G	13.8								N				PR0696
0930499	09	3	4	NW1		0499	23.6	21.7	1.4	71.7																				RECH	1995-02-23	P					20.9								N				PR0696
0930500	09	3	4	NW1		0500	20.2	22	4.8	72																				RECH	1995-02-23	P					24.1								N				PR0696
0930501	09	3	4	NW1		0501	3.5	20.8	21.5	70.8																				RECH	1995-02-23	P					26.1								N				PR0696
0930502	09	3	4	NW1		0502	10.7	22.6	14.3	72.6																				RECH	1995-02-23	R		B		B	14.2	14.8		3.5	3.5	S			Y			SC 1.3-3.5	PR0696
0930503	09	3	4	NW1		0503	9	22.3	16	72.3																				RECH	1995-02-23	P	T				14				2.1	SW			N			SWC 1.4-2.1 FIRE	PR0696
0930504	09	3	4	NW1		0504	18.6	24.5	6.4	74.5																				RECH	1995-02-23	P					15.6								N			FIRE STRESS	PR0696
0930505	09	3	4	NW1		0505	14.8	23.6	10.2	73.6																				RECH	1995-02-23	P					18.9								N				PR0696
0930506	09	3	4	NW1		0506	11.3	23.8	13.7	73.8																				RECH	1995-02-23	P					20.8								N				PR0696
0930507	09	3	4	NW1		0507	5.3	23.8	19.7	73.8																				RECH	1995-02-23	P					21.5								N				PR0696
0930508	09	3	4	NW1		0508	4.7	23.7	20.3	73.7																				RECH	1995-02-23	R		B		G	7.5			5					N				PR0696
0930509	09	3	4	NW1		0509	7.4	25.8	17.6	75.8																				RECH	1995-02-23	P					18.4								N				PR0696
0930510	09	3	4	NW1		0510	4.4	26.4	20.6	76.4																				RECH	1995-02-23	P					19.1								N				PR0696
0930511	09	3	4	NW1		0511	19.2	27.8	5.8	77.8																				RECH	1995-02-23	P					13.1								N				PR0696
0930512	09	3	4	NW1		0512	18.6	28.1	6.4	78.1																				RECH	1995-02-23	P					22.5								N				PR0696
0930513	09	3	4	NW1		0513	7.8	28.6	17.2	78.6																				RECH	1995-02-23	P					23.3								N				PR0696
0930514	09	3	4	NW1		0514	20.7	29.2	4.3	79.2																				RECH	1995-02-23	P					23.2								N				PR0696
0930515	09	3	4	NW1		0515	3.8	29.7	21.2	79.7																				RECH	1995-02-23	P	T	U			19				0.5	NE			N			NEC 200 DEGREES-FIRE-OLD SLIGHT UPROOT N	PR0696
0930516	09	3	4	NW1		0516	15.1	31.1	9.9	81.1																				RECH	1995-02-23	P					21.1								N				PR0696
0930517	09	3	4	NW1		0517	15.2	31.5	9.8	81.5																				RECH	1995-02-23	P					11.7				1.9	SW	4		N			SWC 1.3-1.9	PR0696
0930518	09	3	4	NW1		0518	7.5	31.7	17.5	81.7																				RECH	1995-02-23	P					23								N				PR0696
0930519	09	3	4	NW1		0519	9.9	32	15.1	82																				RECH	1995-02-23	P					19.1								N				PR0696
0930520	09	3	4	NW1		0520	13.3	32.9	11.7	82.9																				RECH	1995-02-23	P	T				12.1								N			FIRE	PR0696
0930521	09	3	4	NW1		0521	22.9	33.9	2.1	83.9																				RECH	1995-02-23	P					18.6								N				PR0696
0930522	09	3	4	NW1		0522	15.4	33.8	9.6	83.8																				RECH	1995-02-23	P					9.1				2.5	NW			N			NWC 0.6-2.5 INTERMITENT 180 DEGREES	PR0696
0930523	09	3	4	NW1		0523	13.3	34.1	11.7	84.1																				RECH	1995-02-23	P	T				8.9								N			FIRE	PR0696
0930524	09	3	4	NW1		0524	0.3	34.2	24.7	84.2																				RECH	1995-02-23	P					17.7								N				PR0696
0930525	09	3	4	NW1		0525	22.2	38.1	2.8	88.1																				RECH	1995-02-23	P					22.9								N				PR0696
0930526	09	3	4	NW1		0526	15.6	37.5	9.4	87.5																				RECH	1995-02-23	P					13.6								N				PR0696
0930527	09	3	4	NW1		0527	14.4	38	10.6	88																				RECH	1995-02-23	P					12								N				PR0696
0930528	09	3	4	NW1		0528	10	38.3	15	88.3																				RECH	1995-02-23	P					26.2								N				PR0696
0930529	09	3	4	NW1		0529	1.1	38.7	23.9	88.7																				RECH	1995-02-23	P					23.2				0.3	SW			N			SWC 180 DEGREES	PR0696
0930530	09	3	4	NW1		0530	5.5	40.5	19.5	90.5																				RECH	1995-02-23	P					23.4								N				PR0696
0930531	09	3	4	NW1		0531	4.9	40.4	20.1	90.4																				RECH	1995-02-23	S					0	2							N				PR0696
0930532	09	3	4	NW1		0532	22.3	41.3	2.7	91.3																				RECH	1995-02-23	P					21.2								N			FORKS @ 0.4--2ND DBH 17.3	PR0696
0930533	09	3	4	NW1		0533	19.5	40.9	5.5	90.9																				RECH	1995-02-23	P					27.3								N				PR0696
0930534	09	3	4	NW1		0534	18	42.5	7	92.5																				RECH	1995-02-23	R		B		G	16								N				PR0696
0930535	09	3	4	NW1		0535	17.1	42.2	7.9	92.2																				RECH	1995-02-23	S					0	3.5							N				PR0696
0930536	09	3	4	NW1		0536	15.6	42.5	9.4	92.5																				RECH	1995-02-23	P					21								N				PR0696
0930537	09	3	4	NW1		0537	13.3	43	11.7	93																				RECH	1995-02-23	P					15.8								N				PR0696
0930538	09	3	4	NW1		0538	11.5	43.7	13.5	93.7																				RECH	1995-02-23	P					15.3								N				PR0696
0930539	09	3	4	NW1		0539	18.2	46.1	6.8	96.1																				RECH	1995-02-23	P					14.2								N				PR0696
0930540	09	3	4	NW1		0540	17.2	46.1	7.8	96.1																				RECH	1995-02-23	P					12.5								N				PR0696
0930541	09	3	4	NW1		0541	1.5	46.6	23.5	96.6																				RECH	1995-02-23	C					21.9								N				PR0696
0930542	09	3	4	NW1		0542	7.2	46.9	17.8	96.9																				RECH	1995-02-23	P					20.8								N				PR0696
0930543	09	3	4	NW1		0543	14.4	48.4	10.6	98.4																				RECH	1995-02-23	P					22.2								N				PR0696
0930544	09	3	4	NW1		0544	12	49.4	13	99.4																				RECH	1995-02-23	R		B		G	12.2								N				PR0696
0930545	09	3	4	NW1		0545	6.9	49	18.1	99																				RECH	1995-02-23	P					16.8								N				PR0696
0930546	09	3	4	SW2		0546	2.5	2.8	27.5	2.8																				RECH	1995-02-23	P					19.2								N				PR0696
0930547	09	3	4	SW2		0547	20.7	0.3	45.7	0.3																				RECH	1995-02-23	P					18.6								N				PR0696
0930548	09	3	4	SW2		0548	7	0.9	32	0.9																				RECH	1995-02-23	P					21.5								N				PR0696
0930549	09	3	4	SW2		0549	4.8	2.2	29.8	2.2																				RECH	1995-02-23	P					10.6								N				PR0696
0930550	09	3	4	SW2		0550	6.7	1.9	31.7	1.9																				RECH	1995-02-23	P					21				0.2	S			N				PR0696
0930551	09	3	4	SW2		0551	18.2	2.3	43.2	2.3																				RECH	1995-02-23	P					24.8								N			SLIGHT UPROOT N	PR0696
0930552	09	3	4	SW2		0552	14.5	3.5	39.5	3.5																				RECH	1995-02-23	P					16.9								N				PR0696
0930553	09	3	4	SW2		0553	12.4	3.5	37.4	3.5																				RECH	1995-02-23	P					16.1								N				PR0696
0930554	09	3	4	SW2		0554	10.7	6.8	35.7	6.8																				RECH	1995-02-23	R				G	10.5			4.2					N				PR0696
0930555	09	3	4	SW2		0555	0.8	6.3	25.8	6.3																				RECH	1995-02-23	P					26.5								N				PR0696
0930556	09	3	4	SW2		0556	24.4	10.3	49.4	10.3																				RECH	1995-02-23	R		B		B	41.9							Q	N				PR0696
0930557	09	3	4	SW2		0557	13.2	15.9	38.2	15.9																				RECH	1995-02-23	S					0	4.3							N				PR0696
0930558	09	3	4	SW2		0558	14.5	16.9	39.5	16.9																				RECH	1995-02-23	P					38.8								N				PR0696
0930559	09	3	4	SW2		0559	19.1	18.2	44.1	18.2																				RECH	1995-02-23	S					0	4.4							N				PR0696
0930560	09	3	4	SW2		0560	17.2	19.3	42.2	19.3																				RECH	1995-02-23	P					26.5								N				PR0696
0930561	09	3	4	SW2		0561	9.6	19.6	34.6	19.6																				RECH	1995-02-23	P					26.2								N				PR0696
0930562	09	3	4	SW2		0562	2.2	20.2	27.2	20.2																				RECH	1995-02-23	P					29.5								N				PR0696
0930563	09	3	4	SW2		0563	3.2	21.1	28.2	21.1																				RECH	1995-02-23	P	T				14.2								N			FIRE?	PR0696
0930564	09	3	4	SW2		0564	18.8	23.3	43.8	23.3																				RECH	1995-02-23	R		B		G	5.3			1.8					N				PR0696
0930565	09	3	4	SW2		0565	2.1	25.4	27.1	25.4																				RECH	1995-02-23	P					16.3								N				PR0696
0930566	09	3	4	SW2		0566	5.4	23.6	30.4	23.6																				RECH	1995-02-23	P					20.1								N				PR0696
0930567	09	3	4	SW2		0567	6.4	24.3	31.4	24.3																				RECH	1995-02-23	P					12								N				PR0696
0930568	09	3	4	SW2		0568	8.4	25.2	33.4	25.2																				RECH	1995-02-23	P					11.2								N				PR0696
0930569	09	3	4	SW2		0569	8.5	25.5	33.5	25.5																				RECH	1995-02-23	P					18.9								N				PR0696
0930570	09	3	4	SW2		0570	13.1	27.2	38.1	27.2																				RECH	1995-02-23	P					18								N				PR0696
0930571	09	3	4	SW2		0571	10.9	26.9	35.9	26.9																				RECH	1995-02-23	P					12.2								N				PR0696
0930572	09	3	4	SW2		0572	5.3	27.6	30.3	27.6																				RECH	1995-02-23	P					12.1								N				PR0696
0930573	09	3	4	SW2		0573	4.3	27.7	29.3	27.7																				RECH	1995-02-23	P					17.6								N				PR0696
0930574	09	3	4	SW2		0574	3.5	28	28.5	28																				RECH	1995-02-23	P					28.8								N				PR0696
0930575	09	3	4	SW2		0575	11.5	29	36.5	29																				RECH	1995-02-23	P					28.8								N				PR0696
0930576	09	3	4	SW2		0576	9.6	29.2	34.6	29.2																				RECH	1995-02-23	P					10.1								N				PR0696
0930577	09	3	4	SW2	Y	0577	19.8	29.2	44.8	29.2																				RECH	1995-02-23	P					21.3								N				PR0696
0930578	09	3	4	SW2	Y	0578	17.1	29	42.1	29																				RECH	1995-02-23	P					40								N			OLD UPROOT SLIGHTLY N	PR0696
0930579	09	3	4	SW2	Y	0579	15.9	30.1	40.9	30.1																				RECH	1995-02-23	S					0	2.2							N				PR0696
0930580	09	3	4	SW2	Y	0580	24.6	31.8	49.6	31.8																				RECH	1995-02-23	P					22.3								N				PR0696
0930581	09	3	4	SW2		0581	8.4	31.2	33.4	31.2																				RECH	1995-02-23	P					22.5								N				PR0696
0930582	09	3	4	SW2		0582	14.5	32.5	39.5	32.5																				RECH	1995-02-23	P					16.8								N				PR0696
0930583	09	3	4	SW2		0583	1	31.3	26	31.3																				RECH	1995-02-23	P					12.9								N				PR0696
0930584	09	3	4	SW2		0584	6.3	31.5	31.3	31.5																				RECH	1995-02-23	P					11.6								N				PR0696
0930585	09	3	4	SW2		0585	7.1	32.7	32.1	32.7																				RECH	1995-02-23	S					0	1.5							N				PR0696
0930586	09	3	4	SW2		0586	6.1	33.3	31.1	33.3																				RECH	1995-02-23	P					19.8								N				PR0696
0930587	09	3	4	SW2		0587	8.8	33.6	33.8	33.6																				RECH	1995-02-23	P					23.5								N				PR0696
0930588	09	3	4	SW2		0588	9	34.1	34	34.1																				RECH	1995-02-23	P					12.5								N				PR0696
0930589	09	3	4	SW2		0589	11	35	36	35																				RECH	1995-02-23	C					8.2				0.6	W			N				PR0696
0930590	09	3	4	SW2	Y	0590	16.5	35.7	41.5	35.7																				RECH	1995-02-23	C					6.2								N				PR0696
0930591	09	3	4	SW2	Y	0591	15.5	36	40.5	36																				RECH	1995-02-23	C					5.5								N				PR0696
0930592	09	3	4	SW2	Y	0592	15.4	36.1	40.4	36.1																				RECH	1995-02-23	C					6.5								N				PR0696
0930593	09	3	4	SW2		0593	2.5	38.7	27.5	38.7																				RECH	1995-02-23	C					12.9	4.9							N				PR0696
0930594	09	3	4	SW2		0594	5.9	41	30.9	41																				RECH	1995-02-23	P					18.8								N				PR0696
0930595	09	3	4	SW2		0595	3.6	40.7	28.6	40.7																				RECH	1995-02-23	C					10								N				PR0696
0930596	09	3	4	SW2		0596	3.7	41.3	28.7	41.3																				RECH	1995-02-23	C					19.4								N				PR0696
0930597	09	3	4	SW2		0597	3.2	41.7	28.2	41.7																				RECH	1995-02-23	C					17.1								N				PR0696
0930598	09	3	4	SW2		0598	1.2	40.2	26.2	40.2																				RECH	1995-02-23	C	T		F		10.6				2	W			N			WC 180 DEGREES 3/4 THRU	PR0696
0930599	09	3	4	SW2		0599	1.3	44.7	26.3	44.7																				RECH	1995-02-23	P					13.4								N				PR0696
0930600	09	3	4	SW2		0600	0.9	45.8	25.9	45.8																				RECH	1995-02-23	P					32.6								N				PR0696
0930601	09	3	4	SW2		0601	19.1	42.3	44.1	42.3																				RECH	1995-02-23	R				G	15.1								N				PR0696
0930602	09	3	4	SW2	Y	0602	23.4	42.6	48.4	42.6																				RECH	1995-02-23	P					29.3								N				PR0696
0930603	09	3	4	SW2	Y	0603	15.5	44.6	40.5	44.6																				RECH	1995-02-23	P					21.1								N				PR0696
0930604	09	3	4	SW2	Y	0604	20.3	45.4	45.3	45.4																				RECH	1995-02-23	P					24.5								N				PR0696
0930605	09	3	4	SW2		0605	14.7	46	39.7	46																				RECH	1995-02-23	R		B		G	8.6								N				PR0696
0930606	09	3	4	SW2		0606	6.1	47.6	31.1	47.6																				RECH	1995-02-23	C					5.3	4.4							N				PR0696
0930607	09	3	4	SW2	Y	0607	20	49.6	45	49.6																				RECH	1995-02-23	P					24.5								N				PR0696
0930608	09	3	4	SW2		0608	9.5	49.7	34.5	49.7																				RECH	1995-02-23	P					23.2								N				PR0696
0930609	09	3	4	SW1		0609	23.4	0.8	1.6	0.8																				RECH	1995-02-23	P					26.1								N				PR0696
0930610	09	3	4	SW1		0610	18.5	0.9	6.5	0.9																				RECH	1995-02-23	P					15.9								N				PR0696
0930611	09	3	4	SW1		0611	18.2	2	6.8	2																				RECH	1995-02-23	R		B		G	6.1			4.1					N				PR0696
0930612	09	3	4	SW1		0612	15.4	2.3	9.6	2.3																				RECH	1995-02-23	P					14.4				0.1	N			N				PR0696
0930613	09	3	4	SW1		0613	11.2	1.3	13.8	1.3																				RECH	1995-02-23	P					33.7								N				PR0696
0930614	09	3	4	SW1		0614	5.2	1.2	19.8	1.2																				RECH	1995-02-23	P					24.6								N				PR0696
0930615	09	3	4	SW1		0615	5.8	2.6	19.2	2.6																				RECH	1995-02-23	C					13.3								N				PR0696
0930616	09	3	4	SW1		0616	10.4	3.7	14.6	3.7																				RECH	1995-02-23	P					14.6								N				PR0696
0930617	09	3	4	SW1		0617	13.2	4.4	11.8	4.4																				RECH	1995-02-23	P					13.4								N				PR0696
0930618	09	3	4	SW1		0618	11.8	4.5	13.2	4.5																				RECH	1995-02-23	P					16.7								N				PR0696
0930619	09	3	4	SW1		0619	7.3	4.1	17.7	4.1																				RECH	1995-02-23	C					14.1								N				PR0696
0930620	09	3	4	SW1		0620	6.5	4.8	18.5	4.8																				RECH	1995-02-23	C					14.4								N				PR0696
0930621	09	3	4	SW1		0621	13.6	5.6	11.4	5.6																				RECH	1995-02-23	P					20.3								N				PR0696
0930622	09	3	4	SW1		0622	0.7	4.2	24.3	4.2																				RECH	1995-02-23	P					22.4								N				PR0696
0930623	09	3	4	SW1		0623	4.1	6.5	20.9	6.5																				RECH	1995-02-23	C					11.5								N				PR0696
0930624	09	3	4	SW1		0624	2	6.7	23	6.7																				RECH	1995-02-23	P					26.7								N				PR0696
0930625	09	3	4	SW1		0625	17.3	7.6	7.7	7.6																				RECH	1995-02-23	P					16.3								N				PR0696
0930626	09	3	4	SW1		0626	15.9	8.9	9.1	8.9																				RECH	1995-02-23	P					17.7								N				PR0696
0930627	09	3	4	SW1		0627	15.4	9	9.6	9																				RECH	1995-02-23	P					15.5								N				PR0696
0930628	09	3	4	SW1		0628	13.5	9.5	11.5	9.5																				RECH	1995-02-23	C					7.8								N				PR0696
0930629	09	3	4	SW1		0629	8	9.1	17	9.1																				RECH	1995-02-23	P					9.2								N				PR0696
0930630	09	3	4	SW1		0630	9.3	10.1	15.7	10.1																				RECH	1995-02-23	P					12.5								N				PR0696
0930631	09	3	4	SW1		0631	11.9	11	13.1	11																				RECH	1995-02-23	C					17.5								N				PR0696
0930632	09	3	4	SW1		0632	6	10.8	19	10.8																				RECH	1995-02-23	C					8.9								N				PR0696
0930633	09	3	4	SW1		0633	3.8	10.5	21.2	10.5																				RECH	1995-02-23	C					8.1								N				PR0696
0930634	09	3	4	SW1		0634	16.2	12.9	8.8	12.9																				RECH	1995-02-23	P					16.4								N				PR0696
0930635	09	3	4	SW1		0635	6.7	12.1	18.3	12.1																				RECH	1995-02-23	C					12.2								N				PR0696
0930636	09	3	4	SW1		0636	4.5	11.9	20.5	11.9																				RECH	1995-02-23	R		B		G	8.6								N				PR0696
0930637	09	3	4	SW1		0637	1.5	12.2	23.5	12.2																				RECH	1995-02-23	C					5.6								N				PR0696
0930638	09	3	4	SW1		0638	2.6	12.9	22.4	12.9																				RECH	1995-02-23	C					10.2								N				PR0696
0930639	09	3	4	SW1		0639	2.1	12.9	22.9	12.9																				RECH	1995-02-23	C					5.4								N				PR0696
0930640	09	3	4	SW1		0640	0.5	12.4	24.5	12.4																				RECH	1995-02-23	C					6.8								N				PR0696
0930641	09	3	4	SW1		0641	11.6	13.8	13.4	13.8																				RECH	1995-02-23	P					17.2								N				PR0696
0930642	09	3	4	SW1		0642	14.5	14.4	10.5	14.4																				RECH	1995-02-23	P					14.3								N				PR0696
0930643	09	3	4	SW1		0643	6.1	13.7	18.9	13.7																				RECH	1995-02-23	C					12								N				PR0696
0930644	09	3	4	SW1		0644	3.2	14.4	21.8	14.4																				RECH	1995-02-23	C					5.2								N				PR0696
0930645	09	3	4	SW1		0645	3	14.4	22	14.4																				RECH	1995-02-23	C					14.9								N				PR0696
0930646	09	3	4	SW1		0646	2	14.7	23	14.7																				RECH	1995-02-23	C					5								N				PR0696
0930647	09	3	4	SW1		0647	8.5	14.9	16.5	14.9																				RECH	1995-02-23	P					13.3								N				PR0696
0930648	09	3	4	SW1		0648	8.7	15.4	16.3	15.4																				RECH	1995-02-23	P					24.2								N				PR0696
0930649	09	3	4	SW1		0649	13.1	15.7	11.9	15.7																				RECH	1995-02-23	R		B		G	10.8								N				PR0696
0930650	09	3	4	SW1		0650	12.9	16.1	12.1	16.1																				RECH	1995-02-23	P					15.3								N				PR0696
0930651	09	3	4	SW1		0651	18.4	15.9	6.6	15.9																				RECH	1995-02-23	P					25								N				PR0696
0930652	09	3	4	SW1		0652	24.5	16.1	0.5	16.1																				RECH	1995-02-23	C					5.3								N				PR0696
0930653	09	3	4	SW1		0653	20.4	17.4	4.6	17.4																				RECH	1995-02-23	P					27.9				0.8	S			N				PR0696
0930654	09	3	4	SW1		0654	19.8	17.4	5.2	17.4																				RECH	1995-02-23	S					0	4			2	NS			N				PR0696
0930655	09	3	4	SW1		0655	20.5	17.8	4.5	17.8																				RECH	1995-02-23	P					20.5				0.6	N			N				PR0696
0930656	09	3	4	SW1		0656	13.7	17.1	11.3	17.1																				RECH	1995-02-23	P	T				10.2								N			FIRE	PR0696
0930657	09	3	4	SW1		0657	13.8	17.4	11.2	17.4																				RECH	1995-02-23	C					14.1				0.6	S			N			SC 180 DEGREES	PR0696
0930658	09	3	4	SW1		0658	14.1	17.7	10.9	17.7																				RECH	1995-02-23	P					17.8								N				PR0696
0930659	09	3	4	SW1		0659	11.4	18	13.6	18																				RECH	1995-02-23	P					28.3								N				PR0696
0930660	09	3	4	SW1		0660	9.8	17.4	15.2	17.4																				RECH	1995-02-23	P					19.2								N				PR0696
0930661	09	3	4	SW1		0661	1.3	17	23.7	17																				RECH	1995-02-23	C					11.8								N				PR0696
0930662	09	3	4	SW1		0662	4.9	20.4	20.1	20.4																				RECH	1995-02-23	C					12.3								N				PR0696
0930663	09	3	4	SW1		0663	9.7	19.7	15.3	19.7																				RECH	1995-02-23	P					20.2								N				PR0696
0930664	09	3	4	SW1		0664	19.2	20.4	5.8	20.4																				RECH	1995-02-23	C					15.1				0.5	W			N				PR0696
0930665	09	3	4	SW1		0665	16.3	21.1	8.7	21.1																				RECH	1995-02-23	C					11.7								N				PR0696
0930666	09	3	4	SW1		0666	10.2	21.8	14.8	21.8																				RECH	1995-02-23	C					21.5								N				PR0696
0930667	09	3	4	SW1		0667	17.9	22	7.1	22																				RECH	1995-02-23	C					17.7				0.5	NW			N				PR0696
0930668	09	3	4	SW1		0668	21.5	22.6	3.5	22.6																				RECH	1995-02-23	C					15.6								N				PR0696
0930669	09	3	4	SW1		0669	23.7	23.4	1.3	23.4																				RECH	1995-02-23	C					16.7				0.8	SW			N			SWC 0.3-0.8	PR0696
0930670	09	3	4	SW1		0670	21	23.3	4	23.3																				RECH	1995-02-23	C					20.3								N				PR0696
0930671	09	3	4	SW1		0671	18.1	24	6.9	24																				RECH	1995-02-23	P					28.8								N				PR0696
0930672	09	3	4	SW1		0672	7.5	23.5	17.5	23.5																				RECH	1995-02-23	C					18.7								N				PR0696
0930673	09	3	4	SW1		0673	2	21.5	23	21.5																				RECH	1995-02-23	R		B		G	10.8			4.5					N				PR0696
0930674	09	3	4	SW1		0674	1.9	21.7	23.1	21.7																				RECH	1995-02-23	P					28.4								N				PR0696
0930675	09	3	4	SW1		0675	1.2	30.4	23.8	30.4																				RECH	1995-02-23	S					0	1.4							N				PR0696
0930676	09	3	4	SW1		0676	2.5	26.9	22.5	26.9																				RECH	1995-02-23	P					26.1								N				PR0696
0930677	09	3	4	SW1		0677	22.7	26.7	2.3	26.7																				RECH	1995-02-23	C					39								N				PR0696
0930678	09	3	4	SW1		0678	14.5	26.4	10.5	26.4																				RECH	1995-02-23	P					30.5								N				PR0696
0930679	09	3	4	SW1		0679	17.5	28.2	7.5	28.2																				RECH	1995-02-23	C					11.5								N				PR0696
0930680	09	3	4	SW1		0680	15	27.5	10	27.5																				RECH	1995-02-23	C					17.7								N				PR0696
0930681	09	3	4	SW1		0681	12.1	27.6	12.9	27.6																				RECH	1995-02-23	C					13								N			FORKS @ BASE--2ND DBH 7.6	PR0696
0930682	09	3	4	SW1		0682	12.1	28.5	12.9	28.5																				RECH	1995-02-23	C					8.6								N				PR0696
0930683	09	3	4	SW1		0683	12.4	28.7	12.6	28.7																				RECH	1995-02-23	C					15.1								N				PR0696
0930684	09	3	4	SW1		0684	23	29.1	2	29.1																				RECH	1995-02-23	C					8.7								N				PR0696
0930685	09	3	4	SW1		0685	22.2	29.1	2.8	29.1																				RECH	1995-02-23	C					9.4								N				PR0696
0930686	09	3	4	SW1		0686	20.3	29.2	4.7	29.2																				RECH	1995-02-23	P					20								N				PR0696
0930687	09	3	4	SW1		0687	19.3	29.6	5.7	29.6																				RECH	1995-02-23	C					15.2								N				PR0696
0930688	09	3	4	SW1		0688	15.4	30.2	9.6	30.2																				RECH	1995-02-23	C					19								N				PR0696
0930689	09	3	4	SW1		0689	14.5	30.7	10.5	30.7																				RECH	1995-02-23	C					12								N				PR0696
0930690	09	3	4	SW1		0690	12.8	31.8	12.2	31.8																				RECH	1995-02-23	P					23.5								N				PR0696
0930691	09	3	4	SW1		0691	8.4	32.6	16.6	32.6																				RECH	1995-02-23	P					26.4				0.6	E			N			EC 1/2 THRU	PR0696
0930692	09	3	4	SW1		0692	7.5	34.3	17.5	34.3																				RECH	1995-02-23	P					27.2								N				PR0696
0930693	09	3	4	SW1		0693	0.2	32.9	24.8	32.9																				RECH	1995-02-23	P					20.3								N				PR0696
0930694	09	3	4	SW1		0694	0.8	33.8	24.2	33.8																				RECH	1995-02-23	C					21.8				0.7	SE			N			SEC 180 DEGREES ROTTEN	PR0696
0930695	09	3	4	SW1		0695	1.3	35	23.7	35																				RECH	1995-02-23	P					21.9								N				PR0696
0930696	09	3	4	SW1		0696	2.8	35.9	22.2	35.9																				RECH	1995-02-23	P					11.7								N				PR0696
0930697	09	3	4	SW1		0697	5.3	37.5	19.7	37.5																				RECH	1995-02-23	P					17.1								N				PR0696
0930698	09	3	4	SW1		0698	20.8	37.8	4.2	37.8																				RECH	1995-02-23	P					19.4				0.4	W			N				PR0696
0930699	09	3	4	SW1		0699	1	41.4	24	41.4																				RECH	1995-02-23	C					15.5								N				PR0696
0930700	09	3	4	SW1		0700	17.3	42.5	7.7	42.5																				RECH	1995-02-23	P					17.2								N				PR0696
0930701	09	3	4	SW1		0701	12.9	42.6	12.1	42.6																				RECH	1995-02-23	P					25.7								N				PR0696
0930702	09	3	4	SW1		0702	6	42.1	19	42.1																				RECH	1995-02-23	P					12.5								N				PR0696
0930703	09	3	4	SW1		0703	6	43.4	19	43.4																				RECH	1995-02-23	P					21								N				PR0696
0930704	09	3	4	SW1		0704	17.5	44.7	7.5	44.7																				RECH	1995-02-23	R		U		B	20.2	15.7		0					N			STORM OF CENTURY	PR0696
0930705	09	3	4	SW1		0705	20.2	45.3	4.8	45.3																				RECH	1995-02-23	P					18.3								N				PR0696
0930706	09	3	4	SW1		0706	24.7	47.3	0.3	47.3																				RECH	1995-02-23	R		B		G	11			2.4					N				PR0696
0930707	09	3	4	SW1		0707	20.7	46.8	4.3	46.8																				RECH	1995-02-23	P					26								N				PR0696
0930708	09	3	4	SW1		0708	5.5	46.9	19.5	46.9																				RECH	1995-02-23	C					22.8								N				PR0696
0930709	09	3	4	SE2		0709	17.5	49.3	92.5	49.3																				RECH	1995-02-23	P					22.7								N				PR0696
0930710	09	3	4	SE2		0710	15	47.1	90	47.1																				RECH	1995-02-23	P					24.8								N				PR0696
0930711	09	3	4	SE2		0711	16	48.5	91	48.5																				RECH	1995-02-23	P					21.9								N				PR0696
0930712	09	3	4	SE2		0712	15.2	48.7	90.2	48.7																				RECH	1995-02-23	P	T				12.8				3.2	S			N			SC 0.6-3.2-FIRE STRESS	PR0696
0930713	09	3	4	SE2		0713	11.4	48.2	86.4	48.2																				RECH	1995-02-23	S					0	1.5							N				PR0696
0930714	09	3	4	SE2		0714	11.4	49.1	86.4	49.1																				RECH	1995-02-23	P					20.2				1.5	S			N			SC 180 DEGREES 1/2 THRU	PR0696
0930715	09	3	4	SE2		0715	3.2	49.7	78.2	49.7																				RECH	1995-02-23	S					0	3.5							N				PR0696
0930716	09	3	4	SE2		0716	0.3	42	75.3	42																				RECH	1995-02-23	P					18.5								N				PR0696
0930717	09	3	4	SE2		0717	16.7	42.4	91.7	42.4																				RECH	1995-02-23	P					20.9								N				PR0696
0930718	09	3	4	SE2		0718	14.8	41.7	89.8	41.7																				RECH	1995-02-23	C					16.4								N				PR0696
0930719	09	3	4	SE2		0719	15.2	41.4	90.2	41.4																				RECH	1995-02-23	C					19.1								N				PR0696
0930720	09	3	4	SE2		0720	14.8	41	89.8	41																				RECH	1995-02-23	C					18.7								N				PR0696
0930721	09	3	4	SE2		0721	11.8	40.8	86.8	40.8																				RECH	1995-02-23	C					11.5								N				PR0696
0930722	09	3	4	SE2		0722	0.2	38.8	75.2	38.8																				RECH	1995-02-23	P					11.8								N				PR0696
0930723	09	3	4	SE2		0723	4.5	38.4	79.5	38.4																				RECH	1995-02-23	P					10.5								N				PR0696
0930724	09	3	4	SE2		0724	14.3	37.9	89.3	37.9																				RECH	1995-02-23	C					6.4								N				PR0696
0930725	09	3	4	SE2		0725	19.4	35.6	94.4	35.6																				RECH	1995-02-23	S					0	3							N				PR0696
0930726	09	3	4	SE2		0726	24.5	34.9	99.5	34.9																				RECH	1995-02-23	P					18.6								N				PR0696
0930727	09	3	4	SE2		0727	19.7	34.9	94.7	34.9																				RECH	1995-02-23	P					25.1								N				PR0696
0930728	09	3	4	SE2		0728	19	34.9	94	34.9																				RECH	1995-02-23	P					19.3								N				PR0696
0930729	09	3	4	SE2		0729	10.2	34.7	85.2	34.7																				RECH	1995-02-23	C					12.2								N				PR0696
0930730	09	3	4	SE2		0730	10.3	33.8	85.3	33.8																				RECH	1995-02-23	P					25								N				PR0696
0930731	09	3	4	SE2		0731	5.7	31.9	80.7	31.9																				RECH	1995-02-23	P					14.4								N				PR0696
0930732	09	3	4	SE2		0732	6.8	31.1	81.8	31.1																				RECH	1995-02-23	P					16.9								N				PR0696
0930733	09	3	4	SE2		0733	21.3	30.5	96.3	30.5																				RECH	1995-02-23	P					11.1								N				PR0696
0930734	09	3	4	SE2		0734	14.3	30	89.3	30																				RECH	1995-02-23	C					18.4								N				PR0696
0930735	09	3	4	SE2		0735	14.2	29.4	89.2	29.4																				RECH	1995-02-23	P					10.3								N				PR0696
0930736	09	3	4	SE2		0736	1.8	29.1	76.8	29.1																				RECH	1995-02-23	R		B		G	8.1			2.4					N				PR0696
0930737	09	3	4	SE2		0737	0.9	29.5	75.9	29.5																				RECH	1995-02-23	P					19.3								N				PR0696
0930738	09	3	4	SE2		0738	0.8	28.5	75.8	28.5																				RECH	1995-02-23	P					20.1								N				PR0696
0930739	09	3	4	SE2		0739	18.4	28.8	93.4	28.8																				RECH	1995-02-23	P					22.1				0.1	SE			N			BARK MOLDING W/#740 BETWEEN 1.1-2.1	PR0696
0930740	09	3	4	SE2		0740	18.4	28.6	93.4	28.6																				RECH	1995-02-23	P					8.9				1.1	NW			N			GROWING AROUND #739-DBH @ 1.0-NWC BETWEEN TREES	PR0696
0930741	09	3	4	SE2		0741	18.5	27.3	93.5	27.3																				RECH	1995-02-23	P					20.1								N				PR0696
0930742	09	3	4	SE2		0742	21.3	26.3	96.3	26.3																				RECH	1995-02-23	C					8.2								N				PR0696
0930743	09	3	4	SE2		0743	18.7	22.8	93.7	22.8																				RECH	1995-02-23	P					29								N				PR0696
0930744	09	3	4	SE2		0744	13.5	21	88.5	21																				RECH	1995-02-23	C					12.6								N				PR0696
0930745	09	3	4	SE2		0745	5.2	21.4	80.2	21.4																				RECH	1995-02-23	P					25.3								N				PR0696
0930746	09	3	4	SE2		0746	0.9	19.8	75.9	19.8																				RECH	1995-02-23	C	T	B	F		11	4.9		2.7					Y			ATTACHED LEANING S	PR0696
0930747	09	3	4	SE2		0747	0.9	19.5	75.9	19.5																				RECH	1995-02-23	P					11.1								N				PR0696
0930748	09	3	4	SE2		0748	11.7	18.9	86.7	18.9																				RECH	1995-02-23	P					28.9				0.3	N			N				PR0696
0930749	09	3	4	SE2		0749	14.6	18.1	89.6	18.1																				RECH	1995-02-23	C					15.2								N				PR0696
0930750	09	3	4	SE2		0750	22.3	17.5	97.3	17.5																				RECH	1995-02-23	P					30.5								N				PR0696
0930751	09	3	4	SE2		0751	19.8	16.8	94.8	16.8																				RECH	1995-02-23	C					7.6	4.6			0.6	S			N			SC 200 DEGREES 1/2 THRU	PR0696
0930752	09	3	4	SE2		0752	24.2	15.3	99.2	15.3																				RECH	1995-02-23	C					15.9								N				PR0696
0930753	09	3	4	SE2		0753	9.4	15.7	84.4	15.7																				RECH	1995-02-23	C					10.1				0.5	S			N			SC HOLLOWED OUT	PR0696
0930754	09	3	4	SE2		0754	13.4	15.3	88.4	15.3																				RECH	1995-02-23	C					16.1								N				PR0696
0930755	09	3	4	SE2		0755	21.4	13.9	96.4	13.9																				RECH	1995-02-23	P					25.3				0.6	S			N			SC 0.1-0.6	PR0696
0930756	09	3	4	SE2		0756	16	13.5	91	13.5																				RECH	1995-02-23	P					17.5								N				PR0696
0930757	09	3	4	SE2		0757	15.9	13.4	90.9	13.4																				RECH	1995-02-23	P					10.8								N				PR0696
0930758	09	3	4	SE2		0758	20	13.2	95	13.2																				RECH	1995-02-23	C					10.4				0.6	SE			N			SEC 0.2-0.6 1/2 THRU 180 DEGREES	PR0696
0930759	09	3	4	SE2		0759	19.5	12.9	94.5	12.9																				RECH	1995-02-23	C					8.6								N				PR0696
0930760	09	3	4	SE2		0760	7.1	14	82.1	14																				RECH	1995-02-23	C					14.4								N				PR0696
0930761	09	3	4	SE2		0761	6.5	13.7	81.5	13.7																				RECH	1995-02-23	P					20.9								N				PR0696
0930762	09	3	4	SE2		0762	3.5	13.8	78.5	13.8																				RECH	1995-02-23	C					9.1								N				PR0696
0930763	09	3	4	SE2		0763	0.5	13.9	75.5	13.9																				RECH	1995-02-23	C					7.6								N				PR0696
0930764	09	3	4	SE2		0764	0.1	13.6	75.1	13.6																				RECH	1995-02-23	C					8.1								N				PR0696
0930765	09	3	4	SE2		0765	0.9	12.2	75.9	12.2																				RECH	1995-02-23	C					6.8								N				PR0696
0930766	09	3	4	SE2		0766	2.1	11.6	77.1	11.6																				RECH	1995-02-23	C					7.9								N				PR0696
0930767	09	3	4	SE2		0767	10.4	12	85.4	12																				RECH	1995-02-23	C					9.7								N				PR0696
0930768	09	3	4	SE2		0768	22.6	11.2	97.6	11.2																				RECH	1995-02-23	P					24.2				0.6	W			N				PR0696
0930769	09	3	4	SE2		0769	19.2	10.1	94.2	10.1																				RECH	1995-02-23	C					20.3								N				PR0696
0930770	09	3	4	SE2		0770	6.3	9.6	81.3	9.6																				RECH	1995-02-23	C					5.9								N				PR0696
0930771	09	3	4	SE2		0771	6.5	9.7	81.5	9.7																				RECH	1995-02-23	P					15.2								N				PR0696
0930772	09	3	4	SE2		0772	8.9	4.2	83.9	4.2																				RECH	1995-02-23	C					9								N				PR0696
0930773	09	3	4	SE2		0773	8.1	5	83.1	5																				RECH	1995-02-23	C					8.1								N				PR0696
0930774	09	3	4	SE2		0774	7.3	7	82.3	7																				RECH	1995-02-23	R		B		G	15.6								N				PR0696
0930775	09	3	4	SE2		0775	3.6	6	78.6	6																				RECH	1995-02-23	R		B		G	5.6			2.2					N				PR0696
0930776	09	3	4	SE2		0776	2.7	8.6	77.7	8.6																				RECH	1995-02-23	C					13.8								N				PR0696
0930777	09	3	4	SE2		0777	24.5	9.2	99.5	9.2																				RECH	1995-02-23	P					23.7								N				PR0696
0930778	09	3	4	SE2		0778	20.9	7.7	95.9	7.7																				RECH	1995-02-23	P					28								N				PR0696
0930779	09	3	4	SE2		0779	24	6.5	99	6.5																				RECH	1995-02-23	C					8.8								N				PR0696
0930780	09	3	4	SE2		0780	22.5	4.1	97.5	4.1																				RECH	1995-02-23	C					7.5	4.8							N				PR0696
0930781	09	3	4	SE2		0781	16.5	1.9	91.5	1.9																				RECH	1995-02-23	P					19.3								N				PR0696
0930782	09	3	4	SE2		0782	17.7	1.2	92.7	1.2																				RECH	1995-02-23	P					23.5								N				PR0696
0930783	09	3	4	SE2		0783	17.4	1	92.4	1																				RECH	1995-02-23	C					11.1				0.4	W			N			WC 180 DEGREES	PR0696
0930784	09	3	4	SE2		0784	16.4	0.6	91.4	0.6																				RECH	1995-02-23	C					13.1				0.8	S			N			SC 0.2-0.8	PR0696
0930785	09	3	4	SE2		0785	12.8	1.1	87.8	1.1																				RECH	1995-02-23	P					20.9								N				PR0696
0930786	09	3	4	SE2		0786	1.5	2.4	76.5	2.4																				RECH	1995-02-23	P					28.1								N				PR0696
0930787	09	3	4	SE2		0787	0.9	2.4	75.9	2.4																				RECH	1995-02-23	S					0	1.9							N				PR0696
0930788	09	3	4	SE1		0788	16.4	0.7	58.6	0.7																				RECH	1995-02-23	P					21.5								N				PR0696
0930789	09	3	4	SE1		0789	6.8	2.7	68.2	2.7																				RECH	1995-02-23	C					21.5								N				PR0696
0930790	09	3	4	SE1		0790	18.8	3.3	56.2	3.3																				RECH	1995-02-23	P					23.8								N				PR0696
0930791	09	3	4	SE1		0791	22.5	4.1	52.5	4.1																				RECH	1995-02-23	P					19.8								N				PR0696
0930792	09	3	4	SE1		0792	10	4.5	65	4.5																				RECH	1995-02-23	P					22								N				PR0696
0930793	09	3	4	SE1		0793	12.9	9	62.1	9																				RECH	1995-02-23	P					23.3								N				PR0696
0930794	09	3	4	SE1		0794	4.2	8.8	70.8	8.8																				RECH	1995-02-23	P					29.4								N				PR0696
0930795	09	3	4	SE1		0795	4.3	9.7	70.7	9.7																				RECH	1995-02-23	S					0	1.4			0.5	NS			N				PR0696
0930796	09	3	4	SE1		0796	20.4	17.7	54.6	17.7																				RECH	1995-02-23	P					46.2				0.3	E			N				PR0696
0930797	09	3	4	SE1		0797	6.3	17.4	68.7	17.4																				RECH	1995-02-23	R		B		G	7.2			4.3					N				PR0696
0930798	09	3	4	SE1		0798	8.3	19.5	66.7	19.5																				RECH	1995-02-23	P					20								N				PR0696
0930799	09	3	4	SE1		0799	15.6	22.2	59.4	22.2																				RECH	1995-02-23	S					0	3.3							N				PR0696
0930800	09	3	4	SE1		0800	4.9	20.3	70.1	20.3																				RECH	1995-02-23	C					8.1	3.5							N				PR0696
0930801	09	3	4	SE1		0801	1.3	21.2	73.7	21.2																				RECH	1995-02-23	P					17.1								N				PR0696
0930802	09	3	4	SE1		0802	2.8	21.7	72.2	21.7																				RECH	1995-02-23	P					6.1								N				PR0696
0930803	09	3	4	SE1		0803	1.1	22	73.9	22																				RECH	1995-02-23	P	T				7.8								N				PR0696
0930804	09	3	4	SE1		0804	3	22.1	72	22.1																				RECH	1995-02-23	P					20.8								N				PR0696
0930805	09	3	4	SE1		0805	7.1	23.9	67.9	23.9																				RECH	1995-02-23	R		B		G	12.1			1.7					N				PR0696
0930806	09	3	4	SE1		0806	7.7	29.2	67.3	29.2																				RECH	1995-02-23	P					14.9								N				PR0696
0930807	09	3	4	SE1		0807	13.2	30	61.8	30																				RECH	1995-02-23	R		B		B	10.2	11.5		1.8					Y			HIT BY #829 & 822	PR0696
0930808	09	3	4	SE1		0808	11.6	30.2	63.4	30.2																				RECH	1995-02-23	P					10.4								N				PR0696
0930809	09	3	4	SE1		0809	8.2	31.2	66.8	31.2																				RECH	1995-02-23	P					10.6								N				PR0696
0930810	09	3	4	SE1		0810	14.5	31.7	60.5	31.7																				RECH	1995-02-23	P					13								N				PR0696
0930811	09	3	4	SE1	Y	0811	24.1	32.7	50.9	32.7																				RECH	1995-02-23	S					0	4.4							N				PR0696
0930812	09	3	4	SE1	Y	0812	16.6	32.9	58.4	32.9																				RECH	1995-02-23	P					34								N				PR0696
0930813	09	3	4	SE1		0813	14.3	33	60.7	33																				RECH	1995-02-23	P					13.2								N				PR0696
0930814	09	3	4	SE1		0814	9.2	32.9	65.8	32.9																				RECH	1995-02-23	P					17.3								N				PR0696
0930815	09	3	4	SE1		0815	7.9	32.6	67.1	32.6																				RECH	1995-02-23	P					10.7								N				PR0696
0930816	09	3	4	SE1		0816	5.7	31.8	69.3	31.8																				RECH	1995-02-23	P					20.5								N				PR0696
0930817	09	3	4	SE1		0817	4.5	31.2	70.5	31.2																				RECH	1995-02-23	P					10.5								N				PR0696
0930818	09	3	4	SE1		0818	2.7	31.4	72.3	31.4																				RECH	1995-02-23	P					19.5								N				PR0696
0930819	09	3	4	SE1		0819	2.9	32.8	72.1	32.8																				RECH	1995-02-23	P					29.7								N				PR0696
0930820	09	3	4	SE1		0820	1.5	34.9	73.5	34.9																				RECH	1995-02-23	P					14.8								N				PR0696
0930821	09	3	4	SE1		0821	12.5	34.5	62.5	34.5																				RECH	1995-02-23	P					13.1								N				PR0696
0930822	09	3	4	SE1		0822	20.3	35	54.7	35																				RECH	1995-02-23	R		B		B	26.6								Y			TOPPED-HIT BY #829-BROKEN OFF TOO TALL-9.5M ON GROUND	PR0696
0930823	09	3	4	SE1		0823	12.5	35.7	62.5	35.7																				RECH	1995-02-23	S					0	3.5							N				PR0696
0930824	09	3	4	SE1		0824	6.3	36.9	68.7	36.9																				RECH	1995-02-23	P					17								N				PR0696
0930825	09	3	4	SE1		0825	4.6	37.1	70.4	37.1																				RECH	1995-02-23	P					14								N				PR0696
0930826	09	3	4	SE1		0826	7.4	39	67.6	39																				RECH	1995-02-23	P					13.1								N				PR0696
0930827	09	3	4	SE1		0827	6	39.2	69	39.2																				RECH	1995-02-23	P					15.3								N				PR0696
0930828	09	3	4	SE1		0828	0.2	39.7	74.8	39.7																				RECH	1995-02-23	P					15.5								N				PR0696
0930829	09	3	4	SE1		0829	23.5	38.1	51.5	38.1																				RECH	1995-02-23	R		Y		B	46.6	20.5		0					Y			BASE BURNED OUT--SC ??	PR0696
0930830	09	3	4	SE1	Y	0830	20.1	39.7	54.9	39.7																				RECH	1995-02-23	P					20.4								N				PR0696
0930831	09	3	4	SE1		0831	9.7	40.8	65.3	40.8																				RECH	1995-02-23	P					18.1								N				PR0696
0930832	09	3	4	SE1		0832	4.9	41.4	70.1	41.4																				RECH	1995-02-23	P					15								N				PR0696
0930833	09	3	4	SE1		0833	13.7	42.9	61.3	42.9																				RECH	1995-02-23	P					21								N				PR0696
0930834	09	3	4	SE1		0834	8.2	42.6	66.8	42.6																				RECH	1995-02-23	P					17				4	W			N			WC 0.7-4.0 180 DEGREES	PR0696
0930835	09	3	4	SE1		0835	8.1	43	66.9	43																				RECH	1995-02-23	P					24.7								N				PR0696
0930836	09	3	4	SE1		0836	6.6	45	68.4	45																				RECH	1995-02-23	S					0	2.4							N				PR0696
0930837	09	3	4	SE1	Y	0837	19.2	46.7	55.8	46.7																				RECH	1995-02-23	S					0	2							N				PR0696
0930838	09	3	4	SE1		0838	9.3	48.2	65.7	48.2																				RECH	1995-02-23	P					13.3				1.1	SW			N			SWC 0.7-1.1	PR0696
0930839	09	3	4	SE1		0839	4.3	48.2	70.7	48.2																				RECH	1995-02-23	P					22.8								N				PR0696
0930840	09	3	4	SE1	Y	0840	19.8	48.6	55.2	48.6																				RECH	1995-02-23	P					26.2								N				PR0696
0930841	09	3	4	SE1	Y	0841	23.9	49.5	51.1	49.5																				RECH	1995-02-23	P					28.4								N				PR0696
0930842	09	3	4	SE1	Y	0842	18.7	49.7	56.3	49.7																				RECH	1995-02-23	P					15.6				1.1	W			N			WC 0.9-1.1	PR0696
0930843	09	3	4	NE2		0843	14.8	0	89.8	50																				RECH	1995-02-23	P					13.3				2.2	S			N			SC 1.4-2.2	PR0696
0930844	09	3	4	NE2		0844	19.2	1.8	94.2	51.8																				RECH	1995-02-23	S					0	2.7							N				PR0696
0930845	09	3	4	NE2		0845	17.9	2.3	92.9	52.3																				RECH	1995-02-23	R		B		G	11.5			4.2					N				PR0696
0930846	09	3	4	NE2		0846	0.7	3.2	75.7	53.2																				RECH	1995-02-23	P					28.5								N				PR0696
0930847	09	3	4	NE2		0847	21	5	96	55																				RECH	1995-02-23	P					22								N				PR0696
0930848	09	3	4	NE2		0848	8.3	5	83.3	55																				RECH	1995-02-23	P	T				18.5				0.2	S		Q	N				PR0696
0930849	09	3	4	NE2		0849	13.9	6.7	88.9	56.7																				RECH	1995-02-23	P					15.2								N				PR0696
0930850	09	3	4	NE2		0850	9.5	6.1	84.5	56.1																				RECH	1995-02-23	P					15.1								N				PR0696
0930851	09	3	4	NE2		0851	9.8	6.9	84.8	56.9																				RECH	1995-02-23	P					16.9								N				PR0696
0930852	09	3	4	NE2		0852	17.7	7.2	92.7	57.2																				RECH	1995-02-23	P					11.1								N				PR0696
0930853	09	3	4	NE2		0853	13	7.8	88	57.8																				RECH	1995-02-23	P					15.3								N				PR0696
0930854	09	3	4	NE2		0854	23	9.9	98	59.9																				RECH	1995-02-23	P					13.2								N				PR0696
0930855	09	3	4	NE2		0855	18.4	10	93.4	60																				RECH	1995-02-23	P					13.5								N				PR0696
0930856	09	3	4	NE2		0856	16.8	10	91.8	60																				RECH	1995-02-23	P					19.8								N				PR0696
0930857	09	3	4	NE2		0857	4.8	10.8	79.8	60.8																				RECH	1995-02-23	P					12.9								N			FIRE STRESS	PR0696
0930858	09	3	4	NE2		0858	1.1	10.9	76.1	60.9																				RECH	1995-02-23	S					0								N				PR0696
0930859	09	3	4	NE2		0859	17	10.7	92	60.7																				RECH	1995-02-23	P					12.2								N				PR0696
0930860	09	3	4	NE2		0860	16.2	10.9	91.2	60.9																				RECH	1995-02-23	P					13.3								N				PR0696
0930861	09	3	4	NE2		0861	20.1	11	95.1	61																				RECH	1995-02-23	P					25.1								N				PR0696
0930862	09	3	4	NE2		0862	17.4	11.9	92.4	61.9																				RECH	1995-02-23	P					9				0.5	NW			N			FIRE STRESS	PR0696
0930863	09	3	4	NE2		0863	23	12	98	62																				RECH	1995-02-23	P					18.5				0.5	NE			N			NEC 180 DEGREES	PR0696
0930864	09	3	4	NE2		0864	0.1	15.3	75.1	65.3																				RECH	1995-02-23	R		B		G	11.5			3.9					N				PR0696
0930865	09	3	4	NE2		0865	18.7	15.3	93.7	65.3																				RECH	1995-02-23	P					28.3				0.2	W			N				PR0696
0930866	09	3	4	NE2		0866	9.7	15.3	84.7	65.3																				RECH	1995-02-23	P					32.8								N				PR0696
0930867	09	3	4	NE2		0867	9.1	18.9	84.1	68.9																				RECH	1995-02-23	S					0	4.1							N				PR0696
0930868	09	3	4	NE2		0868	14.2	19	89.2	69																				RECH	1995-02-23	P					22.4								N				PR0696
0930869	09	3	4	NE2		0869	7.7	20.3	82.7	70.3																				RECH	1995-02-23	P					32.5								N				PR0696
0930870	09	3	4	NE2		0870	20.7	20.4	95.7	70.4																				RECH	1995-02-23	S					0	3.2							N				PR0696
0930871	09	3	4	NE2		0871	17.4	21.4	92.4	71.4																				RECH	1995-02-23	P					25.2								N				PR0696
0930872	09	3	4	NE2		0872	24.3	24.1	99.3	74.1																				RECH	1995-02-23	P					27.5								N				PR0696
0930873	09	3	4	NE2		0873	22	24.6	97	74.6																				RECH	1995-02-23	P					25.4								N				PR0696
0930874	09	3	4	NE2		0874	19.8	25	94.8	75																				RECH	1995-02-23	P					23.2								N				PR0696
0930875	09	3	4	NE2		0875	17.1	25.2	92.1	75.2																				RECH	1995-02-23	P					21.1								N				PR0696
0930876	09	3	4	NE2		0876	1	25.6	76	75.6																				RECH	1995-02-23	P					23.4								N				PR0696
0930877	09	3	4	NE2		0877	10.3	25.3	85.3	75.3																				RECH	1995-02-23	P					32.2				1.1	NW			N			NWC 0.2-1.1 180 DEGREES--SWC 1.2-4.3 1/2 THRU	PR0696
0930878	09	3	4	NE2		0878	12.2	25.5	87.2	75.5																				RECH	1995-02-23	P					26.1								N				PR0696
0930879	09	3	4	NE2		0879	22.7	26.5	97.7	76.5																				RECH	1995-02-23	P					19.4								N				PR0696
0930880	09	3	4	NE2		0880	9.7	26.3	84.7	76.3																				RECH	1995-02-23	A					0	1.9							N				PR0696
0930881	09	3	4	NE2		0881	9.6	27.8	84.6	77.8																				RECH	1995-02-23	S					0	1.5							N				PR0696
0930882	09	3	4	NE2		0882	5.8	28.8	80.8	78.8																				RECH	1995-02-23	P					22								N				PR0696
0930883	09	3	4	NE2		0883	10.1	29.7	85.1	79.7																				RECH	1995-02-23	S					0	1.8							N				PR0696
0930884	09	3	4	NE2		0884	0.8	31	75.8	81																				RECH	1995-02-23	R		B		G	25.5			1.8					N				PR0696
0930885	09	3	4	NE2		0885	1.6	31.2	76.6	81.2																				RECH	1995-02-23	S					0	3.8			0.5	W			N				PR0696
0930886	09	3	4	NE2		0886	1.6	31.9	76.6	81.9																				RECH	1995-02-23	S					0	3.6							N				PR0696
0930887	09	3	4	NE2		0887	8.4	32.1	83.4	82.1																				RECH	1995-02-23	P					27.4								N				PR0696
0930888	09	3	4	NE2		0888	3.8	33.6	78.8	83.6																				RECH	1995-02-23	S					0	3.6			0.3	NS			N				PR0696
0930889	09	3	4	NE2		0889	23.2	36.8	98.2	86.8																				RECH	1995-02-23	P					36.7								N				PR0696
0930890	09	3	4	NE2		0890	19.1	35.6	94.1	85.6																				RECH	1995-02-23	R		B		G	13.9			2.6					N				PR0696
0930891	09	3	4	NE2		0891	14.7	35.2	89.7	85.2																				RECH	1995-02-23	P					20.9								N				PR0696
0930892	09	3	4	NE2		0892	10.2	35.7	85.2	85.7																				RECH	1995-02-23	R		B		B	24							Y	N				PR0696
0930893	09	3	4	NE2		0893	14.2	36.3	89.2	86.3																				RECH	1995-02-23	P	T				12.4				3.8	SW			N			SWC 0.9-3.8	PR0696
0930894	09	3	4	NE2		0894	1.8	35.9	76.8	85.9																				RECH	1995-02-23	S					0	4.3							N				PR0696
0930895	09	3	4	NE2		0895	1	36.6	76	86.6																				RECH	1995-02-23	P					44.9				0.3	S			N				PR0696
0930896	09	3	4	NE2		0896	5.5	37	80.5	87																				RECH	1995-02-23	P					20.2				0.3	W			N				PR0696
0930897	09	3	4	NE2		0897	7.1	38.8	82.1	88.8																				RECH	1995-02-23	P					23.8								N				PR0696
0930898	09	3	4	NE2		0898	17.4	40.6	92.4	90.6																				RECH	1995-02-23	P					13.9								N				PR0696
0930899	09	3	4	NE2		0899	14.6	41.1	89.6	91.1																				RECH	1995-02-23	P					17.7								N				PR0696
0930900	09	3	4	NE2		0900	18.9	41.4	93.9	91.4																				RECH	1995-02-23	P					17.8								N				PR0696
0930901	09	3	4	NE2		0901	19.4	42.2	94.4	92.2																				RECH	1995-02-23	R		B		G	11.6								N				PR0696
0930902	09	3	4	NE2		0902	23.9	42.3	98.9	92.3																				RECH	1995-02-23	P					22.4								N				PR0696
0930903	09	3	4	NE2		0903	9.3	43.3	84.3	93.3																				RECH	1995-02-23	R		B		G	12.4			4.5					N				PR0696
0930904	09	3	4	NE2		0904	21.8	43.5	96.8	93.5																				RECH	1995-02-23	P					21.6								N				PR0696
0930905	09	3	4	NE2		0905	14.4	44.2	89.4	94.2																				RECH	1995-02-23	P					11.8								N				PR0696
0930906	09	3	4	NE2		0906	6.8	45	81.8	95																				RECH	1995-02-23	P					6.8						4		N			FIRE STRESS-1 GREEN TUFT	PR0696
0930907	09	3	4	NE2		0907	0.2	46.6	75.2	96.6																				RECH	1995-02-23	P					32.7								N				PR0696
0930908	09	3	4	NE2		0908	3.6	46.8	78.6	96.8																				RECH	1995-02-23	P					11								N			FIRE STRESS	PR0696
0930909	09	3	4	NE2		0909	6.2	46.1	81.2	96.1																				RECH	1995-02-23	P					28.4								N				PR0696
0930910	09	3	4	NE2		0910	12.6	45.9	87.6	95.9																				RECH	1995-02-23	P					29.5								N				PR0696
0930911	09	3	4	NE2		0911	16.1	46.4	91.1	96.4																				RECH	1995-02-23	P					15.7								N				PR0696
0930912	09	3	4	NE2		0912	23.9	46.8	98.9	96.8																				RECH	1995-02-23	C					26.3				2.6	SW			N			SWC 1.1-2.6 ROTTEN	PR0696
0930913	09	3	4	NE2		0913	16.8	47.6	91.8	97.6																				RECH	1995-02-23	P					17.2								N				PR0696
0930914	09	3	4	NE2		0914	12.7	47.7	87.7	97.7																				RECH	1995-02-23	P					12.7								N				PR0696
0930915	09	3	4	NE2		0915	15.3	48.2	90.3	98.2																				RECH	1995-02-23	P					28.8								N				PR0696
0930916	09	3	4	NE2		0916	10.9	49	85.9	99																				RECH	1995-02-23	P					23								N				PR0696
0930917	09	3	4	NE2		0917	18	49.5	93	99.5																				RECH	1995-02-23	P					20.4								N				PR0696
0930918	09	3	4	NE2		0918	6.9	49.6	81.9	99.6																				RECH	1995-02-23	P					13.7								N				PR0696
0930919	09	3	4	NE1		0919	3.4	0.1	71.6	50.1																				RECH	1995-02-23	P					11.1								N				PR0696
0930920	09	3	4	NE1		0920	2.3	0.6	72.7	50.6																				RECH	1995-02-23	P					11.3								N				PR0696
0930921	09	3	4	NE1		0921	3.2	1.9	71.8	51.9																				RECH	1995-02-23	P					14.8								N				PR0696
0930922	09	3	4	NE1		0922	0.2	0.2	74.8	50.2																				RECH	1995-02-23	P					9.5								N				PR0696
0930923	09	3	4	NE1		0923	1.6	1.5	73.4	51.5																				RECH	1995-02-23	P	T				8.3								N				PR0696
0930924	09	3	4	NE1		0924	14.4	4.2	60.6	54.2																				RECH	1995-02-23	P					25.5								N				PR0696
0930925	09	3	4	NE1		0925	7.7	4.8	67.3	54.8																				RECH	1995-02-23	P					24.7								N				PR0696
0930926	09	3	4	NE1		0926	7.8	4	67.2	54																				RECH	1995-02-23	P					12.6								N				PR0696
0930927	09	3	4	NE1		0927	4.6	4.2	70.4	54.2																				RECH	1995-02-23	P					16.3								N				PR0696
0930928	09	3	4	NE1		0928	1.3	4.7	73.7	54.7																				RECH	1995-02-23	P					26								N				PR0696
0930929	09	3	4	NE1	Y	0929	23.6	6.2	51.4	56.2																				RECH	1995-02-23	P					13.9								N				PR0696
0930930	09	3	4	NE1		0930	5.6	5.7	69.4	55.7																				RECH	1995-02-23	P					14.8								N				PR0696
0930931	09	3	4	NE1		0931	9.4	6.6	65.6	56.6																				RECH	1995-02-23	P					20.8								N				PR0696
0930932	09	3	4	NE1	Y	0932	16.1	6.9	58.9	56.9																				RECH	1995-02-23	P					20.5								N				PR0696
0930933	09	3	4	NE1	Y	0933	22.6	8	52.4	58																				RECH	1995-02-23	P					19.4								N				PR0696
0930934	09	3	4	NE1		0934	12.7	8.8	62.3	58.8																				RECH	1995-02-23	P					15.2				3.8	SW			N			SWC 1.4-3.8	PR0696
0930935	09	3	4	NE1		0935	5.2	8.9	69.8	58.9																				RECH	1995-02-23	S					0								N				PR0696
0930936	09	3	4	NE1		0936	2	9.1	73	59.1																				RECH	1995-02-23	P					20.6								N				PR0696
0930937	09	3	4	NE1	Y	0937	15.5	11.2	59.5	61.2																				RECH	1995-02-23	P					21.5								N				PR0696
0930938	09	3	4	NE1		0938	5.5	13.5	69.5	63.5																				RECH	1995-02-23	A					0	1.5							N				PR0696
0930939	09	3	4	NE1		0939	3.3	14.2	71.7	64.2																				RECH	1995-02-23	P					26.4								N				PR0696
0930940	09	3	4	NE1		0940	13	15.2	62	65.2																				RECH	1995-02-23	P					25.3								N				PR0696
0930941	09	3	4	NE1	Y	0941	16.3	16.1	58.7	66.1																				RECH	1995-02-23	P					16.3								N				PR0696
0930942	09	3	4	NE1	Y	0942	15.4	16.5	59.6	66.5																				RECH	1995-02-23	P					22.8								N				PR0696
0930943	09	3	4	NE1	Y	0943	19	17.3	56	67.3																				RECH	1995-02-23	S					0	2							N				PR0696
0930944	09	3	4	NE1	Y	0944	20.3	18.1	54.7	68.1																				RECH	1995-02-23	C					22.5								N				PR0696
0930945	09	3	4	NE1		0945	5.7	19	69.3	69																				RECH	1995-02-23	P					21.8								N				PR0696
0930946	09	3	4	NE1		0946	5.6	21.3	69.4	71.3																				RECH	1995-02-23	P					29.1								N				PR0696
0930947	09	3	4	NE1	Y	0947	21.8	23.2	53.2	73.2																				RECH	1995-02-23	P					12.8								N				PR0696
0930948	09	3	4	NE1	Y	0948	21.1	23.7	53.9	73.7																				RECH	1995-02-23	P					26.8								N				PR0696
0930949	09	3	4	NE1		0949	14.6	22.7	60.4	72.7																				RECH	1995-02-23	R		B		B	10.8			4.8					N				PR0696
0930950	09	3	4	NE1		0950	13	22.7	62	72.7																				RECH	1995-02-23	P					28.5				1.1	SW			N			SWC 180 DEGREES 1/2 THRU	PR0696
0930951	09	3	4	NE1		0951	14	23.8	61	73.8																				RECH	1995-02-23	R		B		B	11.2								N				PR0696
0930952	09	3	4	NE1		0952	14.4	24.1	60.6	74.1																				RECH	1995-02-23	P					19				1.6	NW			N			NWC 1.1-1.6	PR0696
0930953	09	3	4	NE1		0953	19.8	25.4	55.2	75.4																				RECH	1995-02-23	P					13.8								N				PR0696
0930954	09	3	4	NE1		0954	19.5	25.9	55.5	75.9																				RECH	1995-02-23	P					23				1.1	W			N			WC 0.9-1.1	PR0696
0930955	09	3	4	NE1		0955	16.1	26.2	58.9	76.2																				RECH	1995-02-23	S					0	2.6			0.3	NS			N				PR0696
0930956	09	3	4	NE1		0956	6.3	26.3	68.7	76.3																				RECH	1995-02-23	P					28								N				PR0696
0930957	09	3	4	NE1		0957	1.2	26.3	73.8	76.3																				RECH	1995-02-23	P					17.2								N				PR0696
0930958	09	3	4	NE1		0958	5.5	28.3	69.5	78.3																				RECH	1995-02-23	R		B		B	12.8			4.7					N				PR0696
0930959	09	3	4	NE1		0959	8.8	29.1	66.2	79.1																				RECH	1995-02-23	P					15								N				PR0696
0930960	09	3	4	NE1		0960	11.3	28.5	63.7	78.5																				RECH	1995-02-23	P					18								N				PR0696
0930961	09	3	4	NE1		0961	15.7	28.9	59.3	78.9																				RECH	1995-02-23	P					22.3								N				PR0696
0930962	09	3	4	NE1		0962	16.7	28.5	58.3	78.5																				RECH	1995-02-23	P					15.5				2.8	W			N			WC 0.6-2.8 180 DEGREES	PR0696
0930963	09	3	4	NE1		0963	18.8	29.3	56.2	79.3																				RECH	1995-02-23	P					21.3								N				PR0696
0930964	09	3	4	NE1		0964	24.3	31.1	50.7	81.1																				RECH	1995-02-23	R		B		G	9.1			3.9					N				PR0696
0930965	09	3	4	NE1		0965	19.7	31	55.3	81																				RECH	1995-02-23	P					20.2								N				PR0696
0930966	09	3	4	NE1		0966	17.9	32.6	57.1	82.6																				RECH	1995-02-23	P					16.2								N				PR0696
0930967	09	3	4	NE1		0967	21.1	33.6	53.9	83.6																				RECH	1995-02-23	R		B		B	5	11.1		1.6					N			STORM OF CENTURY-BROKEN @ 1.6 LYING NE	PR0696
0930968	09	3	4	NE1		0968	20.7	33.5	54.3	83.5																				RECH	1995-02-23	R		B		B	13.3								N				PR0696
0930969	09	3	4	NE1		0969	16.4	34	58.6	84																				RECH	1995-02-23	S					0	1.5			0.7	NS			N				PR0696
0930970	09	3	4	NE1		0970	5.5	32.5	69.5	82.5																				RECH	1995-02-23	P					22.2								N				PR0696
0930971	09	3	4	NE1		0971	7.2	33.4	67.8	83.4																				RECH	1995-02-23	R		B		B	10.9			2.2					N				PR0696
0930972	09	3	4	NE1		0972	6.2	35.1	68.8	85.1																				RECH	1995-02-23	P					19.8								N				PR0696
0930973	09	3	4	NE1		0973	3.7	35.1	71.3	85.1																				RECH	1995-02-23	P					15.1						2		N				PR0696
0930974	09	3	4	NE1		0974	5.5	36.5	69.5	86.5																				RECH	1995-02-23	R		B		G	8								N				PR0696
0930975	09	3	4	NE1		0975	10.7	35.9	64.3	85.9																				RECH	1995-02-23	P					14.3								N				PR0696
0930976	09	3	4	NE1		0976	16.8	36.3	58.2	86.3																				RECH	1995-02-23	P					23.8								N				PR0696
0930977	09	3	4	NE1		0977	21.9	36.5	53.1	86.5																				RECH	1995-02-23	P					21.3				0.7	W			N			WC 0.4-0.7	PR0696
0930978	09	3	4	NE1		0978	22.6	37.2	52.4	87.2																				RECH	1995-02-23	P					18.8								N				PR0696
0930979	09	3	4	NE1		0979	18.2	38.6	56.8	88.6																				RECH	1995-02-23	P					14.4								N				PR0696
0930980	09	3	4	NE1		0980	15.1	39	59.9	89																				RECH	1995-02-23	R		B		G	8.1			3.3					N				PR0696
0930981	09	3	4	NE1		0981	23.5	40.9	51.5	90.9																				RECH	1995-02-23	P					19.3								N				PR0696
0930982	09	3	4	NE1		0982	9.1	40.9	65.9	90.9																				RECH	1995-02-23	P					18.1								N				PR0696
0930983	09	3	4	NE1		0983	21.4	41.8	53.6	91.8																				RECH	1995-02-23	P					17				3.1	W			N			WC 1.0-3.1	PR0696
0930984	09	3	4	NE1		0984	4.6	41.6	70.4	91.6																				RECH	1995-02-23	S					0	4.1							N				PR0696
0930985	09	3	4	NE1		0985	24.4	43	50.6	93																				RECH	1995-02-23	P					12.5								N			KNOTTY BARK	PR0696
0930986	09	3	4	NE1		0986	21	43.5	54	93.5																				RECH	1995-02-23	P					22								N				PR0696
0930987	09	3	4	NE1		0987	17.9	42.7	57.1	92.7																				RECH	1995-02-23	P					14.7								N				PR0696
0930988	09	3	4	NE1		0988	13.7	43.4	61.3	93.4																				RECH	1995-02-23	P					13.1								N				PR0696
0930989	09	3	4	NE1		0989	9.4	42.6	65.6	92.6																				RECH	1995-02-23	P					10.9								N				PR0696
0930990	09	3	4	NE1		0990	10.6	44.2	64.4	94.2																				RECH	1995-02-23	S					0	4.7			1.7	NS			N				PR0696
0930991	09	3	4	NE1		0991	6.2	44	68.8	94																				RECH	1995-02-23	P					23.4								N				PR0696
0930992	09	3	4	NE1		0992	9.6	45.4	65.4	95.4																				RECH	1995-02-23	P					10.1								N			FIRE STRESS-TIP DEAD	PR0696
0930993	09	3	4	NE1		0993	19.2	44.9	55.8	94.9																				RECH	1995-02-23	P					19.6								N				PR0696
0930994	09	3	4	NE1		0994	22.4	44.8	52.6	94.8																				RECH	1995-02-23	P					22.9								N				PR0696
0930995	09	3	4	NE1		0995	23.6	46	51.4	96																				RECH	1995-02-23	P					28								N				PR0696
0930996	09	3	4	NE1		0996	22.9	46.8	52.1	96.8																				RECH	1995-02-23	P					13.5								N				PR0696
0930997	09	3	4	NE1		0997	9.2	46.6	65.8	96.6																				RECH	1995-02-23	P					19.2								N				PR0696
0930998	09	3	4	NE1		0998	7.7	46.8	67.3	96.8																				RECH	1995-02-23	P	T				7.6				2.4	W			N			WC 1.2-2.4-DEATH FROM INITAL FIRE	PR0696
0930999	09	3	4	NE1		0999	8.2	48.4	66.8	98.4																				RECH	1995-02-23	P					23.2								N				PR0696
0931000	09	3	4	NE1		1000	15	49.4	60	99.4																				RECH	1995-02-23	P					17.1								N				PR0696
[truncated: 189 more columns]

## Sheet: VEGTREE PLOTS 4 AND 5
TREEKEY	UNIT	PLOT	TREAT	SECT	TREE#	FIELDX	FIELDY	ADJUSTX	ADJUSTY	t1_OBCOD	t1_OBDAT	t1_SP	t1_DEAD	t1_DOWN	t1_SPRT	t1_SNAG	t1_DBH	t1_TOTHT	t1_SPRHT	t1_REMHT	t1_CATHT	t1_CATDI	t1_CROWN	t1_LIGHT	t1_HURR	t1_CHAR	t1_SCORC	t1_NOTE	t2_OBCOD	t2_OBDAT	t2_SP	t2_DEAD	t2_DOWN	t2_SPRT	t2_SNAG	t2_DBH	t2_TOTHT	t2_SPRHT	t2_REMHT	t2_CATHT	t2_CATDI	t2_CROWN	t2_LIGHT	t2_HURR	t2_CHAR	t2_SCORC	t2_NOTE	t3_OBCOD	t3_OBDAT
0940014	09	4	4	2	0014	1.2	0.7	11.2	0.7																																							PR0696	1996-04-10
0940015	09	4	4	2	0015	6.7	1.5	16.7	1.5																																							PR0696	1996-04-10
0940016	09	4	4	2	0016	6.9	3	16.9	3																																							PR0696	1996-04-10
0940017	09	4	4	2	0017	7.4	4.3	17.4	4.3																																							PR0696	1996-04-10
0940018	09	4	4	1	0018	4.9	2.9	5.1	2.9																																							PR0696	1996-04-10
0940019	09	4	4	1	0019	9.1	4.1	0.9	4.1																																							PR0696	1996-04-10
0940020	09	4	4	1	0020	9.7	8	0.3	8																																							PR0696	1996-04-10
0940021	09	4	4	1	0021	4.4	9.1	5.6	9.1																																							PR0696	1996-04-10
0940022	09	4	4	1	0022	8.1	13.1	1.9	13.1																																							PR0696	1996-04-10
0940023	09	4	4	2	0023	7.5	12.1	17.5	12.1																																							PR0696	1996-04-10
0940024	09	4	4	2	0024	7.8	15	17.8	15																																							PR0696	1996-04-10
0940025	09	4	4	1	0025	3.3	20.4	6.7	20.4																																							PR0696	1996-04-10
0940026	09	4	4	1	0026	8.1	20.8	1.9	20.8																																							PR0696	1996-04-10
0940027	09	4	4	1	0027	5.7	25.5	4.3	25.5																																							PR0696	1996-04-10
0940028	09	4	4	2	0028	8.7	31	18.7	31																																							PR0696	1996-04-10
0940029	09	4	4	2	0029	5.4	32.5	15.4	32.5																																							PR0696	1996-04-10
0940030	09	4	4	1	0030	3	34.8	7	34.8																																							PR0696	1996-04-10
0940031	09	4	4	1	0031	4.4	33.3	5.6	33.3																																							PR0696	1996-04-10
0940032	09	4	4	1	0032	4.5	37.2	5.5	37.2																																							PR0696	1996-04-10
0940033	09	4	4	1	0033	4.6	44.4	5.4	44.4																																							PR0696	1996-04-10
0940034	09	4	4	1	0034	2.6	46.3	7.4	46.3																																							PR0696	1996-04-10
0940035	09	4	4	2	0035	4.1	43.8	14.1	43.8																																							PR0696	1996-04-10
0940036	09	4	4	2	0036	6.3	44.1	16.3	44.1																																							PR0696	1996-04-10
0940037	09	4	4	2	0037	4.3	42.3	14.3	42.3																																							PR0696	1996-04-10
0940038	09	4	4	1	0038	9.4	46.2	0.6	46.2																																							PR0696	1996-04-10
0950201	09	5	4	2	0201	0.5	0.6	10.5	0.6																																							PR0696	1996-05-09
0950202	09	5	4	1	0202	7.8	2.6	2.2	2.6																																							PR0696	1996-05-09
0950203	09	5	4	1	0203	2.7	7.2	7.3	7.2																																							PR0696	1996-05-09
0950204	09	5	4	1	0204	6.5	7.8	3.5	7.8																																							PR0696	1996-05-09
0950205	09	5	4	2	0205	1.9	9.9	11.9	9.9																																							PR0696	1996-05-09
0950206	09	5	4	2	0206	4.3	11.8	14.3	11.8																																							PR0696	1996-05-09
0950207	09	5	4	2	0207	6.4	14.4	16.4	14.4																																							PR0696	1996-05-09
0950208	09	5	4	1	0208	5.1	12.1	4.9	12.1																																							PR0696	1996-05-09
0950209	09	5	4	1	0209	6.3	16	3.7	16																																							PR0696	1996-05-09
0950210	09	5	4	1	0210	7	16.2	3	16.2																																							PR0696	1996-05-09
0950211	09	5	4	1	0211	6.3	17.5	3.7	17.5																																							PR0696	1996-05-09
0950212	09	5	4	1	0212	2.5	19	7.5	19																																							PR0696	1996-05-09
0950213	09	5	4	2	0213	1.6	18.1	11.6	18.1																																							PR0696	1996-05-09
0950214	09	5	4	2	0214	1.3	22.8	11.3	22.8																																							PR0696	1996-05-09
0950215	09	5	4	2	0215	8	22	18	22																																							PR0696	1996-05-09
0950216	09	5	4	1	0216	2.7	29	7.3	29																																							PR0696	1996-05-09
0950217	09	5	4	1	0217	9.3	35.8	0.7	35.8																																							PR0696	1996-05-09
0950218	09	5	4	2	0218	1.1	39	11.1	39																																							PR0696	1996-05-09
0950219	09	5	4	2	0219	6.3	40.5	16.3	40.5																																							PR0696	1996-05-09
0950220	09	5	4	2	0220	8.1	42.4	18.1	42.4																																							PR0696	1996-05-09
0950221	09	5	4	2	0221	8.9	46.4	18.9	46.4																																							PR0696	1996-05-09
0950222	09	5	4	2	0222	2.7	48.6	12.7	48.6																																							PR0696	1996-05-09
0950223	09	5	4	1	0223	6.9	49.4	3.1	49.4																																							PR0696	1996-05-09
0950224	09	5	4	1	0224	2.9	43.8	7.1	43.8																																							PR0696	1996-05-09
[truncated: 188 more columns]

## Sheet: Veg Tree #'s
Unit 9									Date:
Plot 1				Plot 2				Plot 3
Sec.	Tree#	Species		Sec.	Tree#	Species		Sec.	Tree#	Species
1	519	R		2	523	S		1	434	P
1	521	P		2	527	P		1	435	P
1	525	S		2	529	P		1	442	P
1	526	P		2	530	P		1	446	P
1	527	P		2	531	P		1	448	P
1	672	P		2	535	P		1	449	P
1	686	P		2	536	P		1	451	P
1	688	P		2	537	P		1	453	P
1	690	P		2	538	S		1	454	P
1	692	P		2	539	P		1	460	P
1	694	P		2	540	P		1	461	P
1	696	P		2	548	P		1	462	P
1	702	P		2	549	P		1	464	P
1	703	P		2	555	P		1	465	P
1	704	P		1	631	P		1	577	P
1	705	P		1	632	P		1	578	P
2	759	P		1	634	P		1	579	S
2	760	P		1	637	S		1	580	P
2	763	P		1	690	P		1	590	C
2	764	P		1	691	P		1	591	C
2	848	P		1	692	P		1	592	C
2	852	P		1	694	P		1	602	P
2	853	P		1	696	P		1	603	P
2	855	P		1	699	P		1	604	P
2	856	S		1	713	S		1	607	P
2	857	P						2	811	S
2	863	P						2	812	P
2	864	P						2	830	P
2	865	P						2	837	S
2	870	P						2	840	P
2	871	P						2	841	P
2	872	P						2	842	P
2	873	P						2	929	P
								2	932	P
								2	933	P
								2	937	P
								2	941	P
								2	942	P
								2	943	S
								2	944	C
								2	947	P
								2	948	P
								2	948	P
